# Supplementary material for: Transcriptome Analysis of Litsea cubeba Floral Buds Reveals the Role of Hormones and Transcription Factors in the Differentiation Process
Source: G3 (Bethesda). 2018 Feb 27;8(4):1103–14. doi: 10.1534/g3.117.300481 (PMC5873901; doi:10.1534/g3.117.300481)
Supplement: Supplementary file 2 [file 1103FileS2.txt]

>BMK_Unigene_000001
GACTAAAGAGGAAGTTTGTGAAGCCCTTTTAGAAGGTAACACTGACAGCTTGGGAGTTGATCTTTTGGAAACATTATTGAAAATGGCTCCAACAAAGGAGGAAGAACTTAAACTGAAAGAGTGCAAGGATGACTCTCCAATCAAGCTCGGGCCTGCAGAGAGATTTCTCAAGGCAGTTCTTGATATTCCTTTCGCGTTTAAGAGAGTAGATGCGATGCTTTATATAGTCAATTTCGATTCAGAGGTTAAGTACCTCATAAAGTCATTCGAAACTCTAGAGGCTGCCTGTGAAGAACTTAGGAGTAGCCGGATGTTCCTTAAGCTTCTAGAAGCTGTGCTGAAGACTGGAAACCGTATGAATGTTGGAACCAACCGCGGCGATGCACATGCCTTCAAGCTCGACACACTACTGAAGCTCGTTGATGTCAAAGGCACAGATGGGAAGACCACTCTCTTGCACTTTGTCGTCCAGGAGATCATCAGATCCGAAGGATCCCGGGTCTCAAACACCAACCAGGCTCCACCTGGAAAAACTGCTCAACCCAATTTCCGGGATGACCTTGAATTCAGGAAGCGCGGCCTTCAAGTTGTTTCAGGCCTCGGTGGGGAGCTTAGCAATGTGAAGAAGGCTGCTGCCATGGACTCGGATGTGCTCAGCAGCTACGTCTCGAAACTAGCTGGTGGAGTCGGGAAAATCACAGAGGTTGTGAGGCTGAATGATGCGTTGAGTTCGCAAGAGAGCAGCCCGAAGTTCTCTCATGCGATGAACGAGTTTTTAAAGAGAGCTGAGGAGGAGATTATAAGGGTTCAAGCTCAAGAAAGTGTTGCTCTTTCTCTTGTGAAAGAAATAACCGAGTACTTTCATGGGAACTCAGCTAAGGAAGAAGCTCACCCATTCAGGATTTTCTTGGTGGTGAGAGATTTTCTTTCAATCCTTGACCAGGTCTGCAAAGAAGTTGGAAAGATCAATGAAAGGACAATGGTCAGTTCGGCACGTCAATTCCCTGTGCCGGTGAATCCAACACTGCCATCCTTTTTCCCTAAATTTCAAGCACAGCGGGCCGGCAGTTGGGACGATGATGACAGTTCAACATCATCATCTGAATAATGCTGGATGCCCCCATATGGGAGCCAACACTTACAGGTGAAGAATCTCTTGCTGGTTTTCAGCCAAACCCTCTACCAAAATGCCATGTCAGAAGAATTTGGGTGGGCGCTCAGCCATCGGGTATCATCTGAACATCTCTTTTTGTACTTATAAAAATCCTTGTAAAAGATTTTGGAAATTCAGTCTATATATATATATACATACATAGGAGGGGCTTAAAATGCAGAGAACAATAAGGTGGAAGTGCCAGATTTGTTTATTGGTTATGTAAATCTGCTGAAAACTGTATTATTGGTGTTCCTTGATGAACACAGTTCAGTAATACGAATGGAATTCCAGTGATAAGTATTGATCATCTCCCCACCTTATGCTTTTAATCAGGTGATTACATGATGCGAC
>BMK_Unigene_000002
CTGCCCTCTAAGGGGTTTTTCCCCATAAAATCCTCATTATTATTATTATTTACATGGGAGGAATGGTAAAACTATTCTAACCCTAGGCTCATCCCTGGGGTACTCCACATTAGTGTTTCCTGCTCCCACTATAGTTCTCTGCAAGTGTGCGCCTGCCATAGTGCTTTGCCACAGTGTGCTCCTGCATGTACTCCGCCATAGTACTTCTCGCATATATGCTCTGCCAGCACCGGGGCTTGATCCCTGGCACTTTGGTGAGAATGAGACTCCCTTTTTTTTATTTTGAATGGTAACTTTCACTAATAGCTAAAAAGTACAAGAGAGGTACTGAATAGGTACCAAAAAGAAGAACAAAAAAGTACCCTAAATCAAGATGAAAAAGAAACAAATTAGAAAAGGTTAAGCTAGGCCAGTGGACACCCACCTTGGCTATCTCATCTGCGGCCGAAATATAACTTCTCTTCATATGGACCAGGGAGGCCTCTAGCCGCCTTGCTAGAGAAATCACCTCCTTCACAATATCTGCAAGGCCTCAAGGAGCTCTACAAACTCCTGACGCCCACCTAATGGCACACAAAGAGTCGCCCTCAATAGTGATCCCACTATGCTCAAGCTAGTTGCCTCCTGAAGGCCAGTCCCCAAAGCCTTCATCTCCTCCTCATTAATCGTGCACACACCAACCAGCAACCGGGCCCAAGAATGAAAGTAAGGAGCCTCTGAATGATCTCTAACTATATCACTGATCCGAGCTGGTCCAAGATTACCAATAGCACTACATCAAAGTTCAGGCGAATAAATGGTGGAGGTGACCATTACAGCTTAACTATATGAAGCACCGGAACTGAGAAAGCCACCTCATGCCATCCTCTCAAAATAGAATCCACCAACAAACCTTTAGAAACATGGAGTATGGAAGCCCAAGTAGCAACATAAAATCTGACCCTGTCCACCCGCACATCCAAAGAAGAAGACTGACCTTCGAAGCAAATACTGTTTCTTTCCTTCCAAATGACCAAAATAACAACAAGGAAATATGTGTTTCACATAATCCTGCCTCTCACCAAACCCAACACCCAACTCCACTCTAAGAGCCTATCAATGCTATCAGGAAAGACCCAAGAGCAATCAAACCAGCCAATTGCCGCCAACCATAAATGGTCCTGCAATTGAGAAGAGAATGAACGGATGATAAATGGATTTAGCTTCTGCCAGGCACATGGGTCAGCCATTAACAATAACCATGTTGTGCCTTTTCAGATTATCCAAGGTGAAAATTTTGAGGCGAGTTTTGGGTTTGACTTTCGAGCTGAAAAATCTTATATTTGGCGTTTGAACTAGAAGATCTTGTATTTGCTTTTCAAACTAGAAAGTTCAGAATTTGGCTTTTATTAACATTGATTTCATTGATAGCAATCTTTGAGAAGCTTGCAAGCGGCACGTATTTTTTCTTGCATTGACAAAATCATAATTTCTTGCTGTTTTCATATATTTTGGTTGCATTTAGATACTTGTTATAGAAAATGCATTTATTTTCTAGTACTTCTTATTTATGCTCCTTTTTTCGCTTTTGGCATATTTAACCATATTGGAACTACAAATGGTTTGAGCAATTGTTTGTGTGGAACACGGTGTTGGGTTTTTTCAGTGTACTTTATCTTATATTTTGCATCCAATCCTCTCAGATCCAACAAAACATATGCATATACAGGTTTACCTATGAACGATTTGAGTGGTAGACTCTTTTCAGGGACGTGGTGTGGCCCAACTTTTCCTGGCCCAACTTTTCC
>BMK_Unigene_000003
CATCATCAAAGCCTTGTCCCATATTTTGGGGTCAACTATTTATGTCGGTGTTGAGACAAAAGTTTTACGCCAGCTATCATGCCACCCTCTCCCTCCTCTTTTATCAGGGCTTCGAACCGGCGGTAAGCTAGTGGAGCCCTCTTCAGATAAATCAATTTCTCTTATATGCTTTTTTCTACTTTCATCTACACATGAACAGTACTGCACCCCCACCTCTTCTTTCTCCCCATCTCTTTCATTAACATTCTCACCCTCTCCACATCACTCCACCTCCCATCTTCAGCATACACATTTGACAACATCACAAAAGAATCATCATCCCTCCCCCTCTCCACGCCCTCAAGCTTCTTCGCAGCCCATTCAGCCATCTCTGTTGCACCATGCATGCTACAAACACCAAGCAAGCTCCTCCACACCACTGCATTAGGCTCCATTGGCATGGTCTCAATTAACCAGCGCGCTTCCTGCAAGTACCCCGCCCGCCCCATTATCGTAACCATGCACCCATAATGCTCAATCTTTGGCACCAAGCTATAATCCTCCATCATACTCTTGAAGTATCGCCGCCCTTCTTTGACTAACCCTGTATGTCTACAAGCGCATAAGACTGCAATGAATGTCACCTCATCCGGCCTCACCTTTGCCTTCTCCATGGCATCGAACAATGCTAATGCCTTATCTCCTTGCCCGTTAACTGCCATACCACAAATAATCGCCGTCCATGCAAAGGTGTCCTTACCCTCAATGCCATCGAACACATCCATTGCCACATCAACGTGCCCGCATTTTGAATACATGTCGATGAGAGCGGTTTTGACACGCATACTGTTGAACTCGTATGTGCCACTGTTAACATAATGAGAATGAATCCACCGTCCAAGTTCAAGATCACCCGCTTCACCACAGGCAGAAAGGGCTGCCAACAAGGTGATGCGATTCGGACTAAACCCTGCAGCCTCCATGCTGCGGAAAACCCTCAATGCTTCACCAGGCTGCCCGCACCGGAGACAAGCACTGATCATAGCATTCCACGACGCCGCATCTCTCCGAGGCATTTCATCAAACAACCCCCAACAAGAACCCAATTCTCCAATACCCGCATAGGCGGAAATCATGACAGACCACGCAACAGGACTCTTCATGGGCATTTCATCAAACACCTTCAATGCAAATGTTATAAGCCCAAATCGCGCATACATGTGCATAAGCGCAGAGTGCACATGGGGGGCATGCGATCCGAGCCCAGTTTTTACGACTTGGGTGTGAATGGTTTGGCCAAGGGGGAGGCTGTGGAGGTGGGTGCAGGCTTTGAGGGTGAAGGTCAAGGTGTAGGTGTCTTGTGGGATGTCCCTTTGGCGCATTTTAGCACAGAGGGAGAGGGCTTGTGAGGGGGAGTTGGAGAGGCTGAGAATTCTTATGATGGTGTTCCAAAGGAAAGTGTTTTGGGGTGAGTCTTGGGGCTGGAGATGGTTGAAGAGGGACAAGGAGTAGGAGATGTTGGGTGGAGGAGAGCATGAGGCGCATGTTAGCAAGAGGTGGGTGAGTGTGGAGGGAAGGTGTTCTTGGTTTGAATTCCTCCTTAGGATATGGGCATGCATTTGTTTGAGTTGCTTTGGGGATTTGCACCTGCCAATCATTTCATTGAGGGTGGCCCACATGGCCCAATGATCTAAGGTGGTAAATGCAGGTACTATATATTGCTTGTTAAGCTAACGTGGAGGTTTTAGAACCATTGGATGATTTGCTCATCTTTTTGCAACTCCTAAAAAAACATTGTCCTAATATCATCTTCTCCTTGTTTTCACATTGATAGATCAG
>BMK_Unigene_000004
CTCCATTGGTGAGACTTTATCCCTTGTTATTGGTGACTTTGTTCAGAGAATGGTGATTTCCAGATACTTTATTGTAAATGATCTGGTACTTTTCTCTGACGTGCTGCAGGATAAACCTCCAGTTTATGTTAGTGCAGAATTTTTTCTCAGAATAGGTTGTCAGTTCAATCCTTACATCAAACTTGTGAACAGTTGTTGCATGCTCGGCATCACTTTGACTGCTGTATCTAGGAATAGAATTCAACACTTGAAGAGCTATGCCAACCACCTCCCTCCGCCCACGCCCCTGTCCAAGTGGCGAACCCGGGATTTTCGTTTGAGGGGTGCGGATCCAAGCAGCTAATTGGGTTTTGGGAGCAAACCCAGGATTTTCATATGGATCTTTTGGGGGGCGGATGTAGGAGTTTTATGTGGATTTTCAAAGCTGAGCCAGAATTTTCATTATGGATTTAGAAGCGGTCCGTGGTCCAATGGGTGCGACCGCCCCCACATGGATATACTTGGGTCCGCCCCAGGGTATATAGGAAGGAGTTGGGTGGGTGGTCGCCGGTGGGGCGGAGAGGAAATGTATGTCTGTGTGTGTATGATCTTTGCATATGCAGAAAATGAAGAGGGTCTCTAGGTTGGACAAGTTTTAAGCCCTTTGATGAAGTGCCTGTTTCTGTGTCTTTTGCGGATAAATCCAATTCAAAAGAGTGAAAACCAAAGTGCTAATTGAATTAGAATGGAAGAGGACGGGGGTTTAGAATTGATCACAGGAGGCTCCAGGTGTGCCTATAGGCCACCAGACCATTCTGGCTCAATAACTCGCACATATAACAGAGAGCAGAAAATTCTGAAAAATGATAAACAGTAGTGTTATGTTGGATTTGCTTAGGTTCTTCTTCCCTGGTTTTGCCCAAGTTTCCTTTTCTGTTCTGGGTTTGCAGTTATTTGATTGGATTTAATAGTGTAATGGGTAAACTTTTTTTTTTAATTAGTTTTAAGTTTCTTGAGTTTATGACAGATTCTTTGAAGCCTCAGAACATTACCTGGGAGCTCTGTTTTTAAAGAAGTTTGGATATGTCTGCCCTTGCTATGGATGTAGTTCAGGGTACATGTGGAAAAAATCTTGATCCCCTCAGTGTTGGGACTGATAGTGAAGACTCAGATCTCTCAAGGTTGCGAGATAAGTCCAACATACACGCATTGGAAAGAAATAGATCTTGTGATGAAAAGTCCCTCAACGAGCTGGCTGTTCTTATATCAAGTAACCTTTCTTTTAGGAATATTGAAAACTTTCGAAGTGCGTCGGATAATCTTGAAAGTATATTAGATACTGGGAGATCTGGTATGAGTACACCGAGATCACAAACTTGCTTTGAGTCTCATCCCATGATTGCTGAAGCATGGGAAGCTCTGCGCCGTTCTTTAGTATATTTCCGTGGTCAACCAGTTGGGACAATTGCTGCTTTGGACCACACCGAAGATGCACTTAACTATAATCAGGTGTTTGTGCGAGACTTTGTACCAAGTGCTCTGGCTTTTCTGATGAACGGTGAGCCAGAAATAGTTAAACATTTTCTACTGAAGACTCTCTACCTTCAAGGCTGGGAGAAACGGATAGACCGTTTTAAGCTTGGGGAAGGTGCCATGCCGGCCAGTTTCAAAGTGCTTCATGATCCTGTTCGTAAAACAGACACTTTGATTGCAGATTTTGGTGAAAGTGCGATTGGGAGGGTTGCTCCTGTTGATTCAGGATTCTGGTGGATTATTCTGCTACGTGCCTACACAAAATCCACAGGAGATTTAACCCTTGCAGAAACACCTGAATGCCAAAAGGGAATGAGGCTTATACTGACTTTATGTCTATCAGAGGGATTCGACACATTCCCAACCCTGCTCTGTGCAGATGGATGCTCAATGATTGACCGAAGAATGGGGATTTATGGTTATCCAATTGAAATTCAAGCGCTCTTCTTTATGGCATTGAGGTGTGCTTTGTCAATGATGAAACATGATACAGAAGGAAAAGAGGTTGTGGAGCTAATTGTGAAACGCTTGCATGCAATGAGTTATCACATGAGAAGTTACTTTTGGCTTGATTTTCAGCAACTGAATGACATTTACCGATATAAAACAGAGGAGTATTCTCATACAGCAGTTAACAAATTTAACGTTATTCCTGATTCAATCCCAGATTGGGTATTTGATTTCATGCCAACCAATGGTGGCTACTTCATTGGAAATGTCAGCCCTGCAAGGATGGATTTTCGATGGTTTGCCCTAGGTAACTGCATTGCAATCCTATCATCCCTTGCAACCCCAGAGCAATCCATGGCCATAATGGATCTCATTGAATCACGCTGGGAAGAGCTGGTGGGAGAAATGCCCATAAAGATATGTTATCCAGCAATTGAGAGCCATGAGTGGCGGATTGTAACTGGTTGCGACCCCAAAAATACTAGGTGGAGCTACCACAACGGAGGATCTTGGCCCGTGCTCCTGTGGATGCTGACTGCAGCATGTATTAAGACAGGGCGACCACAAATCGCTAGACAAGCAATTGAACTTGCTGAGAACCGGCTGTTGAAAGACAGTTGGCCTGAATATTACGATGGAAAATTGGGCAGGTATATTGGGAAACAGGCAAGGAAGTTCCAGACGTGGTCAATAGCTGGTTACCTTGTGGCAAAGATGATGCTGGAAGACCCCTCTCATCTAGGAATGATCTCACTGGAAGAAGATAAGCAGATGAAGCCCGTCATCAAGAGATCAGCTTCATGGAATTGCTAACGGCTCCAAAAGAGTTTGTTGTTGTCATGTTATACTTCATATGTATCCTTTGGCCTTTTCCTTTTCAATGCAAGATTATTTAATCAGGTGAAGCGAGAAGGGTGGATTTCTCTGTACATTATCATGTGAGGCATCTCTTTCCAAATAAGAACGGTATGTTTTAATGTTATGGACTTTTGCATCGTAGTCAATGCAAGTAAAATAGGCATGCAATTTTGTCACAGCCTCTCTCTAATAATCTAAACGGATTAAACTGATCATGTATTTGAGCAGATTTGATCACAGGATAGTGGTGCATTCAGACCTCAGAGAGAGAGAGAGAGCTGGTTGGTAGGATGGCTAGGCCTGTCTTCTTAAGCAGTCCACACCCATTTTGCTTGGGTGAGCTTCAGGCTTCGGTCCTTCTTGACTGACTTGATTAATTATATGACTGTCTAAGGCCATTTCTCTTTCCCTTTGATCAAATAGATTATCACTGTTGTCAACTATTTTCTAATTATATATCATCCTTCATTTGGTTGGGTAATGTATTTTCCAAAGACCAGTTAAATTAATGATTTTCTTATACCATTTCTGGAGCGTGATTGAGTTTTGACCTGTACAAATGAAGGATACATAACTACCAAATCTACAACCTACCATTTGACAATTTGTAATCTTGGTCCAACTGTGAAGAAATCTGC
>BMK_Unigene_000005
GGTTAACGCCTGCTTTAATCCTAATGATGCAAGATGACCATCATGATCTTCTTTACCACAACCATGAGTTTGATCCCAATTCAAACACTCCAAATATCATAAATTCATTATCACCATATGAACATTACTTTTGCACCAAAACCAAACCAACATTTTGTAAATGCTATTGGCGGAAAGTAGAGAGCTGCGATTAGCAAGTAGCAAGTAGCAAGTGGCAACAGCTATCTCCCTGTTTTTCAACCTGACACAAGTAGAAAAGACATCAATAACGGGGACGTGCATGATTTACGCCACCACCTGTCATCTTCATCCCTTTGCAACCTCTCCTATATCTTCACGTCTCTCCCCTCCTTTCTCGCCTCCATCGTCATCATCATCTTCTTGTTCATCTATCTCCGTCCATAAAAGGCACACCACCTAATTCGAATCGATAAAAATGCCTTCCTCCCAAAAGCACCTCGAATCCCTCCTCTCCTCCGCCCGCCCCTTCCTCCGGGGCGAGCTCGAATCCGTCGACCCAAACCTCCCCACCCTCGTCGCCGTCCTCCGGTCCGTCGGCGCCGGCGAGTGCTGGCACAAGCACGGAAGCTTCCTCGACCACCTCGTCGACATCTACCGCATCCTCAAGCTCTGGAACGCCCCCGACGCCGTCGCTCTATGCGGCCTCTTTCACTCCGCCTACTCCAATTCCTATGTCAATCTCGCCATCTTTGACCCCTCCACCAGCCGCGACACCGTCCGTAGCCACGTGGGGGCCGCCGCCGAGCGCCTTATCCACCTCTTCTGCATCGTTCCCCGCCAACCCATCATCCATGATGACCTCCTCTTCCACTACACCGACCGAGAACTCGGAGAACACCTTCAAAGCTCGGAGCTTTCGATTAAAGATGCCAAGGAGAGAGGGGTCTTCTCGTCTGAAGAGGGGTGGAGGAAGAAGCTGAATTCAATCCTCCCCGCGGAGGGGATATCGGTTAAGCACATCAAAACGGGCGAGCCTGTATCGGTCTCGAGGCGGGTCATCGCGGTCTTCCTTTTCATGACCATGGCTGATTTCAGTGACCAGCTGTTTGGATTTCAGGACCATCTGTTTGATAATGAGAACGGGAGGCTTGAATTCACCGGCGACAATTCAGGTTCTGCGCTATGGCCCGGCGATGGGAAGCCGGGGTTGTGGTTGAATTCCATATCAAGGATGGGTGCTCTCTATCTGTTGATTGTGAGGGAGGAGGAGATTTTCATGGAAGAGAGGAAAAGGGCTGGTGGGTCAATCTCAAATGGCCAGTCTGGTGGTGTAGATGAGAGTAGAGATGAAGGGATTGAGCTTGTTATTCCACCTGTGTTTGAGAGCTGCACCAAGGTTCTGGATGCTGAGGAGCAGATAGCTGCAAGGGATTTGTATTGGGAGGCTGTGTGTGATGGAGGGAAGGGAGGGCTGGATAGAGTTGAGGACTTACTTGTGAGGTGTGTTGAGAGGAACCCATTTGTGGGGGAGCCTCATGTGGTGTTGGGTCAGGTGTATTTGAGCAGAGGGAGGTTTGGGGAGGCTGAGAGAGAGGCCGAGAAGGGGCTGGAGCTGATGCTGAGTTGGGGCAGTCCTTGGGATAAGAGGACATCTTGGGAAGGGTGGATTGCTTGGTGTAGGGTTCTTTTGATGAAGGCCAAGGAAAGGTCATGGCCCAAGACAGCTTGGGGGATCCTCAACCTAGGACTTGTTGGGTAATGTTGGGATCTTTCATCTCTCTCTCTC
>BMK_Unigene_000006
GAGGATTAGTTTGTTCTAGATTGGGATTAGGAGTTTCTGTTAGATTAGAATAATATTAGATTAGATTTATGATGTGATTAAGGTTTAATCTATTGACCCCTTTCTTGGCTAATGAGTTTGCTAATTAATTAGCCAACTTGGTAAAATATTAGAAATTGACTTGTATGTTAACATTTTGTGGCAATGCCTTTTTGTGGAAGGGAGTAAAACTAATGATTGAATGTATCTACAAGGAGCTATCAAACACATGGTCAACAACCCATCACCTTTCAATGTCCATGCTTTATATTTATCAGTCATTAGCATCGATATAGAATGACTGAAATTGCATTTGCAAATGTATACGATATTGTGGTAATAGTAATGTTAACTTTTATAACCAAGTCTCATGAGTTGCTAAATCCAACCTTTCACTATTTTGTGATATATTAATTTCCATTCCTTCGCAAACAATAGTGACATCTCTCCTTTTTTTTCGTTTTGACTATCTTTTCAAACTGTTTTATCTCATCTTGTTGAATATATTCATATCAGTTACTTCTAAAAGAAAGAATTATAAGGAGAGAGTAGAATTATAAGGAGAGAGTTATCCTGTCATTCATCTTCCTCAACTGCTCCCCCCTCATCATATCCCCACACAGGATCGGGATCCAGAAGTGGTTTGCAATCTACAAGGATCACATCACTCTCAAGGACCGCGAGATCCACAACAGCATGGACCTCGGGCTTTAAATTAACTACGGTTTTTTTGTCATCTCTTCATCTCCATATACTTGATTTCGATTTTCTGATTGAAAATTATTTTCTGATGCTTTTATTTTGTGTTTCCCTTTGATTTTGCTGGATTTTAAGCAAATTGAAACCAATTTTGAAGCATTGATCTTATTGATTAGTTAATTTGGTTATATAATGCTCTGTAATGTTGGTTTAACAACTTGTGTAAGGCCATTGGGAAAGGGCTTTTTGGTTCAATTGTGACACGATTGAGTCCACAAGCTGGTGAAGTGACCAAGTGGAAAGTTGGTCTGGAAAGTGATCCATTGTCTCCTCGGCATCATGACATTGGACGAACCAATGCATCACTGTGGGGGTAAAAGCTGGCTAATGACAGTGTCGAAGAGGAGTTTGATTTCACTTGATTTATCTACTTATTTTTGTAATTTTGGTTATACAACAAGCATTTCATTTAATCATGTAGGATTTGTGTAATGTCAAAACTTCATAAATAACAAATAACGAAAATTTTGAACTTCTGGGGGTTTTCATATGTTTTTCATTTTGGCTGGTTACTATTGAGCCCTGTGGTTTGTAATATGAATATTGCAAGTTTCATGATGTTGTCATTCCTTATTTCTAGCTCTATTCTTCCTTTATATCATGTGATCTTTGATTTTGATGAAAGTTCATGAATCTGATTTTTTATTAAAATCCAACGTGTTTCCTAAATGAGGGTGGATATAAATACGTATATATAATTTCACATGGTGGCTCTCTT
>BMK_Unigene_000007
TTTTTGTGTTTTTTTTTTTTTTTGAACCATTTGATGCAGTTATGTGAATTGAGCCTGAAATCTGGTGTTCTCATCTACCATTGTCTATAGAAGAAAGTGGGTGTTTACGGGAGAGATGGGTTTTCAATATAATTGTAGATCGAAGGCATTCTGATGCATAGATATGAAAAATATGAACTGGGTCTTGATTATTTAATGGATTTTAGTATATGGTATTTATCGAAAATTTACTTTCGATTGAGCCACTGTTGTGTAACTGGGGAGGCTTGTGATTGGGGATGTTCTTATTATGGGGCCATTGTGGATGGGCAATGCTGCAAAGCATTCTTTGTGGACATTGCATGCCACCTGTTTGTTTAATTGCGATAAAGGGTTAGGAAAATGAGTAGTTGTGGAGTTTTTTTAGTTTGCCATAGGAGCGTCGAGAACCAAGTCTCTCCCTGTGTGTGTTATGGATGGCAATGGGTTGGGTTAAAACAGTTAACTCGTTCTGATCCGCTCCTATTAGGGGTGGGTTGGATGTTCAGACTTGAAATGAGTTGGGTGTGCTTGACCTGCCCTTCCTCATTTATATTATTTATATACATTTTGTACTCACTTTCTGTAATTCCATCGTAGCAGAACTAGTCCAGGCACACTACCTGATGATGTGGTCACAGGTTTGACACCTCCCCAATACATTAAGGCAATAATATTTTTTTTTTCGTATTTTTAGGTTTTGCGCTGCACATTTAATGAATGGTTGTTACCAGTGTCCTATTGTGTATTCAAATTTTTTCAAAAGTCTAATTTGTTATTTATCATTTTGGTGGAAATGAGTCCCAAAGAAGGCAAAATGAAGGAGAACTTCATTTCATTTAGGGTTTAGGATAGTTTTGACGGGAGTTACCCTTGTCGGGAATTCCCGACAGCAATGCAGTTGTTGTTCGCTCATACTGTTTGAATGGTGAGACTTCATAAAGCTGGCCCTTTGAAGAAATCTCACTTTGGGGGGCAAGATTTGGAGAATTCCAAATTCTTAAAGACAAGAATTCTCAGAATTCTTTCAAATAAACATGGACTGGATGGAGTTGACGACTAATAAAACCATGAAAATTTGTGTTTGGTTGTTGTGTTGTTGTGCATGTTTTGAAATTTTGAATGTTTGATTACCATGGTCAGAAGGATAGAGCTTGGGTGATGTTGTATATATGCTCTTGTTTTGCTTCTTTTGTTCCTTTTGCCGTAGCTGTTGTAAACAAACCTCGTCCACTTAGTAAAAGAAAAAAAAATGTTTTATCTCCTGTGGTTGGAAAACTATGAGCGTGGTTAGATTGACATTGTCATGCATTTTATTTGATTGTCATTCTCATAATTTTGTTTGATTGATCTCGTGAACTTGTTGGGCTTTTACAGATTTTAACTGGGTGTCAATCTGACTTCGATGCTTCTCAATAAAAAAATAATAAAGAAGGCTTCTGATTGCATGTGAAATGTTTTATATCATGCTCTAAAATCAGAATTTAGTTGTGGAAACCATGGTGGTTTTGAATCCAACATTTACTTTCATAGCACGTTGAGTCTGGACAAATTAGTATCATTGGGCTGAGCAGTGTAATTATATCTTCATGTGTCCATATCTGAAAGTGATCCAAATTTTACTTTCACAGTATGCTGGAGTCTCTAGTTTGGGCAGAACAGTGTAATCCTGAAATGGCGTTTTATCATTATGGTTTAATCAGAAAGAAGACCTGAATTTTAATCTTAATATATGATTCATTTGAATACTTAACCGCATTTGAACAAATGGCAAGTTTATTGAACAGAAGAGCTAGCATCAATTACATGATGGTTTTCTTTTTCACAAATCAGAGTAAAATTATTTGTAAGAAATAAAACTGTGTAAAATTTTAAAAAATTGGTGTGGTTTCATTCCCTGCTCACTCTCCTTGTCTACAGCAGCAGCACATCCTAGAGCAGCAATATGTACCCACCCAAGAAGATCGAAAATGTTACTTTATCCGTCTGTTTGTATTTAGGAACTTGAGTTTTTATTGCTTACAGTAAATGAAACAATAAAATTGTTGTTGGGTTTTGTGCTTTGGGTTTCAGCCATTTAGGATCCAGCTTTCTG
>BMK_Unigene_000008
GTTACAGTACGATCAGAAGACATAGTGGATACCGAGAGAAAACCAGTCCCCAGAAATCACTTCAGATGGGAATGTCAGCCACAGCAACGAATCAGATGTCCTGAATCTAATCACAGAGGAGTGTTGTGGGCTCCACTACATACTCAGATGGATGATGACAGCCAGAGATCCAAACAGAATGAAGCAGAAAAAAAATGCAAAAAAAAATTGCTCAAAAATGGCCCAGGCGAGCAGAAATCTGGGCACAGATTTGATCTGTGGGCCCCACTTGTTGATCAGCTGTATGATCAGATCTTACAGGGAGTTAGGCCTCAAAATTCCGAAACTCCTCGAGGTGGAATTTTGATGAAAGCTCAAGAGACCAGAAAGATGGACGGTCGAGATGAAAACAATATGCTCAAACTGGAGAATTACAAATCAGAGAAGATGGCCTACCTCAGATGATCAAAACATCCGGAAAAAATCTGTATAATTCCCAGTATGATGGTCGACCAGGATGGGAGG
>BMK_Unigene_000009
CCGCTTGTCAATATCCAACTAAACACACATCTTTAATGAATCTACAATATAAAAATTAATCTGAAAATCATTTGAAAGCATCAGATATCCAAACTCTCACCTGACTGATTAGGCACTGGTCTTTGATGCAAGAGCAGATGGTAAAGTTTTAGGGGATCACTTCCTAGATCAAGCATTATCATTTTTTAGAGAAATTGGATTGGTCCAATGGTATTTGATTTGTCACTTTAAAAGGCCCAGTTAAGCAGATTGAATCAAATCATAAAATGGATGGTCAAGATGGCTCCAATTTAAATTTAAAAAGTGATAATTTAATTATGGACTTAAAATAGTTTCGAAATATGCAAATTGGACCAGCTGATGGGCCCCACATTCTTTTAAAGAGGAAGTGTCTAGATGTGTGTGCGGATCCTATTTTCTCTTTTGCTTGATGGATTTGAAAATTTTTATTGCCTATTATAAACTCTGCTTAAAAGGAAATTAAGAGCTATGATGTGTACTTACCATATGGATAAGCATTAATGCTGAGTGTAAAGATGTAAACAAAAAAAAAGCCGTGTGTACAACTAGAGAGCTTCTAAATGCACCCCGCATTTTTCTTTGCACACCCACCATTTAAAAGAAATTTATTACGAATATACCCTTATGGTAAATTCCCAAACTACCCCTTCTCCACCTCCTTCTCCATCTCATCTCCATCGCCCAGCAGCACCACCGCCGTCCCTTCCCTACAATGCCCTTTGCCGCCTCCCCTTCTCCACCTCCTTTTCCATCTTTATCCATCACCTCTCTCTCTCTCTCTCTTACCAAAGGGTTTTTTTGCGATCATGGTGGAGCAAGGCCAAGAGAAGCAGAGATTTGTGGTGCGGTTGGTGTATCTGAATCATCTGCTCTTCGTGCAATTGCTTAAGGAGGCGGAGGAGTACGGTTTCGATCAGAAGGGTCTGATTAGCATCCCTTGCCACGTGGTGCAGTTTTAGAATGTGCATCGCATCATCGAAGAGGAGCAGAGTCACCACCATCACCGTTGTTTTAGGTCTTGATTGTGATTGATAGAGTTCATTGGAATGGAATTGTAAG
>BMK_Unigene_000010
TATGTCTGAGCTATGTAAATAGAAATACATACACATGTACTACATTTATTTCTATTACTGTTGCATATCTTCAAAAATGCTGCTTGTGTTGTATCCACCATCTCAAGGATTTGAGTGCTGGATGGTTTGAATTTTGGATCTAAGGCTGGGAGGATTTCAGAATCAATAGAGTTCCATCAATCAAGGCAGGAATATCGACAATGTGGGACAGTATGTTTGACAGGCCTTTGTAAGGTTTGAGATTCCTTTGTGTGGAAATTGAGCTGTCACTGGCTGTTCTTTTCTGTGAGAAGGAAATTTTTGTATTAGGCAATGAGGCATTAATATATAAGATGCTGAGAGTCCAGCAGTAGAGTGGGGTACCTGGAGAAGCCGAGAGCCTGAAACAGGCTACTGTGTTGTCTTCTGATATCTTGTTTAGATTTTAACAGCTCCCATTTGTACCAGATCTTGTCCTTCGGTAGATACTTGAGATCTTTCCGGTTGGGTTTCTGAGTTCTGACTGTAGCTGTTTTGAGGCCATTTGGGTGGTATGTTTGTTTCTTATTCCATTTCATTTGGGTGGTTTTGGGCTGAGAGAAACACCATATATTTCATTGACATTGTTACAGGTATGAACATCCTTATGTGTCCAACTCTTGATAGGCCATTTTTTTTTAATCTTTTCAGAATTTTTATTTATTGATTGTTCAACTTCAGGGCTTGTAGCTCATGGTTAATTTAGAGATGTTATTAGTTATTTTTAGTGGTTGAACGTATGTCAAGTCGCATTTTTGTAATATTTTGGTTGTGAGAATGGTTATCATAAGCCTGCAGTGCATTTGAAGTGCTGTGGTAATTAGAAATTGGAACTCACAGTAGGTAGGTAACTGTTTTAAGTCATTTTTCTTTTGGCACAAATCGCTGCTGGTGCTGATAATCATAATATTTTGAGGTAGTTATGCCAAAAACAATATCCCATCTCAAGTAAATTTCAATTTTCTTCAACCTTCACCATTCACCCACCACCAAAAGCTCAGTTGAATGGATTGCCTGCCAAAATGTTCAATCCAATTGTCATTTGGGGGACATCAAAGATTAAAAAAAAATCTTAATTTCTTACATCAATTTGATTTACTGACTCTTCAGTCCTTTTTTCTTTTTTCAGATTCAATGTTAAGATTAGTTGAAGAAGTAAATTTCTTGATCAGATGTCGAAGTCAATTGCAGCAGTTGTTGTCGGAGGTGGAGTTGGTGGTCTTGCATTGCTTACAATAGTTATTGGTTTTATATGGTTTTGCATGCAGCATTGTAAGAACTTTGCAAACAGATACTCAGACACTGGTTCTTCAGAGCCATCAGCATTGGTGGAATTGAGTAAGGGTGGTAGGTCCTCATATGCAGCACGACCCTCTCTATCTGGACCACAAGGAACAAGGCGATTCACACTGGAAGAGTTGCAGCAAGCTACCAAGCATTTCAGTGAAAGCAATCTCATTGGCGCTGGCAGTTTTGGTTTGGTTTATAAGGGCTTGCTTTGTGATGGGATTATAGTGGCAATCAAAAGACGTCCAGGCGCACCGGGGCAGCAGTTTGTTGAGGAGGTATAACAGTGGTTCTAACATTGAGAAATAAACGTCGGTTGGTCCTGGCAGTTTGTACCTTAACCTACATATCTGTAGCTTTGATTCTAAAATTTTATATTTTAAGTCCCACATGAAGTTCATTATTGCAGGGCACCTAGTAAAATCAGGGACCATAGTCAGGACAATCTAATAAATTAAGCTGCTGACAAACCAAGTATAATAGAGCCCAGCAAGGCTCAAGATTGCATCTAACTTTAGTCTATGGTGTGTTTGATTGTACCTAGAACCACAATTGATAAATTCACTCATTGATTTGCAAAATTGATGTTTATTTGCTATGCTCTTTTCTGTGACAATTTGGAAATGACATTAGGTGGGTTACAATATTGCTGCCAGTTTTGTCCACAATGATAAATTACTATAAATGCTGCTGGTTTAAGATATTGATTTGGGGCAGATTGGAAAAGCATTTCCCATCTAATATCATCATTGAAATTACAGTGAAGTGATGATCATCCATTTTGCCAAGATATTCAATTGCACCATTAGCCAAAATCATTTGATGATTCTGTGCAACAATCTTCATATATGAACAATCTCTTTATTTTGTATGTGGGGTGACCCCTCTTGAGTGGTCAAACAGGTGTGTCGCCTATCAGACATTCGGCATCGTCATTTGGTTACTCTTCTTGGTTGCTGCCAGGAAGATGGTTTGCAAATGCTACTTTTCGAATATCTTCCAAATGGCACAGTGTGTAATCATTTATATGATAAGGGAGAAGTATCAAGAACACAACTAGAATTCAAACAGAGGCTTTCCATAGCTCTTGGAGCAGCTAAAGGTATATGCCATTTACATGGCCTTTCACCTCCTCTGGCACACAGAGATTTCAAAACTTCTAACGTCCTTGTTGACGAGAACTTCATTGCAAAAGTTGCAGATGCAGGGATTTCTAGGTTACTTGAAAGAATCGAAGATGCAAGTTCTTCATCTCGGATGACCGTTAACAATGTGTTCAGAGATCCAGAGATTGGAGAATTTGGAACGCCAGCTGAAATGAGTGATGTTTACAGCTTCGGAGTTTTTCTTCTAGAGCTTATAACCGGTCGGGAAGCTCAACATTTCAACTTATCGGAATCTGATGAAAGCTTGACCCAGTGGAACTACATGCTGGTTCAAAAGATCTCGTTGATCGTCGGTTGGGTAACACTTTCACTACTAAGGGAATGGACAGTTTCATTAAACTCATGCAGCAGTGCTTGAATTTAACTGGAAGAAAGCGACCGAAGATGGACGTCGTTGTGAGGGAGCTTGATCGGATTCTTGAAAATGAGATGACCCTGACTACAGTAATGGGTGAGAGTACAGCTATAGTGACTCTTGGAAGCCAGTTATTTACTTCTACATGAAGTATCATCTCCATAGCAGAGTGCGTAAAAAAAAAACTCAGCCCTTTTACTAGTTGGTGAAGATGTACATTACATATGATTATTTTAATACTGTAAAAACTAACTTTGACATTGATGAAGAGTTAGAATGCATAACTGAGCTTTGCAGGTGAACAAGTGGGCCCAGATTTGGGTGTATGGATCATGCGAGAGCTTTTTGTTTTTGGCATTTTGTTTTCGTACATCAGATTATGATGGATTGACTGAAATATAAGTTCATAGTTCAGAGCTTAATACTTAAAAGTGAAACAGGTAGTAATTTTTCTTGATTGTTTATGATTTTTTAAGGTATTTATGTAATTCCAGAATACTAATGTGCTTGGTTGTACTCCCATTTTAATTACATCTGAGTTAGATCAACTTAGAAACAGTAACATCATATCAAATGCAACGCCAATTTCTGACTTTTCTGCTCTTACACAGAATCAACAATCAGTGCCAGTGATGATTTAGAACCAAATAAAAAAAAAAGTTTCATATAATGGTCTCCAATGACCCATCTCAGTGGTCTCACAAAAACAGTAGAATGAAGAACCCAGTTTTTTGCAAAATTTCGAACTGCTGACAAATTTACATCCAAATGTACCCTGCATGGATGGTACTGATGAGAAAGTATT
>BMK_Unigene_000011
GGTAGTCCCAAAACCTAAAATTATACACATTCTGGTGTATGACACTATGACACGCTAGTATCACAATCTTTAAAAGCTTGAATAAATTTTTTAAAATAATTCTACTTATCATTTAATACAGTTGAAAGAGTTTTAACCACAACATTCTAAATTGAATAATTATGGGAAATTCATTGGGATCTAATTCAAAGTTTGGACATATACAAATCCAAAATATCCATATTTTACTGCAGGGCTGGTATTAATGTGTTCGGTCATGGGTGTCAGGATGTGGACCAGCTGGCCTACCTGTTTCTAAGATAGGTGTGGACATAACTTTGTGGGTCTTGAGTTGATTTTAGTTTTACAATTAGTGCCTTTTACTTTTCAAAAGAGTTGGGCCGTATTATGGCATGCCGTACTTTTTTTGGGTCTCTTCTGAACTAGCATCAGACCAGGACCTGGACCTGACCTACTGTGAGTAAAACTTAGACCTTTGGTATTTTCGAGCTGGCTGCAGTTTCATCTTGGTCTTGGTAACAAATAAAACATCATTTTCTTTTGCCGAAAGAAATATAACTTCTCTTCTAGGGACACAACTACAACACAGAAAGTAATCGGTCAGGCCATTATGTCTCTATAGGAAATGGTATTGATTGGTGATTTCAAAGATTCTTATTTTCATTTTAAGTATAGGATTTATTATCTGATGTTGAACAGAATTATGTAAGGAAATTTTCTGTTAACTTGATTTTTCTAATGTAATACATCAAAAGTTTTATCCATGTCAGACAGGGAGTCTAATAAATTTTATGGTTGAATGAAAAAAGCTAGATTAGATGAAACAGTTATCTAAAAGTATTATCTTGTTCATCAAACTGTTATTGTCCTATGCAAGTCTTGTGTCGTTATGAATAGATTTACCGATAGTATTAAGGCCTTGTCGCTCCTGGAAAGTAGAAAAGCGAATAGTGATAACTGCTCATTTTTCCATTAAGATTGATTGATTGATTATTTTGTCAAGTAGGGTTTTTTTAGTAAAAAAAAGGTCCAAATCCTCTGTTTTAGCTGCCGTGATCTAGACCCGTCTTCTATTCATATCCCTATGTAGGATTACCGTGGCCTCTATCCTTGGGGTGTTATAAGTGTGACACCATGACATAAAACCACCACACAAAAATACTTGTATCAGATTGTTTCGTGTTTATTGATTTTATTTGTGGGTTAAATATTATGGGGTATTTCTTATTTTTAATGAGAATTTCACATTAGTCTGTACTCTGTACACTCACTTTAGTATGTAATGGTTTATAGTCATTCAACATCTTCACTCAAAAAACTACCAAAACTAAATGGGTCATAATTTGACATCAAGAAAACTCTTCCTCCCTTCTCTTTGTTGTCTTTTTCTCTTTACCAGTTTGATAGAATATGAAAAAAAAACCTACAATTCCATGTGATTCTTTCAAACAAAACATATCTTTCCTTGGCTATAGCTTATGTAATCCATATCTTTTACAAAACATGAGATTGCCTCATCAGTTAAGACAGGCCGAAACCAACACAGCCCTTACGGATGTCACAATTCCAAAACCTCTCCTCCAGAGGGAGAACATCTTTGCCGTCAAGTCACAGGGTTGGCAGTGGAAATACATTTCAAAAATCAAAACACTTCATTTCAATGCTTCTATTCCCTTCAATGTAGAACACAGGACAAGAAGAAGCATTTCCCTAGTATGAATGAACAAAGATTCTCATCCGAATTTTAAGAACCACATACACAATCATCTCATTCAAGTACAAAAAATGAAAGCATTTTTATTCTCTGACTTGAAATCCATATTCTCACATCTAGGATACC
>BMK_Unigene_000012
TCAGATGTACGCAGCCTTACCCCCATAAGAGGAGAGGCTGTTTCCGCTCCGAGTATCCTAATGTACTTAGTTTATTATCTTATAAACTAGTTTTCTCACTTTTCAACTTATAAATATTAATAAGAAATGAAAATGGTAATAGCTTTGTTAGTCTAGAAATGGTCTAACTTTTAAAGAACACAAATAATACTTTATGGAAAATGTTATCATGCGAACCGTGCACAAGAGTCATTCCGATGCATATTTATGGGTGGGGCCCACCTCTATCACCGTATGCAGGATATTTTTTTAATCTTTTTCTGTACTTGATACACTATCAAATGCTTGTAAGCAATACTTTGGGGAGGAGAAAGTTAAAGTAGCAGCTTTCAGATTTGTGGGTATAGAGAACTAGGGTTGGATACCTTGTCTATGGCAGTCTTCTAGACTCTTTGAGAGGAGATAAAGGATGATGTCATCACTTTCACAAAAGAATTCCATGAGAGAGGGCATTTGTCAAAGCATAGTGGGGCATCTTTTGCAGCATTCAAAGCGAGGGAGCAGCAAGTTTTAAAGATTTTCAACCAATGAGCGTTATTGGTAGGGCCAACTCTTTTGCAGATGCATTGGCCAAGCAGGGGGTTGATAGGTCGTCTCATTGGGAGGGCAATGTTAGCAATGTAATGTAATGGTTGCGTGGTTGAGGGTACATTCCTCTTG
>BMK_Unigene_000013
TGATGGCTGGTCATGCCACGGCATGTTGATTGCCGTGCTAGGCCGTGACATCTCTAGGCCAGGAACTTAAGGCCTGAGTTGGCTATTAACACCCCAGCGATGCTAGCTGGCCATTGAGGGTAGTATATGGGCTAGCCGCCTAGCTAGTGCAGGCTCCCCGAGGGCTTTGAATTGGGCTCTGTTTGGCTCGCCCACGAGGCCCGGCCCTTTGATAGTCGTACCCTTCGTCGATCTCTCCCTGTGCAGAACAACTGTAAGTACCCCCAACCCCTTCTTACCTTTCTAGCAATCCCTCTTGTGCTAACGGTCTCGGCCCACTCTCAAGACAACCAAAAATCAGTTTTGGGAATGGGGGAGCTGGAAATCGACAAGCATGTACAATATATCTTAGCTGTTGAAAAGAAGAAGGACGATTTTGAATCTTTGGTCATGGAGCATCTGAGAATGAGTGGTGCATATTGGGGCTTGACTACTTTGGATCTTTTGCAAAAGCTTGGAAGCGTTGATCAGGAAGCAGTTGTTTCATGGGTGATGAGCTGTCAACATGATTGTGGTGGTTTTTCTGGCCATGTTGGACATGATCCTCATGTTCTGTATACAACTAGTGCTGTGCAGATTTTAGCTCTTTTTGACAAGCTAGATGTTCTCGACATTGATAAGGTGTCAAGCTATATTGCTGGGTTACAGAATGAAGATGGTTCTTTCTCAGGTGACATATGGGGCGAAATTGATACACGGTTCTCTTATTGTGCAATCTGTTCTCTTGCTATTTTACACCGTTTAGATAGAATTAATGTGGAAAAGGCTGTGAACTACATTGTGAGCTGCAAGAATTTGGATGGCGGATTTGGATGCACACCTGGAGGGGAGTCTCATGCTGGGCAAATTTTTTGCTGTGTGGGTGCCCTTGCGATTACTGGATCTCTACACCATGTTGATAAGGATCTTCTTGGGTGGTGGTTATGCGAGCGGCAGGTTAAATCTGGAGGTCTAAATGGACGGCCTGAAAAGCTTCCTGACGTCTGCTACTCTTGGTGGGTGCTTGCTAGTCTAATTTTGATCGACAGAGTGCACTGGATAGACAAGGATAAGCTTGTGAAGTTTATCTTGGACTGTCAGGACAAAGAGAATGGAGGAATTTCAGATAGACCAGATGATGCAGTTGATGTATACCACACCTATTTTGGGGTTGCAGGACTGTCACTATTGGAATATCCAGGATTAAAGGCAATAGATCCAGCTTATGCTTTACCTCTCGACATTGTGAATAGGATTTTCTTTGGGAGATAAAAGGCGAACTTACTAGAGTGTCACAATGCATCAAACACTTGGGCTCCAAATACGACAAGTAACAAATTAATAGTTTTGATTTAACTGAAAGCTATTATTGGCCTTGATGTACGTTGCCATTTTAACTTTTAAGCTTACCAGGTCAAAAAAAAATGTTCTCCCTTACAAGTTATGATTAATGTGTATAATTTTAAATTTGTTGCAAGCTTTTGAGTGGTCATAATCTTTTATTGTTAATCTGGAAAGTAGCACGGTTTTTTCAATTTCTTCTCATGAGGACAGTGCTTTGCCTGGAGTAATGCAATTTTTGGTCCGCCATTTTTTTTTTCATCTGTGGGGCACACCCTCCTATGATCTAGATTCTTCATCTTGTGGGTGGGCCGTTGTGATAAGTGGCATGTTGGTGATATCTCTTCCCCAGCAATGAGTTCAGCTCTATCTAGCATGTCAAAATTGATTCTTGAAACTATTATATTTTGTATCATGTGTGTTTCCTCTATAGTTCTCTTGAGTTTCAGCATATGAGCGGTTTGATAACTTGGTAGTTTGCAAATTTAGAAGATCTTGCTTTCTGTGTTTTTATATTTATCAATTGTACTTCTTTGTTGTCTTCAAGTATCTTCACCCACAAACTTTCACGCATATATGATAGCAC
>BMK_Unigene_000014
GTGCTGTAGTATCTCATAGTCTATTTCCTTTTTTTTTTTAAATTATTATGTATTATTATAGTAACCTGGTTCCTCTTTTAAGATGGTTTGGTGATGAAGAAATCTCATACGGTAGAAGTCGCAAAATTGTCGTACCACATTAGGAGGGATGACGTTTTGTGCTTTTTCTGTCCCAAGTCATTGGTTTGACCGAGTTGGAATGCAGTATCCCCCTTAACATGACTTCCTATTTCTCAGTGCAAAGGATAACCATACTGCACTAATAATTATTGAAACTTGTGTTCCAAATTCTCCCGTCTCTGTATATTAATTACTCAGTAATATATGTGGTGAGTTTCCCATTTCTTCTCCATCAATGCCTGCACAAATTGCTTCCTTGATGACCATGGGTGGAAGTACAGGTGCTTTCTGTGGTTTCTTTTTCGTGCGTGCATTTGTCTGTCTATATATGCTTTAGGCTGGCCATGGGTCGATAGGTAGTTGGAGGTGCATGGATCTCACCTGAATTTCCCCATCCATCCAACCTGTGGTGATGCATATTTTGAACTCAGGTTTGAATAAGGCTACTTAATGTGCCTGGGTCTGTGGTGACCATATTTTTGAATCAGGTGCTTATTTGCACACTGAACAATCAATGTTGTTGATGAGAGGGAGTGACACAAATGTGGGCATGTGTGGTTTAAGACTTGTGTTTAAATAGGACATGATGAGATCACTGGAATCTCCAACAAAACCACGATGTGAACGTGCCTGTGTAAATGAAGTACATTAACCATAAATATTGCTATTTAGATAAAGTTAGAAGGTTGCACATATGCTCATCTGTTTAACTCCCATTTATGCAAAATCTCGAGTAGTTGGCCGATTGGTTTTGATATGAAACAATTTCTTGTACCTGCAGTTTCTTAGACGAGTGTTTAGC
>BMK_Unigene_000015
TGTATCCCTAATTCAAACGATTCCCGCCACTTTCATAGTTTCATCTAGTGCTCGTATTTAAAGTCTCCACACTCCCACTCCCTCTTCTCCGATCCGACCAGCAACCAGCTTACATTTTTTGTTGGTTGCTCTCACTGTCTTTCCCATGCTCCAGCATTCACAATTGCAGAAGCTATGATCTTCCTCTGCAACACCCCACCATGCCAATACCAGCACCAATGCAATTCCTCTCTCCCAACGCACTTGCCGCAGTCATCGAAAGGGCCGTCTCAACTCGGTCTCCTCTCCTCGGTCGATCTGTACACGCCCATATCCTCAAGACCCTTGAGCCCATTCCAAGCTTCCTCTGCATCCACCTCCTCAACATGTACTCCAAGCTCGACCGCCTCTCCTCCGCCTTCTCACTCCTCTCCCTCGACCCCAACCCCTCCGTCGTCTCCTTCACCTCCCTCATCTCTGGCGCCGTCCAGAACGGACACTTCCTCTCCGCCCTCCGCGTTTTCTCCATTATGCGTCGCTCATCCGTCCCCCCCAACGACTTCACCCTCCCTTGCCTCTTCAAGGCCTCCGCTGCCCTCCGCCTCCCCCTCGCCGGCCTCCAGCTCCACTCTCTTGCCCTCAAGTCTGGTCTCCTCTACGACGTCTTTGTTGCCTGCAGCGCTTTTGACATGTACTCCAAAAACGGCCTCCGCCATCACTCACGCTACCTGTTTGACGAAATGCCCCAACGGAATGTCCCCACTTGGAATGCCCTCATCTCCAATTCTGTTCTCGACGGTCGGCCCCGAGAAGCTATATGTGCATTTATCAGCTTCAGACGGGATATGGGCAATCAGCAGGACTCAATCACGTTCTGCGCTTTTCTAAATGCATGCGCTGATATGGGGGATCTTCGTTTAGGGTGTCAGCTTCATGGGTTTGTCATCCGAGTTGGGTTTGATCCAGATGTGTCTGTTTCAAATGGGTTGGTTGACTTTTATGGAAAGTGCCACCGAGTTGACTCGGCAGCAAGGGTGTTCGAAGGAACATCCACCCCAAATGTTGTTTCTTGGTGCTCGCTGATTGTGGTGTTTGTGCAGAATGATGAAGATGAGAGGGCGCTTTTGACCTTTTTGCGGGCACGGAAGGCAGGCGTCGAACCGACGGATTTCATGGTGTCCAGCATTCTCAGTGCCTGCGCAGGGCTAGCCGGGCTTGAGCTTGGGAAGTCCGTTCACGCAATTGCTGTGAAGTCCTGTGTTGATGCCAACATCTACGTGGGCAGTGCACTCGTCGATATGTATGCAAAATGTGGCAACATCAAACACTCTGAGCAGGTGTTCGACGAGATTCCTGAGAGAAACTTGACTACATGGAATGCATTGATAGGGGGCTATGCACACCATGGGTATGCCGAAATGGCGCTTGCTGCATTTGAGGAGATGATACATGGTGGCAGTGGCGGTCCGGTGTCGCCGAATTACATTACAATGGTGTGCGTCCTATCAGCGTGTAGTAGGGCGGGATCAGTGGAGGAGGGCCTTGAGATTTTTGAATCAATGAAACGGCAGTATGGGATTGAGCCAGGTGCAGAGCATTATGGTTGTGTGGTAGACTTGCTAGGGAGAGCTGGGATGGTAGAGCGTGCATATGAGTTTATTAAGGAGATGCCTATAAGGCCAACGGTGTCGGTGTGGGGGGCACTGCTTGGAGCTTGCAGGGTGCATGGGAAGCCAGAATTGGGGCAAATTGCAGCTGAGAAGTTATTCAAGCTCGACCCACATGACTCAGGCAACCATGTCATTCTGTCCAACATGTTTGCAGCTGCTGGCAGGTGGGAAGAGGCCACAGAGGTAAGGAAGGAGATGAAGGAAGTGGGAATAAAGAAGGGGCCAGGGTACAGTTGGATCAACATAAAGAATCAGGTCCACGTCTTCCAGGCCAAGGACACCTCCCACAACCGGAACACCGAAATCCAGGCTATGCTGGCAAAGTTGAGGAGACAGATGAAGGCAGCTGGCTATGTCCCAGACACTAATTTTGCCCTCTTTGATCTGGAAGAGGAAGAGAAAGAGACTGAAGTGTTCTCCCACAGTGAGAAGCTGGCATTGGCCTTTGGGCTGATTTGTATACCTGAAGGGGTCCCCATAAGGATTACCAAGAACCTTAGGGTGTGTGGGGATTGCCACAGCGCCTTCAAGTTCATCTCAGGAATTGTGTGCAGGGAGATTATTGTTAGGGACAATAACCGGTTTCATCATTTCAAGGATAACCAATGTTCCTGTAGAGATTACTGGTGATATTTTTGAGCTTATACTTCTCCCTATACTTATACAAATGTCTTTCAAAGAGAAATAGGATAAAGATGCTCAGAATGTGGCAGCACCAATATGTTGCAAGGTTGGTTGACATTCTGCATGATCTCAGAGGTTTTTATTTATTCATTCATGTATTATTATTATTATTTTTTTT
>BMK_Unigene_000016
TTGCTGCTGCTGCTGCTGCTGCTGGTGGTGGAAATCACCATCCCACCCATTGTAGTAATTTCGCCCAAGCCGGAATTGGTTGGATTTCTCAGCATCCTTGGACATGAACGCATAGGTTTTTCGTGGGGTCGGAGTCCTTGTTTCAAGAGGCGGCGGCTCGTCTTCATCTGGGATGACAAAGCTTTCTTGCATTGGCCAGGCATTTGGCTGCCGCTGCTGCTGATATTGGAGCTGATGCTGAATGTTCAGTGGCTTTTTTCTAAAACCTGAAAACATTCCTCCAAAGATGTCTGTTACAGATGCACCTGCATTAATGAAAAGCTTCCCAAGTGACCAAAAAATGCCTTCTTCTTGCTTCTCTACTTCGTCGTCGGGTGGAATCAGTGGTGGTCTGACAGTTGATTTCATTGGCTTCTGATACGGTGGGATGTTTTGTTTCATCAGAGGTTTAGGCTCACTTTGAGAAGAAACTATAGCACCCACTCTGCGTTGAAGCAATGCTAACATGTATCCGAAGAAAGCTGCCGCAACAAGAACAGCAACCCCTAATGGAAAGCCAGACCCGTATTGGTAGGCGCAGTCATCAAAATTGAGTTGAATCTCTCGAATTGCTTGGTTTCCTCTATCTACAACTAGAAGAGAGCAGCTGCTTCCAATATAAACCACCTCAAAATCATCTGAGAACTTTGCGTCTTCACTTGGTCCATCAACATGACCCCCTCCTCTACTCCACTTTCCCCCTGCAATTGTAGTAACCCCTGCTTCACTGATCTTCCTGATTGCCATGTTAGTTGTATCTGCAACATAAATATTTCCTTTATCATCGACGGTAATACTCCTAGGGTGATTCATCCTTGCTTCTCTTGGCTTCCCATCCACATGTCCCGAGAGCCCTTCTGCTGAACCCGCAACCAGTTTTGGTCTGCTGTAGCGAGACAGTGGAAGGGACATCTTGTAGATGTTGCTGTTATCAGAGTCTAATACAAGAAGCTCTCCATTAGACAAGACCTGAACTGCAAATGGCTCGATACCAAGCTTGCTTCCATCAAACACTGTCTCCACAGTGTATCCGCTCTCAAACTTCAGCACTGGGCGTCCAGAAACCACTGTTTTTGAAGTAGTGGTGAGTGACCACAGCCATTTCATGAGAGCAGACAGTGCATTGGAGAAAAACCCAGTAACAAGTTTTGCAGGAGAAGTAGTAGCTGAAGCTGATGAGAAGCCTCCAAACAAAAGCAAGAAGATGAAAAGCATAACACACACTCTGTTCCCCATTTCAGCAGAATAAATCTCAAACCCTCTGTAAACCAACCAAAGTCCACATTCTCATCTGATGTTCTCATGAGGCAAACCCATTTCAGTTATTGGCTTTTTAGAGAGAGAGAGAGAGCTCTTGTTTTATAGAGTGGAGGCATCTGCTCAGAATGGTAAAGTAAAGGGGAAAGAAGAGACAAAGAGACAATCATATGCCCTTTGATAATTTATGTTTTAATTCAAGTGCTACTGTTTGTGTTTGAAGATGGAGGTGGATTGGATGGGTTCAATTAATCCTCATAACCACCTAAGCAATACTCACATCTGAACTGAATCTCTGTCTTACATTTGAGGGTGGGCCACTTGATGGATGGTTAACTGCGCCAGAAGGTGCACATGGAACAACTCAACCTCAAGGCCATCTGTGCGAAATAAATGTTAGCTTCATCAGTCTTATCTGAGAGGGGAATCCAGATGCATTTCCAAATCTTAAATGTTTCTTCATTTTTGGTACTGATCCTCACAATGCTGTATTAGAGAACCCATCTAT
>BMK_Unigene_000017
GTAGATGATATTCAAGACAGCAGAGCCTTTTTTCTGTTTATAAAGAGCTGGCTACCTGTTGTTCTTCCATGAAGCAAAACCAAATATTTCAGCCCAAGCACAGTAGTGAATTGCTTCCTGCTCTTCCAAAAAACATGCATACATCCACTAAGCCTCTCTTCCTCTTCTACGTCACCTTCTTCCTTGGAATTTCATCATTTCTCTATACTGCTGAAGCAAGACTACTTCCTGGTTGCATTGTAGAAGTTATGTGCAAGGAGTCTATGGTGATGAGGAGCTACCAAAGGCGTTACTCTTCGCCTCCTCCACCTCCAAAGGCATCACCTACATCACCTGAAATGAGAACTCCACCGACTGCCCTGTCAAGCATGAAACCTCTTTTAAGTGCCCAAGTTGCTTCTTCTTGAGACTTACAGTACTCATCCTACGTATTCCAATAATGAAGGTGATGTGTGCAGTGTGCACCATCACTGAAGTCTCTAGCTTTTGTATTCCCATATCTATAATTAGTACCGTAGTTTCTATGTTAAAAGGGCTTGGTATGTTAGACTTGTGGCTTTCACACTATATATTTTAGTCCTGTGCACGTGGTTGTGTAGTTCATGTATGTTTTATGTGCACGTGGTTGTGTAGTTCATGTATGTTTTATGTGCACGTGGTTGTGTAGTTCATGTATGTTTTA
>BMK_Unigene_000018
CAGCTCTATGTTTAAGCTTTCAACTTTTATTCATTAATGAACTCAAAAATACATAATAAGAACTAGACAGCTATATGTTTAAGCTTTCTTTTATGACAGTAAACACGTCACTTTGAGAGTGAGCGTCCTGAGCCTATCACTAACACCTACGTGCCTGTTACTAGTTCATATTGAAAACAACACAACACTGTCATCATTATTACATATGATAACAAACAAACATAATAATCAACAACTAAGCCAACTCCACTTCAGGTAGAGGAGCCACCGCCCCCCCAGGACTACGAGAACTACACCCCCTCTTGATATAGAAACGCACTAGGCACGAGATTAAAACTAATAAAATAATCAGAGAAACTATGATTAAAACTATTGTAACTGTGCTTGGTTTTTCTCTCCGAGATGGAATCAGGCTGGGATAATCCCACAGAGGAGTTGCTGGAGGTGGCTCCATGGACCAACTAGAAGCTTGAGCTCTCCCCCAATTGACAGGCAATGCACACAGAAAGAAGATTGGAGGAACCGTGGAGAGGGAGAGAAGATGCAATTGCTTTGAAGACTTGTGAGGAGGGATGTCCCAACCGGTGATGCCAATGGAGACTAGAAGCGCGAGTGCAACTGAAAGCTGATGGAGAAGTAGGCCAGCTATTTTGAGGAGCCAAAGGAAGATGAAGTGGGTAGAGTCCATTACTGATCTGTCCTTGGTAAAAGGATCTTCCCCGATTTGTTTGCCTGGCGGAGATGGCGATGGGGAGGCAGATGTGGCGGCGTTGCGAGGGTGCTGCGTGGAGACCGCGTGCGAGAGGGAGAAGGGCGGCGACGTGGGTGAATGACGAAGAGCTGCGCAGGGTGCTTGAATGGGATGAATTCTGCACATGGAGGGGGCCTCCTCCTCTGGGCGTGTTCGGTAGAGAGAGGTCCGATCTGTCGGTAGAGAGAGGTCCGATCTGCTCCCAGGATCGTGAGATGGCGTGAGAGACGGCTGAGATCGCGAAGGAGAGGTGGGGTGAGAGAGGTCGTGCGTGTGGGATGGTGGATCTGCGTGGGGGGTTGTTATGAAGGAGATGAA
>BMK_Unigene_000019
CCCTCTCTCCTTACAATTGAGGAACACTTGCTCTCCATGCAATTGAGGAACACTTGCAGGTTCTTTTTCGGGCGCTTAGCCCCTCAACCTACATAAATGAAGAAACCCAACGCAGCCGATCGCTGGATTCTAATCATCTTCCCTTTTCTTCTTGTTTCTATGCTCTTCGTTGGAATTTCACGCCTAGTCATTGAGAATTCTCATCTGGGCAGTGTCCGAGCTACTCGCCGACAACACTCTCCTGCCATTTCGAGGACACAAATCCTTGATGACAGATTTTTCATGAATGCTTTCGGCAATGGATCTAGCATTGATGGGTGCGATGTTTTCGACGGAAAATGGATATTGGATAATGCCTCTCGTCCGTTGTATGCAGAAGAGAGCTGCCCTTACTTGACTAAACAGGTGACTTGCCAGAGGAATGGAAGACCAGATTCACTCTATCAGAATTGGAAGTGGAAGCCTCATGGATGCGAGTTGCCAAGGTTTGATGCATTGAAGTTGTTGGAGTTATTGAGGGGCAAAAGGATCATGTTCATAGGTGATTCACTTCAGAGAACTCAGTGGGAGTCGATGGTGTGTCTCATTCAATCCGTCATTCCCGAAGGAAAGAAGTCAGTACACAGAAACCCGCCCATGAAGATTTTCAGAGCCGAGGAATATGAAGCCTCCATCGAGTTTTATTGGGCCCCATTTATCGTCGAGTCCAATTCGGATCATGCTACAAGGCATACAGTGCTTAAAAGGCTGGTTAAGCTCGACTCCATTGCCAGACATGGCCAACAGTGGAAAGGAGCTCATGTGTTGGTCTTTGACAGCTACGTTTGGTGGATGTACAAGCCTATCATCAATGCCACAATGGGGCCAATTGAAAATGTTAAAGAATATAATGTTACCACTGCTTACAGATTAGCACTGCAAACTTGGTCCAATTGGTTAGAGTCCAACATCGATCCTCTCACTCAAAAGGTTTTCTTTATGAGCATGTCTCCAACACATCTGTGGAACTGGGAATGGAGTAGCAGAAATGATGGAAACTGCTTCAATGAATCGTATCCAATTGAACATCCATACTGGGGAACTGGCTCTAATCTTGAGATCATGAAAATATTAAGAGACACATTGCAAGAGACACAGATCGACGTCACTCTCTTAAACATCACCCAACTCTCTGAATTTCGCAAGGATGCACATACATCCGTTTACACAGAAAGACGAGGCAAGCTCTTAACCAAAGAACAGAAATCAGACCCGAACACTTATGCTGATTGCATCCATTGGTGTCTTCCTGGAGTTCCTGATACTTGGAATGAAATGCTCTACGCTTATTTGATATATGATTTGGGCATGAGTTGAACAGTTTTTTTTATTTTTTTTTAGCTATGTAGATATGAAGAATGAGAAGTCAATATGAACATATTTCATCTCGCTCTCTCTCTCGCAAATTTTATTGTAATATAGAGCTTATTAGCAACAAATGGGCCAAAACGAATGACCAAAATTTGAAGACGAACGAAGGAGGACTGATTCAACGTAAATGGAAGAGAGATTTTATTTATGTTTGTAATTGAATTTGGTGAACAAGCTAGGATGGATGTGAAACAAGAGAGTTTGTGAGATTAAAAAGGTAAGAAGTTTCAATTAAAAATGATTTCTCAGACTGATGGGCAAAAAGACAAGGCAAGTGCTAAGGAACGCCAATTTAAAATAAAAAAAAATGCTAACATGATTCAGCAATAGACTACATTATATAGGGGGCTCAGCAATATTTATCAGGGCCATCCAACTTGGACGGTCTTTTGGGCCACTGTACATTCCATTCATTTGCTAATGCAAGCCGTCCCCTGAAATGTTCTCAAAGATTCTGCAAATGCTCTCCTCGAGAAGAATCATCACCATCCGAGATTCTGCCGATGCTCTTGGTTAGGAATTATCATCATTGAAGCCTAATCTCATAGGTTCTTGTTTTTCACGAGTATGAGAGAGGGAGACCCCTAATCTTACATTCTGAATATCCCTGATCGGCATCCAAATGGACAAAATCATTTTTGTTCAACTTTTGGAGGGAGGAAAAACTGATATTTCATACAATGGCATTTTTTTTTGGTAGGGATCATTTGTACAAGAAAAAGTCTAAACGCCCGGCTTTTCTAGAACGGTTGTTTGTACAAACGGGGTCATTGTGATGTAGACAGGGCAGTTTCAGGTTGGGTGGTCCATGACTGACTATTTCAGGTGAGGCCCTACAGTAGTCATTTAAACAGGACCCATTTCAATTCCTACAAATAAGTCACTGCTCGTATGGTCAAAATCGCTGGTGCAGAACTTCGAACCATTTTATATCCGCGGTGGGGTAGATCTTGTGAACAACATTGATGATCAGCCAGAGTGCCAAGATTATTTATGACTTTGGCATTCATCAGTAATGCTGATTACCAAATTTATATTCTTCCCTCAAAACTTAACTAGCAAAAAAAAAAAAA
>BMK_Unigene_000020
TTACAAACAATGTTTCGCCTTCCTTTTCCTCCTCCTCCTCCTCCTGAAAACGATCGAGTGTTCAAACCCCCTGTAGAAGAAAGTTTTAATAGGAAGATGGATTGTCGTTTGGAAAGAAAAAGGAAGTGGATGGATGGAGACAGAGAGAAAACAGAAAGAAAGAACCAAAAAAAAAAAAAAAAACAGGGGGGAGAAGCAGTAGTAAAATTGTGAGAAATGGAGCAGAGTCTCTGTCTTGTGTCTGTCCACCTCTATTTTCTCCGCCCTGTCTTTTGGCGCTTGCTTTCCATGTTTTTGCCAAAGCCATACGGACTATAATATAACAAACGGACGGCAGTCGATTCGCCTGCAATTAGGCGGGATCGTAGCCCTCCATTATTAGGCACTTTTTCGGTTGAATTTGGACGGTAAAACGAAAAGACCAAATGATCCATGAGTTCAGATCCTCTGAGTCTTGACTTTTAAGAGAAATCCTTTTCAACTGACCATTGTCCG
>BMK_Unigene_000021
AAATTAAAAGGACAGAGTATCTCTGATCCAAGTTTAATTGCAGAACAGAAAGGGGTGAAAAGGAAAAGGCGAACATGATTGCCAAAAAAGGAAAAAGGCGAACATCTAGTTTAGGAAGGCAGCATTCCTTTCCAATAAAAAACTGAGATGGGAACTTTTAACAAATAAAAATGATGAACAAGAAGAAGAAGAAACCTTTGGACTTTACAATCACAATGACAAACACTAGATAGTAAAACGGGCTGCATATTCTAGCAAAAACAGATGCACATGTGAAGCAATGGTTCCAAATGTAGATTTTACAAATTTCAACAAAGAAAAATATCTTCTGTTTTTTTCTTTCAAAACCAAGTCCGCATGTGTGAGAATGCAGGAAACCGCTGAGCAGATTTGCACCTTTTCTGGCCAACAAATGCAGTGTGTGAAGCAGACACGTACAAATAGCATTACTCTAGCTCAAGTTCCAGGACTTGAAAAAAATAGAACTTCAACCCTCTCCAGCTTTTATCTCCTTACCATATGAGACTTGAAATATCATCACTTCAAAACTTCATGGAGGGAAACCAAAAGACCTCAAAACAATATGGTTTCTAGTCTATTTGAAACAGACATCAAAATACAATCTTAAAAGTAAGGTGATTTGAGGTGGGACAATAAATGGGTTCTAGTTCCACTTCCTTAAAGGTATCTTGAAATTATATTTTAATGGGAGTTCAAAAAGCAACATGAAGTTGAGATTTGCTAGATTATTTTAGACCGTCAGGTAAGTTTTCACACTCCCTCCATTTTGATGATTACTTACAATGCCAATAAGGCAATGGTGGAGACTGCATATAGATTCTGAGGAACTTTAAATCTTGGTTGAGTGAGGGCTATCATTGAGGGAGACCCTTTCATGCCATTCAATAGGCTTCTATTGAGCATCTCTGCACGTGGAATAAGGCAGATCAGACAGAAAACTGCAGTTCTATGACTCCAGCTGATAGAGATCTTTCATCCAAATTGGTAAAGAGGCCAATGATAAGATGTATCGGTTAGCCAAACAAAAACTCATCAGTCCAATTTAAAGTAGAATGTAGTTAGAAGACATTGTTTAGGAAGCACGAACAAGAAGAATGAAGACATTGTTTTTTCCCCTTTCCATGTCATGAAGGTACATTTCTTGATGGTAGAACTATAACTGTTAAAGAGGGTTTTCTTACTAAAGATCATGAACTCAATCATTTCCTCATGACTATCCAAAAAGGTAAAAGGAGTTCCACATAAGATATGCTTCATTGATTTGTCTTGAATAAAAACTCATTGAAAACCAATCACCATTTACCCAAATGGAAATCTTCACCAATACAAAGGAAGTGCCAAAGAGCAACAGATAATACCCAAATCAGAATCAGCCATAGAAATAATGCATGATAAGAAATAAGATGGTATATAGCTCTCTCTACACCGCAATTCCAACCTTGTTTGAACACCCCAAGAAACACTGAACCTGCTTGGATTGCTAGTGCAAATCAGACGCAATGATGATGATGATGATAAATGAACCTGATTTATGTATCAGCTGGTTTTAAGTTCTTGGGACAGGCTTCTTAATATGAATTGCCTAACTTCCAACATGAAGTACTAAAGTTTTTACCAAGAAAGTTGACATGACAATGAGACCAGGTTGCAAAACTCTATTACTTGTTCATTGGAGGGAATGCTCAAATCAGTTGTATACCTTTTTCCCTTAATGAATCAATCACAGCCTTCACCTTACCATGATACTTCTGTTCTCTCTTCAAGAAAATAGTAACTGCAGGTATGTCCTGCAACAACAGACGTTCACCCAGTATCTTCCCAATCTTCGCAGCTGCAGCAACATCTCGAGTATTTTCCATAGTCGGCCTCAGCAACTTCTCTTGTGAGCTTGCAGAAGAAGCTACTGTGGCTGTCGGCGTATGAATGACTTGCGCACTCACATACTTGTTTGTGAAGTGCATCTTCAAGACATATGGCTTAAGATACTTTGTGATTCTGGGTGGCCTAACTGGAGGAGGGATAACCATCACTATTTTTCTTTTGAAAATAGTTGAAATAGTTTAGGGTTTGCTCTTCTTCTTCGTCTTCGAGCGAGAGAGTGAGAGAACAAGACGGAGTAGGAAAAAATATGTACCTGCGGGCTTCTGAAAGTTTATACTGATAAATCATAAATGAAACGCGGGCCG
>BMK_Unigene_000022
TTGCAAAGAAATCTATGGTTAAAAGGACGCTGAACTTTGGGCCTTTTTAATCAAGGGCTAGGATGATCTCACAGTGCTGATGTTTTATGGGGAAATTTCAAATAAGACCTTAAATTTTTGCCTTATTTCAAAAAGGGATACAAGTTTCAGAAGTTTTCAAATTAGGGCCTACGTTTTCAATAAGTTTTCAATTAAGGACAACCGATCATTTAAAGGTGTTTTCGGCGACTTTTCTTCAATTTTTTAGAAATACCCAAATTACCCTCCATTGAAATAAAACCCTCGTGCAGTTTCTCCATCTTTTGCACTTTTCCTTCATCTTCACCGGTGTCCTCATGGTGATCGACAACAACCGGTGTCTCCACGGAGATCAGTGGCATGTAGTGGCTGCGGGAAGCATGACATGACTATAAATGAAGGACAATTTGCGTGTTATAAAAAAATGAGGAAAAAAGTCGCCAAAAAACACCTTTAAATAGTTAGATGTCCTTAATTGAAAACTTATTGGAAAACTTAGGCTCTAATTTGAAAAGTTTTAAAACTTTTGTCCTTTTTTAAAATAGGGATAAAACTTAGTCCTTAATTGAAAATTTTCCTGTTTCTGAATCTGGATTCAGCAGAGGTCTATCAAAACCACTCCTCCAGATCATTCCGATTTATAAATCTCTCTGAGATCAGAAGATAAGATGCATTCGTGCGATCATCAAACCTCAGACGGCATTGCCCTACCTGTGCGTTCGTGCAATCATCATGTGGGCCCCACTTCTGCATATCCAATCAAGACAAGATTTCATCTCCATCCTCACCAGGATATTCTGAGATTTATTGGTATTTTTTGGAAATTTTTTCAAGCTCCGGAAGGTTGGTTTTCTACACGTTTCTGTGTTGACAGTTGACAATTAGTTGAAACTGTTTTTTATCAAACTGCTGGATCTCTCAATCTATCGGTCTGATCACACTGAGATTTCATATACAAGTGTGGAAATACCCAATGAAGTATGAACAATATCTGCAAGGCTGATTTGTGATCAGGAGATTGAGAACTTGGATTTTCAGCATTCTACTTCTGAGAAATAGGATCGGCAATCCCTCGTTTTCAACTATCTACAGGTTTTTGGTCTTTTTTATCTTTTTCTTCAGGGACTG
>BMK_Unigene_000023
TTTTTTTTACAAAATCAAACAGAACCATGGGCCCATTATCCATGTGAAACAAGAGAGATGGTTCAACTTCACCAGACAAGATAAGCTCTGTCATTAATTTATTTGTAACGTCACAAAAAAAAAAATTCACATCACGCCACAGCCAGTCAACTTCAATTCGTAGGCCAGATCACTATAGGACTGATCATGGCCGTTTATTAATAAGCTTAATCTAGTAACATGTTATGGCCAGAAAAACTGATGATCATATAGATCTAATGCAACATAATGGTGAAAACATTCTACTCCTAGGAGGCATTGGAGGTGAAGTTGAAGTTGGCACATGTGGTTCGCATGAAGAAAAGGGTAGAGGTGAACCCCAACCTTGATGTGGCCAGATCAAACTGGAGAAGATTGTCCTCCAACTGATGTCCTCCAATGACAATGGAAGTTCTAGGATTAGATCCACCATCCAAGAATGCCAAGCACATGACCTTGTCATTCACTGAAATGACTGAATTGGCGCCGAAGATCCTCCAGTAGACATTCTCATTCTGCAACACGAGATCAATGGCCGGCACACCAGGCCCCACCCTTGTGCTGCCGACGTTCTTAGAGCTGAAGCAGAACCCGAATGGCGCCACGGGCGGCACCCTAGTGAGGTTGGTCTCTCTAATGAAGGCATTTGTGACAGCCTTGTAGATAGAGGATTCAAGGATAGTGTATGGATTAACTGAGCTGATCTTTGTTCCGCCAACGCCTTTGCTATCAATTGATAGAAGTGATGAGTTGAGTGGGATACGATTTTCACTCACCCTGATCGACTTCACCCTGATGAAGTACTCATAGGAAGGCTCACCTTGTACATAGCTTCCAGCAGTGCTAACAGGGTTGATGATAAGAGGGGTGTAGGTGAGTGACTTGGAGACGTCGGTTCCAGGAAGGAAAACATATGGCCCATCCCCAATGAAAATGGCACCATTGGAAGATGTTGAGGATGAAAGGCAAATTGCAAATTTCCGGTGCAAGCTAAATGCCGCGGCGAATTGTGATGGGAGTCCAATTCTATTCCTTCCAAAGCCAGCCATTCCCTTAACACCTCTAGCAAGGCCCCTTAAGAGGAATGTAGGGGCACAAGAGAAGAGGAACCGTGGCACGGTCACAACTTGACCAGGGCTCGACCCATCGGTCGATTGCACTGAGAGAACATCTGCTGCTAGGTCACCGTAGGTGCCAAGGTCGATGATGGGGTTGTCAGGGCCCACACCACATGTGTTGTTGCCGCACCCGTTGGCCTTGGCAAGGGAGCATTCGGCCGACCCGCAAAGGGCCGGGCGATAAGTTGAGGACACATAGCCATCATCACAATCAACCCACATGAATCGGCTGCCGATGTCGACGACGAGCTTTACAGGCACCAATGGGGTCCTTTGATTGATGGTTGTAACATATTGGTTGGTGGCAGTGTCTTTCACTACGGGAAGAACAAGTGCTTTGGGTCTAAAGGAGTTTTGAGCATGGGAGAGAGTGATGAAAAGGGCGAACAGATATAAACTCAGAGCTGAAGAAGAAGAAGAAGCAGAAGAACAGGAGACCACCCTAATTCCTGCACCCCACCCAAGCGAGCCACCCCAATTCCTGCACCTCCACGTTCCTTCGCCATGCATCACCACCCCTCCGACCCCGACCGCCCATCCCTCCACCCAATCCAACCCTCCTCTCCCCGCTTCGCTCCCCACTCCGCCTCCACTCCCACCTCCGGCGCCCACCGGAAAATAGCCATCGCCGTCGACCTCAGCGACGAGTCCGCATACGCCGTCCGCTGGGCCGTGCAGAACTACCTCCGCCCCGGCGACGCGGTCATCCTCCTCCACGTCCGTTCCACCTCCGTCCTCTACGGCGCCGACTGGGGCTCCGTCGACCTCTCCGTCTGCGACACCGACGAGGAGTCACAGCAGAAGCTGGAGGAGGACTTCGACGCCTTCACCGCCATCAAGGCCGCCGACCTCGCTCAGCCCCTCGTCGACGCCCAGATCCCGTTCAAGATCCACATCGTCAAGGACCACGACATGAAGGAGCGGCTCTGCTTGGAAGTTGAACGGCTCGGATTGAGCGCCGTCATCATGGGGAGCCGCGGGGTCGGGGCGATGCGCCGGGCCGCGAAAGGGCGGCTCGGGAGCGTCAGCGACTACTGCGTGCATCACTGCGTCTGCCCGGTGGTTGTCGTCAGGTATCCGGATGAGAAGGATGATGTGGGCGGTGGTGCTGTCGCTGGAGGTGAAGCTCTGGCGGCGGAGCTGGAGCTGCAACCGGTGCCGGAGGAGGAGCAGGAGTACCATGATGCATCTGATGACCCAAAAGATGCTTGAGTGGAATTTGGGTCATCGTTGACAATGCGTAGTAAGATGAACGGCGTGCATAGTTGGAAAAAGCCATTCCAACCCATTTTTATGTAGGCTTCCATTACACATGGTTGGGCTTGATAAGCCTTGTCATCAACGAAGGGATAGTCCCCATCTACAACTACCCTTAGGAATAAGTAGAGACAGTTACATGGGCCTATTGGGTCTAGACCCATTGAACCGAGGCCTGGTCACCTCTTTGTCCACTTATGTGTCATTACAATAGTGTGTTCCTATTGAATCCAGGTGCATTGGTTTTCTATCATATTTTTCTGAATATTGGTGTGCTTTTCTCAAATCTCATGTCTGCAATCTTTACTGTCACCTTCCCCCTATATTTTGTCTTTGAATAGACGTATGGAATGTTATAAAAACATTTGAAAGAGGAAAACGCTGAGACCTCTTTTACGCAATGATTTGGTAAAAGAAAGAGGTTGATCACACTGTATATGCCAAGAGGTCTATCACACTACATATGCCAGCCCAGAATGATGTTGATGTCTGAGATCCAGATTATTAGTCATCTCAGTGTAACCATTGCTCAAATATCCTCCCTTCTCCCCCCAAAACCCCCGTCGTCACGTGGGCTCCACTGCGGTTCATGTGGGGGTGAACAAAGGTCAAGGTGCATTGTACATGTGATCCTTGCTGATGAGAGACCTGTCATTTTTTTTCCCTTCTGGAAAATAACTATTAGAGATTGATTTGTAAATTCAAGGCCTGTCAGGATAATTGGATGCTTGTCAGGATAAATGGTTGTGGACCTATGGTATTGTATCGTCCCATTTCATGACAATTCTTATAGACTATGATACATGGATTCTTCAAATTGGCAATGCAGTGTTTGGCATCGTTTTACATGCCCTGGCACGCGCAAGTCACATGGAATGCATGTAGTATCTGAGCATCATAGCTTAGAGGTTATCCTTATGTTTTGTTCTTACTGGGATATGTTTATATCTTTGCATACTTTGCTACACATTGC
>BMK_Unigene_000024
TCTTTTTTTTCTTTTTTCCTTTTTGACATTCATGCCCTTATTCCTCAATATCAAAGAATGTCGTGTACATTCCGAGATATTGTGGAATGATGCATAAGAGATTTCAGAAAATGTTAATTGTTCCCTTGAATTCCAAGGGAACAAAGTGCTTAGTTTCACTCCCAACAATTCTATGGATTGGTATACCTATCTGAGGAAGCCAGCTTCCAATTTGATAATCCCTTCCACCCACACAATGAAGCTGTTGTTTTAGGAAGCCAGCTTTCAATTTGATAATTCCTTCCACCCATGGAATGAAGTTGTTGTTTTGATTGATATATTCCATTTCTACCAACGCGTTTCTTATGTTCTAACAAATTCATCATGTGAGAGATAACAGGGGGTGTAAACAGAATCACAACAGCCATGCAGCCTCTCTCTTCCTCAGCTGCCTTTTTTTTTTCTTTCACTAGGGCTTATTTGAAGTACTTCAATGCAGATCAATGGTCTAAATGATTGTCATTTTATAGGCTGGCCTAGGTCATTGAGTATGCTTCTGCCCCATGTATAGAAGTGATGGTTGCCAGATCCATTTTGGCCCAGTGCATCAGATACAACTGTTGAGAAACTCTATATCCTGTAACCCCTAGGAAATCATGCCTTAAAGATTGCTTGAAGTTGCTGCTCTTCTGACAATATTCCCTCCCTCTAAAAGCCATTAATAAAAAAAATATTATTCTTGCAAAAATATTGCTTTTGGCGGTTTGATACAGTGTGTATCAATTGCAATTATGGAAAACATTGGAAGTACTTGTGCATTATCTGAAATTTTCATTTTCCGATTCCTTGGTAATGTTCTTCCATTCGTACGAGATAAGGAATATGTCATTTCTACTCATCACTAGCATCTCTTGTTTGTTTTACCATTGGAATCTGCCCATATTAACAAGCATACCAATCAACTCATTAGGATCGATAATGGAAGAGAGACACTTCATAGCTGCTGTGATTCTGCTTATACCCCCTTTTCTCTTGCACATGATGAATTTGGCATAACATAAGAAAGCCATTGGTAGAAATGGAATATATCAATTGTTCCCTTGGAATTGCTACATTGCGGTCTGGTTTAAAGAAAAAAGAAGAAAAAAAAAA
>BMK_Unigene_000025
CAGTCCTTAATTGGGGAAGATCTGGTTATCAAAAAAACAAAAAATTTTGGGGAAGATCTGAAGAATTAAAAGCAACCCATTTTGCAGTTTCCACCACTATAATTAGTGTGTCTATGTGAGGAAAGGATAGAAGGCAGCGCGCCGTGTGTGTGGTGTTCATAGGCCGGGCCAGCCGGAGCCAGAACCCAGCCCAACCCGGTTTAGCCATAGGCTTGGGCCTTAAGTTCTAGTGCTCGGTCCTGGCTTGGATTATTTATCTGGGCACGGTTAATAGATGGGCCGGCTTGGATCCAACGGCAGGAAGCCTAAGCCAGGCCCGACTATAAAAATAATGATTGAGAGATTTAAGACAAGGGGGACTCGAACACAAGGCATCTCACAATATGACCACCTCTTCAGCACATCTTACTAATGTCAAACCATGAATGAGAAATTTACATATTCACACTGTTGATGGAGAACGTCTTCCGAGGCTACTGGTGATATCCCTCATACTTTTCTATGGCATCATGTTTTTATACCCCTCATCCATCTTCCAATCCTCTGTCTGTTGGTCAACTGGTTGACAATAATCACAATGTCTCATTCTCCCAATCTAGTTGTACTTTGCAGGATCAGTAATCGATGAAACTGATCAGAAAGCCGCCTAAATGCGAAAGATTGTTCCCTTAGAGTTATCTACATTTTCCAAAATGAATCTTTGCTTTCATTGTTTTGTCCTTCTAATAATATATGCTAATTGTGGCGTAAAAATTTAGGGCATACTAATGCGAAGAAGTTGTTATTTATGTTTAAGTCTAGACTTTTGTTGACTACATCTTCCATTTCTTTTCAAGATGCTTCATTTGATTGTGCTAGTTGTAAATTGGGAAAAAGCAAAACTCTTTATTTTCTCACATATAACGATATCACCATAAAATGCTTTGACTTGATTCATACTATCTTTGGGAAATTGCTCCTCTTATTTCACATTCACAACACAAATATTTTTGTCACTTTTGTTGATGATTATAGTTGTTACACATGGACTTATTTTATGCATTCTAAATTTATAGTTTTTGATGCTTTCAAATGATTTTTGGCTTTGCTTGATACTCAATTACCACATCTATCAAAATTCTCCGATTAGGTTCTAGTGGAGAATATACATCAAATGAGTTTCATGACTTCCTGCAACCCAAAGGCATTATTTTCCAAAAAAAACTTGCCCATATACTCCCCACAGAATGGGGTTGCAGAAAGGAAAAGCGGACATCTCTTACATGTGACTAGAACCTTACTCTTTGAAGCTTCAGTGCCATCCCAATTTTGGTAGAATCAATTTCTACTGTAGTAAACCTCATTAATAGAACTCCCTCTGCAAAACTTCAGCATCAATCTCCATATTTTTGAATACATGGAATTCATCCAAACTATAATCATCTCCATACATTTGGGTGTTTTTGCTTTGTCCATCTTCCCAGACCTAAAAGAAATAAACTAATTGCACAATCTGCTCGTAGTGCTTTTCTTGGCTATGCTTCAAGCCAAAAAAGGGTTTCTTTGTGAGCTTAAGTCACAAAAGATGTTTCAGTAGACCATTGATAGATGGGCCAGCTAAAAATCCAGAAGATCAAAGTGTTCTAAAAATGGATGGTTGACACAGTTAAGAAGAAAAAAAAGACACTCAATACAAGCCATTCTGATTACAGATTCTCTTTAAGTTTCAGTTTTTGTGTGACCATATAACCATCTACCCACATCTCCAATTCAAGAAAAGAGAAAAAGAAGTTACTAACATAATATAGGCCAAACCTAAAAGCACAGACCACCCTTGAAAGTACTACACAGGCATTTCTTTGCAAAGAAACTGCAGCATCCATGTAAGATGTGACAATAATGCAAAGGTAACATGTAAAAGTTTCAAGGATATATATTTGACATCAATTAACCTAACATGATAATTACTGTAGATTAATGACCCAACCTTGGTATTTATTTTGTTCCATG
>BMK_Unigene_000026
CGCATTCTTCATCACTCACCGAGTAGATCCTCCCACTATCTTCTATAATTTCCCCCATTTTTCTTCAAATCTCGCATCTATATCCAATAAAAATTTGATTTTTCTCTCGTAATTGATTTGGGTAGTTCTGTTTGAGTGTTTGGAAGTGATGAGGAGCTGTTCTTCTTCTGCATTGGTTGAAAAGATTATCGGGGTTTTCTAGATATGGTCATCTGTTGGAGAAATTGGATATGATCTTTTACATTTTGGGGTTTTTCGTTTTCCTCTTAATTTGGGCACTCTTATTGGAGAGATCCAAGAAGCCCAAAATTATGATGAATGGACGTTTGTTTCTGCATTGGTGGAAAATGGTTATTGGGTTTCTTGTAGGGAAAGCAGAAGTTAATTTAGAAGTGGTTCCAAGGAACTTTTTTTATGGAATCCAAGCCTATACAAACCCACTACTTGTATAGATTTAGGTATCCTTAACTTGGCATTGGTTGTTATGGAGCTTTTATGTTGTGTCCGTCTGGATAGAAACTACATGGAGACTTCCTACACTACATATCCTTTGTCAAGAATTTGATCGACTCTGCAATGGAATTGTCATGCTTGACTAGAGTTCTTTATTGATAGACAAACTCCAGTTTGGTGTAAAGAATGAAAGTAAATTGCAGTAGAAAGAACATCTAGAAATATAGGCAGCCTATTGCCTACACATGAAAGTTTGTTATTTTGCTTCTTAATGTTATATTGTGATGTACAATGAAAGGTTTCAGACTTTGGAATATGGTCACCTAATTGGCTCCGGAACTGGTTTGAGCTAAAGTTCTGCCTAATTTGGTGAAATAACCATTTCAATCATACTGCACGACGTGCTTCTTCATATTTTTAGGGTTCCATCTATTTAGGCAAGCACATCAGTTCTTTTGTATTAATATGCAATTTTCAAAGCTTTTGGGCAATGTATACCTGATCATAAGTAATTCGAATCACTCTTCATTATAAGGAATTCCTGTAACTAAAAGTAATCACAAGAGTGCTTTAGTTATCCTGCTATTCATAAACTGATCAAAGTTCACATGTAAGCTATGAGCTACCCAATATGCATTGAGAAGCTGATAATAATATTTTAGTGAAATATGATAATCAATGGTTTTCATCAGCTTACTCTCATTACTGTTAAAAAAAAACTCTTGACTCTCATTGGTTTTCATTTCTCTGTGGTTTGCTTCTTTTATTTTCATCTCCATTTTTAAATCTAATTGGAAGCTTCTGATGCCCTGCTTTGAGTGCTTTCACTTCTGACCACTATTATGTCTCGTGATTTTGATCTT
>BMK_Unigene_000027
GTGCCCATGGCTCCACACCTACTGACCTTAAACCTACTACTCTCTCTTTCACACACCAAATTGACCCAATCCAAAACCATTAAAAAATTAAAATTTTCCAAAACTAGACCTGGACCGAGTCCCCTTGGTCCCTCTTCCTGGTTTGGTGCCCCTCACCCACCCCCCCATCTTTGCCTTTTCCAAATCCCCCCAAAGTAACCCACCATCCTCTCAACAAGTCGAACCCTCTCTGTGTGTGTCTCTCTCTCCCCTCTCTCTCTGCAGCAGTCTGCACCCAGATTCAAGACCAAAGGACCAGGAGGGCTCGCCCAAAAAGCTCATCGGCTATGTCTCAACCCCCTCCTCTGCCTTCATCATCTCCTAATCATCTTCTCCATCAAATCCCCATCAAAATCGCTGCTCGTAAACTCCCCGTCAAACGCAAAACCCCCGACCCTAACCCTAACCCTAATCTCCCAATCATCCCCAAGTCAGAAATATCTTCTCCTCCTTCCTCCTCCGATCCCGACGAAGAAGACGACGATCTGAAGCCCCCTCCCTTCAAATTCCACCGGATCTGGTCGGAATCCGACGAGCTCCGCCTCCTGCAGGGCCTCCTCGACTCCTCTGCTGACGGCCTCTCCTTCCCTCGCGACCTCAATCTCTTCTTCGATCGCTTCTCCCAATCCATGCCCCAGCCTTACACCAAATCTCAGCTATCCGAGAAGCTCCGCCGCCTCAAGAAGAAGTTCCGCGTCATCTCCGCCCGCCTCGACCGCGGCCTCGACGCCGCCCACCTCACCCCGCACGACCGCGCGCTCCTCCACCTCTCCAAGCAGCTGTGGCACCCCGCCTTCGCCGCCTCCTCCCCTTTCTCCTCTTCCGGGAAGAAAAAATCCGGTAGGGTTACCGTTAGGGTTACGGCTGATTACTCTCCCCCTTCTCCTCCTCGTCTTAATCCTCCTTCTCATCCGGAGGCTAATCCGGGGATTTCGGTGTCTTCTCCGACACCTCCGCCCCCTCCTTGTACCAATGGCGGCCACAGTTTTAATGGAGAGGGTGGTTTCTCGCCCATCCACGGAGGCGGAGGGCTTGGGCGTGGGGTTGCGAAGGCGGTGATGGACGTGTTCGACCAGTGTCTCCAGGAGATGCATGTTGCTCTCGCGCGCGGTGGTATTCTTTATGATCACGCAGCGGCGCCCGGTTCTGATCAGGGGAAGGCGAGGGATCTTGCGAGGAAGTGGCAGGAGCAAAAGGTTGCAGAGCTGGATGTGTTGGCTAGCCGCCTGAGGTTGGTTATTGAGCATGCTGTTCGTCAATGAATAATGATACTTTTTTTTTTTTTTAATGTTTTGCTTTGTAAAGAGAATACAGAATTCTTCTTTGTTTTTTTTTTTTTTTTTGGTTTTGGGTGCTGTGACAGCAGCAATGGCAAGGGATGGTCCCAACTGGCATGGTTTGCTCAAATGGAGCCTCTCTCACTCTGATGGAAATATCAGGACCTTTTCTTCATCTTCAAGTTGTACAGTTATCAGAGGAGAAAGATCCTATTTGACATAGATTTCCCTCTATACAGGTTTCTCAACTGATCACAAGCATTTGCCAATGGTTTGATTCAATGCATTTGGATAGCACTAAATCATCTAAAGCAAGAATTAGATCTGCATGGCCAACTAAATTTTGTCCATGAAATCCTTGCATTTTATATTTTTAACCTCTTTTTATTTTCCTTTTCTTGTGATTGGACAACCGTCATTCACCGTTGTTGTGTTCATCTTGATCTTCCCAAACTGGTAATTGGACAACTTTAACTTTGGCACCTTGAATATGTTATAATTTGATCCAACCATCTTGAATATATACCTCTTGTTTGGCCTTTGGTACTAACTGTTGTGGAATAACCATGCATACAATTGGTGTCAGAGAAAAAAAATTGCAAGAGGAAAGTCAAAAGAAAACCGCAAAAGACAATAAAAAGAAGAGATTTATGTGGCTTGATAAGATTGACAGCATCCACAGGAAAACTAAGAAGCTTCCGTCTTCACTGGAAAAACAAAGTCATACAAGAAAAGTACAGAACACCATTACACTAAACTCATTTGCCCTTTTTCTTTCCAACAAAAAGGCACACTCCCATTTGTTCATACAAGAGTAAACCGAAATTGAAGTTCCTTTGTTCATACTCCCATTTGTTCATTTGGGCTAGGTTCAGGTTTGGGCTTACCTGGTTGTGTGGTGCTGGTTGGATTTTATGTGGGGCTGAATGTGCAAACTGGTTGGATCTTATGTGTGGTGCTTCTCCTTCTTCTTCCCTCTTTTTCTCCTATGTCCTCTCCTTTTCTTTTCTCTGTTTTCTTTCCTGTATCATTTTTTTTCTTCATATAGTGTATA
>BMK_Unigene_000028
GATTGAAGCAATCCATTTAATATTTTTTTAATATTAAAGCAAATTTATTAGAAGCCAATATATGTATATACACACATTTTGGATGGAAAATTAAAAGAGTAAACGCGGGATATGCGGGTTGACCCTAACACGACCCACTTAAATGCGGGAAAGAAAAGTATGACCCGTGACCGACCCGTATATTATGCGGGTCAGATTGAGCGGATCATATGTGGGTGACGTCGAGTCGGGTTGAGTTTTGCCAGCGCTACTTCCGATTCATCTATTGCCTCTTATCTGAAGCACTTCTTTTTCACCTTCAAAAAGTGAGAGCACCCAAAAAAAAGGAGATATGAAATAATAACAAGAGACCATGAATACTATGCAAAATATGAAGAAGAAAAAAAGGTGAGTTGATGACATTAATAAGATGAACATCGACATTATTAATCAACAAGGCCAATGAAGATGGTGATAATATGTTGGTTTGAAAATGGAAAGAGAAGATCCATTCACTATAAAAGATCTAATTCTCATGTAATAGACTTATTTAATATCTGAGGGTATCCCCACCGTTGGCAGGACCCACAGCCGCACCCACACAGACGGGGGATGCCAGGGGGAATCTATGCCAGGACCTATGGGGAGCAAACCTAGTGTCCTAACCACCGAGCCAACATTTTGCAAATATTCTTAATGATATATATATACATATTTAAAAATCTATGGATCTAACTACAATCATATCCAGGTAAACAGCATGAAAATAGAAATAAAAAAGTACAACCCTAACTTTATAAATCAACTTTAAGTCTAAATCCAAGGACTTGGTCTGACTCAGTTGATATGAGATGAAATTCGGTCAGACCAGTTGGGACTCAGCCAAGTCCCATGCAACTTGACCGAGACTACGCCTATTTTGTGTATGTGTATCAGACTCGACCTGCTGGGGGACGAGTCTGAATGACTTGCCCAAGCCAACCTGGACTTGGCTGATGATTAAAATCTTTCATTAAATAGCCTTTACAGTCAGATTGGTGGCCTTCACATTGACATTTTATACACAGTCCACCACAAATTTTATGGGATCTAACTTCCTGATGGGGAAGGCTATCAGAATATCACTAACTCATTCAGAATACGACTAACTCATGATTGGGCTCACCGTATGAATGGGCAACATGCA
>BMK_Unigene_000029
TATCAGACCTTCAAAAATATAGTAGTTGGTGTTTTCTAGCTACAACCAACATCATACAGCCAGTCTTCTTCTGAGCTACAGAAAAATTAATCCCTGAGCCCTTTTATCGATCTAACGTTGACAACTAGATTAAAGCATTGAATGTGAACCACCGGTCAACCATTTTTATAGCTGTCCATCTCTATTACCCAAATCCAGAGGTTAGGATAACCCAAACAGCCCCGTCCTACTCTATGAATAACTAGGCTGTCACCTACATATTCCGCATTGTGTGAGAAAACCTGGCAAACTCTAGACAAGAAATGTAACAAAACGGGTCCATAAGCACCCTTGATCAGGGGCGGACCTACATGCACATGACCTGGGGCGAGATTTTGAAAATGTTAGAGAACGGGCTTGGACCTATCCCACTTATAATTAATAAATAGTCGCCCCATGTCTAAACCGTGTGATCGCCCCTCATCACAAAACCTTGGTAAAAACACTCCTATCTTTTGACATTTTCTTCCCGCCGAGAGTACCGGATCCTCTTCACGTCATTCTCTTTCAACATTTTCTTTTTATTGAGCGTGTGAGACCCTCTTCACGGCGATCAAACTTTTCGTTGTTGGCCCTCTAGTGGTTAGTCTCTCTCACACCAAATAACCCTAAATAAAGCAATCTCCCTCTCTCTTCAAATGTAGTATAATCCTAATTGCTCTATACCTAAATTTGGACCCTTACTTTTCAAATCCAAATATCAAACTTAAATCTCTAAATTCTAATTCAAACTCTAAGCCCTAAATCACCAAATCTGAACATTTTGTAGATGCTGCCCCCCAATCTGCAGATGCGGTTGTATTCTGCAGATGCTGCCCCCCAATCTAGTTTCACAATTCACAAATGCTCAAGTTCGTAGTAGCATTTTGGAGAATTCTACAGGCAGAAGGTGACAATTCATTGGGCGAATATTTTGGTATCTCACCGTTCAAATAGGAAATTTGGGGGGTTAGCTAGAATTATAAGAGTTCTTGTTTGGGGGTGGGGGGTTTTTATGAATTCTCCAAATTCTGCCCCCCAAATCTTCTTTGAAAATCAGTGAGGAATCCCCTAGTATTTGGTTGTAAAGGTGGAATGTATCTTGAGATCTGACAGATGTGATATCTTGGAACAGTGGGACACTTAGCATAGATCCATCCTCGGTGAGCTCAACAATGTAAGTGGTCTCTATGCATGGAGGAATTGGGCAGTTATAAAGGGATGAAAATACAGTTGAATGCAAGCTGGATTTTGGGGCCGACTTGCATGTGTGTGGGCAAATGATAAAGGACTGGAGAGCGGTGATGGGGATGGGGGCACTGTGTATTTAATATGGATCGTATGTCATTCTGATTGAATGGTTCTCAGGGCCTCTAAAATAGATAGTCAATACAATTTGGTTCTACATTCCATTTTGCATTCACTTGATTCAATAGCGACAATCTTCCTATAAATGTAGCTTCAGAACGCTTAGACCATGCTCGGCGCAATGGTAAGGCTTACCCTCTATTGTGGATGGGGTACAGAGTTATTTTTTTTAATTTTTTTTAAATGGTAAAAAGACGGGTACAACGTTTTGAGCCCTTCCTATTTTTTCCTCATCTTTCAAAGTGCATTTAAATCTTCCAGGTATGAGTTAAGATGAAAAGGGAGAGACAGTTATCTTGCTTAGTTTTTCTCCTATAGAAAGTAATGGGATGTGATCCAGTGAGAACTGTTCTCACGGAGTCACCGTGAGAACTTTTTTGTAGGGCCCATTGGGTGTTTCATTTTGGGATGGGACTTGTGGGGATTGAAATATCTATATAGGACCACCATGAATATCAAGTTTGGCACCAATCCCATGCTCTTAACCCCTTCATCCATGACCGACAAGCCTAGTTCATTCATATGAGTATTTAGTCGATCCAACGGTCCAATTCATTCACATTGGTGTCAAACCTTGCAGTGTGTAACTATTAAGGGGGTCCCTATCTATTGCAAGGTTTGGATTGGGTGATAGGTGGGCCCCACCCATAGTTCTCACGGTTTGAACCGTGAGAACAGTTCTCACCTGATTATTTCCCTTTATGTAATAGAGAATACAAAGGGCCAGCAGTGAGACATCGTCATCTATTTCAAGTGAGCTTGTCACTGATGGGGCTGAAGATTGTACCTCTGATCATGCATCTGAAAAGGCAGAGATGAAATTACTAGATTTATATTCTGGTTGTGGGGCAATGTCAACAGGCTTGTGCCTTGGAGCTAATATTGCAGGGGTCAATCTTGTCACAAGGTGGGCTGTGGATCTAAATGAATATGCCTGTCAGAGCCTTAAAGAGAACCACCCTGAGACAGAGGTGAGAAATGAAAAGGCAGAGGATTTTTTGTTGTTAATAAAAGAATGGGAAAAGCTCTGCAAGCGTTTTTCTCTACTTGGCAATGCAAAACTGCATTCAAGAAGCTCAAATGCAATCCTTGATGAAGATGATGAAAATGATGAGGTTACTGAGGAGGAAGCAAAGACTCCATCGGGTGAATTTGAAGTGGGGAAGCTAGTTGGTATTTGTTTTGGTGATCCAAATGAAATGGGTGTTCAGGGCTTGAAATTCAAGGTTCGATGGAAAGGATATGGGCCGAGCGAGGACACCTGGGAACCGATTGATGGCTTAAGCAAATGTGAAGAAAAAATTCGTGACTTTGTCACCAATGGATACAGATCTAACATCCTACCTCTTCCTGGTGATGTTGATGTAATATGTGGTGGCCCCCCTTGTCAAGGCATTAGTGGTTTTAACCGTTTTAGAAATTCGCAAGCACCATTAGAGGATCCTAAGAACCGGCAAATGGTTGTTTTTATGGATATTGTTGACTATTTGAAGCCGAAGTATGTATTGATGGAAAATGTTGTCGACATTCTCAAGTTTGCTGGTGGTCATCTTGGAAGATATGCTTTATGCCGCCTTGTTTGCATGAATTATCAGGCAAGATTAGGTGTCATGACAGCAGGGTGTTATGGTCTTCCTCAGTTTCGAATGCGTGTGTTTCTATGGGGAGCGCATCCCAGCGAGAAACTACCTCCATACCCACTTCCAACACATGATGTTGTTGTCCGAGGACATAGTGCCGCAGAGTTTGAGCGCAATATAGTTGCATATGATGAGGACAAACGGTGCAAGTTAGAAAAGGCTCTACTTCTTGGGGATGCCATTTCAGACCTTCCACGGGTCACAAATGATGAATCTCGAGATGAAATACCGTATGATAAAGCACCAAGAACTGACTTCCAGCGTTACATACGTTCATGCAAGCAAGATTTTGATGATTGTGGCGATTCTTCTCGAAATAAGGCACCACAAAAGGCAATTTTATTTGATCATCGGCCACTCCGTTTGAATGATGATGATTATCAACGAGTGTGTCAAATTCCAAAAAGAAAGGGTGCAAACTTTCGAGATTTGCCAGGTGTAATCTTTGGTGCTGATAAAAAAGTGCAGTGGGACCCTAATGTTGAAAGGGTTTATCTACCCTCTGGGAAACCTTTGGTCCCTGATTATGCAATGTCTTTTGTGAGAGGGACATCTTCCAAACCTTTTGGACGGCTTTGGTACGATGAGACAGTTGCTACAGTGGTGACAAGGGCTGAACCACATAACCAAGTAATCTTACACCCCGATCAGGACAGGGTTCTGACAATTCGAGAGAATGCCAGATTGCAAGGCTTTCCTGATAGTTACAAGCTGTATGGGCCTGTTAAAGAGAGATATATACAAGTTGGTAATGCCGTTGCAGTACCAGTAGCTCGTGCATTAGGATTTGCATTGGGTCGTGCAAGAAAAGGAATGAGTGGAGGTGAGCCCTTGATGCAATTGCCCCAGAATTTTCCATTCTGGAGTGGACACACTACAACATCGAATGGTCCGGTATGCGGCGACGGAGTTGAAGAAGGTGACGCTTGTGCCGGCACATGCGAGGCGCTCGGTGAACTCGAAGGTAGTGTTGATGTGTCCATGTAAAGGAAAGCTCATATTGGTTTCCAGTGTTTGGACTGTGTTGTTGGGTCCTTCGGCTTTTATCTTTTGATGAAGGAGAGTGAGTGAAGTGGAGTGTTTGGAAGAATGTTGTACTAATATTGATTTTTGAGGTATTCTGTGATAAGTGATGACATTTGTGCTGAGCAATGTAGTTATGTTGTATTTTTCATCTTTTGTAGTCTTTTTTTTGTTTTACTAGAGAAAATCATTCGGCAATGTCACAGTGAGGAAATCTTGCAGTCAAGGACTTTCTTTATTATTTGATTTGTTGACTGGATCCAGTCAGTTATCTATTACTGTATACTAAAAGAGAAGATGTGACCTGCTTTAAACCTGGTTAACATTCTCTACACCCGTGGGGCCCACTTGCTTGCCTGTGTGCTTGATGGAC
>BMK_Unigene_000030
AGAGAGAGAGAGAGAGAGGAGGTCAAACAATCATACATCAGATGCAAGAGTCCAGGAAGAATCCCATTTTGTTTTTGTCATCAGCAAAAGAAATTCACAACCGAAGACTACGAGGGAAAAAACACACCTAAGATTCGGGTTGCAGCTCAGACTGAGCCAAGCTTGAGCCCACATGTCCTTGGCTTTCATGAAAACCCAATCTTGGTTGGGCCTATCCAGTTTTGCACTCGAACTGGGGTTTGTATTCTCAAGCCTAAGTGGAATTTGGGTGGGCCATGGGATTGGGCTTTGGGTACCCAAACTAGGTACAAAATATATGGGCATTTGCCCTCAGATCTTTTAGAAGTTAACAATCATTGAATTTGGGACTCATCTGATAATGCTATTCATTGATATTAATGAATATCCTCTAGGAAAAGTTCTTAAAATAAAAATATAAAAAAAAATAGATGCTTTGGAGTGTGAATTAGCCTCTTTGGTTTTCTCTCTCTCCCCCACTCTTCTGTTCACCCTCCATATCTTCACAGCCAAAGTAAGAAGCCCTCTTACCCTTACCAGTTTTACAATCATGATTACAATGGAACGAGTAAAGCAAACAGGGAGGATGTCATCTGCCACAAATTATGACGCACAGTCTCCTTGGCTTTGGTTTCTCAGAGTTTATGCTCACATGACAATGCAACTCACTTTGGTTTTTATTCGGGTTTTTGCTTCTCAAGTTTCCTAAACCCTAGCTCTTTTTTATTCTGCATCTCAGTATTTCTTGTCACTGAAAATGCAACGTGGGCATGGGTCCAGACTTGGCACCGTTCTCCCTGGATTGAGAAGAAGCTCCATCATGATCTTTATGTCACCCTTCTTCTTTGTAGATGTTTTGCACTTGAAGGGTACCTTTGGCAGTCTACAAAGTTTATTCCTTACTATGCAGTGTAGGTTTGATAGGATTAAAGATAATGTCTCTCTCAATGTTTAGTAAAAGTGTGTGTTTCTTTCGTGTTATGTGCCACCTGTATCGTATAAACTAAGGCCTGCGTAATGGCATCTCCCGAACATCCATCAGTGCAATGTCGCACCACATCTAGTCCCCATATATCTAACCTTCAATGGACATGCCTAATCCATAGCATCTCATCATTAACATCACGCTCAAAGCCTAGTCCCAACTATGT
>BMK_Unigene_000031
GAAGGTCGAGTTCCTTATATTTCTCCCAAAAGAATCATACCATTTGTTACACATTATGGGAATTATCTAAGAGCCTTATGCTTTAGAAAATTTCAGACTTTGCTCCTTGACATTATCCTTTGCGTTTTTGCCTTCCAGACACTAAATTAATTTAAGGATATGCTGTCTTTACACATGAGAAGCTACAAATGTAACATTATTGCCCATTAAGAATCCAAAAGAGCAACCTCAAGACACTGCCAGGGAATAATTGCCTCAAAAAAAAAAAAAAGTAACCTCTCCTTTTCCTTCGTTTCTTTTTGGTGCACCTCTTCATTTTCAATTGTCTACTTTTCCATTAGACTCAACTGCTCAACTCAATCCCTCAAGGTTAGCTGCTACTGCAAAAGGTTGCCGAGGCATCTGGGTTGACAGCACTTCAGTCATCATACCTGTTAACTTGCTGCCACCATCTTCAAATTGCATTGGATCATGCCTTGTACTGTCTATAATATAAGGCTGTTGCAACTGAGTCCATTGTGGCACACTCTGGCCTCCCTGTTTGCCTGGCAACTTTGCAGCACTTCCTTCTATACTGCTGCTCTTGGACCAAGCAATGTTACTTAGATCTGTGGCAATTGAAGCCAATTCAATACTGGAGATGGGAGGAGGCTCCACAAACTCAATGAACTCGGGTCCCAGCAAAGAGCTTCGTAGATGATCTCCAACAGCTTCAAATCCACAGCAACCATGCCCACATAGTGATGGTACCTTCGGCTCATTGCATACACTGCCTAGCAAATTGCAGATCTCCGTATCATGTCTAGGGATCAAAGACCCATAAAGCGGAGTTGATCTTGGCAATGAAGAGTTGCTGCTGGGATCATTTACTGGATTATATAAGGAGAATGCACTTACTCTTGCCACTGGTCTGAAGAGAGTAGGTGGGTCTTGTGCTTCAGCCATACCCTGGTCATCTCCAATATGGGTCTTGTCATCAGACTGGTCAGATATGTTCTCCCTAGAGTTGACATCTTTCACATCCAAGGATCTGAAAGAACTGACATCCCCATATGAAAGAGTTTCTTCTGAAGATCCTTTTGTTCTCTCCATGCTTACCTCTTGGAGCACAGATGTGGCTTTCACCCTGTCAAGGTCGAAGGACCTGCGCCTCAGAGTAGAATTCCAGTGATTTTTTATTGCATTGTCCGTCCTCCCTTGTAACAGCCTTGCAATGGATGCCCATTTGTTCCCATGGATGGCATGAGCAGCAACTATGATCCGGTCCTCTTCCTCTGTGAAGGGCTTGCGCTTGACAGAAGGGTCGAGCTGGTTACACCAACGGAGGCGGCAAGATTTTCCGGAGCGACCGGAGATTCCTCGTGCGATGAGGCTCCAGTTCCTGGCCCCGAACTTGCTGACGAGTCGGCTGAGCACGGCGTCTTCTTCCGGAGACCAGGGCCCCTTGACTCGGTCCTCTAACCCGGCCCCGACTCGGCTTGGAGCACCTCCATCATCAGCTGCTGCTGCAGCAGCATCGCCTGCTTCCACCTCTTCGTTCTTCATTTCTCTCTCTCTGTTAGCTTCTTCTTTCTTTTCTTTGTCTTGGGGCTTAGGGCTCAGGGCTCAGGGCTTAGGGTTTAGGGTTTTGAATGATGATGATGTGTTTTCGTTTCACATCTGAATTGGAATGAGACTGAGAGGAAATGAAAGAAGAAGATGGAAGGGAAAGGTGGGTTAAAACCCCCAACCGTACCTACCCGCTTCTAACCGCTATCGCTTCC
>BMK_Unigene_000032
CGAGTGCGTGTGAGAACACAGTATTGGCACGTGCGCATTCCCGCACTCTTTTCGCTTCTTTTCTACTCCTTTCCTTTTGTTTCTCTTCCTTTTCTTTCTCTGTACTAGTGTCTGCATCCATTACATACTACTACTTGCCCGTCTTGTGTTTGTGATTTTGACTGAGAGAGAGAGAATACAAGAAGAAGCAGCAGCAATGATGGAGATAGGAGGAGAAGAGAGATGGGTGTTGTAGCAAATGCTTGTAAAGAGGAGAAAGAAGAAGAGAAGGCGAGGAAGAAGATGCAGCAGCAGCAGCAAGAGCAAGAGCAGCAACAGCAGGGCGGGTTATACGTGAAGGTGATGACGGACGAGCAATTGGAGGTCCTTCGAAAGCAAATATCCGTCTACGCCACCATTTGTGAGGAGCTCGTCAAGTTGCACAAAGCCCTCACTGCCCAACAGGATTCTCTCTCAGGAATGAGGACGGGAAACATGTACTGTGATCCTTTAATGACACCTGGAGGCCATAAGATCAACGCAAGGCAGCGTTGGACGCCCACTCCTGTGCAGCTTCAAATTCTCGAGAATATCTTTGAGCAAGGCAATGGGACTCCAAGCAAGCAGAGGATTAAAGACATAACCTCTGAATTGACACAACATGGCCACATTTCTGAAACAAATGTTTATAACTGGTTCCAGAACAGACGGGCCCGCTCAAAAAGGAAGCAACTGCAACCATTGCCAAATAATGCGGAATCTGAAGTTGAGACAGAGACTGATTCTCCCAAGGAAAAGAAAGCCAAGGCAGATAACATACACCTGCTTGAAATTTCAGCTCCAGGGGTGGATGATCTTTGCTTTCGAAGTACAGAATATAGCTCTGAAGTGCATTCATTGGACCAACAGCCCAGTAAACCTCAGGGTGCATTTCCATTAAATGACACTTTAAAGTCTTCTGGCGGTATGAGCCGTGGATCTTTCTATGAGAGCATGCTGTCAAACCCAAGAATTGACCACCAGTTAATGGGAAAGATAGAAGTCCCTGGGAGCTACAATCCTTTTCAGACGGGAGAAGGCTATGATATGATTGGATGACATCTCTCATCTATTTTCATTCTTTTACTATGTGGAATTTTGGGTGCTTATATTCAAGTTGATTGGAACTCAGGTTGATACTGATGATCCGGAGAAAGACTGAGCAGAAATATACATATAACATGGTTCAAGTTTACAGTTGTATTAGGGTAGTTAGCATTTGCCTCGACTTTGTGAGGATTTAGCATTTGGTATTGGGATAATCCTTTAGATCTGATTCATAGGGTCGCCCCTGACAGAATGGGTTGTGGTTACAAGTTTCGGCGAAGTAGATATAGCTTTTACTCTTCAACATCAGTTGTGGTGGGAGTGTTGTTTCTTCATTGGGTAGTGTAAAGTTTTAGATATTCACCCATTTGGACCATGGTTTTGCTGTGACTTGAGTTCTGATAGCATGCTGTGGAGTTTCAGGCCCTACAGAAGTTGCAGTTTGATTAATACAATCTGGTTTTCTATATGAATGGTATCCTTGATGCTTCTTTGCAGGTTTATGTGATGCTTTTTTCCTCCACCTATGGTGTGGACTTTTAAGGGGTCATTTGTTTGGAAGTTTTTTCTGATAGCATTGTCAGTGCCCCCAACCATTTGGAATTTCCTATTCGAATGCTGAGATACCCTGTGAAGTATCTATCACTTTTTGGCCTGTATTTGAACATTTTGTGAAATCAGGTGGGGATGGAACAGGCCGTTAGAACTTAGAAAAGGTGCTTTAATGGATGCTCCTGCCCAGCATTTCACATTGCAGTCAGAGTTGGTACTTTAATTTTTGAAGAACTTGGAAAACAATGCCAGTAGGTCTTGACAAACTTAAATGTCCTGGAATTTTGCCCATCAACAGATTAACCAAAGCCAGCATCAGGTCTCGAACCAATTCACTTGCGAAGGGGTCATCCGAATGGAAGGAAAAGGCAGGGCCAGGGGGCTCTATCGGTGGGAAATTAT
>BMK_Unigene_000033
GTGTGTGAGGTTCAACATGATAATAGACAGAGGAAAATCCTTAGACAACTGAATAGGAGACACCTGTGAAGCAGCAATGATTATCTGACTTTATCAATTAGGTCCTTAATTGAAGGAGGTTTTACCTTTGAAGCATCGTACGTTCCTGCCTCCCATATATTCCACAGAATAGCCAGGAAGGAAACCTTCCACATGATTTTACCTGTTCACGAGCCAACCAAGGTCCACCACCTTCCAAGCATCAAACAACATGAGCAACGATTTTGGGAGAACCGACTGCAATTAAACCAACTTAGCACTGATCTCCAGATCATAGACACTACCCTGTAGTTAAGGAATAAATGATCCACATTGTCCTCATATGAAAGGCACGTAGGCCAGGCATTCCCCATGCTTTTTGTGCTCACGATATTTTATTGCTATTGGTTACAGGGAGTGATGCAGAGGAATGTTAGTCTATACTTATTTTCACATCGGAACTCTAAGTCTTAAAGCAAAGTTATATATTCAGAGTCAAAAGCTCTACTACATTAGTACTCAAAACAAACATATAGTCAAGGACTTTTTTTGATCAGTTATGAAGAACAATCCATTCCAAAGAGAACAAGTCCAAAGAAACAAAAAGCTAAGAGGTATAGGAGAAGAAATATACTGAAAGGAAGAAGGAACATTACAAAAGATAGCGGAAAATCAGAAAATTAAGTAAGATCTTACAAACATGTCATCTCTCTCAACTCCATATTTAGCTAAAGAATCCACAGCTTTACCTGCATCCCCTAAAACATGCTGAATATCTACCTCCATTGAATTGCGCAAGTCTTTAATATTGTTCGAGATGAATGACTCCCTCTGCTTAGAAACCCAACTAGTCGCTACAGCAGTCTCACTTGCCACTATTCGAGCTGAAAAATAACATTTGAAGGTCCCCCTTCACTCTTCACTCAATACCAAATTTATATTGATGTGTTTCTATAATTGGCAATGTAATCCAAATAAGGCATATGTATGTGTCATGAAAAGTTGAAAGCTAACCAATAAAGGCTTTGTCATATTTTCGATGATATAACTGGTGAAAATATTGAAGTTTGAACTTAAGTCAAAACACAAAATGAATGTCTGGGTAAGGTCTGGACATGTTTTAACCTTTTAGGGCTTCTTTGGTTGATGCCTTCCAAGGAAAAGAAAGGTCAGAGGATAATCTTCTGATTTTGATGACATGCTCTGGTTTTCTTCTCTAGTCTTTCCAAATTTAGTAGATAAAGATGTTTTTCATCTAAGCAGGTTCTAGCTTCTTCTGGCATATTTTTCTCCTGACAGACATAAACCCTGTCCAGATTTAACTTTTGAGAAACTGAGGCCGAAATAGAGATTGGTTGTAATGAAAGGGGCCCTACAGAAAGTAGACAGCGAAGCTGAAATTTTAAATTATCTAAAACTAGAAAAATGACTAACAATGAAACAGGAACTGAAGAGTAGTTCTTGACTACTGCTGCACTATCTAGATTAGGCTTTAGTAACTTTACAGTAGCGCCTGCTTGGTTTCTTCATCTGCTCCTCCTGCCCTTTAGTGTCCCTTCTCCTGCCCCTATCACTACCTTTGGGTATCGATCTCAATCTGATGTGTCTCCATCTCTCTGTTTAGCAAGCGAATCTACATGTGTAACAAGGAATTGATATAGCTCAGGAGATGGGGTTGGATCCAGAGTTAGAATTGGTTCGATTCTGCGGTGATTCCGATTCCAATCTGTATATGGAATGTGTCCCTTATAAGTGGATTTTAAACTTGAAAATGTTGTAGAAGGGGGATTCTTAGCATGAAACAAAAATCTGTAATGAAACTCCTGTTTATTAGATGTTGGTGGACTATTCCTTTGCCGATATGACACTTTAGTACAAAACTTTTATCATTTGATTGCACAAATTGTTGCGTGAAGCTTTTATTGAGACGCGCATGAAATCTTGCATTCACATGGACATCAATATTTGATTTTGCACCTAGCTGCAGACAAACAAACTACTTTGCCATTTTGTTTTCTTCATTTTAATTAGTGCGCATAATTTTCATGTTCTAGGTGAAGGATAGCTTGCGGAATG
>BMK_Unigene_000034
TCCATACTCAGTTTTCTTTGCCGGAAAACGCTATCAAACACGAGGAGACCGAAAATCATGGAATAATCTGTACATGCCCAGGTCGCAGCCGCCAGCCTCCCACAACACTTGATCTCCAACCAGCCGAAGGTCAAATGCTGGTACTCGGAGCAAGATCTGGAGAGGAGACTGGCCGATGCTCGCTCGAGGCTCTATTCTTGATTCTCAGTCAATAACATCCATTGACCCTGACCTCTTGTACAAAAAAAGCTTCGACGTGTAACCCATTTCTCCCGCACACATCTAACCGATGACCAGGTTCTCGTCATCCGGGAACTCGTACTCGGGCACCTCCAAGTTCAGCGGCGCCGGGCCCTTGCGGATACGGCCCGAGATGTCGTAATGGCTACCGTGGCAGGGGCAGAACCAGCCGCCAAAGTCGCCGGCCTCGCCAATGGGCACACAACCCAGGTGGGTGCAGACGCCCAGCATGACGAGCCACTCGGGCTTCTTGACCCGGTCGCCGTCGGACTGCGGGTCGCGCAGCTTCTGCCAGTCGACGCCCTCGGCCTCCTTGATCTCGTCGCCGGTGCGGTGGCGGATGAACACGGGCTTGCCGCGCCACTTGATGATGACGTTCTTGCCCTCGGGGATGGCGGCCAGGTCGACCTCGACCTTGGCCTGGGCCAGCACGTCGGCGGACGCGGACATGTTGACAAGGAAGTTCTGTACGGTGTCCTTCGCACCCATAGCCGACAGACCACCGAAGGCGCCGACCATGAAGTACTGGAAGACCTTGTTTCCAGTCTCGCTGCTGCCACTGCGGTATCCCTTGAATGACGGAATGACAGTCGTATCCTGAGCACCCTGAGAGCCACGAGTGAAAGGCGAAGTCCAGTTGGCGTGCGATGTTGATGCATCAGTTGCGTCGGCTTTCGTGCGCTTTTGCAATGTGACAGCGGATGAGCGCACAGCAGGCAGCTGCTGGCGCGCGGCGTGCCGGACCAGCGAAGTCGCGGCCTTCGAGGAGAGAGACATTGTGACGGCGGCGGTG
>BMK_Unigene_000035
TTTTTCTTCGATTTCCTCTGCTTCCACAATTTCTTCAGAATGCAAGTTTTGAGAAGAGATTTCCGAATTAGTAGGTACAATGTCAGCATGAGAACTGGAATCGCCTTTTTCTTGGATTCCCTCTGCTTCCACAATTTCTTCTGCAGTTATCAGATCAAGTGAAATCTGATCTTCTTGTTGTTCTTCCAGTACTGTGGCCTCTCTGGGTTTCTCAGTTACTTCCATTTCATGGATAGTCTCAAGAGCTTCAGAATAATGATGCTGCTCTTCTTTCACAAGACCCTGTTCTTCTAGCACCCCTTCTTGGGTTTCTCCTTCCATTTTAAGCTCTTCACTACTGTTCTCTTCTTCATTTTCACCAGTGTCTTTGATTTGGTTCACGTCAGTTAGCAGCTTGTTTACACTGCTGATATCAGTGTCTAAAGCTGTTAAATTCATGAAATGGATCACACCCAATTCTCCCCCACTTGAAACAGAAATCATACGAGCTAGGTAAGACATAGAGTTCAAAGACCATAGCCTGAGATTATCAGATACCCGACCGAGATTCACACTCGCAAACTCAGTGATTTCAGCAAATGAATCTCTCAGATATCGATCTGCTAGAACTCTTAATTCGGGTGCATAGGTTTTAGTAAGCGGGTGATCATTAAACATGGCGGAGGAAGAGGAGATGACAGGAGAATCTGTTACAGACATTGATACACAGACAATTGCTAGAACCAAAAGCAATGACATGAATTTGGGTCTTGAAGAAGAGTGAGAGCTCTTTGGCGGGATCTCTTTAGCCACGATGCTCTCCTCCTCTTCAAGATTTTCATCATGGGCATCACATTCATCTAATTCGTGTTCCAAAGGGTGGGAATCGGCTGCATTTTCTGCTTTGATCTCTGGGGAAAAAGAGTCGGCCGAATCCGTTTCGGCACCAGGAGATTGGGTTTCTTCGATTGGTTCAGAGTCTGAAGAGCTTTCAGATGTGAAGCTGTCCTCAAGATTTTTGCCTTCACTGTTTTCTTTGTTGAGATAGGCTTCGATTCTTGGAGTAGGTTTGTAGTGAAGGAAACGAGGCCTTGGAGAGAGGTAGTTAGTTTTAGGATCATAAGGAGGTAAAGATGGATCAATGTCAGGAGAAGTTGAGTCACGTAAAGAAGAAGGATTCTGAGTCTCAGGGGCTTTGAGGGTATCTGAAAACTGCTGGGGATCAAGACCCAGTACTGATTTTGATCCAATGTTTTCAGTTTTTGAGAACTCTAATGACGAAGAACTAAAATCCTCCTTGGAGTCCGAATCTATGGTTCTTGGTTTGGGTAAAATCTCAGGGATTTTGGGGCTATCAGAAGCTGGGTGAGAATCAAGACCCATTACTGGTTTTGATCCAATCTTTTCGGTTTTTGACAACTCTAGAGAAGTTAAAACAGGGAAAGAAGAAAAACCAAAATCCTCCTTAGAGTCGAAATCAGCAGTTTTTGGTTTGGGCAAAATCTGGGAGCTTTTGGGGGTGTCTGAAACTACCTGAGAATCAAGACCCACTTCAGATTTCGATCTGATCTCTTCATTTTCAGAGCTTTGCACCAAACTCATGCTGGGGAGAGAAGTTCTCCCATCAGGAATTGATGTGGAAGTCCTTACAGCCTCATTTCTTTCAACCAAAACCTTCTTTCGAGGTGAAGGTGTGAACTTTGAAGCGGCAGAGATTGTAGGAGCCATGAAGTTTTTCGCCCCCTTTGAGATGATGACTGGTGATTTCGCCTTACTCAAATTCAAGCTGCTCTGAGCTCTTTCGTTTTCTTTCTCGTATGAAGCCCGGATCCCTTCTTTCGAACTCAAATTTCTATGAGGAAAATCTGAAGGGCTATTTGCAGGAGTTATGGGATTGAAGCTCCTCGGAGCAGCGATTGAAGGTTTCGCAGCCGGATATCCTCCGAAACTTTTTCGGATGCTATTGCCACTTTCTGGGGTCCTACCAATTGGGTTTCTCCTCCCTGTAATAGGGGATGGAGATCTGCTTGGAGAAGCTGCCATGATTTTGTGAAGAATTGAGCTTGAGAAAGGAAGGAAATGTTGCTGGCCTCTAGAATTGTTTCAAGGAAAGATATCTCCTGAGAGAGACAGAGAGCGGAAGAAGTGCAGGAAAGGAAAGGAAGAGATGGCGTTGTTTTGAGTTCCTTCCAACGGCT
>BMK_Unigene_000036
GGAAAGTGAGGATTGCATCTACATCACTAGCTTATATCTTTCATCCCCAAACTCATATCCTTCACCCCTCTAGTAATCCTTCAATGTAGCAGATTTGACCATGAATTCCTATGTACTCTCAGCAAGCTAACAGGCCCAAAATGTGAATTTTCATTCAACATAGATATAGGGCCTAGTTGATTAGAGGAATTCTGAGAAATCTTGTCTGAATAGAATTATGAATTCTCCAAATGTTGTCCCCCAACCCCAAGTGGTTTCCAAAATGCTCAAGTACAGTCTAAGCATTCAAGAAGTTGGAGTTTTGAGAATTTCAAAGGCCAAAGTGACTTTTCACTAGGTTGATTTTCAGAATTCTAGAGTTCAAACAGAGAATTCGAAATGCTGTAGGAACATGATTTGAAACTAGTACCAGGAATTCCCAAAACTCACAATTCTCATCAGAAATACCTCTAAATAAATAGGCCGCATAGGAAGAAACATGAATACTCTTGTTGGTCCATTTGCACCAAGGTTTTGTGCGAATTTTCTTTCAGCAGTTTA
>BMK_Unigene_000037
CTAGGAAAGTCAAAGTCCCATCTACATCAAGTCCTCATTCTTCACTCGAGCAAACGAAATCCAAGGAAAGTAATGATCTCAACTACAGCCACGAAAAAAAAAAATTAATCTCTCAACTACCTTTCCACCTTTGACCCTTACATTCCTCACCTCTTTGGAGCCAATCATTATAATACCTGTTCAATGTCCCAATGGTAGCTCTCAGCTGGTTAAAGCCCATTAAAGTCCTTCAAGGGGAAAGGCAGATCACCCAAATTCGAGCTCGGTCGGAAAGTAGAGATTTCTGCATTGGTACCTTAAAAAATATAGTGTAAATTAAGATGACCAAGAAAGCATAGAACACCTTTCTTTAGCCGCATAGAACACCTTTTAATATGTACTTTGGGGAACTCAATACTAAGCAGAGACAATCAGGCCTTGATAGTAACATAATTAGATTGTGTAAGTGTAACCATGGCCTGTGAAGATGCTCATGTCAAACTAAAAAGGAGACAAAAATGAGATTTCAATTGCTAAGAAAACCTGTCTGTAATACCATAACACTTACTTTAAACAACTTCTGATATAAGCATGAGATTTCAGTTGCTATTAAGAAATCAAAACGTTAAGATACACACAGTATAAAATCTTCAGAGAAAAATTACTATAAAAGCATGTGAGCTAACCTTACTTGCCATTGATAGTTAATTCATTTCAGTAAATTACAAGGCTCTATGCAGTTGCCAATATTCACAACAAAAGGTCATTGACTTCGGTCCCTCTCCAATCTCAACCATGTGTTAGTTGTATCTCTCCACATGGCAGTCTAATACAATCAAGAAATCCAAAAGAAAAGGAAACAAGTGGAAGAGAGGTATGTGTTTAAAGAAGGGAATGGGATTGAAGTGAGAGGTCACAATTTCAGTGGTCAATTCAACTCAAATACTTTGCGAGTAATGAAACTTGGTATCAGCAAATATAATTTCATCAGTGTTGCAAGAAAT
>BMK_Unigene_000038
GTGGTGGTGGTGGTGGTGGTAATGGTGATGAGGAGGAGGAGGAAGAATGATTAATTGAACTTCATATCTGTAAAATGCATGTGAGCTTATTTTATCAATATTGATAGTCAGTATAGCAAATGGCACCATTCATAATACATTGTAATACCACGAGATAGTAAAAGATGACAGCTGAAATAAAATGTCAATATAGGCAACTGACAAGCAGGTTTATGTTATTGCACCCAGTCTTAGATGTTATAACAAATGACTAGTATAACATGTCATATAGTCCTAGATCTATTATACCTAGATACTGCAAATTAGGTAACACATCCCTGTCATATCACATTGGATACTTCACTTCCAAGGGTAAGATCAATGTCCCTGCTGTATCCATGGCGTGTCCCCACCATAATCATGCCGTGTCTGGTTGTCATAGCCGAGAATCATAATGATGCATTATGCCAAATACATATGGAATTAAGATTTCCCAATTCTAAGTCTTGTCAGTTATATCTAAGGACTAAAATTAGGAGAGTTCTTCAGGAACAGTGAATCTTTCAAATGACTGCAGCTATCTTTGTTATCACAACTTAGTGGTGCATGGGGGCATTTGAATTCTGCCCTAACCTCAAGTGACAAGAAAACAGGCGGTATTTTACAAATGAGTACAATAAATTCGAGTCCTCCAAACTCATCTGAATAAAAATAAAAAAACTAAAAAAACCTTGAACCCATTGATACCACAGCTGTAAGTCAGGGTGGAAATGAATGCGGATGCAATTCTACCGAGTTTTTGTTCAAAGAGTTGATGTGAAAAATCAGTATTAGTCACAACTGAATGGAACAGATAATTATGCATTCACCTTAACCAGTACATGTTCATGATAAGCAGAGCATCCAAACATGTTTAAATCATTAAAATACATCAAGTAGAGTGACAAACAACAAAAATAAGGCTAAAAGTTAACATGATACCTTGCAGATGGCAGTGGTATGGA
>BMK_Unigene_000039
ATTGCTGGAAATACGGCATTACGAGTGAGTTACTGATCCTTTCTTTTCTTGTTCACTGAGCTTCATTTAGCCTATCCTAGTTTTCCTAAATGTTTTCATATTTCTCTATTCTTATCATTTGTTGTAAGAACAATGAGCCAACTGTGCTGTGAAAGTGGCTAAATCCATGAAAAATAGATGATCTATTGAAATGATTGTTTGGATTATATACATGCTCATTTATCTCATCTTCATTGTTGAGATGGTATCTCGTCTCTTCATTGAGATGGGATCTAGGCTTGAGAAACTGAATCTTTCTTGTTGTCTTGTGATCTGTATGCTTATTTTTTTTTCCCGGTTAGACTTAGAAAAACATTCCACTGAAACATGAAAACAACTTAGTAAAAGTGTGTGAGAGTAGACTGCAAAGGGTAGTCTCTTGGCCTCTTCATTGGAGCGAATTGGCTTCTTTGTTCCCTTGCAAAAGTTGAAGATAAAAATTGGTGTGGACTTTAAACAGGGGTGTCTCTATCTTTCACAACCTAAGGAGCTAGCAGCTGCTTAATTTGTTTATTCTGTGAATTCATATTCCTTCCTTTTGAGAAGCATGGAGACTCTGTTGGGGTTGGTTGGTTCGAAAGGACAGTCTGGTGAAGAGAGTTGGCTACCCTCAAGCATAGAATACTTAGAATTTTTACCTTTAAATTGCACTGTCTTGATTGGATAGTACTCTCAAGCTAATTTTTATGTGATGTTGTTTACCCTTTTCTCTGTCTACCACCTTATGAATTTCACTTCAACATTCATGAACTCATCAGTATGATTTGCAAGTATGTAATGATTATGCACATAATCTTAATAAATGTTCTTGATAAGTTCTAGGGGTGAGTTTCCATTATCCACACTATTTTAAAAGAAAAAAAAGTTGGAAGACATGAAAGCCCTTTTACCAATGTTTGAAATATACTTCATTTTCAAAACAATACTCATCCATGTTGTCAGGCACGAATTATATGTGACTCCTCAATATATTTGAGTAGCATTAATATATGTTCTTTAGTATTAGAATAAATTTTTTTATTTTGATAAGAAATAAATAAATTATTTACATATAATAATTTTCATGTGCTTTAAAACTACTCATTCTCAACAAATATCAGATAGTTATTATTAGTAAGTCTAGAGCAAGAAAAAGAGAGATATTTTCAAGTTTGCAAGAATAAGGCAAAGGAAAACCAGGGACTTATATGTTAAGATGTATAAAGAGTGATGACCAAAAGGTTTAAGTGAAGGACATTGATATAAAAGAAGGTGGAGATAATATTTTAGCAAACTGTTAAATAAAGATTGTATAGGAGGAATAGGAACAAGAGGATACTTTGTTAGCAGGATAAGCCTTCTACTGCATAATTAGGGCAACAGAAGTGAAGATAACATTGGCAAGAATGAAGACAGAGAAGGCTATAGCCTACGCGGCCATATGACACATTTTGATAGAGGCTTGGAAATGTTTTGTAGAAATTGGATGAGTTTGGTTAACTTGGCTCTTCAATAGGATATTAACGACAAAGAAAATGGTGGATGAATGGAGAAGTATTGGAATACACACACACACAAGAACAAAGGAGATAAACAAAGCTGCACCATTGTCATGGGATTAAACTTAGTCACACTATGAAACTATGATAGAAAGTAATAACACAGAGTTGTCAAGCTGTAGGGGAAGCTTCCTTGATGAAGAAGACAGAAACCGAACAGGAGAGGAGTCGAGGGTCTTGGAAGAATTCGTTAACTGCTCGCTGGAGGAGGCGAGAGCAGGTGAAATGGCCACGACGCTGAGATCTATCTACGGGATAGGGACACTAAAGGGAGACTGTAATGATGGGGAGATTGGCGAAGGGAAGGACGATGGGCTCCGAACCACTTTAGAGGATCGGGAAAGGAGAAAGGATAAAAAAGAAGAGTACCAGACAGGAGAAAACCAAAGAACCCTAGACAGATCCTTTCTGAGAGATTCAGAGGGGTGGATCTCCGTCCACCAGAGGCGAGAAGGTGGCCAGATCCACCTTGCGAAGTGGGGCTCCAAATCAGCGCCGCCTCTAGGTCGACATTCTAAGCTGCTGCTGGCCAGTAATACCAGAGGAGAGGATTGGGCGCACACCTCCACTACAGTTTGAGGGCTCGCTGACGGTATAGGCCCAGGTATGTTCTGTAAAGAAGGGGTGTTGGGGGAAAGGGTGCAATTAAACAGTACAGAAGGTAGCTCCTCAGGGAACTCAGAGGTTGGTGAGTTGCAGCGGACACCACATCAGGTCATCCAATGTGCAAAGGCAATGGGAGTTACAGTGGAGGGCTCAAGAGGTGGGTGGAACCCTTTGGTGGAGTTTGTGCAGAGACGGGAGAGACAAAACTAAATAGAGAAAGGGGGCAGGAACTCTAAGAGGAAAGGGGTTAGAGAACTTAACAGTTTAAGCTGTTCAATTAATTATGATAGAGCCAAGGCAAAGGAGGCTGAGGGGAAGAGTCGTGG
>BMK_Unigene_000040
TTCTTCAACACCCACCCACCCACCCACCCACCAAAGTAACTTATGTGCCTTTAAGGGTAATAAATCTTGGTTAACTTGTGTGCTTAAGGGTAAAAAATCTTGGTTGACTTAATGGAGGCAACAAAAAATGTTCCCCAAGTGTGCCTAGTTACTCAATTCCTTATTGAGTGTACTCACTTTCAAAATGAGTTTTTAGCCTCTATATCGCTTCTATAACTTATATAAAATTGCGCCTTAGCTTGTCATATTCCCCACTACTACATGTATCAATAGCAGAGTTTTTAGAAGCGTATGGGGCTTATGATGGATCTGGATGTGGAGAATCCAACAAGCGGCCAAAGATCTATGTGCATTCCAGCGATTGGGAAGCTTTGTAGATATCTTTGCATTTGTCTTACCTATGCGAATGCATAGTATCCAACCCTAGGGCTCCCTTATTCTTATATGGACAAGTCCCAAAGATTCACACTTACTGAAGACTTCTTTGCCAAGAAATCCCCATCCATCTAATCCTTTTGGGAGTCTTATGTTGGGACAGATCAGTTCTTGTTCTCAGTGGGAGCCTAATCTCTGTTGGCCCTCTGCCATGCTTGCTCTGATGTGGGACCCATGGCATGTGGGCCACACAATATCCTATAGCTTATGCCTTGAGGCTCATCTCAGGGCATTGTGTCCCAAAGATGTGTCCGGTCTCAAGTCTGATGCATGTCATTTGTTGCTTGAGCCTCAGTGTATGGCACATGGCATGTACCTTTTGTCACACCCTGTATAAGTGGGTGTAAACAAATGTTTTTTTTTTTTTTTGGAAGAAAAGGAGGCTTGGTTTGTAATGGAAGGGTTTTTAATTTCAAACTAATCTAAACAGGATGAACTTAAGTCACTCATTTAAAGGCTTAAAACAATGGAAACTGAATGCTTCTCTCTTTATGTTAACATATTTTATATTCTATAATTATTTATTGCTGAAAGAGAATGCTAAGGATTATGCCTGATGCTTTAGACTAGTGGAACACCCCACCTCATGCCTCAGCATTTTAGTACAATTATCTGTGGTGATTGAGATGCCATAGCTTTTCCTCTGGGCTGCATGCTACAACATTTGTCTCTTCTTTGTGAGCTCAGCACTTTATCTGGACTATGTAGCTTCACCTTGATCCAAATCAATTCATTTGTTCTCTGGAGAAATGACATGCCATAGCTACTTCGTCTTACCATACCCTCTTTGCTTCCAGAGAAATTGTTCCTCTATCTCACCTATAATTGGCTAGACGAACTATATTGAGAAGGTCCATTGGTGTTTGTTTCATTCCTTCAAACGATATCAAGATGACCAGTGTTTCTTCTTAACTCAAACATGATCTTGCAATCATGGGATTGCTTATACTGTTCCAGTTTGTGTGTCTATTCACACTGAGGCTACTTTAGCTTGCATCAGTTGTCAAATGTGGTTGCATGTCAGTTAACTGCCCCTCTCATTTATCTATTTGGTCTTCATCAATTCTCTTGAGCAGAAAGAAAAAAAAAATGGAATCCAATTAAGGGAACCTTGCTTTACATTCGCATTCGTATGGATTTGTTAAACCAATTTTCAGATGGTACTCTTACTCAGAAAATCACCTATGCATGAAAAGTTAAATTACTGTACCCCTTGGATCACAATGCTCCATAGAAACCTATTTTGTTGATTTGTCATTCATCTACTCCTTTGTCGTTGCCACTAAAAGATACTATTTGATTGCTCCAAATTGAAATTTTCAAGGTGGAATTGGTGTTACTGGGAAGCTTAGTTTAGTCATTTGTCATGCATTAGCTCTTTTGCCATCTATTTGATTACTCCATAATGCAAAATTCTAGATGGAATGGATGTTACTTCCCAGTTCATCTGGGTTTTCAACATGAACTACATCATATGAGCTTCTGCTTTTCTGCTTTTGCATCATGTGAGCAGCCCCAAATTGACTTCTTTGTCAATTTGTATCTCAAATTCTCAGAGAATCAATTTTGGGAAGAAAAGTATCCAAACCTCCAGAGATTTGAGTAACATTCAAATGTACCTTACATTACCGAATGTTAGTATGAGTTGTCTATTTGTTTATCTGGGTTCTTTCACTTTTATTCAGGTGATCGGTATCTGAGGCCCTG
>BMK_Unigene_000041
TATCCTTGCACAGGTAAATTGGGTAGATGGATCTATAACAGCTAAATTATATACTTGTTCTAATTGTAAAAAATAATTAATTATTAATATAGTGACTTTTTACTTTTTTTTACTAACTTTTAATATTTCTTTTTAGTATTTACAATGACAATATACCACTGCAACCTTTGCGATGAATACTCTGACGAGAGCGCAAGGTCGGTACAGAAACATATCAAGAACAAACATAACTCAGCTAACTATTTTTGTCCATTCAAAAACTGCCCTGAAGGATTCGAGGATAAGAAAGACTTTGAAAATCATAAAAATGAACGTCATACTGGGACATTGGCATCCAAACTGGTAAATTTTTAAATTGATATTTTCTTTATCAAATAAAATCTTATTATTAATTGCATTTTTTAATTTTTTCATATATCGGTGAAGATTAATTGATTTTTTTATTTTTTCAGATATCGGTGAAGATTGAAGGCTGGAAATACGGATTTAGTCTCGATGCAATTGACGCAAGCATCACTAATGTATTTCAACTGAAGGAGATGATTGCCAAAGAAACCGGGCAAGATGTGGGAAAGATTCGTCTTAGGCATAACGACAAAATCATGGTGGATCATATTAGCTTAGCCCGTTATGAAATCAAGGAAGAAGCAGAAGTTTTCATGTCTGCACGTCAGGTATATAAATATTTATGTTTTCTTTTATTCCTTTTCTTTTAATATGTTTGTTGATTTCTGTGATGTTTTCACTAAGTCTAATCGACGTATCTAGGTCAGGTAATTATTGAAGGGGATGTATTATTGATTGTTAGGGCTTTTCAAGAAAATTAATTGTTTTCATTAGTTGAAAACATGGTTGCTCATGGACATTCAAAGCTCTGGGGCCTCTTCTTTTAACAGTTTTTCCATACACAATTTACCTGTTGCTATATACATGTTCACATGACTATTATATACATGTAGGAGAAAGATGGCAAGGATTGAGGATATAGCTCTTTCTGTGGTTGTGGTTTACTGGTTTGCTGCTAATAGGAGAAAGGAGAAAGGGACTGCAGTGACGTTCTG
>BMK_Unigene_000042
GAAGAAGAAGAAGAAAAGCAGCTCAAGACTAATGAGGTAAACATGATGGGCGCACAACATGAACCATTGAGTTGATTTTTGAAAGGTGGACAATGGAATTCACAAGTATACATTTGATCTGATCTTACTTGACCATGCATGTGGTAAAACTAATGTAATCACTCCCTTTTTTTCGTATTATCACCTCCATATATTTGAATCAGATCCAAGTCCTAGCAGGCGTTTTAACTTGTTTCTCTTCAACAAGTTCCCGCCTTAAAAGTTCAAACTTTTATCAAAAACAAACCCTAACTTCTCTTCAGACTTTCAGAAGGGAAGAAGGAAAGATTCAAAGTCTCAGGCAAAACCTCCTCTACCATTTATTGTCCCCAAAGATGCCTCCAATCAAAGTAGAGAATCCCCTAAATCTCACCACTCAGAAATGCACCCTTGGCTGCCCGATCCTTGACCACCTCCTTGACGGCGGTGTCCCCTGCAACTCAATCACTGAGCTAGTTGCCGAGAGTGGTTGTGGCAAGACCCAGCTCTGCCTTCAGCTCCTCCTGTGTGCACAACTGCCCGCATCTCATGGGGGCCTCGACGCAGCCTCCTTCTACATACACTCTGAATACCCATTCCCTCTCCGCCGCCTCCGCCAGCTCTCCCTTTCCTTCCCCTCCTCCAACGGCGATGACCCCTTGGACCGCATCTTTGTCCATGCAATTGAATCCCCTGATGAATTGCTTGCCCTCTTAGACCGCATCGAAAGTCTCCTCTCTGGCCCGTCTTCACTACCCATCAAGCTGGTCATCATTGACTCCATTGCCGCACTCTTCAGGTCAGAATTCGATAACAAACCAAGTGATTTAAAACGACGCTCATCGCTGTTCTTTAGGATAGCAGGAAAGCTGAAGTCAATTGCAAAGCGGTTCAGCCTTGCAATTGTGGTTACTAATCAGGTTGTGGACTTAATTGATTCTGATGGGGCCAATGGGCTGCAGAAAGCAGCTCAAGACTAATG
>BMK_Unigene_000043
GTAAATTCCTCTAGAAACAATAACGGAAATCAGTGGCAAGTTATCATTAACAAAAGATGAATTAAAATGAGTGTGAGAAAGTCAAGGGGATAAAAAAAAAAAACTAGAATTTGAATTGGATACCAATTGCAATAAATTTGTTCCACAAAATATCATAACCACTAATTCTCAATTTTATACCATTCTGCAGAATCGGCACCATGTATCTAATCCATTAGCATCACAAGTGTCAATATTATCATGTTAAAAATACTTATCTAATCACAATAATAGAGGAATGACCCCCAAAAATAAAGATACAAAGCAATTTTAATGTATGCAAACCAGGATGAGGATGTCAACCAAGAAGATCAAACAATTGATATTTTGATAAATTTTATTATATATTTATAAGTAAAACCGAATAATACATCGTTTCTCATTTACAAATCTGAAAGCATCTAAGCCTGATCAATTGTATTTTACACACGCCACATTCCAAACCAGCATCTAAGACTGATCAATTTAATTTTACACGCGCCATATTCCAAACCAACAGTAACTACAGTACTACAATAAAGGTTCAATCTCTCTCTCTCTCTCTGGTAAACATGCACATACCCATCCACACACTGACCCACGTCCCTAACCATCAACACAACAGTCCATGGTTGTTTCTGTGGAAGGGAAGTGCCTCACTACTGAGCTACCAATGGATTGGCTCTCTTTTCTAAGGCGTACCTCGCAAGTCCCTTTTTAAGGCAAAAGTCTGTTTCAAGGCGAAAGTGCAGTATCATATAACAAGGTTACAAGTATAAAGAAACCACTAAAGCAAGAAAGTAAATATTATTAAGAACCATTTGGGTTTATGCCGAGTATATCTACCAACAAAAAATCCATATTCCATACCAACATAATGTAGCAGTTCATCAAAATTTAAGGACTACAACTTAATACAGGAAAATATAAAAAGGAATTGAAAGAAAAACGATCACAGTTCAATAAGAGAGAAGATTTGGCTACAATAGCATTCAGAGGTATCGTGTACTAATTAATCCATCAAGTCCAAAAAGTTCTTTCTATTACTTAATCCCACTTGGAGTACATAAGTACTAAGAATGTTTTGTATTTTTTAATCAAATATAACCTTAGACTAACCTTAGCATTCTTTTCTTAACCTCTACAATCTTCTTTTTTAGATCCCTATCAACTACAACACCTAGTTACCTACTCCATTTCTGGACTTGCTCTTTTCAAGATGGGAAATGCTCAAACCCTTCTCCAAGGTCCTTATCCTATTTCACTTGGTCTCTTCCAAGCAAGAAATGTTTATCCTTTTTTTTCATGATATCTGCAAACTCATTGCTCTTCCCTGTCGGAGTTTCCATATCCCTTCCCCACCAACGTATCCGTATTCCAAGATGTCAATCGTAGCTTTTGTGTTAGCTTCTCTACGCACACCAAAGGTGTTGGAGGCTGAAAGCCCTTTCCTGTTTCTTATAGAAAAGCACTTTTGCTGCGCATAGGTTCAAAAGGACATCCTAGCAGGCCATTACTCACTTGACACCACCACCGGGTTTTTATCGCAGATTGTCATCTCAAAGAACTCCTAACCTTCAGATTAATCATCAAATGTAAAACTTAATTAAAGTGTAGCAAGTATTTACAGTTGACTGTCGATTTGAAGCCACCCTCCTTTCTCGAGGCTTGGAACCAGCATATTAGTGTGGCAAGTTCCTTGATTATATGTGCTACCAAAAACACGTTTGCATATCAAAACTCTTCTTCATCTCAAACCATGCAACCAGCACAACATTCATAATTCTCCTAGTAAGAGAGAAGTGTCAAGACCGACATACATGTGGGCCAACTATGTAACAATAAAATAACTTAATAAAAGCAAGAGATCCAACCAACAATTGTCTAAAGAAAATAGTATTGAACATTGTAAAACTTGGTGGCACAAGAAGTGGATATAAGCATGCCAATCATAAAAGCAATTTTCTCTCAAAACCTAGACAGAAGGAAACACAGATGCAGAAAATATAACTGATAAAACTAGTTTCAAGTCCTGAACCTGAATTAGAAGAAATTTTTTC
>BMK_Unigene_000044
GGCTCTCATTCCAGCCCCAAAGGGCAGGAACGAGTACTGCCCTCTCTTCCCTAAGAACTCCTTCGATGACTCCATGAACCGCTCCGGCTTGAACCGGTCCGGTCCATCCCACACCTTGGGGTCGTAATGCAGAGCGTAGAGGTTCACCATAACGGGCGTCCCCTCAGCCACATGCAGTCCGTCCAACGTAGTATCTCTTGCAGCCTTGTGCAGTACAGCAAGTGGTGCAATGGGTTTCATCCGCATCGTCTCCTTCACAACAGCCTGCAGATATTCCAGCTTTCCAACCTCTTCTACCTTCACTATCCCCTCCTCAGTGCAGGTGGCATGGTCTCTTATCTCTTGGTAGAGTTTCTCTTGCGCCTCCTGGTTGTGCACCAGCAGCCCAAGTGCCCACATGGTCGTCGACCCTGTGCTGTCCAATCCAAGGAGAAACACCTCGAAGATGTTCGAGATGGTTACTTCTCTCGGGAAGTTCTGTGAGAGGAGGAAGTGAGCGT
>BMK_Unigene_000045
TTAGTGGAATTTTTCTGTACTGGATACAAAACATGCACTGTTATTATTAAACCATAGAAACATCAAAACTCAAAGGCGACCTGTTCACCCGCGCGCACCACGTAAACCTTGGAGTCTCATTCCATGAGAACAGTAAAAATGACCACATAAAAGCTAAGACCATCAACATATTCGAGCAAGGAAACTTACATCCCGGGTCCACCTGATGAATGGCCCGGACATATTATTTAGCGATGCCTGTCCCCGAATCAGATGAACCCGATTACGTACATGGCGGACTGTTATTGTAACTAACGCTGAAAGTATAACAACTGCGATAGTATATCACACATACATGTCATGAAATCATACTCCCCGGGCGTTCAACTGGTAGGGCCCGCCGAAGTAATAACGATCAGATGCCACGTGGCACAATCCGAGCTTCAAGAGGGGTTTTCATGGCGAGAACGAATGTGAGATCCTCAGTGAGATCAGGCTTCTCGCCCTCCACAGCATTTGACCAGTGGAAAGCGTTGACGAGGTTGGAGACCGCGAAAGCGAGCTGAAGCTTCCCAACGTCCATGCCCGCACAGGCTCTCATTCCAGCCCCAAAGGGAAGGTACGAGTACTTCCCTCTCTTCCCAGAGAACTCCTTAGACGACTCCATGAACCGGTCCGGGTTGAAGCGGTCCGGCTCGTCCCACACCTTGGGGTCGTAGTGCAGCCCGTAGAGGTTCACCATCACGGTCGTCCCCTCGGCCACATGCAGCCCGTTCAACGCAGTATCTCTTGCAGCCTTGTGGGGTACTGCTATTGGTGCAATGGGTTTCATCCGCATCGTTTCCTTCACGACAGCCTGCAGGTACTCCAGCTTTCCAACCTCTTCTACCCTCACTATCCCCTCGTCACTGCAGGCGGCGTGGTCTCTTATCTCTTGGTAGAGCTTCTGCTGCGCCTCCTGGTTGTTCACCAGCAGCCCAAGCGCCCACAAGGTCGTCGACCCTGTGCTGTCCAGCCCGAGGGCAAACACCTCGAAGATGCTGAAGATGGCTACTTCTCTGGGAAAGCTCTGTGAGAGGAGGAAGTGAGCGTAGCAGTTGGGAGGTGGAGGGGTGGTGAGGTGGAATCCTATACACTCCGCGATACGAAGCTTCAGCTTCTCTGTCTGCTTGATTGTGCGTTTGGTGCTGGGAAGGAAGCGCGCGGGTGGGAATGCATCGACGAGGCGAGCGGCGTCACTGTACTTCATGTTGTCTTCTACGAGGACGTCCATGGTGGCGTCAAAGTCCTCGTCGCTGAAGTCGGGGCCGAAGCAGAGGCGGGCGAGGAGCCTGATGGTCGCTCGCCGGATGTGGTGGAAGGGCTTGACGACCCCTCCATTTAAACTGGCTTCCTTGATTATGTCATTGATCATCTGTGCCATGTCGGATTCCTGGAGAGGCGCCTGGACGGAGAGGCAGAGTGGGCCAATGGCACCGTTTTGGAGGCCACGACGGAGGCTGTGCCAGTGAGGACCGGCGTTGGAGCTGGCAATGGTGCGGAAGTCGGCGGTGACTAGCTTGGCGAGGGTGGGAAACTCGCGGGCGGCGTAGTCAGGGGACTTGGAGACTAGGACCTCCCAGGCCAAGTCATGGTCGCTGACTATGATGGTGGGTTGCCTGGTGCCTAACCAGACGGTTATGAGAGGGCCATAGACTTGGGCTAGTTTGTTGAGGTAGACGTGGAACGGATCACCCCCTTTGAGGATTTGGTGCATGTTGCCTATTATAGGCAGTTTGGGTGGGCCTGGTGGCCATTGGGTTGGCTTGCCATTGCGCCGCTGGCGTCGCCCAAAGGCCAACAGCACTGCAGCTGCGATGCCAATGGCAAAAGCAGTCCATAAGGCCTCCATATCTTTCTCAATTTCTCTGTGGGTGTGCTCTCACTTTGTTTTTGCGGCTTGTGTTGCTACAATTTTGGGACCTATTTATAGGCAACAATCGGCTCATATGACACGTTTTCTACCCTTCTAGAAATGGGAACGCGGACTACTCTCTGATTTTGTTAAATTTCTAATCCTCAATCTACGGTAATACTCAATAATAAC
>BMK_Unigene_000046
CGGGGTAACTTGTAACTCCACTCCACATCAGGGGCGGGCGACGGACGGGCAGGCAGGCAGCCAGGCTCTCCAATAGTCCTTCCTTTCAAAATCTCTTCTTCTTCTTACTTTCTTTTTCTTTCTAGGGTTAGGGTTTTAATCTCTAAAAACTTCCATCTTCTTTATCCTCATCAATGGCTTCTTCTAGATCATCTGATCTGGACAGGATCAAAGGGCCATGGAGTCCTGAAGAGGACGAAGCGCTGCAGAGCCTCGTCAAGAAGCACGGCGCGAGGAACTGGTCTCTGATCAGCAAGTCGATCCCTGGCCGATCTGGCAAATCTTGCCGCCTCCGGTGGTGTAATCAGCTGTCGCCGGAGGTGGAGCACCGCCCGTTCAGCCCTGATGAAGACGAGACCATCATCCGTGCTCACGCCAAGTTCGGAAACAAGTGGGCCACCATAGCACGGCTTTTATCCGGCCGTACAGATAACGCTATCAAGAACCATTGGAACTCTACTTTAAAGAGAAAGTCTTCTTCTCTCTCGGAAGACGACTTTAACGCGCTCGACGCCGGCGATCGGCCTCCTCACAAGCGATCTGCTAGCGTCGGCGCCGCTACTTTTCAAAACCCTAGCAGTCCGTCCGGATCTGATATCAGCGAGTCGAGCCTTCCTCATCTACCTCTCACCGTGTCTTCTTCTTCCTTGTACCGTCCTGTTCCAAGATCAGGAGCTGTTTTTCCACCAGAGGTATCTTCTTCTTCCAACTCCGAGGATCTACAGACTTATCTCAGTCTAAGCCTCGCTCTTCCGAATCCGGATCCCTGTGAGAGCTTTAATGTCTCAAAACCAGAGTCTATGATATCAAATCAACTGTTGCAGCATGGACCTGCATCTCAAATGATGGCTCAGATGCAACATCAGAATCCGAATGCTGATATTTTGAAGGATGTTAAATCGTATGTCACTGGAGCTCTATATCCAGAGTCGGCAATGGCGGAGAGGCCGAGTATAAATTTCGGCCCTGAATTTTTGGGGATTATACATGAGATGATAAGAAGCGAAGTTAGAAGTTACATGAGTGAAATAAACCAAGGAGGTATTTGTTCACAGTCAAACACTGCAATGACACCAATTGGTATTGGTGTTGGAAGGATGGAGTGATCTGAAATCACTCTCACTAGAAGATGAGTAGATCACTCTCACTAGTCGATGAGTTTTATTTGTTTTTACTTTTCAATACAAAAATAATTTGTACAGTAGATGAGAATTAATAGCGGGTTGGGTTGATGATCGAAATCGCCTTGGTTCGTTCAAACTGTATAAGTTTAGTCCTTTTTTCTTTATAAGTTTTTTAGTGTTCTATTTCAGATTCAGATGATATCATCTATTTATCTTTTATTTTATTAGGTTAATCGATATGATTAGGAATTAGGAATGGTTGGAAAAAGAAAGAATGGATGGATGGATCGAGTTAGTTGAAACTTTTATTATTCAATCTTTTAACTGTGTATTGGTTGGCAGTTTGATCTACCATGAGCCACACCCCACCCCTGTATTTGTGGCATTCTGGTCCGGCTAGGTCTAGGACAAGGCCCAGGGTTCTTGGTTGTTGGAGCCTCAGGTGGTCTGAACCTCAACCTTATAGGACCAATCTTTAGAAGGGGGAAAAACACAAGAATCATATGCAACTTATTTATCTAATAGTCACATGGAAATCACATAAGATTCATTCATATGAAAATCATAAAAAAAAAACCCTGATAAGAAGAATCACATGTCACATCATCAATGTTCCAACTATGTTGGGGTTTTCGCTACACAAAATTTTGTTGCAGGACTAGCGTTTGTTTCTTGAGTCTAGTAGTGTTTGTAGGCGTAGCTTTTCTAGTTATTCTCATTGAGAGCCGAAGACATTCGATGAGACCCAACAGGCCAATGCAAGATCTTTGCTCATCTCTTATCAGGCTGGACCTGGGAATTCACCAAATTTTGTGTGTGTGACTGTGTGTAGTTGGTGTTTGGGATTTTTTTTCCCCCTAAACAGGAAACAGCAAGACATACCATTACCGACAACAAACACAATCAACATACCAAAAGAAAAACCATCTCCCTGAACCAGGAGAAGTTGAAGACCCTTGCCCCCAACTTAGCAAAACCGTGAGCCACCCTGTTGTAAACTTGTAATCCCTAGGCACATAAATTACATCTCAAACGGCATTCAAAGCAGTAAGGGC
>BMK_Unigene_000047
TTTTTTATTTTTTATTTTTTTTGGAGGGGTGTGGGGGGGTGTGATCATGGGGGGTCCCACGTCAATGTTCAAAAGGCTACCTGTAATGCAAGCTGTGAGCGATACCTGTACGGCCCTAACCTTAATTAGTTTTATTGTTAGGGGCTGCTTCGATGAGCTTTGGAGTGATCAGAGTGCGTTTGAGGTTAGTAGGGTGCGTTTTGTAATTTAGGAAAATTAAGAGGGGCTAGATGCAATTTCAGAAAACTAGTATAGTTGGGTGAATTGGGTAGTTCTCATCATGCATGAAACCTACTATGTTGGGCCCATCACGATCCGACAGCCCAAAACCGATCAAGCTACCCATTTTTCAAAATAGTCCCCAAGCCCTTATTTGTAATTCCCTAAAAACCTCTCTACAAAAGAGCCTAAGCCCCCTTCACTCCATTTCACTCTCTCTTTTTCTATACTCTCCACTTCTTTTCCTCCACCCATCACCAAGCCGAAGTTCCCCCAAGGTTTCCAAGCCCAAGCAAGGACTCCCAACTCCCAAGCTTCCCTAGAGCACCACCATCATCCTCTACATCTCCTTTTTTTCTATTTTCATTTTCTAGGTAAGCACATTTCCCTCAACTCTCATGTAGACTCACTTGCACATGCTAGAACCATGCATAATAGGTTTAGAGATGATTGTCCTCTTTCTCGTGTAGGATTGAACTTCCAAACGCTTGGTTGGTGAGGGGTTAGTATTGAGAGGCAAGGAAGATCAAACCCTAAGCACTAAAAAGGGTATTTCTGCAAAGCTAGTATAGGCAACTAAATGAATGTTTATAACACGATATTTATGCTTTGTTTGTCTGATTCCTTGTGATATTCATGTTAGTTGCCCATTTATGAGCTCATTGATGTTAGTATGGTTGGTAGGTAGGGTTTAATGTGATTTAATGGTGTTTGGCGTAATGGCCCTTAAAATGGAGATTTGGTGAGATGGATAGGAGTATAGGACCCTTGGATC
>BMK_Unigene_000048
GTGGGCCCCTCGAGCTGAACTGCATAAAAGCTATATGCAGTCTGCTTGTAGGTGAACATATCCCATCCATAAGTGTTCTATTAATGCCTGTGCTGCTAGATGCTGGTGAAATCCTATGATAGGCCCAAACATAAATAAGGACAAGGATATGAGGATTGTGGATACAACTCTGCACTTTTTGGAAATCTAGGAACTGATACAGATATACCTATCATGTCCATGACATGAAGTTTCATAGTTTTCATAGTTTTTATGCAAAGTATCCATTTTCTTCTTTAGAACATTTGTAGAAGAATGAAATTATCATTGTTCACACTCCTAACTTTTTCATGTAATGAAGAAGGAAGACTTGATTGGTCTTATGAAACAATTAGGATTATTCTAAAGTTGTACCTTAGCAGTATTAGTACAGTGTTGAGTACCAATACGAGTACCGTGTCCATACGACAAAGATACGATGGGCGTGTACATATAATCCGGATATCATATGGGTGGTTCCATTTCTTAAGGAGGTGGTTGACCAGTACCTTTTGGCCTTCTTTTGCAATATAAACTCTGTTCTGAATCTATCTTATCCGTGTATACCATTGGTACATGTTGGGTACAATAATTTACAATTAAAACTCAAGTGTTAAGCATGGATACTGCACCCAATTTGAAGTGTCTGAGTAACATTTCATGATCTGCCCAGTATTTGCATCAGTTTCATTATATGCATTTTTCATAACTAGTGAAGTGAGTTCTGAAGGATTGCTGACATTTGGCAATGAATGGCAGATATCTTGTCCCTGCAGATTTGA
>BMK_Unigene_000049
GAGCGCACGTGTGTGAAAAGAAAGGTGAAAAGCAATCTGCATTCCTAATATGGCAAGCAGTGATACGGTCCTAGGGGTTGTAGTACAGGCTGCCCGCATGGCAATATGGTGAATTCCTCTTCATGCCGCACACTTGGGACTTCGACATATCATGGCTAAGGGTGGGATGATGATAGCCATTTACTTTAGGCAATATGGTGCAATCCTAATTCCTAAAAAAGAATTCTTGTTGGATGTTGATAGCCGTCGATCAAGGGCTATGAAGATTTTAGTGTAAACTTAGGGTGACTAAGTCTGATCACTATTATTACTCTGATCAGTATCAATGCTGGGCAGGTTTCTGTACATTGTCAGCATGGGGATGGGGTTGGATGGACCAGATGGGCCTTGCAAACAGCTTGTACTGTACCATCTTCCTAGTTTCTGTATTGCTTGTCTCCTACTATTCTCCAGATAGTTCAATGATCTTAAAGTTCAAGGTTCTTAATACCAGACCGGGCTGGCCACTTTGATTGGGTTGAACCTGAATGCTACACATAAGGGTTCAGTTCAACCCATATTTACCTGACTCGCAATTTGACATTTGCACCCAAGTTCGCAGTTCACTGTTCGACACTTGCCCCTATTTGAAAATTTCACGGAATAGGTTTAGTTAATTTGTTTTTTGATTCACTTGATTCCCGAGTCGAGTTCGATGAATTCGATATCCTAATTTGAATATATTTCAAGTAGTTTGAGATGATTTGTAGGTACAATCCTCTATATATATGCAGTTTACTGGAATTTTGGATACATTAATGGATATAAAAATCATGATATTTC
>BMK_Unigene_000050
CTCGAGTCAATTACAAGTGATCAGGTAGAGTTTTTGAACCATGGCTTGGATAAAGAGTCAAATTCATTTGTTAAAATCAACAAATCTCCTCCCTACATGATGCCACGTGTATGGTAGATCAACAGCCCAAAGAAAAAGAAGATTTATCATCTAAAGGGCGCGCCGTTTTTAATCATAATCACCAGTCAGCTCTGAAACCTGTCCACAATTAAGTAACGCGAGATCAACACGAGATTTCCGCGCTCATCACGTCCATCACTCCCCCACCAAAGTCTGGTTTCTCTCTATAAATACCACCTCCCGTTTCTTCTTCATCTCATCAATCATCTTCTTCTCCGATCATTCTTCTGGTTTCATTCACAGTTGTCTCATCTCCCTCTTCTTTGTGTGTGTTATTTGTTAAAACCATGTCTGAGGAGAAACGACACCACCACGGCCTCTTCCACCACAAGAAGGAAGAAGAGCGCCCCTCTGAAGAGGTGGTCTACTCCGAGAGCACCTATTCTGAGAGTGGCTATCCCACCTCCGGTGGCGCAGGTGGCTACGGTGAGTCCGGTGCACCGGGTGGCTACGGTTATAAAACTGAATCTGGTGGCTATGGTGAATCGGCTGCACCGGGTGGCTACGGTTATAAAACTGAATCTGGTGGCTATGGTGAATCGGCTGCACCGGGTGGCTACGGTTATAAAACTGAATCTGGTGGCTATGGTGAATCGGCTGCACCGGGTGGCTACGGTTATAAAACTGAATCTGGTGGCTATGGTGAATCGGCTGCACCGGGTGGCTACGGTGAATCTGGCGAGGACTATGAAAAGGAGATGAAGCAGCACAAGAAGAAGGAGCACTTTGGTGAGCTCGGCGCTGTGGCCGCCGGTGCTTTTGCTCTGCATGAGAAGCACAAGGCCGAGAAGGACCCCGAGAATGCTCACAGGCACAAGATCGAAGAGGAAATTGGGGCCGCAATCGCAGTTGGCAGCGGAGGGTACGCCTTCCATGAGCACCATGAGAAGAAAGAAGCTAAGGAGGAAGAAGAGGAAGCTCATGGAAAGAAGCACCACCATCTTTTCTAAGTCTGTCTACTCGCTTCACATGTTGCTCAATTCTACCAGTTCGTATATATAAATGTGTGGGTGCTTGCTCCATGGGTTCGCCCTCCTAATAAGCTACTAAGCAGTTGTTTTAACATGGTTGCTTTGTTTTGGCTTTCACTGTGTGTTGGGGGATGCCCATATGCCAGTGGTTTCTCTAGTTTCATATGTATTTTGTTGTGTATTTCTCCTCTCTGCTTCTCTCTATGTGAAATGATATAATTAGAGCTATATGTTGCTTGTCCCCTTTAGTTGTTTTTTCTTCCCTACATGAAGGCCAGTATTCCATGTTTAATAATGCATATGGTTGACAATGACATAATGGGTGGGCCCTGATAATGTATCAAGCCTAACTCACATAAGCCAACCAAAGGCCCATACAGCCCACACATCTCTAGCCATAAGCTGCTAGCTAGACAAAGTCTAGAAATATCTTTGAGACTGTAGTCAATAATCAACCACCTCATACACGGTTTGTGCGGCCAACCCATACACGGTTTACAGCAAGTAAACATGTAACAAATCCCATAAAATCTGAGTGAAATACTGTATACAGCAACATGTACATACAATATTATATATTCAACAGATTCATCTGTCTCTCTCTCACGTTGAGATTGAGAAAAACTTGCCCAAACTAATTTTCAACTCTTTTACAACCAAATTCCAGAAACAAAAACATAAATTACATATTATACAATCAACAAGTCCCAACAGTCATAAATCATAGTTCTTCGCATTCATCTGTAACATGGTGTTTTCCTTTGCACTTCACTTGTAAAATCAAAATTCAGATTTATGTCAAACATCAACCCAGATAAATAAAAACCTTATACTGATCAAATCATCCTTTTCAATCAAAGGCTACCACAGCTGCAATAATAAGTGTTGAACCAAACAATAATCATGGGGAGAATTTCAACGGTTGAATTGGAGCATCAGGATCACATCTAATGCAAGGATGATCGTTTGAACTGTAGATGTGATTCCTGATGATCCTATCCCACCACCGAAATCCCAAACACTGATTTCTACTCAGATATAGGCTTTTAAAAGGAGAACTTTGCCTAAAAGGCTTGCAAAAAGCAGGGGGGGATTGTAAAGTTTATCTTCTTATAGC
>BMK_Unigene_000051
ATCCACAACCAATCACACTTGCGTCTTTCCTCCTGATCTCCTTCCCCTTCTCACTCTCCCCCATCTCCTATTATAAAACAACCAGGCTGTTGACACTTTCTCTCTTGCCACTCTCTGCTTGTCACTGCCGATCAACAAAAATCTGGTCCTTTTAGGGCTCCAGCACCACGCCCGTCTCTGTAGGGCGCCCAAGCAGTCGACACACTGCACTCTTCACATTTCTGATAGACATCTTTCTCTTATCTCTGCTCTTCTCTTCTACCACCCACAATGTTGCCATTTCAGACCATGCAAGAGGCCGAGATGGCCCTGGCGAGGCCTCTGACATTCGCCGAGAGGGTCTGGTTCCGTTACTCTGCACAAATCCCAGACTTCTGGCTCTACTGCCACAATATTCTCTTCCTCTTCCTCATCTTCTCAGTCGCTCCTCTCCCTCTCGCTTTCATCGATATCAACAACTCCAAATCCCTCTCCAAATACAAGCTTCAGCCTAAAATCCGTCTCCCTTCCCATGCAATCTTCAAATGCTACAAAGACGTCATGCTCATGTTCATCTTCATCGTCGGCCCTCTCCAGCTCTGCTCCTACCCCACTGTCAAGTTGCTTGGGATTCGGACGGGATTGCCGCTTCCGTCCGGATGGGAGATCTTCTTTCAGCTGTTGGTGTATTTTTTGATCGAGGACTATTTGAATTACTGGATCCATCGGCTCCTTCACTGCAAGTGGGGGTACGAGAAGATCCACCGGGTTCATCACGAGTTCACGGCACCGATCGGATACGCTGCGCCTTACGCGCATTGGGCGGAGATCTTGATCCTAGGGATCCCGTCGTTCGTCGGGCCGGCACTTGTCCCTGGGCATATGATCACGTTCTGGCTTTGGATCGCGCTGCGGCAGATGGAGGCAATTGATACGCATAGCGGTTACGACTTTCCTCTTAGTCCCGCAAAATATATTCCTCTCTATGGAGGTGCGGAGTACCATGACTACCATCACTATGTTGGAGGACAAAGCCAGAGCAACTTCGCCTCTGTGTTTACGTACTGTGATTACATATATGGAACTGACAAGGGCTATCGGTACCAAAAACAACACCTTGCAAAGCTGAGGGAGCAGTGGAGTGGAGGTGAACAAAATGGAGAAGCTTATCATGACCCAAGTGAAGATCAGAAATCCAAATGACCAAAATGATTAGAACTCACTTTCCTGATATTCTGTCTTTTTGGGTAAGCTCTTGGATACAGTGCATGAACTTCTGGCACCAATTGCCAAGTTGACGTCATCTGTTTTCCTGTGATCGTTTCCTGTAGTAACTTTGTTTTACTGTGTGCTTTATTTTCATTGTGAATTCTCTAGGAAGTTTTTGTAACCCTCTTGAGTAGTGTCAAGAATCAAGATTGAAGCCCCTAATTATAGTAGGGAATTATTTCTTTCACCTTTGCTGATATTGTGTTCTAGCCTCCTAGGTTACAATTTTAGGAATCTTATGAATTTTGTCAAGTATGTATGTAATGTGTGGACGTTCATCAATCATCAATTTCATGAAGGGTTTGGAAATGCTAAGTGTGG
>BMK_Unigene_000052
AAAAAAAAAAAAAGAACTCCCCTCTTCCCCTTTTTGTGGCATTTGGCACCCAAATGCTATAATTTGGGTAACTGCAATAAATCTATCAAGTGGATGTTATATTTCACTTTCTGCTTTATATAGATGCTCTTTTGGCACTCTAATGCACATACCTGCAGATTTGGAGATTAGCCACCGAAAAGAACACTGAAAAAAGAAAAACACTTGCCATTTCACAGGAGAGCTTGATGGGAAGTAAATTGTTAAAACTCACTTACAATGGGTGCTGACACGCTGCATTACTATTTCATAACATTTAAGACTTCATACGTTGGACAATGCATCCCTTTTAGCTTCACCCTTATGAGAGATGGTGAAGGATTTTCTTTTCTTTTCTTTCTTATTTTGCGACCAATTTGTTATTCAGATTTACATTTCACTCCTAGACTGTGAGGAAAATTATAAAAGCCAGTGACATGGGAGGGCTTATAGTGTCTGTGCAGAAAATTATAAAACCAGTAACGTGGGAGGGCTTCTAGTGTTAAGTATCGCATTTTCACCCCAAATATAGTGTTGGTGGAAAAGCATTGCAAAAGCTCTAGATCAAGTGCCATGTGTTAGGTTGTATGGCTCAATAGAGTAATAAATCTGGTAGACCGGGCCCCTGAATTGTCCATATTCTACTGTGATTAGAAGGAAGTCTATTATTGTAGGTCTACTTTGATTAGAAGTAGTGTTTGGGTG
>BMK_Unigene_000053
GGAGACAAAGGTATTTATCAACACTAGAAAACAAGAAGCTTTTGGAACATGGGCTGGTGGTGTAATATATAACATCAGATCTATACAAAGTTTCCAATAAATTATACAAGACAATGCAGCAGCCAGTTCTGTAGAAGTGTATAACTGTTTTAAGTTCAATGTCTACTTTTAAATCATACTATAATTTTCTTAAATGCAAATGAGGATCAACTTTCAAATTGTGCCATCTATCGTCTTATATACAACTCAGAGCAATTTTCTTTTGTGGGTTATCGACGTAGGGAAACATCAAAAAATACCACTTCGGTGCCTTTCTGTTCCGTTGATGTTTGGATTATTGACATAAATAATCGAATTATTGGGACATCTTGTCCCCTCTCCATACAGTTGACCATGTTTAATGTGAATGGAAAATGCCACTGACATATTCCTGATTGGAGGTTTCCGGTCCTTTGATGTAATATAAAAAAGAGAAGATGATTTAAACATTGGGAGAGTTTGACAAGTTACTGTACAGTAGAGCTTATCTGCACTCGCGGGAATTGAGACACATGTAATTTGAAGCAATCATAAGATTGATTTATGGAAAGCAACAATAATTAAGAACCCTAGGTATTTCATAACTATCTACAGATCAATCCCTCTGCTTCGAATTGGATTGAAACAATTGCAAAAAAGAAACACATACATAGAAAGATAGAGAAATGATGAACAAATAGATGAATGAAGATGAGAAGATGAGAAACAAATACATAGAAAGATATCTTCCTGAAAATCACCTCACCAATTGCAGCTCCTTTATCGGATCTAAAAGAAACGGAGATGAGATGACGTTTTACAATGCACGAGGATCGATTGACTTGCTGCTGTATAAGCCCTAACGTAAGCAGAGGATCAGAAGCAAACTCCTCCTAAAGCCCTAAGATTGCCATCCTTTTTTCAGATCACAGCCGTTTAGAAGATCCTTGAAGTAA
>BMK_Unigene_000054
GTGGATGTTAAATCATATCTTAACCAATACATAGTTGTAGATGTAGTTGGTTCTTGATCTGGATTATGGGATCTGAAGACACATGGATTTGGACCAGATCCGAATTTCTCATGGATCAGGAAAGGAAAAACAAAAAACTTTATACACACTTTCATTTTTTTCCAGTTTGGAGGCTTATGAAATTTGGAAGATTGAATACCATACATTAGTTCTACTACAATCACTAAGCAAATTCTTTTTTTTTTTTTTTAACTTTTTTGGTAAACCACAACAATCACAACAAAGAAGAAAAGAAACCCAAGCTCGACTCTACAGAAAAAAGGTGAAGCTTGAGAATGGGCTTGGGCCCAAAATTTAATGAGATCATTTGTACTAAATGTGAAAATTACATGTGAGTAGACATTATAATTTGTCTACGAGGAAAATACTTACACAATATAGTCTTGGCCCTAGCCCATGTGCATTGATAATGATCAAGATTTTTTCACAAATTCCATTGCCAAAGCTTTGAAATAAAATAATGGATTTTCTTTGTAAATCTCTTGTTTTCACAATCATTTTATAGGGTATTTGTGCTGTCAGTTTTCTGTGTGTGAAAAGTGACAATTGTGGAAGTTTTTTCCTTGCTACTGTAAAGTTTATAGTTGGCGTGGATGTTTTTACGAGACAAAAAGAGAAAAAAAAATGAGCTAAATTCTCCACAAAACTACAAATTTGCTGTGAGTGCATTTCTCCTTTTCATAGTTCTTAATAAAAATAACATATTTCTAGAGTTTCCTCTTACATTGTGAGTGGACTGCTAATTTATCAATAATAACTTTCTTATCAAAATAAATAAATAAATAAAAACCACAACAATGATACTGGTGTATAGCTTCCAAGTAAACTCTTTCTCAAAATGCTCAATGATAGGACTATATAGAGATTTCCTTGGTTGGCCAATAAACAATGTAAGCACATAAATAATTAGAATGAATTAAACTAACCCTGGACCCAAACAATTCAGCACATTGGCATCAACAATCACAATCAATACAAATTCCTTATATCTCACATTTAGCATAGTCAATTCTAAGCTGTATATACGAATAACATGAAGTGAAGCTGATCATTGTATGAAAATTGCCATTCCAATCCACATTATATAAATAAAACAGATTACCTGCTGACATTTTAACAAACATGAAAAGGGCATATCATTACATTGAAATTTTCTTTGAGAATCCTTAAATTTAGGGTTATGGGTGTTGAAGCAATTACCAGGTCTTCATTGATGACAT
>BMK_Unigene_000055
GGGGGGGTGGGGGGGGTGGTTGATGGATGGGAGATGAATGGAAATATAACTATATTTTACCTAAGAAAGAAATTAAGAAGTAATCAATAAAACAGAAAACCCATACAGAATCCAAAAGACCACCCAAATCCCCCAACCTAAAAGAAGAAATTAAAAAATACATTAAATAACAATCAGAGCTCTCTTCTCCCTGTTATCCCTATAGCAAATGACTGAAGATTTTTAGTCTCTTGCTTTCCTTCTGCTACAGATGCCCATTTGGATTTCCTTCCTCGTTCAAATATATCTTATCGTTCAAAAACACCTTATAGCTTTACCTACTTTTAACATATGCTCTTCCATCCCATTCTCATGCTCATTACTATGAAAGAAGCGAGTTGCCTCACGAGACACAGCAACCCTCTCATCACTGCTATTGATCAGCCCCAGTCCTTGAGTTGAACCATCTACATCATCAACACCTCGAGGAAAATCCTCTGCACTCGCTCCAAAATCATTATCAGCTTTTGAAGATACTGCTGTTAAATGGTGATCATATGGACATCATATGTGATAGTTCCTGTACAAACCTGTAGAGCACCATACTCATCATTACCTCTATTTCATGATGCAGCCCACAACTCGTGGCGAGGCCCTGGTCCATTGGGCCAAGCCCACAGCTAGCCCAACACGACCAATAAAGCAATAAAACAATATTCTTTGTAGATCTGTTAGGATAGTAATCTTCTTAAGTATCTCCTTTTGATTTATTTTTCCTCTTATTTATTTGAGTCCAAGACTCAATTAATGTTTCAATTATAAGGAAAGGAAATCCAAATGCAACAAGGAAATTACTTTCTTCGGATTCCTAAGAAGCCTATTTAAGGACCTCACATGTATTCCGAAAATCATCCATCAATTAAGTTCAGAGATTATTCTCTTGTTAGGTAGAACCTAGAATTAATTGTGTGCGCCTAAACTTGGGTGGATCCTTCCAGGCTTCCACCAATTCGGCTGCGTCCTATTTGTCTCAAAAACAAGTTCTCGGTGGATTGTGCTCTGGATCAATGAATTCATCAATTGATCTTCTTTCATCTTCGTTATTTTCTTCTCTTTTTTTTTTTTAGTTTTTTTTTTAATTTTTGCAATTGAAAGTGCCATTCATCTTGAAATTGCGCAAGTCTAATCACATTAAAGTTTGTTGATGTGCATAATGACATTGGTCTTGATCTGAGAATCCCATCTGACAAACCATATTATAGAAAATACATAAATTCCTTATAAGTTGCAGTGTTTTGAAGAGCTAACATGTTAATGATCTGTGCCTGAATACTAATTTAGTAACTGTTGTAGTGGACCATCCCAAGTCTCAAAGGAGCATCCACTTACACACATGTGAGTCTACCTGAAGTGCAACTGTGTGACCTGAATCACTCTACAAACACAGACCCATTAGGAGTCTAGACTCAAACCTTCCTATATTGATCAAAAAGTGCGGCAGTTAACTCTTGATGGGAATGGAGATCATGACCTCTCTTATTTAGTTCTTTTCCGGTTCATTGCTTTGATTTGTTATTCTCATTGGTCCAAGAAATTCATGATATCAAGTGGCGGGTTATGCTCTTAGCAAGTAAACATCACTCTTTGAATCAGTACCAACATGAAACTCTTTAATTCACACAAATGAAATATATTGAAAGACTCATATGTGTAAAAGATGAAAAAAAAAAAAAA
>BMK_Unigene_000056
AGAATAATCTAATTGAGTAAATGTTGATCCTTAGGCTAGTGGAGATTGAGTCTTCTATTGGAAACCTCAATCAAAATCAACAGACCAACATTTGTCGGGTTGTGAATAGGCCAAACACTATCCCATAATTGCTAATTTGAAATTCTTATAACTTATGGTGAAATTAACATTATTTTAAAAATTGAGTTATAAGACTTGATCGTTATTTGATCTTAAGTGCATTAAGCTAGTTTTCACTGTCCTGCATCGATTATGAGTAGATAATTTATTTATTTTGAATGTTAATTATGAATAGATAATCATGTGAAGAGGATCACCATATTGATTGACAAGTCCAGAACCAAGGTACTTCAATGATGTGCCCTTGTGGATTATCCTATGACATCCTAGCTCATTCTATTCCATCAATCAAGGATTAGAGAATTAGTTGTATATCCTTGGCAATATTAGCTTATTCTTTTCCTCCAATCAAGAGATTTAATTGGGATTGTAATTTAGCTATAGCTTACCATGTATTTTCTTAAGTAGACTTATATGATGGTGCCTCTCACAACAAGGACACACATTTCCACCAACATATCCCTAAGTTATCTTCCACTTAATTCACATTGTCGCTCTCCATTGAAGTTGAATGTAAAGTTTCATAGAAGCCAATCAGATTAGACTGGAGGACTCTCAGCTCAAAAATAGCAGATATGATGTATGCAGAATAGGAAGATTACATTCTCCTACTTAGGGATGCTGTATAGCATTCGAAGAGCTTCTCAGCTCTTTGGCATCCAGTGGAAAGTATTCAACGAAGGTTGTCTTCATGTGAAGTTGAAACACCCATCTGTTGGAGGTCACATTACTTCTCTGTAAGTTACACAACACGACTTGCCTGTTTACTTTACCCCTTCTTCATTGCCCATGTGCAGTGATGGAGAAAAAAGAAAGATTGCAATGAAAATTTTCTTTAGCAGGGAATGCAAAATAAGTACCTAGGAGGCCACGTGAACTTGGGGGTTGATTATTAGATTTTTAAAGCAGGAAAAAGTAGACCATCTAGGAAAATGGTGATGGTGTAAAGGAGATAACAGTACACAGGCTATGGAAAGGGCGTTGTACTGGAAATATGAAATAAAGGAGCAGTTAAAGGAATATGCCAGCTACTAGATTGAACTCGAGGATTTGGCATGCCAAAATGAAGGGCTGAAGACTTCTTCGATCATGATATTCACAAGGACGGGAAGGGGAGATGAGTGCCCCATTCCCAGGTTTCCAGCCCTCTTTACAGTTCCCTTGAATTCAAATGCAAAGAGTCCCAAAATCATTACCCCTCATCGCAAATGAATCCAACTTTCCATCACATCCGGTTAATGTTATGGCATCACCAATCACAGACCGACACCCATTCCATCACATCTATTTAATGTTTCAGCATCAGAGATTAGCGTGCAAAATGTTACAAAAGGAACTCCAAATTCTCTTAGCAAACTCACAATGTAACTGAATGTACTCGAAGTTCT
>BMK_Unigene_000057
GGACCTGACTCACCATCACAATTCAGGTCACTTGGGCCTGACTCGTCAGATTCTAAGATCCATGGATTTGAAATTCTTGTTAGGTATCTTACATTTTGATACATGTGGATTTGCCTTCTCGAATACAAACTGTGCTTTTCAGATCTCTCCTGTGAATGGAAATTTGGTGTGAGGCCACTTGATGCAAATCCATAGTATTTCTCTATCGATTCTATTTTCTTTGTTGAGGTTAGTGATAGATTTCTTTTCCATTAAATTCTCAATCTCATTCGATAATGCCCTAAACTCTCCAAAACCCGAATCCACATTGCCCGATCTCTCCCTAACCCTACACCTAGCCACACGTTCCCTTGGCATCTCCCACATTGGCCGACCCTCTCTCCACCCTCTCCCACATTGGCCGACCCCTTTCCCCCACTCCCCACTTGACCGAAACCCCAAAACCTGCATTCCCATTGGCTGAACCACAAGAACCCACTTCCCCTTGGCCGACACCACCGAACCCCTTTCCTTCCCTTGGCTGAACCCCTATATGAGTTGTTTGAGGTAATTGAGCCCTTCCCTACTGTTTTCTTACTTCATGGTTATTCGCTATTGTTAACTAATCAAATTCCAGTTGGAATATAGCCATACCACTTGTTTGGCATTTCCAAAATTGAGCCTACCTGTTCTTGAAATGCTTGAAAGGATCAAGAATAATTTGATTGCATACGGTGATCCCTATGCTAGTGGAGATTAAGTCTTCTATTGGAAACCTCAATC
>BMK_Unigene_000058
GCTGCCTCCTCTTCAACTAGATACCTTCAAAACCAATAAAAATATATATTAATATATTTTTGCCTATCCAGATAAAATAGATGGCTTCACAACAATGGCACCAAAAAGTAGGCAAGAATGAAAAGAAAATAAATGAGAAGCCATGAAATATAGCATCAGTTAGAATTTGCAACAGCAAGAGAGGAAACAAAGGATGCAAGTAAGTAGATTGTCTTTAGAATTAAAAAGATCCTCCAGACTCCAGAGTACACAGGCTATGTTCAAATTAAGTGTAAAAATTCCAACCACCCCAAAAAAGAACCTACACAATCTTTACTATGCCTTAAGAATCCCAAATCACAGATTATCTTCTACATGAATAATTATACACTGAAATTTTGTGTTCCCACTTTTGAGTCACAAAAAAGAACAACGAGCTGACCACAAATTTCAGACCAATTGCTGCGAATTTGCTATTTCTTTTTTTATTGGTTACTAGGAGTTTATGTTTGCCATAGTTAAAACTGGTGAGATACTAGTGTGCAAGAAGAGACCACAACACAGTAAAAAAGATGCACACTGGCACAACTATGAAGTAGTAAATTAACGGTGGTTTGAAAGCTATATCTGACTGCATGTTCTGAATGTGCCAATTTCTTGTATATGAATACAGGTTTTGAGTATGGAAGATTGCAACTGTTTATTTGTAGGGTATCACACTTTATAGCTTTTTGTGTTATTATTTGCAGGATGTCACAGTTGATAGCTTTTTATGTTCTTAACTGACAATTTGAAAGATAAAAATGGCATGAATTAATTCCAAAGAGAGAACTATTACACAACATTTTTCAAGTTACAATTGGCAGACCCTAAACAATCAAGCTATCATAATGTTATAAGCATTGAAAAGAAAGGAAACAGAAAAAGAAAAAAGAGGGATAAAACGAGAAGAAAAGAATATCCTTAGTAACAAGCAAAATTAAAACAGTGAACAAATTAGTTCCACAAATTCCCTTAAGAGAGAGCATAAAACGACCTTTTCCTATCATTAATGTACTACATATTGAGAAGCTTATCCAAATATTATCCATTTGTAACATTTTTTACCAATCACTTTCATTTGTACTATTCTATAAGACCAAATCACAATACTGAGTGTCTGAAAGAAAGGCCTCTTAATATGATCTCCATCTTGTAAACGTCAGCCCTAAACAGTATTGTTGGATCTTACACCCATATGACATCAAATATTTCAACTTCCATCCATCAATCTAGAGGATGGTGTTAAGGCAATTCCTGGCATTTTAATCTTCTGTTTCTCAAAGGAATGATCACAGAATTATTCTAGTGGACTCATTGACATCATCATTTAAGTCCAATGTATTTCTTTTATTCAATAATTTAAGTTCGCATCTTTTTTATTTAAGTAATCTGGACAGAAACAGAAATCTAGTTTTTATAATAGATGGAATCTCACTTGTCAAGGGAACTGTATGCTTTTGTTGTTGGGTTTAGATTTTTCAATGCAAGGATATATGAGGTGTCTGATGATATGGGAACATTACTTGCAAGTGAGATTCCATGTACATGAATTAGGAACCTTAATTCTTTATTCTTGTTTTGGTAATATGGTAAACATGGTTGATAATTGGGTCACGTTCTGGTTTATGCTTTTTATTCAACCTAATTGAAGGTCATACACTAAATTCCAAAAGTTCTTCAGAACAGGTAATTGGAATGATGTATTAATGCATCAGAATACAGGCACAACAGTCCAGTGCATTGATACTAATTTACGTCCAATCTAAACAGGACAGCCCCCCTTATTTGCTCACTAGTACCCTTACAGTTAGAGACCACCAAACAATCAGCCACTAGGAAGATACCAAGTAATTGAATTCGAGTGATCGCTATGCTAACTTGTGATGTCACATGTCAGAGCAATTTCAAGTACTGATATGGGCCCATCCAGAAATGTTGACTGTAATTATCAGGCAGCCAACAGTCAGAAATAGAGAAGATAGGCCCGAACCACTCTAATAAGTTGGAGCCTGGAGCATCAGTAAGATGCCTGTACAATGAAACTAATTCAGAAAAGGTCGAGCTCCATGTATACAATAGTAGAGTTTGGTTTTCATATAGCAAATCACAGGAGCCGTGTTTCACTGCATGCTGAAGATTAACTAAATAATAATGCTGAGCTTAGGATCCAATGGCTGAAATGTCACATGTGAGGACCAAATAATGCTACATCAGGTTCCTTAAAAAACCAAGCAACCTGCTCTAAACAGCCTTAAACTTGCCATAAACGATGATTAACCAACTGGGTGACTTTTCTGCTGCAGGGCATGTTTAAGTACAAATCAGATATGGGGAGCACAATTTTAGCAACTTCCCTAATATATAATAGAAGCTTCAGCATTTTTATTCCATCACACCAGAAGAGTCCACTGGAGAGTTAGGATGAAGGTTCTCAAATAGGGAACTCACTCTCAATGTGGATCCCAAACCTATAGTATCTTTCCATTTCTCTCTCCTCTAGTACTTTTTTCTACCCTTCTCCTTCTCAATCATGTATTAGTAGGCTACACTAGTTGAATTGATTTTAAATTTTTTTTAATCGACTATGAAGTGATTTTAAATTACCAACTGCCTTGTAATATCATTGTTGTTGACTTGTTGTTGACTTCTTGTCATAGCACCTGTCTTGTGTATTGCGCTGGCTTTTCTACTAGTTTTTAGTTAATAGAATCATTCACCCAGAGAAGGACACATAAAAGACTAAGAATCAGTTTGCATTATCATTGAACAACTAACAGTAATAAATAACTTCAATAAAGATATAATAATCAAGAACTAGTTGAGACCTATACTACCAATTTATCCAAAACATAGAAAAACAGATCATTGGACAACCCAGTTCCCTCACTTGACACAATAGTTCAAAATTAATCAGAAACTTCTAAATTGCCCCCACACAATTATATGTTCAAATAACAAAATGAGAAGCCTAAACATCAAATCTTAAAATCCAAAAAACATGAAATACAATAAATATGCAAAACCTAATTTTTTTGCAGAATTTATCTCAGCATCTAATTCAACAAAAAGACCAATTAAGGAAACTGAAATACAAGAAGACTAAGAAAAGACCAATTAAGAAATCTCCCACTCACAACATCAAAATCTCCGTCTTCACTTATACTCAAATGTTGGAATTGGCAAGCCCTGAGAATCAAAACTCTCCAAAATCTCGGTTTTGCTCCCTCCCTTCCCTGTCTCCTGCTTCTTTCGACCGCCGCCAAAAAACCCGCCAAACCAGGAAGACGATGAAGACGACTCCTCTGTAGAGCTCTCCGCCATTGAAGTAGGCATTTGGCCGCCAGGCACCGACCCCATAACCGGAGGGAACCCAGGTACGCCGGCCACGTCGGGCATCTGCTCCTCCAATGGGGGGAGATTCTGTTGGGCGCTGAGAAACCTATTGAGGGTGATGCCCGCTCCTTCAATGAGAGCCAAGAGGATGCCACCGAAGAGGGCGGAGCGGGAGGCGGGGCCAAGGCCCTGGCGCATCTGGAGGAAGCCGCCGGTGGCGGCGCCGGAAATGATGGAGTTCCATGGGTCCTCCTTCTGGCGGACGTAGACCATAGTGCAGTCGAAGGTGGAGAAGAGGCCGCCCCAGACGGCGAAGCTGCCGCCTATGCGGGGGGCATTCATCCGAACGGCCTGGCGGCCGCCGAGGAGGCGCTCGCCCTTAGGCGAGTTGTAGATTCCCTTGAGGAAGTGGAAGGCGGAGCCGCCCACAGCTCCCATGCCGAAGGCGCCGCCGATGTCGTCTAGGATACGGTCCGGGCACGGCTCGCGTGACGTCTCCGGCATTGCCATAGATAGATAGATAGAGGTTCAGATTCTAGGGATTGTCAGTTTCGAAGATTGGAAACGGAAGAGAGATTCTAGGGTTTTTGTTTACAAAGAATGGAGAAGATGGAGAACCCTAGAAAGAGAGAGAAATTCTAGGGTTTTTGTACTTTTTTCCCTGGTTTGGAAGATGGGAAAGAGAGAAGGAAGGATTTTCTTATTTGGGTTCTACACTTCTACTTCCTAGAGATTTTCATTTTACGCGATTGATTTAGGAAAGTCC
>BMK_Unigene_000059
GAAGACTCTCTGGGTTGCCAATGGTGATAACTGATAACTCCAAAGGTCGGGCATATCTCTGTGTGTGTGGGTGGGTGGGTCGCGTGGGGGTGTGGCCTCCATCCATCATTGGGTCTCATCATATTGTGGTTTTCTTCATTTAGAACAAAAAGGGCGATGTCGTTTGACCATGTCCCCCAAGGACGTTCTCTGCTCATCCTATTTATTTGGCTATGGATCCTCCTCCTTTAGTTCATTCTCCATGCTCTCGGATATGGCTAGGTTTTGCTCCTCCTTGAGTGGAGACTCTCTGTTGGTTGGCAGTGGTAAACAAATGTTTAAAGTAGACAATCTTAGGACAGGAATCTCTTCAATTGACATCTCATATACGTGTTCCATGTGTGAGAGAGAAGTTGTTAATCGATCATTTATTCCTTGATGGGAGACAGCAACCTTTTTTGGAATTCTTTCCTCAAAAGTCAAAAGTGTGGTTCATCTTGGTGCCTCCCATGTTCATTAGGAGAGATGGTTGATATTTGGAAGTTGGGACGTTCTCCAGCTGTGGCCTGTTGTTAGGGAAGCTCACTCCCTATGCTACTCTCTTTGGTCTATTTAGAAAGGGAGCAAGAGGGTTTTCAATGATTCAGCTATTTTGCGTCTACATCTACTAAGGATCTTCTACCACTAGGTGTTGCTTTCTTTCCCCAAGACCATTGGTATTGAAGACTTAAATGAAGGAGGTGCTAGCCATTTTAGGAGCTTTAAGAAAATACTCACTATTTTCATGAATCTTTAATTTTAGAGACGGACTCGTTTAACACCATTTCTTCAGTTGCTCATGTGGTGAGGTTGGGGTTCCACAGAAGTTTCACTTTTACCTTAGAGAGATCAACATAGTCTGCTTCTAAGCACGTAATATTCCGTCATGTGGCCCAGCAAGGGGTTGAAAGGAATGTTTCTTCTGTTGTCTATAATACATAGTTTTTCCTTTTGTCATTTCTTTCTGAGTGGGAATAATGCTCTTATACCTTCGTATTCATTTTCTCATCTTTTCCTCTCTTGTACTGAGTTCTCTTTTTTTTATTAATCAAAGTTAATTCTTCCCAATCGGTAAAGTCTTTGAGGTTTTGAGTTGTAAAATGAAACTTGCCACAAAAAGTGAAGACCCATGATAAGTGGCACTGTTGCAAAAATCGGCCTA
>BMK_Unigene_000060
CCATGACAAATCCCTGAAAGGAAAGACTTAAAGTTTAGGCACTTAAGAGTCTGGATCAACTCCAGCAGTTCCCGTAAAATGGCATGAGTGAGATTTGTGGGACCCTCATCAAATAAAAACGGTGTTTGCGATCCATCCATCGAATGTATTATTGTATTATTATAACAGGAATTATTTCCTTTATCTACTGGACCTCCATTTGATGGCTTCAAATTTGGATGGCTAACAATGTTGTAATTGATCTGATCTTACTGTATGGCTAATCGATAAAGCCCTCCTCATATCATGTGGGGTCAATTGGCCCAAAACATACATGCCATGTGTTCTGTTTTTAGGAAAACGAGCTCCAGATCTGACTTGCACAATAGAAAATCTGGATCCTTTGTAGCTCTCCAATATAGGTTACGTGGCACGTTCATGGGGACTACTAGCCATCACATACAAAGAGTAGTAGGAAATCCACCATTTGTCAAAATCAAATTGGTTGAACGTTGCTAATCGTACCATCTGAAGTCCCCAAATTGATTGCTCACACATAAATGAACAATGTGGTTATAATTTGGCCCTTGCTTAATGCATGAGACATTCAGACTGAAGATTAATGGTCAAGTGATTAATTGGACACTAACCAAGAAAAATGGTTGAAATTATGGTGCAATTGGAGCATATATGAACGGTGCAATCTGATCCAATAGCTACAATTTCAGAGTGTGGCTATTGGTGCATGTTTTGTTCCAAAAATTCACTAAAGACTTACAAGGAGTGGATTGAAATGAGATT
>BMK_Unigene_000061
TCTCTTCTCATTGGCAATATGCAGGTTAATACTGAATCATCATCATTCTGGACCCTAGATTAATATATCCTTATCCTCATGGAAACTTTTTCTAAGAGTTAAAATTAACTGTGCTTGTTTTCAAGAACAGGGAAGTAATCACTGTGCTTTGAAAAATTGGAAAATCAACTTGACTTGATCAGATAGCTCAAGCAAAAATTGATTTCGTGAAGACTTAACCAGGACTTGCTTGGTTTGTCTTTATCAAAATAAACTTCATGGTATATCACATCAAGTCATGTAGATTTCAGTTGAGCTGTGGGTTCATCCCAGCTTAAAATTTTAGAAACATGAATTTGAGATGTAATGTGCCCCCTCAGTAATCATAAAGTGCTAAAATACTTGAGTAATAAACTCTTCGGTCATAGTAGTAAGTAGTAGCTTCGGTATCGATTATGGTTTAAAAAAATGACACTATGTTTTGTTTTCCATTGCTTGTGATTCTGATATAATTTTAAGATGGTTGTAAGCGTATTCTAGCCATTCATTAGGCTGGGCCCATAATGACCATGCCCTAGCTTGATATCATTCTTGCCAACTCATGAGGTGCACTAGAGGTTTTTCTAAATTTGGACCGTTCTTCTTAAACAGCAGTATGGGATGGCACATCAATCAGCCTGAAAAGCAATGTGTACGGGAGTTACATAACTCTTGTTGGTTTAGCTTTCCATAAAAGTGTTTATTTTCTTTAAAAAAAGAGAAAACATTAAAAAGTCAGGAATATTGTAAAAACATTGGATTTATTAAATTATCATTTCTTTTGTTTTTCGGATTAGTGCATAGTATGAGTGTATGAGGTAGTCTACCGGTGTTTGATCCTAAACAGTTACAAGTTGTTTGGGTCAATGATTCTCTCCTCTTTATTGGCTAAAAGCCGTACCACTAAAGTTTGTCTAATGTAATTTAGTGTGCTATTCCAAATGTAATTAATGTGCTATTCCTTTTATTCATGAACATAACAACAGCTCATACCATATAAAACTGAAGTGCGAAACTTTTCCAAGTATAATTACAAAAATTGAAACAAATGAAACAAGAAGATGATGCGGAAATGAGACGTAGGCAAGTAGAGTTATTACTAATTATTGAACTCTAAATAGAAAGGTTGAGCGTTGAAGTATTTGACATAATACCTAAGATAGAAAACAATTGAAAATATCAATATTGAGGTCAAGATGCAGATATCTGAACATTTAAACATATCACAGTATAATCAAACTGCAGTTATCTGACAATTGGGGCTTGTATTTATATGCTTCAATGCTCAAATTTCTAAAGAAACAGTCCATGTATGGTCCCCTAAAAAATCATAGAAATTAAATAGGACAAAAAATGTACTTGTTCGGGTTGGGTGTACTGATGTGTGATGGTTTGTATCGCTCTCATCAGCTATACTTGTGAACTCTATCAGCTAATGGCATTGCCCATTTGTTGGCTAAGAAAGAGGTGGAATGATCTCATCCGTTTGTTGCTTTTGCCTAGTTGTTTTTGGGTTTCTTCTTTTGTTGTAACTATCATTGTTTTGGTGTGGCCGTGTGTGTATAATGCTTTTAACCTTTTAGTCCCCAATCTGTTTTGGTTGGGGGCCTGTTCTTGTTTTTATTCCTCTCTTTATAATGAAAGTTATTGTTACATGTGGACCATCAGCATTTTCTCTCTCTTCCCTTTCTTTCTAACCATCCATTTATGATGTGGACGACATAGAGCCTTCTCTACAACCTTTCCTATATAAGGAGGGTGTGCTGAAAAGGGCCATTTCTAGGGATGTGACCTATCACAAAAGAGGAAGGTTGGAGACTCTTGATGCATAGAAGTCACTCAGATGCTCGGCAACTGGAGCAAAGGGCATTGGCTGGGGTCAAAGTCAACATTGAGGGCAGGGAGCAAACTTTCCCTGTCTGGGGAAGTCATCCATACAGCCTTCCTTACACAACGAGAAGGAGCCTGCTCTTTCTCCTTTTGGGAAGGCATCTTGCTAGGGTGTTTTCTGGAGTCGGTGTTCAAGAAGAGGGGAAGAAGGCACATGTTAGTCCTTTTTTAAAGAGGTGGAGCAGAGATACGCAGATGGCTAAATGTATGGCTGAGATTGATGTTGATGTGTTGATCGGAGCTGATAGTTGGCCGATTTTAGCAAGTGCATAGCATGTGTGGCATTGGGTCTTTCTAAGCAATTTCTTAGGGGAAGGCTGGATGGATCTAATATTTAAGGTGGGTCAGGTAAGAAGGGGCATGTGGGTCAATCTATATGGTCAAGTGATAGGGCCCTATGGGTCTTGGAGTAGCGAGTTCCGGCGAATCCGGCTTATGGTGTGACCCTTGGGTGGAGAGTTTTGAGGGGCGCAGTAGGGATGCAGAGATGGCCTGGGAGTCGAGCAGTTCAGGGAGGGGCAATCCTGTATACATCAGTGAGGGAGAAAAGGGCAAAGGCCAGTGTCGAGTTACCGGGAAAACTGGATCTCTTAGTCAGGCAGTCGTGGAGGTTTCTATCTTGTCTCAAGCTTGCAGTGGAGGTGTTCCGGCAGGTCCTAGTGGTGTTAATCATTCTTCAACAATTAATTCAGGGGAGAGGGGTAGCTCCTGTTCTTTTCCAAAGGTTAGGTCTATCTCCGGTCTGGACACTCCCAGGACCCTGTTTTGGTAGGACCGCACTAGGTGATGACCTTTACAGGGGCAGCTTCTTTTCTTTTCCATTGTCAACAGGAAA
>BMK_Unigene_000062
AGGAGGAGAATCCTAGCTTGTCTAATTTCTGAGAAAGGGGGTTGGTATTGGAAGCTTTAGGCTCAGAGAGAAATATTATGTCAGGATGATGAGATTTGACCAAGAAGATGAGGGTCCTAGAGGTTGGGGAGTTAGCAATTCCCCTGCAGTTCCAAAACAGGGTTTTAAACATGGAGATGAGGAGATGGATGGAGGCCAGTTGGGGATTTTAGGGAGGAGGTTTCCTCTATAGCCCTGGATTTCTTTTTCCATTTTTGTTTCTTTTTCTTCTTTGTAGGCTGGACGGCTATGGCCATGTCGGCAGAGGAGGGGGACCAAATTAAGGTCAAGGGAGCTGCCTTTGAAGCTATGTTGGCTGGCTGGTTGGTAGGGGAAGATGGCACATCCTGGATACAGAGGTCTATGGAGAGGTTATTAGAGATATCAGCCATGAAACTGTTGCAGAGAGGAATTTGGGGACTAGAGTGGAGGGACTCAGGGACTTCTTCTTCTACGGGTTGGGGGAAGGGATCCGCTTGAGCAGTTTTTTCCAGAATTGAGAAGGGGTTGTGGATTTCTACTGATGAAGCCGTTGGGGATAGGGCATCCTCCAAAGGGATACAGTCAGCAGCTGTGAGAGAAGCTCCCGCATCTGAGGGAATAGAAGAAACTGCCAGGTGGGGAGGCTTATCTAAGAAATTTTGGTTAGATTGATCAGCTACAGGGTGGTTTTGCTCTAAGGCAGGGGGGGTTTGTAAGAGGCCTGGGGCAGAGGAATGGGGAGGAGGGACCTTTTTCCTTGGTTGCTCTATTCTGCGGATGGACTGGAACAAACCTTCACCATGACCAACTCCAAGACAAAGGGAGCAGGGGACATTCTCATACACTACTTCCACTTCAACTTTGGAGTCTCCTGCCAGGTCAACCACTATAGAAGAGGGCTTTGGCTTTTGGAGATCAAGGTTTATGCAAATCCTGGCATAAGACAGAAATCTTTGGGAGGCAGTTATCTCGTCAATGAGTATGGGATTACCAATTGAGTTTGCTATTGAGAAAAGTATGTGTTGGCTCCAACAATGAAAAGGAAGACCTTTTAGCCTGATCCAGGTTGGAGACAGAGTTGGCCAGGAGAAGGATTCCATGCCTAAAGACCAAGGTAGGAGATGAAGCTTTCTATGACCAAGAGGGAGAGGGGAAGAAGATAGGAGGGAGTCCCTTACCTGGGGGCAGTGAAACCTGAAGAGGAAATAACCCTGTTCAGTTAGGGAGATCAGACTTTTAATGGGTAGGTTCCAAGATTGGTTGGAGTGCTGCTCGACCCATTCCAGTGAGGGTCGTTTCCCTTCGAATTTGCCAATCGCTGCATAGGAGAAAGATTCCTGGCTGGAGGAAATCATAGTTTTACAGATAGTTACTGTGGGCTTGCCGTCAATCCAAGAGGTTGGGGGCAGAGATTGGGGGAGAGATAAAGGGGGTTGAGAGAGGAGGGAGGCATAAGATCTAGTATTAGGGGGAGAGGAAGAAACCGGAGGAGAGAGATGGGTATTAGAAACCATAGGAGAGAGATGGGTATTAAATCCATTATGGCAGGACTGATTCAAAAGGGCTGAAAGCTTATGGATTTGGTTGAGAGAAAGAGGATTCGAAGGTAGAGCAGGGGAGGGCAGGTCAGCTTGGATGATGGCGAGGATCTCTGCTGCATGGATGGAGGAGGCCGCTGGCTGGGCTGGGGGAGGAGGTGAGAGATCGGGATCTGGATCTGGGGGGGCTGACATAACCTCGGGTCGTGCTGTAGAAACTGCGATAGATTACCTCTGATGAATCTAAATCCTCTAATAATGATGCTGGGAATTAGAGAAATCTTGGGGCCTGTAGCACCACCTTTTTAATTGTATAACGGGTAACCAGAATGCAGTGTGACTAACTTTCAAAGATTTAAATGAAGGCCTAATAATGAGGGGTTACAATGTTTTGGGCCTTTTTGCCAGGGCTCATTTATTAATGATAAGTCTTTCTGTTCTACCAAGGAAAATAAGATGATAATATTTTAGAGACAGTTTCAAGTCCATCCACTCAATTTTCTTTTTTTATTTTAGTCACATTTTACATATGATTAATATGATTGTGGATACATTTCATTTTGAAATGGCATTGGGCTTATGATCCAAGCGTGGATGGCATTATTTTGAGTTGTTTTGATCAACATGTGAGCTTTGCTGATAATTCTAGTATTTGAAATTAGTGCTAACAACATAATTATATCACTCTTCTAAAAAAAATAATTATATCATAAATTATCTTAATATTTTATTAAAGATACGTATCACACGGGAAAGTAGGGATGTAAAATGGGTTGTGCCGTGCTAGCCGATAAAACTTCAAAACTTCAAAACTTCACGGGCATGCCATGTCATGCCTAGGATGGTAGGACCTCGGCCGAGCACGACCTATTGGCACGGCATGTCCACAGCCCCTTTATGGTGAATGTT
>BMK_Unigene_000063
GGGACTCCAAGTCTTCTTGCCAACTCTTTCTCTTCTAATAAAAAGCAACCAAAGCAGGCAAGGTTTCATTCTCAGCCAATACCTGCTGGCACCGCATATGCTATGGCAGTTGCTGAGGGAAGAGTTCCTAATAATTCAGAGCAACAAAGAAGCAGTTTGAGGAATAATAAACTGAAGGACAAACGTTATGACTCTTTCAAGACATGGTCTGGAAAACTCGAGAAGCAAATATCATACTTGCGTGGAATGCAACAGGAACCAGAATCCGAAGTCTATGATTCACAAAATACAGAAGTCGACACTTTGCCAGTGGATCGCTACTTTGATGCCTTAGAAGGACCTGAATTGGAGACCCTTAGGGTGGTCCGAATTAATTTCTTCCGAGGCTTCAGGTTCTCATTGGCATGGTGGGCGTATACCTTTCCTATGACTGGTGCTTCAATTGCAACCATCAGTTACTCAAATGAGGTCAAAAATCCACTAACGCAGACTCTATCCATCATTCTCTCTGTGATTTCTACCCTTACAGTAACAGCTGTGCTTATCTCTACTTTGGTTCATGCCTTTGTATTCCGGGATCTCTTCCCCAATGATATAGCCATTGCAATCACAGAGAAGAGGCCAAAGGGAAGCAAGAGACATTTGCATCTGCGATCTGCAAGCTCAGATGCCAAAGAAATTGAAACTTTTGTTGAGATGGTGTAAATGGATTCTGATTATTAGGCTTTAAGTTCTATTTTCAAGAGAGAGTAATGATGTGTTTCATCAAGCATTATAAGCCTTTGCTAGTCTCCTCTGTTTTGCTTCAACTACAATCACAAGTGGAGTTTTCAGCTCTATTTATTCAGAACAGAAG
>BMK_Unigene_000064
GAATATCAGAGGCACTGTTATGAGGTGATTTTGATTGTCCCTAATGTAGTTCAATATTGTTTCCTTTTATGGCTTAGTTGGCAGTTGTGATGTTTGGAGTTGGTGGTAGTAGATCTTATATATCTGGTATTCAAATTTCCAAGCATGATCAGCAGAAGAGGGAAATAAACTTAATCATCTGAAAGATCTTCTAAAGGAGAAAAAAAAAAGAGGTAAAAAGAAAATTAAACCACAAAGTCATAAGTGAAGACCTCCATTTTATTTACTTGACACAGATCTTTTGTTGTAAAATGTGAACTTTGTAGTCAATTCACAAAAAATAAAAAAAAACCAAGAAGAAGAAGAAGAATAGACTTCTAATCCTGCTGCGAAACCACACACACATAATATCTAAATAAAGAAAAGGCAAAGAGTTGTGAAGGTAACTAGTGATCTCTCCTTGTGAGAGACTTCTTATGTAGAGCTTTGTAACCATAATCCCCTCTGGTTGGAGATGATTACAATAACGCAGTCATCTTAGATTACAAAGTAAATCTTATCATATGTCATCCATCCACTAAAATATGCAAATAAACTGGTGCTGATGTGTATATGGGTCCTCTCTCATTGGTAAGGCAGTCCGCACGACTGCTTTCACAACACTCCTCAGGTGGATCCAACAACATCAATTTTTTAGTCTGAAATTGATGCTTATCTCGTATCTTTGCTTTAATAGAGATACCCACAAGTTGGTGTTTTAATGATGCACGAGGAAGAATGATAATCCACTTCAATATGCTTGGTACGCTTATGGATTAAACACAAAAATAAACCTTGGATCGATCCTTGCATGTGCAGCAACCCAATAAACTAAGAAAGGTTGTTGGTCTTAATGGCTCCCAATGACTGATTTTATAGAATACTATTTACATGAGATTATAAAATCCCCATTGTAGTTGGGACAGGGCTTTGACGATGATGATTAATAAATCCCTTATCTTAAAGGATTGCAAGGGTTTTGACCATCTAAATAAGACAAATAAATAATATGGTTGTCTGCAGGCATAGTTGTCAAAATCGGTTCGCCATTGGTTCGAACCAAACCACTCAGGAGAAAGTGTTCGTTCTAGATTTTGGACCATTTCAGTTGAAATATGGACCAAAATTCGAAGTTTCGAACCATTCCAAGCTGGACCGAAATGTCACGACCTGGAACTCGGGGCCCTTTGAATTCAGTGTTGAGACTTATGAAAGTATCTTATCACATACGTGTGTCAAATCCAGTTGCATAATAAAAACTCAGCCATTTACCTAATGAATAAGAAATCTTCATTTAAGATTACTAAGTTCAGTAACAATGTCAAGCTGAACATAGTAAAATGAAAACAAAAAAACAACTATAAAGTTCTTGGAAGTTCAACTAAATAAAATAATGAAAACTATTTCTTCCTTTTCTTCTATGTGAGTCCGTTGCTCAAGTGTGCATGCCAAATCTTATCACTTCTTGATCAGTGGAATCATCATTCAACACGACATTCTGGTTACTTGGTTGGGGCAAACTAGCAATCAATACAAGTAAGTGAATAGACATTATAGTCTATTTGTGCATTCAAACAAAAAGGTTGCATAAAATTACACTACAAATTTAAAGTAACATCCAAAGGTCTTACTCATGGGCATGGTAAGGTGAACCGGGTCAAATCTAATGACAACCTCCTAACCACTTGGTAGCACAGGCCTAATGCTCAAGCACCTCAAGGATACCAAATGTAAAAAAATGATAGCTTCCAAAATAATTTTTTCATGCATATTACAATATGACCAACGAGGATCTAAACAAAATTCACCACAAGGTCCAAAATCATCAAA
>BMK_Unigene_000065
TCTTGCCATAAATGACTACTTCTCTCGTCTCCGTGCTCTCAGCTCTCTGTGGTTGGCCCGCCCCCGAGAGTGAGGAACCAGAAATTCCATTCATATTCTTACAGAAGATCATGGGTCTTGTTCTTGGTAGATGCATCACTGGGAGACAATTGGTTTTAGTAGTCCCCGCCTGGCAATCAGCCTCAAGACTACATTTTTGTGATGCAATGCAGCTACAGCTTGGTAATTTATAGTGAGTTCCGAAATGCCATGTTGCAATCTGGTTTCTAGATGATCAAATCTCACTGTGTATCCTTTGTCACTTCGGATTGTTGTATGTTTAGTCTATGCAGCAACGCTTGAAACAGTGGCAATAATCTATGGCAATGTCAGTTTATATTTATGTCAGGTTACTGTTCATCATCAACCTTGTGCATTTTCAGATATTGAAATTTTAAATGAGATCAGGTTCCAATGTAGTTAGCAGTTGAGACGCTTGATCTGACTTCCTCTAAGATGCAAGACTAATCTGTCTTTTCTCTAATTTACTGTTCATATCTCAATTCTCAAGCCTTTGAGCTGCTAATGGTAAAATTTAGAAACGTGATGCTCATTGGTAGCAGACAGAAAGTGCTACTGCAACCAAGGGTGCCTACCACTTCAGTGTCTTTCAAACATGCAATGGCTCCTTATTTTCAACATGCTTCAGGCATCTCATTTTCTTTTTGATGGAGGGCTTTCTGAATCTCCTCTCTTCTTGTGATTATTTGATAATGGCTTTCTCATATTTTTTAAGATGTCTGCAACTTCTCGTGGCTTCAGACGCATGCATTGGGAACAAAACTCTCATAGATGATGTCCTGCCATTTTCCTCGTGCACCCATTACTGACTATATCAGATCTGGCCCAGATTTTAAGAAATCGACCTACTTGTAGTTTTGTTCATGCATATTGTGATTTTATTGGAAAATCGATATTCATTGTCTCTGGCTGTATCAATTTAATAGGATGGTGAGGAAAGTCTTGAGTCTAAATAAATCTAAAAAGAGGGAGGGAATTCTAGAGCTTG
>BMK_Unigene_000066
ACGATCGCTGGCTGGACGTCGCTGAGTGCTGACGATGGTTGGACGTCGCTGGAGTCCTGACGATCGCTGGCTGGAGTGCTGGAGCAGCAGGTGTACAGTGATTTCTGATTAAAGCTGGAGATTCGAGAGAATGGGATAATGACGATGATTGCTGGTTGCTTTCTCCTTTCTCCTTTCCCTCTTTTTTTTTTCGTTGGATGATCAATACTGGAAGCTAGGGCAGGCATCTCTTTATTTATATCGCTGGCCCCTTCCATCCCTTTTTTTTTATTTAAAGCCTGGCCCAGATAATCAGGCGCAAGAGGCGCGCGCCTTGCGCTTGGACTTGAGGAGCGCGCCTCAGGGGCTTTTATGTCGCCCGTTTCAAGTCGCCGCGACTTGAGTCAATTGAGGCGCCGTGGCTGGGCCTTGATGCGCCTGGCGCCCAGGCGCGCGCCTGGGCGCGCTTTTTAAAACACTGGAATGACCCCCTTTACCGTCAAACAAAGACCCAAGTTGACTTGAAGAACGGTCCCCTTTACCATCAAGAGCAGATTTGCCCTTGGCTGGAAGGACTTGTCATAAATTTCTCTCATGAGGTGGTTAGCGAAAAGGAATATCTCGAGGGGTCATTCTCGAAAGGTGATATAGTCAGTGTTGCTGTTTTGTTAGTGATTCTGGAATCTGGACGGACATAAACGGGGTGTGGGTTATCTAGTTTTCCAGTTTGCTTCTGACTTTCTCGCAGTTTGTGGATATCTATCACCTTTGTTATTTTCACATGTTTTATTTTCTTTGATATTAAAAAAGAAAAAAAAAATACTTCTCACCATTCACCCGATTAGTTTATACTTGCTTATAAATTGTATTGTAATGAATTTGAAACATTTAGAAAGCTGAATCTCAAGGGGTGATAGTGATACTAAAAAGAGAAAGGTTTGGACTTCGTTTTCATTATATCAGCTTGCAGCAAGCTATTGAAAATGCTGTGCTGATAAATAAAGTTTGGACTTACCAGTCCAAAATTTGGACTTCATTTTCATAATAGCTGTTTGCAGCAGGTTATTGAAAATGCTGTGATTTTTTACTTTTGGTGTTATTTTATCCATACCACGTCAATGCATTTGATGTGTATGTCATACAGTATGTTTAAAAACCTACATGTTAGTCACTCATATACAGATTGCCTGTTAAATTGTTTTGCCTATTTTGAATTGTTCAGGCTATTCCTGGCATGCTTCTAGC
>BMK_Unigene_000067
TCCACGGGTCGGAACCAAGGTGGAACCGGACCTAGACCCATTTAGGTTTTGGGTCCTAAAAATGAACCCGGACCAGTTTACTTATTGGAGCCAAACCCGATTTTTAATTGGTCGGAACCTCCAGGTAATCAGAGAATCAGGGACCTATTTACATCCCTACCTGGATGACTAGGGATCGGCCCTAGACTTCTCATACTAGTTCCTCTCTTCCAGCATGTGCAGGTTCTCTTTCCTCACACATGCGAGTTTCGCTCCCCTATGTGCGGGTTCTCTCCTTGTGTGTGCTGGTCGGGTCCCAATCCCCTTAGCTAGGGTGCAAAAAAAAAGAGCCCTGCTACCTGCACCGAATCGGTGCAGGGAGACTTTTGCAAAAAAAAATAGAAAGAAAAAGAATAAAAATCCATTTCAAGAAATCAAGGAAAATAGGAGGAAGAAGAAGATGAAACCCACCTCCAAAACACCATCTCTCATAGATAGAAGATCTTATTTAATTAATGCGAAACCCCTTTTAGAAATCAAAGATATACAAATTTCCAATTCAACATATCACGAAATCCCATATCAAGAGAAGGGGTAGAAGAGGAAACACATCACCAAAATAAGATCTCTCATAGCATAGGCAATCTTCTTTAATCAATGCAAAATCCCTTTCAAAAAATTAAAGATATCCCAATTCCCAATTCAAGAGATTATGAAAACCCATTTCAAGAAATCAAGAAAAAGGTGTGGAGAAGAAGATGAAACCTACTTGCAAAAAAGACCATCTCTCATAGCAAGGAGATCTTCTTCAATAAATGCAAAGCCTCTTTTCTTCTTTTTCCTCATCTCAATCCTCGAATCCCACAACATGGCTATAAAAAAAGAGACCCTCTTTATGTGTCACATGGAAAGAAAATAGTTTCTTTTATTAGGAGAAAACATGCCGCGATTGCACAAGATACTTGCAATTATGTTGCAATCGAACAACGTAATCACCATTAAAGTCGGACAATCTCGACACATGGGCAATTTGTCCCAAAAAATAGAAAACCACAAGGCCCTCTCCTGACATTTTTGAAATTAGTGTTTTTGCCATAAAAAAACGTGTTTGACAGGTTTTTCCCATAAAAATCCAATGAAAAAACCACCTAGAATATGTCTTGTATGCCCATGAGGCATTGACATACTGTATTTTAAGTATGTGTTATGAGGAGGTGCACTGGTCACATAGTGAATTCGATGGCATAAGTTTCGGTATGGTTGACATCATTCAAAAAAAAAAAGGAACAAAAGATTTCAGTATGGTTGACGTCTTCAAAACATAATGACACTCTTTGGCAATGTCCAAACTTAGGCCAGTTTGAGTTTGGTTGAATCAAATCATGTTAGGCCCGATGATACTAACTTGAGCTCAAGCTCAGGCTTTATAAGAAAGCCTGGTCAAGCAAGGCTTGATCTCAGTTTATGGTGCATATTAATTTTGGTCTTGAGGGTAAGCCTTACTCAAACATAATTGATGCAGGACAGACCCATGG
>BMK_Unigene_000068
AACAGGTATGGAAGATTGGGGTCCCCCTCCTTTTCGATTTGAAATTATGTGGCTTTATGAAAAGGACTTTTCTAAGCATGTTAGTGAATGGTGGATTGAAAAATCAGTGAGTGGTTGGATGAGTTTTCAGCTTGCTCATAAATTGAGATATCTAAAACAAAAATTGATTTGCTGGAGGAAGGAAGTTTTTGGCGATCTTCAAGAGAGGAAAAATCAAATTCTTGCTGGGGTTCAAATTATTGATAGTAGAGCAAAAGGTGGGGTTTTAGATGGTGTGGATCAGGATACTAGAATGTTGTTTCAAGAGCAATTTCGCAGGCTGATTCTTCAAGATGAAATAAAATGGAAGCAACATTCAAGAAATAAACGGTTAAAAGAAGGAGATCAGAACACCAAATTTTTCCATGCCATAGCTAGTGCTCGTCGGCTGGTCGACCGGATTACATCGATTGTTTCAAGAGGAAGACTTCTAGACTCTAAAAAGGATAATCAGGAGGAAATTGTTCATTTTTTCAAGCTTCTTTCACGGTTAATGAGAGAATGCAGCCTCGATTGAACTGGATTTCTTTTCAGTCTCTTTCTTCTCTTAGTGCTACTTCTTTAGAAATTCCTTTTTCTAAAAAAGAGATAAAGGTAGCTGCTTTTGATCTTGGAGGGGATCGGGCTCCGGGCCCAGATGGTTTTCCTATTGTCTTTTTTCATCATTTCTGGCATCTTTTGGAGGATGAACTGCAAATTTTCTTTAATGAGTTTCATGAGAATGGTGTAGTGCCTAAGGAGCTGGGTGCCACTTTCATAGCATTAATTCCTAAGAAAGGAGGTGTTGTTTTGCTGAAGGATTTTCGTCCAATTAGTTTAATTGGGAGCTTGTACAAGATTCTAGCAAAGGTGTTAGCTAATCGGTTACGGAAAGTTCTGCCAGAGATTATTTCAGATATCCAAGGGGCATTTGTTGATGGCCGCCAAATTATTGATAGTGTGGTTACTGCCTATGAGTGTATTGACTCAAGGTTTTGACATCATCGTCCTGACTCCTGGGGTGGTGTGTAAGCTCAATTTTGAGAAGGCTTATGACAAGGTGGATTGGGGGTTTTTACAATATATGATGTCTCAGATGGGGTTTGGAAAGAAATGGCGATGATGGATAAAGAGTTGTGTTTCTTCTGCTCATTTTTCCATCTTGATTAATGGTTCTCCGAAAGGCTATTTCAAGAGTTATAGAGGATTGCGGCAAGGAGATCCTCTATCTCCTTTACTTTTTGTCATCGTGGTGGAAGCTCTCAATGCGTTATTGAAGCAAGCTAATCTTTCAAGGATGATTTCTGGTTTCCCTATAGATAATGCTGCCTATGAGGTAACTCATTTACAGTTTGCAAATGATACAATTATTTTTTGATGCTTCTTTGGAACAAGTAGACTGTTTGAAAAATATCTTGAGGTGGTTTGAGTTGTTATCAGGCTTGAAGATCAATTACAGGAAATGTGAGTTGATTGGTATTTGTATGGAGGACCATGATGTCAAATTTTGGCCGATGTCTTTGGCTGCAAAGTTGGTTAGCTCCCGACAAAATATTTGGGTTTGCCACTATGCTTGGAATTACTGAAGAAAAGTTTGTGGGATCCAGTTGTGGAAAGGCTTGATAAAAAAAACTTAGTTCTTGGAAGGTTAGATATTTGTCAATGGGTGGTCGTGTTACTCTTATTAAGTCTGTTCTCTCTAGTATCCCTATATATCTTCTGTCTTGCTTTAAATGTCCCCAAAAAGTGGTGCCGCAAATGGAGAAAATCCAACGTGATTTTCTTTGGAACGATACGGTTGAGCATAGGAAATATCATTTAGTTAGATGGGAGATTGTTTGTAAACCTCTTTCTCAAGGCTTCCATTGAAAAGATGAATAAAGCTTTACTTGGGAAGTGGTTATGGAGCGTGGGTGATTTGACTCAAGGTCTATGGAAACAAATTCTTATTGATAAGTATAAGTTGGGTAAGGATGGGTGGTCTGTTCTGATCCAGAATTATAAGGTTTCAGGTTTTTGGAAGTGTTTTTTGTTTATTTTAAGGATAAATTTGACAAATGGATAAGGTACAGAGTACATGATGGACATCAGATTCTTTTTTGGCATGATGAATGGTGTAGGCAGTCAACCTTGAAGAGTCAATTTCCTCGTCTTTTTGCCTTGGATAGAAGGCAACATGCTGCTATTGTAGAAAATTTCCAAACAGTGGGTGGTTATATGTTCTGGGATTTTTTGTTTCGTCAAAATTTACATGATAATGAAGTTATTGAATTAGTGAGAATGCTCGCTTTGCTAGAGGGGGTTTATCTTTCTGTAGGGAGAAAAGATGAAAGATTATGGAAGCCACACACTAAGGATCATTTTTCAGTTAAGTTTTTCCATACTGTCTTGTTTGGTGCTTTTGCTAGGATGGTTGATGGGAGGCATTTTTGGGACTCTAACGTTCCCCCAAGAGTTTTGGTATTTTGTTGGGTGGCGAGTCTGCAAAAGATTCTTACAATGGACCAATTGAGAAGGAAAACGGTATCATTGTCAATGGATGCCCGTTGTGTTCAAATGGGGAGGAAAGGCAAATCATTTGTTGATTTATTGTAGTTTTGCGCATAAAGTATGGTTTTCAATTATTGATATGTTTGACATGAGTTGGGTCATGCCTAGTACTGTTATGGATCTTTTCCAACAGTGGAAATATAGAGGTAGATCAATCTGAGGTCGTATATTATGGCGGTTGTCCCTTTATGCTGGCTTTTGGAAGATTTGGTTGGACAGGAATAATAGAATTTTCAAAAAATAAAAGCAACTCTGCTGATGAGATTGTTCAGTCTATTGTTTGGAATGTTTCGGAGTGGGCTAGTAAAAAGGCATAATTTACAGGAGTTTCTTTAGAAGATTTGAATAGATCTTGGGGAGCCAATTTAATAGGGGAATGCCGCTCCAAGATTGTGCATAGAATTAAGTGGAACCTTCCTCCAGCTAGTCTCCTAAAGTTGAATTTTGATGGCAGTTTCTTTTAAGTATATCCATTTGGGAGGGATTGGAGGCGTTATTCGGGACTTTTCAGGGGTTGCTGCGAAAAAATTTCTGGTCCAGTGAGTTCTTCAAATTCCAATGGTGATGAAGTTTATGCTTTACTTGTTGGCTGATGGAAGTTGCGTAAGTTGGGAGGCTACAAAGCAATTATTGAAGGTGACTTATTTTCAGCAATTGAAGGTGACTTATTTTCAGCAATCCAATGGGCCTATGGAAAATCTACTTTCCGATGGAGATTGGCAGATTTGGTAGAGGAGGTGCAAGATATCTCCACTCAGTTAGGAGCTTCTTTTAATCACATCCCGCATGAAGCTAATGATATGGTGGATATTCTATCATGGAAAGTAGTTCTTTGGTTAAATATTTCTTTCGATGTGTAGATTTTTCTTTTTCTTGTATCTTTTCATTAGTTTGGTTCCTGTTTTGCTTGGTTCTTTTCTTTAATAAAATTTACCGTTATAAAAAA
>BMK_Unigene_000069
TAAAAAATAAAAATAAAAATAAATCTGAATCATAAACCTTACAGGTTAGGATGTCTTTAAAAAGTGTTCATGAATAAAAAACCGGAAAAAAAAAATGAATATAGGACAAGACCCACGTACATTGAATCTATAGTCACATTCTCCTTACTAATTTATCTCTAAAACGTCGCCAAAATCACAAAGATTCCTAAGAGGTTTTGATAACTAATAAATAACTTTTTAAAAATATAAATGTTAAAAAGGCCTAAAAGATCACCAATATTAACCTCTTGATTGCTTGAATCATGAGATTCGATGAGACAAGTGTTGAAGTGTAAGAGTCACACATGAATTCTAAGGTTCACATGTAAATGGATTTGTTACAAGGATACAAATATTTTTCCTTGGGCCCATTTGGGCAAGTGAATTCAAGTGAAGGGTCATTTTAAGAGACAAGAAAACAAGAGGGGTCTTATCAAACGATAACAAAATTTAAAAAATGAACTTTTTTTTTTTTTTTGAAAAAGTCAATTTCTCATTCCACTAAAAGACTTAAAATGCCTATTCTTGTTTTCTAAAAAAGTCAAAAGGTTCCTTCACATGCCACGAAATGACAAAAAGTCAAGAAGACTGATTTTGAAATTTTGTACTTTTTTAAATGACCCCTCTTTTCTTGTCTCTTAAATTGTGACTTCACTCTACAAATGAATTACCCAAACAAGCTTAGGATACGATATGAATCATATGATTCTGACAACAGTGGTGATGACATTAGCTTGGTTTTTTTAAAAGGCCCCTTGTCTTATAATTGAAAATTTTCTGCATGCATTTAACTGATTTAAGTTTCAAAGTTGAGAGATTCTTATGGCAAGTCTTCTTTTTTGAAGATAATATATCTCGGATGCCAATTGCCAAACTTCTTATTTTTTCTGATAATTACTGGTAATGTGCCTTTATCTAGAAAATAACGATTGCATTCATACAATATGTGAGAAAAGTGCTGATGCTGCCCATCTTGATATTTGTTTATTTTCACTCATTTTCCAATTACTCAGCGCCTGAGTAAATATAAATCAAGTTTGTAATTGGTTGTGTAATCAACAACTTATTTGACCAAAGCATTCTGGACAGGTTATTGTTGCACTCAATTGTTGATACAGTTTTTTTCTGCATTGATTTGAAAGTGTTCCTCTCTTCTTCTTTCCCCCCCTCTTAATCCAACCTTTCTCTGCTGAAATAGCAATTTTGAAGAGTTTTCTAGTTGTTAGATTTTGGGCTGTTAGCTCTATTGACCGATCTAAGAGGTGTGGGCCTATCTACCTCTTATTTGCAACAAGTTGAATTGAAATATTGTCGAAATTTAGTTTGGGCTGCAAATTTTCTTTCGAGTTCAGACAGTGTTTGGAAAATTTTCTTTTCTGAAATCGGATCAAATTGGCCTTGGCCCATCATTTGGGCTACGTAAGTTTTTAAATATATGTTTCACTATCCAAATTAGCATTTTAGCTTTTTTGGATGCTGCAGCTAGTGGTGTGTACCCCACCAGCACCCAGCTTTTGTGTTGTATCCCTCTAGCAGAACAGGTTATGCTTTGAGCGTTATTTTGTCCCTCCCTGCTTAAAAATGACTTAGGCACATGCAGAAGACTACGCTAGCACTACAAAACATTCTCTGGAACATGCCTACCATGCTCATGGTGCAATGGTAGCTGGTTTAAGGCAACTGCTACCAGGCCCCAGGATCAACAAACGTGGACCCATACAAATAAATAAATAACTAATAAAATAAAGAAGCTGGCTTCTTTCATACTTCTGAACTAGTTTTATGGTGAAAAAGTGCAAGCTTAATGTGATTCATGTTCTTGTTGTGAACTTTGACCTCATGAATATCAGCACTTTTGTTCCATAGAGTGATGAATTCCTGAGGATAGAAGTGGAGAGCGGATATATTCCATGGATTTTGAAGACCAGTTTCATCATAACCAATGATGTCCAGATATTAAGCATTGATACTACAAGGATGCTCCATGGAAGGATTTTACTCATTAAAATCATTATCAGTAAAGCATATCCCATCTATTTGGGTTGGCTTTGCAGTTCAACTTTTTCATCGAATTTGCAACCATGTTTCCAATAGCACCACAAATTCATTTTAGGCACGAAGTGATGTATCACATGCGATATGATATGGATACATAACCTATTTTGGAGCATCAAGGTATCATAGGTAACCATCTCTCTTCTGTTGACAGGTGCAAGTGCTGTGTCAGGATT
>BMK_Unigene_000070
TGACACCTCCAAGAAGTCTAACCGTATGTTCTTTTCCTTTCCTTTCCTCTCCTTATTTGGATTTTGGATTTGCAGGAAATTGCAATCAGAGTATGCTTTTATAACTTCAATTACTGTTGCTTAAGGGGAGCTCTACAAATTTTGTTTGATTGATTTTCTTATTTGTTTTCGCTGGGGAATATTGTATGTGTGTGTGTGTGTTAGGATGTACCTCAGATTGTAATTTTATCAAGGTGAGGGAAAAAAAATGAAAAATAAAATCTAACAGACTATATAATCTTTCCTAAACACCCTTCACATGTTTTCATTGGGGGGCTTTTAGGGCTCCAGGGTTATACTTGGTCTGAATATGCTGAGTCCCATTCAACTGGCTGAATTGACTCGACTAGAGGGTGATTTGAGTCTTTCCCACCCCACCTTAGTTTGAGTTTTAAAATGATGTGCTCAAAGTTGCTCATAATCAGGGTGGGTTACCCTTTTAACCCGACCGACTGCCATCCTAATGTGCTATCAAGTGTTGTTATAAAAATCAATGTGGCATCACAAATTGGTCAAGGGATTGAATTAAATCTTTTGTAAAAAAGATGATTAATTTTTCTAAAAGATAAGAGAGAAGCAGTTAGTCAATACATCCACTGACATCCATAGATTGTTCATAGGAAATACACTAGTTGTAGAATTTTTCTTCATTTTAAGTAAAAATGAAAATAATATTCAATGGGACATGGTCAGAATATGGAAGAGACTTCAGCAGAGTTTGTAGACAAGGGGTCCGAATTTCCTTCTATGGATGATGATAATCAAAAGATGCAAACATCAAAGAAAGAAGAAAACAGTGAAGAATTTGAAATTGTCAACAAGCCAACTGAACATCTGATGGATCTCATTGTAAGCCCACTTCCAGAAAAGCCAATTAGCTCACCAGAAGAAAAGGATATTGATCAAAAAGTTGTGAACGAGGATCAAGTCATTGAAGCT
>BMK_Unigene_000071
AACACATGTTCGTGCATAATCAATGGATGAGAAGCCAAAAAAAAGCACTGGAAGTACGAGAACAGCCAAAAGGAGCATCTATCTGGCTCTGTTGAGAAAGAAAACTTATGTTGGAGGTTTTTTTTTATTGGTCACATGTATTAATCAAAAGCTTAATATCAACGTGAGTAAAGAAGATGTACAACAGATAGCGGTGTAACTCAAGCAGATGGGCTTTGGTTGGCCATACCAGTCCAACCCTTACTTTAGAAGGGCCAACTCACAACTAAGTGTAACACAATCCAAGCACCAATCCAATGTGTTATTCCGTAACTACTTGAGTTTGGCCAAGTTCAGTTGGATAGGTCAAATGAAGTTGGGTTGGTCAGAATGGATTTTATGACAAAAAGCCTAATCCCAACACAGCCACGTTGGACTTTGGTTGGCTCGAACTAAATTTCAACAACTTATAATTATATCATCTTAAATCATATTTAGAATAAGAATTTTCAAGGAATTAGTGGGATGGAAAGAGTTGTAGATTACTTCATAATGTAGGTGGCAATGTCCCTACGTTAAATGCAAGTCATTTGACTAACCTTTCTTAATCCCGATACATAACCTTTCTTGATCCTGATACAAAGGCCAACCTTAGGACCGTGTAATATTAATATCAGCATCCAAACTAAAGTACATTTGAGAATTCATTGTAAAGGTATATTAATATTCATGTCAAGAAGGAAGAATAATTCCTTCATAGTAAAAAGAAAACAACGGAGAAAAGAGTGGTCCTTCCTCCTAACCTGAAATGTTGTTTCTTCCCTAAG
>BMK_Unigene_000072
CTCCTTTCTTCTTTGAATAAAATTGAGCATTAAAAAAATAATAATAAGAGTTTTGAATGAAAAATATGATTGCCATTGAGTTGGTTATATGGATAGCAAACAATTCAAACACAGCATGCCTAATGTACCATCACTAGCCTAAAGGTGATGATACATGGTAATGCATACCAGCCCACTTCCATAACAGAGGATCATGATACATGCATAGACTGATGGGTGTAGACGACAGCATCACAATTCCCAAATGAGAAATGATCCTCTACTTCCCTCAGCAAGATGTCGATGCCTCAAACACCTGACCTGAAAATATACGGGGTTTGCCTTTGTTTGATCAAAATTGATCATACTAACATGCCTGTCTTTTTATGAGCACTAACACAAATCTAACTTCAATCAAATTGATATCAACCCTTGGATTTATCATGTGCAGGATCTCATAGTTTTGCTAACTAATGTTTTGGTTGGTAACCATCTGGAATTCATTGTCCCTGATCCAAATCTCATTTGGGGACCATGCAGTGGATCCAAACTGGTGGGTCCAATATTGTATCCTCGCCCATTTGTTTTCAATTCAGGTCCTTCAGATATTCCAGTATTGAGGGACCCATTTTCATCCATATGTAGCAGTGACAATTGGTTGGGTCGAGTTGAGTCGATGAATAACATGTATTCACATAAACTCGAAACTCAATCTAATCATTAATCAAGTTGGAAATCTCAACCCAAAAGCAAACCCCAAATGCTAAAAGGAGCCCCTTGCTTCTGGGGCTGTTTGTATCATGTAATTGAGGAATCCTAGGACTCTGTGTTTCTATAAATGGTTAACAATGAATAATGAAAATGAATATCCAAAGACCATCAGATAAGCTCCCCTTTAATGGAAATTGAATCGAGGGGAGATGGGAAATAGAAATGAATACCCAGCAATAACCCTAGTCATTCAAATCATAGGAAAGTCAAGGTCCATCTACACCTCTACCTTATATCCTAGTCCCTAACCTCATATTCTTCACCCCTCACCTCTTTCTTTAACAAAAATGCCCTAAAGAAAATTCACAAGCATAACAATACAAAAATCTGTAATTCCATTGACGTTAAGGCAAGTCAGTATCATTGCACCGAACAAAAATTGAAAACAAAAAAAGATTCATTTCATGTTAT
>BMK_Unigene_000073
TCTCTCTCTCTGTGTGTGTGTGTGGACCAAAGCGAAAAGAAAGCCAATTGACTGTGTTTTCGAGCCATATCTGGCGAACCCGAAACTCGCGCTGTTTCTAAGTTTGCATAGATGATGTTCACAGCTTTTCATCTTTCTCTCCTTTGTCTGTTATGATATCATTCGTCTCACTCTCTTCTTCTTTTTGCTTTTGGTTTTTGGTTTCTAGTACAACTGCCACCAAATTTCTCCCATCCCAAACTCTCTCTTTCTATCCGAAAATCCTCGACCGTCTGATGCGATCCAGTTGACTGATCACAACCGTCAAAAGCGATGGGCCAGTGCTGCGCCAAGAACACCCCGGTAGCAGAAGATTCCCAGGAAGATCCCCGTCAGTCACCGTCTCCATCTAATGGAGCCGTTAGGGCTAACGTGCCGTCCGTCAAGAACACGCCAGCTCGCTCCTCCTCAAACAACACATGGCCGAGCCCGTTCCCTCACGGCAGCAGCCCTCTACCGGCCGGAGTATCGCCGTCTCCGGCACGATCGACTCCCAGAAGGTTCTTCCGGCGGCCGTTCCCTCCGCCGTCTCCGGCGAAGCACATCAAGGCGTCCCTAGCGAAGCGGCTGGGGCCGCCGAAGGAGAGGCCGATTCCGGAAGAGGGGGGTGGTGGGGGCGGCGGCCAGGCAGAGCGGCCTCTGGATAAGAGCTTTGGGTATGGGAGGAACTTCGGGGCCAAGTATGAGCTGGGGAAGGAGGTCGGCCGGGGACATTTCGGTCATACGTGCTCGGCGAGGGCGCGGAAGGGGGAGATCAAGGGGCAGTTGGTCGCCGTCAAGATCATCTCCAAAGCAAAGATGACAACATCAATATCGATTGAAGATGTTCGAAGGGAGGTGAAAATTTTGAAAGCTTTATCTGGGCATAAACATCTGGTCAAATTTTACGATGCATGCGAGGATGTGAATAATGTCTACGTAGTCATGGAATTGTGTGAAGGTGGAGAGCTACTCGACAGGATTCTGTCCAGTGTCCTTTTGTGTAGAGGTGGAAGATACACCGAGGAAGATGCAAAAGCTATTATTATCCAAATCTTAAGTGTAGTTTCTTTCTGTCATCTTCAAGGTGTTGTCCATCGTGATTTAAAGCCAGAGAACTTTCTCTTCACAACTAGAAATGAAGATGCTCCTATGAAGCTTATTGACTTTGGTCTTTCTGACTTTATCAGACCAGATGAAAGGCTAAATGATATTGTTGGCAGCGCTTACTATGTTGCACCTGAAGTCCTCCATAGATCATATAGTATGGAAGCAGATATTTGGAGTATTGGCGTTATAACATACATCTTATTATGTGGTAGCAGACCTTTCTGGGCACGAACGGAGTCAGGAATCTTTCGTTCTGTGCTTAGAGCTGATCCCAACTTCGATGATGCACCTTGGCCTGCCGTTTCGCCAGAAGCCAAAGACTTTGTGAAACGACTCCTCAACAAGGATTACCGAAAAAGAATGACTGCTGCACAAGCTCTGACTCACCCATGGTTGCGGCATGAGAATCAGCCAGTTCCATTAGATATACTGGTTTATAGGTTAGTCAAGTCTTACTTCCGTGCAACACCTTTCAAGCGTGCAGCATTAAAGGCCTTATCAAAAGCTTTGACGGAGGATGAGCTTCTGTACCTTAGGTGTCAGTTTGACCTGTTGGAGCCTGATAAAGATGGTTTTATCTCGCTTGAGAACTTCCGCACGGGTCTCATGCGCAATGCAACTGATGCAATGGGGGAGTCACGGGTTCCTGACATTTTAAATACGATGGATCAGCTGTACTTGAGAAAGATGGACTTTGCGGAGTTCTCTGCAGCCGCAATCAGCCCATATCAATTAGAGGCTCTTGAAGGGTGGGAACAAATTGCCAGTACAGCTTTTGAGTTTTTCGAGCAGGAGGGGAACCGAGTGATCTCGGTTGAGGAACTAGCACGGGAACTGAATCTGGGTCCCACGGCCCATGCTATTATCCGTGATTGGATTAGAGAGTCTGATGGGAAGCTCAGTTTGCTTGGTTTTACCAAATTTTTGCATGGCTTGACAATACGTAGTGCAAACGCAAGACATCAATAGCTTCTGTATACATTTCGGTTAATCATTCTAAAATTTGTGTTGTAAGGGTTTTTCTCTCTCTGTTTTTTTTTGGTTTTTTCCTTCTTTCAGAAAGAGCAGTGTACAAATTAACTTTCTATCAGTCCTACTAGATTCTTGAGGCTATTTAAAAGTTCATTTCATTCTTTAATAAGTCTTTCAAGAATAAGATTATTAGGGATGGGTTTTTTACCCTTTCATGCAAAGATTATTTTATTAGTGGAAATACGATTTATAATCCCATAAAAATGTGAGTTCCAATATTCCTTGAGTGAATCTCTGTTGTAGCCCTATTTATGTCAATATATTCTTTGTTATTATG
>BMK_Unigene_000074
CCATAACCCATTTTACCAGGCCCCTTTGATTGGCGTTTGACTGCTGACTTGAAAGTCACCGACGCATATTCCGTACTCTCCATCTTTTCAAATTTCCATTGCTGCCAACATTTTACAAACCCACCCATGACCCAACCCATATCCATCCTCTGTAGGAGCCTCTTGCTTTCTCCATCCTCTTCACTCCCTAGTCCCTTCCCTTTCTAGGTTTACACGCAGACCACCGAATCTCCTGCGATGGCTGGACCATCATGGTTGGTTGACAGTAGAAGAATTGCAACAAAAATTAAGAGTGCATCTGAGACATGCGATCCTAAACAAGTCCAATGGAAAAGCAATCCAACAAGGGCCTGTCCAAATTGCGACCATGTTATTGACAACAGTGATGTCTCCCAAGAATGGCCAGGTCTACCCAGAGGGGTGAAATTTGATCCGACTGATCAAGAACTTCTCTGGCATTTACTTGCCAAAGTTGGTGTTGGGAATGCAAAGCCACATCCTTTCATTGATGAGTTTATTCCAACTGTCGATGAGGAAGATGGAATTTGTTATGCCCATCCACAGAATCTACCAGGAGTCAAGCAAGATGGTACCATTTCTCACTTCTTCCATAGAACAATCAAGGCCTATAACACTGGAACTCGAAAGCGCCGGAAGATACATGGAGATGACACTGGGGATGTTCGTTGGCATAAAACAGGCAAGACAAAACCTGTAATCGTGGATGGAGTACACAAAGGTTGCAAGAAGATTATGGTTCTGTATATGAGCATGGCAAGGGGTGAAAAGCCTGAGAAAACCAACTGGGTGATGCACCAGTATCACCTTGGCACTGGCGAGGATGAGAAGGATGGGGAGCATGTTGTTTCCAAAGTGTTTTTTCAGCAACAAGTAAAGCAAAATGACAAGAATGAGCAAGAACCACCTTTTGTTGCTGTGAAAGAATCTGTGACCACAAAAGTAGACCCTCTTACTCCCAAATCAGTGACACCTGAGCCCCCTCGTTCTGAAAAGCGGCATATGGATCATGGATTGACACTGGAACCAGCACATGCCTATGAAGAGTCGTCTGCTCAGGTGCCAGTGCTCCACGAGACCAGTGCTGAAGAAAATTGCATGCGAGCTGAATCCGAGTGGGAGGGAAAGGATGATCATGAGAACCATGCCATAGAGCTGAAATGGTCCCAAGGTGATTCTCAATATTTGTTAGATTCTCAACAACTCGTGGAAGGGCTTTCTTTGTGCGACGACCTCCTCCTGAGCCAGTCATCATCTGGTGGGGGCATTGGTGAACCGAGAAGGGACATCCCTCTTCTATCTGATTATGCTCGCCTAGGACCCGAGGACTTGAAGAAGGATTTAGAGGAATGCCAAAAGCTGAGCCACTTTGATCATACAGACATCGAACTTGATACACCCCCGGATTTCAGACTAAGCCAGCTTGAGTTCGGGTCCCAGGAAAGCTTTCTGGCTTGGGCTGGCAAGGTGGGTGATGCAAACGATGGATGACAAATGGTCTCGAGGCAAAATGGAAAGTGGTGTTTTTCCTTTTTGAGAAAAAAAAAAAAAAGCTGTGGGTTTTCTGGTTCACAAAAACTGCAACGTGAAATGTATGGGCTCCTTTTCTCTCACTCTTGAAAGAATTTTTGGTTGCTGGCTTTTGCAGTTCCATCTATATTCTGTTATTTATGAACATTACTGGATGCTTGCTACCATATGTAAAAACATATGTTTGTGCTATATCACCCTGGTTTTACCAAAGTGATAATGGGGCTATTGATTGGTGGGCCATCATGTGGACCGGTTAATTGACCATTATTCTGCCCATATAGACCATTGATTTTATTGGCCTTTATTTCGTGTTTCTACTTTTCATGTACAAAAATTACAATGGTCAGACAAGCCCTTGGTTTGGGATCTATTTGGATGAGAAACATGAAAACGGAGGTGGAGAAAACTTCCATGTCTTCAATTTTGTACTATGGCCAGTTCACTTGATTTCTCCACATTCGTGGTACTCAATTTCTTTTCTGAAAATATGAAGGTTGTGGCATGAAGTATGTTCC
>BMK_Unigene_000075
GGAATCTTGTTCTCGTTGATCTACATATGTTTCTGACTCGCTAGATCTGAAAACGCCTCATCTCGTCAACGTTGCAGCAATGAGGAACAGACGAAGTATTTCAAAATGCTTGTCAAAGTACTGCCTGCCAAAGAGGCGTTGATAACATGCAGCATAGCTAAGTAACTGCTTAGAAGCACTTTCGGTGGACGATGGATGGACCAGACTCGTCGTATTCTTGCTTTGAGATCCACATCTGTTGGAAGGTTGAGAGAGAAGCCAAGATGGAACCACCGATCCAGACAGAGTACTTTCGCTCTGGTGGAGCAACAATCTTGACCTTCATGCTTGATGGTGCAAGTGCAGTGATTTCCTTTTGCATACGGTCGCTGATACCTGGGTACATGGTAGTACCGCCAGACATGACAATGTTTGCGTAGAGATCCTTACGGACATCAACATCACACTTCATGATGGAGTTGAAGGTAGTGACGTGGATTCCACCAGATTCAAGACCAAGGACAGATGGCTGGAAGAGAGCTTCTGGAGCTCGGAAACGCTCGTTGCCGATGGTGATGACTTGACCGTCTGGAAGTTCGTATGACTTCTCGAGAGTTGAGCTTTGGCTTGCGGTTTGAATCTCCTGCTCAAAATCGAGAGCAACGTAACAGAGCTTCTCCTTGATGTCACGAACAATTTCTCGCTCAGCAGTGGTAGAGAATGGGTAACCACGCTCAGCAAGAATCTTCATGAGGTAATCAGTAAGATCACGTCCAGCCATGTCGAGACGTGAGATGGCGTGTGGAAGAGCGAAACCTTCGTAGATTGGAACAACGTGAGTGACACCATCTCCAGAGTCGAGGACGATACCAGTTGTACGACCAGAAGCGTAGAGCGACAAGACAGCTTGGATAGAGACGTAGAAGGCTGGTGCGTTGAATGTCTCGAAGACAATTTGTGTCATCTTTTCACGGTTGCTCTTTGGGTTGATTGGAGCCTCAGTAAGAAGAACTGGGTGCTCCTCTGGAGCAACACGAAGCTCATTGTAAAAAGTGTGATGCCAGATC
>BMK_Unigene_000076
GAGAGAGAGAGAGAGAGAGAAACACCCTCATTCAGTCATCTCTCTTTCAGCACCTTTTTAAGTGGGGCACGCGATGTAAGCGAAACGATCTATAATTTAGATGAGAGAAAAAAAATGAAACACCTCTTTTGTGCCGAAGAACCCGTAGGAGAAAATTCCGCCTAAATTGATAAGAGAGAGAAAACAACGGAACCCTTTTCGCGCTCTCTCCCCTCCAAGCGCGAATCGATAGAGAAGAAGAGAAAATACTTCAAAAGTAAAAAAAAAAAAAAACCCTTTTTTTTCAAGTCCCAACGACATCCCGCCGCGTCTTTTCTCCAA
>BMK_Unigene_000077
AAAAAGAAAAAAAAAAAAAATCAATGTAGCTCAGGAGCTTTGGACAGAAAGCTGACTATTCATCAAAATGCACTTTTCTTTGTACCTCAGTCTCTGGGGAGCATCAACTGAAAGTGAAATTTAAGACAGCCTATGTGGATAAGAATATAAACTAGATGTCTATAATGAGGGGAGAAAACCCTATTCACTCCAGCTATTTTATGAATAGATGGAATCTTTTCTTTCCTTTCCTTGGAGTAAACTAAGTTACTAAAGAGACCTAAGTAGCTAACATTAGGTAGAAAGGAAACTGGCTAGAGAATATGGCACCTCTAGTCTATTTTTGGCAGGGATTCATTAGTCAAAGGGTGAGGAGAGTTGAAAGACTTTGCAAAACTCTAGCATGTTGTGACAAATCATTCTTTTATGAGAGAGTTATGGGCTTATAACTTTAGTTCTATTTCCAAAATATTCATTCAGTTCTGTTGGGGACTTACTAGAAAAGAGATTCTGGTATATATGGCATATTTCACATCTCTGAAACAAGCACTAATTTGGAAGTCGATGCTTTCATTGAACCCCATGAAAATCTTATTTTTGGAGCAGTTGTCAATTGATCTTGTTTAGTTGGCTTTGTAGCAGGGATACTTATTTTTTAAGAGATTGCCTGTCTTTACCTAAAGCAGTTATTTGAATAGAAGGTTTTACATTTATTACTACTGGCATGGTTTTAGAACTCGGCCGAATCATACTTGACTTGGCTGACTCGACTCAGACTCGATCCCAGCCGAGTGGAGACAGGTTTCGATCCCCATTTTTACAAGTGAATTGACTGAGTCCAATTGAACTCGATTGAGTCCCATTGCGACTTGCCTAGTGGGCCAAGTTGCCTAGTAATATTACATGGACTATATGAGGGGCTTCTTTCCAAGGTTTATTGGGCCTAGGTGATTTGGTCCAACTCAAGTTGACTCAAGGGGGACCAAGTCACCTACCAAGTCCGA
>BMK_Unigene_000078
GGTTGCAGGTTCAAGTCATGTTAACGATCAAAAAACAAATACACTTTTTATATGGTTAGTAGTTGCGCAACTCTGACTTGAAAATGGTTTAAAATGCCACAATACAATAAGACCTGGTACAAAGTAGATGCAGACCTTTGAAAATCGACTCTCATGCAATAATGTATATTTGACACTCACTTCAAAAGATTTTCAGCCAGTCTTGACATGACAAGATGAATAAGCATAGGTGTAATAAATAATAACTAAAATATAACAAAGTGCCCTAGCCTGAAGACCAACAATTCCCTGTTCACACTTTAATACCTCCTGCTCCATTCAACTACGAGTCTCAGCTTCAATTATAAAGAACTTCCCCATTTGACACGTGAATACCAGCACACATACATGTCTATGTAAAACGGAAAATTCTTAAAAGACTACATGACAAAAAGGTTCTAATGGAACCCTCGCTATCATTTTTAATATGGTTCCCTTTAACAGCAATACCTTGCACTCATTAAGAATTACTCCCACCCTGAGCTACTAAAGTACATAAACATGGCGTGCGATCACGAGGCTGCTTTAACAAATCATAAGGATTCACTCCAATCAAAATAACCATTGGTATCTGATTTAAGCTCCTAAAAATCACAACAGATCAGACTTACAGATCATCATTTGCCCAAAAAAAGTGTGCATTGGTCTTCTAAAAGTTTCTCAATCAAATTGGTTTACCTTTCTCCACATTTGCTAATATATTGAATGGTGATTTTACTATTTTCTTTTAAAATTTTAATTGTGAGTTTCCATTTGTTAAAAATAAATTAAATTGATTGTGAATTTCCATTAAATAAACAGTTCTGACTGAATTCAACTTGGTGAGGTGCAGTCCAGTTTCTGGAAACTGGTCTTTAAGATTCTTCTGTCCAATCATTCGGAAGTCGCAAGATACAAAAGCATAAGACGTACTATGCAAATGCGCATGTGCACACACCCACACAACAAAAATATATATATATATATAAA
>BMK_Unigene_000079
GGATGAGTGTCAATTGGGCTTGTGCTAATTCACAAGGAGTAGTGGTTACTGGTGGGCCATCTTGCACATTCATCGCATCTGTCTCATTCTAAACCCATGACACTATAGATCATTTGCCATTATAATTAATGTATTAATATAAAATGTTGGAAAATTTTCGCATGCACTCTGCTTGCATCTAAAAAATCTCTAACTGCTAAAAACCCAATTTCTCTCCAACAAAATCTCTTGCACTCTATACTGTCATTCACATAATCAACTTGTCGATCGCCATTATATTTCTGCAAACTTATAGCACACTTTGAAACTTTTATCTTTATGGGTACTGTAAACCAGAAAACAAAAGGCATAAAAGCTGATAACATAGAGATGTGATATAGTCATACTTCAACAAGTCCTTTTTTCATTCAATGAAACACTGAGGAAAACACTACCAGAGAAGGATAGATATTAAACATAGTAAAAATGAAGCATAACAGGAGCTTGGACTTTAAAATGCTCTGGGTCCATCTCTAGAGAGCAATACTATAGTACCAATTACTCTGTCCACTTTATTCATAGCCTTGGCAATTTACCCAAGGCAACCCAATATATATGAAGCCATGCTCAACAAAGGAGTCTAAAGACTCTAGACTCTCTCCCAACTACAGGTGCTGGTTACAATTAAGGCATTCAAAACTCAATTTCACTGGTCATTTAAGACAATGAAATAAATAGCCAATAAACCTTACCTTGGAACTAATGTTAGCATCAGTTTGGATGATTAGACTAATAACTAGAATTTGGATCTATGTTTTGGTAGATGCCTTATCTATAGTGGTGGTTCCATTAGGTTGTGCCAATGAACTCCACCTACATGCTATGAATATGGCTTTTCATATTGGGTGATTGAGAACATGAAAATCCACCTCACTCAAAGCAGTAAAAGATATTGATTCCGTCAGATGAGAGTTCAATTTAGTCAAGGTTCTTTGTTTTTTTGAAGTCATGAACAAACAATAACTAATATGAAAAAATATTTGTTCTTCTACTAGAGGATAATTATTGTATTAAGAAACTTGGTTTGACCCAAAACTTCTCAATGTCACCATTATAGTCGTCAAGCGAGTGTACTTCCGGTGGCTTGCCAGTGCCCAATTCAAACTCCAACCATTTCCTTTTTATGTGCTTTAGAATATAGTAGACACAATTCCCTCTCCCACCAGCTTCAGCAGCAGAAACTGAGATCGAAATACCATACTCACTCATGAACAATATCCGGTCGCCCAAGTTTTCAATCTTCTCCCACGCCATTCTAGACAAGTTTGCATGATAAACCTCAAAAGAGTATTCTTCTGGTTCCATGTCGTGACGTTTTCCACCCCTAACTCTCACTAGTAATATCTCTCCACAGGATTCTACCAAAAGAATTGAATCGCTCCAATTAAATAGTTGCGGAATTTCAATCATTTCGAGCATCTCGTCCTTGTCCACATGATGATCATGTAGAAGGTCAACAACCACCAGGTTATATTTCATATCTAATCCATATAGTTTACCTTTACAAGGGATGAAACTGCCACGAACACGACTCGTGCAGTAATAATTCTTCCAGTAACGTTCGCCGAATTTCAAGTCCTTGAGTCGAGAATAGTAGAACAATGTGAAGCCCCAATTTGTTGCATTGGAAAAAATTAGAATGCCATCTGGGTCAGTTGGGATGGAGAGGAAGAGGAAATTATTGGATGGGGTCAGAAGAAATTTGCCGTCTGTGTATAACCATTCTTGACAAGAAGATAATACGGAAGGATGGATGAGGATCTCAGGGATTGTTCTCCTATATATTCTTTTTTCAGAAATATTGAAGAAGCGCCTTGGAGTTGTGGTATCATGAGATGCTTGGCGAAACATAAGCCAAGGGAGTTGAGAAGCTGGAGAGTAGAACTGATGCTTTTCTGCATTGCGCCATGAGCAGCATACAGCGCCAAATCTCAAGTAATCTTGAACTGGCAAGCGCTTCAAGATTAGTTCAAAAAGAAGCAAGGGAAGATCAGACCAATGACTATTTGATCCTTGATGCATATCTTCTTTCATTGGCTGCTTGTTCATCATGTTTCTTGGTTACTCTTTGTGAATCTTTATTTTCTTTCTACTTCCTTCTTTAGAAAGGACTTCTGAAAAAAAAAATGAAATGTAAAATGTATCCATTTTCTGGCTTTAGATCGATAAAATGGATGCACACATGATAAAAAGATGAGGTTTTCTATTTTGATCTTATGTTTCCTTGCATTACAGTGGATGTTTTTTAGCTTGAATTGGACATAAGAAATTAAAGAGGGCTAATCCAATAAGGCTTATGGTTATGCAGGTCAGTGAGTGCTAAAAATTCTCCATGTGTTTTACTTTTGGAAAAGTTGAATCCAACAATGTTTGCCATTAATTATGATTTCATTTCTTTTAGTGAAGATATATGTCAATGGATATTGGCTAAGTAGACTAATTTATTATTGCAAAGCCATCGAAGGGCCTCCACTACTTATGCCCTTACCCGACCTTGTGGTCTAGGGCGTGAAGAGAAGCAAATATATATATTTTTAATTTTTTTACTGTACTATGGAGCATCAAGTGTGAATAAGGCATTAACCCTCCTCCTCTATTGGGCATGGGACTGGCAATGCAAAGCTTAAATTAGAATTGAAACAAAAAAAGTAATTTTAGTTACATAAAAAAATTAAAACATTATAAGATATGATGCAATATTCATAAAACACTAAATTGCATTAATATTAAAAAAAATAAACAAAAAACCACAAAATCTGAGAGGGAGAGCCATTAGATATTCAAATAAATCTACATATAAAGCATGCCTCTTATCAGATTATCCAAGGCATCTAATGATCAATATCTAACAAGACAAATTTGTTCAAATTATCTATCAATCACTATCAATATTTAAGAATCCACTTTATCAATAGCTAACAACCACCCATCACCCAACTGGGGTTAACAATGGTATGTAAATAAGCCATTTCAGAAGAACAAAATTGAAAAAAAAAAAAAAAAACATATCA
>BMK_Unigene_000080
CAACTTTTATTTCTTTTGAGCTTTCGGTTTTCTTCACATCTGGTTTTCCCTACTATTCCATCTCTACGAATCCCTTTCTCTCCTTTTTCTTCCTCTATTTAAATTCCATCTCTGCCCCTGTTTCATTCAAAGTAACCAAGGATGCGAGAGGGCAAAGGTAGAACGATAATTGCAGACACGACGACGACGAGGAGCAACAGCAGCAGCCTCCCTCGTATGAAACTCTCAAATCTCCTCTCTTCCAGCACCAACAGGAGCAGCAACGTGGACGACCATGACCATCCTTCCAGAATCAGCAACGCATCAGATATTAACCAATCTAGTGCCGCGAGCACTCCTTACATGATGTCTCCTTACAATGCGAACTCTCCGTTCGCCAGATCACCCTGGTTTCGCAGCTCCATGGTCATTCCCTACTCTACCACCACTGACGAGGGTTTCCATTCAAAAGGACTCATCGGATCGCTAGTGCGAGAAGAAGGACATATCTACTCGCTCGCCGCCTCTGAAAACCTCCTCTACACCGGATCCGACAGCAAGAACATCCGGGTCTGGAAGAACCAGGAGGAGTTCGCGGCATTCAAATCCGCTAGCGGATTGGTGAAGGCGATCGTAATCTCCGGACAGAGGATCTACACCGGCCACCAGGATGGGAAGATCCGGATCTGGAAGGTCTCCTCCAGCAACCCGACAGTCCACAAGCGGGTCGGTACGCTCCCGCGTCTTAAAGACTATATCAAAAGCTTGATCAATCCGAATAACTACGTGGAGGTCCGGCGGAACCGAAGCTCCATCTGGTTCAAGCATTTCGATGCCGTCTCTTGTTTGAGCTTGGACGAAGATCATGGGCTTCTCTACTCGGGTTCCTGGGATAAGACGTTGAAGGTCTGGCGGATATCCGATTCCAAGTGTCTGGAATCGATAGCCGCGCATGATGACGCGATCAATTCCGTGGTCATTGGATTCGACGGTCTGATTTTCACGGGGTCGGCTGATGGGACGGTTAAGATGTGGAGGAGGGAATTGCAAGGGAATAGCGTGAGGCACGTCCATTTGCAGACGCTGCTGAAGCAGGAGTCGGCGATAACAGCGCTGGCCGTTAATCAGACGGCTTCCGTTATCTACAGCGGGTCATCGGACGGTCTGATTAATTTCTGGGAGAAAGGGAAGCATCTGTCGCATGGTGGGGTCCTCCGAGGGCACAAGCTGGCGGTGCTGTGCCTGGCCGCCGCGGGGAGTCTGGTGCTGAGCGGGTCGGCTGATAAATCCATCTGCGTGTGGAAGAGAGAGGGTGGGACCCACACGTGCCTGTCCCAGTTGAATGGTCACATGGGGCCCGTTAAGTGCTTGGCCATGGAGGAGGATCGGGAGCATCAGGAGGATGGATGTGATCGACGGTGGATCGTGTATAGTGGTAGTCTTGACAAGTCCGTGAAGATGTGGATGGTGTCTGAGCAAGGGAATTGATGATGATCATCAAAAGATGATGGCCCACTTACTGTAAAAATGTTTGGAGGGTGTATTCTCCTCGGCCGTCCGAATGGGCCCCACACAGTATGAGATACGGACGCGGAGATCTTGCGGACATGTTTGGGCACATGACGTAAAAAACCACCACGTGTAAGAGGTTGGAATCATCTACTATTTCACTACGTGGCGAATTGCTATTCGCTGGTCAGGTAAGGTGGGTGGGGGCTGTAAATAAACTAAATGCGAATGAGTCTTGCTGTACAGAAAAGGAATGAAGGGTCGCTGAATACAATATAGAATAGATGGCAATGGAATGTATTTTTTTGCCCCTTTTTTGATAAATTATTGTAATTCCATTTTACCTTGAAAGAGGTCGGTGGAAGATGTTTGAAGGAGAAAATGAGACTGATATTAAATTGGTTTTCTATTCATTGTTCTATATATGGCTATTTGATTGGTTCTTTTGTATTTCTTGAGATCAAACATGGG
>BMK_Unigene_000081
AGGAAAAAAAAAAAAAGGAAAAAGCAGAAGAAGATGAAGAGATTTTCTGCTTGTGATTTCTTGGTTATTCATCTTCTTCTCTTCATCAACTGTTTCTCTTCTCCTTTCATCTCTGCCTCAAGGCTCGGTATACATGAAGTGCACCGGCGGAGTCTGCTTGCCAACGGTCTAGGCGCGACGCCACAGATGGGGTGGAACAGTTGGAATCACTTCAACTGCATGGTTAATGAGACAATTGTTAGACAAACTGCTGATGCTTTGGTCTCAACGGGCCTCGCGAAGCTTGGATATCGTTATGTTAACATAGATGATTGCTGGGCTGAGTTAAATCGCACCTCTGAGGGGAAGTTGATTGGTAACAAGGTGACTTTTCCATCGGGAATAAAAGCTCTTGCAGATTATGTCCACAGCAAGGGGCTTAAGCTAGGAATCTACTCGGATGCCGGATAAGGAACTGAGTGACTTGTATCTATTTTGTTTAGTATAACCATTACCTTAATTCAAGTTTTATACATGCAGCAAAAGAATGCCTGGATCACTTCATCATGAAGAAATAGATGCCAAGACGTTTGCTGAATGGGGTATTGATTATTTGAAGTATGACAACTGTTACAATGATGGATCTAAACCAACGGTTAGATATCCTGTAATGACCCGAGCTCTAATGAAGGCAGGACGCCCAATCTTTTTCTCTCTATGTGAGTGGGGAGACATGCACCCAGCTACATGGGGTGCTCATGTTGGAAACAGTTGGAGAACTACAGGCGATATAAGTGATGATTGGAAAAGCATGGTATCTAGAGCTGATATGAATGAAGTGTTTGATGACTATGCAAGACCTAGTGGTTGGAATGGTTAGTGTTCTTATTTTATTTTGCTCTTTGTATATTGAGGAATCAAGGGAATAAATATTGTTTATCGATGCATATGCATTATATTAGTGTCTCTCACCATGATATGGTTTGAATTCTGGCTATAAAATTAATAGGAAATGTTGGTGCAAATTAACCTCTACCTTGTTTGTTTTCCACCTTTGTAAACTTCCTATAAAAAATTTAAACCATACTGTTGCAAGTTTGAGTTTCCCTCTGCATTTGATGCCTACCATGATTATGTTGAATGTTTATTAGGTTTGATCTAGAGTTAATGTCTTCTAACTATGATTAGTCTAAATTGATGTTATGAGGTAAAGACACCACCCTGCCACAGAAACAACTAATGATCATTTTATATAAAATGAGAAATAAAAGAATTATATCAATATTCAAGTGGTAACTAGAACTCAAAAGTGTATTCAAACATATGAGAAAATGCTTGATTTTGAGAAAATGCTGAAGAAAATTATCATTTGGCCTCTAGGATCAATATAGAGTCCTCGGAATCAGGGGCGGATCCAAGTGTCCGCACCCGCGTGATTCGAGAAATCCTTTAGCTATTATTTTAAAATTTAGAATTTTATTATTTAACGTCTTCACTTGACTATATATTGCACCATCTAAACGAAAATCCTGAATAAGCCATTGATTGGAATATGAAATTGAAAGTCTACATATGACCAAAATGTGTTCAAACAGTGGAGGCCATCTGATAACTTCTATCCTTGACAACCTTTTAATCATTAGATGAAGGAATTGCTTTTGAAGTTTTTGCCGGATCAATAGAATGGGTTATAAAACCCAAATGCGTTTCAAGTTGGGCTGATTGCTAGTTGATGGTGTAGCCATTCTTAGATAGTAGAAAAATATCTTATTTTCAATTTGAGACCCATCTTCCATGTCTAACCTTTTGCCTAATCCATATATGCCACAGATCAAACAGTTTCAACTGCTAAGTGGGTGCACTTTTTCTTCTGTGGCCCACCCATTCTGAATTCATGTCAAAACCCTTGCAATCATTTGTGCCGTGGAGGGGAAGGAAATGTAGTAGTGTGGGGCTCTATCCTTTTATATTCATGTATAGATAAAATACAATAAAAATATGGAAAAGAGAGCAGGTCAGTCAAAGGCTGACGGGTCCTAATCAACCTTTATAAAGTATCCCAAATCCATTACTCTTAGGCCTTACCCAAATCAAGTACGTGTACTCAGTTTAATTTGATTTCTATCACAATCTAAACTCACCATAAAAAACCAGCCAACTGAATTTCTTGCCGGATAATGTTTCATTCAGTTCTATCCCTAAGACCAGTGTATCATAATAAACAGACCCTATTTGAAGATGAGTATTAGTACACATACTCTATTTTATCACCCCCACCATAATTGAATTCCATTAAAACTCATTCAACAAAAACTCACATATATGCAAACAAACCCATATGGAAGGTTCTCTCCTAATCAACCCAGGAAGCATCTAAAGTATCATATGATCTCTTGATTATACTCATATTTGTGTTACATCTAAATTCAAATGCATTTTTTTTTTTTTTTTTGT
>BMK_Unigene_000082
GAGCCTGTGCACCAGGTTGCTGCCTGCATGGTTGCACATAGAAAAGGGAAAAGAATTAGACAGAGTGAAAATGAATGTCACGCATGTTTCAAGAAAAAACTAACTGCTGTCATAATTCATAACACTATCATTCATTCTACTTCTTTTATGAAAGAAATAGCACCATATGAATATCCAGACCACAATTACTTTTAAAATAGCAGCTGCAGTGTATGTAGTTTCCCCCCATGGGCTGTTTGTTTTTCAAAACCACAGGTATCCTGTGATGCAGCTACAGCATTATCTGTAAAGGCTGGGTTTCAAAAACAACAAATACAACAGCAAACAGTCGAAGCATAATGTTTCCGAGTCATTTCGGCTCTTTTTCTATGTGATAAATTTGATCATTCCTCTTTTTCTTTTCTGACAAAATGGTTGCTGCCATAGTTAAAGGTAATGCCCGCAGCTCCCTGGGGCTGCAATTCAACTTATTAAAATCCAAATTTGTTCTTCGCTATTCATTTTACTTTTCTCCCAGATATCTGAGAGAATATCATACACACGCAAAACATAAAGAACCAAGAATATACAGCAATGGGAATCCCAACAAGAGGATGGGTGGATGAGTGGATCCCTAATATGTGATCAGGTCTTATAGGTTTTACAGTGACTAACTAATCCATTGGCTATAGTTATACTCCCACAAAAGTCCCACTTTAGCCAAAAAAATCCCCATCAGTAGCTTCTCTTGGGACATGGTAACATGCATTTACAACTCCACTCACATCTGTCTCCTTAAAATATAAAAACCGTCCACAAAGATCTCATTACTCTGCAACTTGTTAGTACCCTGCAAGATCACATTTCTTGAATTACCCTCCAACATCACCACCGATATAAGATAGATAAGCAATTCAGAGTCCTCCCAAACTTGCTGCGATTATGGCCCCAGTCAATCCCCAATACCAGGTGCATCAAAAAAGGTTATCGCAACATCTCTATATGCAATTTTTACAACCCTGTCCGTATAAGATGGTTCCAGATTACCTTTTGAGCTTCCATCATTCAGTTTGTATCCCCTATGGGTGGAGGGATCTTACCTCCAGGCGGAGGGCTTGCAGGGATAGGAGGAATCACTATTCCTTTTCTCTGGTCACTTCCATCATTCTTGATCATGCAACATAAGGTAAGAAACAGCAATTCGTTGTGTCACTTGATCAATATTGAATTTCAGCCATTTCTTCACTGGCAATTTCCATCTGACCTCTCTATCTCTTCTCTTTCTCCCACTAGAATTCAAGCTTCAAAGTTTGCAAATATATCTTCAATTCTAAAGCCTTTAAACTCTTTGGTCATCACTGCCCAGATCACGATTCCTGTGTTCACAAGCTCTGTGAATCCTCCACTGAATCCGGTTTTTGGTTCCACTTTTCTTTCCAAATAGATAATAATACTGCTTGCAAATTCATCCATGAAATCCTTCATCTACTTTGAAAAGTTCCTGATCCCATGATAAGATCATGTTCATCAACTTGTCCTGTTGTGCCCAACTGCAAAATAAGTCAATGACTTTGCACCAGAAATGACTAGCACAGTCATACTGAAAAAATGAGTGGTCAATAGATGCATCCTTTATTCGGCACATGAGACACAAAGAACATGCATTTGGCAGCACCATTATTTTTAAATGTTTTTAACCTTTTTAAAGTTGAGTTGATTGGGTCAATAACTGTATCAAGTCAACTTCACCAGTTAACCAATCTCATGGGTTGTAAAACAAGTGTTCTTCATTGCACACCTTGGGTTACCTCTTCACTGGGGAGATGCCCCAAATCATTGTGGAATCAAGTGGTAGAAAGAATGGGGCAAAATAGCTACTTGGAAGGACAAATACCTATCTATGGGAGGGGGAGGCCGCATTGCCCTTATTTAAGTTGCCACTACCAAACCCCCCAATCTATTGCATGTCTACTTATAAATGCCCAACAGCAGTAGCAAAGCGTCCAAAAACTGCAGCAGGATTTGCTATAGCAAGGAAAAGAAGACTAAAGAGAGTATCATTTAATTGATTGGCCCACTGTTTGCAAACCTAAGAAGGTCGGGATCCCCAGATTGAACCATTGAAATAGATAAATTAAGCTTTATTAGGGAAGTGGGCTTTGGAGAATCAGAGAGGATCTGGACAGAGTGTCGAAACAGATTCTAACAGAAAAATATCATGTGGACAAAATCGGTGGACCAAGAGTCTAAACCTCACAACTCGGGATTACAGAGGGTATTTCCGTCAGTCAAGGAGCTCTTCTCAAATATGATTAGGTATCAGACTAGCAAGGGAGAGAAGATTTGAAAAATAAATAACTTGATACTTGGCTAGGGGATAGACCTCTGTCCATTCAGTTCCCGCATCTTTTTCCTTATGCTCAGTGCTATGGTTAGATCTTACATGGATAGGAGTTAAGACCAAACAGCATGAGGCAATCTTGAGGAGAAGTCTGACAGAGATGAGGGTCAGTTTTATTTTTTTGGGTCAGTTTTATTTTTTTGCTGACTCTTTTAAGCAGTCTTTATATTCCATAAATGGGGTAGATAGAAGAGTCTGGAACTCTGGATGGGTACAACAGACAAAAGCTTTTCAGTAGGTTCTTTCTTTATGACATTTATGGATGGGGCATTTTTCTATTAACCTCATGCAATGTCTAAGTAAATTTGAAGCTCCTCCAAGGGACCAAGAGTACCAGCTTTCAGCTTGGTCACAATCCAAGTAGGTATCCATACTATGGAGAATTTACATGGGCATAGGATGACTGTTGTTAACGTGTGTTTGATGTGCCTAGCAGATGCA
>BMK_Unigene_000083
CAAGAAGGCAAGTATGGTTCCGGGAATTATCCCTCTCAGGAGCTTGATGGGAAGGATGTAAGAATAGCGGACTACTTCGACGTCATTGCTGGAACGAGCACAGGAGGGCTAGTGACCACCATGCTTGCAGCTCCTGATAAGAACAATCGCCCTATGTTTGCAGCTAAAGACATCAATCAATTTTACTTAGAGAATGGCCCAAAGATTTTCCCGCACAATGGATGTGGGGTTTTGAGTTCCATCGAGAACTTGTTTCGTTCAATCAGGGGGCCTAAATATGATGGGAAATACTTGCATTCCAAGGTGCAGCAGCTTCTTGGCAATCTGAAGATCCAGGACACTTTAACAGACATTCTTATTCCTGCTTTCGACATCAAACTTTTTCAACCAACCATCTTCACCACCTATGAAGCAAGAATAAATTCATCTAAGAACGCTCGTCTATCGGATGTCTGCATAAGTACTTCGGCAGCTCCCACATACCTTCCTGCTCATTATTTTGAAACCAAAGACTATGAAGGAAAAGTTCGAGACTTCAACCTTATTGACGGTGGACTTACCGCAAATAATCCTACTATGTTGGTAGTGAGCCATATCACCAAGCAGATTCATCTTAAGAACAAGGATTACTCTTCAATTGAGTCAGTCGACTGCAGGAACTTCCTTGTCATCTCATTAGGGACTGGTGCCCCCAAGCAAGAACATAAATTCACTGCCGAAAAGGCCTCCAAATGGGGCGTTCTTGGATGGTTATACAGTGGGGGCACCACGCCTTTGATTGACGCTTTTAGCCAAGGAAGTGCTGATATGGTTGACATCGAAGCTTCCGTTTTCTTCCAAGCACTCCATTGTGAGAAGAATTACCTTCGCATACAGGATGACACATTGGTTGGGAATGCATCTTCAGTTGACATCTCAACAAGAGAGAACTTGCTCAAGCTGGTAGAGATTGGTGGTAATTTGTTGAAGAAGCCGGTGTCGAGGGTGAATCTAGAAACTGGGATCTCTGAGGCGGTCAGTGGAGAGGGGACCAATGAAGATGCTCTTGTTCGTTTTGCGAAGCTGCTCTCTGATGAACGCAGGCTTAGGCTTTCAAAATTAAACATCCATTGACAGCTTCATTTGTTGTTGCCTCATCCAAAATGAAAGCTCAAACATTTCCTGTTTGTTATCTTTGAAAGTTGAAATGTT
>BMK_Unigene_000084
AAACTTAAAATAATTAAAGATTTACTATTCATTTGTAAATTAGAATCAATGTTTGTGCATTTATTTTAGTAATTTAAATTTTATTTCAAATTCCTTTAAATTCATATAATAAGATTTTAGAAATTAAATTATTTTAGAAGAGGCATGTGGGCCGGCCCGTGTGCGGCACGGGCTAGCAAGGCATGACTTAGTTCGTGCCATCACGATGCATGTTGGGTCTACCCCCAGTCGACCTAGGCATGGCACAGCTCGGCGTTGGTCGGTGCGGTTCATTGTACACCCATATGTGAAGCGGAGGGGAAGGGGGGGCCATTGGCCGCCAAGAAATTTTCTAAAACCTCCAATGTTTCTTTTCACATTGGACACGAATTCACTTGTTTTGCCACTTCATATGATTACATGTGGATGGGCCTCGACCAAAAAGACTATTATTCCCATCATATTTAGATTAAATCCTTTTGGTTTTCTTTTAGAAAACCATATCTATCATATCTAAATCGGCACATCTCTCTCCATTACCTTGGGGTTCTCCCAATCATAATCCAATTAAAGCTTTGATTGAAGGGTTTGGTATCCATATATTTGAATGAGTACATGAAACATACTCACAACTGTATAAAAAAGTAAAAATGGATTTCATTTCAAATTGTTACTTTATTATGACCTGATCCCAATGGAAGATGGAGCACATAACTGAATGTAATTAGCACAGCCTTATACATTATTAATTTTTTGCATTTAACTCAAAAAATTCTAAATCAGAGAAGACAAAAACCTGTGTATAAAGGCCTGTGGATCAGTGGATGCCTACTTCCTCAGGCTGCTACATTAGCATCCACTACTACCTTTGTCCTTCATTTCATGTCCTTCATTTCTTTTGTCCTTTATTTCAATTCATTTCATGTCCTTCATTTGTAATTATTCAATGTGCAAACTCTACGTTCATTTGTCCTTCATGTCATGTCAATCATGAATTACGGTCTGTCTTTGTTTTTGGGTAAGTGTATCTGTCCTTGAAATGAAGTAACGATTTAATACATGAGAGACTATTATTCCCCATCGTACATGAAACTCAAAATCCAATTGACTATAGACTGTTTACTGTTGGAAAAATTTTAAAAGAGGGTCTAAGTTTTCCGCAGACTTTAAAACAGAATAAAATTAGATTGTGATTTCAA
>BMK_Unigene_000085
AGATTCTTGGTTAGCAGCTGTAATACGTTCTAAATTTAATACATCTTCATTGTAAAATTAAAAAAAGATCAAACGGAAAATAACTAAACCAACACAATTTGCAGGAAAAGAAAAAAAAAGGAAACAAAAACAACACAATTCCAAAACTAAGTAATTATAAACATAAGAGATATCATTGGCCCATAAATTACTTATGGAATAATCAATAGCAATATCCTTGCAAGATTTTAGATACTCCCCTGCTTCAACAGCAAAACCAACATCTTTATTCCAAAATAGATGCAAGTCAATAAATGATAAAAGCCTCGGGATCTCTTAGTTTAATTACCTCTAAGGATCCAAAAATTTTATCTCCTGAACATCTAGAAGAAGAAGAAGAGCAAACAATTTTACTGTTGGGCCTCAGATGATGGTGAGACTCGCTCCAGTTCTTGTGCTGCTTCCTCTTCCATGGCTTTCTCAGCGCGAAGTATTGGCTCATAGTAGTCGGAATGAGCATCCATGCACTTCTTGAGCAATGCAGTCACCTCAAAACACTTATCAACTATATCTTCCTTGTTCTTCTCGGCTTCTTCAACACATTTCTCCCAGGCAATGAACTCCTCCTTACAACCCCCTCCTTTCATAAAAAGGCAGAAGCCACACTCTGCCTCTTCATCATCATTTTCCTCAACAGTCTCTCCTCCATCTTCTGTGGGTTGATTTTCTAGAGGTTTGTCATCAGTGGGATTAGCTTTTGCAACTGTTGGGATTTGGTTCTCTTCAACATTGGATTCTGGGGCAGGATTGGAAGCAGACATTGTTGGAGTAGGAATTTCTTTTCCTAGAATTATTTTCCTTAGAGAAGATCTGCTACTGTTGTTGCTTGTTGGATTAAAAAAACAAAAACAAAAAAAATCCTGTCCTGTATCAAAAAGGTTTGTCTACAACAACACTCAAGTCAGTGGACTGTTGACTAACACTCAGAAATGCTAAACCTTCTCCAGATCTCCAACCCCTATAAAGAATAAATTAGAAAAGAGCAGGTAGTAAGATACATTTTAAAAAATAGAGGTTCATTTAGATTACCTTAGACTACAATTTAATAATTAATTTTGCAATTACAAATTAAAAAAGCCCAACTAAGACTAAGGAAGTTTTAAAAGTGGACAAGAGAGCAGAGACCTTAAGACTAAGGAAGTAAAGTTTCAGCAAAACATCAATTATATAACTAACATGCAAAATACCAACTCCAGAAAACCATAAGAAAGAATCATATTGCAGGGGAAAAGGTACCTATAAGCGAATAAAGGGGCAACACCATTCAAGATATTCGGTTCAGTTTATGTCTTCTTTTGCGTGTGTGCGTTATGCGTGTGCCTTTTTCCTTTTAAGAGTGTGTTTTGGTATTTTCAGAATGTCACAATTGAGAAGGGGCCTCACATGTCTGAATAGGTTGGCATTCATTGAAGAGTGGGCCCATTTGAGATCGTTATCAATCTACCCTTGAAAAGTCATTTATCCAGAAGCTCCTATCATGAGTTGTTTTTAGGACTCCATCCTAAAGTGGATACTTGGCTTGTTTGGCTGAAGTTGTTTTCTACTTAGAATTAATGGCAGCTACCTCATGTACCATTCTAAAATTTGTATGTAGAGCACAATATATAATTACTCAACTTTCACACTAAAAGCATTTAAGAAATGCCTCCTAGAACATACATCAAGACTGACCTCCATCTCGAGCAGCCCTTATTGAAAAGCATACTACTAAAAACATAAAGAGAACTCAACAATCAAACTTTCTTTGGAGTGGTGAATGGTGATGATAACAAAGTGAACAGTCTTCATCTAATTACTTGGAGGACTCTGATGACTCCAAAGTGATGTGGTGGACTAGAAATTGGACACCCAAAAATCCAGAACAAGCCTTCATAATATTTCTTTAGATCTGATTTGTAAAGAATAATATGCCAAAGGCAAAGATGTTGAGGAAATTACATACAAAAAGACAGATTCTAGAGTTTTGAAATCAGTTATTTAATGCAAAACAATCATAAGAGAACAGAAAGCTTGGGTGATGGGGAAGAAAAAATATAAAAAAATTTCACTAAAGGTGGATCCTAGGAAGAGGATGTAGACCGGCGCTGAGGTCCATCACCAGAAAATTTACAGGAAATCGCTTACTCGACTGTCATTCGACCTCACCCTAACCGGAATAGGCAGCTTATAGGATCAATCTGGTCTAGAGATACCAACAACAAAATATGCCAGATTCCCTGGAGAAGGGAGGGTAATCAGTGCTAGGACTCTCCACGTGGCAGCTGTAAGGTCTATTGCTTACGAAGACCCTTTAGTCCACACCTCACATGGGAAGATTTATGGAACCTCCCATGCCCACCCATATACAAGTTTTTCTCTTGGAAAGTCCAACCTGAACATCTCCCTACACGACTACCTACGCTCATTTAAGTCAAACATTTCCGGATATGTTCCTCGGGCCCTGATCTTGGAGAAGGAAAAAAAAAGGCATTAAAAGGTATGATGCCCTGTCATAGTTCAATTAGCTCAGCGTTTTGGAAAAAAAAAAAGAAGAATAACAAACAAAGGAAAATAATATTGTACATTCCTGGTCAACAAGGACAATGGGGAATGAACACTTAAGAACACTCTAAAAGCCCAAAAATTGTTCCCAATATCCATATATAGATGCATAGAACGGAATGCTGCAAATGGATTGTCCATTTGTATTTAGCAAGCCTTGCAATAAACTACCTACAGGATAACTGGTCATTCCCAACTCTCCTACTGTGGCTATAAGCTAAGCTTTGATGAGGCATAATTGGAAGATTAAAAGGAGTGGCTTGAGAAAACAGGGGTAAAATGCTCGTAGCTTATGCAGAAAGATTCGAAGGAGTAAGTGCATTACGTGCAGAGCACTCACAGGGAATCTAACTTCCAAGTCTGCAAAGACCACAACATGGCCTCATACTTCTAGAAGGAGACAGTCTTCCACATCATAAAGAACCTAGAGATGGTGGGTCCTCTTAGCTGGGACTTGGAGATTATGAGGCTGACAGCCACTACACACAACATAATAACTGGAGTGTACCATTCTGTAAAAGATCGCCCAATCCATGCACTTAAAGATATATGAGAAGGAATGGAGGAAAAACAGACATACACTTAAATATACGCATAGATAGATTGAGAGGAGCGCACGCAAATATACGCATATCTGCACTTAAAAATAGGAAACAGATAGTACCATAGAAAAAAAAATTGAGAACTGGGCATTACTGTATAAAATAAATAAATAAATAAACAGGTGTCATCGGCTTCCAGAAGTAACTTAGAAATTCTAAGACACAACGCCTGAACCTATGATTAAAAGGTTAACTAAAAAGCCTGTGCACCATGTTTTGGTGGTGTTGACCATGAGGTATGGACATTATGCATAGACAACTGTAAAATAATCAAAAAGATTACAAATTTATTATATAATAAGTAGGGAATGTGGTAGCAACTACCAAAAGCTTTGAAACACAAAAACTTTAGATGACTAAAATGCATAAGAAATGATGAGTTACAGAAATTTCTTAGGCTATTTTTAAAATGTTTGTTCCAGCCAGAACGGAATGGATTCGACGACTATGTTCAAAACCTGAGAAACCATGAAGTTACATTGATTTACTTTATCTTCCTATAGGGAAAACAATAAGGTTACCAACATTCCTCACAAATGGCGCTATCTTTTGAATTTCACTTGATTGGTTTAGTATGTCGTTCTGCAGATGTAGTCCACTACAGGAAAAAGAAAATGTACTTTAATAAAGAAATGTGTCCCTTTCAACAGCCATTTCAGTAAATCAGTGGAGATCTTGTTATCTCTTGAATCTCGATGTGTGAGTGAAATACTGGCAAAGTAGAATAAATCTCATTTTAATCCATTGCATGTTCAAAAACAGTATCTGATAGATCTCATGATCACATACAACTTGGAACTCGATTCAGTTATGGAATTATCCTAAATAACTTTCAAAACAAAAGAAACATATATAACTCCATCACCGCCAATGTTCTAAAATCAACCAGTCTAGAAAAGATCACATCTTCTCTAATTTACTATTCAATTGTGGCAGCACCCATCTCATTTTC
>BMK_Unigene_000086
GAGGAAACAGAGCGAGGAAAGACTCAAAAGGGTGGAAAAGGAGAAAAATGGAGTCTTTGTAAATCAGATGGAAAGAAAGAGAGAAGAAGCCATGGAGACTGAAAATTCCACAGGATTCTCTTCATTTCCTGATCAGATTCCCACCACCTACCCCTTGTCCGGCGGCCTCTTCGATTTCCCCGGCGACATCTCCGGCGCTGGAAAAACCTCCTCCTCCATGGGCTTCATGGAGCTGCTCGGTTTCCAAGATCTGACAACGCCGATGTTCGACTTCCCACCTCCTCCCCCTCCGGCCACATCTTTGCCGGAATCTTCCGACATGGGGAATCTCCCGGCGACGCCGAATTCGTCGTCGATCTCGTCTTCGTCAACGGAGGCCGCCAACGAAGAGCAGGCGAAGGTGGCGGAAGGAGAAGTAGAAGAAGAAGGAGTCGGAGGAGAACAAGAGGAGAAGACAAAGAAACAGTCGAAGCCGAAGAAGAAGACCCAGAAGCGGGAAAGAGAACCCAGATACGCATTCATGACAAAGAGCGAAGTCGATCATCTGGAAGATGGGTATAGATGGAGAAAATACGGGCAAAAAGCAGTGAAAAACAGCCCATATCCTAGGAGCTACTATCGTTGCACTAGTGCCATGTGTGGAGTAAAGAAGCGTGTGGAGAGATCGTCCGAGGACCCGGCGATCGTCGTGACGACGTACGAAGGGCAGCACACGCACCCGAGCCCGGTGGTGCCCCGGGGCAGCTCGGCGGTGCTCCCCCGGGACCCCGGCGTCTTCCCTAATTCCGCCGGAGTTTTGCCCATGCAAACGACCCAATCTCACTATCAACAACCTTATTTTTTCAGCTTGCCATCACCTTCTTTAAATTATAGTTCTGGGCCTTCTACAGCTTCTTTTCTTCGAGATCGACGTTACTGCACTACCTCATCTGCTTCTTTGCTCAGAGACCATGGGCTACTTCAAGACATTTTGCCATCTGATGTGAGGAAAGAAGAGCCCAAGTGATTAGGTATGTGTTTCTGCTCATTATACTGACCTATGGAGATTCTCCTTAGGAGAAGAACCCACTTCACTTTATATATAAATATATACAGGCCCGCTGATTGTAGCTTTTGACTGACTGTATTTATTCAAATGGGGGTATTATTTTTCTTTATTGGGTTGCTTGTATTGGCCTTGCATTTGCTTGTTGATGATGCTCAATATAGGGGAGAGTATTCTGTTCTAGATTTGAAGTTCTGGAGTATTGCATTTCAATGGGGTCATCTCTTATGAGCTTGTTTTCATTCAGATTTGGAGGTGTAGAGTATTGCATTTTTTATGGGGTTCTTTGTATTCGTTTTGCTTGTTTGTTTCCATATGTTTGTTTTGTGGTAGAAGGAATGTGCATTGATTTCATTTATAGGGTTCTTAAAGCTGGGTAGGGTTTCTTCGTAGTGCAAGTTGGGTAGGATCTTTTCCAGCTTTTCTTGTGAAAGGGTTTGTATGGGAATCATCATGACCCATTTATAGGAATGTGAAAGCCCTAGGATGATCTTGGGAACATGATGTGCTACTATTCATGGACACTTAAAAAAATAAGTTTAAAGACGGAGTATTATTGTAGGAAATCGATGTGGAGCTAATGGGTTACCTTTGAAATTTATATATGGGAGTGCCACATGAAAGACTAGTTACTATTGCCCACGAAGATTTCTCTCTCTCTCCCTCTCTCATTTCTTTGTTCATCTTTGTGGAATTAATGACCTTTCCCTCCTTTGAATATCAACTCAATAGGCTTGATTCATTGAATAGTGTAAGGAACATCTTTTGGTGGGGACTGGTGATTCTTTGATGGTGAAAGAGATCTTGATGGAGATTTCCAACCCCTTTTACGTGATGTTAGAGAACCGTATGGTGTTATACTTGTTAGGGTTGCTGGTCACTATCCAAGTGATATTTTCTTGGCTAGAGATGTTGGCTGTATTTAACCCTCCATGCCACTTAAAGCTAGACATGCATTGCAGTCCGGATCAATGTAGCAGGTCACAATAGTCCAAAGAGCAAAGTGATGGAAAAGCTAAGGTTGCAGTAACTGAATCTAGTAAAATACATTCACACAAGCAATAATATGTAGCATCTACAATACAAATACATGAAGGTATCCATTGATGCATGAGAATGGAAGCTTTACAAGTTTACTATTTGTAATTATAGATGGCATGCGATTAAATCATTGGTCACATCATTACGTTGATTAGAGTGGGTTTGATCCCTTTCCCAACTTCGTATTACCACCTCAGATGTGCACCTCAATGATGCATTCTCCCTCGCTAATTCTATAAATTGTGGTTTCCATCCCATATAAGTTTCGTCCGCAGATTTCCATTGGTAGAAAGTGGTGGGACCCCCTTCAAGTGATGAGACCTCCCTATATGATGGGTGGGTCCCA
>BMK_Unigene_000087
GGGGGGGGGGGGCGGGGGTGCGTTGAAGGGCGCACCTGTAAATTGAAACTAGGCCTAATTTGACACGCATCAGAATATTGCTCCTCCTCAGACTAATCAATCAAAAAATATGAAAAATATGGAGTTCATCTCATCATCATAAAAGCCTTCAAAAAGTGAAAACTTTGAAGCTTTAAGTTAGGGTTCGAATGATCATATGGACCCCATTTTGCACACCTTGGTCAAACAGATCTTTTCATATTGATAATGATAATTTAAAAAAAATAAAAAAGATCTTTCCATCCTCTAAAAGAACAACCCCCTCCCCCGAACAGTACTTACTTGTTCTACCTATGACATATTTGTAAATTACAAGCAGTTTTCAGGAAAACAGAAAGGTTTGGAAATTCTTTACAGCTCACATTTTAAAGAGTAACCAACAACAATAATAATAAGAAGAATTACAGTGGTGGACTTGCAAAAAAAAAAAAACAACTAAGGGGATCCTTAAAAATATAAGAATTGTAACTTGAAGTCTTGAACAAGGCAGTCTAATGCAAAAGAAAACAGAAGATATAATTTGGGATAAATAAATAATAGGGTCTTTAACCATAGAGGGAGTGTGGTAGAAATGTTTGTATCATACAAGCAAGGTTAGCTCATTGGCAGTGGTAAGAAAAAAAAAATTCCAGGCTTTAGCTCATCAGATACTTTGTACACTTCTAGTGCCTCTATGTCTAGTAGGAGGATAAAGCAAATCAGTTGAGATAAATAGGAATCCCCCTGCCTCAGGATGGACTAAACTTAATGTTAATGGTGCTGCTTAAGGCAAACTAGGACCCACTTGCATTGGAGGGGCTCTCAGGAATGGTAGAAAGGAAGTCTTGCATACCTTTTTAAGCCCAATGGATCTCAAGGAGTCTAATAAGGTGGAGGCAATCACAACTCAGGAGATATTAAAGATATTTAAAGAATGGTTCTCAGGTCATTGATAATTGAGGGATATTCAAGAAATTTGATAAGGTGGGCTAAGAAGAAGAGTAGAGAACCATGGATACTTGTTTTCATTCTAAGAGAAATGTGAAACAAGTTCGACAATGATAGTTTGTTCGACAGTTGAGAGAAGTGGAAGCCAAGCAGCCGATGATTTGCAAAATAGGGAGGTAAGAGTGATCTGCCAATCATAAGGTTTCTCACCTTATGTTACACAAGGGTACATTTTGGCATGTTGACACTGAGGATATTTTGCTTTTGACTTGTTAGAGGACAGATGGTGGTCGTTGTTGTTTTTAATTATTTTTTTTAAAACGTAATACAGACACTAGTATGAATCTCCTATACTCCATATTTCTCAGTTCACTGTTTCATCAACACTTGCATATGAATGAAACTGAAACATTGTCAACTGTGTGTTTCAGAGTACATTTAAATGCCACTTGCGAAGCAGCATAGACGGGATGAGTTTTTCCAGCTGAATTAGCGTCTATCTCCTTATAGGAATAACCTAAAAGAAAATGGATGCTGATTTATGGCAGAAAATCAAAAGCCGACACATTGTAATTCCTGAAATCCATGCAGAGATGTAAACAGAATCTACATCTATTTCAACTAAAGTCACTATTTCAGTCACGGTTTGGAGTGCATTCAAGGATGCTAAAGATATGGAGGAATGCAGCAAGACCATTGACTTCCACTCTGTGACTGATAGAATAAAATCTCAGTGTCTTCCAGAAGGATATTAAAGCATTTAACTCCTCATCTGCACGTCCAGATGCATCATAGAGGCCTCTACGTTACAGTAGCGGCATCCTATCAGTTTTGTGAATGTCATTCATAAACTTGCTGCTATATCTTGACAAGCAAGTACACTTGGAACTTGGAAGTTTGGACAGACAATATTGAAATCTAAAATTCTGTTTTCATATATTTGTGAAACAGATTTTTTTTAAGGGTGTGAAACAGATAGTTTTACCTATGGCTATTTTAAAATGTGCATCTTCCGCAACTCAAAAGGTTTTGAAAATGCAAAATTTCAATTTGAAAAAAAAAAATACTGAGAAAAGATCTGATGAAGTTCATGAGGAGGCCTGCAATGATGAATCCAACAAAAATTGATTGGAAACTCATATGCCCTACAAATGGACTTGTGTCTGGGTATATGTCTCCTATACCTAAGCTTGGTTTTTTCCATTTCTTCTTTTTTTGGTGTAAGTTATCTTTTTTCTTAGTATATTTTTGCGTTACCGTTAAAAAAACACAAACAAACAAATGGGCTTGTGGCTGGAGTATGGTTCACAGGGTTCACACTGATCAAATGATCCTAGCAGCTAGCACTCTCACTTTAGCCATTGAATTTGAAGAGCTGAGCATATTCTTGTCAATGAACAGTGTGATGCTAATATATTTGGCCATTTAGGATCATCTAAATAGTAAGAACTCAAGCTTTTCAACATCCCCAGAGGGCTCATGATCCAGTGGTATGGATTAAGCAAAGCATACGGAAGTGCTGACACAAGGAAGTAAGTTAAGGAAAGAACACATAGGAGTCTACCTCTGTAACACATTAGTCCAAAATTATTTCTTTTGACCAATAGAACAGAGTCTACCATACAAAGAAGTGAGTTATGGAAATTGGTAAGGATGCATGGATTTCTTTTTGTTCATCAAGATTCAAGAGAGGATAATTGACATCTCAACTAGAATCAACTTTTGATTTCCATTATGTATGTAAGACAAATATGTAGCCCATTTAAAGGTATGGGCATATATGCTGAACAAAAATAAAAGGAAGTCATTAGAAATCTCACATTACGTGGATAATTGTGGACGA
>BMK_Unigene_000088
GTTTTTTTTTTTTTTTTTGGCTTATTTTAGAGTATCTACAACAGTTATAAGCTATGATGCCCAGTTACAGAATGGATGCGAAAGGGACACGAGCTCAACACGTAAAGTATCAGATACAATATGTTACCTGTTTTGAAGTATCTGGGAATCAAAGCTCATATATTTTTAGGAAATTACAAAAAATTAAGACAGTTTTTTTAATGATTATGATGTGGGGTTTTTGTGTAGAGAACCACCATTCCTTAAGAGGAAGCAGAGCCCACTCCGAGACTATGATTCCTGGATACTAAAAAATAGGCAACACTATCTGATGCTTCATTTTATGTCTAAAGTTTGAAACCCAGATGTATCCATGGCTTTTCTCTATTATATCCACGTCATATCTTGCATTGTAGCGCCCACAATATGTACCATTACCTGCAATGTATCTTATAGATATGATTACATCATTTAGATCTTTATATATATGTAATCAAAGGGATTGCAGTTCCTATAGATTGTGACCATTTTTAGGTGTTAGATCTTGCTTGATGGCTGTAGAGAATGCGTCATTGGTATCCAAAGTTGCTCCATTTTGTGATGGACATGGTCTGTAAACCCCACAAAATTGCTCTCTATAGAGTTAAAGATTAGGGGAGAGGTTTGTCACTTCTTTATTATGTTCCAGAACAGATTACTTTTTTCTCATTTGCTAATTTGTTGGAATCATATTGATTAGCTGAGTCTTTGAATGTTTTTACAGGCGGAGGTTTGATAATGGTAGGT
>BMK_Unigene_000089
GAGAGAGAGAGAGAGAGAGTTGCATGTGAAATTCTGTGTCGGTGGTTTGCAAATATTACTGGTTATTCCTCGGTTCTTAATAAATTTTGTGATATGACTTTCATTTATAGGACTAAAGAGTTCTTTTGATATGAAAGAAACGATGTAATGGCTTACACTAAATTCTCCGATTAGCGAGCCAGGGTTATATTATGAATTTAGATGCGGGCCATGTCTGTCCTATGGATTGCCAACCTTTCATAATCACTTTAGGTGAGTGATGGGTCATGATCATTTCAACTGTTGAACAAGACCCTCCTAGCTTTTCTTCAGGTTAAGTAAAATTATAATATCAAAGTTAAAGTTAAGATCCCATTGCTTTGTAGCGAATAAGTTATACGTAAAAATTGGTGCAAGTGATAGCCGACATGTCTTTCTTCATGGGCTCTCTCTCTCTCTCTTAAAAAGGATAAATATAATCTTATACTATCTGCATGGTGGTGGGTTTCCTTTTAAATATGCATATCTTCAAATGAAAGGAAGTGGGTGGGTAATGATAACTACCTACTATTTAGAATCGGATCTCCGTCATACTAACCAATGATCTTTCTGCACAGGATAAAAAACCAAGTAAAAAG
>BMK_Unigene_000090
CTGAGTCTCTTCTGTTATTTATAGAACCAAAGTTACGGCAGTTGTTTGGTTTTACTCGGCACGATTTGTTGCCTAGAAAGTAAGACTAATAGGTTATGTCCTATCTAAACAAAATAAGTATGGTAAAAGTCCTCCCATCGAGGCATACTATGCATTGGTGTTTAGATTGCTGTCGGATTCTTTTATTTATTGGCAGAGGGAGCCGTTCTATTTTGTTTTGAATCCAAAGTTTTTATTTGCCCATCATAATTTTATGATTATATAATTCTCAGGATTTAAGATGGGTGTTTTCAATCCACTTGCTGTTATTCTCTAAGAACACAAACTCACTGGACCTAATTACATTGACTAGAAAAGAAATCTGGATATTGTGCTTACTGCTGAATAGTACAAATATGTACTTACTAAAGTATGCCCAGAGAAACCTGTGGATGGTTCTACCGATGAGGTGGCCCTCCAAGCATACCAAAAATGGAACAAGGCTGATGAGATGGCGCGATATTACATGTTGGCATCCATGTCAAATGTTTTGCAACAACAACATCAGCATTTTCCTACTGCCTATGACATCATGTACAGTCTCAAGGAGATGTTTGGTGATCAAGATCGGCCAGCTAGACAGGTTGCTATGAAAGAACCGTTTAACACTAAGATGGCTGAAGGTACCCCTGTGAGGGAACATGTCCTGAAAATGATGGGACACCTCAATGAACTGCATGTCCTTAGAGCTGAAATTGATGGGGAGACCCAGATCGATATCATTCTCCAATCCTTGACTGATTCCTTTGAGAATTTTCACATAAATTACAACATGAACAAACTCAATTATTCTCTGGCGGAATTACTCAAAGAACTTCAGGCAGCTGAGGGCCTTCTGAAAAAACCACATTCTGTTAACATTGCTGAAAAAGGTTCTATCTCTAAGCCGAAAGGCAAGAAGAAACAGAAAAATGGTCAGAATCGTAATACGGTTCCTGAAGGGGGGCAACGGAACTCAGGGAGAAGTGAAAAAGCCTAAGGGCAAGTGTTTTCATTGCAAGCAAGCAGGGCACTGGAAAAAGCAATGTCCGACTTTTCTCAACAAAGTGAACAATAAAGGTAAATTTCATTCACTAGTTGTTAAATCATGTTTGGCGGTTATATCTACCGGTACCTGGTGTGTAGATACGGGAACCACTAATCATGTTTGCAATTCTTTGCAGAGGTTCCAGGAAACCAGGCAGCTAAGTGATGGGGAGATTTATTTGCTTATGGGTGATGCTACGAAAGTGGCAGCAACTGCAATAGGAGATGTTTATCTTAATTTTAGTAGAGATAGGACTTTAATATTAAAAGATTGTCTTTATGTTCCCTCCATTAGGAGGAATTTAATTTCTATTTCCAAGTTGGTTAAAGACAGATATTCCCTTTATTTTAATAAATTTGTGGTAATTAAGTACAATAAACGTTTTATCTGTCTTGATTCATTAGAGGATGATCTTTATATTGTTAATCCTATCTCTCCTAAACTGCAACTAACGGAATCAAATAACACAATTACCCTACCATGTAAGAGAAAGGAACCTTCAAAATTGAACCAAACGTATATTTGGCATTTACGCCTGGGTCATATTAATCTACAAAAGATTTCCAGACTGGTTACAAATGGACCATTAAATTCATTGGAAGTGGAGGCACTTCCAGTCTGCGAATCTTGTTTAGAAGGTAAAATGACCAATCGTCCCTTTTTGGCAAAAGGATATAGGGCCAAAGAACCGTTGGAATTGGTTCACTCTGACTTGTGTGGACCCATGAATGTCCAGGCAAGAGGTGGCTTTGAGTGTTTCGTTACTTTTATCGATGACTACTCAAGGTATGGGTACATTTACTTAATGCGCCGTAAGTCCGAATGCTTTGAGAAATTCAAGGAGTATAGGGCGGAAACGGAGAAGCGTTTAAGTAAAAGTATCATGACACTGCGATCTGATCGTGGTGGCGAGTACCTCTTTGGGGAATTTAGGGATTACTTAGTTCAAGAGGGGATTACATCCCAGCTGTCTGCACTAAGTACCCCTCAACAAAATGGTGTTGCTGAAAGAAGGAATAGGACTCTTATGGATATGGTAAGGTCAATGATGAGTTATTCGGATTTACCTACTTCATTCTGGGGGCGTGCTCTAGAAACGGCTGCATACATTCTAAACTTAGTTCCATCTAAGTCAGTACCTACCACACCCACAGAACTATGGACTGGGCGCAAACCCAGTTTAAAGCATGTTCGGATTTGGGGTAGTCCAGCACATGTGCTAAAAGGGAACACAGATAAGTTGAAACCAAGAACGGAAGTTTGCATTTTCGTTGGATATCCCAGAGGAACAAAAGGTGGTTTATTCTATAATCCTAAAGATCGAAAGGTCATTGTTAGCACCAATGCTTGATTATTAGAAAAGGACTATGTAATGGACCACAAACCCAAAAGCAGAATTGTTCTAGAGGAATTGAGAGAAGAAAGACCTACCCAAACTTTTCCATTAACAGTAGCACAGGAAGAGACACCTACACTTGCCGAGTCTCAAGCTGATGGTACTCCAGGTGAAAACAATAACATGCTGGGTGACGAGCCGGATCAGCATGTAAATGATGGTTCACCAGGAGTAGTTTTAGCACCACGTGACCCTATTAATACACAGACACAGGATGTGCCTCGTCGTAGTGGGAGGGTTATTCGTCAACCCAAGAGGTATACGTGCTTGGGAGAGTCATTCGACGGAGTCTCTAACGAGCAGGATACCAAACCCTGTAACTATAATGATGCACTCCAAGACAAAGATGCAGATCTATGGCAACAAGCTATGAAAACAGAAATGGAGTCCATGTACTCTAACCAAGTCTGGGATCTTGTAGAACCACTAGAGGGGATAAAACCTATCGGTTGTAAGTGGGTCTACAAGAAGAAAAGAGGGGTGGATGGAAAGGTTGAAACCTTCAAAGCTAGGCTTATTGCGAAAGGGTTTACTCAGAAAGAAGGAATCGATTATGAGGAGACCTTCTCGCCAGTAGCCATGATGAAATCCATCCAAATCCTTTTATCCATTGCGGCTCATTTTGATTACGAAATTTGGCAAATGGATGTCAAGTTAGCTTTCCTTAATGGAAATCTTGATGAATGTATCTATATGGTACAACCAGATGGATCTCCCACTTAGACTCACATAAGAATATTTCTCACTTATTCCTTTTCAATTACTCATCCAAACTCATCCAAACAGGCTCCATTAGATTCAGTGGAATTCACCGCCAAATTCAGTGGGATTCGCCACCAAATCTTATGAGATTATCCTTGGGTGTTGGTTGCCAAACATTATTGTTACAAAAGGAGCTTACAGATTCTTGTAGAGGCTCATGCTAAAAAAATGGCATGAAATTAGGTATGCCACGGGCTTTATCATTAATTAATTGAGCCGGTAGAATGAGAAACAAACACAATATTCAGCCAAATATAACGTAAAAGGAAAGAAAGTAAAGACCAGTTTACCTTCAGAGAACCAACTGTTGCAGT
>BMK_Unigene_000091
CTCATCCAACCTAAATCTGGCTGCCTGATTTACATTGCAGAAACCGAGACAAAAGTAGATTACTCGGATGAAGAGAAATTTTGAAATGGTCTCAACATGCATACATCATACTAAATCAACTATACAAAATATTAGTGGTGTCATTTCTTTCTCAATTACGATGACGTAAATTGGATGGAAAACACACAGGAGCTTCTTCTTTCCTTTTTTTTAGATGTTTAGTATCATAAAACTCTTCAAAATTCACTCCCTCTTTCAAATCCTTCATCATTCCAGCTGGACTTCTTCTGAAAAAATGAATCACACAACAGACTAGCTGGATTGTGGTCATTCCTGAATATAATATCCAATATTTTTATTATCACAAGTATCTTCTTTTTAAATGCTTAATCTTCAGAGTTGCTTCTAACTATTTGGGAACCAACAATCTGGTTCCACCCTCAATATTCTAACTCCATGCAAGTCCAGCAGCAAACATGCAGACAGACGACAAAGGAACTTAGTAACAAAATATTAAACACCACTGAGCCAACCAAGATTTGGCTGGATTCATGGAATAGGAGTTTTTATCAATTGCTTTTCCGGTACACTGTTCTTGTCACAGTGATTACTGCCCAAACACCCCAAACATTTCCTTCATAAGTCAAGAGGATATCTTTTCTTGTACCCAGCAGAACTTATCTTTCTGAATGTAAACAAATATCTATACCCATAATATCATTAATGAAGTGGAAACATAGCCCAAGTACAAAGAAGAAATCTCAATAACATTGTAATTGTTTCCAACACTAAGTACAGTTCTTCCATGAAAGCATTCATTCTGTGTGAACTGCTTTGGGGAAGCTTCTTTTATGGTCTCCTTGAAATCAGGAAAGAAAGACTTACATTGGAAGAGTTGCAAGGGTTCCTGCACCTGCAAGGATGGGTGTGGATAAAGGTGCCCAGAAATTGTGATAGGTTTCTTGACAAATTGGTACGTCGACAGGGAATATAATGAAGATGAGAGAGAAATAGCTTGGTCACGAGAATAAGCGGATGGTTTGAAGGCTAGGTACCTAGGGGAAGGATTTAAGCTTTTTTTATTCAGAAAATAGATAATGAAAGAAATGGGGTAGGCATTATAGTTAATAGATACCGAAGGAAGAAGATTGTAGAGGTTAAGAGAGAATGATATGGTTATCATAGTCAGTTCTTAATACAAAAATACTAAATTTTGTTAGTTCTAAGTCAAGGTGAGAAAAAGAAAATTTGGGAATTAATTGATGGCTTGATACAAGATATACCTACTGGGGAAAGAACAACAATTGGAAGAGATTTCTGATGCAGTTGACTGGAAGTGGGCCCATGGAGAGACCCACCTCGAAGCCACACCACATGTAGAAATCAGAAAAGGAATCCCCTCTTCCTCAGCAGTCTCTTTCATCATACAGAACCCAATAAACAAGACAAATGTGAGCAAGAAGACAAATCTCCTATGAGAGATATTAACCAAAAAGATTCATGGTTGAGATCATGAATACAAACTTGTTGAATATGATCAATCGGTGGAATGGTTGAATCAAGCAATTAAGGAAAAATTAATGGTTCCAAATGAGTTGACCAAGATTGGTTTCATCATCAATGAGGAAAGTGCCAATCTAGGGAGAATCCTGCAGTTAGATGCAGCTAGATATTAGATCTGATGGTCAAATGGTCTCAACATACAATCATTTAACAACTCATCCAACCATTGGACTAAAGATCCTAACTCTAGTTCTATTTGTAGAAAAAAAAAAATCTAGAAGAAGAGCTATTGCATAATTGGATCATGCATAGATTAGTGTTTGATCCTGGTAGATGACTACAAACTCAAGGTCAAGTTTCTCCTAACCAGGGGTGAGTGATGCAGTTTGTTACGAAAGAGAAACACTATTTTGTAAATATAGGGAAGTCAGTGACTAGCTTCTAGTTTATAGAGGGGAATTTTTGTGAATTTAATCTGGTTGAAACAATCCATGGAAGAATCGTGTTATTTCACACAAGCTCCAACATTTTTTTTAATGGTTACTTTCGTTAAAAAAGAACGAACAGTACAAGAGAAAAGTACTG
>BMK_Unigene_000092
GAATTGATTTTTTTTTTCGGATGTGGGTTTTAGTGAATGTGCTATATCGTATTGTTGATTTTCTTTTGGAGGATATTGTATGAATGTGCTTGTTGGGCGTGTTCATTCAGTATTCTGATAGATTAATTTCGGAAAGAAGTACTTCAAAATTTTCTTGTGATACAGTTCTTGTGGCTTTAGAATTTGTTTTGAATATTGTGTTTCGGTTTGCTTTTTTTCCTAATAGTTGAAGATTAAATTGCAACTAAAAATCCTTTTTTTCTGAGCCATTATGGAGATGTTGTTATATATATATATGGATTAATAGAGTGAGAACATGTTTTTATATACATCAAAACACTGATATTTAGTGTTTATGAGATTATGTTGATGACATTTATGATGGCATAGGATTGTAGGGTTTGTGGGTAGGGAACCCTTACATATGTGTGTAAATTTCAAAATAACTTTGTTGAAAGAAAAGAAAACAAAGACGCAACTACTGCAAAAGACCAGAAATGTCAGCGTAGATAGGTATATGGCCTGAAAGCCTAAAAGTGGTGCATGGGGGCATCAATAAGAAACAATAAGAAATAATGCTCTACATGCCCACTTTTATATCTACATTGTCTCTGGCTGCTCCAAGGAGATGAACAGAAGAGACCCAAGAATCGCATAACAGGTCCCTTCGTTCTTTAATAATACTAGCTAATGTCCTGACCTGGGAGCTACACTCTTGACTTCTGCCCAACTGATCCCCCCATGCAGTCTTGGTTTTTGTGAGTCAGCTCAAATCTTAACAATGGAAAATTTAGATTCTGAAAATCTAAATATCCATCAAACTCAATCAAATGGGAGAAGAATGCTTTATCTTAGTCCAAATAGCATTGGAACTATGATTGCTCAACGTTTTTATTTATATCGCTGACATAAAGCAGTGACCCTATTAAAGCATCTCAACAATCAGTCAGCACTAAATCCTTGTTGAGAGGTTTTGTCTTCTGTCAAAAAATTCAAAAAAGGAAGAAAAAAGAAGAGTTTCTA
>BMK_Unigene_000093
AGAGGGGAAAGTAAGAGAGAGAAAGAGAAAATGGGTGGGTGCTCAGTCATGTTGGCAGGGAGAAGGGAGAAAGAAAATGGCAAATGGGGAAAAACAGAGGGAGAGAGAAACAGGGAAATAGACAGAGATGGGCTGGATTTCAGTGGTGGCCGGCGATGGTGCTGGCGGTGTCGCCGACGGCGACGGCGTGGTGCTCCGGAACGGTGCGGAAGCACGGCTGGGTGAGGGAGAGATGAGAGAATGGAGAAGAGAGGGGAGCTCGGTCATGGTGATGATCGGCGGCTTCGTCGTCCGGTGACGGTGAGGCAGTGAGTGAAGTGAGAGAGGGAGAGAGAAGTGAGGGAGGGGGCTGCTGTGAAGTGAATGAGAA
>BMK_Unigene_000094
AATAATAATAATAAATAAGTAAATAAATAAGAAATAGAGAGAGAAAACCTCCCTATGCAATATTTACACCAAAACTCTTAGGTCGAAATTAGCGACTTGCACAAATTTCTTTCATTGGGGTGGGTATGGGCCAGGCCGTCCCATGCCACACCCGCATTTTATATTTTCTCTTTTAGGCCCATGGGCTGTACCTGGACCTAATTTTCTCCCTGATTATTAAATAGGCTGAGCTTGGGCCTAGATATATGCTTAAATGCTCGTACTTGACACAAAGGGATAAATATTTGCAAATGGGCTGGGTCTGGGCTTGAATTTCAGTAATATGGATGGATCTGGGTCTAAATTTTAGGTTTGATAAGTAAGCCATCCTTGGACAAGCTTCTGTCTGTATGCATTTTTTAAACCTAGTATCTCAATCACTTGTTGGAATTATCTAAATACTAAATAATGGTGTGAGTTGAGCTTACCTATCCAACCCTTTCTACCCAACACAAACTATGAACTCGCATGTATGAAGCTCCTAACTGAAGTAAATGTGTCGACCATATTGACTCAGTGGTACCACTTTTAGCTGGCACATGTCTAGAAAGAGAGATACAGGTCAAGATCCAGCCCAAAGTTGTAGAAAACGTGATCCAGT
>BMK_Unigene_000095
AGTCCACTAATTTTACATAGTCATAAACTTGCTACATTCCAGCATATAGGGCATTTCACATAATTCCACAGGAGCAGCAGCAGCAGAAAATAGAACTACAGACTGCAGCACAGGGAAAAAACTCTCATCAATTGCTAACTAATCATGATGGTTTGCATAAAGAGAAGATAAAATTCAATGGACAGAATTCACATGCAACAGTCAAAAAACACTTTAAGAGGAACATCCAGTTTTACTGGTGAGGTACCTTTGGTTGAATCAAGGATTACTAGATTGTGAATACACATTAGCCTATCACATGGCATTAACATAAATATAAGCAAAAGGAGAGATACTGATGTAAACCAGATTACGAGAATAGGATTTTTTTCTCTCCTTTCTCTAATGAATTTTGAATCCCTAGATTCTGTAGAATCCTTCTTTCGTGCCAATGCCGCTAATCATCAATGTAGATTAGATAGCCCAAACGGACCTTGATCTGATCATTAAAAAGTTGCTGGGAAATGAGTTGGGCACCACTATAGTATAGAGGTGACATTTATCATCTCAAAGGTCGGTTTACTATCAGCAAGAAATGGAATCCATATCATATCATCAAAAAGTCTTTACTCATTTAACAACAGTATGCTTCACTGGGTGCTACCTTTTTTTTAAGTATAGTCTGACAAGTTTGCAATCAACTATCCTCCTTTCTTTAAGGACCAGAACAATACATACTGACAAACTATAACATCATGGAGGACAACCAACAACCAAACGGCCATCCAGTAAGGCCATTGGCATGCACCTCAATAGGGGCCACCAAAAAGAACCAATGGAAAAGCGTTCATTAATCCATAAATATGCATCACAAAAAAGGCATTTGGCTATCTTTAGCAAGAATTTAGTTACTTGTGAGACTTTCATTTTCATCATTTGTTCACTACATTTTGGTGCATAATTGAAGTCTAAACATAAAATAAAATTGTGGAATTGGACAGCTTTTTGAGTTATGCATCCAGTGGAACCAATAACTAGTGGCATAAAGGTCAAGGGCTTAAGTCCTAATTAAATCTAGTGTCATCAAACAAGAGTAATTGTGTAAATACATTTATTTTCAGTGCTAGGATTAGATTTAGTTGACATCTTAGATGCAAAAAGGGTTTCTATTTCTACAAAGCAAATTATTCAAACATTACAGAAGTGTTCTTTTGAGTAGTGAACATAAGAAGAGCTATGATACCTGGATACTTGTACA
>BMK_Unigene_000096
TGCAAACCCTCCTATCCACATGCAACGTTAGCACTTAATCCATTTCTTCTTGAAATCTTACTCTCAAGCTTCTCTCCTCATCTACTCAAAGAGCCAATCTCTATATCAAGACTCAAGAGTATGAATCTGGGATGTCATAGAAGCCAATTGTTCACTATGTCCAAGTCATAGCTGTCAATATTCTCCAATCGGCAAAATGGCCAAATAATTTCTGTTCTGGCCACTAGCCAAACCAAACTGCCTATCTAAAAAATATTATCCCAGAACGAAGCTCCAATCACTGAAATTCCAAATCAGCCAAAGAATTTCAGTTTGGAGCCGAAATTGTCCATTACGGTCCAAACTTGCTTTTATTCCATTGTTTTAACTTTGATTTAACCATTTTAAGCTATTGGCATAAACAAAGCCCATTCATCCATGAATGTTAAACTCCTTCCATCAACTAAAAAATGACTTGATAATGTCTTTTCTCCTCAAGCTACATTAGTTCAAACTTAAAAGGTGGAGACCACATGACTCCATTATAACCTCAAGAATAATAGGACAACAGTCTGACATAGGCTTGGGGAGGACTCGCTAAGTACTACCTTGAAATAAATCTAACCATTCACGTATAACAAGAATCCATCAAACTTTTACATTATTAAATCCATTTGATTTTTGAAATTTGCTCCTGACCTATGCAAAACCACCAAGTCATTTTGATGGACCCAATCTGAGAACATCTGCATTAGTTGTATTACTCTACCTCCTCCCATCTTTTATTATGGAAATCAAACGAAGTCGAAGTCACCCCCCACACATACCAAGGCAGTCCTCACTTAGCCGCTACCATATTTAATTTAATTCTCTCCACATGTAAGGACCATGCTCCTAATTATTAGGACCATACACATGAGATAATAATAACCCACGAGCATCCTTTTCTGTGATATCTAAGCAAAGACACAATGAAGTAAAATACTCAACTATACACTTTGATCCAATTTTTTGTTGTCCCACTCTATGACAGATTCCTGTTAAGATTCCAGTCACTTCTTTTGCAACCCAACTAAAAATAGCAAAATGGAAAACAGATTTGACACAAGGATCATTAACATCATCCTACTTGGACTCTTGAATGAGAACTATGTTAGAATTTATTGACTAGCCTTTTACTATCACTCAGTCAATCGATAAACCCAGTCATTAAACATTCCAACATATATCTCCATTCAACAACTAATTTTTCACCCTTCTCCATACCAGTTGGGCAGTAATAATTGATTAAGAATATTAAATTCACCAACTGCATCTTCCCATTGGGTTTAGGCCAGGACTTCACCCTTAACTTCTCCCTATGTTCCGAAGAGACTAAAAACTAACCTATCTCAAAAATCTTTCTTCCTCTATATCAAAACATACTAAATAATCACTGCAGAGCCTCCCAAACCACAACAACAACAATAGACTGTTTTGTGCATCTTTCTGCTCCAAATATTCATCCTCTGATACCAGATCTGCACAAAACCTTTGAGAATTTGGGGGTCATGCTAATTAACACTTCAACACCATCAACGAAAATCTCATTCGAAACATCAATGTGTAGAATCTCATTGTAAACAATAATTGGGAAAAAAATAGGGTTTATTGCAGAACCTTGGTGCAATCCAACTCTAGTTGGAAACTCAAATGTCACCATACACATGGTTCTCTCATGTTTTCTTCTCCTTTCTTTTTTGTTCTTTGGATTAGTGGTTCCCATAACCTCTCATACTGTCATAAATGTTCCAAATTATATCTATTTAACAAGTATAGACATGCCTATTTTCTATAGCGTTCACCAAACTGATTGCCTTGACATCCTTGAGTGCGCCTCCTCCAAGTTAATAAAAATCATGCCTAAATCTTTCCTCTTCTGTAAACTTCTTCAAGAATTATCTAAATAGGAAATAGCTTTCACAATTTTCCTACCTACCATCAACCCAAACTGGTTTTCTGAAATATTTTATTCATGTTCATAAGTGTTTCTCTATAACTCTCTCTCAAAGTTTCAAGGTATGCTTCATAATTTTGATAGTTGTGAATTGAGACCCCTCCTGAACTTTATCTACTCATAAGACATTGAATTGAGACCCCTCCTGAACTTTATCTACTCATAAGACATTCTTCTTGTACTCATAATTTTATAGAACAATTTGGTGAACCAGTAATGCCCAATCTCAACCCAATGAAATATACACATTAATAAGTATACACTCTTCACCATATGCCCTATTTTCATCCCATCTAAGGCGCGCCGACCTCTATTCCAGATATCCCATAGAACATTACTCATAATGTACTCCTCTCATATATGTTATATGAGAGATGGGTCTTTAAAACCAGATCCCAATCTATCTTTCAACTTACTCTTTCTTTTACCAAAATCGTCAGCTTTTTCATCTTTAAAGTTTAAACCACCAAATAAGATCATCATCATCATCACAGACCCATCCCATCAAAGCTCAACATTTTCCATACTCAAATCTATCATTTCCAGAATTAGACAGTAAATCTCTGAATGCCCCAGTCAAAGAGGCTACCACCCAAGTAACCCTCCATTGCACTTCAGATCTAGCAAACAGTCATTAAGAGCGAAAAACAAAACAAACATAGTTCATTACACCAAAAGATAACAAACAGAAAACCCCAATCCTTGTGGTTTTGGGTACATCCAAACGCGATGAAATGCCAAAACAAGACACGCATATATATTGAATGCAGTGATTGAGCCCTAATCCAAAATGAAGAAAATAAGAAGAAAAAAAAAGGCAGATCGAAGCCATAGAAACAGGCGAGTGAGGGAGCAAATCAAAGAACAACCACAACAAAATCAAATCATGATCGCAAGGATCCGTTACTGTGATAAGGTATGAGAAAGGCATACCGAAACGGGATGATCGAGAGC
>BMK_Unigene_000097
TCTCATTCATAAAGATCCGGCCTATATTACGGGACTGAGAAAGTCAACCCATAAGAATAGAAGGGCACTGCCTTATCCGTGGGGGGACAGCTTACACATAAGTCCATTGTCATCGTTGTTAAAAGGTAAAATTAAGACAGAACCTAGCTTGTTACATTATTTGCGAATTATGAATGATAAGAGAACAAGGAGGAACATCTGATCATGCATGTTTTATAGAGTTTTTTTTTTCTTATAAAACTTCAGGGTATAGGATTTGCTCCTAATGGTTATAGACAATGTCTTCTTTTGCTTACTATAGTATCGCCTTAATAGGGGTTTTTTTTTTTTTTCATAAAGAGGGAAATTCCACCGTTGGGTATATGTAATGATGATGTTTTTGAGCTAACATTGTGGTGATATTAAAGAGAGTTTGGGTGGCATGTCACTGAATATGGAAGGGCAGGGGCTGGGTAATTCATGCATTTACAGTTATTGATTTGGATAAAATAAAATAAAATCTTGGGAAAATGTGATCAAGGTCACATGGTCTTGGTATAAAGACAAGAATATATTTGTGGGCATATGTGATTAAGGTCCTGCAATAAACTAGTTTTTACATATATCTTTCCTGTTAATTTTTTTGCCCAGTATCTTGTGTGTATTTGTGGATTTTTTTCATTTTTATGTTTTGGAGAATGGTGTGTATTTTCAGATTAATCTAGGCTAGGGTCATTACCATTCTGAATTGCAACATACTACAAGCTATGACACTAGGATACTTCAAAATGGACAATGTA
>BMK_Unigene_000098
AGGGTCGCCGAGACTTGCAGGTAAGAATCTCTCTCTCTCGATCTCGATCCGCGCACGTTAACGTTAGCAGATGGACCTTAACGTGCGCGCTTGATTTTGTCGTGGTGTCTGGGCTTTCTGGTCCGTGGCAGCGGGGATAGGATTTTTCCTCTGTTGAGTTTGACGTTAGTACGCCTCGGCGCACGTTAGCGCGGAGAGCTTAGCTTGCGTGGTCCGTGGTGCGAAACCGGAGTATGAACTATGTCAGCCGTTTGTGGGAGTTTCGTATGAGCTGAACTTCCGGGAAACGTTGCCGACTGGAAAGTGGAAACGGCCATTGTTCCGACAAAATGCTGTTTCGGCGCAGGATAGACGATCTAGTTAACGTGCGCTGGGGGTTGACTGTCCGGCAGCTGGGAACCACGTGATCCGAGGGCTGTTTTGGCAGCTGTGGTGTCTCGTGCCCTTCTCTACTGTTTTGCTTTTTCACTCCAGGCCTCGGTTCTACAGCTCTTCTGTGTGTCAGTTTTTGTGTTTTTTTTTTTTTT
>BMK_Unigene_000099
CCGATCCTTATTTTTGTATCCGTGCCAGTATTTGTATTTGGGCACCGTAGGAGATGTATGCAAAGTTCATGAGATAGGTATGTAGCTCCATGCGTCTTTAAGAGAAAGCATTATAAAAGATTTATGCAATTTGATGGAAGCTTAGGGAGAGAGATTTATCATTGAGCTATGAATTAAGCAAGGGAGAATAGGTAGCAAGCGAGAAATGTAAATGCGTGATGGGAATGGATGCAGTGCTTAATTGAAAATTGTTGGTTGGAATATAAGGGGCCTAGAGGCGGAAGGACGATCATAAGTTGATAAGAGTGAGGAAACTAGGTTCAATGTAAATGGTGGCTTGAGATGCATGATTTTAAACATTTATGGACCCACAGAATAATGCAGAGGAAGCCTTATTTTGGGAAGAGTTGCAACAAATTAAAGAAAGTCTGGAGATGATATCATGGTGTCTAGAGGGGATTTGAATGTTGTAAGATTCCCTCATGGGAAGTGTTGAGGAAGAAAGATTATGCCAAAAATGGGGTCTTTTTCAGCTTAACCAATTCCAATGAATCGGTGGATCTATCTTTTTGATGCAGCCTAAAAGGGGCTGCTGTAGAATGGGCTTTCATAGTGGGGGCCTAGTGGCTGTTGTCAACTTTAGGACCATTTGCCCTAGTCCTATACCTTCACTAATAGCTCGAGCTTTT
>BMK_Unigene_000100
AAAAAAAAAAAAAATCATTCCCTTCTTGGAATAGGACAAGAAATATGAATGGAAAATCTTTAAGAAATCAAAGAGTGCCTGGTTGTCTCTTGAAGATGCCTCTTCTAAGAGAAATAAAAATATTAATGTGAATTCTTCCATTTTAGGGAATACATTTTATAAAATGCTGCCAAATAAGATTTTCAAACGGAATGTGCTCAGAATAACCAATTCTCATCATATAGAGAAATTCAATTCAGGAATGATGCAAAACAGGCCCATATAATCCATACATCAACACAAGTCTAAATCATTATTAATCTTCAACAACAATCAATCCACCTGAATCAAGTCCAATATTTAAGGATTGGGACCGTCTAATAAAATGAACTCACGCCCAGGTTCAGGCCTGAATCCCTCATGCAAGATCATAAGACTTTTAATTTATATAAAAACACACACATACCTACCTACATGTGTGGCATATGCATCAATACAAATCTAGATAAGATACTTAGAAATAATTACATTTTTTTTTTTTTATCCCAGCTTAAGGGGGCTGGGACCCCAAGAGACTTTCACCTGACAAACTCATTGTGATGTGCATTTGGCCCAGCGGATATAATTCAAAATTCCATATTAGTTTTCTTTCCCCTGCATGTCACTTGTCTCAATAGTACAAAACACAAGTTCAAGCCCCTTCTCATTGTCCACAAATCTAGGACAGGTGTGCTAAAATCAACCACAATGTAGAAAACCTCAAAATAACTACTCAGAATTATGACCGGAAAAAAAGAACACAATATGGAACATTGAAGTCCCAAAATTTTCAGTGTGGAAAAGGGAACTGTATATGGTACATGCTCAGGACATCTGAATGGAAACAGTAGTGGTCCAACTAACAAGTTGGGCAAAAACCGGGTACAAAAATCACCTTATTTTCCAAGAGAAACCAAACTTCTTATTCCTTTTACGGCCAACACAAATTTCTTGAAAATAAAAATGAAACTTTTCCATCTCCACAAAACTTAGGGCATCTTTTGAATTTTAATAATCATTTCTAAGGAAAGTGGCTTTGATCAATTCAAAGGAGCAGAGAGAGAATATTTGTATGAACATCAGCTCCGATCAACCAAGTGTATGGCTTCATTTTCAATGGGAGAGTGGAAAACTATTTTCTTCATATAATTGACCATCCACTTTCATGACATTTTTCTCTCACCAAGATTGTTTCTAAATCTCCATTCCTCAAAAATCAGTGAAAAAAATGTAACTAGTCATTTAATTTTAAGCACTATTTTCCAAAAGCCGATGTTTATTTATTTTAAAAAATGCTTCTTATTTTCCCATATTGAAAAAATGGATTCAAATATTTATGCTTTGTCAAAAGCTTCTAATAACCCACTAGTTCATACGAAAATTTTATTTGAAGGAAAAGGAGGCACCTTCGAAGCTTAATCACAGCTGAAAAAGAGCTATAGAGTGCAGCATCGAGCGTAGTAAGCAACCAAGAATCCCAATAGTTTGCAACGGATGGGGCGAGAAATGACGAACCAAAGCAATAATGTGGTGAATCGTGTGAACCATCCATCCAAGTAGGTAACCGTTGTTTGAAGACGACAACAAATGGGGCGAGCAAGGGGCGAACCAATGAGGGTGTAGAAGCACAAAAGCAGTAAGACGGTGAATCAACCAAGTTCTCTACTGTGTTGTTTAAGGCTTTAAGCAGAAATATGCCTTTGATGTAACCACATGTGTAGATGTAGAAAACCAGATGAGCACCAAAATTCTCTACGAAGTCATTAAAGGCTTTAAGACGAAGTATGCATCGTCGAAACCACAAGAGATGTAGAAGCAGAAAATCAGTGCATGTGAGATGTGAGACGTAGCTGCAAAATTCTCTACCGAGTCATTCAAGTAGAACCACGCCTTTTCAACAAAAAAGATAAAATAAAATAAAAAAAAGGATCAAAATCTCTGTGAGATTCTATCCTTTTTAAAGTTTCTTTTAGACCCATCTATAAAGAAAGTCAATATATAATGTTCATAAAAAGTAAGATATCAAATGCAATCAAACAGGAAAGGCAGTAAGAAACTTATCCAAATCCGAGCAGTTTGAGCTGCAAGTGCTGCTTAATAAAACACACTGGTCCAATGAAGTATGTGTTACCATCTTTAGAATTTTAAGCGATGTTACTCTTGGTAGACTAACTTTCAGCAAAGGCCATCTTCAACTCCTGCTCCGGCGTCGATCTCTAACCACAGCATTTCCATTGGCATATGGAGACTCTTCACGCCCACGGTTATATGGTGGTGACTTGCTATAGCTGCGACCACGCGGAGGTGAGACACTACGGCGCTTTGGGGAACGATCACGAGGACTGTAACTCCTTCGACCATAGCTTGGACTTCTGCGGTATCTAGGAGGGGTACGGCTACGACGTCTCCCACTGCCCAATCCCCCAGAACCAATACGCAAGCGGCATTCACGCGCAAAATGACCAGTCTCACCGCACTCATAGCATTTCAAATCAGAACCTCCAGAACGCCCACGACCACCACCACCACCACGGCCACCTCCACCACCACCCCCACCCCCACCTCTAGAGTTGTGAGAGAGCTCAACTCTCCATCCATTTTTACCATCCAATTCACGAATTGCATCCATAGCATCCCTACGGTCATCAAAGTCAATGAAAGCATAGCCAGGTGGTTTTCGTGCAACCCATATGCTTCGTAAGACCCCAAACGCCCGAAATTCATCTTCGAGTTCTCGTTCAGATACTCGAGAATCCAAATTTCCCACATACACACGAGTCATGATACCTCAAGAGACAGAAACAGAAGGAGAGGAAAAATAGCGTCTTGTGCTGAAAACGAGAACGGATGAAAGATCGGAGTCTTCAGGGACTTGGAGATCAAACCCTAATTTAACCTTTTATTGCAGGGAAGTTTTGGAAAG
>BMK_Unigene_000101
GACTTGTATTTGTAAGGTGGAGAGTTAGAAGATCCTCATTCATAACTTAATTTGGCCAGGATCTAGATTTGGAAAATGTTTGAAGGTAAAAGAAGGTTTTATATTAATAGTTAAAAGACTAACTTTAAAAAGAGGTAATAAAAATGTTACAACCTATTAGAATAATAAAACATGTTCAAGGCGAAAATAGAATGAAATACTGAAACTATGAAAAGGGAAAAAAGAGAGTAGAGATTATATAAATTGGATGAAAAATCAATTAGTTAAAAAATCAAAATCAATGAAAAATAATAAAATAAAATAAAAAGGTAAATTGAAATATGAGATCAATCGAACCTTAGGTGACGGTCCAAATGTGCGATCCTGCCAGAGTGTGTGCGCAAGAGAAAATCCTCTAGGGCTCACCCATTAAATATCTAAATGGCTTAAGATAAATGCTAGCCCCCTTTATGGGTCCTTGCCAAATTTTAATTTAATAGAAGATGGGGCCATCATCAATTTTGTTATGCATAATAAATGATTTTTTATTATATTTTTATTCAAGCATATTATACATGAACAATTTTATGATAAAAAAAAAACATAATTGAGCCGAAATGCTTCTTTCATATCCCATATAAGAAGAAATTTGTCTTGAGTAGTTCAGATTGTTCATAAGTGGGACACATTTAAACCTCGTTGAATTTATCTAAAATCAGACCTCAGACGCATATATCAGTAGAAGTACAGCAAAAGTGGAGGAAGAAAAGGCTGAACTAGGGAAGGAGTTTCTTTTTTCGAAAATGC
>BMK_Unigene_000102
CTGATGCACGTACTAATATCACAGGTAATGAAGTCATTAAAATCTAGTGATGTTTCAAAAGCCCTTGTACATTTGGTTTTAATAGTAAAATGTTCTTGATAAATATTTGATATCTCTAAAGAAAATTGTAGTAACCTTTTTTTAAACATTTGTAGTAACCTTTTTGTTTATTCAGCTCGATCATACAAGTGCTGTCTTAGATTTCAATTCAGCTGGAGTGGTATGGATTATTGGACTCATCATGGTGAAATATGGTTGTATTTACAACAAATTTGCTAGATCCAGTGGTTTATTGTTATATTTAAAAGTCAATGTCATGCGTGAGTTTAATCAAACAAAAATGAACCCTGGGAAAGTTATTAAATCATGTAATTAGTGCCAGTCACATCAGCATGGGTCCATTACTCATTCCTAAATATTCTTTAACCTTGTATATATTTATGATTAGGTCCATTGGAAGACGTTAGACATTATAACAATCAACCAAAGTTTAAAATCAGATAAAATAGCCAAAATCAGTTGAGAATCTTTGGAAGGGAAGGGTTCATCATGAATTCATTTGCGGGGGTCGGTGGGGCATGACAAAGGCAAAATTGTCACTTCTCATGTTTAATTTAACATCTTTTTAGCAATTGTTTGAGAGATATACACTAGTTTTTTTTTTTACTTTTTCTTCTATTATCCCAGCTAAGGGGTAAGGTCTTTGAGAGATGCTCACACATGCGAAGTGATATGAACTCTCACATGCAAGTAGACACAACTCACACATGCGGAATTAAGTTAGTATATTAAAACAGAGAGATCAAAGAGGTGCACTGACAAAATTCCTAAAAGCTATGTAATTTAGTTACGAGTGTTTAAACTCATAATTATTTTTTTTAGGTAGAAAACTTACAATTTGATCGAATGGGTGCATTAATTAACATGAATTCTTCTTTGACAGCTATGCGGAATGGAGTTCTTATCGGCACCCAGGTAACAGAAGTACTGCTGCTTCATATGAAAAGTGCAAATCAGAGGTCCAATTAACACAATCTGCATTTTTTGGCTTTGGCGAGTGGGGCCATGGCTGGGGATGTAAAAGGGTTGAGGATTGGATCAGGTCCAAGGTGGACGCTTACCCAATTAGATTTCTGTGCATTCAAGTCAGACATGGACCCTACACGAGTCTAATGTATAGGACGACTGGAACCAACTCCATTGGACCCATCTCAATTTGGACCCTACAAAAGGCCTGATTCAAAACCCAAATACATTATTATTTATACTTATACATATACCTCCCTAATTAGCCATGCCCAAATTTATTCTTCAGCCTGCAATGCCTCTCACTCTTAATTTACATCCATATCATCAACATATTCTAATTCAATCTATCTTGGGAGTTGGCACATAACCACAATAACCCCATCCGAAAATACCAAAAGTAGGCTGTTCTTACATCTGACCAGATTAATCAAATGCAGGCAGCTTCATCTTGGCTATAT
>BMK_Unigene_000103
CTGTAATAAGGTGGCTGGTAAAAAAAGAAAGACTAAAATGAGAAGAAAGATAAAACAAACAGCATATCCGAATGTGCTTTTTCTTAGAAATAAGATAGAAAGTTTAGGAGAGAGACAAGAGTGTGAAAGGTGGCAGAGAGGCGGGTCCACGAAAGCGAGGTGATGTAAATTAGTCGGTTTTGGGCGGCAATTATAAGTTAATTAAGCCCTCTCCACAACCAACAAACGCCATAAATACCCCTACACTTCTCTTCCTCCTCTCTATCCCAAACCAACAAACCAACAAACCATACTGAGCAAACCTACCACAACCTCCTCTCCTTTTCTCAAAGCAGAGTATTTTTTTTCTGGTGGCGTTGTGAAGAAGAAGGTGAAGAGATGGGAAAAGATATTGAAGTTGCAGAGCAGGGAGAATTCACGACCAAGGACTACACGGACCCACCACCGGCGCCGTTGATAGACATGGAGGAGCTGACAAAGTGGTCGTTCTACAGAGCTCTGATAGCGGAATTCATAGCGACGCTGCTCTTCCTCTACATAACAGTGGCGACTGTGATCGGATACAAGAGCCAGGTGGACCAAAATACGCACACAGATGTGGATCAGGTCAATTGCGGTGGGGTTGGAATCCTTGGCATTGCCTGGGCCTTTGGTGGCATGATCTTCATCCTCGTCTACTGCACTGCTGGAATCTCAGGAGGGCACATAAACCCGGCTGTAACGTTCGGCCTATTCCTGGCTCGGAAGGTGTCTCTGATAAGGGCAGTGATGTACATGGTGGCTCAGTGCCTTGGAGCCATCTGTGGGGTGGGTCTGGTCAAGGGCTTCCAAAAGGCCTACTATGTCAGGTATGGTGGTGGCGCCAATGAATTAGCCCATGGCTACAACAAGGGCACTGGCTTGGGCGCTGAGATCATCGGCACCTTCGTTCTTGTCTACACCGTCTTCTCCGCCACTGATCCCAAAAGGAGCGCCAGAGATTCCCATGTCCCGGTTTTGGCACCATTGCCCATTGGGTTTGCTGTTTTCATGGTTCATCTGGCAACAATTCCAATTACTGGAACTGGTATTAACCCGGCTAGAAGCCTTGGAGCTGCTGTCATCTACAACAAAGAGAAAGCTTGGGATGATCAGTGGATCTTCTGGGTGGGCCCCTTCATCGGAGCTGCCATCGCGGCCGCCTATCATCAGTACATCCTTAGAGCTGGTGGCATCAAAGCCCTGCGCTCCTTCAGGAGCAACCCACATGTCTGATTTTTCCCTCAGTTTCTCATGTTCCATGTGTGGATGGTGAAAAAGATGGAAATCTGGGAAAAAATAATGGCACAAATGTCTAAATGTCTATTGAAGGTGGTGGCCTTAGCTCTTTTCTGTTGATTTGTCTGAGTCTTTTTAGAGAGAGAGAGAGCTGTGGACCATTGAATTGTAGATAAATTCTCTCTGTTTGTATCAGTTTTCTGTACTGAACTTGTGTTGTGGTAATCTTATTTTGCTTTTCCTTTGTATGTACGTTTGCTTATCTCATTCTTGTCAACATGCATCTCTGTGAACGCAACACACATGTTCTATTCAGAAAACATGTGAAGATGAAGCATCTCAGTGAATCCATTTTCCTAATCCAATCATCTACCGTAAATAAAGACTTGAGAATGAG
>BMK_Unigene_000104
AAAAATGTCTCTTGCTATCATTCTCGCTTTTCTCTGTTTTTGCAGAGACTCTTCGCTTCTCTCACCTCATTCCTCATCTTTCTAGGGTTTTGATTCTCTCCTCTAAACTCACTTGCTGATGGGTTTTAGCCCCTGGTACGCTGCCCGATTCAGAGAAGGAAGGATGGATTCTGTTGATAGGGATTTCCTTGATCGATCTATGGTGGACCATCACAGACAAGAAAAAAAAAGAAAGAAGACAAAGCCTCATCTTCCTTTCAGAATCTCACAGAAAATGCACTGCATTTTCAGCCTCCACAAACTTCTTCAACTTCAGCTTCAGCTGTATCTTCATCTCCTCCCTCATTTTCCAGGAAATCAGAATCCCATGGCCACAAAAACCCCCTAACACATAAAACATTCCTTCTTATCTTCCCACCCTCAAACATGACTTCTCCCACTTTCTTCTTTTCCCCCACCAGAAATCCCCCAAATCTCCTCCCCCTTCTCTCCAAACGCTCCATTCCCCAATTCCATGAATTCCCTTGCCCCAACAAACGAGAAATGGGAATCCCCCCCTCCAAAACCCTCCTCCTTCTGTTTCCCCCAAACCCCAAATTCCTCCTCCTTGCCCCCTCTGCAACTCTATCCTCCTTCGCCGGCGCCGAAGAAGAGGAAGAATCTCAAGATGGACGGTCGGACGCCGACCTCCCTGGAATGGCCAAGGCATTCCACATCTCGTCTGGGACGGCGAAGTCGGTATCCGCCTGCATTGCTGTCGCTGCTCTCGCCTTTCCGTTCTTCATGAGATCAATGCAGCAGGGGATTGGGATCAAGGCGAAGGCGCTCTCCTACGTGACGCTGCTGTCGGGGTTCTACATGGCTTGGAATATTGGGGCGAACGACGTTGCAAATGCGATGGGGACGTCGGTTGGATCCAAGGCGCTGACGCTGCGCCAGGCAGTGCTGACTGCGGCGGTACTGGAGTTCTTAGGAGCGCTGCTGATGGGAACTCATGTGACTAGCACTATGCAGAAGGGGATTGTTGTTGCTACTGTGTTTCAGGGGAAGGATTCTTTGCTCTTTGCCGGATTGCTCTCTTCGCTTGCCGCCTCTGGTACTTGGTTGCAGATAGCGTCTTATTTTGGGTGGCCTGTCTCGACCACCCATTGCATAGTAGGAGCAATGGTTGGATTTGGGCTAGTGTATGGCGGTGTTGGTGCGGTCTTCTGGAGTTCACTTGCAAGGGTGACATCATCGTGGGTGATCTCCCCTGTTTTGGGTGCAGCTGTCTCCTTTCTTGTTTACAAATGCATCCGTAAGTTTGTCTACAGCGCTCCGAATCCAGGAGAGGCAGCTGCTGCAGCTGCACCTATTGCTGTTTTCATTGGTGTAACATTCATATCCTTTTCTGCATTCCCCCTTAGCAAGACCATTCCTGTTGCCTTGTCCCAAGCTTTAGCTTGTGGGGTCACAGGTGCATTTCTAGTTAGCAGATTGATCCACAAACAGCTTGGGCACCTCCTATCTTCGGAATCGGCAAAATCAGAATCAACAGAGGCCTCCCAACATCAAAATATCAGCTTCCTATCTGACGTTGCAGGCCCAACTGGGACCCAGCTGGAAATTGTCTATGGTGTCTTTGGCTACATGCAAGTCCTCTCTGCCTGCTTTATGGCATTTGCCCATGGTGGAAATGACGTTTCCAATGCAATAGGCCCATTGGCCGCAGCTCTGTCAATACTTGAAGGTGGTGTAAACACGAGTGAGATTGTCATTCCCACTGACATCCTTGCATGGGGTGGATTTGGAATAGTGGCAGGGCTGGTGATGTGGGGTTATAGGGTGATTTCAACAATTGGGAAGAAAATAACAGAGCTGACACCAACCAGAGGTTTCGCAGCAGAGTTTGCTGCTGCTTCAGTAGTATTGGGAGCATCAAAACTGGGATTACCCATCTCTGGAACGCACACTCTTGTTGGTGCTGTCATGGGTGTGGGGTTTGCGAGGGGCCTTAACAGAGTGAGATCTGAGACGGTGAAGGAGATTGTGGCCTCTTGGGTAGTTACTATTCCTGTTGGCGGGATTTTGGCAGTTTTCTATACATGGGTTCTAACCAAGATCTTAGTCTATCTGGTTTGAGCTGCATGCTCAAAGACAAATTGGCTCGGTGTATCAGGTTGCAAAAAGAACTGCTACATCATTTCAAGTGGTTGGTAGAGCAGTTTCCCTCATTCTTCAATTGAATTCTTTTCATGGAAGGAAATCACTTCACAGGGTTAGGAATGAATGGTTTGCAGTGGGGTTGCCTGTACATTAGAAATGATAGCGAGGTTTGTTTTCTGATTGCAACTGAAGCTCCTTTCAGTTCTATTCAATCTCTCTGCATTCTCACTTTTGGTGACTATCTTTGTCACTTTCACCGCAAACAGAACCACGTGATCTGGACTGTTCATTGCCTTTTGAACTTGAGCATCTGATCAGTGGCCTTTGGGCATGTTGAATCTGGACCATATGTATTTATTTTTACTTTTAAAATTGTGTTAATTGTATATTAGCAGATAGTGCTACTGAGCTGCTCCCATCAATGAAGGGCCTCCTAGTTGCAATACATATTATTATAATATATTAAGCTGGAAGGTTTTGGATCTAATTTT
>BMK_Unigene_000105
CCTCTGGATAGAGGATTCCTCTCCAGTAGCCAAACGTGCCCTTAGGATCTAGTTGAGTACCATCCAAATGTGTCACAATCTTGCAAAGCATAATTACCACCCTTTGGTGATGGCTTCCAGCTATCCAGGTAATAGACCATCTATTAGATGTGCCATAGCCTGGATTCGGCCCTTATTGGAAATCTATAGTTTGTGGGGTGGATCAAGTGGAATAGTTGAAAGATGGTCCTTTCCTCCATCTGATCGATGGATGTTTAATGTGGATAGAGTTCCAACCACTAAGCAAGGTCTAGCTGGGGTGGGAGGAGCCCTTCATGATGATCATATTGTAATGTGGGCTATCTTTTTCAGGTCTGGTTAGGCCAAAATTCTTGCAATTATGGTGGGTGATACAATATTACAAGATGCAAAACACGAGACATTTTTTTTTCCGTGCTGGGTCAACGGCCCAAGCACGGCCCAGACACGGTTTTTTCCGTGCTGGATCTGGGCAGCCCGCCCAGATTTACATGCCTAGTCCAGATTTAGGGCTGATTCGAACTTGACCAGGACAATTTTTCACTGCATCAACTCAGGAATGAGGACTCAGGCCTCCGACGTGCCTGGCTTAGGCCCTGGTGCTCGTGTACACTGAATTGTTGCAAAACAATGGAACCTCCACTTGAGCATGGTTATATTTTCTAAGAAGAGAAACATTAAATATTTTTTTTAATGTTTGAGATAATGTTTGAGAAATGATAACATAGTTGATCTCATAGGCAGAATTTCTGTGTTTCTTTTTTCGAGAGTATATAAATTATGAGAGGTGCTTTTAGTTGAGAAACAACTAAATGATATACTAATTAGTTATTGTTGACTACCACTTACTCTAAAAGCTTAAG
>BMK_Unigene_000106
TGAGAGAGATGCTTCCAGTAGTCATATTCCGGGAGAGCTTCTTGATCAGAGACACACAGTGAGTAGTTGGTTTCCTCTGCTTTGTTGTTTATAGGTTTGTTCTGCAAGATAGACTTGATTTATTTGTTTACTGTGAATTCTATTGCATTTTACAGTATATGGTGTTTGAAATTTTAATATGAGGCCACCTCAATGCAATTTATGTGCTCAGATTGGTGCTATAGAGTTAACACGGTTTTCAACCAATGTGCTTAAATGCTATTGATTTTCTAATCAACTTGGGATGGGTGCTGTAATACCGAGATCACTCAGCTGACCCCTGTAATCCTGCTGACTTACAAGACCGTTTGCAACACAGACTTGAATTGCTTATAAAACCAAAGTCCGGAGTTCTGGATTGACCAAATGATGTTGTATAAATTATTGAAATTTTAAAATTTCCTCAGCCTGGCATAGTCCACTGAGAGCATTAGCTGTGCACCTCAGCAAGCTGAACATTTGCAGACAGAGACATGGTGATCATTATAAATTATAGATCGGCTAATTATGATGCCCAGACACGAATACGGATGAACACAGATTCAGGGACTGGGAATACAAATTTGCATTTTTTGGAAATTTAGGACACGGTTATGGATACTGATGTGCTAAAAAAAATTCATTATAAATTTCTGAATGATATAATCTTGTCACATTCCTTTCTAACATTTTTTTAATGTTGAAAATCAAGAAACTAAGAGAACTATATGAAATATTGGACTTGGTGGGTAGGATATGCTAAACTTATACTCAAGTATCGGTGCTATATTGGGTACCTTACCTATACTAGTGTTGTATCGCTCTGAGATGGATATGCTGGGCACATACAAGTATCCAGGTATATAGTTGGCAATTCGCTATCCTTTTAAATTTGAGGTAATTTGAGCGAACATTATCTCGGAAAAACTTGAGTGACCAGTTGCTCAGAATCAATTGAAGGTGGCTTTCACCAACAATGAGGACAAAATCATATAATTTGGTCATTACCAGATTTTGAAGCAGAAAAAAAATGAAAATTCCAATCAAACCGAAGAAACAACAAAAATCGAGCAAGCAGGAATATAAAAAACTAAATAATATTTTTATTTAAGCAACATACTAATGTTTTTACCACAAGAAAAGTGAAAGGCATTTAAAGACATCTCCAGGAAAAGGAAAAGGACATGTACTGAATCAAATTTGAAACCAAATGATTTAGTCACCGTCAGAATTCACAATTCTATTTTCAACATACCAAAACAAGACGTCACTCAAATTTCAAACCAGAGAGAAATTCAGCCCAAAGCAAAAAAGAATTTCCCATCTCTAGAAATACATGTCTTTAAGTCATTAATCGAGAAGTTCAACCAGTAACGTCATTCAAAACTCAATGCAAAGCATGAGAAGCTGAAATCAATGGCATTCATGATGTAAACTGTACTGAGAAGAAATTGGTAGCCTAACCAGTAGAGTCGAGGAGCATTCTGCATGAGAGTTTCACTACCGGATACCACCCAATAGAAGCCAACTATCCACCAGAGAAAGAACAATGTGGTAAAATGAATCTGCTTCAAATAATGTTTCTCAATCATTTTAACTTTGAATGTGTCTTTCCTATATGCATATGATTGGATATTCGAGGAACAGAATATCATCACCTCTACAGCAGAAGCCACTCGCAAGATAGTTGCCTCACCCCAAGGACGGCCAATCAATTGCAATCCAATTGGAAGCCCTTGCTTATCATGACCAACCTGAACATAGATTATGTTAAAACAGAGAGAAGATCAAAAGGAAAAAAAGCCACAACTCACAAGGCATAATCAGGAGACAACTGTAAGCCACCAGCTACTAAAACCATATAATATTTTCGCCAAGAAAAAAAATTTCTTGCCACTTTCACAAAGTACAAACACAAACAGAAAAGACCAAAAGGAAAAAAGCCACAGCTCACGAGACATAATCAAGAGACAACTGTTAGCTGACAGCTACTAAAACCATATAATCCTTTCACCAAGAGAAAAAATGTCTCACCATTTCCATAAAGTACAAACACATGCTTTAATTAATAAGTGATGCTTCTGAAACCTAACCATTGTCCTAGGTGAAAAGTCAATCGTTGTGAATGTGCACAATACTTTGTATAGAAGCTTTGGAAGAATTTTGACATGAAGTGATTTATGGTTGCTTAATTTACTTAAGTGGGTGTATTTGTTTTCTTTCAGTTCTCCAGCAGAGATTTCAGCCTAAATAAGGTCGTGAGTGGAGCACAGAAATTTATTTATTTTTTTTGCTGAAACTGAAATTCTACACAATTCCATGTAGAAGATTGGACGCATTTAGACGTTAGGAAGTGATTCATACTGATGCCACTCATTTTTTTTTTGGTGGGTGTACTTTTTTAAGTTTCTTTTGGCTCTCCCAGCAGAGATGCCAGCTTATGTAAATGGAATTCCAGAAAATTTAAGAAACCCAGTAGATAAAATTTTCAAATAAGGACATCATTGAAGGAAGCAACTTTACAAGACAAAGATTAGACAGCTAGGACCTATGGAGTAGAATAGGAAACAGCACATCCAAAAAATTAGTGTAGCAAATATGAGAATGTTAAGATGGGTGTCATCGTATTAATTGATTCGCATCGTTTGGCAACGCTGAGAAACACATCAATATCAATTAAATAAGAAAGGATTCCATGGAATAGTAATCCATTAACAGATTTAAATTCTTAAACAAATATGTACCAGAATAGATTTTAATTAAGAAAAAAAAAATGAGAGCAATGGTCAGAACAACGATGGGCATGATAAAATTATTAATGTCTTGATTCTAGTTAAAATGAGTAAAATTGAGAACAACATTGGCATGAAGCTAATAATACAGTAGAAGTTAAACCATTGATTGACCCATACACATTATTATGTAAGAAGGCGGTCATCACGATACAGAGGTTATAATTTCTAAGTTACACATGAAAGTTAAGGCATCAGAACAACAATTCTCAGAACTCTGGCTACCAACCATAAATGTTAAAAACCCTATCTATGGTCAAGCATGTTTTGAAATCCATTGCCACAGTAAATCTACAAGCTTCCACATGTTCCTCCAAGTTGTTGCTGGTTGCCTCTGTTGAGAAGAATATTTGGATGGATCATTGCTGTCATGAAAGTTGTAGAATCATCACTTACATTCTCTTAACCCTAATTCCTTCTGAAAACATGTAGAAGTTCAATTCTAAGTGCATTTCGTTTCTATGTTGCTTACATCAAATCAAAATCTAAATTCATCTAAAACCTAGTTTTCACTAGAAATTCGCCTTCTCTGTTGATTGTCCCTTTTTTGCAGGATTTCAAAGCATGATTACAACAGCAGCAAAAAAAATTAAAAAATAGCAGCAACTATTTTTCTAAAGGAAAGAAGAAGAAGAAGAAG
>BMK_Unigene_000107
AACAACTTATTAAAATGAGATGATACGGCAGAGTCTCCCCTACTTTAGACTCGGTCCTTTGCCGAAATGAGAAAAATCGGAAGAGTCGAAAATCAACTCGGAGATATTATTCAACTAATCTCCTCATGTGGACAAACTGAATCACAAGTCGAAAGCCAGGACATAGGTCCGTTGAAATGGAATAAAGGGGTGTTTTCACACTTTGGGTGATCGTCAAGACTGCCGTACATGACCTTCACAATCCTTCACTAGTTTCTTTTTTATTTTATTCTTATAAACTGGGGTAAGCCCTTATCCTACCCAACATATGTGGGCAGAGCCTAAGTTAAGTGAAAGCCCTTGGCGTACTTAGCAGACCTACAATTCTTACCCCTTACCTACCCTCAAGGGCTAGGGTTGAAAGGAAGAAAATTTCTATTTTGTTAATATTTCTATTTATTTTCTATACTACCGTTGGCTTTCAACCTAATACTAACCACCCTCCTTTGTCCACGCTAGGGACGGGCAATGCAATGCAATTCTTTCATTTAATTACCATACATCAGCATGTTATTAACTTAAATGCTCCAAGAAGTTCAATTTAAACGGAGTTTCTTTCTAATAGAGAGAAAGACAAGGCGTGCATGTTCAGATGAATCAAAATTAATCTGTTTTTCCAATGGTTTTAGTCAAGAAAAATAATGCCCTAGTAAGTTCTAACCAAAAGAAAATGGTATAATAGATTTGTACAGGGTAATGAGTCTACGGGATTTCTCATCTGCCCTTGAGCATTTCACTATCCTGCTAAACATTTAATTCAAATATTCTTTCTTTTTTACTGGTATCATCTAAATTTTACTCCACCCTTATTACGTCTTCTGCTAAGCAAATAGGTGAACTAGGATTGAACTAGGATCACTGATGGTGAAGAACTCTGGATGGGTATGTGTGGTTTTGCCAGCATTTAGCAAAGCATAAATTAGAGAGGAGTTTTTTCTCCCATTCCAAACGGGGACTCTGGATGGGTATGTGTGGTTTTGCCAGCATTTAGCAAAGCATAAATTAGAGAGGAGTTTTTTCTCCCATTCCAAACGGGGACTCTGGATGGGTATGTGTGGTTTTGCCAGCATTTAGCAAAGCATAAATTAGAGAGGAGTTTTTTCTCCCATTCCAAACGGGCATTGGAAGAAGCCGCATCAATTCTTACCTTGCAGCTAAGAACAGATCCTTTTTTTTTTCTACCCACCTGTGCATCTTGTAGGCGTTAATATGATATATTACGGTCAATTGAAATTGCGCAAT
>BMK_Unigene_000108
AAACAGGATGAATCCATCAATTTCGCTATATGCGATCAACAGATAAGTCCATTTATAATATACCAAGCACACTTATTGTAAATTAGAACTTTAAAATTAGAGCTTTATTTTAGACCTTAATTTAATTAGCTCTTATCAGATAGATTAGAGTTACCAAACAGGGCCTAAGTCTCTTATTATTTGTGTAAAGTGCAAAGTGTTTCCTTTCTAAATTTAATCTCGAACTGGATGTTTAATAAACTGGGCAAGGGCTATTTAAAACTTTACCTTTTATATGCTCTCGCTTATAGTGCAAGTGAGGTGTCTAACTGTTGGCGCCAGCGGTTTAGCAGAGGTCGAACTTGGGTCGTTTTGCTTCAACATTGACTCAGTCTGACTCTCTACATAACATTTTCGGCCCAACTCTTGTAACCATAACTTGCCCGATCAGCCTCTCATAACTGGGTCGGATTAGGCCTGTTGCAGAAATAAAATAAAGGTGTTATATATACATATATATTTGTAAAAGTCCCCACCTTTTCTGCAAATTCTAAAATCTTCAGAAATCAAAATCAAGTTCTCTGAATTTTGAAATATTTCTAACTTGTTTCTTGAACTCACGCAGCACCGTTGCCATCAAATCAGGCCATTTGTTTATTTATTTTTTTAAGAAATAATGGGTGTTGACCTCACTTAAACCCAGTCCATTAATTTTCCATATAGTATCATTTTGCTTCTTCAATGTCCTGTTCAAGGGTTTCCATGGCCTTTGAAGCATGATGGTCATGAGTATTTCTCATGTGTGGTGAAACCTGTGCTCAAATGCCTGCTTCAGTTGTATGTATGCTAGGGAACTTTGTGGATGCTTGCGGACTGTAACTTGTAAGAAAGAGAAGGCAGGGAACATGGGCTTTGAGAAAATTGATGGCGTAGAAGATATGTAGATGAATTGTTGCCTCCAATGCAAGAAAGTCTTTAAGAGAAGAATCTGATTTCTCTTCCCCTTCTGCCCATAAATCTTGCCTATGTTGGTTCTTTGGTGGGCTTTCATCTGGAAGGTCGAAATTATAGGAGTCTATTCGCCTCAAATTACTGGCAGCCAGGAAGAAACAAGACCAATTTCATCTCTGGTATATGATACAGAAAAAAGATTAGAACCTGTTTGTCTCCAACGATTGTTTCACCTCAAACATGCATGAGAGAGAACTGAGCCTGTTTCACTTCTGACATCCTATATAGTTGAAAGAACTGAGTCTCTTACTCTCTCTCACCTCACATTCCACGTAGCGAGAACAAAACCTATTCATGAGAGAATACTAATGACAATCTTCTTTAAACAATCAAAGACTGCTGGCCAGCTGGGATGCTGCCAGGATGGACAGGCTTTTTTTGTGACAGTGCCGCCCCTGTAGTGTTGCACTGTCGGTGTCTCAGAGAGGAGATGATGGACATCTGGTTTGGGCTTCATGGCTGATGGAGACTGATATGTTTTTTGGCGGGCCTCCAGTACTTGTAAAGCTCCATGGTGGTGAGTGGATGTGGCTGAGTTTGTGGATTTAGCTCAGTCTGCCGATGCTTCCTTTGTGCATGTGCATTGTCAGTAAATGTGAAAGTGGATGTCTTGGTTAAGCAGGGAAATAGGAAATTGAAATGGCTTTGGCAATGTAGTCCCTCTCTTGATGTTAATTGCTTTACTCCTCTCCATTTTGGGTAAGCAGTTTTGTATATTTTGTTCAGGATGCTTGAGTGAGGCTCGTGTGCTCCTATTTTTGTTTGGGCCTCGTCCACATGTCTTTTGTCATATAGTCATCTTATACCGTACATTTTCTCCTTACTAAAATCATTACTGTTAAAAAAGGAGATAGGGAAAAAAAATAAAGATGAACTTGAAATTAATTCCTTGGAAGGAGCCATGCCTATTTCCCATCATTCAACTGTATTAATCAAATTGTAAGCTATGCACTAGCAACTTTCTGCTATTTTAGGTACCAATTACTGTGATTTATCAACTCATGCACTTAAATAATGAAGGTATGATCTCTTGATATGTGCTCATTAGTTCTATATCTTAAATTGTCATTGCTTATCTGCTGGAAGAGAGTACCCAAAAGCAGCTTCTTCTGTTTTGTGCATGGTGCAATGCATTTCATTTGATGTCGATTGCTTGCATGTTGGGAAGCATTCATGCTCTTAATAAACTTGGTTTAGAGTTACTTTCTCTCAACTCTTGGTGGGCATGTGTTCAGAATCAATTGGTTTCTAACAAACTCTTATGGTCAGCATTCAATGTGCAATTGTGGTCATCTGATGAGTCGACTGATGTATGGTTATGGGGTTAGGTCTTCTGTTTTTATGTTTCATGAATTGTATGTGGATCACTTGTGTTGTGTGTGGTCAAATTTGATCTAGGGAGAGGCTTGGCAAATCTCTAATGAAATATATTTGCATGGAAGAATGTCTTTATGGGTTCGTGAAGTGTTGACTGTCAAAAGAAAAAGTGTGTACAATGTTAAAGAGTGATCCAGAAGAAATTTGATTCCCTGAGACAAAGGATCTATGTTACCTGAATACTTCAATATGGTTGCCAAACATGTCTGACTCTTTTAATTGTAAGTTTAGATGTAGATATCTTAATTGGTTCTCTTATCTTTGCAGAATAGGTGAGGTTACGTGTGCCTCGATAAGAATCGGAAACCAATATAAAGTGATATTGTAATATAAGTTTTTTCTGAATTATAATTCTTTTGATGTGGCACTTGATTTCTTGCACTCGAAAATATGATTCAGCTCTTTCTTCTTAGTGCATTTTTAACTACTGGATTTTGTTGTGGTTCCTTGATTTGAAAGAAAGCACACTACTTACCGGCTCTCTGTCAGGTGGTTCATTATGTGGAATCAGCTTGTTGGTTCTTGTTTTTGCAGGATGGTGATCCACGTCTATCCT
>BMK_Unigene_000109
GCAAAGAGAAAACAATGCTTATGATACCAAGATGCATAGGAAAAAGGGATGAATCTAGAGGAATGGGGAAGTTCATGCTGTGTCAGTATTACGACACCATAGAAGGTATATTCTTATACTACATCATCATCACCACCATCATTAAAGCTTTGTCCCAACTACGTTGGGTCGGGTACATGAAAATTCCATTTCCCCATTTCAATCTAACCAGTATGTCTACATAGCTCCTAAATTTCAATTGTATTCCATTAACTAGCACAAATAGATCAAGGATTGAAATTGTGAAAGGACTTGTTTGTTGATTTTTATGATAAGAACATGTTTGTAGTTTGTACCTTGTACAACTGATGGGGGTTCCAATGATGCATTGATGCAATGGTGTAAATGAGTAAAAGCACCTACTGGTGCAATGAACTTGACAGCAATCTGAATTTCCTCCCCTTTTTTCACCCTTTCTTATATGGCTGCGAATGTGATACTTGGGTCTAGGGACATTTATCTTGGACTATTTGACATTGAAATTGAAGTTGCGCAATATCGCACACAAGATATCTTGGGACCATGTGGCCAGTTATGACGTTTGTGTCCATGTGGGTAGCTGTTATGTTTGTGGCCACAGCTTTCGTCTGTGTGACCATGGTAAAAGTCTTCTTGCACAAGATCTCACACTAGTTGTCACGGTCTATAGTGCCTTATCTTTTAAATTTTTTATTTAATAGTCAAATGGTCCTTCAACGTGCAAATCTGGATGGCAGGCAATCCCATTGGAAAGGTATTCTTGTATTCACCGGCTTAT
>BMK_Unigene_000110
CAAACAGCTCACCCACTAATAACTGCACAAACACAAACACGGACAAATCACACCATAACTCCATAACAAACAGAAACACAACTTTCCTAACCAAACAGAATAGAAATAGAATGTGGGATCAAGCACTGGTGGTACATAAAAAATTTCATCTTGCATATACAAGACCAACAATTTATTCATGTTCCCATGTGCTTTGTATGTGTCCAAACCAGTGAAGAAGATAGAAAGAAGGGAAATAGCGCAGTGACTTTTGGAGAGATCGATGGAGAGAGTTACTGAGAGTTTTGCATCTTATCAACGACTTAAAGCCGTTTATGAAATGCAAGGAATGAAGAGGATGAGAATTATGAGAAGAGTAACGTTCATGGCTAAGAGGAAATGAAGAGGAAAGGAGTTACGGTTCTGGGTTGCATTTGAAACCATCGTCTCCACTCATGGAATAAATGTTAAGTGGGCCATTACTTAGTATGATTAATGGGCCATTAGTTAGTAGGGCCTGATATTAGCAAGAGATCAAAATTTATAAGACGGTCAAAATCAATCCCAATTTGGGAAGGAATTGGCAATTGGAATCCAGCCGGCTTTATATAATATAATTGGGCTTGATAGAAGATATGAATCAATATGGGTTTGGGACAACATCTACTCATTGCAATGAATTTTTCCATAAATCTTTGTTCAGTTCTAGTCATGTTTACCTTAAATGTTGGACACTTCAACAATGAAATATTGTTTTACATCTATGGAGCGTGTTTAAAAAGGTTATGATTGACCATTCAATAGATTTTTTCAGTTCTCCAATATATGGAAACAACTGGATACAAATAATGGGATGTTAATTGAAACAAAACTTGCGAGTTTGCGATACTGATACCTTCAACTAGGGAAATATCTCTCTATGTAGTAATCAATACTTGGTTTGTAATTAAACTTTTAGAATATATCTGTCATATTCAACAACAGTATGGCAAATTGGTGCACAAAATATTCTTACAAATGGATAAGCCGGTGAATACAAGAAA
>BMK_Unigene_000111
GATAGAGTCAGCAAGCCTAGTCCCTGCATGCATCTCCATTGAACTTAAAAGGATTAGCAAACAGTTAAAGAAATCTTAGGAGGACTTCGTATGCAGAAAAAATATATTAGGGAACAATTTTAGATGGTTGGCATTATTTTATGGTACAATGGTCCACAGTGGATGGAAAACTTCCAAGATTGGAAGATGGTAAGCAGTGGTCTAGGAAATGGATGATTTATAATAGAATAACAAACTATTGAGAGAGAGAGAGAGGGGATGCATTGATCTTCCAAATATGTAGGCCTCCATTTGCTATGAAGGCCATCATTCAACATTCTGGATTTCAGAAACTTTGGACTCAGTATATACAATATAGTTGAGGTTTTAGTTTACAAAGCTTTACATATGAAGGCCATCATTTAACTTTCGGGGTTTCAGAAACTTTGGTCTCACATGGAACATACAATATAGTAAGGTTTTAGTTTACAAAGCTTTACATATGAAGGCCATCATTTAACTTTCGGGGTTTCAGAAACTTTGGTCTCACATGGAACATACAATATAGTAAGGTTTTAGTTTACAAAGCTTTACATATGAAGGCCATCATTTAACTTTCGGGGTTTCAGAAACTTTGGTCTCACATGGAACATACAATATAGTA
>BMK_Unigene_000112
GTAAATGATATGAAAATGTCAAATTTCTCATTAAGATAAGACCTCGCATTTCTTTTGATTGGTGCTATTTTATGATTTCGATGATTATCCATTGAGAAATTTTCCAAGTTGGTACATAGGTTTTATCGTTTGGATCTATTCTTTTGGTGTAACATCTTTGCATTGTGTTGCTTTTTCTTGATGTGCAGTAGGTCCTAGTAACATGTTGTGAAAGAATCTTTGCGTAGATTGGCGTTCCAATGAACTGTACTTCTCAGAGAGCGAGCAAACTATTGCACCTGCTCACTAAAATTTTAACCTTTTTTGGTCTCATTTGTTTTAATCCGTTTTATGTGTTAATTTTCAATTCATTTCAATAGCTATTTATATTTTTCACATTTTCTTCCTCTTTCTGATTGATTTTCTAGGCTTGCTCTTTACATTTTTTTTCCTATCTTTAAAATATTGATACTATTCTTTCAGGCAAGCAGGATAGCTACAGGTGC
>BMK_Unigene_000113
GTAATAAAACCGTACTTCAATTTTGTGTTTCAGGTACTTGAACATTGGTGGATGGAGGCCATGGGAATGATGTTTCTGTTTTGTTTTTCTATTTTACAAAAGATTTCCTAACCTTATGATGTTGAAATTCCATTATGTGCTACATATGGCATCTTCCCACAGAATGGATCATGCCAAACTAATTCAAACCCCTGTTACTTCATCTCAATGATGCCAGGGACCATCTTTATTTCTTTTTTCCCTTCTAAATTAATTTCTAAGTTTGTTTTGAATTAAGTTATGGGCACTTTATCTGACAGTCTTTCGTTTATTTGCTTGTTTCCACTGTTTTTGTTCCAGACCAATTCATGAACCATTAGTCTTTACCAATTTGAGTTGATTCATTAATCTGAAATTTGTATACATGTAAATGAATTCTCTCACACGATCAACATGCACATTGATCTCTTGGGTCATTTATACAGTGCAGATTATTGTATGGAAATGCATGCGAAAGCTGCTCAAGATATTCTTGTTTGAAATTTAGAATTTCAATACACCTTTACACCACGTGCAGTCTGTTGATCTTGCAGACTTCTGTAAAGGAGTACCCTAATAATAGAGGCCAATTGTGAACACTGATCTGCTATGGATTTTGGATAATTTTTGGATTCATCTTTTTGTGCCTATAATTATGTTCTCATAGTAGTCTCCACCACTGTCTGTTGATGTTGCATAGAACAAAAGACTGAAGGGGAATTATCTTGGTGGAAAGACCAGTTCTGACCCAATACTTCCAAATAAGACATCATACTCTATGAACAAGCATTTTTTGCATGAATTAGCTAATATTTATTAATTAGGGAATAATGTACAAGGATAAACCTTCTTCCAGAGGATGAGCAATCAAGCCATCTGCAATCAAAATACTTCTCCTATATTCCTCAACTTAGCCAGGTTGTCTGCTTCCTTATTTTCATTCTCAAATCCATTCACAAGGTTGTGTGACAGTAAGACAGTATTGAATCCGCTTATGCTCCTGCCATAGGTGAAGGTGAGAGTGTTTGGATGTCTTTTGGACACTATTTAAGCAGAGATGGACAGTTTTCTTTCTTGTTGCCTGGCAGCTCAGCAACTGCCACTGCTGACTCGGTAAGGTTCCATGTAAGCCGTACCTGGCCATTGGACTGGTTCGCTTCATTCTACATAAATAA
>BMK_Unigene_000114
AGAGCCCATTTGAAATCTCAATCATTCACCTCCTCACCTCTTTTTATATACAAAAATACACACAACCTTCGCTATATATACCTACATCCATCCTTCTTTCTACGCAACCCTTCTCTCTCTTACTTTTCTTCTTCCAAGCTCTTTGTTCTTCCTTTCTCCAAAGAGAGTATGGGAGCTCTTGATTACCTCTCTAACTTTTGCACTTACAGCCCAATAAGCAAACGCAAACCAATGCAGACAGTTGAGCTGAAGGTGAAAATGGACTGTGATGGTTGTGTAAGGAAAGTGAAAAATGTTGTTACTTCCATGAAAGGTGTGAAAACGGTGGATGTAAATCAGAAGCAGAGCAGGGTGACTGTTACAGGATATGTTGATCCAAACAAAGTATTGAAAAGAGTGAAGAGCACGGGAAAGAGAGCAGAGTTCTGGCCTTACGTCCCGTACAACCTCGTCTATTATCCATACGTTTCACAGGCCTACGATAAGAGGGCTCCATCTGGGTTTGTCAGGAACGTGGTCCAAGCGTTTCCTAGTAGCCCCAGCAACCATGACGAGACCATCACCTCCCTCTTCAGTGACGATAACCCACATGCATGTTCTATCATGTAAATGCTTGAGAGAGAGAGAGAGAGAGAGGCATCATGCATGCTTCTTTTTTTCTTCAACTGTAGTTGGGGTGTGTGGTGTTGTAATGAGAAATGAATAGATGTAATGTTATATGCAATATTTTGAGTAAAATATTGCTTGAATCTTGCAATGGTTTTGAAACTGGGTTTCGGACACTGTCTCTGCAGTGCAACTGCTCGGATTTGGTACAGGTACAAGTGAAATTTAGCACAGTTTATTATTAGGGGTTTGGCAAAAA
>BMK_Unigene_000115
GAGAGAGAGAGAGAGAGAGAGTCTTACACTACTACTTGGGTCTTCTGTAGCTTCACTGGGGCCCAATCAACTTCATAGCCCCTCATCTTTTCATCATATACACACACAATTTGAACTTAATACAATCCAACTGAAATTTAGGGACAGACCTTCATTGTGTGTGAATAGGCAAAATCACTCCTTGAATCAATTTTCAGACATCAAATATCTGGACACAACTCATGTTACAAGTGAGCCAAGCTAATGGTGATGGCAGTATAAAACCTAAACAGAGATGCTAAATCCTGTGTTGAATGCACATACCGTTGCTCTTTGCTGAGAGACGGCTACTATATAGGGACTTTCAAGTTTCAACCCCAAGGAAACTCAAATCTTCTGAGTTGTTTAATCATCACCAATCACCATCTTCATATTGGCATCCACAACAATGTCCATCTGCTATTTCTGCAGGATCCAACTTCATATATTCGCTCAGTGATTGAAATTTAGAAGCTTCATTAACGTCGAAAAGAAGAGAATTAATGACAAGCTATAGACAGCCAAAGTTGGCAATTGATAATCAACATCCCACGGGGAAGGAAAATAAGGTTCACAATTAGACACATGAAAACCAACTTCCTATAACTCCCTTAATTATTATGCCACTCCCTTAATTATGCCTCATTGGCACTCAAAGCATGCCAAAAGAGGTAACAAACTACACAGGACAAAGGGCTGGAGAATCCAAGTTTAAGGATATAAAATTATAGGAAAAAAAACAATATACTGCAAACTAAAATCAACCTTTTCATGCCATTAGATGCCATCAGTCCATCACACACGATTAGGCTATTAAACTACGTTTCAGAAAGTACAGCTCTGCCAGAAAGATGGGTTTTTGTCATTTTGTCTCGAGTGGAACACATTAAACCAACCCCAAATCAAAGGGATAATATTCATTTCAAAATAAAGTAAATTACAACAAAAAACCATCTTCGTGTAAAAAGACAGTAGCATATTGTGTAAAGCACGTCCAAAAAAAAAATCAATCAAATGCTAGCATCTCACAGTACCAGCTTTCGGATGGAATTTGGACAATTACTTGGTAAATTGCAGTCAGCAACAACCAAATATTTGTGCCCAGAATAAAAATATAAATCGAAATAGTGGGGAAAGAGAGAGCATTTAGAGTCTAATCAAGAAATATAGAAGCATCCATAGTTCCATACTGTACAGTCCTACACGGTTTCAATGGCAAAAAAAAATAAAGTTGAGCATATTCGCTTTTGGAGGAAGCAAACTCCTGCAGTTTTCAAGACACACCTGTTAAATTCGCATCACCATTGCTTCTATGTATTACATCCATTGCCGAGATTGTACCATGAAACTACTCCCCATGATATTGTGATGATCATCATTTCCATTTGCAGAGTTTCTTGCTGAAGAGTCGGGGGTGGATCTGAAGGCAACAGGCAACATCATTGCCCCAATTGCCAGTCCGCAAGTGTCAGACTTTAGAACAGAACTGGAATCCTTGTTTGTGTCAATCATAAAAGAGGCAGCAGTTACCTGTACCGGTCCTGCAGCCTTTAAAGGACCCTCTACGCCACCCCCAACTATACGACCATCTGTGCCAGATAGACACACACTGAGCCCTCCAGTTCTTGATGATGCTCCCTCAATTTCGGTATGCAAGTATGATCCAGAAAGCGACAGAATCTCAAAACATCCCTCATAAGTCATATTCCCCCCCGACGTGGCTGGCTGACGTAGAGATGCAATAGATATGGAACCAGAAGCGGAAAGAATGCAAACTGCACACTTTCTTTGCTGTATGAACGACATGATTTTTTGAGCCACGTCTTCTCCAGCAGCAACTGCGATGAAATGGTGTGTAAATCCTTGACCTGCATTCCCGAGCGAATCTAACTGCGGTTTCTTGGAAGGAGGAGAGGCAGGTAAGGCGGAGGAGGAGGAGTGAAGGGAAGAAGAGGCGAAAGCCGCCGGAGGCTTCTTGGCGCCGGTCGCCCCACCCGAAGCGTACTTCCGAGGTCGGCCTCGCTTCCTCTTCACACTGCCGGAGACGGGAGCAGGGGCGTTGGAGGCTTGGCCGGGGACGGGCGGCGCTGCTTCGGAGGAGGAGGAGGAGGGGAGTGGGGTTGGAGAAGTGGCGGAGAAAATGCCATTGGAGACGGTGGAGGGGTGGTAGTAAGCGGTGAAGTGGGTGTCGGCGGCGCCCTCCATTTATGGCGGTGCTGGCGAAGCTAGTACCCGCCCGCGTGAGAGATGAGAGGGTTAGATTTTTTTTTTTTTTTT
>BMK_Unigene_000116
AGAGAGAGAGAGAGAGAGACCCCATAGGGTCTTGGGGAACTGATTAATTAATATCAATAATCAAGATTGTACAAGACATATGCTGGCAAAAGTCGCACGAGAATCAGATGCCTCACATGGGACTTTGGTTAAAAAAGAGGAGCTTTTTTCCCAATTATATTACACTTATTTCGTAACATAAGATGAAGAAAAAGAGGCTGAGAGGCTGATCCAGATTTCATGCCAAACTTTTGTCAAACAATGAAAGAAATGACAAAGTAGACTTGGATAGTTTATTTATCGTATCAATTTATTTACACTAGTTATCATATGAATGGTTTTTGTTATGTATATTCTAAATATGGGATTTTACCTTGTTTGTATTTCATTCTCTTATGTTTTCCCATTAATAAAAATATATTTAGACAGCAGCTCCCTCGAGTTGTATCGTGCTCAACAGGGTTTCAGTTCTGCTGGGCTGGGTTGAATCGCCCAAAACCAATTAGTGAATTAGGCAGAATTCTTAAGGCTACATGAATAACAATCAAACGATCACAATACTACATCTGTAACTCGTGCAAACATGTTGCACGTGCACAAGCATGATAAACATGTCAATGGTGAATAGTGTCATATAAAGAACAACACAACACTTGAAGATAATGTTAATGACGGGAAAAAAAACACTTAAAGACACCCCTACAACCTGACACTAGAGAAGGAAATATGCCACAGAAGCTAATATTTCTAATGGAAGTGTGGAAATCTCAGCATATAGACACATTAATAGATGCACACAGCCACTCACAACTGTGAGCATTCACCATTGACTCACTTATTGGCTAGGGCATTCCATGATCCCCTTGCACTCTGATATTTAATGTTATGAAACTTTACAAGATTAGTGTAAGGATGGCTTCGTTAACTCTTGTCTCTTCTGATGAATTCTCTGAGCATTCTATTAGTTGGTTAAAGTTGTAAGTACTCCTAGAATCCACGTATATGATATCCAGCCAATAACATACAGTTCTGCAACATAATGGTAAGCAGCTACTGCGAAGAGACATTGGGACCATGCCCCGTCCAACAGACTCATGGGCCGACCCACCGTCAATAGGAAGCCCTGCATGTGTAACAGCCTCTGTACAGTTCCTAGGTCTTCCGTGCATTAGTCTTTACTCTACAGCAATAGAATAGGTCTTCCATGTAACCAATCCAGGCTCTAATCATGTATAAATGAGGTCTTAAAGCACCTCACACAAATACAGAAAATATTACTCTCTTCAGTTCCTTGTTATAAGTGCAAAGTAAGTCTTGCCAGTCTGGCATAAGTGCAAAGTACCGTCAAATGTATGAAACAGCCAACTCCAAATTTCTAGATATGAGGATACTTCAATGTATGAAAAGTCTCCACCTCTCAGTTTATGTCAAATGAAGTTAACCATATAATTTGCAAGAAACCCAAGTAAAATGAAAGAAAAAAAAAATAGCAAGGTTGATGAATCCCAGGTGTTTATAAGAGAGGGTCTCCTCATCCAATCTATGATGCTAAACCTGAACAGCAGTAAAGGCAACCCAACCACATGAAAAACAATGCAACAATGCAAGTAACAATTAAAAGGTAATTTGAATATCACACTTTTACTTCATTATTCAAAATTAGAATGAAAGTAAATAACATCACCTGGTGCTTTAGTGAAAAAATTCATAATAAATCAATTAAAGAGTGAAAGGAATGAATGCATAGTAAAAAAGTAAAAAGTTTATCACATCCGGCATGAGATTTTGAACTACCATTAGATACCATCAGCCAAAAAGACCATCAAAACAGGAAAATAAAATCTCACCAAGCAAGTAGAATGGATAAAGTTCCCATCAAGTCTTTAAGCTCTCTCTCCTTATCCATTATCAATTAACGTGTGCTTTTTTATTAGATGTCATTATCATCAAAGTTCTCTATTTGGCACGTTTGGGTCCCCTTCCATTATCGATTAACGTGTGCATTTTTATTAGATGACATTATCATCAAAGTTCCCTTTTTTGCGTGTTTGGATCCCCTTCGTGAATTCTGCTTTTCCACTCAACCCTTTGCAACCATGCTTTATCTAAAGTCTTCACTGTTCTCCCCTTTTTCTACTTCCTTGAACATGTAACCTTTCAATGGGTCCTCCAGCGGGCTGATATAGTGCGATAAATCAGACATTACGAATCCGGTCACATTGTTTTTTATACATTTTCACCCTCAAATCAATCAACATTAGTGTAAGTAGTGGTGCCCTGGTAAGTACTTTGGGCAGCATAAGGAAAAATTAATATCTAGCCAATTAGCTTGTAATTTGATGCATACATACAGAACACATGGACTTAATAAAAATAACCACCTAATCGCGCAAGCAAGCAGAACAAACAAATGAAACTAATAAACACTCGAACAATAAGAAGACAGTTCAAA
>BMK_Unigene_000117
AATCAGAATCATATTGACCTATAATTTCAAGATGAAAACAAGAAGAGAACAAAATGCAAAAAAACCAGGAGTTCCCTTCAAAGAACCGTGTATGTAACAAAATAGTGACTTTGTCCCATAGGACTTAGGTACGCTTCCTCATGCACATGCACATACCGCCCACACACACATGCTCATATTTTGAATGACTTAGAGACTATATACCCTTACTAAATTCATCCACTTCAATCGCAGGTCCGCATCTCAGTCGACCAAGTCCCTGATCTCAAATGCATCTTTAGCTTTCATCTTTACTTAAATGCATGGTTGGTGTCAGTCATCACAAGACCATCAAATCTAGACCAAGACTGATGCAGGACAAGGCCATGAATGAGCCCTAACAAGGCCCCTGGGCCCAAGCCCAGGTCCATATGTGTTCTCAAGGAGCCCAAGCCTTCTAACTTTCCAATCATGCACTATACCACATGAGGATGGGCCCTACGGCCCCTACTGGTTATTTAAAAGTTTCCACTTGTTAATGGAAGCAGCCTCTCCAACTTGGTTCTTTCTATTATTTTTCCTCTTAGTCCACATTCAATGTTCTAGATTAATTAGGAAGTTACTAGATGTCACCTAATTAGGAACAGAGTATCTCATACCCAAGATGAACTTTCTATTTTCTACAGCCACTATGCGTATTCAAACTGGCCCAACATGTATTTGAAATTCATTCAATTATCAATAAAATCAAATATTCTCTTTAATCTTGGGCATGGATTCCCAGATCTCCTTCAAGCTTAGATTGAGCACGACCCTGGCTGCCAAGTTTGCATAAAAAAGCACTGCAATCTGGACTCTCAGAGCTAGCACTTCAGAGTTCAGACTTCAACTAAATGTGATAGGATCCTAGGAGCTTTGGTGAAGTTAACCACTTGGAAGGTCTGGAGTCATAACCAAAAATAAAAATAGCAATTCATCCAATTACAAGGCCAAGACCATCATTACCTTTTGGCCACACAGCACAAAATGACCGATCCTTTAATTCTCAAAATCAGATAATGACGAATGCGCTCAAGAACCCAAAAAAACACCACGCAAACACTAGCATGTACCCGATCATAAACTTCATTTAGGCAGCATATATATGCTTATACCATATATTTTGGATGAGATCAATAAAAAGAGTGGAAACAGAGAAGGGATGAGAATAATAAGAGAAAAGGGATTTCAATTTTCAAGAAACACTTCTCACATCTTAATATAGATATATTCATAAAAGAAATGAATGAATAGTTATCTATCCCCACCTTACAAGTTGCAACATTCCAAGCACGTCAGCCAATCACATACCCGAATAAAATGAAATTTTAAGAGATTAAACAATAATAACTAAGGTCGAAAGGAAAGGACATG
>BMK_Unigene_000118
CGAACCCAACCCCAACCCCTATGGTACTGAATTAGGGTTTCGTTCTACTACCTACTCTCTCTTTTTCCCCTTTTTTCTCTTTTCTTTGCAGAATCTAATTAGGGTTGATTTTCTTCGTTTCTGTCTTTAATTCGAAATGCGCTTGGAGGATTGATTTGGTTTGTTGACGAAATGAGATTATCTTGGACACACCATACGTTTAGTAAGTGGTTAGGTTGACGACGAGGATTGGATCCATCAGATCATACTTTTGTAAGTGACATGGGGAGTTTGACTAGGCTAGGTCACTAACTAGGATGTAAAAGAGTAATCTTGATGGAGGAATAGAATTCAATGAGAATTAAAAAAAAAAAAGTATTGGGGAGGGGATGAATTCCACGGCCTCTACAATTTAGTGAAGAATATGGCTCTGGAAAATCTATGGAAGCTTTAAAACAAAATATTTCAAGCTTTAGGAATTACTCTTATGGCCATTGGAGGGAGGTATTCAAGCTATGTAGTAACGCTGTAGAGTGCACCCATTTTCCTGTGACAGTTCACAGTGGACCACCACGAAGAGTTCAAAGCCTAGCCCTTCAAAAGGGTTTTATGTAGAGGAATTATTAAGAGTTGAAAGCCTTAAAAGCATTTTAAGGACTTGTAATTGAAAAAAAGAAGAGGCAATTCCAAGAAGCTTGAAGCCATTCGATGAAGCCATAGATGTTAATGGAGTATGGTACCTGCCCATTAGGAACTGGCGTCCCATTTTAAGGTTGTTGATAAGGTGATGGCATATTTGTGGAAGGAGTACTTTCTGGTGGGCATGTATAACAAGCTTGGAGGGAGGATGTTGGGATATTGAAGTGATTTGGAGACAATGCTTATGAGGTAGAATTACCTTTTGGGTCAGACACATCCCTGACATTTAATGTGTCTAATCTATTCGAGTATCAGAGAGAGCATGAGATTGCAGAATTTCAGGTCTATCAGCTGGTCACACTTCAATATGAAATCGACAAGTTTCAGAATAGATGAGGTTCTCCTACTCAAAGATAGTATTTAATCAAGTGGCAAGGAAAGCCTAGATTGAAACAAACGTGAATTGCTGAATCCACAAAGTGGATAGTCACAAACTTGAAGTCTACAAGCATACCAACTCAATGGATCTGAGTTCTCTCTAACCTGAGTGGAATGATGTATCTCAATCCTACTCTACAAGAGGTGCCCAGCCCAAATGGAGGTGCATCAGGCCCAACCAGGCCGAAGTAGGCTAGTTAGGCTTGCTGGATCTAGCCAGCAACTTGTCAGGCTCAGCCAAGCTTGTTGGCTTGTGTCAGGGCCCAACCTACTAATAGAAATTAAAGTTTTCTATTTTTTTTTAATTGTGTAGGAATTATTTTGGGACTGCCAACTTTAGGAATGTTTCTTTTCTTTTTCTTATTAAATTTCTCTTGTTTGGGATTTGAGAGCTGTACAGGTGATGTATAAAGGGGTGGACGAGTTCATTGTTCATTGAAGGTTTTCTTGTATTCTCGATCAAGGTTGTTGGTGGTTCTCTTTCCACCTTCTATCTAATCAGTTGTTTTTCTTTGAGCTACTTGATTTCGTTTCTTCATTTCTTTGATAGGCTTCATTCCTACTACTCCTTGCAACCTTTTTTTTCCTATTCTTCAACTGAAGGTCTGAAACATATACTCTGTGGGGTTATTTATTTTAACAAAGGGGTTTGAGGATGAAAGGCATTTGGGGTTTGGATTTAGATAACAATGGACAGTATTAGCTACTAAGAGTAATATACTACTAAGTAGTTATTTCAACTCAACGAAATCAATCCTGGTTTGCACATTTAGAAGAAGCTGAGAAGGTAGGTTTAAATTAGATAGCTGGTGAGGTACTGAGATTGGGATATAGAATTTGGACCATGGGTTTCGTATTTTTTCAGATCGCAATAATGTTCGTTCTCACTGCAAGTATCCTCTACTTTTCAAATATTCTTATTTCAGTAGTTTTGTTTTGAGGATTTTACTGGAAAAATCCTGAAATATAGCCATTTATCCCGAAAGGTCCTCGCAAATTGTGTAGCACTAATGGGGTCCTCTCGCCAATTTTTTATACTTTTTTCTGAGCG
>BMK_Unigene_000119
CATTTCATCAGAGGTCCATTTATGTCCCTGATTGTGCACGACAATGACTTCATCATGTACTCCATGCAATAAAGAAATATTTATATATAATACAAACTTTACATGGATGATTGATGAAAGACATTTTCTAAAGGTCCAACTTCACCAAGATTGCTCATTACCTTCTTTTTTTTTATTGGTAGATTGCTCATTACCATTATTTGACATCTCAAGAATTGCCTACAACAATCAGATCCTTGTTAAAAGGAAGCTGAAAAGTAGCATAATCTTTCACAAAGTACCACCATTATACTTCATTTAGAATCGTTTATGGCTGAAGCACCTACGAAGATAGTATCCTCTCTTCATTCCACAAATATCTAGCAGTGTTGGGAGGACCTGGTCATCCAAAATTACTTCAACTGATATCAAAATGGTTTTATCTTACGATAGACCTAGAATATCTTCACATCTTTCAAGGCAGCTATTCTATCTAGTTTTATCTTTAGACCATGCCATCGTTACAAAAATGGTTGTTGTAAAATCCAAATATAGGTCAGACATGGAAATAGACAAAACTTGGTAGAAACATTATGAATATTTAAGTACTGAAGCTCGCTACTTGATTTGTGACTAAACAGATACATCTCTAAAAAATATCCATCTCTTTACTTCGAAATTCCATATAATTCTGAAGGAAAAGAACATTCCACAGTGTTCTCTACCTAATTAAAGACTTGGCAACTAACCCAAAACCAATCAACTTACCTATCTTCCTTATTTAAACTCCAACCAGTAATCATTCCGGCATCTTGTAACAGCTATTTAGAATAAAGCCTGTAAGTAATTAGATATCAGTGGATGACGCTCTTGAAAAATTTGATGCCTGCAGACTTGAGAAACAACTTAACTTCTGGATTATGAGACAATTTATGGAGAAACACATTACTCTCACTCTGCCTTACTTTTAAATCATCCCTCTTGAGAAACTTTATTCAACTCGATAAAAGATATGAAAAGGTTGTAAGCAGAACATTAACCGCTTGAGAGGAAGGATCACAGCTTGTTCATGTCAAGATACAAAATTAGAAAACCAAAAGTCGGTTAAAGGCATGGATTGTGAATTCATTGGATACTCCATGTGAAGCAATGTATGTTTTTGAATACAGAATGTTGTCTCAAACTTCTTTGAGAGTATCTTTCCTTCAGAAAATTAGATACAACTCCAAACGCAAAGAAGGAACCCCCTCTTCTAATTTGAAAAGTTAATAGGTAGAAATTGAGCTAAGGAGAAGTTCAAGTCCAATGAAGGAAGTGGACTTCAGTCCTAAAAGCTCCAGCTCTATAATATTGCTTAGGACCCTCCTATATATTAAGAGGCTACGTTCTTTCATGATTCCATTTCTGGGCTAGAAGCATTGAAGAAGAAAGTATGCTTAATAACGCGAATCCTTGTTGATCTGTCTCTTGGTTGCATTAGTAATGGTTGCAAATGGATATTCAGAAAGAAATATAAGGCAAATGGGATTCTAGACAATTAAAGGGTTTAGCCGAAAGGAACGATTACCTTTTTACCCGTTTGTCAGAATTGCTTCTGTTGTCCACGTGTTGCCTTTGCTGCAATCTATGCACCAGATTTATGATAAAGATACCTAACTTAATGGAGACTTAGAAGAAGAAATTCATAATGAGTCTGTGAGTATGCAGTGAGTGTTCGAATGAGAAATCCGGTTAAATATGTTACATGCACAGGATTGTAACTGAAGGAATAAAATCCATTCAGTTTAAGAGATCAAAGGCCAACTTGGTTTATCCCTCTTATTAGAAGGGTCTTAGGAAATACTTTGTATCTGAGATGTCAAGTGGGGTGGAACTTCTTAATGGCAACCCCTCATGGTGAGATACTACTGTATTTTCATTGGGGAAAAAAGGCATATCATGCAACAAGTAAGGAAAGTACTTAAAGAATTCTGTGTGAAATTTTCTGCTCATTCCTGCATGTGAAAAAGGATGAGAATGACTTATCTCATTGAATCCATATTCATTTGTTTATTTATTTATTTGTTTGTTTATTCTTGCTGATGAGGACGAACTCGCATTCTCACCTCCTTAGGAGGCCATTTTGGTGTCCCTAAACCAGCTGAGCTACAGCAGGGGCCCACTTCCTTTTTATTGTATATGATTATATCTGAACAACCCTTGCATCAACTATAACAATAATGGTGATTCAGAAATTATGCTCAGTTCTAGGAACGTGTCTTTCAAATGATGTTGAAAGTGGGTATTATAGGATCAGAATTTATGCCAAGTTAGCAAATGACTGGTGTTGTCACTGGGTCAAACCAGGACATAGGAAAACTTGAAAAATGAATGGACCCAAACCAAGGGCCTAAAGTATTTTTCAAAATCCAGGCCTCACTGGTCAACTTTGATGGCACTAATGACGAATAGTGGTCCTCATGGACTATGGTGACCAAATGGAATCATTGCTTACTTAGGGTGGGTCCCTTCCCAATGGAGAATACTTAATATACAAATTTTCTAATTGCAGGTCCAAAGGCAGCTGCAGCTA
>BMK_Unigene_000120
ATCTGGTATAGCAGGACAGTTGTGACTTGTGAGTTGCGACCTATGATACCCGGAAACTTCAAAATAGGGAATGTACTTCATTTATCTGTGAATTTGGATTTTAATTTTGGGAGACTTCACCAGAAATTGGATGATCAGCATTCTCCTGATGAGCATTCTATAAGCCCATGACTAGAAATGCTTGAATTCGGCCTACAGACTGGAGGGTAAAAAGTTGCTGATTGTTATGATAGTGTTGGTAAAGTAATATGGAAGGTTTGCAGTGTGTCAAAACCAAAATTACATGTGGTGAGATTTCAGTATTTTTGCACCTAGTGAAGTTGCTTGGTCTTTTTAGTAGGGCAAATATAAAATTTGTCTTATTATCTTCAAGAGACAGGAACAGGAAGGCATTTCAAATTTTTGTGAAATAATGGAATATCAAGCTTTGTGAAGGGTGTATCGACTCCCAAGGAGATGTATTCCATGGTTTAGACGTTTAATATTTTAGTTGGTGGAATTTCCAATCCCACACTTTAT
>BMK_Unigene_000121
TTTGAGTTTGTTTTATTGGTTAGGTAACCTCATGATTTTATTGGCAAGTAGCAAAGTAAAATGGTAGCTTAGGAATGTGGATGAAATAATGCCAAGCCATTATATATAATCTGCAAAAATTGTTGGGCTTTAGGCCAATATTATGAAAACTTCTCCATCACTAATGTACGATAATCAAGGCCAGGGTGATGGAAAGGTGTTAAAGTGGGTTAGGGAAATTTGAATGTGGATTAGGAAATATAGGCCCGAGCAAATGATACTAGTAGCACATGGTTTTAGGTACTCAAAGTTCCATAGGTGCCTAATGTTCCCAAGTGTAAAAATATAACCTGTGTCGATTCAAGAGGACAGATGTGTAAAAGGACTTGATTGATAATAGTTGAACCCCCTTATGAAAAAGTAGAAATTGATTCCAAAAAAGGGGTCTTTCTTCTACCAAGTGAGAGGAAAAATAAAATAGAGTTGGAAGAAAGAAATGGATTGTACCAGCCTTTTTTTGGCTCAATTTTAATGGATGGGTCAAAGCCAATTCCCCATCAGCTTAACTGCTTGAGGCTTAGGAAATGGGGAAGTAGACAACATTGACCAGCAAAATTTCTGCTTCTAAGGAATAGGAAGGATAGTCACTTCCTTCAAGCAAAGCAATTTATGGTCAATCAATCCAAGGTGGAATCCATCCTACCAACGGCCCAGATCTGACCTTACTAAAAATCTTTTGTTTGGCTTCTGGTCATGGAAACACCAAGCAATATAAGTTAGTAACCCATGCACTTGTACTTCGACCATTAAAAAAAAAATCAATTATATAGTAGCATTGTCCAAACCATAACACTTTCTGCAGTGGCAAAACCATCTCAACCAATTGTTCTCCATGAAAAAACACAACTGCTGATCACACAGATAAATACATCCTGCCCTTTGTCTCAACATTGCCATATAATTTACTTCTGGGTTATTTAGCAGCTTTGTTACAATTGACACAGACACAGTGCAAGGACCTTTACTCATTTTTTGTACATTTCACGCAAAGTATGATTCCCATTGTGATTCCATCCCATGTCATGCATTCTCAAAAACTACTAAAACTAAAGAAAAAAGTAGATAAAAGTTAATACAAATCCTAACACAAAGGATTAGAGAGAGCTCAGGAGGGATAGAGGGGAGAAGATAACTTTCGCGAGCCCGCAACCGAAGCCTTACAAAGCAAATTAGTTGAAAGGTGTAGAGAGTGAATGTGAAAAATAAAGATTAGATTTTGGACTTGCAAGGTCAAGAAAAAAAAGGATTCATAAGAAGGCGGAAGGAAAAAAAGCTCAGCAGAGATAGCACCAAGATCATACTCATGATATTGCACTTGATCTTTCTTTGATCAAACCCAACACCACGACACTTTTCACAGTACTTGGGATCCAAAGGGCCTTGGGAACTTTGGAGTCCATGGCGTGCTCTTCTTGGTTTTTG
>BMK_Unigene_000122
AATTTGGGGTAAGTAAAAACACATGAATCATATGTCTATGCAAGGGTTTGGATTCAGCAACAGGTACCACATTAAAGCCTCCTTCTAAAAGTTAAGAAATCAACCTCTATATGTGTGTATGTGTGATACAATATAGACCTGGAAGTTTGATTTATAAAATAGACAGCAGCCAAGTTACATTTTAACAAAGTAATAATATCCACAGCTAAATACATCAAATTGTGAAATTAATAGTTATAAGATCAATTATTTAGCATAATAGATCCAACTGCTACTGAAGTGAAACTTGACTGAGTGATATTGTAACTTAGTATTAAATGGTTTACATCAAGTAAATGTGGAGACCCCATGGGTAAAAACAACTTATCCACATGGAAACTCCCATGCCAACTTCATGATGTGGTCAGTGGGTGCTTTTCCATTTGATGATCCATATATCTTCCCCATATCAAATGGTGGAGTATATGTCATGTACATCAACTAGGATGCCCACTAGAAGATCCCATCAGATGGACTTCATTAATTATAACCCGATCACTGATCATCAACTGGTCCTTAAGCCTGGAAAATTTTCTTTGGTTCCTATTCAACCTGAAAAATCAGATGGCCGGCCATGATAGCTTGGAAATTTCATTCCGTTTTGATACAACCTGCAACTATTAAATAAAGAAGAACTGCATCCCCTGTGTCTCTCTGTGCCCCACTTTTGGATGGTCTGCATTAAACTACACTAGTGCCCACATGGTAGTGAATGCATGCGTGACTACAGTTATATGTAGGCATCCAGAGACCAGAGTACAATGCACCCTCACATTTATGTCCATCAAACAAAACTCTCATATTCTCCTCTGACCGAATACTATTGTTGAAATTGACAGTTCAAGCCCAAATTTCTCCCAAATGAGAAATTACTCCATTTTGTCTTCATTTCTTACAAAAGTTCTTATTGCATGTATAAATATGGCATGCTCACTCCTCCATTGCACCTGCATCGTCAAAAACCAAGAAGAGCACCGCCATGGACTCCAAAGTTCCCAA
>BMK_Unigene_000123
CCAGTGGACTTGACTTTGGCAGATGGGACATTCACATTTTTGAGGATTTAATTTACAAGGAGATGGGCAGGAGTTTACTAGGATTTTTGTCCACATATTTTTAAAACTTTTTTGATAGGTAAACTTTTTAATGTTTTTCTGAAACAAAAATCCAAAATCGAACACTAAAATGCTGAATCAGCAGTTCAATGTACAATCAAAACAGTGTCTGAAATGAAATTGACAACTGTGTGAGGTCCACTTGTGGTAAAGGTGCACAAGAGGATGGAGAGATGGAAAGGGTACCACATGGATATTAGATTATTCAAGTTTCATTGTATATCTCTAGGACTTTTTGATCTGGGCCATTCAAATCAGTGCTTCTTAAAGTCATTTGTTTTCAAGTGCTTGAATAACATCCTAAGGGTGATTGGATGCGGGTGAAGTTCACCCTCTGTGAATTGGCACCAGCCTAGGTGGTGCCCACGAAGCCCACCGTACTACCACATCTGATCACATCTCTTTCAATTGAAGAATTTGACATTGCCGTGAAGGGAAGACACTCTCATTGGGGCACCAAGTTCAACCTTAAATTTTTTTTTCTGGTTGGTGTGAACCTTCCAATATGAGGTGCGGGGCCTGTCGTCTGTATTGATGTGAAGTATAGGCAGTGTTTGGATTGTTCTCATGTTGATTCATTGCTGGATATAAGTGAAATGTAAACCAACTGCTATCTGTTTTCTTGTTATATGTAAATACATGTGAGGGTCAATCCTTGATGAAGGATCCTTCAAATGATATGAATGAAAAATATGAGGACAACCTACATCATTGAACTGATTTATTTGATTTCTCTCTCATAGTAACTTTTGTCTGTTATTATACTGTGGAATGTTAGGACCAATATCCGCTTGTGCCAATTTGTTAAACATTAATTAGTATCAGCATATCAAAGTGAATGTATTCATTTTTGGTAATTTTCGGGTCTTGGTCAGTGTAGTTCAGATGAGGCTGGAAAACCTGACACAATCGACCTAACCTGAAATACACTCAGACTCAACATGCACCATTATTAGATCAATAATGGGTTAAATCGTGACCCATCGATAATAAGTGGGTCCGACTTGGGTGTGAACCTGTCTGATACCCCCACACTTATGAAGCTAATCAGGTGGTTTTTTTAGGTGTAATAGCAAAATGAAAAGTAAAATATATAAAAATAAAGAAAATAAAAGAAAAGAAGAAGAAGTTGGCTGGGATGGGTTACCTGCACTAGTTACAGGTTGGGAATGTCTTGACCTGTTTCACTAAAAGTCAGATACAGGTTGGACCTCAACCCGTAAAACCTCCATTTCAACATACTTGTTTATACCCTTTTGCCACTGCGAGGTCAGATTGTTCCAGATTTCTCACTGATCAGGGCTTGCTCTGGTCATTATTTTTTATTTGTGTCTATTTGTAGCACTTCTGCATGTAAATTCAATCTATTGAAGTTTCTTCTTGTGTCCTTGTTCACAATATGAAGACTGAATGGGAGAATGTACAGGATTGAGTCAAATCTGAATGTTGATTGTGTCTTGCTTGTTTCTGGCCCATTGGAACAGGAAAAATAATGCCTATAAGGATTTTCATGGAAATCTATGGTTTCTCTCTCTCTCTCTCT
>BMK_Unigene_000124
AATGCTTTCTTAGATTCATCATTCCTCAAAACCCCTAATACCTCCATTGAAGACTCTATCGTAAACCAGGCCTGATATATTAAAAAAATTGAAAAAGAAAATAAAAAAAAGCCAACCGAGAAAACACCACATATTTTAGAAATGGAAAATGGTGACAATCTCCCATCCTAAAACACCCAAATTTGAGAAACCTTTGCTATTCAATAGAACCCCATTTCAGAAATGTGGGATTTTTCATAAAGGGATATGAAGGAATGGGGTTTGGGTGGATTGTTGGAGTGCTAGAGAGAAATGCAAGAGAGAGATAGAGTAAGAGGGAGATGTACCGACAGAGACAATGAGAGAATGAGAGAGAGAGATAGCTACCTGTCGAGATCGAGAGGAGGGGGTTTCGTTGCTTTCGTTTGCTGCCGGTGATCGTGATCGAGAAGGGGTTTTGGCCATCGGAGGAGAAAGACCCGGAGAGGGATTGCCGATCACAGAGAGAAAATGAGACCTGAGTCTGAGTATGATTTGAGGGCCGGAGACGACAATCGGCTGCAGAAGAAGAGAGATCTATTGGAGGGAATGCCGGTTTCGTCGATCGCGAAGAGAAACTGGACCTCGATAGCTTGCCCATGGTTCATCTTGCGCATGTGGAGATCGATTTGGGGCTGCTTTTCCTTTTTCCGTTTCCCTACAGTAGATTTTAAAGTAAGCGTGAGGGCCGCTGGATGATGAGGTCAAATATACGGAGTGGATGGGTCCTCTCTATAGAGACTGAAGACGGTCCTCACTGGATCATCTCCATATATAAAATATGTGTGTCTTTATAGATGCATGTGTGTGTAGATAGATACATGTGAGACCCCCTCTCTCCCAGGCTGCCGCCCACACACACTGTTCCTCCTCTGATGAACCTGAGTTGCTTGATGACCATTCAACTCAGAGTGATTTACCAATGGACAAAAAATGATATTGGTTGTAATATGATTTAACACTCAATCGTAGGCAGAAAAAAATAATTCAGTAAAATGAAGAATATCAATCTAATACAAGTGATATTGAGCAAACTAAAAAGAAGAAAGTGAGAATACATGAAGAGGATGAATATGCACACAGATGGTTTAAGATGATCAACCAGCACGGGATCACCTCTTTTTGTAGCCTTTTTTTCTTTCTAATTATAATCTTTAGTACCTAAGATACAACCAAATCCCTTCATCCACTCAATAGTGATATGTTTGGTCTTCCCATGTGCCTCACATGTGTAAATTGAATATACTCTTTGCCGAGTTCGGGTGCTTCTAATGACTGCTGTATCCTGTAGGCATCAAAATCTTAAAGGACTAACCAAAGTAATCATTTTCCCTCAACATCATTACATCATTATAAACCATTGAACAGTCCAAGACTTGCCATAAAGATGTATTTGGCAGAGTAAAGAGAGATTTGACCCATGAGTGAGGCGAGTAGGGTTGGGTCAGGTTGACTTGCGTCAAACAGGGATTGGGATTGCCCAACCCATCTAATGAATGGTGTGGGTTAAGGGTTAAGCCTCAACCCATAGACCCCCTTGTCCATCCAACCTATTTAGACCTGACACAACTGACCTTTGCCACCCCTATATACAAAGTACCTTTTTCTATTCTGTACAGCTAGTAGTGTTGCTAAGCTTTATTAATATGAATTGCATCGTTGTTATAATAATAATAATAACAGCAGCAGCAACATTTGAGGGAAGGAAACAAAAACATCCTTCTTACCATTCATGAAGTTGCCCCTAAATCTAAGATCCAGCAGTTGAATACTGGAGCCAGAGACATGCGATGTGCAGCTCAGTAGAGGTCATGCTTCTTAGGGAAGCTTTGATGGCAACCAACTGCAAGCTAAATTCCTGGATAGCACGGTCTATTGGGTTTAGCAAAGCATAGTAGAAGTAGGTAAAACAGGAGCAGTCTTCCCTTCAAAGCAATATGCGCATTAGCAATCTCATCTTCACACAAAAATGAGGATGTAAAGCCGATAAGTATCCTCAGTGCATCCCCTTTCTTCGCAATAAGGATGCAGTTAGTCCTCTTCATCAACTGATGTACACATCCTATTCAATCTTGTTCCCTTGTTACTTCTGGAGTCTAAAACTACTGCAGATTGCGCTCGTGGCGTACTGGGACTAGGCGGCCAGCAGTAGTTTTCTGGCTAGCTTCATGTCAAAGAAAAGATAGATCTGTACCTGTTGCAACTCAAAGCCAAGATTAAGACCACCCAAAATTTTAAATATGCTCCGTTGTGGTATTCGCTTTCTCATTTCCTCAACTATGGAAAGAATTGGTTGGAAGTTATATACTTCCTCCCACTTTTGTCATAATGCAACAACATACTTTCTCATAGACATCTCTCCTTGATCCACAGATGCTATGTCCTGATCATGGTTCAAAACAGCAACTACTACGTAGCATAGCGGCCGAGACCGCTACAATATTTTGAAAACAGAGGCGCTATGGTCTAAAACCTAGTT
>BMK_Unigene_000125
TGTTGTGTCCAAGCCTTTCAACGACTTTCTGGTCTTCGTCGTCGAAGACCGGTTAGGATCCAATATGTTTCCAAGTTTGGGGCAAAAGATCCTGCCCATGTGTGTGGCCACAAAGAGGTTAGATCACTGTAACCCTGTTGAGGCCCAATGGTTTAATCTTGAAAAACCTTCCTTCACTTCCAATGGTTATGAGAAGGGAGTAAAATTTGGGAGTAAGATTCACATGCGCCTCTGTCTCGAAGCCGGGTACCATGTGCTCACTGAATCCATCCACTGTACCAGTAGCGATCTTCAGCTGCCCAGCAAACATTTTCGGAATCCCAGTATTGGAATTTTAGAGTTGGGGGTATTGAGCGCGCGAAATTTAATTCCATTGAAGGCCAAAGACGGGCGGTGCAGTGACGCTTACTGTGTTGCAAAGTATGGATCGAAATGGGTTCGCACTCGAACTGTGCTTGACACATGCTCACCACGGTGGAACGAGCAGTACACTTGGGAATTGGGATGTCTATGACCCTTGCACTGTCATTACCATTGCAGTGTTCAACAATTGCCATTTATTCGGAGAAAACAAAAATGGCACCATAAAAGACCAGTTTATGGGAAAGGTACGGATCAGGCTATCAAGGCTTGAAACGAATCGGATATACACACATTTCTATCCATTGTTCCTGCTCCAGCCTTCAGGATTGAAGAAGATGGGGGAATTGCATCTGGCCCTTCGCTTCAAGTGCGATGCGTGGATGAACATGGTCAGCCTTTACTCAAAGCCCTTGCTTCCCAAGATGCATTACTTGCAGCCCATTGCAGATGACTATATTGACTTCCTCCGATACCAGGCCGTGGTCGCTGTTGCTGCGAGGCTGACCAATGCTGAACCTCCACTGCAGAATGAGGTTGTTGAGTGCATGCTTGAAATTGACCCCATATGGAGCTTGCGCCAGTGTAAAGCCAACTTCTTGAGGCTCTCATCCCTGGTCTTCACCGTGGGGAGATTGTTCGACGATGTGCAGAATTGGAGGAAGCCGGTTACAACGTGTTTGGTGCACGTTTTATTCTTGATCCAGGTCTGTTATCCCAAGCTCATACTGCCCATGCTTTTCCTCAAACTGTTCTTAATTGGTGTTTGGAACTACTGGTTTCGACCACATGAGAATTCACCACATATCGACACAAGGCTGCCCTACCCTGAAAATACACATCCAGATGAGTTGGATGAGGAGTTTGACACATTCCCAACATCATCATGCCCGGAAGATTATATGCGGATGAGGTATGACCGGCTCCGAAGCCAGGCCTGCTGGATAGATAGGGTGGCTGCATGCTTGGCTGCACAGGCAGAGAGGGTGCATGCCATATTGAGCTGGCATGACCCAAGAGCGACCGCAATATTGTTGGTCTTCTTGTTGGTTACAATGGTTTTCTTGTATGCCATGTCTTTTCAGGTGGTGTGTGCGCTCATAGGCCTCTACTTACTTAGGCACCCCAGGTTGAGGAGCAAGAGCAAGATGCCTTCAATGGCTATGAATTTCTACCAGAGATTACCCACCAAATCTGATGTGCTTATCGGAGTTCTTGATACATATTCTTGGCCGATGACATATGATGGTCGGTTTATATCCATGGACCTGATAACTTGTACTTATTTTACATGAAACGGAGGTAAACCTATTTTCTTGTAACATGTTGTTGGATATTTCAAAGAATGAAAGCCTCCTTAATTTCTGGATCTTTCAAACTTGGTTTGCCAGCATTTAGGCACTTTTGTACTTAATTCTCCACTCTACAATTGAAAGAGAGATCATAGAGACTACCTGAAAAGCAGCTCAGGGGAGACTTGCTAAAGTCTAACTGAACTGTCTCCTACTTCTATGTAAATGAAGAATTATTCCATTGTTGATTACATAATAATATTTGG
>BMK_Unigene_000126
GGTGCTTGACCATTACCGATCAGTCGAATTCCTCGTTCCATAAGGGAGCCAATGTTGAAGTGGTTGGTGAAGCCAACGTAGACTCCAGTGATACCACAAGAGCCAAAGTTGCGTACTGACTCGATCATCTCGTTGACAAGCTCACTTGTATCCGTCTCCAAGCCAAGTGCAATCTCAACCTTGTGCGCTATGCTCTTTGCATATTCACCAGCAGCACATTCAAGTGCAATATCTGGACCGCGTCCATCACACATCTCCTTCAGCTTCGACACAACGCCCTTCGATCCTGAAAGTTCTGAAAAGTTGATGAACTCGACCTTTGGATTCTTCTCCTTGACCAAATCCAATCGCCATTGAACGCTGTCGATCATGATGACTCTCCTGGCACCGTTCAGGAATGCAAAGTCACTGCACATTTGTCCAATTGGTCCAGATCCCCAGATAGCAACAATGTCATCCTTCTTCACGCCGGTGTCGACAACACAGTTCCAGCTGGTGGCAATAACATCAGACAAGAACAAACCCTTCTCATCCGGAACGTCGTCTGGCAGCTTGAGGAGATTGACGTCGCCAAATGGTACTCTGACGTATTCTGCCTGACCTCCAGCATATCCACCTGTAAAGTGGCTGTAACCAAACATTCCTGCTGTTCGTCCACCATACATGGCATTCTCGAGAGTGTTGGAGTTTGTCTTCTCACATTGTGATGACATCTTTGCCTTGCAGTAATAGCAATCGCCACATGCAATTTGGAAGCTTGCTACTACACGTTCTCCTTTCTTCAGGTTGGTGACTCCAGATCCGAACTCATCGACAATACCGCAGAACTCGTGTCCAAGAATATCTCCTTTCTGCATCTCGATGACGGATCCGTGAAGAAGATGGAGATCACTTCCACAGACTGTGCTTCCAGTGACCTTCAGAATCACATCTCGAGGCTCGAGGATCTTTGGCTTTGGTGTTTCGACAACTTTGACTGTGTTCTTGCCGTACCATGCCAGAGCCTTCATGGTCTCAGTGCTGTCTCCCCATTCTGCTTTGTTACCAGGGTTTGCAACATCTTGTGCTGTAATAGCATTGTCACCATGGCCTATGGCCTTCTCTGCTTGCCATGCTACTTGTGCGAGAGCCATGTTGAGGATTGTGGTGATGGAAAATGTGTAGATGGATGAAGAAGATAAGAGGAGGAGGAGAATAACCTACGTTGTTT
>BMK_Unigene_000127
ATGATGGTGGTGGTGGTGGTGATGACAATAACGACGACGATATGTGTATGTGCCTAATCACCTTCTCCATGATCCCAGCACAGCTAATTCTATTGTATTAGAGAAACAATGAATGTATACATTTGACATCCACTGCTGTCTATTTTGTTGCAACATTCACAGGTGACAACATGTGTTATGGACTTATGGGATTCCACCCCAAACCACCATGGCAACAGTTTAAAAGCATGACCTCGATTTTTTCCCCGATTGATGACCTGAACCCAACAGTGACGTCAAAATGAGAGAGCCATGGAAGAAAATCCTAATTTTCTTCTGTTCCAAAATTGCACACCTTTTTCTTTCGGTTTCCACAGGAACATATTGACAATAGGTTGTTTCTCAAACTTCAGACACTGAACAAGAGAAGCTTCATTGAGATCTTGTAGCACTCCCAGACGCTGTTAGTTGCTCATATGGCTGCTTAAGGGCCATGCTTCTTTAAC
>BMK_Unigene_000128
AAAACGTCGGTAAAATTAATATAAGCGTCAGTAAAAATTATATTTTTGCCGACGAAATAATTTTCGTCGGAAAAAGTCTTTGCTGACGATCTTTTGCCGACGTATGACTGACGAAAATATTTCGTCGGTATCTACTTTTGCGGATGAAAATGAGGATTTTGACGACGAAAAATTTCGTTCCCGAAAGTTCAATTTCTTGTAGTGACATATACCGTGCTCAGTCACCTGATTTCTTGGATCTCGGACGCATTTCTGATCTTTTCAGTGTCAGTAGGAGTATGATACAGACAGCTAGTAATTTGGTCAGCTGGCCTTCTTCCAGATCAACTCTTACTGGTACCTATATCACGTGGTTGCACTGGAAACAGATCCTTTGCCAACATCACCTACCAGATCAAGGCAGGCGACAACTTCTACTTGGTTTCAATCCACGAATTTGAGAACCTTACCAATTTTAGTATTTGGAAACTGCTTTATTTTTCGCATCATTTCCCGACCCAAATTTGCAAAAGACCCTAATATTCTTCCCATATAATAAATGGTACACGACCTTAGTAATATCTTCCATTAGAAACAGGTAGAGCCTTTAAGTCAACAAACTGCATGACTCATTACAACTGTTGGTTGCTGCAATTAATAGATGCAGCCTGAATTGAAGGCGACACGCTGGTCCAAAGCCAACACAAATGGCTAGTAGACGACTACCATTTGTCTATTTAGCTAGTGCAATATATATATATATATATA
>BMK_Unigene_000129
AGGCCTGTTTTGAAATCACAATCTGATTTTGTCCTATTTTGAAATCTGAAAAAAACTTTGGCCCTGTTTTGAAATTTTCCCTCTTGATTTTATCCTTTTATTCTCAAAATCCATTTTTGGCTAAGCTCGGGCCTTCTCTGCTAGTATATATTATCTTCACTATTTGGAATTTTACTTTTGGCTTGTGCAATAATGTATAAAAAAATTTTCTTAACCCATCCATGAAAGACTCCACCGGAGAATAAACGTGCAAATAAAATTGTTGTCTCAGGTAGGGATGTAACGGTTCGGTTAA
>BMK_Unigene_000130
AACACAAAAGGTCTGCTAAATAAGACCATTTTGTTTTATTATATAGAAAATGATTAAAATATGTGGAATCCATGTCCTTGACTAAATCAAACTGTTAATATTTGAATGCACTAGTTCACAGTTTGACCCATAAGAACAGGGTAATCCTGGGGTGATCAGCTTGGATCTTGTAGATGCCAGCCACAGCATGACATCCATGATGTGTGCATAATCCTTATGTGTGAGCTTGGGAAATTTTTTCCTTTATTTCTGGATGGTCGTGGGGTGTTTAGGGAGTGGTGAAAGATGACCAGACCAGAAAACAATGAAAAGTTAATGTCTGTGTACATATCAGAAATGATTTTCAATTTGATAAGCTTGTAGCACAGTTAGAAGGCAGTTATTATTGCAATTACAAGATTTCAGATTCAGGTCAGCTTACCTGTTAAAACAAATTTGATTTTCATTTTCATACTGCACTTCATTTTCTTTGACCTGTCGAAAGATGTGCAACCTTAGCGTTGAGATATGGTCCACATAAAATTTTCCTCCATTGCCAACTGTTGCTCACAGTACAGGATTTTATTATCTCAGAGACTACTAATCGTTTGTACCAGAAAAAATGAAACAATATTACAAACAAGACAATTATTTGCTTTTCTTATTTATAAGAAACGTATTCATGGAATAGTTTCATATTGCACCATACGCTCCATGGGGCACCAATGTAATTGGTATGTTTGCATGTGCTTTTGGCCAATTCAAGTTTTGTGACCTGTGTTTCTGTTGTTTTAAACAATTGGAAATATCCTTGGAGTTCTTAAATTCATTTTCTGAATATTCATTATGTTCCATTGTTGGTAGTAACATGGTAAAATCTCATGCTACTCACAACTTCTATTCATTTTGTATATGGAAAGAATCCTCATATTGCAGTAGCTTGTCCGATGTTTTGTGCAAG
>BMK_Unigene_000131
CTTCCTTCTCCATGGCTCAGACATATATCCACCGGACCCCACTGGTGCACCACAGAAATGGAAACGCACGCTTGCTGCTAAATTGCGCCAGCGGCACACACGACAGGAGAGCAAAGACACGTCACTGGAAACGCAAGCCATTCCGCATCAACGGCTCAGATCATCTGCCCTTTTGCTTGTCCACAACGCAAGTTATAAAAACTCCTCAGCCAAGAGAAAGAGAAAGTAGAGTCTCCAAGCTACATTCCACCGCCATTGTGCGATTCCAGAACCTTCCATTTCTCACCTCAAAGCAACCAAACAAACCTACCATCAGGATTCCTCGAAATCAGAAGCTTTCACAACAAGAAATCGCGATTTCTCCCCCCACCGAAACTGAAAATCGCGATTCCTCCAACCAGGTTTTCTCTACTCCCTTCTCCACATTCTCCTCAATGAAACTAAAAACGGAACATGAGACCGATTGCGATTCCTCTTCGTTTCTAATCAGTCCATGTTGATTTTTTTTTCTCAGATTCTCCTTCGATTTCTCTTAGTTTTTATGGTAAAGTAGAAACATTTGGAGTTCTGATTCTTAAAATGTAGATGCATGAGCATACTATATCTTGCATTTATTCTGATTCCTCAAGATAGATGTTGAAACAATGATATTCAGTTTTATGTATGTTTGTGTTTGTGTTTATGTACATGAGAATTTAGAGTTAAAAATGTGTGTTTGGAAGCATTGATGTTGTATACAAGGACTTGTTGGGTAGGTCATGTTGAAAGTGGGTGTGTAAGGTTTGAAGTTTTGTCATCTGGTTGTTTTTTTTTTTTTTCATTTGATCATGAACAGCAAACACTATGTTCAAGAAGGCAATTGAAGCGAAGTCGCTGCAGCGACTGTCGGGAGCGGATCGGAAGAAGCTTAAGCGTACTGTAAAGGAGAAGTTTCCACAAGCTTCAGATGCTGACATTGATATCATATTTCCTCCAAAGGCAGAGATAACTGTTGCTAAGTTCCCTAATCGAACCCATGTATATGCTGTAGAAGGTGATTTTCCAATGATTTTTGATATTGATGGCCGAGGCACTGAAATATACCCAACAGTTTATGCACTCTGGAAAGTTCCAAATCTACTACCTGCTTTTCTTTTGAAGGGAGGTGAGGTATCTCGCTTTATCATTGGAGGTGCAGATTTGATGTTCCCTGGTATTAGTATACCTCCAGAAGGTCTACCTTCATTCTCTGTGGGGGAGCCTTGGGCTGTAAAAGTCCCAGGCAATCCAGCACCAATTGCGGTTGGAACTACTACAATGAGTAGTTCAGAAGCATTAAAAGCTGGTTTACGTGGAAAGGCTTTGCGAATAACACATTACTACCATGACTCATTGTGGGAATCTGCAGAAGGCCATCATGTGCCAAATGCTGGATTCTTCGAAGATGTTGTGCTAGAAGATCCTGCTTTTGTATCTGTTTGCCAAACATCTGAAGCGCATGAAGATACTAGTAGTGCTTCAAATGATCTGCATGGTGATGGTGGCGGTGGTAATGGAGAAGGACAATTGTTGGAAATCCGATATGCTCGTATTCAGCTGGATGTTAATGCTTCAACGGAGGTTGATCAGAAGGATGAAATTCCTGAAGAAATTACTGCAGATATGAGTGGTTTGAAGGTGGTGGACACCGTTTCATCTGAAGATATAAACGCTGAGCAGCAGCAGCATACTCTTTCTATTGAAGAAATAGATGCCCTCTTGGACAAATGCCTTCTGCAAGCACTGCACACAACTGTTAAAGATAAGGACCTTCCTATGCCGGGAAGCACGTTGTGGTAGTATATTAACATCATACTTCCTTACTTTTTTTATTATAAAAAAAAATCTATTATTCTCAGGAATTAGTCCTCTACCAATTCTAGAGAAGCTCAGAATGAGTCTCAATCCTCTAAGGGCAGAGCTCAGGGAATATGCCTAAGGCCCCCCAATGACATGTCAAGAACAACTGCTATTGGGTTTATTACAGTCTCTTTAAAAGGGGAAACCCAGTGTAATGGAGTACTTTCTTTGTTTCTGTGACAAAACTGAATACGAGACATGAGACATGGAAGTGTAGACACAGCAACCCCAACATAAGAAAGAGGAATTGTTAGTTTAATGTTTATAAAAAAATCCGCACCATCAGATGCTGCTACCTACTAGCCATTTGATCAAAGGAAATGATTTTGTAATGTTCATTGCTTACATGTTCACCTCTCTTTGTTTTGATTTGATGGCTAGTAGTGTTTAAGGAGGCTGATGTGATTACTCTAATAAAACTATTTTTTAATGGCGGGGCTGCTGATGAAATCTCCATGCCCCGTGTCCTATATTTAACCTCTGTCATGATGAAGTCTGTCATGCTAGCATGCCTCTTTTGAAGGAATCTGGATTGTCTATTGCCTTCGTAGGTGAAAGAACTCTGCTTCTTTTTAGATTAGGACAAGCGGCAGAGTTCATGGGGTCCTTTGGCCCTACCAAGGCTTTGATGATTAGTCATCTACAAAGATGTTTCCAGTTGTCCAATCTAAGGCTGTGAAATGAAAAGTCAAGAAAGTTTCTGTTTTGATTGTTTATTTTATGCCCTTTAGATTAGACAAGTGGCAACATCCAATGGACTTGATTCTTTTTAGCTAGTTCCCAAGACATTGTAGGCTCCACAAGTTTTGTTGTGTCGTCGACTTATTTAAAAACAATAAGGGAGATTCTCGTTTCAGATCCTGTAGAGGATCTGGATCCTTTAAAAGTCCCACTAGCTTGACCAACACCCAACCATCTTTTGTATTGATGTGTCCACAACTTATTAGGGGGTTATGAATTTTCCCAAGTCCCGTTCTCAAAAGGGTCTGGACTCGCTTAGGAGGTGTATAGACCAAACCTTCTCAAACAAGTGCCAAGTGTACTGTTCCTAAACCATTTATGGAGATTGGAAAGGCGGTACTTGTCTTGCCCAAGTCTCCTCAACCAAATTCCGTGTTAACATTTTTCTTAATGAGCAATGTCCCACATTCACACTTGGTCGACACGGACACTGTCGGGTTCTTCACAAATTATTTATTGTTAATTTATACATTGTTTTATTGTCAATAGACTTTTCTTTTGAAATCCAACTAAAAGATTGAAATGTTTATTTTTTTATTTTTTGGAGTGAGATTTGTAAATTAATTTTATATTAACTTTGTTTAAAAATACATTTCCATGTAAATTTATTGAATATTATTCAAAATTTTCTAATCTTACTTTCTGAGATCTGTTAAATTGGATACTTCATGCTGGTATCAGTTTCCATTGCACCTACTCATACTCATGTTTCTTAGGCCACAAATCCTATGCATGGAATTTCCATGAATTTGTTAGGTGCTAGGGTGGTGGTGGTACTGCTGCTGCTGCTATTTGAAAATTGAAATGTAACTGGATGGATTCCATTGTGGTATTTAAATTTTTGAGAAGCGGACCAATACATTTATATTGTTTGAACAATCTCTTTCTCTCCCTCTCTGATTTACTAAAAATGTTTGCATGTGTAATATGTAGGTCAAGCCATGTATTGCCCTGCAGACCTTCCGGCATTACTCTTGATATCAAGAAATCATCACATAAAAAACTTTCAAAGTGGTTACAATCCAAATCTTCTGTAGGACTGATCTCAGCCAAGGAAGATAAGCATAAAAAGGAGGTTGTCTTAACAAGAGTGAACCGAGGTCACCCAGATTACATGTCATTCAGACCAGATAAGCGGCAGCCGCAGTCAGCTGATCATAGAAATGATTCTGCACCTGTTGGAGGCAGCAAGGAAAAATTGCAACTTGAAGTGGTGGAGATCTATAAACCGAGCACTCATGTCAATCCCATATTTACATCTGTTGGAGTTGACCCTGGAAATTTTTACAGTGCAACAGAAGCCACTGATGTAGTCTTCAGGTATGCTGAGAATCAGAATTTAGTCAAGCCTACTGACAAGGCCGCTGTGGTTCTGGATGCAGTACTTTGTGATGCTTTGTATAAGGGAACAGTTAAAAAGGGGTCAAGCTACCCAACAGAGATTCATAAGAAGGATTTAGGTCCAACATTTATAAGCCGAATGCAAGTCCATCATAGAGTATCAAGAGGAAATGAGTCAGCTGTGCGCAAAGGTGCACTCAAAACGGTTCAAATTGTGACCGAGCGCCGACAAGGCAACAAGAAGGTGACTAGAGTTTCAGGTTTGGAATCTTTCCTGATGGATGCAGATGCACTTGCATCAGAACTTCAGAAGAAGTTTGCATGTAGCACATCAGTGGCAGAACTTCCAGGTTTAACCATCGTATCCACCTTCTTTGGCTTAAAAATATATGTACTTGTTACATATTCTGTATTGGTTTGTACAAAGATCTACATGTTCATATATATTCTTATTCTGAATTGATTTTTACAAATTTCTACATCCTTCCAGCATTATATACATATTCTGTAAGGGTTGTGATCAGCTATGATGCCTAGATACAGCAGGGAACTGTCATGGATATGGCAGGACATATATTTTACACATAAAAATTTAGGTATCGGATTCTACACGACACTATACTTAGCCTATCTTGAAGTATCCGGGTACCGTTGCTGGCCGGTGTTTTTTTGCTTGGGAACGGTTACCATTTTAATATGGAGTGCCATTTTTGGTCAGATTTTAGCATATTTGTTTGTGGTCTGTGTGTGTTATGTTACGTCCTTGCTAGCATCAGGAGAGCTTTTTATTTACATGTTTCTGAATTGGAAAAACTTTTGTGAAGACAAAAAATTTCTGTGGTAGTGTTGATCTTTGAAGTGGAGAACAAATTTGAACCTGAAGCTGTATATGATGGAACATTTTTAATCTTGTATTATGATATTTCTTAGTAAAAGTAGTAATTCATGAGAAATGAAATTATCCCATGACTCCCGTCTGTTGTCACTGGTACAGATGGCAGTGAAATCTGATTCAGTGTGTATGCAGGCTACAATTGTTTGATCCAAAATGCTCAAATCACATACCCTCCTTATATTGGACATTGATGTAATTTTTGTTGCAGTCAAGAGTGGTATATACAATTGGATTGATACATGAGAGAATATAGTTACATTTTTTATGCAACCAGTCTTACCTTTTAGTATCACTCTGACTGGAATGGATTTGGTCCAGTACCATTCCGAAAAAATAAAATAAAAAGGCTAGTCCCTAGACATAGCGTGTGATTCTAGTGACACATTGAAGCAAAAGTGAGCCTCACATTCGGAAGGTGCTCACTATTGCAGCTTTGAGTGATGGTAGCTATGCAAAAGAAAAGGTGGGCCCCATAGAGGTTAAGTCAGGTTATTCCGGTCAATCCAACGGCTTATATCCCTTTTATTGGAGTGAATTTGTGCAGGTGCCTACACATAGAGATGTGTTTGATTTGGGTTGCTCATTTGAAAGGTGTTCAGTATTGCAAGCATGCTCATGTAACTATGAGTCATGCTACCTATCCAGTGGGGCTCATTGAGGTTGTCAGATTATAGCTGCTGTCAGTACCATACTGGCGGCAGCATTGGATCATTTCTTGTAATTTATGTCAAAAACATTCTGGTACCTTGAAGTTCAATCGACATCAACAATCTCACAGTTGCACTCAAGTCAGCTGAGTGAGTAGTCAACCTTGAGTGTTTGGGTCTTTGGTTAACTAGAAATTTAGAATGAGTCTTTTCCCAAACAAAAGAAATTTACAGTTTGGAAATAAATGTGCTTCTCTTCTTTATAACTAAGTAAATTTCAACATATCAGAGAGAAAATTGAACCATAAAATTTTCAGTTAATGCTATACAATAATAATGGTGTAGCTGAGAGCATACTTCCATGAGCTCTGTCTGGTTTAAGCCTGGTAAGTATAAATTTCAAACTGCATTGTGAATTCGATTTTCAATTCCATTTAAAATGTCACTTGCCTGAAAACTAATCTCATAATAATTTGCATGAATTTCTATATGTTTCTCCATGTTCTAAATCTTCTTTTAACTGTTGTCATTTTCAGGGAAGAAAGGGCAGCATGAGGTGCTAGTGCAAGGTGGGGTGATCCACAACCTGGGCAAAATCCTTGTGGAACAGTATGGGATCCCAAAGAGATACATTGAGGTGCTTGACAAAACCAGGAAATGAAAGGAGCTAAGCGGTGATAGTCGGCTCCTTATGTGGTCAAGAAGAAATCCATGAAAATAATAGAAAAAGGAGTTTGACTGAGGAAATTGATAATAATTTCTTATTCAATGAAACAGGAGCTTGGTTTGCCCAGCCTTTGAGCTGGGAACGGTTAACAGGTAAATGTGAGGTTATAAAGGAGGAAGTGAAACTGCTTTCTTGGTTTCATCTGAGGAGTTATATGTTTGGTGGCAATAAATGAAGCAATTATTCATTATTGTATTTTGTTATATTTTTCTTCATACCAGACAAATAGAGTTGCTGTTGGTCTGCTTGTTCCATCTCCTAACTCTGGAAGAGCATTGTTTTTTCGTTTTTCGGTTTTAAAAAAAGATCTTCTTTAGAGGATCCATTTGTAACTTGATGCTTGGGGTTATCCAATTGTTGTTATCGTCATCTTTAAGTTCTGGTGTGTCTAAAAAGTGTTTCAGCCTTCAGGTCAGCTGGAAGTTGGATGCACTACTGCCCGTTTAGTAATCAGGTTGAAAGGGCCAAAACATAAATCAATGGTCAGACTGGAAAGGGTCTGTCCGGTTATTGGGTTTGTCTGGGGAGTCTCTGTGTAATGAGTTGGCATGGGTTTGGTTGGAACTGTCTTAAACAGAGGTCAACTGGGAAGTTGATTCTCTGAAGTATTGGGTTGTTAGATTGAGGATATGTAGCTAAAATAAATATTTTGTGACTTCCAATCTAGAGATTGGAAGTGAATAGTGACCATGTTTTGGTTTTGAGATAGACCCATCTCGATTGGTGAGATTACAGTTAAGGTAGTTTTGAGTAGTCCTGT
>BMK_Unigene_000132
GTTTTCTAAAGGCTTCTAATAAAATGGCCTGGAGCCAGTGACAACCTAAAATGTTCATTTAATTGAGTAAAACAGAATCAGGTCTGATTAGGAAATGGAACCTTATTATAATAAGAAAAGGCAAACAGTTGGGCAAAAGGGTTGTTCATGGCTGGGTCGGGCCATGCCAAAGTTTGTCCAAGTACTGTTTGTTAACTTATCAGGCTAAATATTCAGGGCTGGATGAGCTTATGCCCGAGAGTTAGGCCCACGCCCAGTTCATTTGCAAACTCTGCAGACTTGTGTTAGTTTTGTAAGTCTGGGAAGATGTGGGCTGGGCCTTAAGATACAAAGTTCCAGATGAGCCCGTGTAATTATTGGGCCAGAAAATAAGTCTGCTCAGTCCACAGGCCTAAAACCAAAGCTGAACCCAGATGATTGTAGGCTGGGCTAGTGGGCCTACCCTGGCCTGCCCATATTGTAGATAATCATCCTCTTGTCTTCAAGATCAATGACATCATGCTCTGATGTGTGGAGTGGACCCACTGTGTGAACAAATTAAAGGGTTATTTGATTGGATCCGGATAGTCTACTGCTGGTTTGCCTTTCTGGACTACTTTTTAAAATAGGACACATACCATAAGTAGAGTTTGCGGAGCCATTAGCCCCATTGGATAGGAAGAGTTTTGGATTTAGCCATGCTAAGGGTAAACAAAGGGAAAAATCAGGTCTTGCAAGGCCTTGTATGGCCAACAAATTATTAGGTGAAGTTTCTAATTTGACAACTGATGGACAAACACTACCATGTTTCTTATTCTATTAAGAAAAGCTACATAGAAAGTGTTTTGTAATCTCCATTTGTTTTTTTAATCATTGCAGTGGTAGATAGGAAGGGGAGAGAGCACTTTTTTTGCTCAAAAAAGTAAAAAAACTAAAGATCCCTCCCAGTCAATCTCAAAACACTAACATGGTCGGTTTTGATTGGAGTTTTTCAATGAAAAAACTTTTATATCAACCATTGAATTGGCAGATATATCTGAATAGCTTACTCTTTTTGGAAATGTCCTGCTACAAACGTGTGTAGCAAACAGTGCCATAAGAAAAATGAACAACTAACCGATTGAAAAAAAAAAGGAAAACTGAAGAACACCCAACACACACACACACAAAAAGAAATCTAGTTGGAAAAAGAAAACATCAACAAAGAATACTCATATATACAAAAACCCATTTCACATCAGGAACAAGAAATCCCATTTCATACCACCAACAAAAACTGAAGAAACCCATTTCAGACTAGGGGAAAAAGAAGCCAAATTAAAAACAAAATCAAGATAAATTAAAAAATAATACATGGAACAATAACCACAATCAAAACTTAAAAGAAAAAAAACATATAAGATACAACAAATGACTATCATATGCATTCAAATTAATGGAAAAAATAAAAAATAAGAAATCCGGGAATCACAGAGCTATCTTTGTGGATAGGGCGCTTGCTCCATAGCTCCACCCAGGGATCGATCCAGGATAGGCAAGTCTACTTTCACCTCCCTGGCCACTGAGCCAACTCAGAAAAAAAAAATGTCAACCTGAACTAACCTGAGCATTAGATGGTTAACCTGAACCATAGATTACTGGGTTAACCCGAACTGTGAAATACAAGGTTAGTTGGGTCAATTGGTG
>BMK_Unigene_000133
AAAAAAAAAAGAAGAAAGAAAAACCTCCCAAAAGGTCACTCTCCTGTCTCTCCTCTACACTGAAAAACCTCAAGTCAGATTGTAGACCCCATTTCATGAAGCAATGGTTGGCAGTGGTTGACATAGTTTCACTGTTAGAATTGGCTATAGGACGTGGTAGTGTTGATGGGGGCTATGTTGTCATGTAAAAGGGTTTGAATGGATGTTTGAATGTAAAGGGTGTTGCTGCCCACGGCATCTTATAATATTTTTCTTTGTTGGAATGGATTTGTTTGAATAAAGATTTTTCAAAATGGAATGGAATTGTTGGACTTAAATATTGTAATTGGATGTTGGTGCCTGAATGTTGTAATGGAAGTGAATTAAATGTAACAACAATGGAACTGTGAAATTCTGGTCTGTTTGAACGTTGCAATGGAAGTTAATGAAATGTTCTAGCAATGGATGTGCCAAATGTTGGTTTGTTTGAGTGTTATAATAGACATCTATACTAACTGGGACATCTTTTGATGAAACATGCTACACAACTGGGGTGTGCTATTAGAATGGAATCCTCATCCAGTAGCCATCCAATGGGGATTGTCAATGTAGAAGGCCCTGTTGCAACATTTCACTTTGGTATCAAGTTATTCCATTGACAACTTGTAAATGGGTGTTTTTCTAGTTCATTTGACTGTAATAAAAGTGTTTCAAATGTTGCAACCAGGCCTTATCATTTGATTAATTGGTCTTAGAAAAAAAAGGGTTCAATCGATTAGGTTCTCTGCAATTATCAAAATTATGTTTAGTATTTAAACAAATGGATACATGGCATAGCATCAAGAAGCAGATTTCAATGTCAAGCATTGGGTTGATATTTAGTTTTTTTTTTTTAATGGGATCTTATTATGGAAAGAGAAGTCCCGAGTACAATGATACAATGAGCTATCCCCAGTCAACAGAGTTTTCAGTTCTTGATTGCTCTAATATGTGAGCATACTATTGTTATGCATTAATTTCACAACTACGGTTTCAACATCCTTCCATTCCCCACCTGTGCAAGTCAACCATCAAGAGTCCTGTGTGAAACCTGGTTCTAAATTCATTCCATTATGTCAAAATCCATTTCATTCCATTCTAGAATTCAATTTCATTTCTAATCACAATACCCATTTCCATTCCAAAATACAAACACCATTCCATTCCATGCTCAAATACAAAGAATTCAATTTCATTCCAACCACAACATTCATCTCAATTCCATTAATCAAAATACGTGCCCCACCACAACTACAACAAAAAATGATCCAATTTGAAAACCGCCACTCCATTGTCTTCTTAAGCCTACAAAACAGAGAATCACAAATCACCCCATAATTGTAATCAAGGCTAGGTTAGCGGCATCGATTTATTGTTTATGAGATTTGGGCGATTTAGGCCTTTGGGGAATAGAAATTTGGGGATTTAGGGTCGGGGAATCTGAGTGCTTAGGGATTTGGGAATTTAGGATATTGGGCTTCTTGTAATCCTTAGGATTTGGGGTTTAGGATACAAAGATTTAGCGGCTTAGGGTTTGGCGTCATTTAGAGGATAAAATCGAATGTGAGGGAATGAGGACGAGGCTTTGGAAGAAGGGACGCCTTGGGTGAAAAGGAGAAGGGAAGAAAAGGATAGAGAACGAGAAAGAGTCTCAGATAGCCATTGTTGCCGCGATGTTTTGAAGCACTCACCGTCAGCAGAGTTGAGCTTGGAAGTTGGAGTGAGAGTCACTGGGGATCCATGACAGGTGAGGAAGATGCATAGCCATTTGCGGAGTTGGGCAGGAGAGAGGAAGACGGACGAGAGGGAGAGAGGGAGGGAGATGGGAGAGGAACCCAAAATGCCGTGGGTGATGGAGGAAGGCGGGAGAGAGAGTGGGGAGAAAGGATAGAGGAAGCCGAAACGGGAGAGAGGGAAATGAGAAAAACGGGCGGGCCGTCCTATATGTTCACTTAATATATGCTATATTTCCAGCCGTTAGATCATTTGCACGATCCAATGGTTGGATTAGCCTTTTCATAATGTTTGTGAGAACTGTTCTCACCTGAAT
>BMK_Unigene_000134
GAACATAGCTTCGAGTTTACTTCTGCATCTGTGTGCTTCTCTTATTGAACTTGATCTAATTTGAAACATCAAAAGCCAATACATATTACATAGTTCCTATCATGAGGGAGTTTGCTGATCTTCTCGAAACTAAAGTACTAAATACAACTGACCTTTGATTCCAATAAGCCCATAAGAAAATCCTTATGAATACCGAAGTTTCTTCTTGCTAATGGACGTCTTGATGCCTTCATCATGATCAGGTGGGCTCCACAGTAACTAGATGACACAAGAACCATTTGTTGACACAAACAAGTCTATCTATATACCTTGTATGAAGATATTGATGCTTAACAGCCCTATTGTTATCCCTAATTATGCTTACTTGGCTGTTAATTGAGGCTAGTGACAATCCTCTTTAATAAGAATAGTCTGCAAGATAAGCAATGTTCTGCAGGAGTATTTTTTGAACTCTCCATTAATATTGATATATTAATGTTGAGGGTTTTAGTTATGATGATTTGCATTTTAGTTTTTTTATTGAAAAATATTATTGGTGATGTTTGAAGAGAAAGAAAGACAAGCAAGGAAGAAAGAGTGTAAGACTTGAAAGAAAGAAAGAAAAACCTATACTAAGAAGGGGTTAGTGATGTTTGACTGTTTGAGATTTTAAAGATTGGCACTTTGATCTGAAAGGGCAAACTTTTCAGTTGTAGAAGACACCAATCATGGTTATCTACATGATGACCAAGTTAGTAATCATTTGTAACCCATCATGGTTATATGTAACCGTATCTTACTACATTCCTGACTTATTCATAACAATGCTTTTGAAATGTTTAATTTGGAATTTTTGGGTTCCCGGGATTATTGGTGATGCTAATGAGGAAAAGGTTCAATCTTTTTGTTGGTGGGTTGTCGTGAACTCCACTATGTGAATGCTGTCATTGAGGATGATCTTTTGAACCTACTCAAAGAAAGCATAGTTGTTTAAATCTTCCTTTGTATCCTTTTATACAATGTTATTGATGTTTTCTTTCTCATTGTTATAGCTCATTAGATTGATTGAAACTCAAGATTCAATGTCGTTAATTTGGCGTTTTCTTATTGCAAGATTGGACCTAATTAAGTTGGTTTATTCAAAG
>BMK_Unigene_000135
AGGCCTCTGTTGCTTGAAAGGGTGACGGTGCAATTCTTGTTTTCGAGACAAGTAGCCTCCAATTGTCTGACAGTCACTGGTATGTTTCATCTGAAAGGTGAAATCCTTGGTTGTGAACTTGCAAGCGGAAAAGGTGAGTGCTAGTTACCTAGTCAGAATAGTTTGCTGGCGTTGGTAATCATGTGCTTAGGTGAATGCTGGTTTCTTCACAATGAGCTGTTGGGGATTCCCAGGAGATGGAGCAGCAGTTTCTGAAACTAACCTTAGCAAGTGTGAGATGATCCTACTTTAGTTTCAGAAAAACGAATGGGTACTCAATATTGGTCAAGCTTGCTTAATTTGGTTGATCGGTGATGGTCAAGTCTTTACACAGGCTTATCTCTATCATGTCCTGGGTATGGTCCAGGCTTGGGATGTGGCGTGCTCTGCGATTTTTTTATTTGTTTGTATGGTAAGTAGGGTTTATTATGGAAATGGTAAAAAACCCTTAAATGTACAAGAAAAGAGAGAAAAAAAAAAAGAAGATTGAAGAGGGGGACACTGTAGACTACTTAATTGTGTCTGTGATCAAGACCATACGTTAATTTGAAAGGGGGGAAATAAAAAAAATTGAAAAAAAAAAAGAAGTAAGAGCATGTGACGAGTGATCTAGGGTTTCATATGTTCTCTTTTTTCAGCTTTTCAATTTAAATTGACGGTCCCCCACTACGACTACTTGTCACGCAGTCCCTCTTTCTCAAGAGGAAAGAGCATTCTATCATTCTCATCAAATCCTATCCTAAAAAGATATTGTATTTGATCCTTTGATTTTTTCTCCTTGACGGTGAAGATCGATCGATTGATCATTCATCGCCAAAGAAGATTGATTCTTCCTAATCAGAGAATATGAGCGTAGTAGGGTTTGATTTCGGCAACGAGAGCTGCATCGTCGCTGTCGCGAGACAGCGCGGCATCGATGTCGTCCTCAATGACGAATCGAAGCGCGAGACTCCTGCAATCGTCTGTTTTGGTGAGAAGCAGCGATTCATCGGCACCGCTGGTGCCGCATCCTCGATCATGAACCCTAAGAACGCGATCTCGCAGATCAAACGCCTGATCGGCCGCCTGTTCTCTGATCCGGAGCTCCAACGGGATCTTCAATCTATGCCCTTTTCGGTTTCTGAAGGCCCTGATGGTTATCCCCTTATCCATGCGCGGTATCTCGGGGAAGCGCGGGCTTTTACCCCGACCCAGGTTTTGGGAATGCTTCTCTCGAATCTGAAGACAATTGCGGGGAATAATCTCAATGCAGCGGTGGTAGATTGCTGTATTGGGATCCCAGTTTACTTCACTGATCTGCAGAGAAGAGCGGTTCTCGATGCGGCCACCATTGCTGGACTGCATCCGCTGCGATTGCTCCATGAGACTACTGCTACAGCCCTGGCGTATGGAATTTACAAGACAGATTTGCCTGAGAATGACCAATTGAATGTCGCCTTTGTCGACGTGGGGCATTCTAGCATGCAGGTCTGCATTGCAGGGTTCAAGAAGGGCCAGCTGAAGATCTTGGCCCACGCATTTGATAGGTCGCTGGGCGGGCGCGATTTTGATGAGGTTTTGTTTAGCTACTTTGCTGCCAAGTTCAAGGAAGAGTACAAGATTGATGTGTACCAGAATGCGCGGGCCTGCCACAGGCTTCGCGTTGCTTGTGAGAAGTTGAAGAAGGTCCTGAGTGCAAACCCGGTGGCGCCGCTGAATATTGAGTGCCTGATGGATGAGAAGGATGTTAGGGGGGTTATCAAGAGGGACGAGTTTGAGCAGATAAGCGCCCCGATTTTGGAACGGGTGAAGGGGCCATTGGACAGGGCTCTTGCGGAGGCTGGAATTAGCGTGGAGAATGTCCATTCTGTTGAGGTAGTTGGATCTGGTTCGCGTGTTCCAGCTATAATTAAGATATTGACAGAGTTCTTTGGAAAGGAACCGAGGCGGACTATGAATGCAAGTGAGTGTGTTGCACGGGGGTGTGCTCTGGAATGTGCAATTCTGAGCCCCACATTCAAAGTGCGGGAGTTTCAGGTGAATGAGAGTTTCCCCTTCCCAATTGGATTTTCCTGGAAAGGTTCCGGCCCTGAATCACAGAATGGAATTGAGGATCATCAACAGGGCACGCTTGTATTCCCTAAGGGAAACCCCATACCTAGTGTCAAGGCTGTGACAGTTTATAGATCTAGCACATTCTCAGTCGATGTTCATTATGCGGATGTGAGCGAGTTGCAAGTGCCAACAAAGATCAGCACATATGTGATTGGCCCTTTTCAAGCTGCCAAAGGTGATCGAGCAAAAGTGAAACTGAAAGCTCGTCTAACTCTTCATGGAAGTGTTTCTATTGAGGCAGCGACTCTATTGGAAGAAGAGGAGACTGATGTTCCTGTATCAACTGTAAATGAGCCAATGAAAGAAGACACAAAAATGGACACAGATGAGGTTCCAAATGATAGTGTTCCAGCTTTTTCGACAAACACAGGCGACAGTGACACTAATATGCAAGATGCCAAAGCTACTGCTGATGCTTCTGCTTCTAGGGCAGAAAATGGTGTTCCTGATTTGGGAGACAAGCCTGTGCAGATGGAAACAGATGCCAAGGCTGAGGCGGCAAAGAAAAAGGTAAAGAAAATCAACATTCCGGTGTCTGGTTTTGTTTATGGTGGAATGGAGGCTGCAGATTTGCAAAAAGCAGTGGAGAAGGAATTTGAGATGGCTCTGCAAGACAGAGTCATGGAAGAAACAAAGGACAAGAAGAATGCTGTAGAGGCATATGTTTATGACATGAGAAACAAGTTGCATGACAAGTATCAGGATTTCGTTACTGCATCAGAGAGGGATGAATTATCTGCCAAACTTCAGGAAGTGGAGGATTGGTTATATGAAGACGGTGAAGATGAAACGAAGGGGGTCTACATTGCCAAGCTTGAGGAGCTGAAGAAGCAAGGTGATCCTATTGAGGAACGGTTCAGGGAGAACTCTGAGAGGGGCCCAGTGATTGACCAACTTGTGCACTGCATCAATAGCTACAGAGAAGCAGCTATGTCAAAAGACCCTAAATTCGATCACATTGACATTTCTGAAAAGCAGAAGGTTGTGAAGGAGTGCCAAGATGCAGAGGAATGGCTGATGGTGAAAAGGCAGCAACAAGACTCATTGCCCAAGTACGCCACTCCTGTTCTCTTCTCAGCTGACATTAAGAGGAAGGCTGAGGCACTCGACAGGTTTTGCAGGCCAATTATGACCAAACCAAGGCCAGCACAAGCAAAATCCCCTACACCTACTGAAACCCCCCCAACTCCACCGCATTCTTCTGAGCCTCAACCCGAAAGCCATGACACGAGTGCTGGGGACTCTCAGGATGGGAATGTCGAGGCTTCATCAGCTGCAGCTGAGCCAATGGATACCGACAAGTCTGAGGGTGCCCCAAACCCTGCCTAATTCTGTGTTTATTTGCGCTGTTTTCCTGTTTATGCTTTTAGATTTCCTCATGTATTATCATTTTCCCAGTCTTGTCTTGTACGGGACTAAGAGTGTCATTGAAAATTTATTTTTATAGGTTATGTTATGGAAATTTCAGGCCACTGCCTCATTACTTAGCTTGCCTTGTATTAGGTGGTTTCTAGATTCCCGTTTTCAGAGGTTTCGAGGAAAGAAATCATATTGTCTGGTTATCTATCTTTTTTCTTTTTCTTTACTTTATTCTGTTTCTGAGGAACTTTTTAATCAAACGATTCAATACAATCTTCAACCCTTTCTTCTGGATCAAAAGAAAAAAAGATAGATAACCAGACAA
>BMK_Unigene_000136
TTTTTTTCTTTTTTTTTTTTTTGCGACTAATTCAAAATGGGCATGATGCCAGATCATGGGCAGATAACTGTATTAAAGGGGCGGCACCGATCAAAAGCGAGCCCAAATAGGCCCCCATAGAGCTCGCAGAATCAAGTTCTCCAACCCAACTGATCAGCAATATGGAATCAGACCCAAACCAGAAATGCCAATTGTTGCATACATATCTTAGTTGCCAGTTCCTTTCCCTCCTACATACCTGATAAGAAAGAACAGATCTAGACTTCCATTCATATCGATAATTTTTCTTGTTCTTTTATTTCTTATTTTACTAATATTTCGATCAGTAACAGAGGGCCCTTCATTCTTTTCCGAGAGTCAAAAACAGGAAGAATCACAAGCCCTTAACCCTCACTGGGAGGGTTCAATCTCTTCATCTTGATGATAGGTAGTGACATTTTCATCTTCATATTTCTCTTAAAAAAAATGTTAACATAATCAAATAACAGAGATGTTCCACCAAAATTGCCAAAATGTCAGAATTCTCCATTCAACTTGGAAATTGAGACAGATGGGGAAACAGAATTAATAATTTTATACATATGTGTCATCATATGGTTTAAAACATCCCCCCTCTATTCTAACATTGTGCGTCTCAGTTTAATAAAAAAAAATTAAATTAAATACATATATTAATTGAGAGAACTAAAGTGAGCTGCAAAACAAAATAATCTGTGTTTTTACCCGTGTTTCTTCATCCTCACATTACCATACAATAGGATGGCTTCTGATCCACCAAAAATTACCCTCCTTCAGGATAGATGGAGTTATAGTGCACTTCTGCCCAAAAGCTCAAGAAAATAACTCGTGCTGACTTTTGAACATTAGGCAGTATTTCAATATAGCAAGTATCTTTAAAAGATGTTATGACAAAGATTTTAACACCATACGAATCTGCTGCAGCTTGCAATGTGACATGATCACCCCACTGACCATCCTGAGACAACTTCTCCAAATAGTCACTATAAGCCATAGGAACGTATCCCTCATAAATCTCCGGTTGAGATTTCAGCTGATTAATGACTTGCTGTCTCACAAACTGGTGATGCTCTGGAGTACGATAAAACTGATCTGATAGTGCTCGGAACTGGCAATTACCGTCTCCTTGGACCTTAAATTCAATTAAATCATATATCTGCAACCTGTCTAGCAATCTTTGGTGATCTGTAGTTGCTTCATCAATAGAAGGTATTTCTCCATTAGTTCGTGGAACATGAGGAATAGGTACCATCTGATTCAGCCTCTTGCCTACTTCATCAGAATAATCTTCTGGTAGCTCTAATGAACCCGACAACTCTCCATCATATGATTTTTCTCCAGAACTTGAACTAGATGATTCCATATCGTCCTCAACCCGACCACTCTCATAGCCTAAATCAAGATTGTTCATAGACAAAGAAAGCCAATCTTGTGGATAATCCGATGCTTCAAAATGCTCTTCCTCTTGTAAAGATTCAGATGCTTCTACAACTGCAAATTGTGATAGTTGAGCATGCGCTGCAACCTCATCATTCTCCACAGGAGCAAACTCTATCCCATAAACACTTCCTCCAATATATTCTCCATTGTAGGTGTTGACATCAAGTTGGTTAGCAGTCCCACAATACCCAAAATTTGAATATGGATCACCAATAAGAAGATGGAGACCCCAACGAACAATGTCAGGATCTTGCTCGTAGGTAGTCATAAGCTTTTGTTTAAAATTCTCAAGCCTAAAACTTCTTCTTATATGGAAAGTCTGATATTATACCTTGGAAAGTTACAATTACTTCAGCTTAGGAGAATAGAAGAAGCATAGCCTAGTTGACCTCTGTATAAACGGATGGGTCGGAAATTCTGATTCCCCCTTCACGACAACGAATAGGCTTTTGAAGAAATCTTGGAAAACTTAGATTACAAGGAAAAGGGGAAAAATATTCATGGGAAAGTGGCAAAGTGCACGTTAGAGATAGAGATAGAGATAGAG
>BMK_Unigene_000137
GGAAACAAGCATGGGGAAGATCTCCTTGTCCATTATTCATTGTATTGTTTATGTTGATACATGGAACAAATGCAGGGAAAAAGTAGGTGGCAGTCATTCCATATATTAGAGGACTGACAGGTAGCAAATACCTCGCAGTGAAGTGTGCTGGGCTATAACCCACAGGTCCCAGGATCTAAACCTATTTCTGATACCATAAAGAAGAAAATGCAAGAGGAATAAGAAGAGGAGAATTTGAGGTCTAACGGAGAAAATGAATAGAAAATTAAGAAGTGAGGATGAGAAAGAGGCACTAGAGATGAACTGGGTATGGGTTCCACTCCGAAACGTGAGAACCCTAGTGAAGAATCATATTATTCATAATTAAGAGTTTTACAAAAATAGGGCTTTATAAAATAAAAGAAACTTATAAATCACTTGGATAGAGCGATCTTAGCACTTGAAACGTAATCATCTTTGTCATGTCCCCTACATCCAAAGAAGATTTGGTCTAATATTTACTTTATTAACCTAAGGTTTCATGGATTTGTATGAAAACCTATCCTTACACTCTTAACAGATTATTTGATCATTGGCCATACTTTCAACCTTCAATTAGGATGGAGATGTGCTATTCTTATGATAGGGCAACCCCTATTTCCTTCCCATTAAGTGTTTCTTGA
>BMK_Unigene_000138
TTCCTGGTTGGCCAGGAAAAGCTGATACACAAGGAAAAGCAGAGAGGGAAGTAAGAGTCAGCAAAGCAATTGCAACAAGAAGTTACAGGAAGAAAAATTTTATGGCCTGGACAGACCCGACCTGGAGTTGAAGCTTAGGGTATCCAACCACCATCCGATAGAACCCGGGGCAAGTCATAAATTTTGTGTTCAAAATAATACAATAATGTCATATACATATCAATATAGCATATAAATATAATATATAAAAACTAAGATAAAATTTTTTTTATTATTGCCAATAGACTCATGGTTGAGTGGTGTCGGCACCTTAATATCACATGCATGCCCAGGGCTCGATCCCTGGGTCTTCCAGTTGAAAGTATCACTCCTGACCAGTGGCCCTTTGAAGTGTGTTTTATATCTGGATAGGGTTTTTAACTGAAACAACATGCAACTGCTATAGTCTGAGATCTGTTAAGCAACAACAACAAAAAAATTTACATGTTTTTTAAGAGCTTCAACATTGTCATTCCAGATGGGTGCTCCATCAAACCCTTTTCTTGCTGGGTCCTCATGTACTTTGGTCCCAAGAGCATGGGTAGTTAATGCCCCAAAACAGGGGATGCCTTATTACCATTGCACAAGTGCAGGTTTGGCCATTGAATATTTTATTTGATGGTGGAACCTTATTTACAGAATTTCATAAATGCACTCTTGAATAGAAGATAAAATTACAAAATCACTGGGGGCTTGAAATCATGTGCTCAGACCTTCATGGGCAAACATGGCTTTCCCTGTTCATTATTAGGCGGACAAGGATCCAGGTTCCAGGGCCTGTGTCAGATCCAAACCAACACTGAGTCCAAACCCAAACCCAAATTGATCTGTCCAGAATCTGGCCTACTGACTGCTATACGTGCAAACTAAGATGTTCAGAATATAAGAATGATAAGAGCAGCTAAAACCTCTACCGGTACCTTCCGGACTCACTTGACATAAAACATGTATGATGGCCGATGAGGCAACACAGGACAGAGTCACAAGTTACTAATTGATAAAACCATGTATACAACTGTATTCCAAAGTCAAGATCGAATGATCCAGACTAAAGATATCGAAGATCATTCTGACGTTTAGGGGGAAAAGGGAATAAGGGATTGCTCAATGGATCAAACTGAATGATAAAAGAAATTTCTGAAAATCGATCCCAACATAAAATCATAAGAGGGCCTAAATTTTAAATCATAAAATTGTAAGATTCTAAATTTGTTCAGAAAATGTGGCAAAGGTTTGTAATACTACACAAAAAAGTCTATAACAAAATAACATGGGCAAACATGGTTCCTTTTTCCTATATTAAGTCAATGGATGTAGAGTGCAAAACATAAATCTGAAGGCTCTAAAGTGCAAACAAAACTGCATTATCGTCATTGTTCATCATTTCCCAATACCCAAGGCAGTTGCATGTGTTTAGAGAACTAACTCTGAATAATAGACCCAATTTTGGTTCTGCAAAGTTTTTATGGCTGCTGCTAGGCCGATGCTTTGTTAGTGAACAATTGAATGGGCCAAAATACAAGGCAATAAGGCATCACAGAATGCTTGCACGGTGTTTGCTTGGAAAGGGACCGTCAATATGGTTAACGGAGAGAATGACTATCTTTAAGATCATCAATTGAATGGATAGACATTGGTTTGTGTGTGTCAAAAAGAAAAAGAAGAAAATGGGGAAAAACCCTAACCATGTAAACAATTAGCATAAATGTGCATTGTCAAATTCAACTCTAATTTCTCATTCTCAATATAAAATCCAATACTCTGAAAGTCAAACCTATAGTGTGATCTCAAGCTTGGATCTCCTATATGATGCAGGCTAGACCCAAGGTCT
>BMK_Unigene_000139
TCTGTTCCAGCAACGAAGTAAGCTGCCACACAAACATGAAAATAATAGTTCAGAGAGGTGGGTCTAATTTCAAATTGCATGAAATACCAAGGGTGCCACTGTGCAGAGCATTTTCTGCAGAAAATGAAGATGATTTCCCGGGGAGAATAATTATTGTTGCTGCATATGTTCACAATTTCTACGGCTTTTATTTTATGGGGTGAAAGTATTTTTACAATTTTGCATAAAATATGCATTAAGGCCTCTTTTGTGCACACAAATATTTTCTGCTGGGATGCATTATGGCCTCATTTCTTGACATTTGATGTTATGATAGAATTTTTCGGTTTCATCTAGAATTTATTCCAAAGATGACGAAATGAAAAAGTCAAGTCGTTTTTCTCCAAGAATTTTTCATTTTAAAGAAAGAAAAATGGCTAAGCAAGGTTGATTTCTACCCGAGTTAGCTTTTCCTCTGTTTTTTTTTTTTCTTTTGATACTTTTTTAAAGAAAGGTGGAATTGAAATTAGTCATTGCATCGAACATCAAATGCTCTTATTTTCCTTGAAAACAAAACCCATTTTCAATTAACATTTGCGCAATCGAACTCCTTCTAGATCTCCATGAGCTAGAGACAAGTAAATCAGGCTCAATAATGATGTGAAAAATGAATAAGATTTTAAAAATTAATTTAAAGTAATTAATGGCGGGTCCAATCAGCTCAACAGATAATTCTTTACCGATCATGACTAGCTTTGACCAATTTGTTTTCCAATATCGATTTTGGTCTAATCTAGTTTGATCGGCTAGTAGGATCTAACTTTTAAAATGATGATACATCATACATACCAGATTGTTTATTAGCATACAATAACCACACATTTTTATACATAAGTCAGTATTTAGGGTGACTTTGAGTAATGTGGGTTAGAAAATTCATGTTTAAGCCAACTCATATAGGAACAAGCCAGCCAAACTTTCACACATGGTGGGTCTCTAACGGCAAAATAGTGGATTCAAGTCCTATGGATGAAATCAGACAACCGACAACGACAAGTCCTAATACATTCAGATTTTTTCCCTCTTCTCATCTGCCAGCTTTCCACTTATTTTGGGTCCGAGAAGCAGGGCACCAACTATGAGGTCATCACATGGGTCAATAATGATGCGTGCCATGAGTTTGGGGAAGAAAAGAATGGACGGTTTTAGAATAATTGTGGGGGCACCAAATGCAACGAAAATGACAGTGACCCCTTTAATGCTCATACTTCACTCCAATTACAATTAAAATGGGCCATTGCTAGGTTGACCACAAGTAAAATATGTGGTTCACACCAAATCTATTTTTGAGATATTATCATATGCGAATCCATCAATCTCTAATCGGAGTAAAATTGAAAACGCATCAACTGATGATGAAGTAGATGTTTTTGAACAATTTAGATTTAAGAATTCGGCTTTCTTTAGATAAGTGACTATTGAATATTGATGCCTTTGATTTGTCCCCTTTTTAGACATTGCACCTAAAATGATTAGGTTATAACATAATTTTTCATCTAACCCATTTGCATCCTTTCAAAGGAGTGAAATCAGAAAAGTAAAAAAAAAAAAAAATTGCTTAAAAATATAGGGTGAATGCAAGTTCAGTGCAGCACGAGACAGGAAAAGTATCTTGCGAGGCTGGCACTCTAAGCCAAGAGGGGCATGCGAGTCCACTTACAACCAAAATACTTGACTTTGTGTCTCTGATGATGAAGAGTTGCAAGTTGGAGAAAGCAACAACTTGTAACGCTCATGTTTTCTCTCTCTCACACTGTCACACACACAAACTGGATAAAAATGTTTCTGTTTCTCCACAGTTTATTGTACCTTTGATGCTCCCATCTCCATAGA
>BMK_Unigene_000140
GGAGAACGAGCATCCAGTCCCTTTCTACAGTAATAGAGGAGATATTCAAAATTGTGTATACAACAGAGCTTATAAGGCAGACAATAAAATAAATTGCTACAGTAGGAATTACTATTTTAGTTTACTCTCCCAATTCTTATTGACAGTGAAAAATCATATAATAGGATGTCAAGGCAGAAAAAGCATGCAAAAGGGTGAAGAGGTAGTTAATTTGGTGGACATTAAAGAAAAGTTAACCCTTATGGGTAAAATTTCATACAAGAAAAGTATGAAGGGGCAGCAATGAGAATGAGAATTGAGAATGGGGATTGTGGCTGAGTTACAAGTTGGAGTTGGATTGAACGAAGGTTAAACCTTACCTTTAGTTATCTGCCTCAGTTACGAAGAACTTAACTATGGATAAAAATGATAATGTGAAAGTGTATATTATTCATTGATGACATGGTTATAATTAGTGAATTAAGAAAGCAAGCATATGATAAGTTGGAACTATGAAGAAAGGAGTTTGAGTCATATGCATTGAAAATTAGTAAGTCCA
>BMK_Unigene_000141
TTTTTTTTTTTTTCTGAAAATATGAAAAAAATTATCAACCTTTGAATAGGTCGAATCAGATATACAGGATATGATCCCCAAACATAACATGGTTGATAGTGAACACATGGAAGGGATATGGCATGGAATGTGTATATAGATTTTGAACTTGAAGCATTGGACATGAAATGGTTGGGTAGGTTATTTCACTTGGCTTCATCTTATCATCATCATCATCGTCATCAAACCTTTTCCCAACTATGTTCAGGTCAACTATGTCAATTCTATTTCGCCATTCTAGTCTATCTTGAGCCATATCCTCATATAGGTTGCACTCCTTCAGATTGATACTACTTTCATCCACGTCCTCTTCGACATATTCCTTCACCTTAATTTGAAAACTCAATTATGTACGTAAATTACTTGTGTGATTATTTAAGAAACCAGAAATTCAAACACAAGCTTTAGTGGACTTGGAAACTCAACCAAGCACTTTATTAAGTCCCAAAAGCGTCCACGCAATTGATTGAAGTAATTAAGCATTAGAACTTTAAATTTATTGTGAATACGATCTAGGGTTATATGCAAATAAAGAAAAAAGTATAGCATCTCCAAAAACAAGAAACACAGATTTACATAGTTTGGCGTTATGCCTACATTCACGGGTGAGACCAAGCTTTCACCATCTTTTTAGAAAATTAGGGTTACAAAGTTTCTTGGTTTTTTGTTTTCCTCTCACCTCTCATGGACTCTCCAATTTCAATAATGAAACCCTATGATACATAAAGATTACATCAATTACCCATAATGCCTCCAAAACATTCATGGGACTGGTGTACATATGTCCTGGTCCTCATTAGTCATAATACAAGACAACTAACAAAACAGATTCCTTACTTGCATTAATACTATGCCTACTATGAACTATCTAATGAAAACAGAACAGATAATAATTCAGGCTCGAACACACAGATGAACTGCTTAATTCTAAATCCTGTTACTTTGCCTAAACGCAAGCATCCGTCATGGGTCAGAAACAACTTATATGGAAAGCAATCCATCATATAATTCCAAAGTGAATACAAGATAAAAAGAAAGATGTATAGTAATGTAAACCCATCTTTCTTTCTTTCTTTTCCTCATTCAACTCTGCATGCAGGTAGAGTACTCTGTCTGAATCCTACTCAAATTGATCACAGCCAAAGCTATTTAGTTTTCCTACCAAAATTCAAACAATACTACTAAACAACTGCAAGAACCTACCGTATCTGAAAGGAACTCATGAACAATCATCAAGCATTGCAAGGTCAAATTTACAGAGAAGGGAGGAAGCAGGAGATGAGAGATCTATCTAGCTCAAAAGATAAAATCACCAGCTCACCTCGTATCACCGCCGGCCGTTGACGGGGAACTGCGAGAGGGGAACAAGCTCAGAGAGCGGCGTGGAGAGGGGGGTAGGGACCGGCGACGTGCGGCGGCAGACGGGGCAGGAGGCGTTGAGACGGAGCCAGGCGTCGACGCAAGAGAGGTGGAAGGAGTGGCGGCAATCTGGCAGCATCCTTAGCATCTCCGCCTCCCGGTATTCGCAGAGGCAGATCGAGCAGATGGGATCGCTGCCACGTCCGGTGTCGGACTTGGTGAAGGGGAATTTTGGGTAGGAGCTAATGATGGTCTGGTCAAGGCCGCCCACGATGTCATTGTGATCATCATTGTCGTCGGTGGCGAAGACGATGCGGGGGAGGATGACGGAGTTAGAGTTAGGATTAGTAGTAGTAGGATGAGGGTGGCGGTGACAGCACGCGTAGGAGGCAAGGAGGATAGTGGAGAGGAGGAGGAGGAAGCCGAGGGCGATGGCGATAGAGTAGCCGAGGCCAATGCCGCCAGCACCGAGGTTGTGAAGAAGATGGCCGGAGCTGGCGGTGTCACTGCCGGACGACATCTGAAGCTCAAGAAGAAGAAGAAGAATAAGAGGGGTTTTGGGTTTTGTCTT
>BMK_Unigene_000142
AAAAAAAAAAAAACTAAATTAGCTTTTGGCATGAACTGTCATTACAAACCAACATTGATTTAAAGTTGTCACATGTGAGTGGACCAATGACATGTAATGAGATTTGGTGCAAGTAATAATACCATATCATTACATTTGTAGGGTCAGATTTAGTAGTTCACATGCTGGTTCATGTATAATGGAGACTGGGCTGTTCAGGTCTTCAGGAAGCAGGCTTTTCACTGGGTAGCACATGGTCAACTCCTTTTCTCAATAAAAGTGATGCCAACGCTTCTCAAAAAACAAAATATAAAAAAAAATGATCGAAACAATTTGAGAAGCAGACTTTAATCTAAACTATTATTTGCTCACAAACTTGAATGCAAAACATTATTTGCTCGTTGGTTCAAACCACCTCTTATTTGAATGGTGATCATTTTGACAGGAAAAGTAGGAGCAATCGTGGCCTGACCACTATATGGCATGCTCAAGTGATTGTGGCAAGCCGGCCTAGCCCTCTGGGCTTCCGTAGCTGCCTTCCATGGGCCAGGTTTGGGGCTTATTTAGACTAGATTGATAGATGTGTTAGTCTTGGGGTTAAATTTTGTACCTAATTAACAAATGGAGATGGTATGATTCATGGTCTGACAACAGTTTTGTCTTAAAACTCATCCAGAGACCCAGTTCAGGCTAATATGTATTATCATTCTGGTCTGAACCTAAATTGCAAAAACATACAAGACCCTGGCCCAATGTCAGGCTCTAATAATGAACACATCACTGAAGGCACAGCCTGAGGCAAACATGAGCCAGCCCATTGCCAATGCTTTCTTCACACTTTGTTGGAACTATAAAGCACAATAAAGGAATTAGTTGAAGACGCATGAAAAAAGCAATTTGGAGACATTAGTCTTAAGGAAACCTAGTTCATGTTTTCTTGGAATTATTACCTCTTTGTCACGTTCTTCCATGG
>BMK_Unigene_000143
GATATGATTAAGCAGCAGAAAAAGGTGGTTCCTTTTTGTCCCTATTCTATAAGGTCTGAATCAAATATACAACACAAAAAAAGACTGAATACTGTTGTTATTAGAGGAATTATCTGATCTGAATTCATTATTTATAATTGTAATGATCTAGCCATTGTTTATGTGGAAGTTTTACATGTTTTCTTAGCTTGCCCAATTGTTGAGTCAAAATGGTGATTGGCCAAGTTCTCTCGGCTTGGCCTGTAGTCAGCTATATGATACCTTTGTTCTTAAACTCAGGGCAAGTTTTTGGACTCTGTCAACTTGTGACTCAGCCGAGTTGCTGGTCAACTTGGACCAAAATGAATTGATGCACAGTTTCATGAACTGTTTGACCTTGTCTCAATGCTGGAGCTCAGCACCTTATTTGTGACGCTTTAAGAATGATTGGTCTCCTTTTTCAAAAAAAGAATGATTCGTCTCCAAAGGTGAATATTACTTAAATCAGGGAAGCATGTGGGACCTTACCTATGAATGGAGAGCTTGACCCACCTTCTTGCTGCCATGAAAGGTGAGCTCCAGAGTCCAAAACTGAGAAGGTTTCTAACTATGGGGATGAATGATGTATATAGATAATTAAGGCTATTTCTTATTTGAGGATTCTAATGATTGAATGAATTACTATTGACTATGTCAAGTTTAGTTCAAATAAAGTATCAACAATGGTCTGCATTCAGGGTAAATGCTATTAGGTACTCTGTGTCAGCCTTCCATGAGCTTTGTAACTTTTGTCCCGATTTCTATTTTTAAAGGTATCAATCAAGTTAATGGTTGGTCATGGGTTTAAAGTTTCCGTATAAAACAATTATGAAGATCATATCATCTCAACTTAATTTATTGATGTATAGTATTATTTTTTGCCTTTGACATTTATCTATTATTCTTTACAATACAAATTGTTGATTGATGATTCATAACACCATTAGGGGTCGTTTGTTTGTGTTCATTTATGCATGTGGTGGATAAATGAGGTGTGAAAATAGTGTG
>BMK_Unigene_000144
TACAATAGTCTTCATTATCGATACAAAATTACATGTTAACCAAAACACTTACAAAAATTGTGTTAACCCACCTTTGTAAGTTCATTTCACTTATGCTTTTGCATCGAGCTGACACTCATATATGCTTCTAAATGCAAACTGTTATCATGTTGGCCTTCGGTATTGTTGCACCATTGGAATTTCCAATATCAACTGACATTTAATCAATAAGATGTGCTGCACAAGGTGACCACAACAACATCTTCCTTTTCTTCATCATCATCTTGCCTGCCTTCACATAAGCCACTTTTCTATCTGTAGTTGTTTGGACCACATGCTCCTCTTAAATCTCCTCAACAGCATGTAACAATTCCAACATATTTTAAACTTTTTGCCAAAATAAATAAATATAAACTCTGACATTTTAAACATTTAAAAAAACATCAAAGGCATTAGGGACTTAGAAAATACTGTACCACAAGGATTATTAATCAAACAATATCATATATAAAGAAGGGTTTTTAGCCCACCCTTTGTCATTAGTGTGTATCCATACTTGCTTATTCTTTTTTTATGCTCATCCTTTGATTTGTCTATGATGTCGACGTATTTTTGAATATAAATATTTCTAATTTCATGAGAACTTGAAAGTTTAATCCCAGTCCATAGGAAGCCACTGCTTCCATCATATTGAGATAAAATAGGATTTGTAATATTGAGATAAAATTATTTACATTTACCCTTGCTATTTTTGGTAATATGTCAAAAAAACCCCAAGAAACTGTATATTTATAAAAAACCCTAGTGCAGTCCTCATGTGTTCAAGTACCAACCTTGACCATCAGTGTTCTCCAGGCAAGAGTGAACCAAATTCTATGCCCTCCTTGCTTCCAAATGACCGCAATGCCCTTCCTTATCTGAAACTACCAAATGTGCTCTGTTAGATTTTATTTATGTTTTACTCAATTATAATTACTTCTTACTGCTCAATTTGTGGGAAAAATTATCAAACAAAACTATGGGAAAAAAATCACATTTTGGGGCCTACTTTAGCTACCTTTATTTTTATAATTGAAGATCGGATGAGAATTGTTTTAAGATTATAATGTTTAGAGAATTACCTTTGTTCGGTCAATGTTCGTCGAATCTTGTTGAATCCAGATCATATGCAATTACTTTAACATAAACATCAATTGTTTAAAATCAAAACTTACTTATAAAATGGCTTAGAATGCATACAATTTATTGAAAGTAGGTGACTTGGCCGAGTCAAGAGTCAACTTGCCAAGTGTTCCTACCTTGCAACACCTCTCTAGTCGGACGTTGCCCATTTCCGTGAAACCTCCAACTCCAAGCACCCTTCATCCCTTCCTCCCAACAACCTTCAGCTCCAAGTCATAGTTTCAAAACCATTTCACCAGTTTTTGTTCATTTCATGCATTTATACAACAAAACAACTCTAACCCTTCTTCGATATTTCCTCATCTTTTTTCTCTTTGATATTTTCTTCTCTTCTTTCTCTTCTCCATTTCAATAGAAATTTCCCTTCTTAATTCTTGTTTGGGAAAGAAAGAACAC
>BMK_Unigene_000145
TTTTGGTGTTTTTGGTTACTAACATGGTATGGGGGTTGTGTGTACGAATTCCTAGGGACATATTTCTGGCCACGTATGGTCATTTGGTGTGTTTTTGTCCACATGCAGAGCCCCCCCTTAAATCACCTTCGATGCACTCACCTTTTCTCTAGTATTTCTTTAACAAGTAAGTTCTATATTAGAAATGCAAAACCGGACCGCAGGATGCCTCTGAGCTGAAATTTTCTGTCAGTGTTGTGGATATGACAAAGCTCATGAAGAATTCTATTGTAGTCTTATTATAAGGTTGGGCGGGAGGGATACAGAGCGAATAAGGACACCAAAAAGTCATTAGAATTGTAAGCTGGGAATTAAAGTCAGTTTAGAATAAGGTTGACTGGGAATTAAAGTCAGTTTAGTGTTTTTGTTGTTAGAAGATTGGTTATTGCTTGTTGCTAGTAATATGCAGTAGACATGGTTTATTTCTTTTCCAATTGATTCTCTGAGCAATTGCATTTGAGGCTGCTAGAATCCATATATTGGATTAGGGGCAGATCTAGAATTTTGTTTTCTTAATTTATTTTGCTAAAGAGAAATCAGAAATCGAGCCAGTACTGGCTCTTGGCGCTGAGACTGACTTGATGCAGAAAAAGTAGTGTCCTGCATGATATGGTTTTAATTTTCCACACTGGTCCAGACATAATGGAACAATAACCATTATAGTGCTTAAAGTATTCAAACTGATTGTGACTCTTATTTCATATTTGTTCATAATTGTAAGCTTTTTATCATTTTACTTGATGCTTATATCTTTCTGGAACTCAGAAATGGTCTTTAATTATTGTTTGTCCTTAGACTGATAGCTACCGAAACCACATAATTGAGGATATATGCTCCTACTTAGCCTTCACCTCACAACTATTTGTTTGAATTCAATTATGCATACCAATTCAGTAATATAGTATTCACCTGTTCCAGGCATGGGTACAGAACTGCAGT
>BMK_Unigene_000146
AATTCTCACAGTAGTTTCAGCTCATTTCACATCTCCATTGAAGTAGCTTCAATTCTCTTCTCTTGAGCAACCCATCCATTCAATTTCCTCTGATCCATTTATGTTTCTAGTTCTATTATGGTATCAAAGTAGGGAGTTTGAGGAACCTTTTGAGAACAGTTTGTGCATTCATGAAAGGAAATAAAATCATCTTGATCTTCAGTCATTCAAACACCTCTCCTCTTCATTTGCCAACAGCAGTGTTGAGCAATTTTGTTCATCACTGAGTCCTTGCATCTCACAACAATCCTTTTGGATATGCTCATTAGCATGGTATTCCTAATCGACGAATAAATCAGTATACATTTACATACCAGGGTGGTCTGAGAGACACTGAAATTTATGTTTCTTTACAAGAAGTAAGTCGTATAATTAAAATTTCATGTGGGCAGCTACTTCAACCACAAGTTGTTTGCGAAAAAAAATCTAGAACGGTTTTAGGTGCTTCTTTATGGTAACTCAAGATATGAACACCCCTTGACTGTCATCAAAACTATTGTAAACTTTTGATGTATTTTTTTATACACAGTGGTTAAAGAGAATTTAAAGAAGATCCTTTACGTAGATATTAAAATGCCTTTCCTTTCCTTAGATATTAAAATACCTTTCGCCAGCCAAATATCATCAAAAACCGACTTTTGATAAGTACAGGTTCCAGCATCCGGTATGGTAACTAAACAGGCAAAGTAATGAAACAGACTGTAAAGGGAGCCAAACACGAGAATACAAACTATGAGCTCTAAACACAGTTAAAAGGAATTATACTAATTACTAACTAAAACAACTCCAAGGCCACCCAATCTGCCAATATTCACACCATTTTCAATTGAGGTACATGGTACATCCATATGCATTAAATAAATTGAAACAACAAGATTGACAAGGCAAAATGAAACTGAAACAAAAGCTAGCTTCAGAGACAATGTGGAATAAAATATTGAACGTGATCAAATCATCTAGTAAGGACTGCCAATAAAAGTTCTAACCAGATGACATTTAAATGCATCGATCTACGAC
>BMK_Unigene_000147
GGGCTATTTGCCCCTAGGGAACCTGGGAAAAAACAAGAGTGAAAAAAGGGTCCATTTCAAGATTGTGTAGAAACTAGAAAATAAATGGTGTGTGATGTCAATGGAACTTGTTGAAAGTAGGGTGTGATTTTAAAAGAGTTGTTGCAAGTTGTACAAAAGTGCATTTGTTGAAGAGTCAAGAGTCAATTCAAGTATTTTGTACCTATTGCAATGAAAAAATAAAAAAAAAACTCAAATTCCAAAAACGATAAGGGTGTATTTGTGAAATGAAAGGATTTCACAATAGAGAGAAAAGTTATAAATTTTCTACAGCCCATTGCTCTGCTATATGATGCAAGTGCGGCACAGTTTCCTCACGAGAAAGGCCAAAAAAAAAAAAAAAAATCAGGTCACCTCAATAGAAAGAATTTTAGTTTCCTATTGAAGTGGTAGGAATGCATGATTCCTTTCTTTTGCTGAAATAAAAAATCTGCAGAGTGTGGAATCCTCTTGTCACATAAAGAAGTCTTGAGACTTGGTACTGTGGCATTCCATCTCTAAATCTCCACTTAAAAGAAAGAAAGAAAAGGAATTTGGGCTGCCCCATACTCCATCAGCAGGGTTCTTGTTGCTTAGTGAGTTTTTCCGATTGAGATTTATCATAAGCCCCAAGTTCAGTGTTTATGTTGTCAAATTTAAGATATTTTGAATATAGCAACTGAACAGCAATTGCCAATGAAAGATAATCTCAAAACCCAAAAGAG
>BMK_Unigene_000148
CAATTTGAGGGGGGGTGTTAATGAAGCTGCTCCAAGCCCAATCTCGCAGGCCCATTTAGGCCCATCGTTTGTTCTTATCATGAGTCACAGCCTCATGTACATACTATATTAGTTAGCTAATTATTAGGATCTAGATTAGTGTAGATTTGCTTAATTGATTGTAATCAGGATTGATTGATTGTAATCAGGGCTTTTCAGTCCCTATTTATATGAGATACAAACGACCCTAAAAGGGATCGATCACTATTCATTTCAGTCTCTCACATTTCAGTCCTTCACAATAATGACTCTTAATAAGCAACTCAATTATCTTTACATGTATGGATCATTTAACTTATTTAGAGACCACTTCATCATCTTTATGTCCCAAGCAATGCCTACATAGGCAATAAGAGTGCAAGGGACTAATTGGTGGATATGAGGAAAGCAATACAAGGTGAAGAACTTATTCTAGTTTTTTGTTGCTTATTTTGTGATTATATATCTAGGGTGCAAAATACATATCATCATCAAAGCCTTGTCCT
>BMK_Unigene_000149
TAGGGAAATCGCAATTCTCCATTTAGACCTAGTCCAATTTCGATGTCCTGGAAAATACACAGCAGGAGAAGGTAGGTTATTGGTTAGGGGTTTATTTTCTTTTGTAATAATTTTCATATCAGATTGAAAGATAAATAAAATTTAATCACAATCGACGTCGGCCTAAAAAAACCCTGGAACACATAACTTAAGTGAAACATATAAGTCAAAGCTGGATGCTGCGATTTGGGAGTTTTCTGTGTTGCAGAGATTTTAGGGTTCTTTCCAGAGATAAAAAAAGAGATAGAGAAAGAGAAGGTTGGCCGGATGAAGAGAAGGCGTCGACGTTGCTACTGCTACCGGAGAGGAAGCCTGACCCTCCACTGCCCACTGCAATCTCGTTCGGTTGTGCAGGAGGGGAAGGGTTTTGGTCTGGACTGGAGCCTTCACTGATTTGGGGATGAGATGTTGAATAGTATCGAAGGAGAGGTATTCTCCCCATCCGGTATCCACAACGTGGGTCCACCCCTGATTTTTGCCATTCCGAAAAAAAAATAACAAAATAACTTTATATCATTTTATAACCTTACCGTAAGGGGCATTATAAATGGGGAAATTTTCAAAAAAGGGCTTTACCTTTTGGGACTTTTCAAAATTGGACAAAATAAGACACATTTCAAAAATGGCCTTAAGTTTTCCAAAAATATTCCAAAACAGGACATCCGGCAAAATCACCCAACATTTGGGGACTTTTGTCAACTTTCTTCAAAATTCCCTAAAATGCCCTTTAGCCTGTGTTTCAACTGAACCACATATCGGTCTACGTTAACTTCTTTCTTTCCAGAAGGGGATGGTGGAGAGAAAAGATAGAGATGATGTATTGGATGAGATGTAGGCCGAGAGATGAGTGGCAGGAGGAAGGTGGAATGGGTGTGACAGAGAAAAGGAGACATGATGGAAAAAGATGGAGACGAGAGATACGAAGAAGAAGATGGGTGATGGAGAGAATAATGAGTGGTGAGGGTGAGTGCGAGTGGTGAGATGGGTGGAGAGAGAGTTTGCTGGGTGATTGAGAACATAGAGAGAGAGAGTGGGAGAGAGAACTGAGAGAAGAAGAGAGAGAGAGAGGATGGGTGAGGGTGTGATGAGATGGAATGTGGGTGTCAATGACCCAAAAGGTGATGATGGTAAGCCGGGTTTGGCTATGTGTATGTGCGTACATGTTTGTGTTGTTGTGAGTGGAGGTGATGAGAGGTGGGCGCTATGTGCTAAGTGGGCTCTGCTGATCGAGTAGAAGGGCACGGGTAAGGGAGGAAATGAGTACATGTTTTGGGTTGGTTTAGGTGTGTTTCATAGAGGTTTGATAAGAATTTGGTTGAGGGCTTTAACACGCATTTGGTTTCTACCAAAAAAAAGGACTTGTTTGGTTACGGGGATAACCTTCATGTTGACCCACCTACACAACTACAGAAGGAGACCAAGTCAAGTAAATTTCAGTTGAGATATTATAGGGTGTGCTAGAAAGAGCCTAGTGAAACAAGGGGAGATGGCAGAACTGTGTAATAGTCATTTGAATTTCTGTTCAGTCAAGTCTTCTGTTCATGTACTCTGAAAACAAATTGATTGTCCTTCATATATGGGAGCTCAAAACTCTTTGCTATTCTATAAATATAAAGCAATCTCAAGGTCGTCACTGTGTAAAAATACAGTGAATGCCTGAAACTTTTAGCGATCCTGTTTTATTATTTCTCAAGGTGGGCTCTGAGACGTGTTTGGTTATGGGGATAAATGGATGAGATAGGAGATAGGTTAAGGTAAGTTGATTTCAAGTAGTTGGACCGCAAGGTAGATGGCTTGAAACGGAGAGGTGGTTGAGTGGTAATGTGTGTTTGGGCAAGTCGGCTAGGCTCGATTCCGGGACCGTGATGGTGTGCAAGTTGTTTGGTCGGTTTGTGGGTTTGAGTTGGGGAGTGGTGAAGCCGTGAGGGGAGATGAAGATGGGTGATTGGTGAGGTTGGCACAAGTGGATGACGAGAGATGGATGGAGAAAGTTGGCTGAATGAAGATGATGTGTGATGGTGATATAGGATGATAAACAAAGACAGAATAGAAGGTGAAGTTGCAGGTGTGATGTGGTTTGCTGGGCAGTTTATGGATGGGGATGGAGAGGTTGGGCTTTGAGGGCCAAGAGTTTAGTGAGAGAAGAAGGAACAGAAGACAGAAGTGGTGAGAATAGTCGCATTCTTTTAATGATGATGCCTTTGGCCTTTGGGACTTTATCCGAACTCGGAATGAAACAACCACAGATATAATGAAGTTGACGAAGATGAGAGAGAAGGCATTCTACGTGAGAAGTGGGTTTGAACGGGTAGACCATTAGTGCTACAATAGCCGGGTTTGTTGATGGCAGATTTGACCGTGTCAGGCCAAACACAATAAATTGGCCGGCTTTCTAACCTGGCAAGAACAATAGTAGTAAATGGGCGGCCTTTCTCGTCTCATAGGATTAAAGGCCTGATTGGTTGAAGGCATTTCTCATAAGGATTTGGGCTTGTTGGGAGTTTCTGATATGATGTGACATCTTGTATTTGTGCATTGTAAATACTCTCATTGATGCCAGAATTCGGAGTTTTAGAACACATGAAAAAGGCACTTTTAGCCTTATGAATTCGCAGAATTATAGCATT
>BMK_Unigene_000150
AGAGAGAGAGAGAGAGAGAGAAGTCGCTTCCATGTCTTTATCTTTGTTTTTTGACATAGATTACAAAGACGAAAGACCGCTTACTTCGACATTGACGGAAGAGATTCGCGGCTTCTGCTGCTGATGGGCGACGAGAGATCGTTGATGGCGAGCAGAGAACGAGATCGAGAGCTTCTCATACCAGTAGCAGACTCCGTCAACGATGAAGAGTCCAAACCTTCTTCCTCTTCTTCTTCGGCTTCTTCCCATCACTCTGGTAGAGAGGCATTTTACAAAGTTGTTCGAAGCTGGGCTTCGAAAAAGTTTATGACTGGATGTGTTATCCTGTTTCCAATTGCCATTACTTTCTACATTACCTGGTGGTTCATACATTTTGTGGATGGGTTCTTCTCGCCGATCTATGCTCATCTTGGGATTGATATCTTTGGGCTTGGTTTCATAACTTCCATAACATTTATCTTCTTGGTTGGGGTGTTTATGTCATCGTGGCTGGGGGCATCTGTTCTTTCCCTGGGAGAATGGTTTATCAAGAGAATGCCATTTGTTCGACATATTTATAATGCATCCAAACAAATCAGTGCTGCCATATCGCCTGATCAGAACACGCAAGCCTTCAAGGAAGTGGCTATCATAAGACATCCGCGCATCGGTGAATATGCCTTTGGATTTATCACTTCGTCCGTAGTGCTTCAGAATTATTCTGGTGAAGAGGAGCTCTTCTGTGTTTATGTTCCCACTAACCATCTTTATATTGGTGATATCTTTCTGATCAACTCCAAAGATGTTATTCGACCCAACCTATCTGTCCGTGAAGGAATTGAGATTGTTGTCTCAGGGGGTATGTCGATGCCCCAGATTCTGTCAACGCTGGACTTACCTCCCATCCAAGGTGACAGAACTAGAAGCAGAAGCTGACAGCAGAGAGTCTGGTGACTTGCATGTAACTCTTATCCTCTTTGTTTGAGCCATTAGAAGAATGTCCTTGGGGATTATTTTCAGGTCGCTATAGTTGGGCAGCTTCTGATGGCACTACATGAGTGCTCAATTGATTATATCATTTTGGATATTGGTTGGTATGTGGGATGTTTGGCTGTCGAGTTTTCTGCTTGAAGAATAGAGCTTTTCAGCTTCCCGTGTGTGTTATCAAGAAGTTATAATGCCCACTAGATTTGGATTCAGATGCTAGACTCTTTGTACACATGCTTGAGATTCTAGGCATAAGCATGTTGAGATCTTTGTGCATTTTGACCATCTCATAATCTGTTCTTGAATAGGTGTGTAGCTATTCTTGTTTTCTTAGCTTAGTGGATGCCTGTAGAAGGGCAAACTAGTGTATGGATGCTCTTCCAGAATATTGATTTATTGAAATTAGGGCAAACTAATGTTTGTTTGGGACTTGG
>BMK_Unigene_000151
TTTTTTATTTATTTTATTTATTTTATTTCTAGTTTACCGGAAGTAGGGTTTAAGAAGAATCTAGATCAATTTGGGGGACTTCATATGATGATCTGCACCAACCATTCAAAAACAGAATGCCCGTGTTACGATTTTGGGATGATGGTGGTGAAAATGATGAGAGCAACCAGAAAGAATGTTCCTGGGTACTGATGATCCGGAATTGTTTACTAGGCTAGAGCTTGGGCTCAAACTTGTGTCCAAATTTGGGCTCAGGCTTGTCCCTTTCATGCCAGGACTGGGCTTGATCAATACCTAGGCCCATCCCATCCTAGTTGAACCAGCAGCCCAAAAAATTAAATCACTAATGTTCAGTTGAAAGCATCTCACAAAGAAAGATCCAACGGGTCCATTAGTAAAGCAGGCTCCATGAACTCATCCCTCCTGGTTCACAGGCTCAAATTTCTGTGTGAAGGCTACCCTTGACTACTGAGAATCCTCATCAAGAAGGTGAGATGAAGAGGAAAGAAGAAAGGAGAGGTAGATTGTGCACACATAGGAATGGTCAACCATACCCATGGAGAACCTTAGTTGGACTAGTAAATATAACCGCACTCTTTCAAGTTTCAACACATGTTTACCTATTGGAGTGTGATTCATGTTCTTCTATTAGAAATCCATCTCCAATCAAACTTCCTATAACACAATCCTCATAAGGGACATCCAGTGGATGGGCCCCACACAGCCTAGATGGAAGTAGTTTCAACCTTGCTTTTCCAACAGAGTAACCTAAATGCATGCCATGAAAAAATTTTAGAGGCTACATTTTTACAAATCTTGAAAGTTATTCCATTGAAATCCAATCATACTTATAAAAGGAAACCTAATCAAATATGATTCTAGCCTAA
>BMK_Unigene_000152
TCATTTCATCCCAAATTGCCCCAAAATGATAGAACAATTCTGACTTGTCGACCTTTTTTTTTTTTATTACATTTTCTATAGCAGCTATATATGCATTATATATAATCACCCAAACATAATGAAATTCCCACAAATTATTGGCTATACAACTTGCAAGGTAACATTTCTAACAAATCTTTTCTACCCCTTTTGGTGTCTAAATAAAGTTTATGATATATAATACATACATCTAGTATTGGAAAAATCTATTCACACATACAATCATTGTGGCCATGTCTAAACTCATATGCTCAACATGATACTTCCATCCAATCTCCTCTCCCTTGTAACAATCTCTAAACTTTAAAGCATGCAACGCAACATCATGTTCTTAAATTCTTTCAAGTCAATTTGGCCATCCAAGTCTGTGTCAAACTCTCCAATCATTCTAGCACAATCACCCACGTTCTCCACGCACATACCAAGCCTGGAGAGCACACTTTGCAGCTCCCCACAAGAGATGAACCCATCGCCGTTCAGGTCGAACACCCGAAAAGCCTCCACAAGATCACTCTCTCCATCGTCGCCATCATCCCACGTATGGATGGACTCGTAGAAGGAGATGAACTCCTGGAGATTGAGCCTGGTTCCCCCTGCAATCTCTTCAAGTTCATCAAGGCTGGTAGAGACGCCAAGCCTGCTGAGTAATTGGCTCAGTTCATCAATACTTACATGACCATCTCCATTGCGATCGATGGAAGAAAACACACGTTGAAGATCAGATGAATGGAGGATGGACATGATGCATGCAGAAGAAGTGGCTTAGGCTAGATGATTGATAATGTAATGCAGGGTGGTGAGGAGTTATA
>BMK_Unigene_000153
CATCAAAGCCTTGCCCAACTATGTCAAGGGCAGCTACATGAATTTTGCTTCCCCATTCCAGTCTATCCTAGGCTAAATCCTTAGATAGGTTGTAGTTGCATTTCTTTAGATCTATCCTTACAACTGCCATCCAATGTCCTCTTTGGCTTGCCCTTTTTCCTTGAGGGGCCATCAACCTGTATAGAAAAAAACTTTTCCCCAATATTTTGGCGTCATTATCAAATTAAATAAGGAGACAACAGTCTAGTATACTTTCCTTCTTATCCTAGCTTGGTTTCTGCTACTCCATAATGTTGACGACAAATGTTTTCCTACTCTCGAATGTGAGAATTGACCATAACTTAAGATAATGTAGATTCGGTCCATCGTTCATGCTCTATGGTGCTGCAATGCATTATCCTTCTTTTTCCAGTTACTTGTACCAGTCAGCAGTTCTAACTACAATGATGATTTTTGTAGATATGTATTTAACAACTTTCTTGTATATCATAAAGATGTAACGTTTGCTTTTTTCTTGCATGACAAGTTATCTGTGTGTTGAAATGGAACATGTGCCTCATTGGATCTTAGAGTGGTTTGTGAATATTGCATCAAAATCTGTTTGATTGTTCATTGCTAGCCTATCTAATATAATGACATGATTGAAATATACAATTGAAACAGAAAAAAAATGCACAGATCTAACAAATACAGCCATGGATTGGAGGATGGCTGGCATGTGTTGAGGGCTATTTTTGGTAGAAATGCCTAATTTATGAAACCCTTTTTTTTTTCTGGCAGGCCCCTTAGATCCTATCAATGTCACGTCACACCATAAACTGGCCATGAGTTTTTTTTTTTCCCTTTTTATAAGCTTTTAAACCATTTTCAATGATATTGAATATCTTTTGTTGGAAGTGTTGGGAAAGTCCCACATTCCACATCGCCCAAGTAATGGGTTTTACATGGCTTTATATACCTGTTTGGACCTTCCACCCATCAACTTAAGCTTTTGGGTTCGCTGGGATTCCACATTGCATAGTTACAAGAGGGAATCCAATGCAAGCATTACATGTTGCTTTTCCGGTTTTGGGGCGCGATAAAGAATGAGTGAATTATATTTCCACAAATGAGTCCAAAATTAAAATAAGTTTCCATTATCACAATTAAAATATAAGACTCAATAAGGTATACTGTAGTTTCTATTCTAAAAAACTAAAACTTGTTTACATAAGAGTCAAACACTATAAGTTTCTATTATCAAAACTAAAACTAAAAGAAGTTCCTATTCTCAAAATTAAAACTTGTATCCAGAAGACTCAATAACATATACTATAACTATAAGTTCATATTCTCACAACTATAAGTTGTCTACACAAGACTCAATATTGTAGACTGCTATAGAATCTTTAAAATCCAGATGGTAAAGTTTCTTAAACCAAATCAAAGTGGAAATACCAGTTTTTTCTGACAAAAAAAATATCTCCTAGTATAACAATGAAGCATCCCAAAAAAAAAAACTAACACTAAATTCAACCCCCTAAAACGATAAAATTAAAAAAAAAAATCAAGTGATCTCAAGTGGATTTCAGCATGATTGGTTTGTAAATACACAGACAATCAATCATGGTGATACAACTTTCATGGAGGTGCATACCATTGTGTCATTCTCTCAGGTGAAAGAATATTGCTACTGACCGTTTGAACTAGCTATAACCCAACAAAAACTAAAGATATTCATAACATGATTTTATGAACAAGCCAATATTTCAGAAGTAATCAGATCAGATCATCCTCGATACGGAACAAGAAAATTCGGGAATTCTCAATCTGTACATGCATATATAAAATATTGGCATGTTTCTCCAAGGGTTGTGGTCACTCTGACCTTTAGATAAAATTTTGCAATCACCTGCAGCTTCATGTATTACTTTTAACACCCATTGGCTGCCATTAATAATGCAATGTCACATGCTTTCCAAATTGGGACCCACAATTTTATTTTGATAATTTTGAAAGGATTACAAAAAGCACATTCTGCAGGTGATGTGTGCATTGTACACATTTATTATTATAAATATATTAAAATATGTGTGTGTATCTTCCATTTAGTGCCAGTAAAAACGTTTTACGGAACTTAGTGACATAACATACTGCAAGACAATGTCTTATAGATTGCCAACTGATGTTGCTACAAAATATGGAACAGATTTGAAGGGCTCTGCAAATTATCAAGCCATATCAATTATCAAATGCCTTCATCAATGAGGAAAATATTTGCATATCAAAGTTAGTGGTCTCAAAAGTTGCATAAACACATTTTTCCTTTATCTCACAGGTTTTATAGAGTCCCATGGTGCTACAGAATATAACAGCCCTCCACCATATCCTTTGTAAAGTATCTGCAAAAATGAGTTGCTTTAGGGCAGATAATAGTGTGTCCAATCAGAAATATAAAGAATAAATTGACTTTGTATGTCCTATGCATCTAAACCATAGTTTACAACCAGAGAGTTTTGCTCCCGTGTTGACTTGAATCAATCAGATCTACTGTAAGTTGACCAAGAAATTGATCTGGTCAAGAAAATAATGGATAGACTGACAACACTTCCATGTCCTAAGCATGTATATGATAGTTTAAAAACTCAAATGAATTTCACTCCTCTGCCGACCTGAACTAATCAAGCACTTTGCAACTTGACCGATAAGTGATAACTTGATTTGGTCAAGACTCAAGTAATTCCACTCCACTTGATTAATGGTGCTTGAATCACAATTCTCAAATGTTTTCTTCTTCTTTTTTTAACCTTTTCCTTTCTTCAAATTTTCTTTAATATCTTGCATGGTGCGATTTTATTTTCAATAGCTAACCAAGATCGGACATGAACTTACAAGTTGAAGTTTTCATACTATAATCTAAATGCATCAAGTAGCAATAGCTAAACAAAGCAGGTCCCATGTAATTCAATAACATAAGGTGGATCAGACCACCTTAAAGTCTAGAGTTTTTATTATAAGGCCAAAAAAAAAAAACTTTTAAGGCTAGATACTACTGGTCTTGAGACTGAGAAAAAAAGAAAGAATCACTGAGCATATGGTTGCCAATAAGATCCAGTGACTAACACCACGCTTAGCAAATGCTCCTGGAAAATATGAGAGATGTCGGTTGCCAATATCAAATGCAAAACTGTCTTAGGACATAGAAAATTGAGATAGCTCACCTGCACATAGGCAAACATTGCAATGTCCAAAGCGATTTTTCGAATACTAAAAATAGCTAATCCATTAAGAGTCTGAGAAAGATATGACAAACCACTGATACCATGACACCAACAACTTTAACTGACGCGAAAACGAAAACCATACTTTGCCTCCGTTATTTTGTTCATAATTGCAAATGTCACAATGTTGATACATTTTCGGAAAGATCGGGCCTATCAACTGACATAACTTCTTATACAAGAGCACAAGACAGATATTTTCAACTAACTAGAAGCATGTTTTCTTACATCTCCACAGAACTTTCACATGTGTGTGAAGCAAATCACATACAGTTTCCTAGTTACAAAATCCAGCATACCATTCAGTGTAACAAATACCAATTTTATGAATCTAGACTTCCAACTTTCAACAGAAAAAAAGTGTGTGATAGGCCAGAACCTCCTCAAGACACGGCAAAAGCTAATTTTGACAGCTAATACCAGTAAAGGAGCGAGGTACTATTTGGAGGCAAAATGAACTACTCCATAACATAGGCTGAAAACTCCTGTCTGCATCTCATGCAAACCAAACCATCATGGCAAATGATCATACAAACCAATCCCAAACTTCCACGTCGAGTGTCCAAGCGACTGTATGGGGCCCACTTGCGCATGCTCAAAACTTGCACCCAAGATTTTAGAAAACCCCATCAAACAAAAGAGATAGCAATCTTGTGAAAAATCAACTAATCCGAGTTAGGAAGTTCAATACACATTACACAGCCAACAAAAAAAAAATTTATGCAAATGGCTCCTGGTCCCTCGTTCCAGCTAAATCCAACCGAACAACCCCATCTCTAATTCACGCATATTGAGAAGAAGCACAAGAGACAATCATGACCCAAGATGCACAATCAACAATGAACGGGCCCTAGTCCTTGATTGAAGCCTTACCCATCCCCTCTCTCTTGCCCCACAATTCGGACGGCCTGGATTAAGTCAAATGTACGAGAGGATGAACCGCTACAGGGTTTTCCTCTGTGCAATCCGGAGAGCACAGAAAAGATAAGAACACAAGCAGATAGTACATACTTCTGGCAACCAAAAATGCTATATCTGAAAAAAGCAAGCATCAAACACTACTTATTACCCATCATCTAATGCTGCAGCAACAGTTCAAATACTCATGATCTGGAATTCGCAAGAAAGAAAGAAGATTTTAAAAAGAGAGGAGAAAAGACAGATTTTTTGACAGACAAGGCTGAGAAAGTTCCTACCCCTTTTGGAGATTCCCCTGATTTCTGCTCTGCTCAGTGCTTTCACCGGCTTTAACAACAAAAAAAGCGAAGAGAGGTGGGTGGAATGAGGATATGAAGATG
>BMK_Unigene_000154
TCTCTCTCTCTCTCTCTCACTTCCAGAACTTGAGTTTGTTTTAAATGAGTAATCTCTGATGGCCTTCTGTCCTGTGTTAAGTTGCTCTTTTTCTCTGTATGTGCTGTTAATCATAAAGTGCATACTAGATGCTTGCATAATCTTTTACTCCTATTAATCTAGATTCTTTAAATTATCCATTCTAGTTGTTTATGTAGAAGTTGTAGTTTTGCTTGGCTTGCTTTCTTTCATTGGTTCTGCTGGACATGTTCATATTTTTTACACCCTGATGTGATGCTCATTGCTTCATGTATATATTGAAAGTTATTGCGTATTCCGTGTTTATTTTTTATTTCAATTTTCATCTTTTATTAACCTTAAAAAACCTCCAAGCCAAGTAGAGTCTGTCTTTAGGCCAAGAGGATCTTAATGCATTTATGAATATGTTTGTTTTGGGTTAAATATGGACTCTAGGAAGCAATGTTATGAAGAAAAAGGAGAGAAGCAGCAAGTGAAATTGAGAAGAAAGGAAAGAAACATGGTTGTCCCCATACCCATACTTGGGTTTAGATTTGGGCATCAAACCAATACCTATCAAGAAGGCATTTGACTATAAAAGCTTGCCAAACCAAACTGGGTCTAATTCTATATAGACTTAGCATGGACCACTAAAAATTGTCGAGGATTGGTAATAGAAAATAATGATGACTGATACCAGTCCCTTTTTTGCTTGTATCTCAAAGAAGAAATGTTAAAGAAAAGGAATTTTTATTCAATTTTTTGGTTGAACTACTATAAGACTCGGTCCTCATGGGTTCCATGACAGTGTGTGTCAGTCTGGCACCGGTCCGTGCCAGTCTAATTTTGTTACATATTTTTTTCGTCAAATTTTAGATAGTTTGGAAAAACGGAGGTAATAACACCAATGGAATACAATGCTAAATACAAAAAAATAAAAATAAAAAAACTTTTGCCTTCTTTGGAGCGATCCTTAAGACTGTCGTACGATGCACATATATCTTTTATCTGAACATATATGGATATAGGCATAAGAGCTCTAGGGTTGTTGACTTCTAAACTTCTTGCGAGCATTGGCTCAATGTACCCTAGTTGCTTGCACGACTAAAAGGCATCAATGCAAGCCCAAAATAGGAGATTCTTGTAATAGCTAGGAAATTTCAGGAAATCTCATTTAATTCCTTGTTTCAAGAATATGCATAACATCTACACATAAAGGCCTGCAGACCTTTTGCTTAACACATGGGGATCAGTCTTGGATAGGACTAATTTAACAAACCTAGAGCACTTACCAAATGGATGATCACAAACCCATAATTTGAAAATTTCATGCCTTGACAAAGTCCTAGGCACTTGAAAGCCTCAGTCTAGGATGATACTGTTACCCTATGAAAAAGGAGCCTTCAAACCTTCAAAAGAGAAGTACCAAAGGAAAAAGGAGGCTTCAAGCCTCAATATATTAAATATTTCTGAACAAAGAGAAACCCAATTAATATCTATTCATCAGATATTGTATTACAGTTTCCAAGAAGTTTTAGTTTTGGCCATTAAAATCTCATACGAGGAAACTGATTACAAATTCTAATAAGTGGAAATGATACTAAAGTACCAATTTACTTATCGATTACTTAATAATTTCAGTGAACTCATTGTAAATTTAGAATAGTCTTTCCATGCTCATTTAGGTCTCATTTGCCTACTTGGTATTGAATTCCTAGGAATTCATACTAAAGTAAGTTTTATTTGATAAACATTAAAGAGGGGAGGAATGAAGGGTCCGAGGTGGAGAGTAATTTACCTAGGATTTAATTCACTAGGGTGATGGGTGGTGTAATAATTTCTTGTCAAAGGAAAGATTATGGAATGTCCTCTTTTGGATTTTCATCTTTATCCTTCACCCTTAGCGCCTTCCATAGAAAGTCATTGCTTAGAAATCCGAGGAATTCAAATGCCCTCAATATGGAGCGATTGAAGTGGATGTATCTTTTTGGGCGTTTGCATATGTTTTGGACCCATTGCACTGAGTTCCGTGTGTGGGTCTAGGTTAGGAACACATCGTGGGAATTGAGTTGGGCTCAGGTCCACCAGGGAGCTGGCCCTGATCCTGATCCGTTTACACTTTACAGCCTCATGTAATGTACCTTTTGATTTCCTTTTTTTTTTCCTGAATTTTTGTATGCTTATGGGAATCACATGTGATGTTTTATTTAGGAACACCTTTGATTTTCTCTTTCAGTTCTGTTGCTTACCCAAAAAAGCTCCCTACACACCATTGGCATGAGCAGACATATTGTGGGGTCCACCTCAGACGATGATAAATGTTGGGTCATATGGCCTTGTTGTACGTGCCAAAATTTAACCATGCTTACTGTTTTTTTTTTGGTAAATACCCTGCTTACTGTTGTCACTTTGATTGGAGTGAAATTTGGGTGTGTCCCTATTCTTTATTGATTTGAAGCATGACCAAACGCCCTGCTTTCCTTTGGAAATTGGAGTCAAAGCAGTTTATCATCTGGCACTATATCCTTGGTCCATGTCACTTGTCCATGACAGGGAGAGAGCTCAGACAAGGATCCTGTTGAAACTCATGTCAGTGCTCTTGTCTTCTCATGATTTGATGTCGTTTGTGGTTGCTGATGATAGAACTTTTCACACCCTTGTGGCTTACATGTTGATGCTCATCTAAGGGTCTGACATTTGTATGCGTGGGAGCTGTTTGTAGAGATTTATATCAGTGCCCGTGGGCTTTTGGTAGTGCCAGCACAGGCTTAGATTATATGTTTCACCTTCCACACCCTGTTTGTAGCTTACCTGTTGATACTACTAGAATGGCTGATATTATCATGCGTAGGAGCTGATGTTGGTTATCCTCTACTGTTTGCTTTGCACAGGCTTATTTATGCAGGCAAGCAG
>BMK_Unigene_000155
CCAAGGGCCACAGATTGCACATAAATAAAATTACCAAGCAACACCTCTAATCAGAATGAGAGATTCTTCTCATTTCCTACCTCCTATCTCTACAAACACAAATCCACAAACACAAACACAAATACAATTCAAAAATCTAAGAAACCCCAAATAAAATCCACAAACAAGAAAAACCCATATAATAAAAAACTCAAAACCCCAAATCAGAAATCTACTATTTAAGAATCTAAACAACCCAAATAAAAATCCACAAACAAGGAAGGCAATAAAAACAAAAACCCAAAATCCCAAATCAAAAACCTAGTAGCCCAGATGATTCAATGTTCCACCAGAATCAGACATTTGCCATACCCTGATTTTAAAAAACCCAAAATAGAGTATAAATCATAAAATAAGGAAAGGCATAAAGGATAAAATTTTACAAAATCAAGGGAGGCATCATTGCATCAACAGACAATATACACCACAAATTCACAAACATATGCATAAGAACCAAAGGTTTGCATTTCTTCAAACACAAACAAATAGAAACAATGAAAACACAAAAATATATAAAAATGCTACACAGAAATCTTACACAAGCATTCATGACAGTTCATATTCAAACTGTAGCCATGCTTCCAACATGGGACGCAACATAACCATTCAAAAGTTCTAAACCACACAAAAACTACATGAAAGCACAGTAATCTCACTACAAATCTTCAGTTTTCAGTTCTTCCAACATGGGTATAAATCAAAAGCATGGCACCCACCCTGTGAAATTGAAAACCCAATTAACATACACTACAAAAATAAAAGCCCATGAAGAGAAATCACAAATTCCAACATTTACTGATAAGGGTATAAAAATTGGGTCATTTTCAATACCGTCCCATTGGGAAATCACTTGCTTTTGATCTCCATCACGCTCTTCGATTTTGGGGCATACAGTGAATATACAATTGCCTGTCTTTTTCCGACCTCCAGCTGCGATTTTCCGTTGAAGAAGGAACTCTGCAACAAAATCGTAACCCCTAACCCAATCCTTGAAACCATGTCTAGAAACCATAAATTGTAACCCATTATCGAGAGATCGAGAGAGGGAGGGAGGGAGAGGGAGGGAGATTGCTTGAGATGTGGAACGTTTTTCTTCGTCCAGTTGTAGAATCGGCTTCATCCAGTTAAGAGGAGAGGAGAGGAGAGGAGTAGAATCGATTTTACCCAGGGGAATCGAAGTGGTTTGGGTTGAAGTGAAATGGGTTCCACATGGGCCGACAAGAATACTTCATTTGTAGGGCCGGGCCGATCCAAACACTAATGAGTTGAAATTTAATACCGTTGTGGCTCACTTAGCTTCACTTCATTCCATTACTTGGCTATCCAAACAGGCTCTTCAGGTCAGGTAAAGAGGACCCAATCAATCCATGGTTGATTGCCTCATGAATGGTTCCAAAAGCCAAATGACACAGCACTGATCATCTCTCATCATCAAAATTGTCTCGTAATCACATATCCAAATCACGCTATTCTTCATTAATACAAATTCACCCGATCACCATTTAAGTAGTTCCTAATAGTATTCCTACACTGCAATGAATTGCTCGAGCATGCTCTCTATGTTTACAATGAACCCTTCTCGACACATCTCAGAGCTTGCAAGTGTAAGCAACAAGTATAAATACTCAATTCTACATGTTGGAAACGTTTTCCAGATTACAATGGGAAGAAATAAGTGTTTGGCATACCACCTGAAATAGGTGTGGAGCTCCCCACAGTAAAATCGGGTTCAAGAAAAAAGGAATTCTCTTGCATTCAGCCCCAACTCAATCAGCATCCATCAACCGCTTTAAATGATCGGGATTTACCATTCACAAAAGGGAACCATCTCACTACCCGGAAGCAGTGATGACAGAAAACCAGGAGCTGAAGAGCCCGTGATCCTTTACCCTGTGAAGACACCATGATATGTCAAAGTATCAGTTAGATGTAAAGAAGCAGCTTAGAGGCAGTTGATGGCCAACACACTTATAGTTGAGTGGTATCACACCACATCAGTAGGGGAACTTAGAAAGTAAAAAAGAAATTCCATCTCCTGTATATTCAAATCTCTACTTACATGATTGATCGGACGCCAACAGCTTTGTCATGTGGGTGCCTAGCCATATTTTCATTTATGTAATAATGAAATCGTTTTCCTGTTTCTTACTTCCTTCTTGATTACAAAAAAACAAAGATTCATGTACTCATTTCCATCACCCAAAAATAAAAAAATTACAAATAAAGTAAACAATCCAAACTTTTCAGCCTTTTTACATTTCTGCACCCAACTTTTTCCCAATTACATTTCCATCCAAGTCCGGGAACGCGGCGTGAAGCACCGCCACCACCACCCTCTCCATTCCAACAAGACAGAGAAAGAAATATCTCTTTATGTATCAGCTACAGTTTTGATTCGGTTGCTCTTCTCCCCGCTCCAGATCGGCTGTTTCCGTTACCACCTTCCTATCTCTGCTCAAGATCCTCTTCAACGCCAAAATCCTACTCCCCGGCGATTTCAACCCCTGTACACCTGGAGACACCACAGCAATCTCCACCTCCTCAACACCCCTTCTCGTCGGCACCTCAATCGCCATCCCCACACACCCCAAAGCCTTCTTTCTAAACGAAGAAGACGAACAAATCTCCGAACTCGAAGACGAAGAAGAAGAACTCGAACCAGACCCGGAAGAAGAAGAAGAAGGCGACTCTGTTTGTTCCGAACTCGAACAACCCGCTTCCAAATCCCCATTACTTACAGCCCCAACTGAGATTTCCCCCAGATTTTCCAACCCAGGAGCCGGATTCGGTTTCGGAGAATCGGGTTTCACGTCGGACCTGCAGAGCGGGCAGGCAGAGTGCGAATGAAACCACATATCAATGCAATCTATGTGGAATCTGTGATTGCATTTGGGAAGAAGACGACCCTTCTCGCCATCTTCAAACTCGGACAAGCAAACGGCGCATTCGAGCGGGTCCTGGTGGTGGGTCTTGGAGGAGAAGACGAAAACAGGGAGGGAGCGGAGAACGGCGGCGTCAAGGCCGCGGGGGGCGGAGGGGGTGGCGGCGTTGGGGTGGAGGGAGCCGCGGCGGCTTGTGCGGCGGCGGCGGACAAGGCAGCAGCGGGCGTAGATGTGGAGGAAGAGGATGAGGATGACGGCGCTGAAAAGGATGATGATGGCGCTAAGCATGATTTTGCCGCTTAAAGCATAGCTTTTGGGAGCCCTGGTGTAATCGAAGCCTTGGCCTCTGCTTCGGCGCATGACGTTTGGATCTTCTTCCATACCTTGTTCTTTCTCTTCTTTCTGATCTTTTGGGTGTGTAACTAACAGTTGAATGGAGAAATTTGGAGAAAGAGATGAAGATGAGAGATTGGAGTGTGTAAATGGGTTTCATGTTATTTATATTATATCATGGGAGGTTGGGAAGTTTCTTCGATGTTGTTGGGTGGGTAATTACTGATTACTCTCTGAGAGTCTCAGATGCTGTTTCTTTGCCGTGTGAGTCTTCTGTCAACGAAAGCAGTCCGCCC
>BMK_Unigene_000156
TAATGGGAGAGCTTGCGGGAGGCGCTGACGAGTGCCAGTGCGAGCTTCTCCAACAAAAGGTATCTGGTCTCGGCATCAAGCAGGATCTTGCTTGTATAGTAAATTGGCTTTTGGACTCCTTCGTCCTCTCTGATGAGGACGGAGCTCACCGCATGATCCGAGACCGCAAGATATAGATACAAAATCTCCCCCTGAGTTGGGGTAGAGAGCAAAGGTGGTGAAAAAAGATAAGTTTTGAGTGCTTGCAATGCTTGGTCGCACTCGGGGGTCCATTGAAATTTTAAGTTTTTCCTTAGAAGTTGAAAGAAAGGCCGGCACTTATCTGATGATCTGCTGATGAATCGGTTGAGTGCTGCGGCCATGCCAGTTAGCTTTTGGACCTCCTTGGTAGTAGTCGGGCTCTGGATTCCCAGGATCGCCGTGATCTGATCTGGGTTGGCTTCTATCCCCCTCCGTGTCACTAGACTTCCGAGGAATTTGCCGAAACCGAAGCCAAAACCGCATTTGGAGGCGTTCAACTTGAGCTTGAACTTTCGGAGGATGCCGAAGACTTGAACCAGGCCCGCCAGGTGGTCGTGGGACTGCTTGGATTTGACAACCATGTCGTCGATGTAGACTTCGACAGTTTTGCCGAGCTGATCCTGGAACATCTTCATGACGAGACGCTGGTAGGTTGCCCCCACGTTCTTCAATCCAAAGGGCATCACCTTGTAACAATAAGTTCCGCAGGGGGTAATGAATGCAGTCTTCTCTTCATCCGGCTCAAACATCGGGATCTGGTGGTAGCCTCGATAAGCATCGAGGAAGCTCATCCTATCATGGCCAGCAGTGGCGTCGATC
>BMK_Unigene_000157
AATCGTAGGATTCTAATAACTATGCGTCTATGCCCTCAGGGACTCATTCATGAGAATAGATAACATAGCAGAGCATCAGAGCCCGACACATCCTAGTACTCAGTCCCTCCAACTAACCTCGAAAAGGAAATGTTTGTTTCCCTTGTAAGGAAAAGCCTGCACAACAGTCGTAGATGATGATAGTTACAGCGTTGATCTTTGCCTTTGGTACATTTCATCCCTTCTTCTGTACTACCTGCTCACACACAAACACGAAGGTGCATCACTTGTACATTATGTTAGTCAAGTTAAGATAATTTCTCCTAGCTTGTTACTTGACTTGAGTACAATGCATTAAGATAACCCTATCTTGACGTGATATGGGCAAATTGGCTAACATGATCTTTGTGCAGAACTGCAAATACAAGTTTTCATCATTCAATAAAGCACAACATGGCAGCAAGAGCTTTGGCACAGTTGAAAGGAAAAGAAAATAAAAAGAAGAAATTTAAAGAAAAAGAACATAAAAAGATGAAAAAGAAAGTGCAGCATGGATTAGAACTTAGTAAAATATGAGACTGATGCCAGTGATGAGAAATTGCTCCATCTTAAATGAAATTCATAAATATCTATCAAATTATTCTGATTTTCAATTTTTATGGTTTATGGAATAACTTAGTTTGATTTATGTATATATACATATTTGTGATAGATTTTTTTCTGCTAGTGGACAAGGGAAACGAAATTCCCG
>BMK_Unigene_000158
TGCTCATTGTTGCAACCACAAGGTCATAGATTTGAGCCATTTTACCATTGTTACAGAAAAAGAAAATTTGTTTTTTTTGTATGTTTCAATTTCTTGTGCTTTGGGTTTGGCAGATGAGAGGAGCATTGACTGATTCATATGGGTTTATAGTGCCTTTGGAAACTACTTGAGAATTTTACCTTTATGGATTTTTTTTTATTTTAAAAAAGGGCTATAACAAGAATATGGTAGTTTGAGGCTGAACTTTATCTTTAGAGGTCTAGTTGAAAAAGCGTGGAAGATCAAGTTTTTATTCAGTGCAGAGTATTAAATGCATGTCTGTTTCAAGTTTCATTATCTTTGATTTTAACGAAGAACTTTTAGATTTGGGGTTGTTTGAGAATTAGGGTTTGGTAAATGAGACCTTCTTAATGATTTATTTGAGTGTTTCGTGTGACTTGTTTAGCAATTTCAGATATGGATTTTCTTTGCAAGGCCTTATTTTATGGGTCTTTATTCTTTCATCGATCAATATGGTAGTTTGAAGTGGTTCTTACAATTGTATAAAGAGAGTTGGAAGAATATTACTTTCTTTGCATGGGGTAGGGGTCATTTGTAGAAAGAGGGAGCAGATGTTGGTTTAAGGTTCAAAATGTTAGTTTTTTATACACAGAGAAATGATCGAGTGACAATTAAATTAACACCACCTGCTCAAAGCTCTGTTGGTCCCAATGCAGGTTACAAGTAATAATGGACACAGGAGATTGCAAAGGCACATGCATGTTTAAGGGATACACAAAAAACAATCAGCCTGATCTATTTGGTGTGGATGCTAATGTATCAAAATCACCAGTGTTAAAAAAGAGGGCTTCTCAAACTTCAATCCAACAAAGAAAATAAGTTGGGCATCACGGAGTGGGAGGTGGGTTTGCTTGATCAGTGGGGGACCCTGGTGGACACCACAAGGCATAGCTCATTTAGTTAAAACGCCCCTCTTGAGTTCTTTCCCATGGGTATAGGAAAAAGATCCAGGGTGGTGTGCACCGTAAGGATGCTTTTGAGCCACCTGGCCCACTTTTAATCCATCAACCCATGTCATACTCTTCCCTTTTATCCCAAATGCCTAGGGGTGTTCATGGGCCAGGTTGGTAGGGTTGAGGCATGTCTGAGCCCTGCTTAATTTAGAAATACAGGCTTATTCGGCCAATCCCAACAAGCACCATAATTGCAAGGCCTGAGCTTGGCCACATGAAAAATATTGGGTCCAAGCCCACCCATTTGGTCAATCGGGCAGGCCGCCTGAGCTTTCTTTCACTTATTTGGGCTTTTTCTATCACTTATTTTGGCAAATCAGTGGCTATCAAACTATATGCATTAGCTTTTTGTCACTAAATCCAAACCTGGCTCAAATGTTAAACGGGCTCAACTTTTCAATCCAGGCCCGGCCCAAATACTGAAACCTAAAGTCCAAACCTGGCCTTACTCACGCCCCTTCCCATGAATTTGCATTCATCCCAATTTGACGACACTCATCCAACCATTGCCCTTGGACTGAATATCCAAAAGAATTGACGGCTATTAAACTTTGAATAACCCCCCACCCACACACACAACAAACCAAAAAAAAATTGGACCCCTTGAACTCCATAATTGTCATGCATTCAGGTGGGTCCCACAGCCATGTTCGCGCCTAAGCTAGGTGCACAGTTGGTTGCTTCTTTATGTTTTTATATTGTTGGATCATTTTCTGGATCATTGAATACTCAAATTGTCAGCTTTTAGAAATTGTCAATTGAAAATTATGGTTAGGTAGCATTTGAAAGCAAAGGGGAAAAATAAAAATAAATAAAACTGTGCTAAGGTGAATGAAAATGTTCGATTGATTCATTTTAATTTCTTTGTGTACTTTACTAGCAGCTGTCTCTTCTTTCTGCATCTTAACAATTTTATCAAGTGGGTATCTTTTTTCTTTCTTTTCCTTTTTGTGCGTATTAGGACTTGCACGTTGAGACGGGGA
>BMK_Unigene_000159
TCTTTCTTTCTTTCTTTCTTTTGGGTGTTCTTTCCCGGCCAAGAGTGCCTGAACTTCCTTCTTTTTGACCATGTGATATTTGACAACTTTTTCCTATGAGCCAACTGTTGTTTCAACCGTTTGATTTGCTCATTCACAATCACCACCTTCTTTCAGTAGAGGCACTCAATTTTGCATTTATGGCCTTCAAGGCCTGACAATGAGCTGAAGCAGGATCGTTATTATGTTTTATCTTGTCTACAAAGCTGAAAAACATAATACAAAAATATTAGTTGATTCACCTATTTATATGTTTGCAACTCATAACAAAATTTCCCTATAAGTTTTTGAACTAAAAATAATCATATATAAATAAACTAAACATTTTTAAGTCAATGATTTAATCAACATAAAATGTTCCGTAAAAGGGAATTATATTGAAGCCAGGGGCGTGATTTTACGGAACCAAAGAATCCCCAAAAGCTGACAACACATGCAAAATATATGACCTGATCCCCCAACTGGAGTGGGTGGTTTGGTCAAAGGGGATGGGGAATGGCATTGCTAATAACCAACTATTTTAAACCACCTCACCTTGCTTTGTGAGCCTATCTGCCTCCTCATTGGCTAACTATGTATTTGCAGAAAAGAAACTTGCAGCTCATGACCAAGACCCACTGCCGCCTTCACAAATGTATGAGAGACAGCCTGAGGAAGCCCCTCCTTGATAGCCATCCACTCTGCTGGATTGACCGTCTGATGGCCCATCGTCGCTGAAAAGCATGGGATTATGGAACTGTAACTGTTCCAAATCAAGCCGTGCACCCTTACCATCCTTAGGTTTCCCAAGTCATCTCTCAATGGTTGCATCTCTAGCAGAATTAGCAATCTCCAAGCAGCATCTCTCAATGGTTGTGATCTGTATGCCCCCAAAAAGGATCCACGATGGAAGCCCAAGATGCAACATAAAATCTGATAGATTATCAGCCACTACCCTCTTATTAGATTCTTTGCATCCAAAACGTCAATGGTTTATTTCTTTACAAATCCTGCTGGATTACTGCCTTGAATGATACCTTCCAGTGAATCTTGCCTTTTCTACCTCTGAAGCTTAGAAACCGTTCTTCATTTAGTTGCAAAAGAGTGTTGGGAAGTGACCAACCAACCAAACCATGAGTGTGGATATCCGTTAGAACTGGGTAAAGCAGCATTGAAGGAGGTGATCAATGGATTCCCCATCAGGGAAACATAGGGGGATAAGCATTGACCACAATGTGCTGCTGGCGCTGAAGATTGTCCATGGTTAATATGGCTCGCCAATGATTGTCCATCAGAAGGCTAGAACTTGTTAGTACCCTCTGGGAGGCATACCTCTTTCTATATGAAAAGCATGCATCGGTTGGTTGAGGTGGACTCGTTGATATGGTAGTTAAATAAGTGGAGATGAATTTGCAGATCTCTTATGAGTATGGATGTGGTGATTAGGTATGTAGGCGGAGATAAATAATGTAATCTCCTCTCCTTGGGTTAGAGATAATGTGTATTTTTCTCTCTGCTTACTGTCTTTAATTTATCCAATTCTTAATGGAAAGGATTGAATTTTTCAACCCAAATATTATGCTTGAACACTAGTGGAAGGCCCTAACCCTCTCAAAGTGGGCCATCAACCATTGGTTCCAACTGTTTGGTGAAATAATCATGGTGCCTCAGTCTTCTCCAAATCTCCACCACCATAGCTCAATTCCTATCCTTAATGTTACCTAATATCTATCCCTCAAATCCAAATGTAAGAGGCACTGGTGTTCCATTTACTCAGTAAAACAAAAGGCCAAAAGTGATACATGCCTCAAAGTCTACTCTACATGAACAGTTATAACCATAATTTTAGAACTTTAAAGACAGCAGCTCTGCCAAGTGCCAACACCTCCAAAGATCTGAAGTGGAAACTCTGACAAATCCCTAAGGCTGTAATTGTTTTTCAAGACGTACAGTAAATTATGGGAAAATAATCCCAACGGTCGGTTTTTACTTTACCCATTTTTGGTTTGTGACAAGTGGGAAAGTATAGTCCAAGATTTTTCTTTTACTTTCCTAGCTGTCAAAAAAGTTTACTTCATGAAACACAAGTAAACTGGTTCCTATAACGGTTGTTAACTTCTCATCTCACTCTCATTCCAGACCTTTGTATCCCTCCTCTTGCAAATTACTTTACCGGTAAGGGTACTTCTCCTTTACACAACCATTACCTTTC
>BMK_Unigene_000160
CTTTTCATATTTATTACAACAACAAAGGAATTTTATTTTGGTTGGCAGAGACTGCAACTACCGACAAATGAAAACAGAAGAAAGAAAGAAGAGAAGACAAGAAAACAGAAAGTATCGATCCTAACACTGTCTTCTGTCTCTCTCCTCCCATTTCAAGTGGAGCGTGTGATTTGAGAGAAGAAGGAAGAGAGAGAACAAAGGAAAGGAGAGATGGGTTCTTCTGAGAAGAAGGCACTTGGGTGGATGGAATGGTTAAGAGGTTGGTTGTATCTGTTGTATGAGATGCTATTCCAGAGGATCACAGCTAGCCACTTGCAGAACCCCCTGCCTGTCCCTCCTCTCAACGATCTCACTTGCATCATAACCGGTTCCACCAGTGGAATTGGCCTTGAGGTTGCCAAGCAACTGGCTGAGTCAGGGGCGCATGTTGTCATGGCAGTGAGGAACCCAAAAGCAGCTCATGAGTTGATTCAGAAGTGGCAGAATGAATGGTCTGGACTAGGGGCTCCACTTAATGTTGAGGTGATGGAGGTTGATCTTCTCTCCCTCGACTCTGTTGTAAAATTTGCCAAAGCTTGGAATGCACGTTTAGCTCCATTGAACGTGTTGATCAATAATGCCGGAGTTTTTTCTATTGGAGAGCCTCAACAGTTTTCCAAGGATGGGCATGAAGCACACATGCAAGTGAATCATCTTGCCCCAGCCCTGCTATCAATGTTGCTGTTGCCATCTCTAATTAGAGGCTCTCCAAGCCGAGTTGTGAATGTGAACTCCATTATGCATTATGTAGGATTTGTTGACACACAAGATATGAATGTGGTTTCTGGAAAGAGAAAATATACAAGTTTGGTGGGATACTCAAGTAGCAAGCTTGCACAGATCATGTTTACCAGCATCCTTCACAAGCGAATACCTGCTGAGGCTGGCATCAGTGTTGTTTGTGTATCACCTGGGATTGTCCACACAAATGTTGCACGCGATCTCCCAAAAATTGTTCAAGCAGCGTATCACCTAATTCCCTATTTCATCTTCAGTGCTCAGGAGGGTTCGAGAAGTTCCCTTTTTGCTGCCACTGATCATCAAGTCCCAGAGTACTGTGGGGTATTAAAGGCTGATGAATGGCCAGTCTGTGCATTCATCTCTCATGATTGTCGGCCGATGAATGCGTCAGAAGAAGCACATAATGTAGAGACTTCTCAGAAGGTTTGGGAGAAGACATTGGAGATGATCGGTCTCCCTGCGGATGCATTGGAGAAGATTCTTGAAGGGGAAGAAGTCCAGTGCAAATATGGGCTCAATGACGAGGAATAGGCCTCTTCCCTGAGCTGACATTTTGTAACCACCAGAACTTAGTGTTTTTTATTAATCAGTAGAGTGAAAATGCCCAAAAGAAAAAAGGGAAAAAAAAAACTAACGAGCAGGAGAAAAAACTACCATTGCCAATAGTAATAAAAAAGAAAACATAATCTATCTGACCACTTTGAAGACAAATGATTTTTCTTTCGATGTGTGGAATTTTGTTTCCTGATTCATGTCCATCAAAGTATTGGTTTGCTAATCTCAAACTACTTTCTCCATCTATAAGAATTGGTTTGGTTCATCCTTTCAGTGATCCCTGCAGGTATGTTGAAATCAGAAACCTTCACTGTAAATTTTCCTTTTCAGAAAAGAAAAGGGAGCATTTCTTTATTTGTTCTCCTGATTGAGCGCTTCCTCAATTGGATGTTTTATTTGGATTTTTCATTCAATGGTTGGTCCTTGAAGTAGTACTGTTGCTCTGATTCTGGCCAGAATGAGGGAGAGAGGAAAGTAAGAGAGTAAAATAGAGAAGGGAGGAAGAAACAGGGAAGGAAAGGAAGAAATAGAGAAAGGGATAAAAAGAAATGGTGAGATGGATCCGG
>BMK_Unigene_000161
TGCCCTGTCTATCTAATTACCTGAAGGTTGTATTTGACCCAAATCTGATCCAGTGAAATTCTTTTGGCTGACAGTGGCCTTTATTTATCCTGTTACTTACAGGATCCATCCGATATAAATTGGATCACTGGAGTCCAGATTGGGCGAGTTGCACTAGTTGCTCAATATCATGGCAGACCCAGTAGGATCTGTGCTGGATACAGGCTCATTAACAGCTCAGCTATTGACATTGGTTAACTATTTTAGTAGAGTTTTTTATTACATAAGCAGAGCTGCACTGAACTGACTGGGTTGGTCGCGCTCAATGGTGATTATGTCTGGCCCAACTCTAGTTGACAGACGACATGCTAGTGGAGTGCAGCAACCATACAAAAGAAAGAGGGTACCTTTTCTACATCCTTTGCAACTCCAGAATATAAATGTGTTCTTCCCCTCAACCTGTATTGCATATGAAATTCCCACTGGGCAGACTTCTGTCATTTATAATCTCAAATTGTGAATGAATTCTGTGCAATGATACAAGAGATGAAAAGGGGCTATTCTAAAAGGTTTGGTGGGATGATGCCTGGTGTATGGTGTGGTCACATGCCTATTTATTTCAGGCCATGAAACATGCTGAAAGTGCAGGCGGATTGGCCCAGCCATGAGCACGTATACTGGTGATGGGACCAAACGAACATTATCCCCTCTAAATATCAAACAGAAGGTGGGGTAATGAAAAGAAGACAAAGTGTGTTGATTTCTGCAAATTCTTTAGTCTATTAACTTATTCCTAAAGAATGACTGCATCCAGAATTCCAATAATGCTGGCTGCTGTCCTATGGGCCCTCAACTGCCTGCAAGTGCAGGGCCAAGCCAAAAACTTGCTGCATGTGATTTTTTAACTTTGTGGCTATATGCAGAGTTGTATTTTTTAACTTTGTGGCTATATGCAGAGTTGT
>BMK_Unigene_000162
TGTGGGATGTGGGACTTCCTAACACTACAAAGGGCTCATTTTTGGGTCTGAGCTGTGGATTTTCAAGTGGATTTTTGGGGGATCCTTTGGGGAAAATCTAAGGGGGTCTCAAGACCAATTAATTTGTGAAAAAGGACATCAAATGTCCTTTTGTATTAGTACACACTATAAAGAAAAATATCGGTGTCTCGAAGTCATAACATCTTGTATCGCAATTTTGTCTGAACTTGTTTAAAATGTGTTCAAAATTAAATCGATTTATATGTACATAGTAAAAGAAGAAAAAATATCACAAATTTTGTAGATTGCAACAATAATTATGAGCTATCTATTAGTGTTAAACACTTATATACGTGATTCTATTTCTTTATATTTTATTAGCATGCGACTGATCAATCTAATAGTTAGTCCAGCTGTTCAAGTGCTATTGGAGTGGAATTTATTAAGGTCCCATCCAAATATGAGGGCACTTTAGTGGTTTAGAGTTTTCTGTTTTCACGAATGGACTCCATCAGAGGGCTTCAATTAAAAATTAGAAAGTCTACATCAAATTTGTGGAGTGAGGCCCACTGAATAAAAATCTGAACCACTCAAACTACTCTCCTTATCTTGTATGGGTTTTGGCCAAATCTTATTCTAACCAGAGATGGGTCCATTGTTAGATTGATCATATTTAATTGAAATTAAAAAATTTGAACAATTTGACAGTAGGTTCTTCTCCAATTTGAATGAAATTAGTTTGGGACCCATATAAGACATGGGCAATTATTCTGAATGTCTTAGATTAATAATTGATGGGGCAACACATGGACTGGACTTTCATGAGATATTCGTGCTAGTAGCAAAGCAAAACTCTATTCGAGTTCTCTTTGGCAATAACCGAAAATTGACTGCTATTTCAGCTTTATGTCCAAGATGCTTTCTACATGGTGACCTTCATGAAGAGGTATATATGGCCATTCCCCCAGGTTTTATTACTTAGTTGGAGACAAGTATGGTTTGTAAGTTGCATAAACCATTGTATGGTTTAAAACAGTTGCCTCGGACATGGTTTGAAAATTTTAGCAGGGCTATCTTAGTCTTGGGATACAAAGAAGCATCTTACGCTATTTGTGAGAAGAAACTATGGGGTTATTGCATTACCATCTATGTCGATGGTATTATCTCGCGGGGTGTTTGGGGGGC
>BMK_Unigene_000163
TTTTTTTTTTTTTTTTTCTTTCCCTTTTTTTTTTTTTTTCATATGGATAATCAAAATCAAGATCGTGAGTTGGATTTGGAAAGGAAATGACAGGTTATTAAAAGGGCCAGCCAATTTCTATCTGCAGATCTTTGTTTATGGGAATGGATTTCCACGAAATCTTATTTTTCTTACATGCCATCATCTAGAACCAAGAAAGTTATGTTGTATGTTTGACTGTTCGAATCAATGATACCGTGTCTGACTGAGTTTCTTACTAGCAACTGACTCAGTGCCCTTGGAGTGAATCCGGATCCCCAAACAGAAAACCTGTTTCGAGTTGCCCGTCTTAGCCAAGTCAAGTTTTTAAAAAGAAGAATGAATAGAAACCTACCATACCAGCCTTAACCATGCACAGTGTTTGAAGAAAAAGGTCGAATATACTACAATTCGGATAAGGAAAACACGGGTCCCACGTAGCTATCAGATGAGAATGATAATTGATAAGACATAACTGTGCCTTTTAATTTGTTGAGGTGAAATGATAAAATGTTTCATAAGATCTTGGCCACGTCCTTGTAACTTAAAAGACGGTTTATCCCTAGTGATTTGATCCACTTCATCATCATCATTTTGTGACCACTGTATCACTGGTTTTTCAGAACAACTCTACGAGTTGACTAATGATGTTGCCAAGCCACCTCTTTTTTATGGAAGAACGAGTCAAATATATTGTAAACTTTCCCAGATCAAACATAAGTAATTAATGCTTTGAGGTTTTGGACTTAGCAATTTAAAGTGATTGATTGAAATATAATTTAAATTATTATTTGTAATTAATACATATATATATATTTAAGTTTTATGAGTACTTGATTTATTCTTAAATATTCTTTAAAAAGACAAGACTCTCTCAACTCGTTGAGTCCAGGATGAAAAACTCATGACTCGGACTTAACTCGTCCAATCCAGAAAAAAATGACTTGGATAAAGCCAATGCGAAGACTCAAGAGAGTAATGTTTTCTAAAAATATTTAAAAATAAATCCATTACTTATAAAGTATAAAATATATTTATTTGCATGCATTCATGATAATTGACTCAAATTAATAAATTTGTATATGCAAGAAAAGTTCACAGTAAAGAAAACAAAAGAAAAAATATTGCACATTACATAATTTGTTAGTCCAAATATCGAATGTAAAAGATCAAATATAAGTTTCAAATTACATTCTAATCATCATTTTTAAATTGTTGACTCGTGCATACTTACTTAAAAAATAAATATTAACTTTTTAAAATAAGAACTACCTATCAAATGGTTAAAATGTAAATGACTTACTAAACTGAGGCGACTCGGCCGAGTGTCCCCTATATTTGATTTGGTCCTTCGTCAAAATGAGATGACTCGGGAGAGTTGAGTCAAACTCGAGGAGTTTTCCAACCATGGTTTCGTGCATCACAACATGTCATGCATTACATGAGCAATAATATCTTGACTAATTTGTAAATTATGCTTTCCATGCAGACTTAGTTGCAATTTTTTTGAGTTAATCATGATTACTAGGCCTTTTCTTTTAGACATAATCTTATCTAATGTGTCTATCATTTTAACATGATTTGGTTGACTGTATGTGGCCTGGGGGCAGTTTTGTAATTTTGGCCTAATATACAAAGGCAAATCTGTATTTTTCTAAAAAGTTGTGGAATTTTAATAGACATGTGTGGTCCCACCCCTAAGGTTAGTTAACCGAGAATCGTTTAAGAAATTAATGAGATTTAATTGGACTATTTATGTACATGTATGGTCCCACACACTTGTACATATATGCACACAATAATTATAATTAGTAAGTAGATTCCAGGTTTAAATCATACAAGGGGTGGCCAGTTGGGTCAGTTAATACTAATTGTGGCTTAATCATGTTGTCTAGAGGACCCCTAGGCCCTAGTTGCTTGTAGACCAAGCTATTTTTCATGGGTCAATGATCATTGCTTGGGGATGCTTGAGTAGTGTAAGACCATTCTGTTTCATATGAGTTGTGTGGATCGCACTCAACCCGAGCTGTTTTCGTAATGCTCCAATTATGATATGATGCGTTGTGTGCATGTTATGTGCTTGTACCTGGTACCAGTGTCTTTGATCTGCTAGCATGCTTACTTGAGATGCTGAGTTATGATATACATTGTGTACGGGCTACGCCACAATCTTTGTTGCGGGGTTGATAATACCGTAATGATGTGTGTGCGGGTCTCATCACGACCGATTGCAAGGTAAATAATACTGCACGTTCCTTTCTAAGTTATATTTCTGATTTCCTAAATTTTCTGAATTATCTAAACTTCTGATCTTTGCTATCTGTTGCATGCTATGGCTTGTGTATTCGACTTCTGATGCCACATGTGTAATACTCTGACATTATGATATTCTACATGACCTGTAATCTATGCATCATGTATCCATGTAATTTATATGTTTTATGTTGTATGCTTGCATGTATTCCTTGCTTGATGTGTGTAGATTGGTTATCTGCTGAGTGTTAGCTCATTAGTGTTTAATTTATGTTTTTCAGATACCGAGATAACCTTCTAGCTGGACCCAGGATATCTACATGAGTGCATCAAGCCAGATTTGATTAGTTGCAGCACATTGTCTCATGGTATGCCTGGATGTCTCTGCCATATTACCGGGAACCAGGTGCTGGCTATGCAGCAGGTGTATTATTTGTTCTTCCACTATAGCTTCTCTTTGACCCTGTATGACGTGAATATTACTCTCTTGGTATATCAGGCACACCTTATGGGAGTACCAGCCATGCCAATGCATCTCAGTTGAGGCAAGGAGCAGCTCCATATCCATATTGACGTGGCCTTTACCACAGATGTAAGTTATTATATTTCTACCAAGCTATTGCAGTTTCAGTTTGGATTTCTTTCATATTTTGTGGTACTTTGCCTGTCTAGCTTATATGAATCTATCTGCTCAGGTACAGAGACTGATCTCCGCCCGAACCTGGTTAGAATACTGAATCATCGTCACCTCCACCCATGGAGTGACTTCACTCGAAAAAATGAAAAAGGAATACGACAAAACAGCAAATAGTGAATGGGGGAAAGCTGCA
>BMK_Unigene_000164
TATCACGTGGAGGGAGTCCCAGAACCATAAGTCATACCATTAACTTGGCTTTGTGTGTCCTGAATTGAGTTAATATGGCTGTCACTAGTTGACTCACCTAGTTGGCAAGCTATGGTAATAGCATGTGTAATGTAAATACCAATATTAAAGCCACATTGGTGGATAATTGTAAGTTCAAATCCTACTCTCTCAAATGCATTAAATTACTTCTAAAACTCCTCACAATTTTCTAATGGTATTGAAGCACTAGATAGAACACCTTTATTAGCTGTATTAGGTTTCCTGTTATCAAAACTCTAGTAGCTTCATATTAATTTTGAATATTTTCAAATCTAGGTCCGTACATTTCAGATCTGGGGATATCCATTCAAGTCTCTTTTTTATATTAGTAATAGGTTGGTATGTCATTCGGTGAGATTCCAGATTGAATTGAATGCCTCCACTATAATATATTACAATTTTGTTCCTTTCTTATTTTGGTACCTATTCATACTAAAGAATACTTTTTCCTTTTAATTTTGAGATTTTCACCTTAATTTGTATTAATTTCTTGTTTCACATAAAAACTCATGTTATTTTATTACTTTCTATTTTCTAAATTTTTAGCGTTGTTACTAATAAAATTTTAATCACGATCAATTCATAAAACTAATTGTACTTTTAAAACAATTATATTCATTTTTGCGTATACATGCCCATGCTTAAAGCACAACGGGCAATCTAAATATTCAGACTGATTCCAATTCTAATTTTGACCATCTCAATTTTAATGTTGACCGCTTCCTCAATGTTTGCCTATCAACGGAGCCCACAGATCCCACTCTTTTAAAACATTGTAATATTAAATTTATCTTAATGTAGATATTTGGATTTGAACCCATAACTTATCCTTTCTTTAATTATGAGGCCGAACTCACAACCTCTAAGCTCTTGAAGTTTCTGTAAACATACTCTAGCCATTACACTACATTTAAAAATGCCAAAAGCAGTTATAAGAAAATATGCAAATGATATGGTGCATTTTTGCCCTTAACATTCATGACAAGAATTGGTTCTTTCATGCTAAAGGCCCCCACTCGGTCTATAATTTACTTTTGACATTTTTATTTTACAAGTTTTACATGGAAGTTTTATGCGGTGTGGTGGCTACAGTAGCATTTTAAAAGCTCTTAAGAAGCGATAGGTTTATAAGTTAAAATCCTTATAGGCTATTTATTTTAGCATTTTATCAGGGCTTCATCAGAAAGTCAAAATTTAGCAAAAACATGTCCTGCTTTATTATATGTAATTCTTATGGTAGCAAGGAAATGGATGGAGACCTGTATCTTATCAGATTGTGACTTCAAAACCAAGTCACCTTTTCATTCTCTTTGTTAATATCCATATATTAATCTTTGGAAAGAAGCTGCTTTGTTACTTACATTTTGCAGTAGAAAATTAATCACAGTATTTCTTTCTTGTTATTCTTCTCTCTCTGCTTCCTAAAGAGAAAAAAGCCTACAGAAAAGGGGGTAAGAGAGTTATCTGTGGAAAGAAGCTGCTTTGTTACATTGTTCAGTAGAAATTAAGTTATTCACAGTATTTCTTTCTTGTTATT
>BMK_Unigene_000165
GACGGCGACGGCGACGGCGACGGCCAGCAGCAGCAAAACTCCATTGAGCTGGAGAACCAACTTATCCAGCAACAGCAGCAGCAAAACTCTATTGAACTGGAGAACCAACTTATCCGGCATCAGCAGCATCAAAACTCCATTGAACTGGAGAACCAACTTCGAATGCACGAGGCCTTTGTACCCCAGATGAGTTCTTCTTATTTGTCCTCTCCACGTAGGGACTACAATCAATCCAGGGCTCCCCTCCAGTTTAGGAATACCTCCAATGACTATTCTTCCATTTGCGACTGTTGCTTTCAGCGCCTTGACTCCAATTTGCACCACAATATCAGGCGAGGCTCAACCTCCAGTTCAATTCAGCTGAACCCCAATAGAAACCGCCTCTCTCCCTGTCCTGAATATGGAGGTGGTCGCCCACTTCGGATGACATCATCTTTTTACAATTTTAGATTGGAAAGCATGTGCGATGATGATATCGTCCGGCTCACAGTAGAGCAAGAAGGCTGCCTTTTCCTTCAGAAAAAGATGGAAGAAGGGGGTCTGAGCGACATCCAAAGAATATTTTCCGCGGTGAAAGATCACATATGTTCCTTGATGATCCATCAGTTTGGGAATTACTTTGTGCAGAAGCTCTTTGAAGTGTGCGGTGAAGAGCATATGACCGAAATCATCTTAATTGTGATGAGGAAAGAATTCCAACTCATCAAAATATGTCTTGATTCACATGGGTATGGATTCAAATACTTTCTTCTCTCCATCTTACAATTGTAATTGCATGATTTCTTTGTTTATGATTTATTGTGATTTTGGAATTGCACCAATCTGCAACCTCTATAAATTATTGGCTTAATATTTTAATTGTTTGGGTGGGCCAAAGAATTGGCAGTTAGATTTGTTGCTATCTACCAATCACCATATAAAAATCTCTCCATAGTTGACTCTACTACAATCATATGATACATGGCTCGATAGGTAAATCCAATTATCCATCTCCATGTGGTGTCTATGCTTTGGGTCTCATTCTGTAAGTTATCATCATGGGCTATTATAACTAGTAACATTCAGTTGTTTAGGATCATAATAGTACATACTGTTGTTGCTTACAAATAAATCATCCTACAACATATTTATGACTCCCAACTTCGCCTAGTGGAAAACTTGAATTGAAACTATGAGACAGTCAACTAATCTAACATGTAAAACAATCAACAAAATGGACTATTAATCTACATTTTCTACTACAGCCCCATGCTCTTCCACTGAAAGGCAATTGAACACAACTAGACTTTGCACCAAGAGATGTTGATTTGTAGTAAATTCTCTAATTTTAACAACAATAAGCTTTGCTTTGGCTCATGAAAACATGTTCTCATCTTCTTTGGAAGCTCAGCATTTTTTAATTGAAAATGTGAAAACAAAATTAATGGTCGGATACTCATCTATTCTGCCTATGATGATAAAGACTGACTAGAAATTTGTTTAAAATAGATGTACATGTGGGAAACCACTATTTTATTTAGACTTTGACATTAGATGTATTTTGGACGAGATTACATATAATGGGACCGACCCATTTGGGTCATTGTATTCATTTTCTATGTTTTGGATGGGCCTATACATCAGACCTTCCCCTTCCCATCTGGGTCATTGTATTATTTTTGATGTTTTGATTGGAATTATACATGAGAGCCACCAATATGAAACATTAGATGCATTTTTGTTATTTTGGATACGGCTACACATGGGACCCACCGATTTGGAAATTTCTCCTAGATGTATTCTTTTTATCTTAAATGAAAATTTAAATATGGGACCCACCCGTTTGATTTTATTATTATTTTAGATGAGGTTAACACATGAAATCCTTTCATTTGAAAATTTGTCAATAGTTAAACTTGTGAAGCAATTTATGGATAGGGCTACCCATGTGGGCGCAACGAATTTAATGAGACCCATTAATAGGATTTTTTACTGTCTATATATTAGAAGTTTCAGAGACCATCTGCTAAAAATTGTAATAGAAAATTGAGGTTAATTTGTTTGGATGGAGTTTGACATCCAAAGGTCCAACCATAGTAAGGCTACTAATTATTCCTTTTTTTTAAACATCCAAAGGTCCAAGAATAGCAAGCTGCAAGCCCTTTTTATTTTGTTAAAGTAAACTTGGGCTGGGTTGGGAAGGGTAGGCTTGGGCCTACATTTTTAGAACAATCCGGCCCAATACCTCCTTCTGAGCCTTGCCAGTT
>BMK_Unigene_000166
CACACACACACAAAAAAAAAAAAGGATCAATCCCTAGTTGTAGCGCTCATGGTGATGGGCTTGGGAAGGGGGTTTGTGTGAGGGCATGTGAGTATTTACCATAGAGGAAAAAAAAGAGAGTAAGAAATTGCATGGAATATTTTGGAGAAAATAGTTTGGAGTCTTTTTTTTTTTTTGGAAGATGGAGCCTAAGTTTTAGATGTGATCTGTTTGACAATGAGATTGAGGTGGTGGAGCATAGTTGTCAATTTCGTTTCGGACCCCATTTCCATTTTTAAGATTTCACCAGAAAGAGAAGAAGGAAGGAGAAGGTTTAAGTTGAAAAAAAAAAAAAAACAATAGGTATTGAGGAGAGTGATAGAAGAAGAGAAGAGTGGTTTTCATGGGAGAAGATTTGGGTTGTTTGGCATCAGTCTTTTGGATTATTTATGCGCTCCTGTGGGATTGAAATATCCCAACAGATTAACTATACTTGGAAGAGGAGATTGTAGTTGTTTGGAATCGGTCTTCTGAAATCTAGAGGAAACAAGTGGTGACATCATTACTCAAGTATAAAGGTGGGCAGCGATATCACTGCTTGGCAATGAAAAAAAATTGAAAAAGGCCTTGTTTAGTGGATTAAAAAACATTGATGAGGACCCTTTTTGTCTCCACCGAGTTTAAGGGATTCTTCCCATAAAATCCCCTAATAATTAATAATATTAGAAAAGGTGCAAGAAGGTCGGATCCATATCTTATTCTGAATAAAATGAGTGGATATTCAAGCTAGTTTGACTCGTGACACACAGACATATATGTAGCTTTTTCTTTGGTTAAGAGAAGGCATTATATTAAATGGAAAATCAAGAGTTACAAAATAAACTTAAGATCCTGACAGCACAGAAAACAAAACATCCTCAAACAGTAAAAATAAACTAACCAAATCCCTGCACTTTTAGAAGTGTTAGAAGAGGTGTTGCACTCCTTAAAACCGTCAAGCATCATTTTATCTTATGCAAGGTTCCCTTGTTGTGTACAAACCTCGTGTGAATAAGTCTCCCATATATGCAGAGGATGGGAGTGGTGGAACACAATATCTTGAGGTGGGGCTAATTTTGCTAGCTGGTTTGCCTTATATGTAGCTTTTACTAAAAGGATATTTTCGTTTGCAACCAAATAGACTGCCAAGTACGGTGTAGGGATAATCCTATCATTTGCAACCATTTTTATAGTAGGTTGCACTTTAAAATATAATGATCGAATGAGGCTTATATATTCTTCTTCTTCTTAATTTTTTTATACCCAAGTAACCCAACCAAGGGTGCTTGATCCTATTAATAGAAGCCCTAGCCATCAAAAAAAGCTTGCTCTCTGAAGAAGAGGAACCTACATATAATTTAATGATTTGCATAGCACAAGTTAGACTCCTAGTCACTCAAATGAATAGGGAGAATGATGGTGAAACCAAAGGGCAAATTATGGGATCCAGAAAACAGGAAAAAGATCTGCAACATTGATGTGGTGCTTGATGAGATTTCTATACTGGATAGGGAGAATGATGGTGAAATCAAAGGGCGCAAAAGCAGATAAAGTAGCTACTGAAATAGTTCCTCTTGCAAAGAATATATACAACTAAGAAAAAACCACAGACTACAGAGTACAGAGTCAATAAGAGGCTAGTACATTTGGAGAAGATGAACAACTTGAGGCTCAGTATGAGACACAAAGGTTTGTATGAGATGAGGATGAAATACATTTTTCTCTCATCACTAGTAGTGGTGATCCAAGTACATTTCAAGAAGCTAACAAAAGTAGTGAAAGAGAAAGTTGGATGGGTGCTATGATGGATCAGATGGAATCTCTCCAAAAGAACTCCGTCTAAGAGTTAGTTCCAAAACCCAAAGGCAAGAAACCAATTGGTTGCAAATGAGTGTTCATAAAAAAGGAAGTATTGCAAGAAAATGAAACACCAATTTCCAAGACACATCTAGTAGTAAAGGGGTACACACAAAAAGAAGGGGTTGACTGTGATGAGATATTTTTACCAGTTGTAAAGCATATATCTATCAGGGTAGTTGGCATTGATAGCACAGTTCAATATGGAGCTGAAACAACTAGGTGTGGCACCATGAGCTTTGATGCCACATGGCGTCCGTGAGAGCTCTGTTGTGGCACCATGAGGTTTGAGAGCGATGACATGGCACCCTCGACATCCCATTTCCCTATTGCTTATATATATATGAGAAATTCTAAAAGACGCCCCACTTTAAAAACGCCCCACTTTTTACGACCCTCTCATTTTTGGTCATGGGAGCCATGTTGAGTCAATCTAATGGGAGTTGCATTTAAAAGCACAGAAGGATCAAATAATTCAAACTCAGACCAATAAGGAACTGGTTTATTGGATAAGTTCAACCGTTCCTTTTGGAATAATGGCTTTACTGAAGTCAGGACCAAAAGTCAAATCTTCATAATATTTCATGAATCTCATTGTATCGTATGCAGCTAACTTTTCAAGGAGTACATGTGGCAATAAGTAAATGCACAGAGTGGTTAAGTGAAA
>BMK_Unigene_000167
TATATATATATATATATGTGCTCGAGTTGCGCACTTGGGGTGGGACGCACCTGATCTCCATCTGATTGGATATTGACACCCTCCCCCATCTCTTTGAATTTCACATGTGCCCTGGGTTTACAGTTTACACCCATTCGAATGGACTATACTATACACCTGTTAAACGTGTTGGCACGGATGGAGATGATAGGGTTTAGGAATGGAGCTGATTTTTTACAGAGATGAGGGGCCCGAGGAGATTTTTCGATTTGCAGAGATGAGTGGCCCAAGGAGATTTTCCTCAAGTCCCAGTCCCAGGTGGGGCACGCGTCAAAATCCACACTCTGGTTAAATTTGAAAAGACTCCCACTAAATTTGTTCAGTGCCATGCAACAAATATAAAAGGTGTACATTTTATTTCAACTTCCAAATATTATACTGATATTAAGAAAATTTCATACATCCAGCCCCTGAGCACGCGCTTCGAGATATGGAGATGCAACTGCAACCTCTCTATCTAGACAAAATATTAGAATAATTTTGAAGTTCAAAAACCTTGATTCAGTATGCTAGCCTTCTCTATTCATTTGCCCCAGTTGACTACATAGCATGAGGTAACCCATGCAGTTAATGTTTTCCCTTCTAGCATAAGCAAGTAAATGAACAAATTAATGGATTTGCTTGGTTCGTGAATGCATTTACACTGGCAAATTATGCATACATTTATAATGGTTAGTTTGTGATAGTCTCATGATTCTGTCAATATGACTAGCTTACAGCAATATTCAGGGGATAGGCAAATAAACATTAGAAAAAAAAAACATATTTGGAAATAGTTCAATGAACTGCAGAGAAATATAGCAACATGAAACTTTATTATACAAGCAAAAATAAGGGATTGAGACTTACAACATGTCTTGACTCCAGCTTTC
>BMK_Unigene_000168
TGAGCTGGGCCTGGATATTCCTCATCCTGGCCCATGAACACCCCTAGTCAGAACTCGCAACTCAACTTCCTACTCGATGAAAACCTTCTTAAATCTGTTTCGCAACAAAATAGTTGCTATTTATCCGTAAGTATTTTTTTTTTAATGATGCATTCTTAAATTTCTAATTTCCTACTCTCAAATAACTGACTAATAGATTTCTTTGGTATTGTCACTTGTGAGCTGTCCTGAACTTTAAACCCTTTGACCTATAGGACGAAACCAGAAAATTTGCCTTCGCACGACGCAGGGG
>BMK_Unigene_000169
CATATTTACTTGATGCAAAGACTGGAAATTTTAATGCTCTTCAGAATTAAAATCAAACTAACCAATGTGTAGATCTCACTGATTGGAGCTTGTAGGTGAAGACGGAACGTCGATCGGAGTCCGGATGGAGAAGATCTTGCTATTTGAAGATGGATGGATGAAGACTTATGGAATATGGCCTACTTGCTGTCTAAAGATGTATCTCTGTCGCAACTTTTTTTTTCTTGTTATTTGACTCAGGCCTAACCCAAACTGAACTCAAGTCCAATAGGGGCCTCAACACAGCACGTGGCACATGGGAGGAGAGGATTACCCCTCTTCAGTTCCGGCCTCGATCATAGCTCCGGAGAAAGCAAAAGGGAGAGGGTGGAGATTCGTTGTTCTCCTGCTTCAAAGAAATGAAAATGCCTGATGGAGATGGAGAGCAAGATGGAGACGGAGATGCTCGGCCAGGGCGAGATGCTGTTGGACAACAACGACGGTGCTCCCGACTTCGGTGCAAGTACGCTTGTTTTTTTTTCCTTCTTTTCTTTTCTTTTGTTAGTTGAATGAGTGGATTAGTGAGTGATGGAATGCTGGGTTTGGGGAATGCTGGGGTTGAATTTGAATTTTGATAGGATCATGATATCCACTCACCACCCGAAATATGAAGGAAAGGAAGTAAAAAAGAGATACAAAATACAAGTTGGGGTTCTACTCCTTTGTTGGGAATGCCGAGTCTGGGTGTGATTACGATCAGAGATTCTCTTGTGAACTGTCTGTTACTCTTTACATAATTGATTGATCTGTTTCTATTACCAATGAAGAACTATATTTCTGGGTCATGCAAGTGAAATGAACAACAAGGAGTAGAATGATACGAGCTACTTATGTGGGATAAGTCATGTACAATTTGATTAGAATGCGATAATCAGTTGGGCAGTAAGTGGAATTGAATGATAGAGTTCCTGCTAATTAGAGATATCAGTCGCTTTTCATGTACAACTTGTAAAGGGCTCATTGTCCCAACCATGGGGTTGCGAATTGGGTTGGACTGATTCTTTTCAAGGGCGTTACTTTTGAACTTCCTTACAGCTTTATAGTTTTTGCTTTTGACAAAAAAAAGAAAAAAAGAAAA
>BMK_Unigene_000170
TCATCATTGATAAAATCCCACAATTCATTTTAAGTCTCCCATTGAGAACTACTCACAATTAAGCTCACTTTTTTTTTTAAAAAAAGATAAATATTACTCATTAGTATTAAAAAGATCTGTAAACTGGAAAAGTAAAGGTACATAAAACAGAAAACCAGGGGGCACCGAGGTCATGGGGCCCATAAAAGCTACAGATAAAGCGAAGATCCAATGACTACATGATCTTTAACCAACCATGGTCTTGCCAAAAGTGCACTTCCAAGTTCATGTTTCGTAAATTTGAAAGAAGACTCCATCCCATCGCATGGCTTTAAAATCAGCCAAGTCCAAGCCTACTCAGTGGAGTCAACTCAGCTGAAGTAACTATTGAGTCAAGTCACTCCTTGAGACAAGTTTGGCCCAGTCAGTCCTATGGGGTAAAAGGTCAAAAGTAGTACCTTTTCCCTATTTTGTTGTTATGAGATGATGTAGAAGGCTTTTGGGGTCCTTAAGCATTTAAAGGATGAGAGTATTGCAAATTCGACTGAATGAAAATCAAATGCAACCACCTTTTATTTTTTTTATTTTGCTCTAGCAAACGCTAAGATCAATCGCACTTTGATACGACGAAAGCAATGGAGGAATCAATGCCCATCATGGGCTCCTAAATGCATATTTATAAAAATGTACAGTTAAAGTGGGACCGTGAAGTAATATATAAATACAAACGAGTCTTTCCAAATAAGATAATTATTGCTAACAATTTAATGGTCACAAACCGCTCAAATAGAAGTGTATTAACTTACTGTATCAAATACGAACGGCAT
>BMK_Unigene_000171
TGAGAAGCTGGAAGGAAGATCAGGTAATAGAAAGTGGAAAAGAAAAAAAAAAGAAGGATACACAATGAAATATAAAATGTTGATTCAAAAAATATTGATCGGCACGGCTTAAATATGCTATGAAAGTGACCATACATCCCATTGTTGATGTTGTTAAAAGTAAAATTTGCTCTTATCTTCTTCTTCCCATTTCATTTTCTAGCTTAATTGGAATCTTATTGGAACTCAAGCATTCTGTTCTGATCTTTTGATCTCATTTGGTATATGGGAAGGCCTTAAAAAGAGATTTTTTTGTCCACCAAATTTGAGCATGGGAGGACCGTTCTCTGAGAATCTGTTCTTGGGTCTGAGGTCTTTAGTGTTTCCTTCATTCTTCTGGCTATCAATGCTGCATTTGGAATATGCTTTTTTCCAAGATTTTTTCTAAATCTCCTTTGCTATATGAAAATACATACCAAAATAAATCTTTTTTTTTTATCATCCAAGATCGGATTGTTGGTTTCTTATTTTCTTTCCTAACTAGTTTCAATTCAAGGAATCTGTTCTTCAGTTTGATGGGTTTTATTTTTATTTATGTATTTATTTATTGCATATGTTGTTAGTGTTCTCTTGAAAAAACGCCTCTTTTCTAATGTTCAGTTTGATGACTAACTTGAAATTAGTGGTTGAACATTACTTCTTTCTTCTAAATCTAAAGAAAAGCACAGAAAAGAAAAGGGAAAAGTGTTTCTTATACTTACTTGTATGCATGCATGGATACACACTGATGTGTACACACATACGCGCTGATCACCATAGCCCAAAAAGCAATGCAACCAAGAATAAACGGTCACACAACTTAGTTCTATAGATTAAGATGTGTCCTTATGAGAAATAATCATATTACGTTTTACGATGCACAATGCCCTCCTTCACTAGGTGATCTGCATTAGAGTTTGCACTCCCCTTGACATGATGGAAAGATGCATTAAGAAAATGGGCCGAGTTCACCACCTGTTCCACCACATTTTCCAGCTTCTAGGGTTGAACTGGCCCCGGAGGCCATCAGAGGCTATCAAATAGTGGTTGCACGTCTCTGTTGACATTGATCCCAACCCCCAAGTGGGTTCTTGCCCAAAAATATTTTGGGTGATAAATAATTGATGACAATGATGATGAATGTTACAGATAAATGATTGAAAAAAGG
>BMK_Unigene_000172
GTTAGGCACAGATTGCTGCTGTAACTGCACAAAACCTGATCGTTATTACATTATTCCACCCAGTAAATGTGAGCTTGCTAGCTACAGCTCCGCAGGAAAAGTGACTACTGATCAATTGTAAGAAGTCCATTTCAAGGAAGTAGAGGATGGAATAAAAGATTGCAAAGCATGCCATGTATATAGTGTGAAAAAGGGAAGAATTTTCCGCACTCCATCGAAGCACTATATATTGTAGCATACAACCATTTTTCGGTTGTCCCTACGACTAAAAGGTATTATATTGTACACTATCTTTTAGGATTTAATTAAGATCAGATCAGACCTTTCTAGGATGTAACAGTTCACTGAGCATATAAAATTAGTTTCATATATTTTGTGGCTCTCCTACCATTGAGCACACTAATTCAAACAATTTTCTTTGTTTCTCCTGGAACACATGGAACACGGAAGAAAACCAATTGTATAAACGTCTAAAAATATGCAGAAATCAATGTATAAATGTCTAACAATATGCAGGGAGTTTAGAATGAACTGACTCGTGAAGGGAACAAAAAGAAGGCATATGTATCGAATACTTAGTGAAAATAAATATATCTATTTCACCTCAAATGATGACAGTCTACTTTTAAGAAATAATCAAATGGTTATAATAATGAGCTGGTATTTGAATTTGTCATAAAGGACCATTAAGGCTTAGCAAAGTCATTTATGTGGTACACTTACACATGAAAATATACTTCTTGGAGTCCTCATTCAAAAGAAAAACTCCGCTTATATCATCCAAGACAGAAACAAGTCAATCTCTTTTGGATTATTATAATATTACATGTTATCTCACCTAGTGCAACATATGCTATATTCATACTGGTTGTCTGAGACGTCCTCCTTCTTTTTCAGAGAAGTCATTGTCTGACACATTGTCATTGCCATCGTTGCCGCCACTTAAAGAATAAGCATGTTCTACAGAAGTGGTATAATACCAAATTGTAGTTTGTCAACTTTTATTCTACGCTGTTGTTAGCTATTTTTTTTTCTTTGGTAGA
>BMK_Unigene_000173
AAGAATTCCACAAATATCATTGTCTATCCATAATCGTGACACCTGCAACATGAACCTACACCTGAGTCTGTGATGGCCATGATGTTGAGACTTTGATCCAGCATTTTACTAGAAATGCAGATCTGTAATGAGGGGTCACACTCGTCTGCTTTAGGCCTAGAAGAGGTAAAAGGAATTAGGGAAAGACTAATGTGTTTGTGAGAGGAAGAAGGCTAATGGGAAGACCCCGGAATTAGGGTAAGACTAATGTTTTTGCTAGAGGAAGAAGGCTAATGGAAAGAGAGGGTCTTCATTGGTTTGCCACTGTTTCTGGAGGTTTGTGCTTTACTGCTGCCAATGGATGTCCTCGGTGTCAATGATCAGGTGGTGGGCTCTTGATCTAAGCTCTTGATTTTTGCTTGTTGGGTTTACAGTTGGCTTGGAGAAGAACATGGGGCTGTTATTGTATAGATTTTATACATAGGGCTACATATTGTACTTCATCATATTTAACAAAGTAAAAACTGGGACAAAGTACAAAATAAAAAAAAAAA
>BMK_Unigene_000174
GACCAATTTGAAGTTTCAATAGATAATGAACGCGTCCCTCAGATCTTCCCCACACTCGACATATTCCCCCCTCTTTTCTGTCTATACGCGGGATTTAAGTGCCCTTCTCCCCGGGATCTCAGTGCCTTTGAAGATCGTCATCGATTCAGATCTAGAATTCATTGATTACATGCTTCTTCTTATCTTTTGGAGTCTCCTTTGGGTTAGAGAAAATTTAGGGAAGCAATAGCATCAGTCCCTTGGTTTGGCTGTATGCGCTCATTGGTCTCAGGTTCAACGTGAATTTCAGAGTTCTAGAGGTCTCTGCAATATATTTCTAGTTATGCAAGTTTTGTCTTCTCTCTGTGATCTTTTTAATGTTGGAGACTTGTAGTTGAACAAGAATAGCAGCTTTGTTAGAAAACTTGAGTTGAAATCATGAGGGGAAGAGCTGATGGAGTTAAAAAGAAGCAATTGGTTACCTCCTTGTGTGTTGTTGGCGCCTTTCTTGTTTTCCTATTTGTATATTATGGGTCCTCTTCTGGCTCTGGACATGGTGCATCAGCTATGGAATATGGCAGAACTCTAAGAAAGCTTGGGTCATCCTATTTGGGTGGTGATGATGATGCAGAGCTCAGTGGAAAGCAAGACGAATCACTCACCAGGTTCGGGCAGGAAGAAGGGGATGATGATTTCTTTCCCAAGAGCTTTCCGGTTTGTGATGACCGGCATTCCGAGTTAATTCCATGCCTTGACAGAAATCTTATCTACCAAATGAGGTTGAAGCTGGATCTATCCTTGATGGAGCACTATGAGAGACATTGCCCACAACCGGAAAGGCGTTACAATTGCCTGATCCCTCCACCACCTGGTTACAAGGTCCCGATTAAGTGGCCAAAGAGCAGAGATGAAGTCTGGAAAGCCAACATACCTCATACACATCTTGCACATGAGAAGTCTGACCAGAATTGGATGGTTGTCAAAGGTGAAAAGATTGTATTTCCTGGGGGAGGCACACATTTTCATTATGGAGCAGATAAATATATTGCCTCGCTTGCAAATATGCTTAACTTCACAAACAATAATCTAAACAATGAGGGAAGGATCCGAACAGTTCTTGATGTAGGCTGTGGTGTTGCAAGCTTTGGAGCCTATCTCCTTTCTTCTGATATCATAACAATGTCTTTAGCGCCAAATGATGTGCATCAGAACCAGATTCAGTTTGCTCTAGAAAGAGGGATTCCAGCATATCTTGGTGTTTTGGGGACAAAAAGGCTTCCTTACCCCAGCAGATCTTTTGAACTTGCCCATTGTTCTCGTTGTAGGATAGACTGGCTTCAAAGGGATGGGATCCTTCTACTTGAGTTAGATAGAGTGCTTAGACCGGGAGGCTATTTCGCTTACTCATCCCCCGAAGCATATGCACAGGATGAAGAGGATCTACGGATATGGCGAGAGATGAGTGCTCTTGTTGAAAGGATGTGTTGGAAAATTGCTGTTAAAAGAAACCAAACTGTTATTTGGGTTAAGCCCCTCACAAATGATTGTTACATGGAAAGAGAGCCAGGTACTCAACCTCCTCTGTGCAGACCTGATGATGATCCCGATGCAGTGTGGGGTGTGTCTATGGAAGCCTGCATTACTCCTTACTCTCAACAGAACCAAAGAGACGGAGGAAGCGGGTTGGTTCCTTGGCCAGCTCGTTTGACTGCTCCTCCTCCTCGACTCGGTGATTTTGATTACTCCAGTGACATGTTTGAAAAGGACACGGAAATATGGCAAGGGAGGGTAGAGAGTTACTTGAATTTGTTAGGTCCAAACATTAAGCCAGACACTCTGAGAAACGTGATGGATATGAAAGCAAACTTGGGGTCATTTGCAGCTGCTCTCAGAAAGAAAGATGTTTGGGTGATGAATGTTGTGCCAGAAGATGGACCAAACACACTCAAGATAATTTACGACAGAGGCCTGATAGGCACTGTGCATGACTGGTGTGAAGCCTTCTCAACCTACCCTCGTACTTATGATCTCCTCCATGCTTGGACTGTCTTCTCTGACATTGAGAAGAAGGGATGCGGTGCAGAGGACCTACTAATTGAGATGGACCGTATAGTCAGGCCAACCGGTTATATAATTGTCCGTGATAGGAGACGGGTTGTGGAATTTATTAAGAAGTATTTGGTGGCACTGCACTGGGAATCGGTGGCACTGGGTGATGCTGAAGATTCAGAGGTGGATGATGATGAAAAGGTGCTTGTGATCCAAAAGAAGATGTGGTTGTCAGGTGGAAGCCTCAAGGATTCGATTTAAAGATTATTTTGTCCCCTCATGACCTCTCTTTCATGCAATTTACCTTTTTTGTATTGTAGCTTTTGCACCAGAGCCTAATAAGCAGGGCCCTTGTGCTGTGGGATTATTTGTTTACTTTCTTGATTACAGTATTCTATAGTGATGTCTTGTTATAAGCTCAGATGATAAGCAGTTCGCTGATATTTTCTGACATTCGGTATTGATTTTGGGATTTTAGATTGTTCTTTTTTTAATTATTAATTATTATTCACATGGATGTTGCTGCTCAAGGTGGTGATATTAAAATGAAAATGAATATTGGGAACCAG
>BMK_Unigene_000175
AAAACCACTGGTTCCCCCAATCTGCTCTTCTATAAGATTGGCAAGCAACAATGAAGCTTCCCTTGGCTGTTCCCCCTGTCTAACAAGATGGCACAACTGATAAAAGCCAGGGTCGTTTTCCCTCAGCTGCTTCAGCAACCCCATTAGCTTCCTTGACATATCATTATCAAGCTCCGAAAGATTAACCTGCAAAATTTATGTTACACGAAACACCATAAGAGAAGATAAGGAGATAAAAGAAAGAAAAGGAGAGAGGTAGCAACAACAGATATCAATTGGAGTGGTTCAAAAAGATATAGGGATTTTTTTCAAGCTTAATTTTGATGTGGCAATGAATCCGGGAACTCTGACGGCAGGGGTGGGTGGCACCATAAGAGATCACAAAGGGAAGATGCCGGCTGTGTACTCAGGTTATTCAAGCTAACCATCCATTGGAAGCAGAGATTCAGGCATTACTTCAGGGGGTTATTATATTCCAGTCATATGGGCTAATGAAGTTGGAATTAGAAGGGGACTATTTGATTCTTGTGTAGAATCTCCAAAAAACTGGATCACCTTTGTGGGAATTTATAATTTGGTGGAAGCAGCTGTTGGATGTCTTGACAGAGCTGCAAAGCTGGGAGATCAAATTCAGTAGAACAGAGAATAGAGTGACCGACCATCTGGGGAAGCTATCTTATCCAGTGTTCGCTGTATTTCGAACATTCCTGCCCACATCAATCTATGAAGTGTAAGTCTAGGAAAGAAGGAATGCTAGGGAAGGAAGGGAGTCAAGGCCGATCATCAAGGAAGTTGAGCCTCAAAGTGCGAGTCCGAACCTGAGGGGATCAGATCCAACTTTGTATCATTTCCTTTGATGGGAGGGGCAGTGTTCATTTGTCATTTTGTGTTTTGTAGGGACCCTTGCTTTAGATTTTTTATTTTTTTTTTGCCTCGTATTTTCTGATTCTTTGATTGTTGAATGAAATCTCTCTAA
>BMK_Unigene_000176
GGAAAATTGCATCTCAATGTGCTCGTAAGATACAGAATGTTGAATGGTGCATGTTTTTCTCATTTTGTACTATATATGTTTACTCTTTTAATTTAGCAAATTTTTTTTACTCTTCCTTTTTTCTTTTGGTTATTGTGTCATGCTATTTTTCCTCTTCTATATTTAATTTCTCTCTTTTGAACTGGGGATTGGGTTTTGATCATGTATGTCTTGACATTTAAGTGCTGACTGCTGCTGTAGAAATCACTCCTGTGCCGATTTTAGCATTAAGGGCCCTTTCTACGGAATTCCTAGGATCCCTAAGACATGGGCTTCTATCCAAGAGGCTAAGGTTGAAGAATCAAAGTTGGATCTATAAGATCATAAAAAATCCCCGTGTGCTAGGAAAAGAATGCCCACCCTTCACGATATGAAATTAAATCTCATGCATTTGATGACCCCATGTAGATCTCCATCCTTGACCCTTCACTCTTCGCCCTCGAGATCAAATCCCTTTGCACATGAATTCCTGGGAAGTTGGTAGGGATTCAGCAAATGGACCTCTATGGAATTTGTATTGTGTAATGACATCAAGTCGTGGGCCTAGCACAAGATGTTTTTTGGTCTAGGCAACTCGGATATTTGACTCTTTGCCCGTTTGGCAATTTACTAGGTT
>BMK_Unigene_000177
TTTTTTTATTTTTTATTTATTTTTCATTTGCTTACAGTAAAGATAAGAAGGGTAATGACATATAGTTCTAGTAATTGGCTTTTTAGAAATAATTACAAGGCCTTGAAATCATGTTGGATGAAGCCCAGGTAAATGATACTATTATCCATGTCAGTTGCACATGGAAAGTCTTCCTTAATCCTCTCTTTATACGAATTAGTGAATGAGTATCCCACAATCATCCCAATTATTGTTTTCCTTCTTTTTTTTGGGTTAGGTTAGAAAGGGTGGAACATCCACCAACAAACTGTAAAACCCCAGTGGAGGGGCAGATCCACTACAACAAACTGTGAAACAATTGTCTCACCATCATCCCAATGGAGGAGGGGCACTTGCTATTACAGGATATTTTAGAAAAGGGTTGATTTGGTGAGGATGAGATTAGATTATAATGGATTTGGACCATACTAGGCTAGAATCGTATTTAATTATGTATATATTTATTGTTTGAGTAGGTTTCCTATTATAGGCATTGTAAGATTTCCTATCTTTGGTTCTATGTAGTCATTGGCTATTCTCAATAAAGATAATTAAATATGATTCATCTCACAAACATATGCATTTGCTCCTCCTATTTTATGAGACATCTCACAAACATATGCATATTCATAAAATGTTCTTTTAATAAATTGTTTGGTAGACTTTTGGTCGAGGAATATGCAAGCATTCTGATAATGCATCATACATATAAGAAGAAAAAGAAAAGAAATGATCTTGAGAATGAGGTCGCCATTTTCTTTTCTTTTTTCCTCTGATTTCAATATATCTGCACATGAGAGCTAGAATATGCCTTTCTTAAAGAAATAAATGATGTTCAAGTATTACAATTATTATACGAAGAAAATGTCATTCAAACTGCGTAAGTCTTGTACTTTCGTTGGTTATGATTTTAGTAGATTTTCTTTTTCTTATTTTCCTTATAAATTAGAAATAGCATTCTGGTA
>BMK_Unigene_000178
GTTCAAACCATTGGAAGCTCTTTTAAACACCAATTAATTTAAAAATTTTAATGACAACAGTTTAATCGCGATATGTTTGTAGACCAGACTGCAGGAAGGGTTGAAGTTGGAGAAGTATCGCTCACATCATAGACATCAGATCATTAACTATGTTCAAGACTACCAAAAACACCCAAATAACACTCCAAGGGCCTCAGGTTTTAATTGCTTGATACAGTGCAAATTTCTCATTATAGAATGCAAGAGTGGATAATAGTCAGATCAGTGTCAAATTAGCACCAGTTTGCACATGAAAGTTGCAAATACTTCAATTCTTCCTGGAGAAGCTGTTTCCACTTTACTCAGCTTCTTACATGTACAAATAAGTGTTGTCCGGTCAATCATGGCACTCAAAGTTGAACCCAATCTTATCTAACATGAGACTTGATTGATTGTACAGGGAAAATGGAAGAAATTCTATTCCAAGATCATGAACAATCAGTCAGATGCTATTTGGTATGCAGGAAA
>BMK_Unigene_000179
CCCTTGTGATGGATCGGGCTCTCGTAAGCTTTGCACTTGAAAATTGAAAATTTGATTTTTTTTTGTTTGCTCTTAGTATAAATATATACCTTCACTCAAATGGAAAACTAGATCCTGTTTTCTATGGAGTATGTGTTAAACATGAAGTAATTGGATGTTCTTATCCGTCCAATTAATGGCCATCAACTTGTGTGTGTATGTGTGTGTTTTTTTCATAGAAACTGACCAGAATGGATAGCTAATATTCAATTATTCAATGTGAAACACTTGTGTGGGCACATCAATAGTGGTAGATAGGATGGATGTATCCTTCATTCTTTTGTTGGTCCGGCCATGGATGGCCCATGGATAGGACATTTAGATCTGTCTGATTGATGAACTTTTCTGTGCAAACTACTGCCAACTTTTCTTTTGCTATCTAAATGCAGGTCACAAATTAAGCCTGCTTTGATATTTGTGAATTGTGTAGTGGAAAGCGCAAAAGGATTAAGGAAGAAAATCTCTTCCCCCAAACTAATGACAAAATTCTGAAGATAAACTGAAATTTATATTTTTCTCATTAGAATCATAACAGTGATGTATATAGTATCCCAAAACCCTAACCTCTTTGAACTAGTAAAAGTTACTTGAAATAATAAAAAAAACCTGAATTACATAAAAACCCTCAAACTAAACTCTAAATTACTTTACAAGACCTTTCGTAAAACTTCAGACTAAAACGGACTAAAAAAATCTCTAATATAAGAAGAATAGCAAATTACTAGAAATAAGAAGTTTTGCACGATAACTGCATTTTGACCTTCGAAACGGTCTCATTTTGCCTTCGACAATATCAATATCCTTTGATTGTTGTTCATGTAATACAGAATGTCGACAACTTTGAAAAGAGTACTTGTGTGTTGCGAGATGATACCTGGATCAAAAGTTATGACCGATTGAAGTTGGTACTATCTTTTTGGCTTGATTTCTTACAATCTTCATGTTCCAGAAATTATTGCATAACTTGTCCTACATCAGCTAAATTGAGCGTGGTAACTTAAGTGTACACGTTAATGATGGTTCATCCATTTGGATAACCTGATGACTGTTTTGGATTGTCATAAACGAAGCACTGTAAACTCTGTTTACCTCCACATGGTAATTATTTTGTTCTTTATCATGACCAATTACAGAGAAAGAGAGTTGCCCATTATTAGATTTATGTGTAAACTGAGTGTAGGGCAACTGAGTTCCAAAGGATCCAAACAGCAACAAAGCTACTGTTCTTTTGCTCTTTGCTATGATCAGCTACAAATGAATCTAAGTTACAGCTATAGATAGAATTAATTGTAACTTGATTGCAGGCCAACTCAGTTTCATTGTCCTTAATGTGCGAATTTTATCACTTGGATTATCTACAGTGGGACATGTTCCACGAACAGTCTGGTGCGTGGATCATCAGGCTAAGTATCAGTTAAATATAATGTATCAGGCTATCAGCTCCAACTTGCTGATGCAGTAACAAGTTCCTAAGTAATGTTATTAATATACTCAGCTTTGTGTGAAGTACACTGGATAAATTAGCCATATTACTGATCAAAATAAATAAATAAATTAGCCATATCACTGTGCTTTATGCTCTAGCTATATTTCTCCATAAGCAAATCTCTCTTAATACTTTGGTTCAGAAAGGTGGAGAACTGAATGGAAAAAATCTTTTTTTTTAGAACAATGCAGATTCTGCACTGGAA
>BMK_Unigene_000180
CCCACTCGTTGTAGACAATTGAAACTGATTTGTCTTTTTTGGATTGTCACGAACCATTGCAGGCTTTGCAGCAGCAGCAGCAGCAGCGTAGAAGGAAGGAGAAGATCTTGTAACCGAAACTCCGCAGGCACATCAAAGTGATAAGTGCTCGCACAAGAGAGTTGGGAAAGATGATGATGGAGGAGTCCGATTTCCTGTCGTGCTGCGGGAGCACCAAATTCGCCAAAGAGATGATGGCCGCTTCTCCCTTCTCCTCCCTCGATCAAGCTACCCAATCTGCAAACCACATCTGGTTCAACATCGTTGATATTCATGGATGGCTGGAAGCCTTTGGTGCTCATCCGCAGATCGGTGACAACTCTTCTACTGCCAACAAAACCCGCAGAAGTGCAGAGTGGAGCAAAGGAGAACAATCAACTGCCTTGGCAACTGCTACTGATTCCACCTTACAGGAATTGTTGGAGTGGAATGCTCAGTATAGGCAGAAGTTTGGATTTGTTTTTCTCATATGTGCTGCTGGGAGGAGCACATCGGAAATTCTTGCTGAACTGAAGAAACGTTATCCAAACAAGCCCATAGTTGAGCTTGAAATTGCAGCAGGGGAGCAGATGAAGATAACTGAGTTGCGCCTTGCCAAGCTCTTCACTGCTAAAGGGATGGAAACTTCTCTAAGTTCTCCCCAGCCTGTGGCCAGTTTTCCCGAGAAAATGAAGGAAGATCGTGTTGGTGTAATTGGAGCGCATTTAACTGCTGTTACTGAGGCCTCTGCCAGCAAGGAGCCTCATTTTGTTCGTACCCGTCCGCCTATCACAACCCATGTCTTAGACGTTTCTCATGGATCTCCTGGCGCCGGTATCGAAGTACAGTTGGAGATGTGGAAGGGAACTCAACATCGCCCATCGTTCAGAGAAGGGGGTTCAGGTGATTGGGTGTTACAAGGGTCATCGGTTACAGACAGTGATGGCCGGAGTGGTGCTCTGATGGGCATTGTTGATGATGTGGCCCCCGGGTTTTACCGGATTAGCTTCAACACTGGAAAGTATTCACCTGCTGGTTTCTTCCCTTATGTCTCCATTGTGTTTGAAATCAAGGAGTCCCAGAAGTCGCAACATTTTCATGTTCCACTGCTGCTTTCACCTTTCTCATTTTCTACATATCGAGGAAGCTAAACCGTTCTGGTACAAACAACACTGCATGTTGGCACAAATAATTAATAGGTTCCTGCTACAAAGAATGAATTAGTTTAAGCTTGTTGTTAGAACTTCAAAAGCATCTGGATTGGTTCACTTAACTCAAGTTTGCTGGTATTATCATTACTTCTCCAACTTTCTGTTATTGGTAAGCCTGAATGCTTGATAGGATAGCAGACATGGAAATTATAATCAGGGCAAACATAAACCCAGATAGCGTGTCTGTACAGGTTCATTTGACCATTTGTTTGCTCCAAAGTGCAGACCTGATGGGGCCGGTATTTTTCATAAGTCTTACAGGTTGTTGACATATGCCATGAATCAGGGCCGACAGTACGTGAATCCTTAAAACTAGGTGAATCGAAGAAGTCTTTTTTCGCTTTTTTCTCTTTCCCCTCTACGTAGATTGTTTATCATTTTGTTTCTAACAGTTGCATCTTTGAAGTTCTAGCTGACAGCCAGGTTTTCCTGCTTGATGTTTCTCATGCCACGCATGATAGGCAAACTAGATGACCTGTGGACAATCTGGGTTCAATATAGCCAATGTTGAATGGTGGCGACTTTTATTGGCTGTTGCATGTATTTTGGGCCTGATTGTTTTAGGCCTGAAGCCCTACACCTTGGATTGAGAGCAATAAGACCAAGCTCCTACCTTACCTGTTTACCAAGTGGGAAATCCCAAGTAATGTTACTGTATTTAGGTTGGGGTTGGATTGGCAGGTTAGGGTGCAGTCAGGTGGTTTCAGGTTAATCTGACAGGTCAGGTGG
>BMK_Unigene_000181
GTACTTTTCCTTCTCTCTCTCTCTCTTTTTGATTTTTGGGATCTCTATTCGTCGATTTTGCGTTTTTGCTCATAAATACTTAAAAGAGGAATCCTTTGATATGCGATCCTTACGATCGATTGTTGAGACTGGAATCTGTATGATCTGCTCACTAGTAGAAAGATCTTTGCTGATCGGATGGTAGATTTAGGGTTTGGTGGTGATTTAGGGTTCGATTTAGGGCTCAAGGTTGCTGTTGACAGGTTGATTTTCAGGGCTATTTTTAATGGGTGGTATTCTTGTTCAGGTCTAGGGTTGGACAAGGGACATGTTTTGAATGGTGCTTGACCCAATCAAGGCTTCAGCAGGGATTTGATGCAAGATTGAGGCTGGGGTTTCCAATGACTGGATTTAGGTTCAGTTTTAGGGTTTTTGATTAACTGAAACTTTGTGCGGGCTTCTTGGTTTTTTTTTTTAATCTTGATTACATTTATTGGGTGATAAAGTTTGGAAAAGTTAATAATGCTAGGTGTGCTTGAACAAGTTAGAGCATTTGAGGGGTCTTGTTGTGGTTGAAATTTTCTGAATGTAAAAGAAAGGCAATAATTGAAAGGATAGGGGAAGAGGGGAGGGAATGTGTTAGAAGGATGAAGCACCAGAGCTTCATTTGATCTTCATTTTTAACTACTAATGGCATGAATTCTATGTATTCAAATCATATGTATTCTGTTAAGGGCCTGTTTGTTTTCATTATAATACATTGGAATTCAATATATAGGAATTCATGTTCAAA
>BMK_Unigene_000182
GGGCCATCAACCTGCATAGTCAAATTTTTTCCTACCGGTGCCGTTGCCAACCTGCGTGGATATTCCTAAACCATCTCGTGTTTCTCTAATTTTATCCTCTAAAGAAATTACAAAAAATGAAAGCTGACCAAGCAACAGAACTAGTTTCAAGGATCCCCTCCCTGTTAATGTTGTCCACCTCCAAATTAGCATCTTTATCACAATTATGTGAGAAACAGACCGGCTTATTTGGTACAGCTTCCAGATTCCCGACCAGATCTACAACTTGTGAGGTCACTAGCCCAAGAAATGGTACTAAGAGTCATGATACTAAAAATCACTATGGTAATCATTGAGAAGAAAAATGGAACAGTCGATGATGATCTTTGAACTTTATCTATGGAACTCTAGTTTCTAATGTTGACAATGAATCACTGACTCCCATAGTCCCATTTGCAGTGAATATTAGAAATGACTTGTTAGACTGTGACTATGTTTATGCGTAGATCTATACGTCAGATCTAGAATACATGGAATCAGTAATCCTTCCAGTTCCAACCCATCAAACAGCACGCAACATGTGAGTGACAACTACCTGTATGGTTTAAACAGTTGATCCAAGTGCAGCTTCAACATAAAAGCAGTTGGCCCACACAGGCCCACAGGTTGGATCCACCCAACTTAAGAAGCAGAAAGAGAACTTCATGTGGATAATTCCCATAACCTATGATGTGGAAATTTTATTTGAATATTGATTTTGTTTCCTTGTTGATTGTGAAAGTAGTTTTGCAATTCTTAATTTCTTATGTTCCTAGAAGAATCCAGAGCAAAGAACAGAGTTGGGATTAGTCCTTTATTATTATTATTATTGTATTTGTTGTTGTTGTATTGCTGTCATTAATATTGTGATTAGTATCATCATTACTGTCTTTTAGAATTTATTGATGGTTAAGAATTGAACATGACTGAGAGTTTGTATTTCTTGCTTTAAAGGGAAAAAAACAATGTAGGGCTGTGCCCAAGACATTGTTAGTCAACTTTATGCAATTGTGTTTTATTGCAAAAGCCATGATGATATTGTAATGAGTTTTGACTCTAGGCGTGAGGCTTCATTTTCATCACTCTCACAAGAGATGAGAAAAGGGTTTGATACCTTAGGGCAAGAGGTTCGGAATTTCAGCTGCTATCTGTTGTTGGATTTGTATTATGCTCTTTTGGGCTCTGCAATGTTCTCTCTGTAACCCAACGGAGGGTAGTCCTGTCTTCTTATCTGATTTTTACTTGTATGTTGTGTTATTTCAACAGTGTTAGTATCTGTTCTTTAGACAAAGAGCCCATAGCACTGTTGGATGGTGATGGTGCTCATTGTTGCAACCAC
>BMK_Unigene_000183
GATATGTTGGGCTTGTACAAGAATCTTGGTATCATAGCTATCCACATCTGCTACTTTTTTTTTTTGGAAGCTTATTGGGGTGGGAGTTAGTTTCTAAATTTATAACAAACTGTCATGCATGGAATTTCTTATTTCACATTCCATATTGAAGTCGAGTTATACTCAATCACTTAGTTCATCAAAAATCAAAATACATCATAAAGTCTCACCTACAGAGTCAGGAAAAGAAATCTTCTATCTGCTAACACGTGTACACCTATGATACCTGGATAGTTCAAAATTGACAATGCATTGTGTCATTTCATATTCGATACTTAACTTTTTAAGTGTAAGATCCATGTCCCTGCCATATCTGGGCATTTTTAGGTAATTGTGCATACGAGTCCTAATGCACTGGCAATTTTGCTCTCTTTCATCATGCCATTTAAATGCTATCTTGTACAGAAATGTAGTTACATGGCATTGTGTCCATTGTCTCGGAGTACTCGTGGGACAATTGGACAGGCCAGTGATTATGAATGCAGCGACTGGCCTCCCTTTTCTCCATCTTATGGGCCTCCCGGAGCAGTGACTTTCACTGTCTGCAGACTTCTATTAGACACTTCACATTCTTGGACATTTGAGCTTTATCTAAATTCACTAGAAAAATTATTTAAGGTAATTATGAAAATTATTTCATTTCTGCTAGGTGCTGAGCCTGGCATCTCCTGGTTTTGATATTGATAATTGTGATCAGTGATCACTGCCCTTACATCCCAATCAAAAGCACTAGACAAGTTAATAAGATACATTGTTTGACGTTTCTTTTCTGATACAGTGCTGTAATATAATGTTTTTCCCCCCGTTAATAGTGAAGAGTGATTCTAGTGTAGAATTTTATACCAATCAGCGACCATTTTAGTGACATGCACCCGTTTGTCATATTTTGTTTTTCCATGTCAACTCTGTTCTTGTTGTCAGTATCAGCTCCAGCTGCACATTTGTTGGGCTTTTTTATGAGCCTTATGGCTAGCAATGTCATAAATCTCCATATTCAGGAAGGGAGTTTCTTGGCAGATTTTGAAATATTTGGTATTTCCATTCATGTAAATTTTTTGGAAAAGAATAAATAAAATAGAATGATACATTTTAAGAAAATATTGATACTTGAACAAAATTGTGAGATCAAATCCTTTACCATTAAGGAAAAAAAGAAGAAAATATAGAAAAACTAAAGATTTAAAGAAAATCTTAGTAACATCGCACTGTTTCAAATAATGGTGATATTTGGAAACTTTGAGATATTTTACTTTGGAATTATCTTTTATAAATTTTTGAGACTGATGATTAGATCTCATTTTTACCAATGCCAATTCAATGTTCTAAAAACCAACTGGTCTGTGAAAAGTTGATGCAATATTAGTTAAAAAAAAAAACCTTTTAGATGATATGGTTTCTCTTCCCAAAATTATGAGATGATACGAAGGACACTTGAAAATATGCAAAATAATGTACTGCCAAAACAAATTATGACGCAGAAGTTGGGGGTATGTTGGTAATACCGTTACCCATGGCAGTTATTCACTTATTTGAAATAGTGACAGTAGAAAGAAAATTTTATAGATAGTTTATATTTGATTATGCATTTCTTAGGTGTAATTAGACTAGATTGAATACCATTTACGACCATTAAGCTCTATGCTGACTGCTGATCCATATTGATTAAATTATGGACTCACAATCTTTTGTCAAATGGATTAAAGAGACTTGGAAAAACCATGAATCTTTGTTTCATCTTCTGCAGACTTGGGCATTGACAGATCTATAT
>BMK_Unigene_000184
AAAAAAAAAAACCATGGGCATTTCAAAACCAATCATGGTTCATTCGCCACCTCTGATTAATCATATTCAACCCTATTAATTGTGAGATTTGGAAACCAATCCAACGCTTGTATAATGCTCTACCCTTTTCACAACTAACTGGCCCTACAAGAAGCCCCTCTTCTGGCTCTCCATATATCATCTCCGACCAAAATAGGCATGTGTTTCAGTTATTTCATCCCAAAATCACCATTTTCTATGAAAGAGATTTGGGAAATAAGGGTGGGGGGAAAGATAAGGGTCTGCCAAAACAAACTTTTAAACACCGTCGACACTAAAAAGATGAAAAGTCAGAAGATACAGAAAAGTGGAGAAGTTGATGAATACCAAGCACAAAATGAATGAATAGGCAAGATGAAAACAGTAGGAGAAATATGTGTGACCTGCTATCTAAACCAAATTAAGAGCGTGTGGTCCTGGATTGTAGATCAGTTCGTTCAGTACACAAGACAGATGGAAACTCACCTTATTTAAAAATAGTACATGCATCCCACAGCTAGAATCCCTACTGCAAGATAGGTAAGCTAGCTAAAAGAATCAAGAGGCAGGCAACCTAACCAAAAATACATTCAACTCATGCAAAAGAGAGAACCCATTCAGGTCCTGCGGCAAAAGTGTAGAACAATACATCATCATCAAAGCAAAAATGATTAGTTTAAATTATTATTACAGTTCCTCTCTGTTGGACCTTATTCAGTGAATTTCCAACTGCAGCTGCGGCAAGAGTTGAAACATAAAAAGTGTCAAAAGAGGCCCTCTCGCCAGTACAAATGCAAAACTGGGTCAACCCAAGCCCTCTTATTTCTGCCTTGCAAACTCAATGCCCTTCATGATAGAGGTCATAAGCTCAGGCTTGAGATTTTCAAAACTTTCGTACTCATAATCAGAAAGAGGTCCCAGCCCAAGTACTTCTTCCAAACCATTCTTTCCTAGCCTTACCTTAGAAGCCAAGAAAGGCATTTCAGTAATCCCTGATTGCACAAAGGAACATTCCACAATATCTGGAACTCCATTAAGACCCTTCAAGCAAGCATCAGCAAAGACGGCTCCAGCATAAGCCATGGATAATGTAGCCGATCCTTTTCCAGCCTTTGCTTCGACAACCTCTGTTCCTCCTTCTTGTGTTCGCTTTGTAAGAGCTCTGATATCTTCATCTGACAAAGCATTAGATTTAGGTGTTGCCTGTGAAAAGAGAGGGAGAATTGTTATCCCAGCATGCCCTCCAACAACAGGCACGTCAACATCAGAGACGAGAACCTTGGCCTTTCCAGCATAGAAAGTCTTGGCGCGAACAACATCAAGTGTGGTTACACCAAACAGCTTCTTCTTATCGTAGGTCCCTGCCTTCTCGAAAATCTCGGCCGCAATCGGGACAGTCGAATTCACCGGGTTGCTTATCATATTAACAAATGCATTAGGGCAGTATTTGGCGATTGCAATGCAGAGCGACTTGACAATGCCGGCGTTGATGTTGAACAGATCATCACGAGTCATTCCCGGCTTCCGCGGCACACCAGCCGGGATGATGACAACATCCGATCCCTCAAGAGCCTGACCTAACTGATCGTCCCCCATGTACCCAGCAACCTCAGATCTGGTGTTGATATGGCTGACATCGGCGGCGACGCCGGGAGTGCCGGCGATATCGTAGAGAGCAAGCTTAGAGACGAGAGGGTTGAGCTTCATGAGGAGGGAGAGGGGCTGTCCAATGCCGCCGGCGGCGCCCAAGACGGCGACTTTGCGCAACGGGTAGCCCGATTCCGACGAAAAACATCGGCGGGAGATTGAAGATGGAGAGGACGAAGCCCTTGATCTGAGAGCTGTTTGAACGAATCTGGACATGGAAGACCTCATTTTTTGGGGAAAAAATGAGGAGAAGAGGTTTGGAATTAGGGTTTTTGGAAAGGGAAAAAGAGGGTAAAGTACTGCCGCTAAAGGGAAGAGAAAGCAGAGGAGGAGAAGAGTTCTGGTTTTACTCTACGTTATAAGTAAAGTGACAGGCTTTGAGATGTCCGCCTTTGATCTTAAAATGAAGGGGATTTGGACGG
>BMK_Unigene_000185
TCATGTCCACTTTTGTATCTATAATTCCAAGGTTACATACAGCCTTACAGGTTCAGGCCCATTAAAAATAGAAGGCAACTTAAGTCACATTTGATAAAGTACGGAACAAAGAACAAGAATACAGGAGGGTTGACTGAGATTGGGAGGGAGGAAGGTGTAGATCAACAATGATGTATTGTTCTCTTTTCCAAGAGGTGGGGCCACTTTTGTACTAACAAGTATCGGTTTTTGTCTTGTACTTCCAGTACCAAGCTTAATCCTTTTAGTACATCCAACAATAAAATCCCATACATATCCAATTGAAAGATTAGGTTTACCCACTTTGACACATCCACATGACTATTTCATGGAACTAGCCATTTTTCAGCCCTTGATTATGGTTTTCAGCCTTGCCATTTGAAAATAGGAAGCATAAAAATAGTATTTAATAACAAGTTGGAGCTTTCTAGACTTGTTATGTTCATGCATTCAATGAAAATTCATGACCTATGAGGCCCTAACCCTGCTCTATTATCAGTGGACCCAACTGATCAAGTGCATGAACATGACCGGGACTGGATTAGATTGCCCTGATGAGAGGGCAAAGGGGCAAGTGGCACCATCAACAGCATGTCAAGAGAAAGGCATTGTTCCCTTCCAAACGACAACCAATGTCAATCAAAACGTATTATACAGGGGATTTAGGCTTTTAGCCCTTTTTTTTTCGTTTTTATTGATTTGAGATGAGGAACTAGTTAATAGTTGCTACCATCATCGAGTATTAGAGCCCTTCATCGTATATGGTCCCCTTTATACGAAATTGGGACTTCTCATTCAATGGGTCCAGAAGCCCGACACATGAACAAATTAAAGATCAACTCTATAATTAGGAGCAACTGGTGGATGCAATTTTGCTAAATGAAACATCCCTACAGGCGGCCACCAATTGGGTGGGCCTTTTTTTTGCTCCTTCTTGTATGGTCATCATTAGTCATGGATTATCCGGCCTTGTGATGAAAGTTGAAGAAATTCCCCATACGTTGACTGTAGTGGGATAAGGCTTCCATGATATCCTCGCATTGAAATCATAAATGAAGATCCAAGTAAACCTCTCAATAATTCCTTGAACAGGTTTAGCATGCATGGCCCCAGATCACCTGAACATCACGTGCAAGTGAAGTCAGCTCCAACCCTCTCCCTCCCGAGCAATAAAAGCCATGCACTCTTTAAGACCTGAAGGGGCATACTCCCAGCCTCCCTAAGAACTTACCTCATGTCTCTGATTCAAAAACCTCCTCCAAAACACCAGACCAAACACAACAAAAAGCGGCTAAGCCAAGAGCAATTGATGCTCTTGGAGTCTAGCTTCAACCATGAGAAGAAGCTCCAGCCAGAGAGGAAGATTCAGCTAGCGCGTGATCTGGGTCTTCAGCCGCGGCAAGTTGCCATCTGGTACCAGAACAAGCGGGCTCGGTGGAAGACCCAAACCCTTGAGTGTGACTACAAGGCAATCTGCTCCAGGCTTGACCGCGTCTTGGCAGAGAAAAAGTCACTTGAGAAAGAGGTAGAGAAACTGAAGGGAGAATTGGCAAAGGCCCATGAGATGCTGAGATCAAACATCCTGCCCTTCTCTTCATTCTCACCCCCTAGTGTAGAAGAGCTGAGTTCGACCCTCCACGGCGAGGTGAACTGCTGTGAGGAGAAATTGGGGGTGCAAGTAGAGGAGCTCTATGCTTGTCTAATGGGCGGTGGTCGTCAGCTTGGTGAACTGAAGTGATCTATTTGTTAGACCTACTGCTTAATCAACATGATAATTATGCAGAAGGTGGCAAAGGAAAAAAGAGGACAGATTGCACGGGGCTGTGGTGTAGAAGCCAGTCAATTTTATCAGAGATGAGGTGGAGATTATGTATATATACATTAGTATGAAATTATATCTAAATTGGAAGATAATGAAGTGAAGTTATCATTGGCACTTCCATTCCTCATTAGAATCACAACTGGTAACTTCATCTCAGTATGTTTATCACTTTATTATCTTTATCCTTATAGCTTTGAGTGGCATGTATCATCAGCCAAAAAAAAGTTTAGTCTAGTAACTAGCAAGCTAACGGATCCTAATTCTCATGTGAAGCAACACCTGCAGTGAGGACTGTAAGTCTGCAACAAGAACCACCAGTTAATTTTAATATTGTAGCAGAATGAATACCAGCAATCAACAATGCCTCCAATGCTTTTGTCATGGCACAGAAATTGGAAGTTGCATTACCTGGGCTGGGATACCTCTCTGCATTTCCACCAAAGCTGTACGTGTCGCCTAAGTTCCACATCAATGAAGTCCAGTGCCTGATCAGTGCCAATGTTTATCTTCTAAGGAGAGCACTTTGCTGTAGGTAAATGTAATGTAAACAGTCATATGCAATCTTCCTAACGTCATCACTTTAATCAACTCTTGTAACTGATTTCTTCAGGGGTATTTGTTTTATATTATTGGAAAACTTGATAGCTATGAACCATATGGGCCCCTTTTTTGAAAGGAAATGAATCCTCCTTGGAATTCTGGCAATGCTTCTTTAAACGTCACGTTAAAATTGAAGAAAAAGGTTAAGAGCCATAAACAGCCATAAAAAATCAAATAATATCCCCTTTCATGGAGAATGAATTAATAGGGGAGAAGGGAAATGAATACCCAGCAAATCACACGGTAAATAAGAAAGCCAGGATCAAGTCTACATCTCCTCTTCTATATATATATATATATATA
>BMK_Unigene_000186
GGCACAAGAGCACTATAGTAGGATATGTATTCAAAAGTTGGTAGAGCATGTAAGAGTGTGCTTTCACCAAGCATCATTTCAAAGAAAAGTAAAGATTGCAATAAAAAGGGCGAGCAGAAGAAATTTACTCCCACCCTCTCTTTATTTATATCTCCATTTTCCCAGTCTCACTTTTTATACTCTTCAATTCACATTTCTTCTTTTTCTTCACCATCTCCTCTCCTGAGTCCTGCCCCTCATGGCTAGGCTCTTTGCATGGACATTTCTGCTACTGATCTTAGTCTCCATTGCTGCAAGTGAGTTCTCATTGGAAGGACAAGAGCAGCTAACAAAGAAGATACAAAAGGGGAAATATGGTCCGGGCAGCCTCAAAAGCTTTCAGTGCCCAAATGCATGCGGTAGAAGGTGCTCCCAGACGCAGTACCACAAGCCCTGCATGTTCTTCTGCCAAAAATGCTGCAGGAAGTGCCTGTGTGTGCCTCCTGGATTCTATGGCAACAAGCAGGTGTGTGCATGCTACAACAATTGGAAGACCAAAAGAGGTGGGCCCAAGTGCCCTTGAACCATCTCCACCATCAAATTGAAAGCAGTGGGTCTATTTGTTTCTGATTTCCATTGATAGGATATGATAGGGTGGGTGAGTCTCTTTTTGTTCACTCTGGTTTTGGCTTTCTTAATTTAGGCTTATTATCTGTATGTAATGTGTATGGGAGGAGGACATACATGGGCATGTGATTTAGCCCATGGTTGGTATTTTGGTTGTAAGCTACTGAAATTGGAGTGGGTTAATGGGTGCTTATGTGTTGGTTAAGACTTTAAGATTTAAGAATTTCTGTTGCCTCTGGTTTGACTGGTTATTGTGTTATCTTGGACAATGTGCCCTACTCCCTAGTGCAGGACACTGCAATCGGAGAGATACGACTTTGCACCTAAAAAAAATACAAGATACGAGGTGGACGTATATGGCTGTCCCAATGTTCTTTTTTTTTTTTTTTTTTTAATTGTTTTGGTTCTTTTTAGTTGTATTGTATTTTTAAGAAAGAAGTGGGGAAAGTTGGATTGGGCATGTTTGGGATGGATGATGATGCCCTTTGTGTTAAAAACTTTCCTTGTTTGTAATTCTCATATTATAGAAGATAAGTAAAGAAGTAAGGTGAAATGAAATGCCTCTTCTTCTATGTTATTATTGTTGTTTTGTTTCTAATGAGTATTGGATCTGTGAATTCATATTCTTCCTGTTTCCTTGTAATTTGGTCTGTGTAATTCTCGAGATATAGTAGATATGTAAAGAAGTTAGTTGAAATAAAATGCCTTTTTTTTTCTTTTTGTTTGTTATTATTGTTGTTTTGTTTC
>BMK_Unigene_000187
TTCTTTCTTAAAAATACAATACAATTAAAAAGAACCAAAAAAAAAAAAAAAAAAACAGAAGAAAATACCCATCTTATAGATTCCATGAAAAAGTAATTGAAAATTGAACTGAAACCATGTAGTCACTAGACACTACACGTTTCCATTCTGCCATTTCCTTTTTTTTATTTTGTTACATTACATTGCCATTCTCATCTCCATGACCTTCTTATGAGAGTTGGAGTGCTTGTAGCTCACAAAGGTGGGGCTCTTAGCAGGCCTATACTCGGGCAGAAGCCTGCCCGACTTAAACCTGACCCCACAAGCATTGCAAAGGGTCTTGGGCCCCAAGGGCCCTGCCCGCCACTGTGGGGTCCTCTGTGCCAAGCAATGGCTGCACCTCCTGGGCTGCCCGGGCCCCACCTCCACCCTGCCCCCCTCCTCTTCCACCACCTTCTCTTTCTCCTTTGGTACAACAAACAGCTCACTCTCTGCTAGCCAATAGGCTTGGTGTAGTAGAGGTGGGTCCGAGCTGATCACTTGGGAGGGCTGCTCCTGCACGTGCCCATGTGGCCCACCACTTAAATGGGTTGTTGTGGTGGATGCTGATGATGATGAAGATGATGGTGTTTTTATTATTGCTGTTGGTATTCTTCTTCTTCTTCTTTTGGTCCTTGCCTTGCCTGGGAGAGGGACTACAAGGTCTTGTAGAGAGGTTCTTGGGTGGGTTTCAGAGGGTTTTGATGGGTTTGAGCTTGGGTTTTGGAGATGAGTGGGTTGGGTCGGGTTTGGATTGGCTTGTGGAAGATTGTACCCACTGCTAGAAAAGCAGTCCTCTAAGAAAACTGATAGCCATTCAAGCCCAACATCAAGTTCCTTATTCTCACCAGGGAAAAACTCATCAAGCTTAGAACTTTCCTGAGATATGACAGTTTCCGGCGGGTATTCTGACGGTAAGCCGCCGGACACTGACACATTTCGGCAAAAATCCATTGCCGGATGGAAAACCCACAATCCCAAGAAGCAGA
>BMK_Unigene_000188
GGTTTATTTACACCTAAAACAGCCTTAAGCTCATTAATAGTGAAGATCGGTTATATTTAATTTTTCTGAGCATTGTAATATACTTTAAAAAAAAAAGCGAAAAAAGGGATAAATATTATGGTTTGAAGTGAAAACACAATCCATTGTTTGGGCCTAATCAATATGGGGTCCAAAATTGTGTTTCTAAGACGGTCAAACAAAAGAACAATGATAATCCATATTGCAACAACATCCAGCCTTGCACCTTCAGTTCAATGTAGATTCGTACATTAAGAGTGTACACAATCACATTCAGTGTCACTTGTTCCACTATGTTGGTTCTGTAACACATTTGCATTTATTCTTTTCTTCGGAGCGCTGGTGGAGGAACTACTCTATTAGCTTTATTGGTCATTAGGCTGCTGTTCAATTTTGTTTCTTCTTTCTTTTATTTCTTCTTCCTCTACTTCCCATAGCTGCTGTGAGTTGTTATGTAATATCTTCTTCCTCTGTAAACCCATTTCTGTCATGGCTTGGTATGCAAATCAAAGGTCAATAAGTGGCATTGCTTCTCATATCTTAAATAGCACGATTTGATAAAACCTGACTCCTGACCCTATGATCATTTGTAACCATGCAATTTGCAATGTGGTTGGATTGTAAGTTTCTTCTGGATGGCCATATAACTTCACATGCATATCAGACTAATACATACATTTAATGGCACTGATGCATGCTACTAAGCATTACTATTCTCCACTGCATCAAATTTCATCGTGCAGCCCAAAAAAGGGGCATATCAAGAGACTCAAAAACCATAAAAACTTATCACAAAGCATGTGAACAGTGCACCCAAGTTGAAACAGGATCTCTGGGCCATGTTTCATAAACATGGTTTCTCTGCTCAATAATCATCACGTCTATAACCATGCCACATATCACCAGTAATCCTGACAGGAACACTCTCCATCCTTAAAATGATGAAACCGATTAGTGTCCCTGACAACGATCTCTCTCCCTTCAAACCTTGATATAAATTTAATAACCACATGGCAATCATTACAGATTCGAAGATTCTTAATAACTCGAAGTGAGGCCCCATTCGGAGTGTTCAGAAGCCCAAATCCAATTGCCAATTTCTCACTGTGCCCACACAAGATATGCTCTTTTTCTTGCTCCTCAACATCCTGGAGGACAAGGTTGGTATTTGGAAGATAACCGGATCTTTTCATCTCCATCCTCAGTCTCTCCAACCTCTCAATGATTTGGGTCATCTGAGGATGTGATTTGTCACCTGCAAGAAGCATGTGCACCTTGTTTTTAATCTCAATCCAACTGCATCCAGGGTTTTTTCTCAATCCCATGCCCTTCATCATATCCCTCACTCTGTCTACTCCATCCCACATACCTTTAGAAGCATATATATTAGAAAGGAGAACATAGTTCCCGGAATTCTCAGGCTCTAATTTAAATAGCTTCTCTGCTGCCACTTCACCCAAACTCACATTTCCATGCACTCTACAAGAACTAAGCAAAGCTCCCCAAACACAAGCATCTGGCTCCGATGGCATCTCCTTAATCATGGCATATGCTTCTTCCAGCCTTCCTGTGCGACTAAGGAGATTAACCATGCATGCATAGTGCTCCATTCTAGCAGAAATCCCATGCTCACAAGACATGCTTTTAAAATAATACCACCCTTCTTCTGTTAGGCCCGTTTGGCTGCAAGCAGCCAGTACACAGGTGAAACTGATAAAATCAGGCTTCTGGCCACTCCTCTGCATCAGAAGAAACAGATCTATGGCTTCCTTGGCCCTCCCGTGCATTGCATATCCGCCTACAATTGCATTCCAAGAAACCAGATTTCTAGTTGGCATCATGTCAAAAACATACCGGGCATCTGTGATTCTTCCACATTTTGCATACATGTCAACCAAAGCACTGCCCAATTTCTCTTCAATCTCAACCCCAGACCTTAGTATGTACGTATGAATCTGCTTCCCGTGATTGAGAGCTGATTGTATTGCACACGCGCTTAGCACATTGATGAGAATCAATGCATCAGGGACCCTTTTTTCTTTCATTCTGAACTCCCTAAATAATTCAAAAACAGCATTGCATTGCAAAGTTCTAATATATCCAGAAAACAAAGCCGTCCATACAACAGAATTCTTTTCAACTAACGAATCAAAAAGCTTCCTTGCTTCAACCATGTTCCCTCGACAGGAATGGCCCACAATCAACGAAGCAGTTGCAAAAACATTTTCTATTTGAATTGTAGCATGAACGAATTCTGCATACTGTAAATCATCGCATTTACAATAGAAATCCACTAAGCCACCACTTATGAATGAATTCGAGCTCAAACCATTCTTCAAAACACAAGCATGGATTCCCTTCCCATGCTTCAAAGCCTCCAAACTTGAGCAAGCACTCAATACACTAGCAAATGTGTGTTCGTTCTTTCTAACTCCATTCTTTGCCATTAAAGCAAACAGCTCCAATGCCATCTCTCCACGACCATTTTGAGTACAACCCGAAATTAGAGTGTTCCAAGAGACTGCGTCATTTGAGTCCACGTCTTTCCAAAAGACATTCAAAGCCAAATCCAACTCTCCTTCTCTACAACAAGCAGCAGCCATGGCGTTCGTAGAAACCTGATCTCTCTCACCCGTCTCACTAAACACTCGAAAAGCATCCAAAAAGCACCCACATTTCGAGTACATATCAATCAAAGAGCTTACGCAGAAACAATTCGAATCATTATCTGTTTTCATCATATAAGCATGGATTTGTTTTCCATATCCCACAACCAACATCCTTGCCGCCAAATTCAGCATTCTTGTGAGTGTGAAGTCATCAATATGAATTCCATTTCCCCGCATTTCAGCAAAGAGTTCAAGAGCTTGGAACTCATGTCCTCCACCCACATAGCCCGAAATCATGGAATTGTAAGTGACACGGTCCTTTTCTCTAGCTGAATCAAAGAGACTCCGTGCTTCTGTTAAGCCATTGTTTTTGACATAACCAGCAATAATGGCATTCCAAGTGAATACGTTTCTCTCAGGCATTCTGTCAAACAGGTAGCGTGCTTGAAAAAGAAGCCCATTTTTAGAGTAGATCTCAATCAGTTGGTTATTGAAGAACACAGATGGGAGGATCCCATTCTTTATGATGTGAGAATGATGTCTAATTGCTTGTTTGAGAGATTTCATTCAGATCAAAGGTAAAGGAGAAGGTCTTTTTTCCCTTGAGGTGGAGTTGTAAAAGGGTCGAATCC
>BMK_Unigene_000189
GCACTTCAGAAGAGGCTTCCACTCTGAATGCATGATATCTCTTGTCAGACCAAGAAGTGTCGAGGTCATCGAGGCCGCACGCAAGTATCGAGCACATATCGAGAGAAATTGGGATTATCGCCAGACGAAACGAGTCGATTGTGAAGTGGTATCATATCCATCAATAGTAGATCAGGCATTAGATATTCAGATCAGTGCGAGTCGGGATTAGCGACCCTTAGTATCCTTCTTGAGTAATCCTGCTCATCTGCCATGCTGCCAACACTATTCCTTCGCCCGATCTCTGGATCTAATCGTGAATCCGACATCTGACTGTATGCAGTGTTTGGTGCCTTTCGCTCGCCATGACCGCGCATGAAGTCTGATACTTGTGCTGATCGCTTGTAATCGTCTTCAGCTTGTTGTCGTCTGCGACGGCGAAGGAAAAAGAAGACACCACCGACAATGGCGGCAACGCCAACGACACCGACGACCACACCAGCTGCTATGCCGGCAGTGCTGGTGCCGCTGCCGCCGCCGTTGTTGTTGTTACTGCTGCCCGAAGACGTGGGGCTTGCTGATACAGTCACAAGGACTGTATGATCGGGGCTGATAGATGTGATGACAGATGGTGTGGCAGTGGTCACTGGCGTTGCTTGCGCAGCCTGAGTTGATGGTGATGAAGTTGTTGAGCTTGACGAGTCGGAAGAACTGCCGTAGTTTGTGACATCGTTGGTTGTGCCTGTGAGATAGACGGACCAGTAGTTGCTACCACCGCAATTATCCGAGCCGTAGCCATTGCAAGGTGTGTTGCACTTCGAGTCGTCGACCAGACTGCTTGACGCAGGAAGCTGATCACCACACCAGCAATTTGTGCCGTTGGACAGACCGAGCACAGCATTGTTCTTGCCAACGCAAATGGGTTGACAGTAACCGGATGTCTGGTACTGTGCAGGACCTTGATCGGCAAGTGGTTGTGATGATGAGAAGCAACCTTTGTATGTCATAGCGTTGAGAGTTGCTGATGCTGTGCTGGCACATGCCAGTAATGTGACGAATATGGGCGCTCCCATGGCTGACCTAGTTCGAGGAGCCATGTTTGCTGTGTGCTGCTATGGTGCCAAAAGTTTCGAATATGAAGCCTGCTTCACAATCAGGTATTGAGACAGATCGCGATATCTGCTCAACCGACCCTTAGCAACTGCCAGCAGCGCAAGGCTTCAATAAGATAGCGACAGTAAATGCGTGTGCTTTCAGGCCAGATGTGCCACGACGAATCCTTCACCAGTTGCGAAGAGACCCGTCTATCAGTAACGACTGTCCTCTCTTATGCTGATCCTTCAAGGCAGGCTATGGTCGTGCGGATGAGCTCGTGTCAGCGTGTCGAGATGGTGTGAAAGGGAGCCCGAGTCGAGTGAACGATCGAGTCCAGAAAAGCGAAAAATTGCAAGCTACAAAGACAAGGACGAAGAATTGGCGACGCGAATTTGAAAAGAGTGTCGTGAGCAATAACAAAGAGCGAATGTGTTGCGAAGAGAGTGTCGAGAGAGC
>BMK_Unigene_000190
TTTTTATTTTATTTTTATTTTTTTCTTTTTGTCATAGTTAATTGGGTCGTTGACAATATTGCTTTTAGTTTGTCTATCACAATCGACAATAGATACGAGTTCCCTGTAGGATGTGTATAGAAGTGTGCACTTGTTGCTTTTCGTGGTACTTCTTCAATTTAGCTGGCATTTAGATCTAGATTAAGTCATCTGCTTTTTGTTTTTTTCTTGGCCAAAGCTCAAAACTTAAAATAAAATCATTTGGCAATTTTTCTCTATTCTTGTTTTTTTTTTTAAAAAAAATTTTGCCGCTGAACAGTAATACACTGTGTGAATCATTTTTTATATTTTTTTCCAGAAGTCATAGCTACCACTGAATGAATTGACAAGTAAGGACGATGTTTAATATCTTCCCTCCTTGTAACCACACAGACCCAGGATTCTCAAAAGAAGTTGGACCTGATGTTTTTAAATGTTTCTAGAATCTAAATTTATTGGTTTTCTAAATTCTAATTGCTATTTTGTTAATTAGTTTTACTTTGATCCCATCTATATCTCCTGTGGAGCTTGCATTTGGCAGCTGCCCCACTATGCTCATGAACTGGATGTGAAATTAAGCAGACTTTAAATAAATTAATTAAAATGGCTATTATGCACCTATGTGTTCCATGTCCTTTATTTCCATTGCTTTCTATATCCGAGAACAATCTGACTGGACGTGTGTGATCTGGTGCACTAGACAGTGTGCAGAACAATCAAGTTGGCAGAGCTTGTGTTGCTTTAATGTATAAAAAACTGGATGGAAAGAAGATTAGATAAAATCGTACCTATATAAGTTAGTGACGTTTCTCTATTGCAGTTAAAGAAGATGTGCAAGGAAGG
>BMK_Unigene_000191
TTAAAGTCAAGTTAAAACTCTCATTGATACGGTCAATACATTTAGCTACATCACCAACAAGGCCAATAAAGATCAGCTGCACACCACCCCAATATAATTATAAAAGGAAAATGAATCAGAAGCGGGTTGGCCAGCTTCTGAGCACCAACAAAAGCATAGCTAACATTAGATTGATACCATAAATTATGGTTTTAAGATAAAGCACATCCAAGATTCATCAGTATCTTCAAGAAAATCTATATTAGTAGCCTAATAAAAGTCACCTGGAAAAATCCAAGTGAAACAATTATTATTTATGTTTCTAAAGAGATAGCAACTTGCACTTCAATGTTTGGATTTCCACTGCGATTCACATCAAAGCCAAATAAATGCTCATATTTCACCGTCTTCAGCTAGACACTAGGGCAGAGAGCACTCGACACAAAGACCACTTGGCGAGCACCTGCATCCAAACTTCATACATGTTCTCTCGGTTCACAAGTACAGCTCCATCGTGAAAAGAGAACAGAATACAACCGGCCTCCCAGAATAAAGAATATGCTAAAATCTGGAGAGATGTCAACAGTGTTACCAAAGCTTGCATGTCGACATTGAATGCAAAAAAAAAAAACCCCCAAAACCCGTCCCCTTCTGTAAGGATTAAAAGTGACGAAATACGTTCCACAAGCAAAGTACAAAAGAGAATCCCCCTTAAACCAAAACACAATCTAAAAACCACACAATTGTGGGCACATCCCCATCTCTTTTGAAGGAAAAAAAAACAGAGAGAAGGGCTCCCACTAACAAACGCTGTACATCATATCACTACTGTCTGGGGTTTCCATTCAGAGCAACCAAAATCAAGCTCCCACGAAAGAAACCTTCCAGTCACCATCTCAGACGAAGTTTCCATCATAATAACACATAGAAGGCACAACTAAAAAAAAGTTCAAAAGTAAAATGAAGAGAGTAAGATAATAGGAAACCATAAATCTAAAGCAGTTTTAACTCCTACTGTTGCTCATACCGCAGATCCCGCTTTCCTCTGTGCACTTGCAACACTCCATTATCAGAGCTGCAAAAGCATCGATGTAATTAACAAGGAGTTAATGCTACACAGTGTCATTCTCCATCCAAAATATTAGCCAGGAACAGACTCTGAATTTATTTGTCCACTGCCTTGGGCATTGAAACCAGTGACGGGCATTGACCTCTGGGCAAAATCCAGTAACAGCTTACGCTGATTCTCATTAGTGTGGGGCAGGCTTGCACGTAACAGCTCAACCGGCATCTCCTTACTTATTGCTCTAGCTGCCTCCAACCCGATGACAGCTGCATTCTGTGCCTGCATGAGCAAAGATTGCATGATCGTGTCGTATTTAGTGAAGCAGTAGCTCGTAAGAAGCCTAAAAAATTCATCGAATGATGCCTGCCAGAGGGCTCGAATCGAAATACTGTAACTGCCAGCAACATGGGGATCAGTTAAAAGTTCAGTCGCTCTTTCAAGAACAGATTTTAAAACGATGGATGCTCCATCACTAGCAGAACTTCCAAGTGGGCGGAGTGGGGGCTGCTCAGGGGAACAGACCACAGCGGCAAGGCATGCACTGAGTGCACTCAGATCCATGCCCAGCATGCATGAAGAGACTGTCCTGGCAAGGCTCTTTGTGGTTTCAGCTGCACTAGAATCTGATGGAAGACGACCAAATAAGAACCGCAGGTGACGGAAAATGGCCATGCATACTATCCGAGTAAGCTCACTCCCAGGAAAGAGGAGCTGCAGGTAGCTCGAGAGGAGTTTCCGGCCCTTGGGAAGAGAGACTAAACGCAAGAATATCAGATCATCATTGGGCACCAATGCAACTGACTGGCTACCATTTCCTGGGCTGAATGGGTCAACCAGATGCAGTGAGGCTGCCAGCCCCTCTAGCAGGACCTGCCGCCTCCGCCTCAGCTGCAAGCCACCGTCTAGTGGTTGACAGAGTTGCAAAAAACGATCAATATCATCCACATCAAGAAGAAGACAGAGTCCATCTTCAATGGTGATTCTAGCTGCCAGCATTGGTTCCTGCTCAAGGGGCTTCTCAGAAGCTTTCGTTTCAAAGTTGTTATCCCCAAAGGCAGATGGAGGATCAACTTCAAGGAGGGGCCGAGGCCTGCGGATG
>BMK_Unigene_000192
AGAAGACGATGAAGAAGACGAAGACGAGGAGCCTGTCGTCGAAGAAGAAGACGAAGACGACGAATTGGACGTCTCCCCCTCCGCCGATCCGAACTCCTCCGCCGCTGCTCTCGAGAGCGAGGTCCTCTCCGACGGCAGCATCCGCATCTCCGACTTCCCCCCGGTTATCAGACACACCGTAAACCGCCCGCATTCCTCTGTCCTCGCCCTCGTCTTGGCCGATCGCGCCGAGTTGAGGCCGGTCGGGGCGACGAATCCGAACCCTATGTTTCTCGAGAACATCTCCCATGGGCAGCTCCAGGCCTTGTCTTCCATTCCCGCCAATAGCCCTGCCTTGGTACCCGATCACGACCGATCGGATGGTTCTTCTTCGGCGGCGGCGGCTTATGTCTGCTCTCCTCCGGCTATCATGGAAGGGAAGGGCATTACCAGGCATTACGGAAATCAGCTCCTGCACGTCATGCCAATGCATTCCGATTGGTTTTCGCCGGCGTCGGTGAACCGATTGGAGCGGCAGGTTGTGCCACATTTTTTCTCCGGGAAGTCGGCCGAACACACGCCGGAGAAATACATGGAGCTGAGGAATAGGATTGTGGCTAAGTACATGGAGAACCAAGAGAAGCGACTCTCTGTTGTAGAATGTCAGCGGCTAGTTGGGGGCGTCAGTGAGAATGACCTGATGAGGGTAGTGCGGTTTCTAGACCATTGGGGGATCATCAATTACATGGCTCCAGCGCAGAACAGGCATAAGACGGGCGGGCCGGTTCTTCGGGAGGATGTGAATGGGGAAGTTCATATTCCATCTGCTTTTTTGAAGTCTAGCATTGACAGTTTGATTGGTTTTGATAAGCCCAAGTGCAGACTCCGGCCGGAGGATGTCGCCTCTTTGTGTTCTAGTGTTGGGATTTCGGATTTGGACAGCAGAATACGAGAGCGGTTAGCTGAAAATCATTGCAATTGCTGTGCGCGGCCTTTGCCTAATATGTACTACCAGTCACAGAAGGAGGCTGATATAATGCTATGTTCGGACTGCTTTCATGATGGGAATTTTGTTGCTGGCAACTCAAGTATAGATTTTTTAAGGGTGGATTCCACAAAAGATTTCTGTGATCTTGATGGTGACAGCTGGACTGATCAGGAAACTCTGCTGCTGCTTGAAGCATTGGAATTTTACTCTGACAACTGGAATGACATTGCAGAACATGTAGGCACTAAATCAAAAGCACAATGTATCCTCCATTTTATTCGTCTACCTACAGAAGATGGTTTACTGGAAAATATTGAACTCCCTCGCACAGCTCTTTCATCTGATGTCTTGAAAGAAGGTGGTGATAGAAACACATACGCAAATTTAAATGGTGACACTGATGGAGCGTGTCTGCAGGATAATGATATAGATAACAGAATTCCGTTTGTGAATTCCGGGAATCCAGTCATGGCACTGGTTGCCTTTTTGGCGTCTGCAGTCGGGCCTAGAGTTGCTGCTGCCTGTGCACATGCAGCATTAGCAGCACTGTCCAAAGAGGACCACCATTCAGAGATTGCCAATGGCATCATACAAGCGGAAGGCTCCAGTCATGGTGACAGGTCGAGTTCTGAGAACATGCATAGAGAAGGGGGTTCCCTTGGAGCAATTACAAACTTAAGCCACCAAACAGAAGACACTGGTGCCGCTCCTCTGTCTCCTGAAAGTGTTAAAGCCGCTGCCAAGTCTGCTCTTTCTGCTGCAGCAACAAAAGCAAAGCTGTTTGCCGATCATGAAGAACGAGAAATTCAGAGATTGACTGCTGCTATCATTACCCATCAGTTAAAAAGGTTGGAGCTGAAGCTGAAGCAGTTTGCAGAGGTGGAGACCTTACTGATGAAGGAATGTGAACAGGTGGAGAGGACAAGGCAGAGGCTTGCAGCCGAAAGAGCACGCATGATCTCGACTCGGCTAGGACCAGCAGGAGCCACTGCTCAACCTGCTGCTGCAACAGCAAACAGCAGCAATAGCATTGGCAGCAATGTTAATCAGCCAGTTATGCCAGCTTCAGCTGCACAGGCAAATCTCTCTTCTTACAGTAATAATCAGCCAACTCATCCTCACATGCCGTTCATGCCCCGTCAGCAGATGTTCTCTTTTGGTCCTCGCTTGCCCCTATCTGTCATTAATCCATCGTCATCTGCTCCCTCCCCAACTACTATGTACCCTTCCGCCCCATCTAACACCGCTACTTTTAGTCATCCAACATTGAGACCCGTATCTGGCAGTAAAATACAAATGTAGGTTGATAATCAGACAATGGTTGTCCCCATCAGAGCTGTATGATTAATCTAATTCTTCTCATTTGATAAGTGCTTGTTGTTCAAAATTATACCAGTTGAATGTATCATATGAGCGGCCTGTTAGTGTGTACATTTGAATTTTCCATTGCAGCTTTACAACCAAAATGTTATGAGCATCATAAGTTTTTAAGTCGGATCTATTTTAAATCTATTCAAATGTGCTAACAAGCATGGTTGCTGTATTTCCTTCATTAACAAAAAGGGCTTTTATGAAGGGAAATGTCAAGAAGTGAAGAGTGTGCTTTTATAGGTGTGATGTAAATGAAGCCTTTGCTTCTCTATGGTGTGGGTAAGAGAGGTTATAGGATGCCCTTCTTGATCCGTCCTTTA
>BMK_Unigene_000193
CTCGTGCAATAGGCATATCAACATATTTTTCTTTTAAGTCTGTTTGACAACATTCCTATTCTTTCTATTTTCAAGAACCACATTTCCTGTACCTTTTTTGTTGTACGAAACAACCCTTAAATCCAATTGGTTTTTGGTTCACCACAACAACCTGGAATCTTCCACTTGATCAGAATCATTGACCAAGGGCAGGCACTCGGGATTTTTACAAGTTCTAAAACCAAAAGATATTTTTACAAAAGTACTAATAATATAGAAACATTGCTTCTGTAACTGCATCACCAGTTCCAACAGGCCTGGATCAGCAGTCAAAAGGCTGACCAAGCGCTAACAAATTGGTGATCACAGCTGATTTGATGGGGTTGCATATAAGAATGCATACTTGGATGCCTGGTTACTGTTCCCATTGTTGGAATTAATAGCACTGCTCCTCTGCTCAATTGGAGTTGCGTTTACAGAAGAACGCCGGTTATCATTGGCTAAGGCCTCAGAAAACTCGGCCCAGAAATTCTCCAGATCCTGTGCCTTTGTGTCAGCAGAAGGGTTCCGGATTTCCATAGTTGAAGCCTTAGAAAGATCTCTCATAATTCCCTTGTTTGCCCATGTTAGACCACATGCGTTGCATAGAGTCGCTGGGCCAGATGGCCCCCGACGCGTCATTGGAGTGAACACCAAACTAGTGCCACAATGTTGACATTCAGTTATTTGACGAGTATTTTCTTGCAAGCTCTCAGAAGAATTGAAACCAGAAGAAGCTGATACCACTTCCTCAGTTGTTTCCTTAGGTGCAAACTGGCCGTTTTTACGTTGCATCCTGAGAGCAACCTCTTGGCGGACATCATACCGGATCTTTTTGTCAAAACATCTTTCTTTTCGTTTTTCACGAAACCTATTAAGAGAAGCTTGCCTCACTGATGCATTGGAGAGCCGCTGTGCATCCTTTTCCTGAAAATTAAGGAAAACCAAAAGAAATAGTGGGATTAGCACTAGAACTATAATAAAGAACTTGCATGTAACTTCAAATACCATGCTCTTCAGATGTCTGGACCCAACCACACGAGGCACAGTAGAAGGCATTACCCGCCCTCCCAAAAGTAAAAGCACTGCCTGGACCTTCTCCGGCTCGATAGACGGGAACTGAAACACGTCCTCATTGTAAGTTATCACCAGCGGGCCCACGCCAGCCCCCTGCAAGTTCACAGATTGATTCGAGCCATCAAAATCCTCCACATCCGCCGCCGCCCCGACGCCAAGTCCAGCGAGAGGCGCGGCGGTCAAGAAGTCTCCTCGGTCACTTGCGACGGGGGGAATGAAGCCACCAATGACTGCAGCCTGGGAGAACTGGTTCTGGTTCTGGTTCTGATCATCCTGAGGTGGGCCAGATGGAATCAACGGCTGGAAGTTGGTCTGAGACATGACTGGAAAGCCCTAGAAGCAGAAGCCTAGAGTGGTTAGATGTGGATTGGATGTGTATGGAGTGGTGGTTCTTCTCGTTTTTGTGTTTGTTTGAATGTAGGAATTGGGAGTGGAGTGAGGAGGGAGAGAGTGTGTGACACGGAAAACGCGTTTTAAAGAAGAGAGAGCGAGGGGGAAGGGGAACGAGGGGGGCTGCGAAAGGGGGCATGGGGTTGGATAGAATTACGGGTTCGTGCCACTGGGTCTGCAAGTCTACATGCAGAGTACCGGAGAGAGAGAGAGAGGAATTTGACAGACGGACGGGAAATAGAAGTTCGGAGATGGGAGAAGAAGCGAAGAAAAACGTGCGGGTAGGGAGTTCTTTTCGAA
>BMK_Unigene_000194
GCAATCTTTCCCTATTCAATTCTAACAATGGCTATCAAAAAAAAAAAATAATAACAATGAAGAGGATGAACAGTGCCAACTTCAATTATAAGAATCTACAATGGTTCTTTATTTAGGCACAAGAATCAACGAAGAACTGTAAATGACTCCTCCAGGTTCCTCTCATTCTTCATTTTTATATTCAACTGGCCCATTGCTATTTGCTTCAGCATTGCATGTGCATATTGTCAATCATGCATATGATATTATGCCATCCACTGAACCTACTGATATGCTTTGTCTTATTAATTATTTGACACATAGGTTTACTTATGGTTTTGAAGGCCTCTTTGATTGATTGCCCAAGTGGGCCCTAATTAATGAACATACAAGATCTTCCAAAACACTCTCTACAGTAATATGCCAAAGTGGCACTAATATGTGAGTCACATTAAAAGAGTGTTCTCCCATTATTATGGACCTAATTAGATGGAGACAAAATAATCCTTATTAGTCATGAGCCAGATATAGCATATAAAATGACATGTTTAATCCTTCAGTCTTTAGAATTCATGTGAAATCCCCGCAACTTATATGCCACCAAATGCTGAAAGCAGAACCTTTTATAGAGAGAGAAGATCTTATAAGGCCACATTCTAGCTTGTGCTCTATTTAGAAGTACATCCTACCAATTTAACAAATACACAGGCAATATAAACCTTTCATTATCATTAACTAACACCTTGTGTGCTGTTTCAGAATAAACCATCTTTAACAGTTTTCACAAATTCACTTCATCGTACACTAGGTGCAAGAGAATATGGACAATTGAATACATATCTAATTTGCACACCAACTATGCATGCTACATGCCTACATATAAAGCAGTTTTGCAATGTAAAGATGGAAACATAGAGATTTCCCAAACTAGTAATCAGGCAGGTTTCTCATCACGTGGGCTGCAACATTTACATACAAACCATTTAGGACTTTTTCTCCAACCATCCATTTCTTATTAGTAGACTAAACTTCATTTCTGACCAGTTCATCTATAGTACAAAGTAGGCAATTTGCACTGCTTGATGCACGACGTGTACCATGCTGGCATGTTTGACCACACAAGGATCGCCTCTGGTACAACTCATGCACACCAAGCAGGCCTCTATCAATGATTTAGATGTAAAAAATTGAAAACTGGCATTTGCTTAAGCCAAGCAAATGTAATATAATAGAAGCACTCGTCGTATACAAGACTCTGAATGTATAAGTACCAAGAGAAACATTATCAGGAAGAAAGGACCTGCAAAATGGCAGCACGAACAG
>BMK_Unigene_000195
CCGCTACCGCTATTTTCATCCATGTTCATTCCTAATTCTAGCTTGTATTGTAAATCTACATATTCATCTAAGCATGCTCATCTCAACTTCACATACTTTTACTTTTCGTTTCGTTGTTGTCCAACATTCAACTCCATCCAATAAAAGCAGGTTTAACTGTTGTCTTATAAAAATCCTTTTTTTGATTGAAGTGGCATTTGGTAATTGCATGGTACTCCACTCGCTTGTTCGCACTTTCTGCCCCTGTGTAGATCCTATTGCTATATCCAAGTTGAAATCTTTCACAATGTGGCACCAATATATTTTCAGTCTCCTTACTACTCATTTTCTCAATTCTAAACTCCATCAAACTTGCTTTCTATATGGTAACCAATTTGTCCTAAAAGCCTTTCTTGAAGTTCTATCTACCATTTCTCTTTTTTTGTTGTTTCACTAATGAGCACCACATCAACTGTAAACAACATAACACAAGGAAAATGTTCTCTAAATTAACGACCTTAGTATATGATAGGTGTTGTTTTAATAAAAATGATTCACAAATTTTCCTCCTGTAAACTTTTCCCTAAGTTTTCTTCATAGAGATATGTCTTCTGTAGTAGCTCTATTTGTTATAAATCAAAACTGGTGTTGCTATATTACTCATTCTGATTTTTTTTTTTGTATGCTTATAAGATTGATAGAATTTGTAATGTTAAAAGTGCAATGAATTAGAAGTGAGAGTCTATAAAAGTTTTGAGATCTATATCAGCCCTAATTTAGTTTGGGTTCCATGGTTTACTTATTGACATATTGCTTACTGGTGGTTGTAGCAGCTAAAAAATTTATGCATGCACTTGACTGGGGATGGTTTTCGAGTCAACTTTTTATTTTTATTTTTCAATCGTTTTACCATATTCTATGTCTAATACCCTTAAGTACTCAAGTTTCTAATGCGGGTTCATTAATCTATAGTGACTTTATTTGCCTGCTTCTCAATTTTAATTATAGTTATAGTCTCATACTCTCATGTCAGTTACTCAGTTGCTTCAGCTTTGTTCTTCGTACTTAGGATAATTAATTTTAAGTGTTTATATGGTATGAGTTTATTCCTTAATTTAAATGAGTAGCACATTGATTACTTCCAGTGTTACTTTTGTTTGGCAATAACTGTTAGCCAATAGAGTGGCTAGAATCACTAAAGTTGGTAAAGAATAGTTTAGAGTCGAACTATAATACAGTACCTACATGACCTTCTGGGGTCTTACATATCTATATAATATCCTGACAATAGAGTGGCTAGAATCACTAAAGTTGATAAAGAATAGTTTAGAGTCAAACTATAATATAGGACCTACACGACCTTCTAGGGTCTTATACATATCTATATAATATCCTCTAACAAAAAAAGGGATTTGTTTTTCTAATAAAAATTTTGGATTTCTTTTTTTCAATTTTTTTGGCTATATTGAAGTAATAAAATTATTATTATAAAAAAGAAATTAGCGTTAAAAAGTCACACTGACACAGATAAATATTGTAGATAGCTGAATAACTGATACGTATGATTTTATGGACTGGTCGGTATGCTCAGAACCATGGTCTGGTCAGGACATGTCAAAGACGCAGTTTTACACTTAAAACCCAAGTGGCATATGTATATAATAAGTTGCCCTATTTTGAAGGATCCGGATATGTGTGTGCGCGTGTGCATGTTGTAGGACAAACCCATGGGGACCATGGGTC
>BMK_Unigene_000196
CGGCGACTCCAAATCCATTCTCAATGGAAAGACTGTCCATGGACACATAATAACATCTGGGTTCCGCCCAGATGTCTACACTACCAACAATTTGATATCCATGTATGTAAAATTCGAACACCTTGAGGATGCCCGCCAACTGCTCGAACAAATGCCCGAGAGGAATCTAGTCTCTTGGACACTTCTCATATCAGGGTATTCTAATGCAGGACTGTCTGAAGATGCCCTCAGAACTTTCAGGGCAATGGTCACACAGGGATACGACCCTAATAGTTTTACTTATGTTGGCGTTATATCGACTTGTGCAAGCATTAAAGCTGCAAGGACAGGGAAGGAGATCCATGGACGTTTATATCGATTTGAAGAGGACTTGAACAGCTTTGTGTGCAATTCATTGGTTAATATGTATGCGAAATGCGGTATGATAGAGATTGCTCGACGTGTTTTTGATGGGATTTTACACCCGGATTTGGTTGCGTGGACTTCAATTCTTTCGGGGTATTGTCAGTGTGGAGAGAATGAGGAGGCATTGAGGGTATTTTTGCGTTCGAGGAGAGTAGGTGTTAAGGCCAATGAGTATGCATTTGCGAGTGTTTTGGGTGCTTCCGCCGACCTTGTGGAGCTAAGAACTGGGAAGCAAATGCATTGCTGTATAATCAAGTCTGGGGCTAGATTGGATCGGTTCATTGCAACAGGTATGGTCAATTTATATGCAAAATGCGGTGAATTGGATGATGCTCACCGAGCATTTATGGAATCAGGTGAATCGGGTGAACCGGGGTCAGCTACATGGACCGCATTGATTGGAGGATATGCTCAGCATGGGGAAGGTCATAAAGCCATCTCTCTATTCCACACATTGCACTCATCGGGCTTGAAACCCAATGAGCACACGTTCTCATCCATTCTTTCTGCATGCGCCAATGTCTTTGCAGTCAAAGAGGGTAAACAATTCCATGCTATGATACTGAAATCAGGTTTTAAATTGATTACATTCGTTGGTAATGCTATTGTAGATTTGTATGCAAAATGTGGGTGCCTTGATGAATCCTCCAAAGTGTTTCAGGAGATGGAAGAACGAGATGTGGTATCGTGGAATGTGTTGATTGCGGGGCATGTTCAAATCCGCCATTTTGGAGAAGTAGTACGTTTACTTGATCAGATGTTTCTTGTCGGCTTGCGTCCAAATATTTACACATATTCTAGCATCCTTAGTCTTTGCAGTGATCTACCTGCCATTGGATGGGGTAAGCAGACCCATGGCTGCATCTTAAAACCTGGATTCGATAAGGATGTTGTTGTTGGAAGCGCTCTCATAGACATGTACGCCAAGTGTGGAAGGCTGAATGATGCACGCAATGTTTTCAATCGTTTAAATGTTAAGAATGTGGTTTCTTGGAACACGATACTTGTTGGATACGCCCAACATGGATTTGGTAAAGAGGCATTGGGGGTATTTAGGGAGATGGAGAGAGATGGAATCAAGCCCAATGATATCACATTTCTTGGGGTTCTCTTAGCTTGTGGGCATGTGGGTCTTCTAGAAGATGGACAACGCTACTTCGACTCTATGATCAAAGACCACAACATAATCCCAAGCGTAGATCATGTTGCTTGTATGGTTGATCTTTTCGCACGAGGAGGGCAAGTCGAAAGGGCCTATGAGTTTATAGTTAGCATGCCTGTCGAGCAGGATAAGGTTGTCTGGCGAAGTCTCTTGGCTAATTGTAAGACCCACAAACACTTGGCTCTAGGAAGATATGCTGCCAAGCAAATCTTGAGGATTGATCCAGAAGATGTTTCAGCATATATCATGTTATCAAGCATATATGCTGATGCTGAAATGTGGGATGAGATGGCACAGGTTAGGCAGACAATGAAGGAGAAAGGATTGAAGAAAGACCCTGGATGCAGCTGGATTGAGGTGAACAACATGGTCCACTCTTTCATTGCCCGGGATACAGCGCATCATCAGAGAGAGATCATTCTTGAAACTGTGAATGGACTAACAGTGCAGATGTTTGACCATGGTTATGTACCTAGTAGCATTTCACTTCATGATGGAGAGTACGTGAAGGAATAAATCCTGAACGTGAAAATGGTTACTGTTTTAACTTCATGTTTCAGCATTTGCTGCAGCCCTGCTATTGAGGTAATGCAGGAAACACAAATCTGGCTATATTTGGTGCCATACTTACTTGATACAGAAAATTTAATGTGGCAATCCCTTCTAATGAAGTTTCTGGGTGCCATGTTCCCCAACACACAGGTTGTGTAACATTTCATTCTTTCATTTTTTTTTTCTTCAAACATTATTATTTATGTGCATAAAGAATGTACTTTAAATGGAATTACCATACAGTACCTTAATTTAATGGCTGAAAAACGATTGGTGCTTGTCTTTTGT
>BMK_Unigene_000197
TCACCAATGTTTATGTGAAAGGTTTTGGAGTGGAGGAATGTAGTTTTCCATGATGAGCCTATAGCTAGCATACTTATAAAGGTGTTCATTGTCACAATTTTGCGGGGCTTGAGGCATGTTACCATTAAGAAGAAGGAATGTAGTTTTCCTAACAGTCTGATCTTGATTTCCTAAGGTTGATCCAACCTCTAGTGTATATGAGATTTTTTTGGTTCCTGATGCATCATGACAAGTTCCGTTACTTCACTATCCCGCTTCACCAAAATTCTGCACAACTGGGGGAGTACGGGCATCTTCTGATGATGATGCCCCATCATGTCCCAAAAATCTTCATTGGACATAACCTGGACAGTGCCATTTTCTTTATTGCCTCTTTGGCAGTCAAATGTTGATGTTTTCACATTTTCGGAGCACATGCTATGACGGTGCAACCTCAGGTGAATGATCTGGATAGCTAACCATGGGAATTGTATGGAATGTAGTACATCCAGATATACTGTACATGTGATCGTGATGCATCAGCACCTACTATGCTTGATCCATGTCAGTACTTGACTGGTTTTCCTTTGGGGCAGGTCTTTGGAGCAGATAGGAAAGAAGTAAGATCTGTTCTTCCTTGAGGATGTTCAGCTGCAAAGAGGCCATAAGAAGTCAAGGCTGCTCTTGAATGGAGAATGAAACCCAGCAAGGTTGGTATGAATAAAGACAGAAGCAAGATGCTGGCTGCCTTTTGGTTTTTTTCATTTTCCCTTCCCACGTATGGGAATCACCAAATGCTTCTCTTCTACGACCGGGGAGAATTGTGGGGTCTTTTCCCCCTTTTAGTATTATTTTTCTTGCTAATGCATGATAATTGAGATGCGTGCACACTGCACAGTGAAATCTACTCTATATTTTCTTCTTAATGCTATTGATGATATTTTCTTTTTCTTATTCTTTTAGCATCTATGAATTACCTTGGAAGAGGCTTGATAACTCCATTCTTACCCAAAAATCTTTCATAACTGAAGGTACATATGCA
>BMK_Unigene_000198
GAGGTGTGGTCAGAACAGTTATTGTAAGTCTGTTGTCCTTCTGCATGCACAACTTTTAGTTTCTGCAAATCATATATATCTTCTAGCACAAATATGGCCTAATTTTAAATACTGACACTAAAAGAAAAATGGGCCCATGCAAAGAACAAAGCCAAAAACACGAGGGTTTAAGTGCATACATAAGCAATGAAAGGATCAATTCTGTCCACCCCCTGTTTAACTAAGCATCTGCCATATTATTAGCTGACTGAATCACACGGCTAAAGACCACCTGAAGCTGTGTTGACAAACTCTGATTTCATTAGAAAAGAGCTGTAGCTTCTGCAGTCTGAATTCATTGCAAGTAATCCATGAAATCGCTTTGGTAGAGTCACTCTCCAGCCTCCACAATTAAGCTGCCCTGAAAGCAATCCAAATAAATAGGAGGCGCCTCTAAAATAATGCTTCATTAGAATCCCTTACTCCCATGTGCTTAGAAAGCAGAAGAACGACGTCGTTGTTACTGTTGTGTTGTGCCGCCGCCAACGCGCGAAGTTCTTGTAGGACTTGGCTTACCTCAAGCGCACCATCTAAGCATATCTTTTGGTGAAGACCAATGAATCAACCTCCTTCCCTCCACAAGATCACATTATGTAAGTTTTTCAATAACAACTACTACAACAGCAACAATAATAATAATAAAAGAATGTAATGCAGCTTTACATTCATGAACTCTTTTATAACTGAAATCCATTTCACAGTCCTTAAGTTCAATGTGGTGAGGAGTTCAAGGACGTCGGAAGGCCCTTAAAAATCCTATTATTCATAGCCATCCAAATAGACTAAAAATCATGTTATTCCTATCCATCCAAATAGACAAAGGAGTGGCAGAGGGAGCAACCTTCCAAAGCAACAAACCAGACAAAGGAGTGGCAGAGGGAGCAACCTTCCAAAGCAACAAACCGCACCCAGGCAAAAGCCCTAACCACCAAGCCTCAATCAAATCCTCTGAATCACTAAGAAAACACCAAGCTATATCTATGTCAATAAGTAGTTACACAGATGTGAAGCCACCTTGCAATGTAAAAACAAATGGACGATGGACTCTTCTTTCCTCATGACACACATCTTAGATGATCTCTGCTACCATGCCTTAAGTTCTCAAGTTGTCTGTTGTAGAAACCTTCCTAGCAACCGCTAACAAACAAAAAGCCTCCACCCCATGAGGAGCCAATCCCAACCACATGTCTGCAGGAGGAGGCCTTGGTTGAGATGGCCGTTTCAATTCTAAATAAAACTTGTTAGTCAAGTCAAAGACTTTTCCAAAGTAGATGACTTCCATATGCGAATGTCCTCGTCTTCCCTGCAAATGAAAATGTTAAAAAGCAGACTCAATAACTCCCCATACTGAACTTCCTCATACTAATGCAACCTATTTATGAAAGATACTTTCCATGACACTCTAATCCCCCTGACCACATAATAGTCTTTAATGAATCTTTAATGAAAGTCTCTTTTTGTGACGCCAACCTAAACATCCTAGGAAACAAGCAAACAGAGATCCCATCTTCACCCAATCATCATACCAAACCGGACATCCCTCCCTTCCCACATTTAAACACATCCCTTTTGCTGAAAACCTCCCATCATTTTAGACAAATCCCCAACAATCGAAGTAACACCAAAGACCCGACGCTTGATACCTTATCATTTGGTCCATCACATTTGGTCCCAATCGAACTTATCCACCACATTTTGATCCCAACCCAACTGATCTACCACATTTGGTCCCTATAATTTTCCTCCGTAACTTCACTAATAGAGCCCAAAATTGTTGTGGATGGATTTGTGCAGATAAACTCTGAAGGCGTGACCAG
>BMK_Unigene_000199
GGCAGTTACAGAGAGGAGGAGTGCTGCGATCACCAAAATCAAGACGATAAATCGGGACGATAATTTGCTGCAATCGCGAGAATCTGATTCTACGGTGCAAGGTGGGAGGTTAACAACTGGATTCGATGTGCATAGTTCAAGGTTGTTCTCAAAGCTGCTGGCGTACGTCGGTACTTGTAACGAGTCCGGAATCCACCCGGTGAGTTGGTTCGAGGAGAGGTTGAGAAAGTTGAGTTTTAACCAACCGAGTTCCGACGGGATATGGCAGGAGAGTTGGTTATCTGATAGGTCGAGCAAGTTGAGCACCTCCAACGATCCCATCTGGGGCGGGATTCTTCCGATGAGATTGTTTCTGCTGAGATTCAATGCGCTAAGCGACTGACACATGTCGATCTCCGACGGAATCTCGCCAGAGATCCGATTTCCGTCGAGATACAGTTTCGTCAGGTGAAAGAGCTTCGTCAGATCCGATGGAATCTCGCCCGAAAACAAGTTGTTGCTCGCCTTGAGAACCTGCAGGTACTTGGATTCAGAGATCCTGGAAGGAATCTCTCCTGAGAATCTATTGTCGTTGATTTCGAGTCGCAAGAGATTCGGAGCCAAATTCTGAGGTAGCTGGCCGGAAAATGAGTTTTCTCCGAGCAACAGTATCGTCAGATTCGCTGCAGACCATAGCCCGACCGGAACCTCGCCGGAAAATCTGTTCTCGTGGAGATACACGCCCCATAATCTAGGACAATTCCCAAGAGATTCCGGCAATCTCCCGCTCAGATTGTTGGAGAAAACCACAAGACTGTATAAAACACCTCCACGACAGAGATTTCCCGGCAATTCTCCTGACAAGTGGTTGTGGGAGACCTCCAGCTTCTCAAACTTGGAATAAAATCCTAAATCCGGAGGCAATTTCCCTGACAAGTTGTTGTTGAAGAGCCGGATCTCGATTAAAGCCGGAATCCGGCCAATGCTCGCTGGGATTTCGCCGGATAGTCGGTTGTAGTACATTTCCAGTAGCGTCAGATTCTCTAATCTCCCGAAATCCTCAGGTATGCTTCCGTTCAGATTGTTTATAGACAGATCGATCTCTCTCAGATCGAGAGCTTCGATCGACTTCGGAATCTCTCCTGACAATTGATTGAAATAGAGAATCAGAACCTTCAGTTTCTTCAAATGGAAAAGACCGCTGGGGATCTCTCCGCCCAGACTATTTCTTGAAAGATCGAGATGCTCGAGATTGGTCAGATTCCCAAAAGAGTCCGGGATTTCTCCGATCAGATTCGATCCAGCCATCCACAGATGCTTCAACTTCTGCAAATGACTGATTTCTGCGGGGATCCTTCCGGGCTGCAGCTGATGCAAATAGGCGAGTCCGAGATCTTCTAGATTTGAGAGATCACCAATTTGCGGTGGTAATGAGCCATTGAAGAAGTTTCGGTGGAGGTAGAGGGTTTTCAGCGCTGAGAGACGGCCAATTGCGGCAGGAATATTGCCTGAGAATCTGTTTCCGGAGAGGTCGAGGGAACGCAGGGAGGAGATCCGGTCGATTTCGGCCGGGATCTGTCCTACGAAGTAGTTCTGAGAGAGATTCAGGGTCTGGAGATTGGAGCAGTTGAAGAGTGCTGTAGGGAAGTTTCCAGAGATGGAGTTGTTGTAGAGGTTGATTTTAGTGAGGTTCTTGAGATCGCAGATGACTGAAAAGATGTTTCCGGTGATGCTCCTGCTCGGAAGCACGATCCCGGTGACGGAGCCGGCCAGGCATTCAATTCCAGGCCAGTTGCAGTAGTGGCTAATGGTGGAGTTCCAGGACAGAAGTGAAGGGGGATTTCCCAAGTCTTGATTGATTTTGAGGAGGATTTCTACATCTTCTGCTGCTGCTTCTTCTTGTGTTGTTGTTTGGGGTTTTGCAAGGAATGGGAAAGAGAGGAGGAAGAGGAGAACGATTGAAGGCATTTTCGCCATTTTTGAAAGTGGGCGGGAGAAGAAAGAAATGGGACTCTGCATTGTTCTTCCCAGATGAGTTCACACTCTCACACTCCAAAATCATAATCATTGAGAGTCTTCATCTACCATTCATGAACTTAGTCACAAAAAGGATGAAATTATCTGTCTTTTATTA
>BMK_Unigene_000200
CTGCTGCACGTTGTTGAAGATAACTACAAAGAAAAAAACTCTTAATTATTAGGGTCTTATCAAAATAAATGATTTCTCTCCATAACATCCATCAATTGCAGAGATATCAAGTTACACAGATGCACACACATAGAAGCAAAAAAGATCAAGCATAGACGATAATCAAACTAAAGAGAAAGCCTAAAATAAAGAAAAAAGAATCAGATAAAAAAATAAAAGAAGGAACATGGAGCAACTAGTGTAAAATAAGCATTGATAAGGGGAAAATATATTTGAATTGTGACAATCCGTCAGGTTTAAGGTGAAACTAGATAATAAGAACACAAAAACACACTATTTAAAGTATTCCAAAATGAAATGCATATAACTGTAATGACCAGAGGCACCAAGAAGCTGGAGGATGAGTTCCTACCAGAAAAGGTGTAAAATAAGGCACTCCACTTGATTTAGAGGTAGTGACATGTAAAATGGAACCAAATATTTCAAGGTGAACTACCTAATTTCAGAGCTGACTAGCTGAGGCATATAAACTTAGTGAGAGAGAGAGAGGAGGGAAAATGTACCACTATCAGCAAAGACCAACCAAACAATATTTTATGAACTACACCAAGATTTGGTAGCTTCCACTCCATTTTAGTAGCAGCCAACAGTACACATCCCAGGAGTCGACAATTTTTATGAACTTCACAAAGATTTAGTACTTAGTAGGTTCCAATTCATTTTAGTAGCAACCAACACATCCCAGGAGCCAACAACTATAGAGAAGCTGTGATAATACAAGCAGATTCTCTGTTGATAGTGTGTGCAAGTAGTGTTGCTATGAAATGCACTGTGCAAAAAGCCCAACCAACTTATAAGGTTCTCAAAACCACCACTAAAGCTCATTAAAATTGTTATGATACCAGATGTCCTTGATTGAGTCCACATCTAATTTGGCCCAATATGTTATTCAGTTATCTTGTTTGAAAATCCACACTAACCATCTTATGGCTAACTTTGTAGCCACTCGAGACAGGTTTTAAATACCAGGAAGTTGGAGGAAGGTGAGGAAGAATCAGATATAGAGGCCATCGGAACAACCTGTGGGAAGTGAATGAGACACAGAGGGAATAACCTCGACGCAGTAGAGGGAGACGAGAAGAAAACAGAACAACAGGAAATCAGGATCAATACCAATCTGATACAATGTAAAAGCAAATGGATGTTGGCAAAGAATTCTCAAACACATTGTGTGCTTGGATGTGTATATCTCCATATTTATAATACTTTATACAGTGCTGCGAGAGCAATTATCTCTTTGTATAGATATACAATAATCCAGAAAATGAAAACTGCAGACATACAAACAAGGTAACCAGCTAACAAATTGGACCAACCAAAAGATATGGACTCAATCAAGAATCTCAGATATCAACATAGAAACCCACAAACATAACACTCTCTTTTAGCTAGAGATATGCATCAATTTTTTTTAGAAACATAAGAGTTGGCAAAGTAAGATTATGAACAGAACAACCATATACCATGTCAATCAACCTACTTCATGGTATCTTCAAGTGCTCCT
>BMK_Unigene_000201
TGTGCTAAAAACAGGTATTCATATATTCAAGAAGTTGCTCCATTGCCTCAAGAACCCATTTGAAACCCAAGAGGCAGTAATGTAAGAAATTAGCTACATTGAGAATAAGAATATCATTCAGTGGTGGCATTAATTTACACTTGATCAAAGATCTGGGGCCCACCGATGTGCTATAGAGTCCCTCAAATGCCATGTTAGCCATTTCCATGTAGTTGAAACAAATTTTAGTCTTTCCAAACACCCCAATAAAACAAAAGCATGCACATAAAATGTAGTACAATATTTTATTGCTCATAGTAGGCTACTAGAACTGATTTATTAGTATATACCATGGAGGTACATCTAATTCATAAGATGTCTAGGCAAATTTAATATCTGGTTTTACATTTGCTTCATTTAATCAGACAGATCCGCCATCAACATAAAATGAACTACCCTTGGCTTCATCCACTTGAAGGGGTTCAGCAAATAAAGACATGAATCTCCTTTCCTCTTGACTGCCGGGATTACCATATCCATCACTAAATCCATCTCCATGTTTGTAAGTGCAATAGGCCACACGCCCAAGATTCATAACACAATTGATAAAAGCCTGGGGAAGAGAGCTTTCCACTAGGGATTTATTGATTTTCTTCCATGTCTCTCTAAATAGACCCATTATATGGTCGCGAGCAACATCCTCTGTAACACCTGCTTCATGCATGTAACACTGAATAGATTTTGGAACATCACCTCTCTTTAGTTCATCCGTTGAAGTTCCCAAATCATCTGGAAATCGAACCAACATCCCTGCCAATGGTAAGATATCTGAGATCTTTTCAACGAAATCACTGCTCTCCGGTGCTAGATTGGGCCCAAGTAAAACATAAACATACATTAGAATCCCTGGACTTCCAACCGAAATCAATGAGGTTTGCAGGAACTCCTCAAGCGTTGGTGTATATCCACTGCTATACCATTTGGCCTCCACCAAGTATGCTTTACACATTTCTGTCCACGCATTTCTAAGGTATGGTATAACATTGCGCCCTTCCTCTTTCAAAATTTCATAACCTATTTCATTGATACTGTTGTATAAAGCTAAGAAACAGGTCTTCATATATTCAGGAAGTTGCTCCATTGCCTTAAGATCCCATCTATTAACCGCATTAGTAAAAAGTTCTAGCTCATCCACTGTACCATACACGTCATAGATATCATCAATTGTTGATATGAGTTGAATAACTTTCGTAACACCTTCTTGGCAACGTCCAAACTGTGGCTCGGGTGTCATTGCAGCGGCCCAAAAGAAACTATCCACCAACCTGTCTCTAGCAAAGCTAGAGTACTGCGCACCAAGACCCATATCTTTCCACCACCTTGACACACTCCTTAAACTTCTTTGGAATGTTGTTTGCACATTGTTAAAATGAAGCTTTGCCAATTCAAGTAAAGAAGAATTCATGCCTTCTTCCCTCATATATATGTCTATGTACCACCTAGCCTCTAATTTTTCTATTCTCCAATGCAAAGGAATCTCCAAAGCATGCTCTACTTTTTTATGAAGGACTGGGTCTATGTTCTCCCGGATATCCATGAGATGTGTGCTTGTGAAAGCTCTTGCCTCATCCAAGATAGTCTCCCCTTGAAAGGCAAGGTGTGAAGCTTCATACAAGCTCAACATTCCCTTTATGTCCAATGAAAGGCTTGTCTTGAAACCACCTTTTTCGTCTTTGAAGTCATTAAAAACATCTGCCGAGACCTTGTGCCCATGTTGTCTAAGAAGTCTAAATCGAGTTGACACTGCATGAAGATCTTCCTTCATTTCTATATTGGTGTTGTCTAATGATATAGTGTATAGCGCTTGCTTAATCTCAGTTTCAAAAAGCCACTTCACACCTAGACGATGGAGATTGTCAATTAGCTCCATTTGAGCTAAAGAACTATCTGTTTCTTTCAGCAAATGCTTTACATCTTCCTTCAACTTCTCCACACGAGTTGCATGCGTCTCTACCTTGTAGTCACTTACTAGTGACTGTACAAAATCATAGTCCCAGATGCTGGGCTTGTAGTTCCCTGATCTTCTGGGAACTGTGGTTGAGTAGGTTGGTGTGGTGGTGTTGCATGAAATGTGCTTTGAGACACATTTCTGGGGTGTGAGGCCATGGGCTGTTAGTCTGTGTCGGGGATTTGGGAGGAAGGAGGATAGAAATGGAGCAGTCATTTGCAATGCCATGTTGCAATTTGCTGATAAGAAACTGAAATGCCCGTAGGCACTATTTATACAAGAGCAGGCAAAGTAGAAGGCCCCTCAAAACCTCTTGCATCATCACCCAAAGTTTGTTTTTG
>BMK_Unigene_000202
TTTTTTTTTTTTAATTTTTCATTTGAAAATATCAAAACCCAAAAAAAGTAATTAATCTATATTTTATGATTCAGTCTAATTTTTATATTTCCAGTCAATGGCATGTGTCTAAAGAAATCCTTTTCTTTTATCCTCATTTGGTAGAGGAAGAACTGCATTTAGCTTGTTTGGTGAATGTCTAGCATTCCCTATATTCTTCTTGAAGAAAACCCTCTTCTCTGTGAGAGAGATGTCTGCTCTTGTCATTGCACTCTTTTGTCTCTCCTATCTGATTCCAGCTTCTTCTGCTCTGCCTTTATGCACCAACTCAAGAGCACCCATCACCCCAAAGACTAATCTAACCTTCTGTCCTTACAATGGGACCGTCTGCTGTGATGCGAGGGAGGATTCCAGATTGCGGAGGCAATTTCGACGAATGAATATTTCGGATCCTGCCTGTGCTACTCTCATCAAATCTATTCTTTGTGCGAAATGCGACCCATTTTCTGCGGATCTGTTTCGAATTGAATCACAGCCTAGGACTGTTCCTGTTCTGTGCAACTCTACCACGAACTCATCTCAGTCTGGAGGTGTAACCAATGAATTTTGTGCAAAGGTGTGGGATACATGCCAGAATGTATTAATTGTGAATTCCCCATTTGCACCTTCATTGCAAGGAAGTGCTGCAATCTCAAAGAATTCCACTTCTTCGAAGCTTACTGACCTTTGGCAATCACAAAATGATTTTTGTGAAGCATTTGGTGGATCTTCCGATAATGGGTCACTATGCTTTAATGGAAAACCAGTTTCTCTAAATGATACTCAATCTTCAGTTCCTCCAGGTGGTCTTTGCCTTGAGAGAATTGGTAATGGCTCGTACCTTAATATGGTTGCTCATCCTGATGGGTCTGATCGTGTCTTCTTGTCTAACCAAGAGGGTAAGATATGGTTGGCAACTATTCCAGCACAAGGATCTGGTGGCAAGTTGGGACTGGATGTATCCAATCCATTCTTGGATTTAACTGAACAAGTACATTATGATACGGAGTTTGGCCTGATGGGTATGGCCTTCCATCCAAATTTTGCAAAGAATGGCCGATTCTTTGTTTCATTCAATTGTGATAAGTCTGTCTCAGCGAGCTGTTCGGGAAGATGTTCGTGTAATTCGGATGTAGGCTGTGATCCTTCAAAGCTAGGTGCTGATAATGGGGCACAACCGTGCCAGTTTCACAGTGTAGTTGCAGAGTTTACTGCAAATGGTACCTCATCAATGCCTTCCTCGGCAACAAATGCCAATCCATCAGAGGTAAGAAGGATATTTACAATGGGCCTTCCATTTACATCGCATCATGCAGGACAGATTCTGTTTGGACCTACAGATGGTTATCTGTACTTTATGATGGGGGATGGTGGAAACAGTGGTGACCCTTTCAATTTTGCACAAAATAAGAAGTCTTTACTTGGGAAGATTATGCGTCTGGATGTAAATAACCTACCGAGTGCAACACAAATAAGTAACCTTGGCCTGTGGGGAAATTATTCAATTCCAAGGGATAACCCATCTTCCAACGATAGTGAATTGCAGCCAGAGATTTGGGCCTTGGGATTTAGGAATCCATGGCGTTGCAGTTTTGACTCCGAAAGGCCATCCTACTTCTTCTGTGCAGATGTTGGCCAG
>BMK_Unigene_000203
GAGCACCTTTTGAAGGGTCTACTGGCTATTGTGATAGTAGCACATACAATACTTTCTTATCTTCATATAAAAACCTCTTGCAGATGATTAACAGCATATATATACAGACTTTCCAACTCCAAGTACATTGGTTGCGGAGTTATGACTTGACCCACTTCTTCTACTTGGGCATTTCCTCCTCAAACAAAACATTATTTGGTTCTCACTCTAACCATTAAACCACTTTACTTTTCCGGTAAACCTTCTTTTTAAACATCTTTATCTTTAAGACGAGGCTGCTTTTTCTGGTCTGTCTCTTCGCTTTTCTCGATGCGAAGCAACAAAGATGAAATAGTAATAGTCATCATGGCTGTAGGACCATCACAAACTGTGGTCCTCTCTACCTCTACCTGCCCTCTCCTTCCTTCTCCTCTTCCTCAAACCTAACACTAACACCCTTCTCTCTCTGTCTTTTCTTCTTAAGATCTATCTCTCTACCATTTTCTCTCTCTACCTCTATCTCCTTGCATTTGAATTCAGGAAGGGTAGGGTAGTAGTGTTGTAGAAACCTTCTTCATTTCTTGGGCTTGAATTTGGGTATACCATCATTTTTCGGATCCTGTAATGGGGAAGTCTCCGGGGAAATGGATTAAGACTCTTCTTTTCCGGAAGAAGGTGTCTGGATCTGGCGCGACAAGAGGAAGAGAGCCTCTGAAAGCAAAAAATGAGAAGGATGTATGGGTTACTGGAAAGGAACCTCCGTCTGAGGTAGCTGTGGATCATCCCTTTATTTCGATGCCTGTAGCTGCTAATGCTAATAGAAATGAAGAGATCTCAGCATTAGAAAAGGGGCTAGCTTCCAGTGTGGCATCAGGTGGAGACTCACTGCCTGCCAATCATCCTGCAGAAAGTCAAGTGACTATAGGATATGAGTCATCCAATGCTTTGGAGAAATTTAAGGAAGAGCAAGCTGCTATTAAAGCACAAGCAGCTTTTAGGGGTTATCTGGCTCGTCGTGCATTTCGGGCGCTAAAGGGCATTATAAGGTTGCAGGCTCTCATTCGTGGGCACTTGGTAAGAAGACAGGCTGTTGCAACTCTGCGCTGTTTGCAGGGAATTGTGAAGTTACAGGCACTGGTTCGTGGACGAAGAGTCAGGCGTTCTGATACTGGGACTGAAATACGTAAAACATGCCCCCAGGAAATGACTCTGGGTGACCGGCCTTCAGGCGTAAGTAAGTCCTTTCATGTGGATAAAGTGTTTGCAACTGCATTGGTTAGCAAGATTCTTTCTCCATCACCCACAGGCATGCCCTTGTCACTTTGGTATGGTGAGGGGGAACCAAATTCAGCTTATATGTGGCTAGAACGCTGGACATATATCTTTTTCTTGAAGCCACGTGCACAACATGAGAGGGGTGTTGGTTCAAAGGGTGAGACAAAGCTGGGAGCGTTGCAGACTGTAGAAACTGAGACTGGCCGGTCGAAGCGTACCATCCGGAAGAATCCTATTGTAACTGATTCTGGGTCATTTGAAAAACCCAAACGTAACCTGAGGAAATCCTCAAGCCATCCGGTAGACTCAGTGCAGGAGCATCCACAAAATGAGCTTGAAAAGGTTAAGCGTAGTCTGAGGAAAGTTACTAATTCTGCAATAGATGTTCATGATCAGCATGATGCTGAGGCTGAAAAACCAAAACGCAATCTTAAAAAGGTGGCGAGCGCCCAATCTGAAGTTCCAGATCAGCGCACCATGGATGCTGTAGAAGACATGAAGAAGGATACAATGGCGGCATCTGCAGATAACCTTGAAGTGGGATCTTCTTTGAAACGTGAAGCAACTGATGGGCCAGCTTTGTTGCATTGTGATCATCCAGCTGTTGAGTTACCTCCATTGGAGATAAGTGGAAAAGATGAGAGTAATGTATCTGTGGTGAACGGGGAGTTAAGCTTGAAGGAAGATCAAGTTAGCCATGAAAACCACAAAAGTAGGAGGGCCTCGTTTCCAGAGAAGTCAGAATATTCAGAGAATGGTTTACAGAAAACTCCAACCGTACCAAGCTATATGGCAAAAACTGAATCTTCAAAGGCAAAGCTCCGGGGACAAGGCTCTCCAAGGTTCGGTCAGGATGGGGGTGAAAAAAATGGCTCCACCAGGCGGCATTCTCTGCCATCTGCCGTGCCTGGAATAGTGAGCTCACCTTCAGTACGGGCTCAGAAACTAGTTCAATCAAGTGGTAAAGGAGGCATTAGAAGTGACAGGCCATTGTCTTCAAGAGATGGGAATGATAAGGCTATTCAAGTAGAGTGGAGAAGGTGACTTCAGAAAACGAATATTGAAAGGGACTTCTGGAAGACGGAATGCTATGGTTTCACTGCCTCTGTTTTGGGTTTCTCTTCTTTTGTTGTAAAATCGTGCTCTGAAATCTTAACCCGGTCTCATGAATAACAGGGTGTGATATTTCTAGGGACTCATTAATTTTTAGTATTTTGGAGTGTTGGATGTTTTGTATAGTTTCCTTAAAAGGGCTCGTGGTTTGTTTCTGGTTTTTACTGCTATGCAGTGTTTTTATAACAGAATTGTGGACTGTGAGATGGGGTGTTGATGTTGTCTTATCAATGATTGAATTTTGAATAATTGGGGTCCTTTGATTTGATGGCATTCCAACCCATCACCTAGGCTAAATGATCATCAT
>BMK_Unigene_000204
TTTTTTTCGAGCGAATACGAAGTTGGCATTAAATATTATAAAAAAATAATAAGTATTTCAACAGAATCTTATTGAGTCCTGGCCAAATTGCAACACTTGTGTGTTTCGTACTGAGTCACCCAAATCTAGCCAACTCCACTAGTCTGAGTTCCTAAATTACCAGGGATTCTTTACTGCATGTCTAGGCCACCTATCAAAGATTTAGGATCTTTAAATTTGGAATATATATTCAATATCCACTAAATAAAGAAAGCCCATCATGTCACTGGACCATGGGCCCAACTATTATGGCGCCCGTGTACATCTTTACACACTCATACAGCTTATAGACAAAGGGCTGGATAAGAATAATTCCTCTTGTGTGCAAATAACAGTTTAAAGTCTGGCCAAGGAATCAAAGCAAATGCATACCCCTTTCAGTTTCAAAAGTTATTTACCGCCTCTGGAACCTTTTTGCCTGCTGATCTCAGGTGATGAGAAACACGACTTGACTCTTGAATGCTGTTAACAGTTGAAACCAGCCTAAAGGCCATCCAGCAGTTGCAAGCATGCAGATGTCTTAAACAACCTTCAGTTCCTGGAGCCATGCCGTATGCAATGGGCATGGGTCTGGCTTCCCTTCAGCAATCGCCTTTTGGGAGAGTGAATAGAACCATCCATTTCTCCATTTGAACTCTTTTACTGCAGTTGGGAAGTGTGCAACAGCCCTCGAATAAGCACACAATCTTTCTTCCATTCCATCTTCAAATACTATCCCCTTCTCCACAGCCGCTGCAGATGAAAGTTCTGCAATGAGAGTAGCAACCTCAGATCGGTAATCTTTCTCTACAACTCCCACAGTAGCTCCTGGATGACGGGCTCCAACAAGCATAAAAGCTGAAATCCAGATAAGTTTCTCTACCATTTGCTTCTCAAAAGCCTCCCTATCAAGGACCTTGCAAGAGAGGCCGCCACCGTGCAGTCGAGCAGCAACTGCAGATGCCCATTTGCCAAATGCTGCAGTCAAGCCCTCAGGATTTGTGTCGGTGATCCCATCGACGGGAGCTTCGCCAAGTTTTGAGACAGCAAAATAAGCCAAGACTTGGTCTGCATCACCCAGACCTTTACTCTGAAACCACGGTTCCAGCATTCCATTCTGGAAAAAAACCAAATCGCTCCATCGAGATTGAGGGGTTGATTCAAGGACGGCTTCGAGATCATCGTTCCTGGTGCAGACGAAGATCGGGCCGTTGAAATCGGAAGCCACCTTCTCTCCTCTCCCCACCAGCACATCTCGGCCGTCCCCCAGGCTCTGCAACATCCGGCCGACCCTTCCTCCGCCGACTATGATCGCCGGCAAGACCTTGGTGGTGGTGGTGGTGGCGGTGGCGGCAGCAGAAGAAGAAGAAGCCATGGAAGAAGAAGATGATGCCCTAACCCTAGAAATCCTAGAAACCCTAGAAGGAAGTATGGTAGTGCAGCAGGAGCAGGTAAGAGCACTGGTAGAAGGAAAATGAGAGAGGGCTACAGCTACTGCACTGCTCGCCATATGGTACGCGAGGGTGTACGGTATCTAAACGTGCACCTGCTTTCTTCTTCTCCTTTTCTAGATAGAAGACTAGCTTTGGAATGGGAACTGCAAGT
>BMK_Unigene_000205
CCTTCTTCCTCCCAAACACACAGGTCTTTCCCTTCCATCAAGGAGGCCTCTTTTAATTTTGTAATTGATTGATCTGATCTTGATCTTTTTGACTTTGATTCCTTCGGTCTCTTTTAATTTTCTAATTGATTGTATCTGATCTTGATCTCCTTTTTTTTTTTTTAAAATCCTGTGGCCCTGTTACTGACTATGCAATTTATGTGAGATTCTTTTACTGATTCTGTAAAAAGCTATGGATTTCTTATGAAGAATTTCTTGAAGATTCTAATGATGGTAGATTTCAGATGGGAGAGAGGATTTGCATCTCATTTGCACGTTGAATCATATGTGAATGAGAGTTTCTTGTTGGATTTATGGACATCATATGTCCTGAGATCGATTGAATCATATGTTACACATCAAGGACTTGTGTATATTCAAATTTGTTTCCCTTCATGCACACACCAATCTATACCTCTAATACTATCTCCCCATGAGGTCGGGACTGAAATGATCTTCCTTGTTCCAATTGAGCGCTTGAACCTTGCTACAGTAGCCTTCCTCACGAGAACTTTAGTATCTGTTACCAACTACTGGTGCCACGGGATTAGACTGTTGAATGTTTTTGCTTACAATGGATTCAAACTAATTAAGAAAGTAACCAAATGATGAGTTAGAACAATCCGAGAAAGGATTTGAGCCAAATGAATTGAGAAATATTTTTGAATGATAAAGGAATATGAAGTGTATTGAGAGTAAGATGACTTGTTACTTGTGTCAAGTAACAAAAAAGGGACTTTTTATCTCTTCATGAGAGGGGGCACAGAATCGTCCTCTATAGTGGCGACTTTGTGAGCATTATTTTGAACCCTTCAGGCTTAGGGATTAGAACAGTTCTTCTTAATTACTCCCTTCCTCCAAACTGGGAAAGCTATCACTCTTTGGTGCCAAGATCCCTATACTTTTCAATTTTGCCGACAGAACTTCCACTATATCTTTTTACCCCTTTCCACTTGGTAACATGGCTTGAACCCACA
>BMK_Unigene_000206
GCAATTTATGGAACTTCAAAGGTGTGCTGCCATAATCTAGCTATTGAAATTTCCCTCTGTTCCCTTTATGAGTTTTTTTCTGAGCTAATGCAATCTCTTGAGATAGAGGACCTCATTCATTTCTTTTTTGGACTCCGACCTTGCCTATCTAGTTGATTGAATGGAGATGTGCCTTCCTCTTCTTCTCGTATGGATAGCAGTAGCACCTCCCGCTGTAGTCCACCTCTGTTCCTCAGAGCTACTCACAGACATACATGCTATTTTGTATTATATGTGAGGTATTGGAAGCTGTTAATTGGTGAGGCTCAGTGAGTTGATTAGCTGGCCCCAAGTTCAGACCATTAAGCACATCAGTGTGGTTCCATGTGCATGCAATAGCGGACGATTAAAGGTCCATATCAACGGTGAGATGTTATTCATTTCATGGACTGGTCGATTTCTGGGCCCAGGAATCTATTCAGAGGGTCCATGGATTATCTGCTTGGATCTCATATCTGTATGTCCACATCTAGGCTTTGCAAACACTTGTTGCTGCAAATACTACGTATTTTTATTAGTTTTGAAGCTCCTTCATTTTTGGGAATGGGAATATTTGTGTTGGTCATTTATTGACTTTTCACCCTAGGCTTGAAGTGGCCTAAAAAATTCTTCTGGATTTGTGGGTTTTTTAAATTATTACCGCCATGCGTTTTGGGTTGTGTGGAAATCAGGAACTACAGTTGATTTGATTCTTGTTTTGCTTCTTTTTCTTGCCTGACTGTTTCTGTGCGCTGACCACTATTGATATTAGGTGAAAAACAAAAACAAAAGAAAAAAAGAAGAAAAAGAAGGAAAAGG
>BMK_Unigene_000207
AGCTCATTACAAAGCATATTCTCATGTACTGGATAACTATTTATTTCTAAAATTGTCCCAACAAATCGCATTTTCTTACATTCGCAAAAAGCCCATATAGCATCCGACCTTTGCGACCCAGTGGCATTTGTGTAATTCAGTAACACCATAAATAACTCCTCCGTCGGGAAGTGCATACCCTAGCTAAAGGTGGGGCCCACATTTAGTTGATCAGTTACCGGGACCGTCGGTCAATCTCAACCACACACCACCATGATCAATCAACCACATTAAGCAAAATAATAACACAACAGTAGCAATTTCTTCATCATCCCAAAATACAAACAGTAAAAGAGAGAAGTAAAACCAGATAATGAAAAAAAAAAAAAAGTTGAATCTTAACTCTTCCCCTTTTTCCAGCAATCTTTCCATGAAAAGTACCAAATCCATAAAAAGAGATTTCTCCATTTCCTCTTCCTCCTCTAGAAGCAGAGCAAGACGACAGATGCAGACACCATGAATCCATAGACAAAGATCAAGAACCCAAAGTAGAGAGCCCAATTCCTCTTGAACTTCCCAAAGTAGCTCTCGGGCGGCTCCTGGTAGTGGATCTCGAAGTCGTCTTCTCCTCCTGCGACTGCGTTCCGCATCTTGAGCTGTTTCAGCCGCTCCGTAGCGAGGCCGAGCGTGAGCTTGTGGCAGCGCCGCTGGTACTTGAATCCGTTGATGCAGCGGAGGGTCTGCGCGACGGAGACGTAGAAGATGAGGTGTGCGAGTGAGAGGAGGCCGATGGGGACCCAGCAGTGGCGGCACTGGAGCCGCGGCGACTGAACCTGGGCTGCGAAGACGAGGGCGAGGAAGAGGAAGAAGAGGTGAAAGGACTTCCACATCTCCTTCTTTTGCAGATCGACGGCTCTCTTCTTCTCTAGGGTCTTCTCGAAGTGGAGCTGGATGATGGTGTTGAGGGCTTGCATAGCTGTTTCCTTCGGGACTAGAGACTGGTGCTCCAAATCCGCCATTAGAGAAGATGAATAAGGAGAACAACAACTACAAGAGACTGTAGGTAAGGTGTTTGTATAAATGCCTCAAACCAGTTTTTCAATCTCTTTCTTGTTACTTTCCTATGAGGTTTTACTTTTACCTTACTTTTTGGGGGAAAGGAAGAGGATGGTGATGGTGAGGAGTTTCTTTTGGCCGAGACTGTCACTCTGGTCATGGTGTGGCTTCTTATTTTTTTTATGTTTGGTTATCGAGGTTTTGACGTCGAGTTGCCGAATTTGTTACTGTAGATCTTGATTCGGTGGTCTGCAAGGCTACCAATGAGGCTAGTCTCTATGTGGTTTGAATTTTGAACCGTTCTGACTTCGATTGGTGGGTCAGATACCCTGGAGCAATTACTCCTGCTCTTTCACTGAGTCATGACCGAGTCGTGGAAATCAGGTTTTTCTCCTGGTAACTCACTTTTATCTTCCTTTTTTTTTGTTGTTATCTTTGTTTATTTATTTAGTTTTTACAATAGGACACATGTTGATTCACCAAAGGAGGATATGCAAGTAAAGGCCTCACACCTAGCCTTTTTTTTTTCCCAAAAAGAGAAAAGATTTCCAAA
>BMK_Unigene_000208
CCTTCTCTCTCTCTCTCTCTCTCAATTATTTCAGTCTGGTGTTGAGTTTCTCTTCTCTTCCTTCAAACCATCAAACATTCACTCCACCCCTGAAAATGCATTCCCTGACTCCTCTTTCCTTTCCTTTTCAAGAACCCATGTCTCCTTTCTTTGGTTTGGGGGTTCTGTAGGGTGGTAGATATTTAAAAAATGGATCTTGGGGTGCTGGGTTTGGATGGTCTGGTTGGGTCAGAAGGTGGGTTTGGTCCCTTGTTTTCAGAGGCTGAAACCAGGGAGAAATGGGGTGGATCTGGTGTATCTAAGCAGGGGAGATCTGGGTTGGTGGAAGATGATTGGAGGATGTCAAAAGTGGCCAAGACTGATGATTTCGGGGTTTCTAAGGCAATGCTCATGCAATCAAAGAATCCTTCCACTCTTAGATCTGCTTCTATGTTCTCAGATGGGCAGCAGCAGCTACTTCTAAGCTTCTCTTCACCCAAGCCAGATGGGGTAATTGGTAGTGATGGGTTTGTTGAGAGGAGCTATCAAAATACAGTGTTGCCTTACTACCACTCTACATCTGCATACGGTAGAAATGCAGGTTTAGGATCTGGAAGCTTGAATGAAAACATGCATTGTGGGGCTTTGACAGGGGTTAGAGGACCATTTACCCCATCTCAGTGGATGGAATTGGAGCACCAGGCCTTGATCTACAAGTACATCACTGCAAATGCGCCTATTCCAACTAATCTGCTCATCCCCATCAGGAAAAGCCTCTGCCCAACTGGATTTTCTGGCTTCTCACCTGGATCTTTGAGGCCCAACTCATTGGGATGGGGTTCATTCCATCTGGGTTTCTCTGGCAATACTGATCCAGAGCCGGGGAGATGTCGTCGGACTGACGGCAAGAAATGGCGGTGCTCTAGAGATGCGGTTGCCGATCAGAAGTACTGCGAGCGGCACATGAACAGGGGCCGCCATCGTTCAAGAAAGCCTGTGGAAGGCCAGACCGGCCATGCCTCTTCTGGGACTGCTGCTGCCGCAAAGGCAATGCCTGCAATTGCCTCGGCGGCGGCAGCTTCGCCAGTTCCTGGCTGTGGCACATCCAACAGCCTCGCCATTGCTCAGCAGCAGTTAAAGAGCTTGCAGCCTGGTGTTGATACTTCTACACATGTCAGCAGGATGCTAATGAACAAAATGAATGTAGGAGACCATATGCAAGATTCTCAGAGCCTCTCGATTCTATCTACTGTAGACAAAAAATCCAAAGATGCTCCATTTGTGATTCCAAAACAGCACCTCTCATTGGAAGAGACCTCTCGGTCGGAGTTTGGGCTTGTACCATCTGATTCCCTCACGAATCCCCATAGGAGCTCCTATGAACTTAATGACCAAGAATCCCAATCTCATCCTTTGCGCCATTTCATTGACAACTGGCCCAAGAGCCCATCTGATCGGTCAGCCATTACATGGCCTGAGGTAGAGAAAATCCAATCAGACAGGACCCAGCTCTCAATTTCGATCCCAGTAGCTTCATCTGACTTCTCATCATCCACTTCCTCACCCACTCAAGAAAGAGTCACTCTCTCTCCACTGAAATTATCGTGTGAACTCGATCCAATTCAGATGGGCTTAGGTGTAGGTGGGGTCCATGAATCAACCCAAAGGCAGGCAAATTGGATACCAATTTCTTGGGAAACATCCATGGGTGGACCTTTAGGAGAGGTGCTGAAGAACACCAATAATTCTCAAAGGGACCATAAGAACTCATCATCAGTGCTTAACCTCATGACTGAAGGGTGGGATGCCAGCCCCCAAATAGGATCGTCCCCAACCGGCGTCCTACAGAAAACATTCGGATCATTTTCTAACAGCAGCACTGGAAGCAGCCCAAGAACTGAGGTAAACAAAACCCATGATCATACCAGTCTTTGTGATGATCTTCTTGGATCTACTCTTGTAAATTCAACCGTCCCTTCCATGTAAGCTTTTTAAGACTCAAGAAGTCACAGGAACTGCAAAAGAGTCGTCGGCTGCATGGAAGGAGAGTTTGTGTTCCATCTTTCAACTTTGATATAACAGTTGAGTTTGTGGACATCATGATTTCATTGATTTCGTCTTCTTGTTTTTCTTCTCTCATGTATGGCTTTTAAAGCATTGCCGCGTTTGTTCTGCAGGCATTATCTTTCAGTTTACAGACCTGAGATTATCTATGATCAGTAATTTATAGACCAGAACATCTATTATGATCAATAATTTAGTTTTATATGATATGTGGGTACTCTTACAATTTGTTGATTTACTCTTCCATAATCTTCATTCAATATTAGTCCTTTGAGAAATCTTTTGATCCTCATAGAAAT
>BMK_Unigene_000209
TGCCTCATTGCCTCTCCCTGGCCATTATCCATGACAAAAGAGCAGATTTAAAGCCCTTCAAATGCAAGAAAATGCCATCTCAATTCACCAAAAACATGACCCATGTCCCCTGCAGGCTTACTAAAAAACTTTTAAACCTGCTTGCACCTGAGTATATTACTAGTGCAAACAAATGCTTATCATTTCCTCACAGAAGGTTAACGTCGGCGATTGTTCCTTGCTCTGTGCCGACTCCTGTGTGCTACTCCTTCACTGATCCTGCTCCTAGAAGATGATCCTTGGGTCGCCCATCTGGACACCTTCCTTCGAGAGCTCCAACCATTGTTTCCAAGCGCAGCTCTAGTAACATTATCTGATACCGCCTCCCTTGCCCACTGCGGCTTAATATGCTGCTTGTTCAGATAAGTCAGCTTAGGTAGCAGGTTTGAAACTGTCCTCCGCACCTGATCATCACCGATGTTGCTCTGAATTGGATTGCCCAACAGATTCAAAGCCAACAAAGACTTACGGTTTGCAACAAGCTGGCCGAGCGATTTGGTTGTGGTAATTCTGTTGAAGTTCAGGTCTAGAACTGCAAGCTTCAGAAGCCTGTGGAGACCCTCTACATCACTGATCTTGTTTCCAGTGAGGCACAACTCCTTGATCATTATACAGTTTGACAACCCTTGGCCTATTCGGGTGATCCGGTTGTAGCTGAGATCAAGTACCCTCAGTCTTGTTAATTCTCTTAGGCCTTCAATGGACGCAATCTTGTTTCTAGATAAATTGAGGGTGTGAAGGCCCTTGGGAAGAGATACTGGAGTGATATGAACTATGAAATTGCCAGATAAATTGACAGAGCGAAGACTGGTGAAGGATGAGATGCAAGGTATGACTTTTAGGCCAATAGAAGCTATATGAGCTAATTTTGAGAAGGAATTCAAAGATTGGATCACATTGTTTGCTTGTAAAACCTCTTCTGAGACGTTGAGATTAGAACGACCGTTGGTACTGGGAGTTCTCCCTGGTGATTTGCCGGTCTCAGGGAAAGGTGGGACAACAGAACTATCTCCCGTCTCTTCACCCTCAGCGCAATCATCTTGTGGAACAACATAATGACTCTCAAGACTTTTCACCCATTCGTCAACTCTCGATGGAGGGGATGATTCATTACAAAAGGCAATCCAATGATTCTGAGGCCATTGACCAGAGTCCCCTCTATGAAATTTATCACAACTCTGTTTGTTGTAGCGGTTGAAATTGTTGTCCTTGGGACTAATAGACAGTAATCCAGATGACTCGGTGTTGTTTTCCTCCGCAGCTAGAACCCACCTTGATTCCAATGTATCTGATGTGTAACCATTGAGAAATGGATTATGACTTGAAACCTGCTTTGGGTTTGGAGTTTCTAGTTGGTGTAGGTTTCTATGGCTCCAGAGGAAGAACTGCCACCACATTTTCTCTCTCCTTGAAGGAAGCACATGACTGGAAGCCCGCCTCTTCAACATCACCCTGTCGGCGCTGAAAGAGGTATACCCTGACAATGGACTGGTTTGAATTCCTTGCACAATTTCCCTCCTTGCTCCATCAGCTAAATCCTGATTTGCAATTTTCTTGATCAAGTCCCTGGTTTCTACGCTGGAGCAGGAGCGCGTAAGCCTGGGTGAACCCCAGAAAGCAATCCTTCTGATCCCTGGATCGCTCTGATGGCCATTATGAATCAATTCAAGACCACCTTCATCTCTTTCCAGTCTGTCATTCATGTCAGTGAATGAGCCAGAGGAGCTATTCCTTATTTTTACCGAAGGGTCAGTTTCATATCCTTTGCCTGCGACTTGGGCTCGGAGAGAGGGATCCCTTTTCATCGAAAGGCTCCCGTCCCACTCATCACTGCCTTCATAAGCAGACTCCACTGCATCTACATGGATTGGATTCTCCTCCTTTATGACTTTCACCTTGCAAGGAGACGCTCCTTGAATTTTAGAGGGCACTGAGATGCCAAAAGATCTTGAATTCAAGTCCTTTTTCTTGGGAGAAGTCTTAAGGTTTTCCAGCTTCACTTGCTGGGTACCATTGCCTTTATTTGCATCAAAAGAGTGTGAAGATCCCTTCTGAAAACTCTTTCTCAACTTGCGTCTCCACTTCTTCTTCCCAACCAGTGCAAAGATAAAACCCATTTTAGCCATTTGAGATCTCAATTTCATTCACTCTGTCTAGAAGTGTCCTTGTTACCTTCTTTTCTAATCTATTCCTGAACTGTAATTCACTCCTATGATTGATCCATCATTCTAACGCTGCTGAGGATTGGAGATCAATGTACTGAATCTACCCAAAGGCCTAGAAGCAAAACAGATCAAAGGTCAGCAGTTATCAATGGGAGAACCATTAACGATGCGCCAAACCAGAGGAAGGTCAATTTGGAAAGGCACAATCCAGAAGAGAATCCTTCGACCCGAGCCCACACCTTCTCTAAGGTGTGAGAACGTATCACTACAGCGTTGGCCAGAGTAGAAAACACAACCCCTTCTCACCGGAAACCATAGAGAATTTCTTCTCAAATCCAAACCTCTGCAAGCAGGGACAGAGGTTTGGAAGATTGTAAGAGAAGGAGATGGTTGTGGGTCGCTGTAGATTCAAAAGCCAAACAACATTCGTTGGCTGAAAAATG
>BMK_Unigene_000210
CTTTATTTGGTTTTTTACAAATCAATTGAGTTAAAAGAAAAAGAAAAAAAAGAAGATTAGACATCCCCTTACACATGTTTAGATAGTCTGTCCTTCCTTCAAAACAGCCTTCATCTCCTAGATTTAATCCTGCCATCCAGCTATATTATCTCATTAAGAATACTTGCTAAATAAGTCCCGTACAAAACTCAATAAAATTGCTTAAAAGATGGAAATATAGAATTTAGAAAGTATCTAACAAATTTGGATCCAGTTTGGACGTTGCCCTTTGGAGAATTTCCCTTTCTTGCCTCTTTGAAACTCTTTCCCTTAATTTGCTTCTTGACTTTGGAAAGCCTTCCCTCTCTCGGACTCAAAATTTGAATGTTTCCAATTTTGGACTGCTTGCACAAGGGGTCATTGGGTGTCCCTTTTTATGTGGGCTAGGGGTCCCACCTTTTGAGCATGTAGAGCAAAGTAGAGAAGTGCGCTCATGGGCCGACCTATATGTCCGTTATGGGCTCGATTAGGACTAACTTGGGCTTGTTTTGGGCCCACATTCAGAATTTTTATTTTTAAGCCCATTCCATGCTAGATTTGAGCCCTTATGCTTGGTTGGGCCCCGATCAAAGGACCCGAATAATTGATGGCCTGGTCAATCGTTGGACCCACCAAATTTGACCATTCGCTCTTGCGTCACAATTGGATTGTACCACCTTCTTTTAAGGAAAAAAAATAATATGTTTGATATCTCTGGCCATTAAATGGATTGCTTCCCTGTTCTAATCAAGTTGGCCATTTTTTATCCATCCTATGACCTTCCCATCCCCTCTTCCCTTGATTGGCATGCTTTTTAGATGGGCAGCCATGCAGTATAGTTCACAAGGGATCGTCACCCCAGAACTGTGACCTGGTGGGTGATGGAATGATGAAATCCATGGGCCATCCTTTACCCATCGTAAAACCTTCTCATCTCGTCTTCCCTTGATTGGCATGTTTCCCAGATGGGCTGCGGTGCAGTATAGTTCGCAAGGGATCATCACCCTAAAATTTTGAGCTGGTGGGTGGTGGAATGATGATATCCATGAGCCCACCTAGATGTGTGCCAGGTCATGGGATGAGTGGGATTCATAGGGGACCATGTAGATATGGATAGATCAAGTTTCTTGGTGCCATGGTCACAATGGGCAGTTTAAGTTTCACCGACACACATTCAGTTATCCTAGTGCTATCAGTTGAGCCATGCAAAAATCATAGTTTATACTAGTCAATTTTTCAATGCTTCAAACCAAAAGCTTTAGGATGATATGAAGGAGGTGAAACTTGGCCCACTCCCTATTTATGTGGTACCCTACCTTCATGTGTTGTCACTCACTGGAATGGGCTCCACTGCTCCAGAAAAATGACTATCATTCCTGCATTCCAGTGTATATTCACTTGCTAGCTTTATTGGTAAGAGAACTTCTCACTAGCTGGCTCTTCCAACATGCACATTTCATTCATGAACGTTGTATAAGCCTGTTTTTTATGCTCGAGTGTGGACAGGTTCAAGAAAAGAAGGTGAAAAAGATCAGTGACATGAATATGGACCACTCACAAGTAGCAGGAAATGGTGGCATTGCAGGCTCAAGTGCATCGACTGGTCAGGAAGTGCGTCTTCCAAATGGAAGATGCTCGGACAGGCCCAATAATTATCCAAGCAGTGACTTCGTATTTCCCCCAGGAGGAATTCCATCACTACGCCTGCCTGTGGTAGTAACGAGCCATGAGACAAGCCTCGTTGCTAGATGTCGTAGGATATATGCTCATGCACACGATTACCACATCAATTCTATTTCAAAT
>BMK_Unigene_000211
TTTTGGTAGTATTACAGTCATGACAATGAAGCAGGTTGAGGAGTTTGCATGGGGGCTAGCCAACAGCAACCATCCCTTCTTGTGGGTCGTAAGGCCAGACCTTGTTATAGGCGATGCTGCAATGCTGCCACCGGAGTTCGTGAAAGCGACTGAGGAGAGAGGTCTGCTTGCAAGCTGGTGCCAACAAGAGAAGCTGCTTCAGCACCCTTCAATTGGGGTGTTCTTGACGCATTGCGGTTGGAACTCGACAATGGAGACCATATGTGCTGGTGTGCCTGTTGTCTGCTGGCCTTTCTTCGCCGATCAGCAAACCAACTGCAGGTACGCCTGCACCAAGTGGGGGATTGGCATGGAGATCGATAGCAATGTCAAGAGAGATGAGGTAGAGAGCGTTATTAGGGTGATGATGGAAGGAGAAAGGGGGAAGGAGATGAGGAACAAGGCTATAGAGTGGAAGAACCTTGCTGAGATTGCTACAAAACCAGGGGGGTCTTCTTACAAG
>BMK_Unigene_000212
CATCGCATTACATTACAAATAGAAATAGGTCTGTTCTTCTCTTTCTAGACCTTTCTATCTCTCTCACTCTCTACACCGACACCGCCTTGTGCAAACCTCCAAATCTCTCATCTCCTTTGCTGCAAATAGATGATGGCCTCTAATCGGGAGGTCAGATAGCATGGAAATTGACGGAAGCAAGTCGTCTGAGCTCGGAGAGTTGTCTCCGCCGGCGACAAGAGAGCCTCCACACCGAGCCCGGACCCTCCAACTCCTCCGCCACCGACTGCGACATGGACTTAACCGGATCCGGCATCTCGGCGTTCGACCAAAACGACCGTTACCGGCGGGCAGGTGTTTCAGGGACATCATCTCCCGCATCTCCGGCAAGAACCACTCCAGGTTGGAGAGGACTCTCTCCGACCTCGACGACGGCGCCGGGCCCTCCAGCCCGCACGCCGCCCTCAGCTATCCCCGCGGCGCCCACCACCCCCGGATCTCAGGCGAGAGCGAAAGTATTCTCTCCGATCTCGACGCCAGTGATGAGAGCGACTCCAGGTTTGAAAGGATTCTCTCCGGCCTCGACGCCGGAGCGGGGCCGTGCAGCCAGCTCTCCGCCCTTGCCGAGTTCTTGGACGTCCTCTTGTTGTCCTCCACCGTGGACCTACTTGCCGGATTCTCCTTCGATTCCTTGGTCCCCTCCCTCCTCGCCATCGCTAATGAGGATGGAGATCAGAATGTAATGCTTCAGGCAATTCGGGCGATCACCTATCTGTGCGACAGATCACCCCAAACGGCCGATTATCTTGTCCGGTACGATGCCGTGCCGGTGCTCTGTGCAAGGTTGACGGTCATCGAGAATTTGGATGTGGCAGAGCAGTGTTTGCAAGCTTTGAGGAATATTTCCAGAGATCTTCCTGTTGTGTGCTTGAATGCTGGGGTGATTTTAGCGGTTTTGAGTTGTATTGATTCCTTCTCCACTTGTGCTCAGAGAGTTGCTGTTTCCACTGTGGCAAACATATGCAGGGAGCTTCCTTCTGATTGTTCTGCACATGTCATGGTGGCTATTCCCATTTTATGCAATCTTCTCCAATATGAGGACCACAGTCTTGTAGAAACTGTTGCTCTAACCTTGAAAAGGATAGTGTCATCTTCTAGTTGTTCTTCTGAGATGCTGGATGAACTTTGCAAGCATGGGGTGATTCATCATTCAAATCATCTCCTAGCTTTACACAGTCTGATGACAGTATGGCAACCAACATACATGGAGTTGTTTGAGATGCTTGCTAGACTTGCTTCCGTTTCTCTTGTGGCGATCAGGACTCTTTTTGAGCAGAATATGAGCAGCACACTGAAGGATATTCTTACTAGTGCTGATCTATCGCATCAAAGGCCTCATTCTCATCTTGGTGATATGCACTCCAATTTGATACATGAAGTTCTGAAATTATTAAATATGCTTCTGCCTCCTTTACCTGGAGTTGGTGAACATATTCAGGAGCTTGCTTCAGATAAGGAAAAGATTCTAATGGATCAACCAGAGCTTTTATGTCAATTTGGGGTGGATATTCTTCCTGTGTTAATCCAGGTGGTTAATTCTGGTGCAAACTTGACTGTTTGCTATGGATGTCTTTATGTTATCAACAAGTTAGTTTATTTTAGTTCTGCAGAGGTGCTTCTCGAGTTACTCAATAATGCCAACCTTTCGAGCTTTCTAGCCATTGTGCTTGCCCAGTATGATGATCACCATGTGCTGATTTCAGCTCTGAGGATTGCTGATATTGTCACGCAAAAGCTCCCTGAGACCTTTCCAAATTCTTTTGTAAAAGAGGGCATTCTTTATGCCATTGGTGCACTTCTGATGTCTGAGAAATCTTCGAAGTCCATGTTTCAAAAATCTAGGAACATCCACCAGTCATCTGTTCAAACTGCCAATAGATGCTTATGTTACGGATTTGATATAGGTCGGCCTTCTTTGTCGTCAGAAACAGGACCTTGCAAACTTGAAAAGGATACCGTCCAGACATTAGCCAAGCGCTTAAAGTCCCAGATTGGATTAACAGAGACCATTCAGAAGCTCAAAACTTTCTCTGCACTGTTGAGTAATGATTTGAATGTGTCGTCACAAAAGGATTGTTGTGCTGATGAGGAGTACTTCTCTCACATATTAGAACAAATAATGATGGAACTTAATGGAGCAAATTCAATTTCTACTTTTGAGTTTATTGAAAGTGAAGTAGTGAGATGTTTAGCGCATTACCTTTCCAACGGGAAGTATCTAAAAGAAAAGGCTGATAGTCTCCTACCAAATGATCTCCCTGTTCTGTTGAAGAGGTTTGAGACATTTGTTAAAATTTCTTTAACAGCAGTGCATCCGCAATGTGAGGATACTTTCCTTACCTTGTTAGTACGGAAACTGCAAAGTGCACTGTCAACATTGGAGCATTTTCCTGTTATTGGGAGTCATGCTTCCATGTCAAGAGATGTTTACGCTAATATTCCAGGGTGTTGTACAACTCATCCATGTTTCAGAGTTCATTTTGTGAGGGAAGAAGGGGAATCAGTCTTATCTGATCACTCTCTGGATGTTTTAACAGTTGATGCATTTTCTTCTTTTGATGATATTGAACAATTTTTGTGGCCTAAAGTTGGCACAAATAGAGTTGACGATTCCGTAGAACCAAAAGGTTCGCTCTTCATTTTTCGTTCCCCTTTCTCTATAGGTTAGTTTTAAAAAAGGTACTTCTTTTTTCACTTTTTCCTACTTCGATCATAATGTTTGGAATGGCAGGAAAAGATGTGACGGGTGATCTGAATAATATTACCAAAAGTTCCAAGGGGAATCCTGTTTTAGGTTGTCATTACAAAGCAATGCAAAGCTTTCAAGACTCAGACATGCAGGACACTATGAAGCAAGGAGTCCACTACATAGCAGAGACGAATGCTGACATGAAAACAAGGAACTTGGTAAATGTTCACAAATTGTACAGTAGTGAATGTACGCCTTCAAAGTTGATATTTTACTTGAAAGGGAAAGAGCTTGATCCCTCGTTAACACTCTATCAAGCAATTTTGCAAAAAGTAAATGAAGACAATGATGTAACTGTTGGCGCAAAATTTTGGTCTGATGTATATGAAGTGAAATATAGAAGGGCTATAGAACAAAACCGAAGTGATACTCAAAAGAGTGATGATTCCAAGATTTCTTCTGCTTGCCGTCGAGAATTGGGGTCGTTGTGGCAGAAACTTTCATTTGTCTCCAGCATGATGGCTGCTGAGCTTCCTTGCAACTTAGATAGATCAAATCCTACTTACGATATATTGTTCTTGCTAAAATTCTTGGAGGGATTGAACAGGTTTACATTTCAGATAATGTCTCACGAAAGACTAAATGCTTTTGCTGAGGGAAGGATAGATAACTTTGATGATTTGAAGGTGAGAATACCTGCTGTTCCACAAGTTGAGTTTGTCAACGGTAGACTGTCTGATAAACTAACACAGCAAATGAAAGACCCATTGGCAGTGTCTGTTGCTGGCATGCCTTCATGGTGTAGTCAATTAATGGATGCATGCCCATTCTTGTTTAGTTTTGAGGCAAGGAGGACGTACTTCCGGTTGACCGTATTTGGTTCGTCGCAGTCTCAGCCACATCCCTTGCAGCAATGAACTGGTGATTATACAAATGGCACAAACAACAGGCAGTCATATTCTGATCGCTTGCACCGTGATAAGTTTCATGTCCACCGGAGCCATATTCAGGATTCTGCAGCGCAAATGATGAATCTGCATGCCCGTAACCAGGCTGTATTGGAAGTGGAGTTTCATGAAGAGGTGGGTACTGGTCTGGGTCCAACAATGGAGTTCTATACCCTGGTCAGTCATGAGTTCCAAATGGCTGATCTAGGCATGTGGAGAGATGGTCATAGCTCACAGGTTGAGGATTCAAAGCATGTGATAGCTCCTTTGGGACTTTTCCCTCGCCCATGGTCAGCTGCATCATGTTCCTCAAACGGGGAATTATTCACTGAAGTGATCGATAAGTTTCTCCTACTCGGGCAGGTTGTCGCGAAGGCAATTAAGGATAGAAGGGTTATGGATGTTCCCTTTTCCAAAGCCTTCTACAAACTTATCCTTGAACAGGAGCTTGATATATATGACATTAATTCATTTGATCCTGAGCTTGGAAGGACTTTGCTTGAGTTTCAAGCTCTTGTCGGGAGGAAAAGAACTATGGAATCTGATTCCGGAAAGAACACAACTTCTAAATCTGACTTGCACTTCCGCGGTACCAGGATTGAGGACCTCTGTCTTGATTTTAGTCTTCCTGGCTATAATGATTATAAATTTGGCTCAACACCAGACCAGAAAATGGTAAATTCTCTAAACCTGGAAGAGTATGTTTCGCTTTTGGTTGATGCGACTGTGAAGAGTGGGATTTCCAGACAAGTGGAAGGTTTCAGAACAGGATTTAATCAGGTGTTTCCACTAAAAACTCTCCAGATATTCACTAAAGATGAGATTGAGCGTTTGCTCTGTGGTGAACAAGAAACTTGGGTTTCTGGTGAGCTGTTGGATCTCATCAAATTTGACCATGGTTATACAGCTAGCAGTCCTCCCATTAACAATTTCCTGGAAATAATACAAGAATTTGGTTGTGATGAGAGACGGGCATTTCTACAGTTTTTGACTGGAGCTCCTCGGCTCCCTCCAGGAGGCCTAGCAGCTTTAAATCCAAAACTCACAATAGTCCGCAAGCATTGGAGCAAATTGCCTGATTCAGACTTACCAAGTGTCACGACATGTAAAAATTATCTGAAGCTTCCTCCTTATTCTTCTAAGGAGATAATGAGAGAGAAGCTGTTATATGCAATAACCGAAGGGCAGCGGTCTTTCCACCTCTCTTAAAGAGCTTTTTGTTCCTCCCAAGCCTCTCCCTCTCTGGTGCCACATCTCGAACCCATGGCTGGATGATTTCAACCAATGGTTCAAACCATCAAGCTAGGATAAAGATTGGCTCCCAAGCCTCTCCTTTGTATATATGGTACATAGAATGTGAATTTGTAATTTTCATAGTGTATAGAAACTATGAGGAAGTGCTTGAAGTGAAGAAGGGTGGATATGACCCTTGGGGCATGTTTGTATTTGCAATGCATATGAACTGAATACGTAAAATTTATGCCATAAGTGGCTAAAAATGAAAGACCAAAAGGCGATTTAAAAAAAAAAGAGAGCATCAAATAGCCTTTCCTATCGCAGAAATAGATTTTTTTTTTCAG
>BMK_Unigene_000213
TGGCCATCTACAAAAGAAATAAAAAGGGCAGAACGGATAGAAATTAGAGCTGTTCTCTCTCTCTCTCACTTCCCCAAGGCATTTCCTAGAAATAGTAGAGCATTGTCATGTACTAGGCATGCTCGCTTCTCTCTCTGCTAAAACTGTATCATCTGTGGGCTTTTCTACCACCTCTCTCTCTACCTCTCTTGAAACCTACCACCAAGCATTTTAGGCTTATTACCTCTGTCTCTCTCTCTCTCTCTCGAAACCCATATAAGAAAAAAGATATATTTGTGTTCTATATCACCACATTCTGTTCCAGAAGTTCTATCTCTTTGTTAGGTGTCTCCTGGATCTGTCATTTTTGTTTATTCACTGAAGCATTTGTGGTTCCTCTGTTTGAGAGGGAAGCATGAGTAAACAAGACGACGTCAAGTTCTTGAAGATCCAGACTTGTGTTCTCAAGGTGAACATACACTGTGATGGATGTAAGCAGAAAGTGAAGAAATTGCTCCAGAAAATTGATGGAGTCTATACAATCACCATAGATGTAGAGCAGGGGAAGGTAACTGTTTCAGGCAACGTAGACCCATCCACTATCATAAGGAAGCTTCAGAAAAAAGGCAAGCATGCTGAGCTATGGGGTTCAAAGGCTGGTGGCCACAACCACCTTAACAGTCAGTTCCAAAAGATGCAGATTGAGAATGGCAAGGGTCAAAAAGATGGGAAGCCCCAAAAGGGAGGGAAGGATCAAAAGGGTCAGCAGCAGCAGCAGCAGCAGCCGCAGCAAATGCCGCAACACCACCACCACCAACAGCTGCTGCAGCATATGAAGGGGCTGAAAGATATGAAGCTACCCCAGTTCAAGGACATGAAGCTGCCCTTCAAAGACCCAAAATCTGTCAAGTTTAGCTTGCCAGAGGATGATTTTCTCAGTGATGAATTTGACGACTTTGATGATGATGATGATGATTATGATGATGATGATGAGTTTGATGATGACCTTGATTATGATCATGAAGAGCTGATGAATAAGAGGAAGCTACCAATGAATGGTAATGGGATGATGATGATGGGTAGTGGCCAGCATCTTCATCGTCCACCCATGAATGCCCCCCATGGGATGAATGACAAGAAGGGTGGAGGTAATAATGTTGGTGGGAATGGCAAGAAAGGTGGCCAAGATGTGCATTTGCAGAACAAGGCCATGGGAATGAACAATGATGGTAAGAATGGCAATAGTGTGAAAAAGGGTGGTGGAAACAATGGTGGAAATCAACAAAACCAGCAGGGAGGGGGTGGAGCGAACAAAAATGGGGGAAAAATTGGTGGACCACAAGATCCCAAAAATGGGGGCAATGGTGCTGGTAATAACAAGAATGTCCCCAATGCCAATGGTGGGGGAAACAGTGGTCATCCTGGTTCAGGCAAGAAAGGTGGTGTGGGTGGTGCACCCAAGAATGATGTGGGTCATACCATGAACATGGGACAAGGCTTTCATGACATCAATCTGGCTGGCCCTGGGAACATGCCCCAAATTGGTAGGATGCATCCAATGGCTGGTGGTCAGATGGGTCATCAAATGGGTCATCAGATGGCTCCTCAGATGGCTCCTCAGATGGCTCAGATGAGGAATATTCCAATGGGACATATGGGGAATATTCCGGCGGTGCAGGGGCTGCCGGCAGCTGCAGCAATGAACCCAAATGGGTACTTTCCAGGGGCAGGGCCTGAGGTCATGGCCGGAAATCCTTACCAACAGCAACAATACATGGCCATGATGGCCCAACAACGGCAGAATGGTAATAATGAGCGGTTCCATCCCATGATGTATGCCCGGCCACCACCGGCGGTTACCTACATTCCACCGCCAACACCATACACGCACTACTTCAGCGATGAGAACACCGCCGGTTGCGCCATCATGTGACCGGAACAGGGGTGCTCCCGCTGCTGGAGGAGGCGCCATCCTTGTGTTTGGTGTTGTGGGTGTTGTTGCTCTGTTTATCCATGTTTAAGAGGTGCTTCCTCCAGTGTATTTCTGAAGGGCAGATTTGGTCTGTTGCAAATACATGGAAATGGGACATTTACCGTTTTATTTATTTATTTTTCTGTTAGTTTATCTTAAGCTCATTTATATGTTATATTAATATCTACATAGGGACATAGATAGATAGATAGATATGTTAATGTGGGATTAGTGGGTGGGTGCTTATGACTCTTTTAAGAAAAGTGAGAGAAGGAGAAAAAAAAAAAAAAATGTAATGAGGCCAGAGAGAGATTCTTGCTTCTTGAGATATGTGTTATATGTGTTTATAAGTTTAGAGAATAATATTTGGCAGCAAGCCTGTTTCTGTTTCCAAAAAAAAAAAAAAAAAAAAAAA
>BMK_Unigene_000214
TTTTTTGGGAATGCAAAATTCTACCTATACACCGACATGGCCTAGAGTTTTTTGGGAATGCAAAATTCTACCTATACACCGACATGGCCTAGAGAAATACATGACTACACATGAGCACAAGGCAGCAGTTTCTTTGTCCAATCAAGCTTTTCTTGGATACTGAGTTAATATCTTTCTGTCTCAAAGAAAGAAATTGCAGAAAAAATTGGATTATTTTACACAAATCTTACAACATTTTAGCATTAATTTAACTTACATAATAAATCATCTACCTTGCCAAGTTGCGACAGTTCTTCAACGGTGTCATGAAGTAGACTATCCAGGATTTGCACTACAAATTCAATCCCAATCTCTTCAATATCTTCACATTTCGATACACCTACAGAAACCCAGTTCAGTTTCTTCATGTCATCTCCAGCCATCAGACAAATCTCTCTCCATACATCCGAACTGGAAAGAGAATTCGAACGCTTCTTCCTTCTCTCGCCATCTACATTGTTCTTTGGTTTCACTTCTTTCTCATTTAAGCTCGAAATCTGGCTACCATGAGAAGATGCCAAAGATAGTTTCCTTCTTGATTCATCTGATGTAATGGGGGCTTCAGAATCATTGAGAAAATCTTTGTGGGTGTCGAAGGGGGAATCAAGAACAGAGACGGGGCTTGAATTCTCAGAGCTAGAGTTCGATTCCAATCTCTTATCCAAAGTGACCCCTTTTTTCTTCTTGGTGAGCTTCATGATCTCTGCAATTTCCTTGTGGTTTCCAGGCGATTTCGAACTGGGTTTTTTGTAAATTTCTCTCTTGCTAGGAGGCATTGCAATCCCAGTTTCAATTGAATTGCTTTCAATCCTCATCTCTGGTATGATCTTTCTGGAAGAGGGTCTTCTATCTCTCCCTCTTTCCTTTTTCTCTGCTCTGCTCTCTTTTTTTCTCTCCTTTGCCTTGCTTTTACAGCTTTCCCGCCTCTTCTCTTTCAATTCTCCAAAACCCATGTCAGCTTTCAGCTCTTCAGAAAAACCCATCTCAGATTTCAGCTCTTTAGACCCTGACATTGTGGGTTTTTCTCCACCATCTGATCCAAAGCATAGAAGTATGAAATCTTGGTTTTCTTCTTGCAAGAAAGTAGGGACCTCACGGAATGAGAGAGTCGGTCTGACGCGTCTATGAAGCCTTTGATTTGGGCCGAATTCAAGCCAATTATTGATAGAATTAACCGATCTACTTCGACCAATTGAGTCTGGATTACTCACCAAAGGAATGGAACCGAGTTCGGGCATCGAATCAAGACCCATTAGCCTTGCCACAATGCTAGGTGAAGGTTTGATCTTCTCTTCTGCCACCCCATCTTGACAATTTTCAGTTTCTTCTCTATCAGTTTCTTTGCTGTGATTGAAATATCTGACCGAGAGGTTGCCACAGAGGAAACGGCGAAAAATGCCAGAGAGACACCCAGCTGCTGCATCATTGGAATTCTGCAAGCTGACACCATTGTAAGGAGTGGAGGAAGAGGAAGAGGAGGAGGAGAATTTCATTAGAAAATGTAGGAAAGAGAGAATGATCAAAGAAAAAAAAGAGAGAAATAGAAGATGGGTATGATTAATCTGTCATTTGCAGTCAATAAAACTTGGAAAAGTGAGAAGAGCAGAGAGAGATTTGAAAAGTAAGAAGAGTATAGACAGAGTTCAGTGACAAGAAGAGAAAACAGAGAGGGAGTTTGATGAGTACATCATCTCCATTCTCCACTCCTTGCAAGGCAGACAAGAGGTGGGTGTAAACTGAAGAATTGAATACAAGACTGAGAAAAAGAAGACGGGCAGTTTT
>BMK_Unigene_000215
GTTTCATATCTATAATTTAGTTATTCGAGGAAAGTCTGACAGTTCATGTTTTCATAATTTTATACCTTTGGCAGCCATGCATATGACGTCTTAATCCGGACGTTAAAGGAAAGGGGGGCCCATTAAACAACCCGGAGCCCCCTAAATGTCCACAGGAGTCATCCAGTCTGTTACTTAGTGCTTAGTACATTGTGGATATGTGCAGTTTGAATGGCATGAAGAGAATGATTGTATCTAAATGGGCCCGGCAGATACACCCTGGGTCTACATGTAACTCAAACATAAGGCGTTTAATTATTTATTTATCCTTTTACTAGTTTGCCTAAGTGGCCAGGGAATGGGACTTCCAACATGAGCGCCAGAGATCAATCCGTCTGGTACCGTGAAGCCGAGGTGCCTCTACCACTTAGCCATCAGTTGTTTGGCAACATTAGGTGTTTATTTGTTTCTTTATGTGGCTAATAGGAGCAGCCTGCACCTTTTTACGTTTTTCTTTTTGTTGCTTTATTCGACAGCTTCTTTAGTAAATTATTACTGGTGTTTTTTTTTTATTTTAAATATTATGCAGTTATATATATAAAAGTTGATATTTCTAGGCATACAGAGTCCGAGTCACATCAACATTGTTTAGAAAGAGTTCTTAAGTACTGTCAATAGGGAATTGGACTGCTATTATATCAAGGGAAAGTTGTTTGGGAAGAGTTCTTAGAAGTGTCTAAACTGGGTAATTGGCCTAATATGTTATGTATGCGTTTGAGTCATAATAGAAGTTCTTTAGGAAGACTCCCTTGTTAGAAGTGTCCAATAGGGGAAAATTGGCCTACAATTCTATATAGCTAGCATGCAAAAATCCTAAAGACTTTAAAGTTTTACTGCACAGCAGTATTGACAATTGAATAGTGAATTTTGTTCAAGTAATTTCCTTTTTCTGCTGCTGACTATACAATCTGAAGGTGCTGATTCTAGGTTTTATCAAGTGGTAGACTTCTGAAGTACTGGGCCCCCTCTGGTTGTGGCATGTGCTGCACAAGGATGTTTTTAGTGCTTGAGTCGTTATCCTTCCTGCAGTTAACATAGATGTCACAATCTTCTTCCTATAAAAAGAACATTACAAGTTACACCAAGGTCTTTTATTTATTTTTTATTTTTTAAGGCAACGTTAAATTATATTAATAAAGGAGGAATAAAAGAGAAACACAATAGAACAAAAAAGAGGTGCAGGTCTAAAAGAGTTATATCCCACCACTACAAAAAATCGAAAAAAAAATTACATAATTGGATCTTTTATTCACGATCTTCTATGTCTAATACTAGTTTTGCTTTATGATTTACAAAGTTATAGTCGTAGACTTATCATCTTTATTGGGAGACATGGTTGGATTGCTTGATATTGAATTCTCTTTACTTATATATGGTATTCACATATGGTTATGACGGCATCATCTTTATTGGGGGGCATGATTTGCTGGCTTGATATTTAATTCTCTTTACTTATATATGGAATTCACATATGGTTTGATTTCTGTACTTGGTCTTAGTGCCCGTTCTGTGTAAAAGTACCATAATAGGAAGCATATTGATCTTGAATTTTATGTGGAACCTTTCATGACTGAAGCCAGTTTCTTCCTTTAAATTTTTGGCACAACTAACTTATTTGTTTTCCTTGTGGATTGCCTCCAAGATCTGTTTGGATGTCGAGAAGCAGTTAGAGAAACAAGTGGAGAAAAATGTCCACAACACATTTGAACTTAAGACAGTTCTCTCCACCTTTTTTCCTCATCTAAACATACCTGAGGACTTGCAATTTTCCCAAGTCTTAATATTTTCTGGATTTTTTTTTCCTGATCATGAATTCAAAGGGTCATCACTTTGCCACAGGTTCCTTCTTATGAGTTGATGGGT
>BMK_Unigene_000216
ATTTTATTCCACTCCACCCCTCATTCAAACAAACTTGCCCTAAGGCTTTCTTAGATTGGTATATATTCTCTTTCTTAAAAATTTTTTTACAAAACTCTCTAAAAACAATCAAACAATAAAAGGAAAAAAAAATGCACATCCCCGATGCATATAGACAGACCGTAGGAAGAGTTAGAGAAGCATAATAACAGGAAATAATGCATGCAGAGATCTACATGTAAACCATGTGTGAAAATACTTGACTAAACTTGAGCCTGTGCTCATGGATCAGAATCGTGGTATCATTCACTGTCAGAGTCGACCCTGAAAACCGATATGACATGGCATCACGGCCATTGTAGTCCATCGTGGCATGAATTCTTTTTCAAGCCCGTAAAATTTTTGAAAAATGGATAATGCTAGAAAATAGTTTTTTTTTTCCTTAGTACACACTAAACCAAAATATCAATCCCTCTTAGTATAACATCACATATCATTGTTTTCTCTGAACTTGTTTCAAGTTTGTTTAGATTTAATGATAGACTTGATTGTTATGGGCCTTTTCTTTACTAGAATTTCAATAATTCATCTCTAGAGAATTTCAAATTCTCCAAAAGTTATCCCCTTGACGTGGAATTCCAAATCTCTCCTCTTGGTTGAGGATTTGAAATACTAACCAAATGCACAATGAATGGAATTTCAGAAATTCTAAAAGGTCATTTGAGACCTCTTAGATGGTTAGAATTTAAAATTATAGTGAAAGAAACATAAACCCTAACATCCCAAAAAAATTTTCAGGAATTCAGGTAAAGTAACATGCCCTTCAAGTGGTTGGAATTTTGAAATGCCAAGATGTTACAACATGTCCAAAAAAAGCCCAACATAGCAGTGTATGAAACTCTAGTAAGAAACATGCCCTTAGTTTCCATACATGCTTTTAGGAGTCATTTTTTTACTGAGATTTCTGACAAAAATCTGGTATGTTGGGAATTCATGAACATGATGAAAATTCTATATTTCTTTAATATTATCATTTCAAAATTTCAGCCACCTAAAAGTCTCAAATGACCTTAATTTGAATTCTAGGAATCTCAACCTCCTTGCTTTTTGTTGGTACTTTTGGCTGCACAAGTTCAAAGGAGGATTCAAAAATTTCACATGTTGAAAAATTCAAGGCCCGTTTCTTTTTGGAATTCAAGGATTTTCTGTTTGGGAAAATTTCTAAATTTCCAGATATAGTGGAATTCCTAGATACACCCTTGTACATAGCATCTAGACATTCCATCAATAGGCAAAGGAGTAAAATTCTTGAATTCTAAAGATCATTTGAAACATTTCATATGGCTGAAATTTTAAAATGCTGTAAAGAAACATTGTATTTACAA
>BMK_Unigene_000217
TTCAAAGCGCCCTCACCATGCACACGAGCAGATGCGTTTCGCCAAATCGAAGCTGCCATTTAAAATCCTTCCTCTCCTTTCCCCAAATCTCCCAAACTGCAGAAAATCTCAGATCCTATTCCTAGCTTTCCACGGATTCTTCTTTCTCTGTCGCGGGATTCGGCTCTCATTTCCAGGTTTTCTTCACCTTCTTTCCGATACTTTTTTTTTTATCCGATTTCAAGGAAACCGGTTTCGTTTGCTTTTCTTTTTAAAGTGAACGATCATTCTGAGATTTGAAGGGGAAAGAAGGAATCTTGCGTTACGTGATCGCTTCTAGGGTTGATTTCGTTCCGATCGGGAAGATTGTTGAAGAAAATACTGGTGTTTTTGGTTTCTGCTTGATCTTTTCTTCCAAGGGGAGGGATTCTAGGGCTTTTTGTTGTTTGATTGGATGGGATTTGAAGGAAATGAAGGTCTTTAGGGGTATTTCTCTTTTCGTCTGGAATTTGAAGGAAATGACGAATTTTTAGGGCTTTTTTTGGGGGAAGGAGAAGAATTCCTCTTCAATTGGAAAGGAGGTTGAGGAGAAAGGAAGGATTTTTGGAATTCTTCTCCATTCGGAAGGGATTCGAAGGAATCTAGGGTTTCTTTGATCTGTTTGTTTGGGATTTGAAGGAAATGAAGGATTTTTAGGGCTTTTCTTCCAGAAAGGAGAAGAATTTCCTTCCAATTTGAAAGGATTTTCAGAGGAAAGGAAGGATTTTTAGGGTTCTGGTTCGAAAATTCCATCTTCGATGGCGACGTCGGCTTCTTCCTATTGGTGCTACCGCTGTAGCCGCTTTGTTAGAGTTTTGAACCGCCACGCGGCTGTCTGCCCTGATTGCGATAGTGGGTTCATAGAGGAGCTCGAGACCCCACCTCACCGGGCATCTCGCCGCCGTTTTCCTCCTGCCGCAATGTACATGCTCGGCAACCGCCGGAGTCCCAATCAGAATGCCAATCTCCATTTCCGTCGAGGCCGCCGGAATGGTGGCAATGGACAGCCGTTGGATCCTGTGATTGTCCTCCGCAGCCCTACTGATAGTGGTGGAACAGATGGCCATGGCCATGGTGGTGGTGGAAGCTATGAGCTCTACTATGATGATGGCGCAGGGGCCGGCCTCCGGCCACTGCCGGCGAGAATGTCCGAGTTTCTGATGGGTTCGGGATTCAATCGTCTTCTTGAGCAGCTATCTCAGATTGAGATCAATGGCAGTGGGCACTGCGAGCCCCCGCCTGCATCGAAAGCGGCTGTGGAGTCAATGCCCACAATTGAGATAGCTTCTAATCATGTTATCACAGATTTGCACTGTGCTGTTTGCAAGGAGCCTTTCAAACTCGGCTCCCAAGCGCGCGAAATGCCCTGCAAACACATTTACCATTCAGATTGCATTCTGCCTTGGCTTTCTCTCCGCAATTCTTGCCCTGTTTGCCGACATGAATTGCCCACAGATGCCCCTGGTAGGAATTCACCAGAATCAGATACATCACCACCAGACGAGCAATCTTTGGCCAATGCTGAAGAAGACACGGTGGGGTTAACTATATGGAGGCTTCCAACAGGTGGGTTTGCAGTCGGAAGGTTTTCAGGCAATAGACAATCTGGGGAAAGGGAGCTTCCTGTTGCATATACAGAGATGGATGGGGGTTTCAGTACGGGTGGTGCACCTAGGAGGATATCCTGGTCTTCGCGGGGCAATCGGTCGAGGGGAAGCAGTGGGATTGGTCGGGTGTTCAGTAACTTCTTCTCCTTCTTTGGGCGGCTTCGGTTTTCGTCTGGGTCTTCTCAAAGGAACCAACCAACAGGTTCTAGTTTGAGTAGAATTTCAACAAGTTTGGGTTTCAGTAGAAGTTTTCAGAGGCAAGCAGGTACTTCAGTGTTGGAAGATGAAAATGGAATTTCAAGATTGTGATTGGGGAGGAGATTGGAATGGCTTCTTATTTTAGTTTCCTACTTGATCCTTAACCATGGGGTATTTCATAATTTGTTTGCTCTTTATAACCATTCTGAAAGGAAAATCTGTAAGGGCGTGGTATTGAGTTCCCACTGTACAGAGGAATTGAGGAATTTCACGATTTAAAATCTCAGTTTGAGAAGTATCTCTGTGGATGATTGGGAAAATATCATGTTCTTTTCTTCAATGTGTTGGGATCAAAATAAAATGAGAAGATTTTGTGAAGAAGGAAAAAAAAAGAAAAAAGAAAAAAGGAAGAAGCTCTGCTTGAAATTAGAAATCTGGCTGCTTGTGGAAACTGAGAAGTTGTATATCATGGGACTCTGTGGCATGCAAACTAGGAAGTAAGATTTCATGAGACTTGGGCTGTATGAAAAATGCATGTTTTGAACTGAACACCTTTCATTTGTTATACATTTACATCTTCCTCTTGCCTGTAATCACTTGTTATGCAATGGCCTCAGTTGGAAACATCAGTTTTTTTTTCTCTGAAAATCTTGAATTTTATTTCATCTTTGTGCCATGATCTTATCTACCACATGGGGTGAATGTTGTCTTTCTCCTAATTAGTTAGAATCTTTGTTATAATACGCTGCACATCTAAAA
>BMK_Unigene_000218
CATTTGCCTCTCGTCGAGGTGGTCGAAAAGGTGATCGGCCAACTGTGCTCCAATGGAGTGCTCGAGACAGTAAGACGTGGTCGTTAGATTCAGCTCGCCTTTTTCTTCGGAGATCAGTAGGCGGGCCAGTAATGTGTTGGGTTCTTTGATGATGCCGTTAGGTGTGAGAATCCAAGTGCAAAAAACAGCCTGCCGAGATCGTTCTTGCTTGAACCGAATGGTGAGATGACGGGCGATGGACACCCATTCACTTCTGTCCTGCACGGGGCCATTAATGCAGGAATCATCGCCAGCGAAACAACGGGCTTTATCCCCTAAATAACCATATCTAAGTCCTGTGACGGCGCAATTGAACATGGTGTTAAAAAACCAAGTGGGTCCTTCGCCAGTGTGCCGCATGGTTGCCAGTGGGCCCAAGGATGTTCGCAATCGCGTTTTAAGACTGAAGTAGTAATCAGTGATGGAGTCGGGTATGTCGTAAGCGGACATCATAACCATTTCAAGACTCAAGGCGTCGCCGGTTTGACTTTGGTCGAACTCG
>BMK_Unigene_000219
GCAATATCCCGTCACACCAACCTATTGAATTAATAAAAAAAAATACAGAAGATTAAAACATTAAGCTCTTCGATTATTCTGGTTCCACATTATATAAGCAGAATGGAACTTCAACACAACTGCAATCGGATAACAATTGAAATGAAGGTTAATACAACAAAAATACAAAACGGACGAATATAGTGGGTTTTCGTAGTCTAATTGGGAGTTAAACTGCAATATAAATTAGTTGATCAGAATTAAACCCAACAAAAAAAAAATGTGAGGCCAACAAACTCCTGGTCGAGCGGTATTGGCACCTTAATTCCACACACATGCCCAAGTATCAATCCCTGGGTCTTCAAATAAAAGTGTCGCTCCTGGACCATAGCGGGAAAAATGAGTTGTAAGAACTAACTTTGCAGACAGAATTTAGAAGAAGAAGCCGGAGCTGGACCATAGCGGGAAAAATGAGTTGTAAGAACTAACTTTGCAGACAGAATTTAGAAGAAGAAGCCGGAG
>BMK_Unigene_000220
GCTTTAAGTTACTATGATTTGCCTCGTTACTTGAAGCCATGCCTTTTATACTATGGCCTTTTCCTGCCTCTCTGCAAGATGAAATCAGTTCAAAGAAACTAATCAGGTTGTGGATTGCTGAAGGACTCATTAGTCTGATAAGTGAAGACCGGGCAGATGACTACTTACAGGAGCTGATTGATATGAGCATGATTCAAGTGGTAACTAGAAGAATTAATCGATCAGTTAGAACATGCCGCATCCATGATCTTTTACGTGACCTCTCTATATTTGAAGCTAAAGAAAATAACTTCTTTGCAATCCAGGCTGATAATGGCACCAATGAAGGTTTAAGTAGTGTGCGGCGATTGGCACTCTATTGTGACACCGAAATGAATGAAGCAATAAATTGCCCAACTACAGCCCTGCGTTCCATGTTGTGCTTCTCTGACCGTGCAATTGACTTTAAAAAATTATTCAATGGAGACGTCAAATTCCTAAGAGTGTTGGAAACAGGTGGAGAAGCGATGCCAAGCAAAATACCTAAGAATATTGGAAAATTTGTTAATTTAAGGTATTTGAGTTTAAGAGGTGATGCAATAAAAAGTCTTTCATCCTACTCTCTAACCTACTAGCTCTGGAGTTAACATTCACGGGCACCTTATGACATGAAATTTATAATTTGGGTCAACTGAGGCATATATACACATATGACTATGTTATTGATAGGGACCCACGACTACACAAGTTAAAAAACCTCCAAACATTATGCTTATCTGTCGGCCATTGGATACAAGAAAATTGCTTAGGAAAGCTGACTGATCTTAGAAACTTGGAAATAGATGGAGTTCTAAAGAAACACCACAAGGCATTGTTTGTCTCTATTGATAAACCGCATAGCCTCCGGTCGCTTAAACTAGTATGTGAGAACTCAATCCCCATTCAAGAAAAAACAAACCCAATCCCACAGAATATGCCTTTTGCACATGGTTCACATCCACATCTCTATAAAATGTACTTAGAAGGACTAATGAAGAAACTAATTGAGTTGCCACAAAATCTTGCTAAGCTGACTTTGTCGAAGTCCGAATTAGAACAAGATGTCATTGATACACTGGAGAAACTGCCAAAACTTGAGACTCTCAGATTATTGGTTGGATCTTATTGTAGTGAGACCATGCATTGTTCTTCAGGAGGATTTCCTCAGTTGAAATTCCTCGAACTCGACTGCTCACATCTAAAGAAATGGACAGCTGAAGGATCAATGCCATCTCTCGAAAGTGTTGAACTCCCAATAGAGATGATTTGGGAACTCTTCCAGAGAGAGTACGTGATCTCTTGAGGTGAAATTGGTTCAAGAAAGAATACAAGAGGAGCATAAATGGATTCGGCTGTAGATCAGGTATTGTATGTTTTCTTAGTTTTATTCTATAAGTTTGGCATTTAATAGTCATAGTGGATGTGAATACTCTGCAAGTTGTACTATAGGTAGTTCTCTCATACTTTCTAAAATACAACATGTGACAACGAATGTTGGGCCCACTGTAACACTACATACAAGAGAGCTTTGAAGTTTACTTACCTAGAAAAAATATATAAGGATCAGTAAATGAGGCCAGCTATTTGATCTAAGGCCTGTTAGATAGATAGTGCATGGTTTCCTTCGTTATAGATCCGAGAACATTTAATGGAGTTTATTTCTTTAGTATAGATGGCTACATCCCAAACACTTCATTTATTTAGCAAGCCCATGAGCACCACAAAATTCGTTATAGGTCCTATTTTAAAAAGCAGCAGAGAGATTCTTGTTGTTAAAGTTGCAGATGATCCAAATGCATTAATATATGTGTTTACAATTTGATGCAACCTTGAGCATTATGCAAAGGGAAATGTCCTACCACTTAACTGTCAATGGATTGGTCATGGATCGATCATGGATCAGTACACCGAAGACATTGTCTCGATTTTTTGTCCTTAAATTTTGTTGTTCTTGTTAGTGTTGCTACTATTGTTTCGTGGTGGTTGTTATTATTCATAATAATAATAATAATGATGATGTATAGATTATGTTATTATTATATAGGTGGGGCCCA
>BMK_Unigene_000221
CTGATACCATGTAAGAAACCATGTTCTGACCCATAAGCTTAAGCTCATAGGTGAAAGGCCCATGCAGGTATATATGAAGCCTTGCCGAAGGCCTTACTTAGGCGATGTGGGATGGGGGCTTTACTTTAACAACATGCTATCATATTATGCATCGGCCTCGGTACACAAACTATTGGCAACCATCAAAAAGTCATGTTTAGTGTGTGGGTACGCAATATGCTGCTAAGCAGAATACAGAATCCATTTAACAGATGACAGACATAAAACATATGACCAGGAAAATTAAGCATGAAATACATAGGATCTAAACAACCATGCATCAAACAGTTAAAAACCATATTTTTAACTAGCCTATTCCAAGTTCTCTTTCCATCCAGCTCATTTCCATATTTAAGATCTCCTAATACAACCATTATAATCATCATCATCGCAGCTAAATTGCATGTATCTAGCTCAGCATTGTAAAATATACTTCTCCACCAATCCCTTGTTAAGGCTAAATTCTTCATCACCTAATCCCCGAAATGTCACTTCTAAATAATTTTCCCAAGCATTTATCAGTCTCCCCTTTCCCTTAGTGTCATGCATCTGCAACCCTTAACAATTTGAATGCTGATAATAATAGGACAGAGATCTTATGTGAAATCTATTAGAAGAAGAGGACAACAACGTTGTGAACAGAGATCCATAATCCATCATTAGAATGGTATTTGAGGAGCATAAGTGTCTTTTGGAAAAGGGATCACATACATATTTGTCACTTTTTTGAGTGGTAGATGAGTGGTCATATAAATTGGTAAATTAGATTGAGATTTTAGGCCAAAGATATTTGAGTGGGTAGCCTAATTGGTACGTCAGTGGTTTTGTGATGGGGTTTCATTTTCCCAAAAAATAAATAAGAAGCCAAATACTATTATGGTTTGCTTGCTAGTAGATGAGGACATTAAAAACCTAATTAGAGAAAGGCAAATCTGTCAAAGAAACCTTCATGCTATATTTACACAAGTGGGATAGGTGGTAGCAGCTTGAGTAGTAGCTCATGCATTAGTAGTTCTAAAGGGGCAATTGTTCTGTCAAACACATGGAGAATGCAGAAGGATAAAAATGCAATGCTAGAGCATGGAATGGGAAGCATCAACCTGATATCAAAAGAATTGAATGCAAATCAGCCATGGATAGAATGATTCTTTTATAAGACATAGTAGGCGAAGGATACGTTGGAGGCATATAAGCATAAATTTCATTTCCCTAGAGAGATATGAAAAAGTAGGTTTCCAATGCTTTTAATTCTCACATTCGATTGAGAGTATTTTATATTATAATTGTATATAAAAGTGTCAAGTAAAATAGAAAATGCAAAGAAGGCCAAGATAACCAGAAATCGGATGAGAAAATCCAAAATAAATGCTCTTAAACGATTATGGCCCGAATGTATCAAAACAAACCATATACGCAAGGCAAAAAGGAATTAGGACCAAAATGTTACAATGCTGATACCATTCTAAATCATTGTTGGGATGCCAATCCACTGGAAGGCCTAGTGGTGAGGCATCTCCTTGTCAACAGATACAACCGGGGATCGTTTCCTCAAGTTTGTTGGATAGGAACTTGGATAGTGTGACTGTGGGTGTGAATATGTACCAGAGGGGAAAAAAAGTGCTGGGGTTAAACAGTTTGGTTGTTTCAGCAGAAACAAAATGAAATTAATTATCATCTTTACAACGAAAATATATTGTTCACTTCATTTGTGTATGCCAAAGCAATCAAAGGACTGTTTAGTGAAAGAGGTCTTAGAAAGAAGACTCCCAATATAAAACAAGCAAGCTCTTTTGTAAAAAGTCCCATACAAAAGATCACATAACAAGGATCAAATTTGGAGAGTTGTGTGTCAAAGTATCATCATCATCATATAGAAGCCTATCTCATATATTAGAGCCTGTCCTTATAAGATCTACATTTTTACTAAACCCTTAATTCTCTAAGCAGAACTCCTATTGAAGTATGGAAAGGTTTTGAACCAATCGTCAATTAAACACAAACCTTCTTTACCTGATTTTGGGATTGGCACACAACCTTTTGGAGTTAAAAAGGTATCAACACATGTGGAGTTAAAAAGTATACTAACAAGAGAATAAACATAAGTAAATTAGATTCTTTTTATCAAGAAAGCTTGTGTACCGATTGCGAAGCGATATCTATCA
>BMK_Unigene_000222
CTAATTTCATTTTGTTTAAATTGAGCTCCTATTGAAATGGGTCATTAATATTTTGATTCACTGGGCCATTTATGTTTCAAACAGCCTTTTTGGATCCTCACTGCATCACTTATGCATTAGAAAGCCATAGATAAACTGATTACATACATGATTTCCAAAGGCAACGAAAATAAACTGGAAAAAATATATACTTCTATACAAGGCAAGAAAATAAAGTAGAGATTGGTGATCAGGCAAGAAACATTAGAACATTAACCCAGCGAGAAGCAGAAACCAATCAAGATATTTCTTAAAACATTTTAACTGACCGATTGCACAATAGACAACTGAAATGTAATCATCTAGAAGAGAGATGCTATGCCAGTACAGGTCCCTGATTTTTCATCCTGTAGACACTGAAAGACTCAAGCACTTTTCTGTACGCGTTTCTTGGAGTTGTTCACGCGGCGAGTCTTAATGAACATTTTTTTCAAGTCCTGATCGGGCCCCTTTGACTCCATCTCTGTTGTCCAAAGGCTTTCCAAATTGTAATAAGCCCTTGCCTTCTCATCAAGAGCATGGATTATCACAGGCCCAGAATCAATGACAATCCAATTTCCTCCTTCTTGGCCTTCTACACTGGGTAAAAGTAAACGGTCAGCTCCTTTCTGCTTTTGTTTCACCTTGTGGATTAGGGCTTGGGCAATGTTTCTGACGTGCCAGGTGGATCTTCCGGTGGCGACGACCATGAAATCTGTCCAGGCACATTGGCTCCGGACAGGAATCACTCTAACATCACCCGCTTTCACGTCGCTCAGGACCTTCTCCACCTCCTGAAGCTCTAGAAGCCCTACGTTCTCATTGGACGGTGGAGATGACGATGATGATGAAATGGGCCGCACAAGACCGCTCAGCAACCCTAGCCTTTTCCATGGCTGGTGTTCGAGAGAAATAACTCGGCATCTAAGAGCAATACCAAACATAGTTTCTCTTTCTACTGTTCGTTTTCGGAAGACAAAGCCACTTAGGGCCTGTTTGGCAAATCTGGTCTGTTTGAAATTGATCTAGCTCAAATAGATCTTGTGGATCTTGATAGAGGATTGGAGAAGAGGTGGAGGAAGGAAGAAGACACGCTGCTAGGGTTTTTCGCAAATGGATCGAGAGCTTGGAGAAGACAAGCTGCTAGGGTTTTTTGCAAATGGATCGAGACCCCTCTTTGTTGCAAAAGACAAGTGTGGGTAAACATGTAAATCCCATAAAGATAAGAGGGCAAACTTGTCCGAAAAACATGAAAAATGGGATAACCGCTTCAGACATATTTCTCTGTCCAAAAAAAGCATGATTTCGGGCCCTTTATTTATGAGATAGACAAAAAAAAAAAAAAAGTATGTTTTCTAGTTTAAACAGACATGTGAATTCTGTTTTTCCGTTTAATCAGACATGTGAATTGACACGTCCAAACAGTCTAATAATGTATAATATCTTTTTCCTACCGTTTTAAGAGGTATAGACCCAAAAATATAGAGAGATAGTTGGCTGAGAGAGAAAATTGTCTTGATATAATTTGTGTTAGGGGCTGGTCCCTTTCAAGGACTAGTGTTGCTAGTTTCCTCATACAATGAGGTGGTCTTATTTCTCATCTACCTCACTCCATAATATGGTATAACTTGTAAGAAACCGTATATCAAACCATAAGCTTGAGTTCATCGGTGGAAGATACAAACAGGTATATATGAAGCCTTGTCAAGAGCATTACTTAGGCGATGTGGGATGAGGGGCATTACTAACCAATAGAAAGGAGTATAGCACCAAGAAAGAGACAACCTTCAAGGCCATTGCATCAGTTGAAACTTGAAAAGAAGTAGACATCCATGATCCATCCTAACAATGAGATCCAAATATTTTAAATGTGTATTCCTAGCAGTAATTTTGAGAAGAATTCTTGAGAAACTTCTTTTGCAGTGCTTATTAATGGAGTTCTTCCCGTGATCTCTTCTTTCACATTGAAGGTTTTTCCACGTAAAAACTCTCTATTATGGTTTGTGATTATTGCATTCTCTTGATATTTTATTTTACTTAAGATTCGCATAGATAATGCAGGTTCAAGACTTGCGAGCACCCACTTCGTGCAAAATTGCCACATGTTAGGTTTGTCTCCAGTCCGGACCCTCCTAAGACCCTGCTTTGGCAGGACCCGCAGTGTGTAATGACCCTTTTTTTTTTAATTCACAAAGATAGAAAAGGGTTGTTCTCCCTGACAAATATTGCATAAGTTTTACAAACTAAATTATCACAACCATAAGGTCATGCATTTGAGTAATGTTGCCATCCAAAATAACTAAACATAAAGATTTAGTGTCCAAAGAAAACACATCCCTGCGTAAGATGTATTATGTATTATTTTAGAACATATTGACAATTTTCATCTCTGTAAAGAATTTTGTGCAGATGAAGTTCATAACCCCACAAGATAGTCACTGTTTTTCGCAGTATAAAATATGGGTTAAAAAGAAACTGCAGACAAAGGCCTTCCTAGTCCACCAATTAGACGTTGAAATTGTTCAATAGGCTAGATTTTTGTTTAAATGTCTATCAGAACAGGTCCCACTATATCAATTTGGATTGCCTAAAGATGTCACCACTGTGTGTTAGCTAGGACCATACGAAAATATTCTATGCTTCTAAGTTTATGATAACACTGGATAAAGCTAAAACATTGAAGCATGAACCAGGTTGAACAGAACTCATGCACAGAGGCTCTCTTTGGAAAAATGAGAGGAACCTTTAGTTTCTTAAAAACTGCCTGTTTCTTTATTGAAAAGATAAACCATCGTGAAAAAACTTTCAACTTTTCTTTTTCTTTTTCTTTTTC
>BMK_Unigene_000223
TAATTATTCTAAATTTGCATGGGAGTTGTTTCCCAATTATTCTTCTATGTATGGAATCTTTTTAATCATGTTAATTACACTAAAATAGGCCTATGATGCTATCTAGCATTTATAAATCAAAATATTAATTATTAAATTTGTAAAGTGGGGTCCAGAACGTACAATATTGCACAAAGTTTATTTTATTATAACTAAATAATAATATCAGGGTAACTCTAGGTTCGAGTTCTAATAGTGGTGGCCGTGAGCACAATGGTCGTTATGTGATTGATCCAGTTATGAGGGGAAAGGGGAGATGATGGCGAGTCTGAGAAGGAGAAGAGGGTACACTATTGGTAAAGTCTCACATCGCCCAAGTAATGCTTTTTGACAAGGCTTCATATACCTGTTTGGGCCT
>BMK_Unigene_000224
TTTTGGGTGGGACCAGTAGTAGAATAGTAACCAATACTGCATCAAATAGTTAGATAACCTTGCCAAAAGCTCATGGGAATTTGTAGATTGCAGCCATGTGCCCATCAATATGAACAACATCTCTCAAATAATATGTATGAATGAAAACCCTAAGAGAGATGCAACCTAAAACCAATTAAATGAAAAGGTTTAAAACACAAATGTTTAAAAACTAAAGGGATACCTTATGTTGTAAAAATGAGCTCCATATCTTGATTCCTAAAGATAGGTCCCATGCAATTTTTAATTTTTAACAATGGATCTACATCTTAACATCTAAAATGCTTAAAATCATCATTCCATTATAAATAATAAAAAAGTAGAAAAAGGGTGTTGTTAACTAACAAAAAATATGTAGCACATTTTAAACAAATAATTAAGCGATTAATAACAAAAAAAATGTCTTTCACAATTTGAACAAATATTAAGCGACTAAATGATAAAAAGGTGTAGGGATCCTGGATGGTCAGGGAGCCGAGGTCTGGCGTCCTGGTGGTTGGAAGAAAAATTGCCATATGCTGCCCATTGTAAGTTCTTGCATTTTATCTCTTCTTGGAATTTAAGTGGATGGTTGGGAATTAAACCAAGTGCTGAAAAATCTGCATTAGATTACATAGGAATTGAATATATATATGCCATAAGTGCTGAAAAATGAAGCCCATAAGCCAATTTCCAAAAATGCCGATCAAATAACATTTCTTTTTATGGGAATATAATCGAAGGAAAATGTGAAATGAACACTATGGTATAAATCCAATGGATTCAATTACTATGTATTTTAATGCAAACAAATAGGCCCATAGTCTACTTCTAAGACAGGACTCGACTTACCCTGTCTTGACTGGAACTGGTTTTATTAGATGATAATGAGACCACTTTTGGGCTTGATTTTCCCATTTGGGTGTTAAATGGAGTAGCCGTAGACTTCGGGTTGAGCCATGTTATCTAAGACATTTGGGTCTAGTCTGAGAACATGGACTAGAGATCAGGCGTGGTAAGTAAATAGACAGGACCTAAACTTCTATCCTGTGTCAATGTCATGCTTCACAATGTATCACTCCCAAGCCCAAAAGGAGAAGGATTGGCTTCAAATATGCATAAGCTGTAAAATAAAAAATTGTCAAACCAATTTTTGAGTCTACTTTTACAAATATCAATGAGCCCACTCCAGTTAGATTGGATTTGGCAGGCCTTACTGATGCTAATTTTCACTGACATCTCTATATCTCAAGTCGCTCATCTTTTAGCTTGTACATGAACAAGTTGGAGAGGATTTATATAATGATATATCAGTTTTATGTGGTGTTTTTGCACACAGTTTGAAACTAGTTTCAGTCTCCAATGCCAAAGTTGGTCAAATCTATCTGATAAACAGCAAGGCCTTCCACATGCATGTAACCCACTGCCAAAACACTCAAATCTATGACGTCAAAATTACAGCCCCAGAGGAAAGCACAATCACAGATGGAATTCACATAAGCTCGTCCACCGGCGTCCAAGTCGTCGATTCATTCATCGGTGTAGGCAACGACTGCGTCTCCATGGGAGATGGCAATAAAGACCTCTTGGTCTCGAATGTCTTCTGCGGACCAGGCCATGGAATCAGCATCGGCAGCCTCGCGAAGGAAAAGAATGAGGAACCTGTGACAGGTATACATGTCAAGAACTGCACGCTCACTGGCACCACCAATGGTATTAGAATAAAAACATGGCCAGGATCGCCCAAGCTCCTAGCGTCCAGCTTCACTTTGAGGACATTGTCATGGACAATGCTGCTTTCCCCATCATAATAGAGCAACACTACTGTCCCAGTAAATCTTGTGGAGGAAAGCCACCTTCAAAAGTGAAGATTAGAGATGTTGTCTACAAGAACATCATCAGGGGTGTTTCATTCTCAAGGCTTGCAGTCAATCTCATGTGCAGTGCAGGCTCCCCATGTGAGAATATACAACTGAGTGACATTGATATAGCATACCAGGACCCAGAAAAGAAAACAGCCTCCCTCTGCAATAATGCCAAAGTTACCACTTCAGGGAAACAAAACCCACCTCCCTGCACTTAGTTATAATGTAAATCATCTCTTGGACGGCCAGGCTAGCCCCGTGGGTGTGTGATTGTAACCACAGAAGCTAGAACATTTGTGCTATGATATATGAAAATACAGAAAATAATTCATTTCAGATGCCTCTAGAAGAAAATGAGCAGTTGACTTCAGTCTCAATCCATGAACATGTTTTTAATGTGCGAGTTCCGATCCATGTAGGTTGTAGACATTAAGGGTTCTTTGTTTTTATGATGATTTTCGCCAGTCAGGAAAATGAGAGTGATTTGGCATTGTTCGGTGTTAACAATTGACTTGGTTTTAATTTTCCAAAGTGAAGGCATCTTTGCCAATTTTTTTTGTGGAAAACCTAGG
>BMK_Unigene_000225
GCCATCAAGAAGCGCACAAAATCACACATCGCCTGTGCATCCTCGTCGATAGCTTTCAAACTCACCACTTCTCAACACTTCCAAACCGCCGCACAAGACCGCAGCTATGGACGCCATCAAGAAGCGCATGAACGCCCTCCGCATCGAAGCCGACGAATCTAGCGCCAAGATCGAAGAACTCTCTGCCAGGGTGAAGGCGCTTGAGCAGGAGAACCTCTCCAAGGAGCAAGAGATCACTTCCTTGCAGCACAAGAACTCCGTGCTCGAGACCGACATCGAGAAGCTAGAGAAGGCGCACGGCGAGGCCAAGGCGGCGGTCAGCGAGAGCGCGCAGCACGGTACCCAGAACGAGACTCTCCAGAGGCGGCTGCAGCTGCTCGAGGAGGAGTCAGAGGAGAGCGACAAGAAGCTAAGGGAGACGAACGACAAACTCCGCCAAACCGACGTCAAGGCTGGCCACTACGAGCGCAAGGTGGCAGCTCTCGAGGCAGAGCGCGACCAGTGGGAGAAGAAGTTCGAGGAGATGAGCCAGAAGTACTCTGAGACAAAGAAGGAGCTGAACGACTTCGTTGCAGAGATTGGCAACATCTAAGCGTACTCTCGAATTACATCCCTCACAACCTACACTTCACCACCGTCGTCGCTCTCTTCGAAGTGCCGGATACGACCGATACATCTGAACGCTGGACGTCTGCCAAATGCGCCGATCCAGAAAAGCGCATCCGGTACAATGGCAATGGCGCATATCGAGGCCAACACTTGCACGTCCGGAGGAGAACTCTGTCGTACAAGGTCGAAAAACCAGCATGATCATCATCATAGAAGAGTCTGTTTCGTTCCTCGTCCGTCACATTAGCCTTCGAGGGCTGTTGACCCTGTCCGTCGCGACAGCGCCGTCGCGT
>BMK_Unigene_000226
AAAAAAAAGTAAAAAAAAGGGCAAGTTGGAATGAGGTTTTCGAGAGAACATGGACCTTATAAAGTCCAAAAACATTTACAATTGGAAATTGTATTACATTGTTCTCTAGATCATGTCTTGATCCAACTTCAAAGCTATGTTTAGTAACTCTCTGTATATTTCACTTTGAGACCTGAAGCACCAAGAAGTAGGCATGTTTGATGGGCCACTGTTTTGTTTTCCGGAGGATTGACTAATGGGACACCATGGATTGGGTATTCTCTGCCACTTGCAAATCCCGATGGTGGATTATTTTCCTTTTTTTAAAGAATTTTATCTTGATATCATATTAAGTAGGCAAGGCATTGGTAATATTTGGTATAAATTTATGAATCTGCAAGATTGGGTATCTCCTGTAATTAAGGGTGGATCAATTGTCTAGATCACCAACTAATGGCCCCCACTTTTTCAATGTCTCATCGGCATGGGTCCCAGACATGTAATGTGGTCTCTCTGAAAACTTTATGCTGATTGATCGACTCTTCCCAATAATTCATTTCTCATGTTTGTACCCAAGCAACAGGTTCTCTGTGACAGTTGGGGTAAAACAGAGGAAGAGTAACATTGCTTTCTTTCTATTGCAGGATGTTGGCCAGTCAATCCTT
>BMK_Unigene_000227
ATTTTTTTGTGACGTAGGTCAATGACAATTAACATGACCCCATAATTCAACAGTATTTCTCTGTTTGCTCGTGACCCCTTTCTTCTATTTTTTGGTGCCCTCCTCCCCCTTATCTCCTCATCTTCACTATTACTATTAAAACCCCATTGTCTCCTCTCAATGCCTCATCATCTTCTCTCCTCCCATTGCATATCATCTTCTTTTTTTACATTTCCTTCTCTTACATTTCTAACTATTCCACACCTATAAAAGAAAGAACACCAACCAACAGCAGCAGAAGAAGAAGAAGATGGGCATGGTCTCTCTTCTCCTCACCTTTTTCTTTCTCCTCTCTGTTCCTCTCATTTCTGATTGTAGAGAGACTCTAGAATTTGGTATAGGAGTCGGCGGAGGTGGCATTGGCATCTGTATAGGTGGTTTTTGCCCTTCTCTTTCTCCTCCTCCTCCTCCCCCAGAAACTCTCTGTCCTCCTCCCCCTCCTCCGCCGGAACCTCTCTGCCCTCCCCCACCTCCTCCTCCTGTTTCACGCCCACCTCCTCCACCACCCCCACCCCCACCCCCACCCCCACCTCCTCCACCGCCCCCACCACCCCCGCCACAAGTATCTTACTATAGGGCTATAAGATTCCTCCCCGTAATCATGAAATTCAAGAATACTATAGAAGACGACCCAAACAGGATTACAAAGACATGGAATGGGAAAAACCCTTGCAAGTTCAAGGGCTTCTACTGCGCCGCCCCACCTGACGACAACTATAGCAGGGCCCTCGCCGCCGTCGACTTTAATGGCTTCAACCTGAAAGCCCCAACGATCGAGGGATTCGTAGACGAGCTGAAGGACCTGGCCTTCTTCCATGCCAACTCCAACAGGTTAAGAGGCACCATCCCCTCCACCCTCGCCAAGCTCCCTTACTTATACGAGCTCGACATCAGCAACAACAAGTTGACCGGCTGCTTTCCGTCCGAAGTCCTTAACCTCAAGAAGCTGACCTTCCTCGACATCCGCTTCAACTATTTCCAAGGAGCCGTCCCACAAGAACTCTTCTTCTCCTTCAAAATCCTCGAAGTCCTCTTCATCAACAACAACAACTTAATGCAGCCCCTTCCATCCAACCTGGGCCAGACCCCAGTAAAGTACCTCACCCTTGCAAACAACCAGTTCACAGGCAGCATTCCAAGGAGCATAGGCCAAGCCAAAGACACCCTAATAGAAGTCCTCTTCCTCAACAACAAGCTATCTGGGTGTCTCCCTTATGAGATTGGCTACCTCCAAAAGGCCACTGTTTTTGATGCAGGCTTCAACCGGATCACTGGGCCTATACCCTTCTCATTTGGCTGCTTGTACAAGGTGGAACAGCTCAATTTGGCTGGGAATTTACTCTATGGCCAGATCCCTGAAGTGGTCTGCAAGCTTGGGAATTTGCTTAATCTCTCTCTATCTGACAACTACTTCACTGCAGCGGGGCCCCTGTGCAGGAAGCTAATAAAGAGGGGGAGGCTGGACACCAAGAAGAACTGTATCTTGGGACTGCCCAACCAAAGGAAGCCCGAGGACTGCAACAGGTTCTACTCGAGAGCCATGCAATGGCAATGCTCCGTCCCAAAACAAATGTACACCCATCTTCCTTGTGAGGGCAAGTATGAGACCCGAGCAGTGTCGTCTCCTTTCTCGACTGTCGTCTCGCCCTCTCCTTCTCCTTCCTACTCGGCCCTCATACATAACCGTTGATGTGGGGGGCCCAGTGCAGGAAGCTGACACGTGGCATACTGATGGGGGCCTTGGATGTAATTTATAGGGTACAACTATATATATGTATAATAAATGTTGGTGTAGATTGGAATTGGATACAATGCAATGAACGTTGGTATTAAATTAGATCCATCGGCCGACCGTTGAGGTGGGCTTAGTTGCCTTCCTAACCGTTGGATTGAAAATAAAATGGATCGTTGTAATCTATCCGTTGGTTTTTCTTTTCGCGATTGTCTGCCTTTTTTTTTTAAATTAGATTAAATGGGTCGCAATGAGAAATGATGTTGGGTTTTGGTTTGATGATTTTCTTTTAGTGGGGATTCTTACATAAGGAGAGTTTGTGGACGAACCATCTATATTAAAATATCAGATTAAAATCGTCTATAATGAGCAGCGGTGGATCCAAAAATTTTATTTGGATGGGGCTAAACTTTTGGTCAACTTTGCTAACTTTTCTCACATGAACACCACAAAAAGAAAAACTTTATTGCATTTGAATAGACAAT
>BMK_Unigene_000228
GTAAACTTGTACATATTTCTACCAAAAAAGTGGTTGTAGGTAAAAATAAAAAATACAAGTGGTTGCTTGCTGGTTTAAGGAGAAGGCCTATTTATACTTTCAACATATATGATAGAACTAACACATAACTAGCATAATCCAGAACAGGTACTCATTGTTCAACATTCTGCCCATGTTTACTCAAAAAATTCTTGAGGTAAACTGACCAGCAATAGTAGTAGAAAAAATATAATTCAGTTTATATCCCTGGTGAATTTCTATTGAAAATTGGACAAATGCTTAGAATATCCATTACAAGTATGGTGGTGCTAATCTCATCATAAAATCACACTCCTATGGATGAAAGCAACTCAATCTTACTCACAAACATGATATCGGCGGGCTCCAACTGGAACCACGAGTACAAAAGGCGGCAAAAAGTAATGTCGCTGTGAAATTTTCCAGCAAAAGATGTTTGATTTACCCAATCTCTTCTCTGACATCAATTTCAAAACGATGAGAATTACCACATTGTTCAAGGCTTACCCAGAAATCCACCGCCAAACACCACCTGATGTATTCCGCTGCTCACCATCAGCAGCAGCTAGCTCCATCTCTTGTTCCCAAGCAGATCTCTGTTGCTGAAGCATCTGTAGCTCATGCTTAATTGTATGTAATGGCTCCAGGCTTTTCCTTAATTCTGCAATTTGCACCTCTAGTTTGAAGCATCTAGATCTCTCAGCTTCTAGCTGACCTTGGACAGAGTGGAGTTCCTTGGATAATTCAGTATGGTTGCTGTTCATCTCATCGAGAACTCCCTTGAACCGAGAATTTTCTTTTCTTACTTCCTCAAGTGTTGACTCCAATTTCTTCTTTTCTTCCCTGATTTTATCAACATCCACCTTCATGCCCAACGGGTATATATCCGTTTTCAATTCCTCCGGAGGCGCTTCCACCATATTGATGTGATCCAACTTCTTTGCAGTTGTGGTTGTCAAGGCATAAGCAGCAGTAACAGAAGCTGCTGCAGCAGCTGCTGCTGGTGACTGAAAAATCTTAGGCCGTGACGAATCTCTTGGTTTGGGTTTCAAAACAAATACCTCATTGTTATATTTCCCGTTGTAGCCACCAAATGCAACAAGAAGCTTCTCCCCATTTATTATTGTTGAGCAAAGACTGAGGCCCTCACTGGCTAGTGGATCCCGTTCCTTCACATTAGTCACTACTGACCACACGAGCTTAGACATATTTAATACAAGGGTTTCAGAGGCACCAGTTTTATTATCACCTCCACCGACTATGTACCAGCTATTGTCTATAGCGGCACCTGCATGACCAGCTCTAGCAGTCACTCCTTCACCCTGAATTTGCGGCTGAGACCATTCCATGGACTGCAAATCCAGTACATGAAGATCATTGAAACATGTTGAATGAGAACAGCCGCCAAAAATCAGAAGGTACCGTTCTGCATGCACTGCAGCTGTGTGATCAAATCTTGGTGCAGGGGGCGTTTGCATGGTTTCCACTTCCTCCCATGCCATAGTCTCTAAATCAAGAATGAAGAGATCATTCAGCAGTCGCCTCCTAAAGTCCTCTCCACCAAACATAATCAGTCTAGAGCCAACCAGGGCAACAGATTGCCCTTCACGAGCTACCGGAGCTTTGCCAGAGGTCTTCACAACATAGCTGTGGTGTGTTTCTATGTCAATTGACCAAACTGTCACAGTATCAGAAGACGCCTTCATATGTCCAGCAACAACCAAGAGTTTGTTTCCCCACTGAACCAGGCTATGACCCGAAGAAGCCGGTAGGACATCCAGTGAACCACCATCCAGTGGTTTATCAATATTAGAATCTGTATCTGGTTTAACTGCAGACCACTTCAAAGTTCTCAGATCCAAAACCTGAATATCAGATAGGTATCGACCATTGCGACTACCCCCAGTGACATAGAGCTTTTCTCCGGCTATGGCCGCTGCATGCTTATAGCGAGCTGATGGCTTCAAACCAGATATAGGAAGTGGAACCCATTGATCATATGGCAAATCCAAAGCATTGATATTTGAATCCCCGTCAAGCCCTTCAGTTCCCATAGCAGTTGCTGGTAGACCATTGAAATTCATTGGCCCCCAGAAGGTTTAAGAAAAACCTGAGAAGAACCGGATCTGAGCCGTTGGATCTTCGAGTGAGACCACAAGGAAGGAATTCTCTCCAGATCGGACGGCCTTAAATCCTTCTCATCAAATCGACCGTGATAGAAGAACCATTGGAAATGCGCTTCTCTCTTCTGTTCGCCAATTGAGATCAACGAAGAAAATGAAAAACCACGGAGTTTTCTTTGTAAGAAGCTCCGGAATCCAGTGCTAGTCGACTGCTGTTTATTAAAATGGTATTGACTCTATAAATCCATGATTACCTCACTTGCTGACAAA
>BMK_Unigene_000229
GAGAGAGAGAGAGCGAGAGAGATAGAGATAAGAGTCATTGAAAAAGGGTTAAAGGAAATCACTTAGTTGTTTCTGTCTACTGGCAATGAAGGACAAAGAGAGGAGAGACAGAGTGACACAGCTGTTTCTGGCTCTCAGCTGCAGCTGCTGGAGGAGACGATGATGTGCTTGCTAGTGCTGGTGCTTGATGGGTGCTTGCTGGTGCTAGTGAATGGTGCTCGGCTGGTGCTGGGAGCCTAGTATGCTGCTCTTCTTCTTCTATGCTCTCTCTCACTCTCTTTTTCACCCCTACTTCACCAGTCAGTGGAGCCTAGGAGTGAATTACCAGTAGGATGGGGCTGGGGCCTGGGAGTGGGGTTCCTTTTTTAATTTTTCTATATTTTCTACAATTTTTTGGGCACTGCAGTGGACTGAACCTGAGCCGAGTCCCATGCATAATGCAACTCGGGCGAGTCGGCCAAGTCGACTCAGAATCAGGCATGGGCGAGTCGGGTCTCGAGTCGGTTTTTTAAGCCATGTTACAATTCTTTATTATTTTCACTCAAATGCTAAGTTAAAAAAAGATCCTAGGATTGGTAGGATTTTAATTGCTTTTCTATGGAAGATGACTGGAAGTAGATATGTCTTTTCATCTAGGGTAAGAACAATTTGTGACTTTTGGTTCATTTATGTTAAATAATCAGTTTGTGAAGGTTCCATTTTCTGTAGGAAACCATGATTGAAGAGCACAGACAAAGAAAATAAGTCTTACAATAGCCAAGATGGACCTACACATTAAAAATTAAATGGAAAAATTTTAAAAAAAAGATAAATTATAAACCAAAATAGGCTTCCGATCTATTATGCCCAAATACAGGCATGGACACGGGGAACGGGGTTCGACACGCCAACTCCAAAAATTTAGGATACGGATACAGGTACGGCATCATGATATAGCTAGGTCCCACTTTATACTTGGGCTAAGGCAAGTTTTCTGCTAAGTGAAATTTGGTTAGGACCCTATTTATATTTGAGTGAAATTTAAAATTTTAGCTAGGGCCCATTTTATATTTGAGTGAAATAGAGCTAAGGCCCATGTATTAGTGAGATTTAGTTTAAACGATTTAGGTTTGTAATTAATGGGCCTCACTGCAGATTTGATATGGTTCAGGTTTTCAATGGGATGGGTCCACTACACGTATCGGCTAATATTAAAAGGGAAAAAGGGTAAAACTCCTTTGCCATTTTTAACTCTTTCGACTTTCATCTCGATGAAAATAAGAAAAACCCTTTCGTCCCTTTTCACCTGAACAAAGATGAAGCTGATGCAGATGCGAGCGACGAGGAGAAGCAGATGCGAGTGACGGCGAGGCAAGATGAAGACGAAGCAGCAGCCGCAAGCTGTGGCAATGGCGAGAAGCAGCAATAGCAGTAGCGAGAGGCAGAGGCAACAGAGCAGCAGGTACGCTCCCCCTTCCTCCTCCTTCCCCTCCATTTTT
>BMK_Unigene_000230
TCTATTTCGTAGCCAATTACAACCAAGACTCCAGTTAATTGCATTACTTGGACCCTTAAAAAAAGAGAGATGCATATGCATAAGTCCCCCAGGGGAGGGCGGAGTTAATAGGTTCGGCCTGGTTAAAGCAGAGAGATATCATCCATCACACTCTTAAGAAAAATAGGTTAGATAAGGGTAGATTAGGGTAACCCAAAATAAAGACATAGTAACTTCTTAGCAGGACTTCTTGAAAACGGCGACTCCAAAAACTTATAGAGACTTCACAGCCACAATCAGCTGTTGGGCCAGGGCTAGTTTACTTGGGAGTTGGGACTCTTAACAACATAAGTACATACAAATCCTCCTGCAGAGGCAGGGGTTACCAAGTTCAACCTTGGTTGACGCAGGGAGATATTGAGTTTTGAAAAAATAGATACTAATAATAACTTCTTCACAAGACTTATAGAAAACGACGACTCTCAAAATATATGGATGGACACGATGCCAATGGGCTAGGCTCAATAGGCTTTGGGCTAGACCTGACCCGTGATCCAAACCCAACTCAAGTGATATATTGCACTAAAACTTGCAGCCCGTTTTATACAAAATTTTATTTTCTATAACATAAACCTTGAATAATGTAAAATGAAGGTTTTTACAAGAAATTGGCACATATGGTAAAATACATTATATGTTAACCAAAACCCTATTTTTAGGTGGGTAAACTATAACCTATCTAATAGTTAATATAACAAAATCTTTAAAAATATTTGATTTCCAAACACCCCCTTAATCAGCAAACGAGATTTCCTTGCAATTATTTTGCTCAATGCATTAAGTCATTGGTTTTTGTTGCCAAGAAATCACTAAAAGTCCTTTGTGTTTGAAAATTGTATTTTATTGATGCTTCAAAATGTCTCAAGAGAATGCAAGTGGAATAATTTCTCCCTCTTTGCTTAGAAGGACCAAGGATCTTTCACCCATGAGGGCCAGGAAGGGAGACTTAAGGCTGCTGAAGTTAAAAGGTTAAACAAAAAGAACCAGATAAACTGGCTAACTTACACTGCATAAAAAAGTGATACATGGACTCCTAAGTTGGCATGAAAAAGATAAAACAATGATGATCTGAGTGTATTCGTTGCCTATGGTTGTCCAACAAAATGCTTTGAGAAAAAAAATAAAGAAATAAGAAAAGAAAGAAAAAAAATGACCTGAGTGAATTGATTTTATTGGCTATAGTTGTCCAGCAAAATGCTTTTGAGCATAGGAAGTCCCTGTCTTTCAAATTGTTCCATTTGGCTTATGGATTAAGTGGAGAAGACCTAAAGATTTTTCCTTTTTTTAGGTCCTTTTTAAAAGTGACATACATTTTCCCAAAACCTTTTGTTTGTTTGTGATGTAAGAAAACTCAGTTACAGCAGATTTAGTTCAGGATCCAAGACCTGTTCTGTTTTGATGAAATCTGGTAAGAAAGTCAGTTATCAGTATATAGAAGATTTACTATTGGGACACATGATACAATCTGACATTGTACAACTTTGGAGTGAATTATTATCAACAACATTAACTAGTTGAATTTGGAACCAGTGGTTAAATTCATGCTAAATTCTAAATGACATGTAGGTACTATGTACACAATTGTGTGTAGTCTCTGTTATGTAGTGTCTTAAGAAGCCATTGAGTTTTATGGTGGTATGTAATTCTCCTATAGATTCACATATGTATTGCACGTACTTGGATCATTAGTATCCAACCTCAAATTTCTGTGCAGATACTTTGTTTTCCTCTTGCTCTGTTTGTTACTGCAAAAACACAAAGGACTTGTTTGTGCAACAAGAGGATTCCTCGCTATGGATTTGTGTTTCCACAGGAGAGGAATCTACCACTTCCATAGGAAATGAAAATCCTCTCTATGGAGGAAAATCAGTTCGTTTTTTGTTGTCCCCATTTTTCAAACACGGAAACAGCTGGCTGCGAGGAAACTAGAACAATTTTCCTCTCTTTCGAGGAATCCTTGCGTCACACAAATGCACCGTAATGTCCAGGATACTACCTGGTTGAGGTAAAACTTGAGGGTTCACGAGATGGAGATGATATAGATCCGGTATAAAAATATTCAAACAATCAAAAAGTAGTTATACCCAACTATGTGATGACTTGCTGATATGTTAGCAAGGAACATATGGTTCCAACGGATTTGAAACGAGTATTTCTATCCCTTTTACCTGAACTAAGAGCTCGGACGGTAAGCCATGACAAAGGTATAATTGAGATGACATGGAGCATGATCTCGGAGTTAAAATTGAGATCCCTGATTGGTCTGTGGTTCCAGTCTTTGATGTTTATACGGATGATGAGTGTGACATCCACATTTGACTAAGATATGAAGGATTATGGCACAAGTGACAAACTGGAGGCATATGATATGATTGTTGAGGAATTGGATATTGATTTGGATGATTGCTTGATATTTGGTATATATCAAGATAATTATGTCGATGATGCATTAATCTTTGATGTCCATCCTGATGGTGATATTTATACTCTAGCTTCTAGTACATGCTTTAGTGCCAAGTCTAATCCTAGAAATTTAGGCAGACCCTAAAGGCGACAGGGAACAATCTGTTCCGCCATTCAACAAAGATGGATATGTTGAGATCCATTACTTTAAAGGTCTATTTCATCCAATCTATCCATGTGATGGGGAGTAACAATGGGCAGGGGTGCCTAGATTTAGCTGTTTCAGATTCCCAACTGGTGTACTATGAATACCTAGAAGAGGAAGATTATTTTGCAGGAGATAAAGAGCTGGTGGCATTCCTAATAGAGTTTGAAGGAGATGTAGGGAATCTGCAGGCTGGTGACTATGGCATTATGGAAGAAGTTGTGGCAACGAAGCATTCAAAAGGAGTTGTGCCAATGAAGCATTCAATGATTCTGGATCCATTAGGCCAAATCCACTTGTACATTAATATCTATTAATGTACAAGCCTTGATTTGGGCTACAAATTATTAATTATCTAGTCATACTACCCTTAGCTCTATCCCAATATAGTATATAGAATCTGGACACGATGCTAGAGTTTGACAAAACAAAGGATTGGGATTTATTATATAAGTGGATTTGGCCCGATGGACCTAGAATCTTTA
>BMK_Unigene_000231
TCAAAAGTCATCTCAACTCTAAAATAAAATTATTCATAGCAGAAACTCATAGCGCTACTCACATGGTATTCACAACAAGACACAATATTCACAACAGAAAGCCCATTAAAGACACCTGAGTTTAGTAAAATCAGATTAAATTGTTCATGAAAATGAAATAACCATCATATTACAATCAGGACAAAGGAATCAACCCATCACATTACAATTAAGACAAAACAATCAAACGGATTGGGCAAAATGATATAAAAAAAAATCCAAATCACGGTCAAACTCAAACCCAATAAAAGAAAAAAACAACCAATTTGCTCATCTCATAAAAAAAAACAATAAGTCCATGTAGACGCCCGATTTGGAGACCGATCCTACATGGACTTCCATGTGGCGCTGAGGTGGACCAAGTGGGCATTCAACTTTTCAAAGCCCGTCAGAATGGAGGAAATAATGAAATCGGGCAAGGCAAAC
>BMK_Unigene_000232
CGAGGCCACTCTCTCTAAAGAGAGGTCTTTGATATATAAGCAGCTAAGCTAAATCAGGCAATGTGACCCTGCACTGTTTAAAGTAGCGATTAACTGCGTCAGCAACAGACAAACAGCAGTACAGGATCAACTTCTGAGATGATTATGGCCAAATCTTATATGTGAAACATAATCAAGAAACAAGAAGCAAGTAATGACAGCATTTCGGCAATCACATTTTCATAAAAATCAAGATTTTGAAGCCCAACTTACCACTTGCCCCATATAGAATAACGGTGACATTTATCAAACAATGAATAAAAAACCGAATACAAACAAATATTGCAATAAAAAAGAAAAGTTAATTCCTTAAACAAGCAGTAAAACAAATAGCACAAGAACCAGACAATGGCGCACACACACCATCTTGGCAACCTCAGTCTGACAGGAGTTGGGCCCACTGATCCAATCCATTTGTAACAAACACCAAACAGCCCACCCTCAAGAGAGACTGCCCCAAAACTCCCAACTAGACTGATTTACATTGTCTGAGAAATGCAACTTTCTTTTGAGACAGTAAAACCAAGGTCTGAAATTATTTTGAGTGAAATAAACAAAAGCATATAAGCAGCACTAGAAGTTAAAAGCTCAGGGTACCAAATGTCTTCCTAATAGAAGCAGCTCACAAGAACAGGGTCCCTTTCCAACGAGACACAATGAAAGAAGAAAGATTCAAAAGATGTCCAGAGTGTATAGCAAGGGAGGTATATTCATGACTTTGTACATTAATAGATCCTGGCAGCAGCGAATCACCCATCACCGGCCAAACCAACCTTTTTGAGGTTGGATGATTTCACCGTCGTTCATCAGCTTATCAAGCACCACATTCAGATCCACAGACTGCCCATTCTCTGTTAACTTGCGTACCGTCGCCCTCACCTGCTCTCTTGAGAAGCCCATTGTTGACACTTTGTCAACCACATCATCGATCGGAACCCTATTTCCCGTCCCACCAGAGCCAGACCCACTTCCAATGCTTGTTGCCGTTGGTAGTGCATGTGGTAATACTTGAGCAGTGGGAAGACGAGAATAGCTGCTCCCACTAGTAGGTGGGGGAGCTGAAGAATGTTGGGGTGGTTTCATTGGAGAGCTGCTGTAGTGAGATGGAGACCCACTGTAAGGATAGGAATCATTAAAATTAGGCCCTGCTGGAGGACCATACCCGGCAGGAATGGGCAGCTGTCCTGAACTGGGCCTACTCCCTGAGGGTTCATACAAGTGGGCGTTAGGCCCATAAAACTGCTGAGGTGGAGCAGATCCAATAGGTGGCTGGGTCAAAGACGGTGGTGGCCGGATGCTTGAAGGGTATGTTGCAGGTGCTGGGTTGTAAGCATTTTCTTCTGGATGATGACTCAACGGAGGTTGAAGCTGTGGAGGATTAATGGAGCCATGGGGTTGGTGCTGTTGGGGCAATTGGCCCGGCTGAGTATAGGGTGGGACCTGTGTGGGCGCTTGATAATGTTGTGGGGCTGGGGGAGGCTGCTGAGCTGGCATCTGATATTGCTGATGGGTGGGCTCCGGTGGCTGACTTGGAGGTGAGTAGTACTGCTCTCGGGCTAAGGATGGGATGGGAGGCATCTGACTCGATGATAATTGAGTGGGAACATGAACTGGAGGTGGGTTTTGTTGAGGTGGGGGCGGAGGTGCATTTGGAGCAAGAACAGGAAGCGGAGAAGGTTGTTGAAGTGTAACTGGCGGTGGAAGAGAATGGAGTGATTGTGGAGGTGGAAGAGATTGAAGTGATTGTGGAGGTGGAAGAGATTGAAGTGATTGCAGGGGTAGAGACGTTGGTTGTTGCAGAGAATCTGCTTGCATAGTGTTTGGGTTTTCACCCTGCTGGTCTCCCTTGGAGGCGGCTTGCAGCTTCGCAAGTTGAAGCTGGGCTTCTGCAATTTCATGTTTATCACGCAAAACCTGCACACCGGTTTGTACCTCCCTAAGTACATTCTCCAGCTGCCTCAGCTTTCCATCAGTGCTGCCATTATTATTTCCAAGTGATACCTTCAAATCATCTACTGAGTCTTCGAGGCAGTGAGTTCTAGTCTCCAGCTGTGAGAGTCGTGAACTAACAGCTTCCAGCGCATGGAATAAATTATCAGCATGCTTCTTCATTGTTCGATCAATCTCAGCTATTATAGCAGCATCATAACAACTTTTATCATTTTCCGGGGTAAATTTTGCAGATTCATGGGGCTCCAAAGAAGTGTAAGTAGTTCTAAATCCAGAGGAATTCCTCTTGGAATCTGCAGAGGTCCAAGCCCTAGATCCTCCTCCTTCGAGATTGGCGGCCGACCCAGAAGATCCCCCAACGGGTCGAATCGGCTGGAAATCATAGCTGGGAAAGATCTCATCTTTCTTCTCTCCGTTGTGATCTTCCTCGGTGTTTAAGAGCTCGAAAAAATCGTGGTTTTGGGAGCCCGAAAGGCCCGTGATCTGTTTATCCATGAACTGAGAAGAATTCATCCGACCCGAAAAGCTATCTCTGATTGTAGGCGCGAAGATCGTCGAGGAATGCTCTTGGAATTTCTGAGGTGGCGAGATCTAGAAGAGAAAAGGGGAGTTTTGATTTCTCTAGGTTTCGATGTGTGTCTTATGGATGAGGAGAAGGGTCTTTCTTAGTTATATTGATGTGTTTTGATTGATGAGGAAGCAAGGGAAAAAAAAAAAAGACTTCTCTAGTCCATACCTTATTACTATCTTTCTCTCTCTTCTCCATCTCCACAAACCTAATTCAAGTTTCAACCCATCCCAAAAAGAGAAACCTTTGTTTTTTCTCATCTCTCTCTCTCTCTCTCT
>BMK_Unigene_000233
TAAATAAATAAATAAATAAAAATAGTTGGGGGTGTGCCAGTGCCCTGACATAAGATGATAAAATATACAACCAAAAACAGATATGGTCCAATTTATAGCCAAATTAGAGATCGTGTATAGACTTGTTTTATTTTGTCCTTTCAATAAAAATAATTCTCAGAGCTATCTTGCATACGTGGTAGATGAAAGCTCCTTCAATACCCTATTTTAAAAAAAGGCAACAACAACCTGCAATGGAAGTTTTCTGTATCCTTTAAATGAAGCAACTTATACCACATCATTGCATCAAGTGGGAATACACAATCATAGTGGCCCTATAGAGAATTTGCTAGTGTCTTTTTTGTTCTTTTATTAACTGTCAACTCACACAATATTACAATATAGTTCCATGCAATATAGCTAAAAAAGGGTGGGCCACACTACGGCAAGGATCATCCAATCTAATTAATCCATTGTAGAGGACAATGTAAATCTTAGATTATGTAAGGTAGCTCACGAGGGGATTTCGTTTCCTTTGCTAACCTCAGAGAAATGTGTAAGATGAGTCAACCTAGGATCCGGAATATCCTGTTTTTCTACATTGGTTGGATTGAGAAAAAAAAAACTATATCATCACCATAAGATACCTAACTTACGTACCCACTAAAAAAAATCATGAAGGGCAAGGTGGTGGACCCAAATGACATCCCCAATATCTTTATAAACCATTCTTTTAGCTTAAGATAATGGTAACAATTCATTGCCACATACCAACTCCATCCGATCATACTTTATCAAATAAAGTTATAAAAGTATGCCGGACCGAATGATCTTCAATTTCTTGTGCTGTTTTATAACAAAATGCACTGCCGAAGAAAAGCAATGGTGGACAATGAAGCACTAGTAGTAGCTTACCATCTCACCGTCAAAATTTGTATTGAATTGAACCCACTGGATGTTGGTCTACATCAGGGACAGGTGGGCCACAGTCATGAAAAGTGCTGGCTTCTACTTTTTGCTTTGTCTGTGCAGTCGGTCGATTAGCTTTCCTTTGAAAAAAAAATATATTGATATTGACTTCCTACAAATGTGAGAGTCCATCTCCAGCTGCTCCCGCCGAGTCCGGAGACTTCTGTGAAGCTTTTCATAGTAGAACACCTGGCATGTATGTGGGACCCAGTTGCGATACCAATCTCATCTGGAGTGAGATAATCACATAGCAGTGGGACCCACATTATTCCAGGTGTCCTATTCATTCAAAGGAGAAAAGCTGTAGAGAGCTAAAAAGCTGGAGATGAGAACAGAAAGAAAGAAGCTTTTTTATATCACTGTTGGTGTATACAGCAAAGATGTCGTCTGTATGCATCTTTGGGTCGTCCACCACCAGATCCGTGTGGGCCCACTTAATACGTCCAAAGTAAACAGTCAGCCAATCAAGGCAGGCTGATCAAACAAGCAAGGAACAGCATATACACAAACCTTCGGTGTATAAGCTCTCTATTCAACTTCCATATGACCATAATCATCTCTAATCAAAACTACAAGAACAAGAAGAAAGAAGATGATGATGAAGAGCAGGATTTGGACCTGCAAAAAGTCCAGTCCCCCTTACAAAAAAAAAAAAAGAAAGCTACAACATATACACATTTACTGGGTGTACACTATAATATTTATTAGTGGCAACGAATCAATCAATTATGCGACTTGTGGTGAAGTGAGTGGGGTCGCACAATCAATCCCGGGGATGACCCTTTGGTGCTTATGGTCGTCCTCAACTCGTCCTTGGCTGCTGCTGTATGTGGCAGCTTCTGAGCAGCTGCTGGCCCACCTTTGGCTCCTCGGCTTTTCAAGGCCCTACAAGACTTCATGTGAGAGTGCAGTTTCTCTGGTTTGAAGGCCTTCCCACACTGAGAGCATTTGGGCTCAGCAACGGGCCTGGAAGCTGTGGAAACTTGTTTCTGATTGATGGATGAATTCTTCTTCGAACTCTTCGTTCCATCAAAACTTTTCCTGGTACTCTGCGGGAGCTGCGGCTGCTGATTCCAGGACCCACCAAACACCCTCTGCGACCCTCCCACGCCCTCCGCCTTACAAATCTCCCCTTTGCTCTCCACTCTACTCGCCACCTTACTCCGCCGATTTATCGGCCTCACAGCCGAGTCCTTCGTATCGACCGCACCGCACGTGAGAATGTTTCGGAACACGTGAGACGCCCCATTCGAGCTCTTGTTCTTCGACGTAGTCCTCTCACGCTTCTCTTCCTTGTTCGTCTTCTTCAATCCTTCCTCGTCTTTCGCAGCAGCATCACTAACAAAAGAAGAGTCCAAAAAAACTGCTCTCCAAATCCTCTTTCGCAGCTTCTGATTCCAGAACCTTCTCATCATCTTCTTCCTCTTCGAGTTTAAAAGAGAGAGTCCGTTTCACAGACTCTTCTTGCACTTTCTCCGTCTCGATTGGCTTATCCGATATATCGGTATCCTTTCCACCGTTACATTGCACGGTTTTGTCTTCGACTGGAGCCGGTTTCCGAATCGAATCCGTCTTTTCGACCGTAGCGCTCGGATCGAAACAAAATGCCGATATCTCGGATCCTTTGAGGACGTACTCGTTATCGGAAATCGGTGTGATAAGATCATCATCCATCAAATCCTGCCAAACATAGCCCGTCTTGTATCGCCTCTTGTAGGACCAGGAGAAGGAATCCGGCATTTCCTTTCCGCGCAGATCGGATAGCCATCGCTTCACATCTCTCAAATGAACGCCCAATCGATTCATGTGATTGACGCGGATCAGATGCGGATGTTCGATTCTTCCCATCCGACTGAGAAAGTAGATGATGTGAACTCGTCGAATCTCTCCTCCTTTGGCTTCCATTCTCCTCGTTGGAGGTTTGTTTGGTTCGTGGAATTCGCTATCTTGATCTTGTTGTGGATGGAGATGGGAGAGGAGGATCTCCGAATGCAA
>BMK_Unigene_000234
AAAAAAAAACTAGAGATGGTATAGGTATCATTGGGAAAATAACTTTGAATGTCCCTTTAAGAAGAGACCCATTGGATTATGAGAATTGACTCCCTAGCCTCACTTCTCACCTTGTTGAATGAGGTGATAGTAAAGGGTTCGGGTCTTGAATTCCTTAGAATTTTCTGAAGCAAAAGCCCTGTCAACCTTCTTACTAAACATCCTTCAATCTATGTTAAGCTTTAAATCAGCTTTTAGGCCTCTTAATTTTTTTAAGACACATTCAGTAAATCAGACAACATAACATTTGGCAACCACTGCTACCTTCTATAGAAACTACATGCAGACTACTACTAATACTGCCAACTTATTATTCTAACAGCATGACCATTACTATACTAGCTAAACTTAAAAGCAACCTACATATGCGGAAACAAAAATGGAATTCCCTGTTGTGAGGTCATTAATGCAGATGCCTGCTCCAAATCAGCCTGGAGATCTCTAGCCAATCCCCACAACCACCACACACCTCACAAAAGTTTTTTCTTGTTTATAAATTAAAAAAATAAAGCTGGCATATATAACATAGGAACCCAAATAATTATCTCACTCCAAGGTTCCAAAGCCGATATGTATCCTATTTTCCAATACTTATCAGGTAACAACCAAAGGATTCGTGCTAAATTGCATGTATCGGAGGAGAGACTCATATTGCTCGTTTCCGATAGCTTGTAGACACAGCCAATAATTTATCTTTTCTATTTCATTTTTTTGTAGTTTTCCATGTAATTTTAGTCTCTAGTAACAAACTGTGTATGTCTACTTCCATCTAGAAACCTACATGATATGGCAACTCTATTTCCTTAATTTACAAGTAGCTATTATTGTTAGGTGTATCTACACCCCCACAATACTAGTGTCAGTGCTGGATGCTATACAGTACTTGTAAGTTGCAATTTTGGAGTGCTGAGACTGAGGAGGGTCAGATGTACGCAGCCTTGCCCCTGCAAGCGGAGAG
>BMK_Unigene_000235
ATCATCTGTACTTCCTTGCCCGCACTGGACAAAGAGAATAACATTAAAAAAATCCTCTATTATTTCTCAGGCATATAGATTTCAATTACTTCATAATAGAACACACTAAACTGAAAGCAAAACAGCAATGTTCTCAGTTACGGTCAATCTCGTATCTTTAACATTTTATGGCGCCTTTCTCCATCCTTTACTACAATACCTACATGTTGAATCTGGAGATTAGTTAATAGTCTGAAAAAACCTCGAGACCTCCAGTGGAAAGAATATGCTAGGCGTTAGCAGAAAGAGCCTCTCCGCTTGCGGGGGTAAGGTTGCGTACATCTGACCCTCCCCAGA
>BMK_Unigene_000236
AAAAAAAAAAAAGGAAAAAAAAACCCAGAAATGGAAACTCTTTAGATTTGTACTCAATATATAGATGCAAAAGTAGACAAACAAATCCTCTGGCCCAGAGTCATCACACCCTGCATCATCAGCAAAGGATCCCAAATCAGTCATTTCATACCCCTCTCTCTCATTTCCCCAAAAAATTCCCAATCCATAGCATCTTTCTTCAGCAAAAACAGTAATAAAAAGGCCAGAAAGCCAAAACCAAAGCAATCCACCTCGAACATCTCTCCCTTGTCTGAAGTGCTCTTTCTTCAAACCCCAACAACAGGAGGAGGAGGAGGAGGAGATGACGTGGAAGAGGTCAGAGGAGTGGGCGGAGGAGAGGAAGGAGGAGAGGAGGTGGGGGCCGTCGGAGGGGAAGGAGCCGACGAGGATGACGTGGATGGGGACGGAGATGGAGAGGGAGAGGAGGGGGGATGACGTGGAAGGCGGAGGGGGGTCGGAAAGGGATTTCTTGAGGTGGGAAGGGAGGGAGAGGAAGGTGTCGTTGGAGGCGATTGGATCGATTTGGGATTGATGGGAGAGGAAGGAGTCTAAACCTAATATCGGTGCAGATGAGATCGTTGTGGAGATTGAGAAGAGGAAGAATACAAGGAGACTTGGAAAGAAGAAGAAGAAGGTAGAAGCCATTTTGTGAGAGAGAGAGATGAGGAATTTTGGGGATCTTGTTGCCGCTGCTCAGCTTGGGCTGCTCAGCTGCACCTCGACTTTGTTCTGTGCACAGTGAAAAAGACTCGGTGTATCGACG
>BMK_Unigene_000237
TGCCAATTGCCAATATGAACATGGATGTATTGTAATCCATACATGTGGGATCATGTTGATTAAAAGGAAAGAAAAATAAAAGGGAGTCCACTTACGTGTCCCATAATTAAGTAGAGGGATGTGTAGGGGATCTTGTGAACAAAGGGGTTGGTGAAGTATCACCCCACTGATATCTACTAGTTTGCTACTAAACAATAATACACAAATTGATGGGGCTTTTACAAATTTCTACCTATAGAACCTACCTTCTTTATCTTTACAAATTACCATTCAATCTGAAAATACAAATTCGATATATTTTGCCGCTTAATGAAAGAAATTCATCCGAATCCAACCCATTTCAGAATAAAACCAAGACATTAACATGAAAGCTCATTAAAACTGAACAAATTTAACCATAACTTTTGCCTTGGGCTAAATTTGAACTCATATCATTTTGTAATGTAATACATCAAGGAGGCTAATCTAGACACTAGCATAATTACCAGTGCGCAGCACGGATATAGCA
>BMK_Unigene_000238
GGCAGATATCACTAGGAAGAGTAGGCGATGACTTCTGGTTTCAAGATCCAAATGGAGATCCAATGGGGGTCTACTGGCTGCAAGGAGTCCACATGATCCACTGCGCATACAACAGCATGTGGATGGGTCAGATAATTCAGCCAGATTGGGACATGTTTCAGTCAGATCATCTATTGGCTAAGTTCCATGCAGGTTCAAGGGCTATCTGTGGAGGACCAGTTTATGTGAGTGACTCTGTTGGCAGCCATGACTTTGATCTCATAAAGAAGCTCGTTTTCGCTGATGGAACCATCCCCAAGTGCCAGCATTTTGCTCTGCCAACAAGAGATTGCCTCTTCAAGAACCCTTTATTCGATGGCCAAACCATCCTCAAGATATGGAACATAAACAAGTTTGGAGGTGTGATTGGAGCATTCAACTGTCAAGGAGCAGGGTGGGATCCAAAAGAGAAGAGGATCAAAGGATATTCCCAGTGTTACAAGCCAATGTCGGGTATCGTTCACGTCACTGACATTGAGTGGGACCAGAAGAAAGAAGCAAGTGAAATGGGCAATGCTGAAGAGTATGCAGTCTATCTCAACCAGGCAGAAGAAATACTCTTAGTGACTCCTAAATCAGATGCCATCCACATGACCATCC
>BMK_Unigene_000239
[truncated: 14,786,299 more chars]
