# Supplementary material for: Transcriptome Analysis of Litsea cubeba Floral Buds Reveals the Role of Hormones and Transcription Factors in the Differentiation Process
Source: G3 (Bethesda). 2018 Feb 27;8(4):1103–14. doi: 10.1534/g3.117.300481 (PMC5873901; doi:10.1534/g3.117.300481)
Supplement: Supplementary file 3 [file 1103FileS3.txt]

>BMK_Unigene_015337
GTGACTTTTATTTTTTTCCTTGAGTTGCGTTTAGGGATTGAAGGGAAAATAATCTAATTTTTTGTTAATATTCTAACGAAGATCTACACGTAGGTTTGTTTGTCCTTTTGTATTTAGTTTTTATTTTTCCAAATTGTATATTTTCAATTTACTAATATGATATTTTTCCACCTTTTTATTTTCTTCAAAAAATAATAACCTTTTTTACTATGAATGATATAGTATTCCTAGCATGAACAGTCTTTTACTAATATTATAGATTTTCTTCTTCATCAAATGTTATATTATTCATAATTACTTTTTAATTTTTTTTTTGGCCTATTATCCTATGTAATTGATGCATTGTTTCAATACCACACGCTCTAGATAAATTGATTAGGCCATTTTATTTATTTTTACCTTTAGACCTTGATTTTGAAAGTGCTATTTCAAGTTATTTGTGATTTGAATTATATGTTAACATTCATTTACAATTCATTTAAATATTTATAAATATTTCTAATTAAAATCTAAGCCAGTTGCACTAGTTTATATATAGGATGATAATTCGAAATTTATACTCTTAATTTATCCTTTTAAGTCTCTAACAACCTAAACCTAATTTCTTATCTCTAATATCCCCTTGAATTACATGATAATCTCTTATCATATTATCAGCTACTGGTCCCAAAACACATTATTTCAGTCGGTTTATATCAAGTGGAAGGGAAGGAAAGAGAAGGAAATTCCCTTATAGGAAAGATATAATTAAGTGCAATGTGCGTGGGAAATCATTTTGTCTAGAAGGGAAGGTCGTTATTTGATTGGCCCCTTTTAAATTTTCACCATTAATCATTCCAATAGTAAGGAATTCTTTAAAAATTCCTTGAACTAATAAATCCCAATTAAGCCAACACGCCCACATGATTTCTCCACCTTCTCTCCTCAACGAAACAAAACTTATTAGATAACAACAGCAATTTGCTCATGAAATGCTAGGGATCAAGTAGAAATTAGGTAACGGGCCTCAAGTGTAACTGCTGGCTCATTATTTAAAATAGATCATGTTCATAAAAATTTGATATCAAATCAGATCATTGTGCAAATTAATTTAAGCGAAGCACCTGGGAATTGAAACTGATAATAACCGGAACACATGTCCATGTTGCGATTGCCCATCCGTTTCAACTTTGGCTTGGGTGTTGTGGTAAAACGACCCACGGGTCAGCAAATGTGTCACTTACCTGTTCACTGGCCAAATTCCAATCAAAGCCTTCCTCTCTCTATCGTCATCTCCTTAAAAAAAAAAAAAATTGAAAATGAAAAGTGCCCCATTATGGTACGGCAAGAATGTGAATCACGTGGGAAGTTGAAAATTGCAAGTTAGGGGCATTTACTTCCCTTTCATCAGTT
>BMK_Unigene_015338
TCTGACTCTCCTCTCTCATTTCCAGTTCACATCTGAATTACTTCAAAATCAATCTTCAGTACCACCCTCACCTTAAGACCTCCATCTCTCATTCTAAGCATTAAAACAAGACCTTCAGCTACTGAGACACCAACAGATATTCCACTACACCAAACAAGACATTTTCAGCACATTACAGTCAAACAACACAACGACTAACTCTAGTCATCCCACCATGGCTCTTCCATCTGATCATGATGACTTCTTCACGCCTCGCTGTATCTGGGTGAATGGCCCCGTCATTGTTGGCGCTGGTCCATCTGGACTAGCCGTGGCAGCCTGCCTCAAGGAACAAAGCGTCCCCTTCGTCATCCTTGAGAAGGCGGATTGCATTGCCTCCCTGTGGCAAAGGTGCACCTATGACCGCATAAAACTCCACCTTCCCAAGCAATTCTGCCAACTTCCCAAGTTTCCATTCCCAGAAGACTACCCTGAGTATCCATCCAAGAAGCAATTCATAGACTACTTGGAGTCTTATGCACAACATTTTGACATCAAGCCGCGATTCAATGAGTGTGTACAGTCTGCCAAGTATGATGAGACCTGTGGATTATGGCGTGTGAAGAGCTGCAGCATTAAAGGGGTTGAGAGGGTAGTGAACTCTGAAGTAGAATACATTTCTCAGTGGTTAGTGGTGGCAACTGGTGAGAATGCAGAGAGTGTAGTACCTGAGATTGAAGGTTTGAATGAGTTTGGGGGGAGAGTGATTCATGCCTGTGATTACAAGTCGGGCAAGGACTTTAAAGGGAAGCGAGTACTAGTAGTTGGGTGTGGGAATTCAGGCATGGAAGTTTCTCTTGACCTTTGCAATCACAATGCCTTCCCATCCATGGTGGTTCGAAGCTCGGTTCATGTCTTGCCAAGGGAAGTTTTTGGGAAATCGACATTCAGGATTGCTACTTTTCTGATGAAATGGCTGCCTCTTTGGCTTGTCGATAAGCTGCTGCTGATTCTGACGTGGTTGGTGCTTGGAAACACAGAAAGATTTGGGCTCAGACGCCCTTCAATGGGTCCTCTTCATTTCAAGAACACAAATGGAAAGACCCCTGTTTTGGACATTGGTGCGTTGCAGAAGATCAAAACAGGTGGAATCCAAGTAGTGCCTGGAATCAAGAGATTTTCACATGGTAGAGTTGAGCTAGTCGATGGAAATCATCTTTGTCTTGATTCGGTGATTTTGGCAACTGGCTACCGCAGCAATGTTCCTTCATGGTTACAGGAGAGTGATTTTTTCTCAAAGAATGGGCTTCCAAATCAGCCATTCCCTAATGGGTGGAAAGGGAAATCAGGCCTTTATGCAGCTGGATTCACAAGGAAAGGGTTGTCTGGTGCATCACTAGATGCTACAAGAATAGCTGATGACATTGGGCAAGTTTGGAAAGAGGAGACAAAGCTGAAAAAAAGGTTCATTGCTTGCAACGGGAGCTTCATTTCACAGTTTTGATGAAGCTACATCTTCAGTTGATTTTCTTAAGAGTCTTTTTGGCCATAATAATAGCAGGTTATTTAGTGTAATGAGTACCAAACAATATGTAAAGATCCAACGAGTTTTGTAGGAGGTGGGC
>BMK_Unigene_015339
TATTCAAAAATGTCTTCATCAAATACCGACGCTCCTTCGCTCATTGGCGGTCATGCTCAGTACGTGAAGGGTGCTGCTGAGGAAGCAGTCGGCAGTGTCACTGGATCTGAAGCCTGGAAGACCTCTGCTCAGCAAGACAAGTCTGCAGGTGTCGACACAATGAAAGCTGCAAGTGCGAATCGCGATCCACAACAGTCCGGCTTTGGCAAGGTCGAGCAAGTCGCTGGCCAAGCGGTTGGCTGCGAAGGTATGGAGAATGAGGGCGCACAGAGCAAGAAGGAATAAGTCTTTGGTCTTGATAGTACTTGTATTAGTGTCATAGTAATCAAGATGTGAAATTGCCACATTG
>BMK_Unigene_015340
TTTGGCTTGATTTGTGTTTGATCGTGTGTTCGTGTGTGCTTCGAATCCATTTGGATTCGGCCAAATCCCTGCTGTGGGTTTGGTCCATTCGGTCTTGGATCCCAGGCTGCATCAGATTGGTATCATAGCAAAGGATTCTACTCATTTTGAGGTAGATTAGTACGTCTCTTCCGTTAAATTCACTGTTCGCCTAACGCACCCGTCTTTCATCCCCCACCGAACCCACAATACCCATCACCCAAAGCCCCAATGTCTTTAATCCTATTCCTTACCCAATAATCCCAAAACACCTGCTGAACCCATTCTCCTTCCTTGCACATGAAACCCAAATCTATCAACCACCGACAGTCCTAATCCCTATTTCCTTTACCCAGAACCATCCTCAAAACCCATCCCGCTCATCTCTGCCAAAACCCCGTCCTCATTACCTAGTCCCTGCCAACACCGATTCAACATGCCCATCGTTGCACCACCCAATTCCAGAACCAAAACACCACAACCGACTTCCAAGAAACCCTAATCCTAACCCCAACTATCCTGATCTAGCCATACCCCTACACCAAACTACTCAACATCCCCTTACCCTAATATCCGAAACCCTAAAAAGAATAAAACCAAACCCCCAACTTTCCTAAGCCATAAACCAAACCCAGCCTCATCAGACCCAACTCGAACCCTCTAGAGGCTCCAGTCGAACCGGAACCACAAAAAACCCCATCCCTTGCAAAATCCCATTTCACACGACCCCCTTTCCCCACCTCTATCATTACCCACAACCGAAACACCTCAATCCCAGAGAGAAAAAAGAAAGAAAGAAGATCTAGAGAAGAAGAGAGACAAGTGAGTACGTAACGTGCACCAAGGTTGGCCGTTGCCTTGAACCGCACCCTCGATCGCAAAAGTCTTCCGCCAGTCGCTGACGCACAACGGCATTGCGATTGTCGTCGTCTTTGCAATCTAATGTCGCACCGCCAAACCACAATCAACTCCATTTGTGGTTCTCCTTCCTCTCCTTTTCGTTCAAGTTCAACAAAGTAAGGGTCGATTTTTTCATTCCTTTTATTTCTACTCTGCACATACTGCACATAAGTCGAGACAAAAGAAATAGACCTAGGCCCAACACGTGTCTGCCCTGCACGTGTGTAAGCCCCTTTCTGTTCTGACTTGAGTTCAGGCCCGACCCTAACCCGAATTGCACATTAAAAAAAAAACAAAAACACTACTATTGCTGGTACTTTGTTCCTTCCCAAGAATGTATACTCGAAGTGGTCAAACGTTATGGGGAAAATTTATTGACTGACAACGGGATGCTATGATATCCGAATTGCCTGAGTGGGCACATGTGTTGGAAACTGAATTGTTTGAACGGGTGCTTGCATTAGAAACTGGGTTTGCAACTTTGCAAAGACTGGTAATTGAAGCATTTTCCCATGCAAGTATTCCACAAATTGTACCTCGGCAAGATGAAACGGGTTGCATTAGATTGGTTTCAGAGCAAGCTCAACATATGCACTTCAGTATTAATGATGGCTATTTGTTTTGCAGAACAAAACTCTGCCTACCAGCTACCTCTATCCGTGAACATATTGTGCGAGAATTACATGCTGGCGGATATAGCGGACACTTAGGCTGCAACAAAACCCTCGACCTTGTTGGTGAACTTTTTTGCTAAAATGAAATCCTAAGTTATTAAAATATGTGGTTTATGTAGGGTTTGTCAACTCGCAATGGGAAATAAAAAGAATGCAAGACTCGATTAGCCCCTTCCAATTCCACGTGCTCCTTGGAAGATATC
>BMK_Unigene_015341
GTGACCACCTCTACCAATCCACTCCACAGGCCTCGAATCAACCGCCTTCCATTAATTATAGCCACGCCAGATACCTACGATGTCTGCCTTCCGCCAACAGCTGCTCGTGCGAAGCGCACCTCGATTCGTGCAGAGAGGCGCCGTGAGAAGCTTTAGCATTGCCAGCAGACTCAATGTCTCGAAGGAGACCGACCTTCATCACGAAGGCCGCGCAGAGGAGATCGAGAAAGAGCATGCCAAGAAGCACAGCGGTCAATGGGTCGAGGGACTTGCCAGCGACAGCGAGAGCATTGCGAAGGCAGACCGAGGAGAGCTGAAGGGTGGTGATCAGACAATCGAGCAACTGCAGAAGGAGACAGCATCTCTTGCAAACGAGAAGAAGCTCGATGACCTTGAGAAGCTCAAGAAGGGCAAATGAAAGGATAGAAAAGCATTGCCGAAAAGAGCTGCATTTGCACAAAATATATGTACATCACTTTTTGAATGAGTGCCTAGTCGCCTCTCCTGGTCATCTATGCAACGCCTCCCAATGCGTTAATTGCCCATTGATAGCTTCCAAGAAAGACTGCA
>BMK_Unigene_015342
TGACCTTGGATAGATGCGATATGGGTTAGATGATGATGATGATGATGCACACCTAACAGTTCTGAATAAATGACATTTGGTGAAACACTAGAACCAGGTTGAGACAGTACCTCCATATGTCAGTGTAAAATCTGGGCTAGAATAAGATGATAGATCAATGTGTACAAGACATAGGCTAACCCACTCCAAATGATATCACGTCTTGTATACTTACAGATTTTCTATTCAGTAAGAGTATCCAGAAGCGCTTCAACCATCCCCTTAAGTTGTTATACACAAAACCATATGATAAATCTAGTCCAACGAGACCCTATGAAACTCATATAAAGGGGTTTAGAACTTAAAACGCAGGTTTGCAA
>BMK_Unigene_015343
TAGATACTGCACGTCCAGATCCTCCACACTCCCGAATAAGTTATTGAGGCTGCCCATCTCTGATTGCTTGCCAGTGAGACGGATAACTGTTCCTAGGGGCATTGTCAAGAAACTGAGGAGAACGTCAACAAAGTCATTCCCTGATTCTGCGTATACAATCTGGTTTTTCTCTTTGTGTATCATGAGTTTCAAGGTGATCTCTTTGGTAGCCATGATTCCAGATCAAACCCAGATGGATTCTTGGATTGTTGAATGGTTTTGCTGGTTGGGGGATTTGGATTCTGGTTTCTCACGGAGGGAGAACAGAGACTTTCCCTTTCTATTGTTTGCCCACAGGCTCGGAGGGAGTGATTCTTCCACTTGAATGAAAGCATGTGCTTTGATGAAATGGAAAAGCACGCAAAAGAGGAGGGAGTAAAAAAGGAAACTCCTCGTAAGATTCTTT
>BMK_Unigene_015344
GAGTTGGGCGGGGCTGTGACATTTAATGTGTGAACTCATCTATTCATGATAGATGCACCTACCTCTTTAGTTTTCATGCAAGCATCTCTTTTCATGGGAATGTTCTTATCTGATTCCTTTTCAACCATGAGATGTATCCCATGAGATGTATCCCATGCACATGCACTATTTTATCACTTGTTCATGAGAAGTGCTTCAAGATGTTATTGCAGCACACACATCATACCCTTGCCATTAAGTTGCCATCTAAAAACCTGCAAGATTGTAAACGATCAGGCCTATGCATGTTCCTGCACATCACATCTATCTTTTGATCTATAGAATGTGGTTTATAGCTCTCATAATCAACCTTTACCATTAATCAGTTGACCGAATCAAATAAGGTCTCATCCTACTACAAAACTCGGCCATTGTTCTGTATTGCCAAGTCACGATATATTACTTAAATGCCCTCCCAAATGAAAATTTAAGGTTTTGTTCTAACTGTTTATTTTGGAGGCCCTTGAACTGATGTATATGACCATCTGATTAGGATGAAAATTTACCTCTAACCTTTGCATGAAGAGACAAACCCCCAGAATGATCCCAAGTGTGTAATAGGGGCCTCGGCATCATGGTTTCACTGGCTTGTTACTCTTTCCTCATAATTGTCGATCTATGTGTGTCAATGATGGCCCGATACAAATACAGGTATGGACACGGGCACGGGGATTGTGGATACAACTGTGCACTTCTGAAAATCTAGGACACGGATACGGGTGTCTTAATTTTTTCTTTAGATCA
>BMK_Unigene_015345
CAAACACACAACCTCAAGGTTGCACAAGTAAGCACCTTCCGCTGTGCCACAGAGTCTAGTCCACAAAATCGCAGTTGAAAACGAAAAAGGCCAGCATAAACAGGCAAAATTTTATAATTACCATCTTTAATAAAGTTATCTCTGCTATCAATTCAATATATAAAAAGACAAAATGGATTTAGAACAGCGCATCAGCTTGAATTTCTGGTCATGGACCATAAAAGATGAAGCCATGAAACTAAGAGGTCAGGATTGGCAAGCACATACGAAACATTAAGTTAGAGGTCTGAATTACCGCAAACTTCTGCTTTGGGAAGATCTTTAAACATTTCCACTGAGGTGTGCAGGAATGGAATCTGTACCTGGAAGTTGTCACCTTCCAAGAGTTCCCCGGCTGCAATCCTCCG
>BMK_Unigene_015346
GGGTATAGCAACATCAAATATTTTAGTATATTAATGCAATACTGCATCATTCTTCATTGGAGTCATTGAAGAGTAACACAATTCATGTAAGTCCATCTATTCTAGATTTTCCTAGTCATGCTATTGGTGGACATCATCAATCATACCAATGATTCTGAAGGAATTTGGTCATTGGCCAGAGTTCAATGGGCAAAATCAAAGGTCTAGATTTATGAGATCAGTGTGTGAAATGATATATTTTCCTCAATGTATTTTTGTTTACTTTTCATTCTAAGGAATCAGAAAATGGAAATGTGTATCATTTATTTTGTGAATGAGATTATATATTTTTATCAATTAGTACAT
>BMK_Unigene_015347
GTCCCCAACCACACCCTCCTCTTACTGTACCATAATTGTGCAAAAAAAACTTAGAGAAATTTGGAAAAGAAAGATGATCAAATTGAACTTACTTCATTACCAGAAACAACATGGCTACATTTTATTTTATTTTTTAATCAGTAACGGAAACTTTCATTAAGAGAGGAGAATACATGACATTGACATGTGATAAAACACAGCAATATGGTTGTAATGTGAGATGGGGCTCTACTAGAACTCACTATTTAGTGGGGTTTCTGGGTTTTATATATGATGGACTTACAGTAGTGGGTGGCGGATTTCTGA
>BMK_Unigene_015348
GTAGCTCAATCTTTGACAATGTGAGTAGCAATCTAGTATTTTCTTTCCATTTTCTTGATTTTTTACTGTTTTAAGAAACTATTTCTCTTTTCATATCTTTAGGATATGGTTCTGGTTTGAACATTGTTTCATTAAATTTTCCTTCATTAATTCATGTTCGTGATTAGATGATTGACTTTTAATGCAAATGTTGGGCAAACTTCGTTCATTCTCCTTATTTCAATGAGCTGAACTTTATCATGACTTTGGAAGGTTCTCTTGCTAAGGTGTTAAAACTCAACTGGATTTAAGGATCAGTCCCTTCTGCTAATCATCGTGTCCAAAATTTTAACTTAATTTTTTTGGCAATTGTGAATGATTAAGGCGTTTTGTCTGCATAATAGCCTCCAACCACCTGGGTGTCTAGAAGCTGATATAGGTGCATCATGATGAGCAGTCATTATGATGTATGCCAATGAATCAGAACCATGATGTGCTTCGATCGAGCTGTTGAAAAGAATCATCTTTTTGCACGTGTCTTTTTTAATTAATTGCACATGTATCTGGTTTCACTAGGTACCTGAGCTGTCAACTTCTTTTCTTTCCTCTGCAGCTAGAGGACACATCCTGTTATACATACACACATACATATATATATTTATTTATATTATCTACCTCATTATTAATAAGTCTCAGATATTCCTGTTATTAATTGTATTTATACTTTGTCATTTTCCATGTCTTTCTTGAAATTAGTAAGTATTAAGTAGTCTTGCAATTAGTTTTGTGTTAAACTTTGTCATTAACTCTTAGTTCTACTATTAAATTTCATACTTCGGTGTGAAGGATGATCTATTTTGAAGGCTTTCTATTGTCTAGAGAGTTGAAACGTTGCTGATCAAAGAAGCTATCTTGAAATTTGAACATGCAAATTGCACGTAATTGCACAAACCTGCTATTTCATGTTCTTATTTTGGTTCATAGTAAAAATGCTTTACAACACAACCAGGCTAGCAAAACTGCCCCAGGGCAGCAATTAGTAATCATGCAAAGGTAGCTGTCCACTTAGATTCTTGGTTAAGTTGAAAATCAAGATTATCACCTCTTACTGACAAATTATATAACCAATGGCACCAAATTTTCGAGAATCTCATCCAAGAAATATTCAGTAGTCTTAACCACATCTATAACATCCGGTGAAAGTTTTGTAGGCGTTTTGTATTATCACTCATGTTTGAATTCATTTAGATGACTCACTCAACTTAAAAAAAAAAAAAACAAAGACTTGAGAACCCTGGAAGCTCAGAAGATTCTCCACAACCTTCTAATAACATATCAAGAAGTTCGGATGTATTATTGGAAAGAAAGTTCAAAAGTTTGTGGTGGCCAGGACCTTTCGACTTCTTGTGTTCCCTTGTACTCCTTGGGGATTTTCTTTGGACATTATGATGGTTCATTTCATGCCTACACATTGCAATTCCTTATAAATTTTATGATGATTTATGCTTGTCTTCTGGAGTAGACTCCGACATTGATGCGTCTAAAGGAGGAACGAGATTCTGCACTTCAACAGGGCAAGCAATTGCAACAAGAGCTGGAATTGCTGAAGAGACATAGAGACCGCAAAGGCAATGCAGGCTTCTCCTTGATGTTTGCTGCTTTTGTTGGAGTTCTTGGTGTTATATTTGGGTTCCTTTTAAATCTTGCATTGTCTTCTCCACCTATGGAATAACTCTGTTTGCAACCTTAAAGACTTATTGTGAAGATCATCATCTTGTTGTGTGCAGCCTTGTATTCTGAAGCAGTTGTAGGATTTTGCTGCTATCCTTTCCCTGACTTAAATTATTTTACTCTTAATATATGTTCAGTGGAATGCGTCCTGTCCTGGAAATGATGGCATGTCCATGCCACATTGTCATCTTTTTTCTTTTCTTTCTTTTTTTTTTTTTTTCTTTTCTTTCTTTCTTTTAGATGGAGAGAGAGAGA
>BMK_Unigene_015349
TCCTTTTTTCACATCTCAACAGGTATTCGATCCCCTTCCAACCTTCTCTTCTGTTAAAATCTCATCTCCTGTTTTTGTAGATACGGATTTCGTGTTTTCGATATGTTTCTGTCACCTTAAATTTCAACACACCTCGATTTGTATTCACGTCTCTTTGTCAAAGTTTCGTATTTGGAGGATGAAATTGAAACGAGAGTTTGTGCGGAGACATGGGTTTTCTTTTAGTCTATAGCTTTGGTGGTTTTTATTGTTCATTTGGTCGTTTTGGTGATGTTTGATGATTTGAATTTGCGAGTTTTATCATGAGTTTTTTGATGGATTTGATTGGTGGGTGTCGAAATCAGTGGGATTAGCGATCTGGGTTCTTTTCGGAATTTCTGTTGAGATACATTTTCATCGTCCGGGCTTTTTTTTTCCCCCAATTACTGGGTCTGCTTAAAAGCACTGCTATTAGACTATTGAATAATTTAAGATTTTAACTACTAGCTAGGAACAAGAAAGTGAGGTATCTATGTGGCAAGTGGTTGAGTCATGAGTGTGTAATAGTCTAGTTAGTGGCTTTGAGGGATGGAAAGTGAGTGCTGGAAGTTGAAACAATGAAGATGCTTTAGGAGAAGGAATCATTGATATCATACAACAAGCAACCTTTAAAAGTTTCAGTTCCCTCTCTGTCTACAGATGGTTAACAATGAAGATGCTTTTATAGGAGAAGGAATCATGGATATCATACAACAAGCAACCTTAAGTTTCAGTTCCCTCTCTGCCTACAGATGGTTAAGCTATACGGAAACCAGTTAAATTTCTAGCAGGGGTTCAATTTTTAAATTCATGGGCAATTTGGGTTTGTTTCTTTATTGTTCCGGTAAAGGGAGTCAGAGTCAAGTTATCAGAAAAAAAAAAAAAAAAA
>BMK_Unigene_015350
AGCCCAAAAGGGGCGGCTACCACATAGTAGAATATAAGCAATCACACCGATACTCCACATGTCTGCTTCAGTGCCATAAGATCTATGCAGGACTTCTGGGGCTACATAAAAAGCACTACCTACAATGTCATCCATCCTTTCATCTGGCTGTACGAAATCTGACAATCCAAAATCGATCACCTTCAATGTCGACTTCTCATCCTTTGTACTGAAAAGGAAATTCTCTGGTTTCAGATCTCGGTGAACTACACCTTGGAGATGGCAAAAGGAGATAACACTCAGAATCTGGACCATGACAACCTTGGCATCTTCTTCTGAATATTTTCCACCCCTCGAAAGTATCCGATCTAAAAGTTCACCGCCCTTGCATAACCTGAAGAGTAAATCCTGATCAGCTCAAAAAATTCAAATAAGAGGAAAAGCTTCCCAGTTTCTTGCAGCAAGTTGAAGTTCAAAACAGTTAGCCTTGTTCTTTCCAAAACATAAACAGAAATCATTATTGAACCCTGCAAAAAAACAAACATTCAGACTGATAAAAATAATATCATGTGCGGCGCCGGCATGGAAGGCATACATGTAGCATGCCGACTCTATTCGAACCCATTCATAATGTTGACCTAGCCCAAAAGACCAAAGCTCAAAATGATTATCAACTAAGTAGTGGCACCACCAAATGGATAAAAAAAAAAAGGAAAAAAAGTTCAATGTCCAAATTCAGCAAACCTGTATCGAGTATCAAGATAATAGGATTCCAATCAAATCTGATTTTTGCAGTTCCTAGGCACATGATTTAGATAGTTTAAATTGATGTACAAGTTTGCCACAAGTACCCTGGCCCAGCTGTTACGTGGATGAGCGTGGATAATCATGCTTTACCATATAATAAATGTTTCTCTAATGCCGATCCTAGTTCTAGGAGTTAACTACCACATGTTTAAATTCTTCATTATAGATATTAACTTCTAGGATTTTGATGCTAAAGTCTATTTTTATGGCTTAAAAGAGGAACCTTGTAGGAGGCTACTTCTAATTTGGAACTCGTGCAGATTAAATGAATCCATACTCATGCTGCATATATGCTATCAAAGTATCAGAGGCTATGTGAGAAGAATTATGCATGACAAGATAACTTGATCACGTTACTTATATTTCCTAATTTTTCTTTTATACTTTACATATCATGATTTATCCCATATTGTATTGTGATTTAGAATCTAACTTGTTGGGAAGTGGTCAAAAATGTCGCTACACCAACTTAGAAGCTCTCCTAGTACAGTTTCATGTAGATATGGCATATACTTCATTTACTCAAATTTTGGATTCCACCCAGAGAGAGAGAGAGAGAG
>BMK_Unigene_015351
TTGAGCTCATGGATCTTGATGATGACGATGGAAATGTTGGGTAAGGAAGAAGGAATGGGATGAAAATCATTGCTATATCCAGAGATTCAAGTACTCATGAAATTGAAAATTTGTGGAACTCAAGTTGCATGAAAATTGTCAGGCAGAAATTCTAAGTATAAAAGAAAGGAAGAATTTAGGAATGCTAGAATTTGCAGCATTTCAAAATTTCAACTTATCAAATTTTACAAATTTTATCATACATGAATTCCAAAAATTCTTATAAAGAAACATGCTCCAAAATGTTAATCCAAAAACTTACTCGAATAAACCAATTGCATCTTACTTTGTTATCTGGTGGGACCTCTCATGTCATATGCTCTATCTTTCCATGACAAAGGATGGTGCGAGGGATTGGGATCTCCAACCAAAATCCAATGCACTCAAAGCAGAGTCACATGACCCTTTCCTAATTGGGATTTTGATATTACGGATGTCCTAGGACTTCACATTTACCCATGAACTATGGAAGTTTGAATATTTTTCATAGAATTGCTCGTATAGAAAACGATGCTACGAAAATGATGAATTTACCTTTAAATTGTGTGATTAATTATAAGATATCTAACAAAATC
>BMK_Unigene_015352
CCACAACTGCAGCTTCTCTGTGCCATCTCTTCTATGTGGATGACATAATGCTCTTCATGAAGGCTACAAAACGAAGTTTGGTAGCTATGAAATCTCTGTTGACAGAATATCGAGTGGCATCTAGGCAGGTCTTCAACCTTTCAAAAAGCCATCTCTCTATTGGTAAATGCAGTCCCCAAAGGCGGAGTGCTATTTGTTCTATGGTTGACATTCCTCAAGCATCATCTCCATCTTACTATTTGGAAGTTCCATTTTTCCTCGGTAGCCCTAAGCATATGTATTTTTCCAAACTTATTGATGTGTTGCTCTCTAGACTTCAGGGCTGGAAAATGAAGTCTCTTTCTTTCGCGGGCAGAGTCATCTTGGTTAACCACAACTTAGTAAGCATGCCTCTTCACACTACTCTAACTATCCCCCTCCCCAAGAAAACTTGTCATCAAATAGAATCCATGATGAGAAACTTCCTATGGTCTTCCAATTTAATCCAAATGAAAAGGAACTTGGTTAGCTAGAAAACTATTTGCCTTCCGAAAAATGAAGGTGGACTGGGTATCCG
>BMK_Unigene_015353
CAATTCCATGCAAACAAAATGGGCACTAAGGAATTTCTCATCTAGGATGAGGATGTCTCAAAGAATCTCATGCTATTATACCTTGTTGGGTTGGAGGGATTGTTGGGCAGTATGCTTTTTTCTTCTACTTGTGATAAAGTTCTTTGTCTTCAAAGAAAGAAACTGATAAAAAGGTTTTTGGAAAAGTATTTTATTGTGGGCAGTCCCAAGTGTGCTTACAAACTATATGTAGCAGAACTCCAAAATTATCATCTTATTACCAGTTTAGTCTAACCCTTTTCCATATAATGAACAAAACTCAAAATGCCCCAATAATATCTAATCCATAGCACAATTAATCCATAGTTGTCAGTTCCATTCCGGTCCATTACTGTATTCCTTTCCGGAAAAG
>BMK_Unigene_015354
AAGAAAACGTCAAATATATTTTTTAAATACATATTCTTAAGTCTCTCATTTCATATAACTACTACCTTTAAAACCTTTAGTCTGGTTGCAGTCATGTAGAGATGGTACATATTCCAAGTCTCTCAGCAATTTCTTTTAATGGTTCTCAGAAAAAATCTCAGGCATAAGAAAAGTCAACTCATTACGAACTTGGAACTTAACTCACACTAGACTCAAAAAACACTTTTATTGGTGAAAGCACACAAAATGTGTATCTCATCGGCCGAGACTGCTGTGCATTTTGCAATTTATGTGTAGTGGTGGTTCTTTTTTCTTTGTCTCTTTATCTCTCTTTTTCTTTTTTAG
>BMK_Unigene_015355
TGTAGCTGGCCCCAACATAGTTGGAAGTTAGGACAAGGCTGTGATGATGATGATCCTTCTTACCAATGTGCTTTAGATTCTTTATTTTGGTTAAATTCTGTACAAATCTTTCAATGCAGTTGTTGTTTGTCAAAATTTTATTTGCATCATTGCTTGGGATCTCTGTTTTCCTTAATATCATGTAACCTGGGATCGACCCTTCTCTGTTGTAGAAATCATCTTCCTCTTCTTTCTTCTTTTTCTTCTAGAATTGGGTTTCCATGTCAAATTTTCCTCATGATCAAATGGTACTCATGGTATCCACATGTGCAGATCCAAACAGTTGCTGTCGGAGC
>BMK_Unigene_015356
CAAGGATGAATGGGTGATTTGCAGGATATTTTACAAGACAGGAGGAGAAAAGAAAAACCCATGTATCAAAAGCAGCAGCAGCTACTTCCTTGAAGCACCTCCCCCTCCCACCATTTACTTGCCTCCATTGCTGGATCCTTCAACCTTACACTCTCCCAGACAAACCCTCTCAAACCCTCACATGGTTCTACAAGAACGCAACCCCAGCTCCCAAAATTCACTGCACTACCCAACAATTTTACAACCCTTCCCATCACCCACCAACCCATCCATCCTCAAG
>BMK_Unigene_015357
TGGAGGTGGAGGCGGCAGCGTCGGGCGTGCCAGAGTCACCGTTGCCATAACCTTGCGCACCGTAGCTCGGGTTGCCGTAGGCAGATCCACCACCGTAGCTGGACTGGTGGCCACCATAGCTGCTGTTACCGCCGCCGCCACCTCCACCTCCACCTCCCCCTATCAGTTCCAGTAGATGCCCTCCAACACCATCCATGCCTCCACTTCAGATACAACATGAAGGCCCTCCACCAACTCCTCAACCTCCCCCTATCTCTAGTAAGGGCCCTCCTCCACCACCTCCACCTCCACCTCCCCCTATCAGTTCCAGTAGATGCCCTCCAACACCATCCATGCCTCCACTTCAGATACAACATGAAGGCCCTCCACCAACTCCTCAACCTCCCCCTATCTCTAGTAAGGGCCCTCCTCCACCACCTCCACCTCCC
>BMK_Unigene_015358
AAAAAAAGAAAAAAGAAAAAAATGCATGCTGGTTGCTTTATTACCTACTAATGGAAATGGTGATGCTGGGTTCGTTGCAAGTATAATGTAAGTGACTGTCAATATTCACCTTTCATGGTATATTGTCTATGATCTTCTCCGTTGTGGAAGTAATTCCACCACATTGTGGAAACTTTTGTGGTCTTTACTGTTTACCATACTCCTTTGCCTGTTATCTTTTACCTCCAGGCTCCAAAACCCTTTCCAGTGGCCAACTCTACACTTCCCTGTGAGATGATGTGAAATCTCACATCCCCTACATGAAGCTATTAGAACTTAATCCTTTTTGTTGAGCAAATGGTCGTCCAAATGGGGAGATATTAAATGCTTGTTGTGTTCCATAAGTTAGTTACTGGGAGTTAGGTGTTATCAGAAAGTAATGCAAGTGTTTGTATTTAGTCATCATGTTGGCATAAGTTCATATTGTGCAACAAACCGTGTTATGTTCCACAAGGTGATTCACGTTTACATTTGGTACCGTGGTGGTGTGAATCAACCTTAAGGAAAATATATAGGATCATGCCTACACTAACCTACTCAGCAGTCAACCAGCTTATGAGCTAAGCTTGGTCATAATTTTGTGCACATCCCTGCAGGTTTAAGTTTACTCATTTAATTATGATTTAGAAGGTTTTAATTCATGATAAAAGCCACATACACAAAATTGAAATATACAAGTTTAATATCTGGTAAAAAAAAACCTATATATGTAAAACCCCCAAAATCCCAACACCAGATAGCAACAACCCCAAATAACC
>BMK_Unigene_015359
AATCTCTCTCTCTCTCTCTCTACATGACATATGGTTTCAAAAAGGCAATTGATACTTCCTTCTTGTTCTTGAAGAGTTCACCAAAAGTCTAGAAAAAACAGGTACTCTGAATGGGGAGGGACTTGTCAAAACCACCAGCTGAAAATACGAAAGCATGAAGGAAACTATCATTTCTATGAATATTATTACTGGAAGAATTTCTAACTTTTGGTATGGAATTGTTCAGTCTTTTACCTGAAGTGTGTTTGGATATATGATTAGTTACGGTTTGATTTTTTAGGTAATTAAAATTAAAATTATATATATTTTGT
>BMK_Unigene_015360
AACTTTGGTGACATTATTTGAATTCTAGTCATGAAATTGGAAAAAACAGGTTTAAGGAGGACTAATGTGTCAAAATCCCTATTAATAATCGGTTCATACCACTTGGTATTGGGAGCTACGTTCCTACCCTGGCTACCACTCAACAAGAAATGATGGGTATCAAGGTAACCAAATTAGAGGCTGATATGCAACAATGCATGGAGGCCTTGCATGAAATTAAGGAGAGTCTTGTTGTGATTAATATTGAGCAGGATCATGCAATCTTAGCAATCTACAAAGAAAAAACTAAGAGATCTACCGGATGCAACAGGTTGAGAAACAAAGCACTACTACCTCGGTTTACTCCGCTGGACTTCCCAAAAATTTTAGGTGAAAATCCAACTAGTTGGGTCCACCAAGCTAGCTAATCAATTCTTCGCTTACCAGAAAAAACCTGAAGATCAAAAAGCATTGCTCACAACCTCTCACCTTGAAGGGGATGCAGTTCAGTGGTTCCAATGGTACGAACTTACTCAACCTATTCTGACATGGAACTTGCTCGTCAAAGCAGCCTGCATAAGATTCAGGCGTACTGAACAAGAAGGTTTTCATGAGGCCCTTTCTCAGGTTCGCCAAAATAAATATGTGCGCAAGTATCAAACTGAATTGGATGAAGGGAGAAAACTTTATTGGAGGATTGAAGGAAGAAATAGCCATTGATGTAAAGATGTTTTGGCCCCAAATAGTGTGTGAAGCGGCATTAGGACTCGTAAGGATGAAGGAAGAAAAGGTGGCTCGATCATGGAAAATGCCACAACCTTTTCTTTCAAAATCTCTACCAAATTCAAGGGTGACCTCAACAACACTAACCAATGTAGTTTTTGTAAAGAAAGTGAAAAAAGTGGAGGAGCCAGAAGAGAGAATGGTGTTCCTCAATGAGTCAGATTCATTGGAAATCTCCATACATGCATTATCAGGCCTACGTTCTCCATGAACCAAGCATGTCTCAGGGCTACTCAAGCACCAAAAGGTGTCAATTGTAATTGATAGCTGTAGCACCCACAACTTCATTAATCACCGGCTTGTGATTCAAATGAGGTGCCAGGCTTGCAACACCTTGAAATTTGATGTAATGATTGCAGTTGGAAATCAGTTGGCCCATATTGGATTGTGTAATGGCGCGGAGATGAATATTCAAGGGTGTTGATTTAAAATTGATAGTTTTTCTTCTTCTCTTGAAAGCATTCAAATGTGGTCTTAGGCATGCATTAGAGGTGACATTGATTGGGACCCAAGAAACTCATAATGAACTTCAAACTGAAGGGAGGGAAATCTAGATGGTCAAAAGACACTCAATATTCGCTCAGAAAATCTAAAGACAATCGAGCGTTTAATGCGCCATCAGCAACAAGAAATGATAATGCAGATCACATGCACACATGAGGGTAACAAGTCCTCAATGACTCGGCCAAACTAATAAATTAATTTCTTCAAGTCTTTGAGGAATCAAAGGGGTTACCTCTGCCAAGATCATTGTATCACACTCATGCTCGAATCCATGCCAGCCAACATGCAACCTTATCAAAATCCCCATTTGGGTTGTTCATGGGTCGAGCCAGCACAACCTAACAGGCTTTGTGTCGGCTTTGGGCCTCAGGTTTTAATACTTGGGTCAAGCATGGATATAAAATCTGGGCTCGATTAATATTGGATTGGGCTTGGATTAAGGAATAAAAAGTCTGTAGCCTGGCCCGGCCCAACTCGAACAAGTAGATTTTCCCTAATCTCCATTGTCATAAAAGCCAACAAGTTTTGCCCTAATCTCCTTTCTTCCATTTCAAAGGAGTGAAGAGGAGATGCAAAGGAGGGGGGGCGGGGGGGGTGCGTGGGTA
>BMK_Unigene_015361
AAAAAAAAAAAAGGAAAGCTGCCCATTAACAGTCCCTTGTGGGCTGTTGTGCTACAATTTTGGATTGCATCAATCTGTCATCCGTCCAATGTTACAATACTTTTCGCTCATAATAATTTTTAGTTTCCACCCTTTAATTTTATTTATTTATTTATTCGAATGGTAGATGTTTCTAAATTATTGGTCATCAAGCAGGTGGGTGTTTGGAAATGTCCTCCAATAGGCGTTTGAAAGCAAGGTTTAGATGGTGCTTCCAATATAAATCCAGGGGAACTGATGTAGGAGATGCTCTACCGAATGATAGAGGGGACACTCTATTAGCATTTTCTAGACCATCAGGTGTTGGTACTTGGTAGAATTGGTGAAACAAAGATTCAAGACCTTATGGTTAAGTTACAAATGTGTTCATAGAATATGTTCTGAAATTTAATAATTGAAGGAGATGCTATTGAACGGGTGGGCAATGGATCAAGGAACACGGGCTTCCTTCATAGTAAACAAAATTGATTGTAGGTCGCTTCCATTGATAAATTGCTTCATCCTCTTCCAGATGAAGGGTCTCTCAGGCTTTCCTCTGTTCATTTCTCTTATATGATAAACCGATAATTTGATACATAGGGAACTTTCATTTTATTCTTTTCTTCATATATACCTAATCCATCCTTCTTAATCTACCCAACTACTCTAATTTAGTAAAGAGTGCCACGAACTGATGCGTTCCCATGCCAACCGGTGCTTGAACCTAGTTATAATGCCTCCCCCAAGAGGACTTTTACATCCATTACCAAATGCACGAGGCAGGAAGACCTCTTCATTTTATTCTAAAAACTAATTTAATGTAAATAAACTTGCACTCATTCGCTTTTTCAGTTTGAGAACCTTTACTATCTGCTTTTACAATTTATTAGCTCTCTGCATCAACTGTGAGCATTTGAGTCCTTGAATCCAGCTTCACAGCCCCTATTTCTTCTGCTTTGCTGCCCTAGTTCCCCATCCACTGTTTATTCTTAACTCTATTTTTCAATTTTAACTCAAATGATACTAAAATATCCTAAATCAATTTGGGGCTTCAATCACCCTCCCTACTTCTAGGAAATATACTCTACAAAGGCAGAAGTGTTGATTGTATTCTGGTGATAACTCCTATTTCTGTGCCAAACTTTATTTTCCAGAATGATTTCGGCTGCAACAACAGAAAGTAACAAAGGAAGAATCCTGTAAAATCACCACGATCATTCTCTTCAAATGGTGTCATTATCTCTAGCAAGACCTTCACTAAATATCTTCTTCTGAAATGGTAACCTTCCGTAAATTCCTACCATTCATAATATCTCAATCGGCAGTTCCAATCACTTGATCGAAATCAATTCAGTATGGATGGGCACAGTATGTTTATAATCGACCGAGTTTATCAGCCTGCCTATTCAGGTTTCCGCCCAGTTAATATAAAAGTTAAATTAAGTGAATGGTGTCTCAAAATTTTTATAGCATTTGTTTTATAAATTTTTTTGCATAGCTTCATGTGTGAAAACTTTGATGGGAAAATAATTCGACGACGACGACGAATACATATAACTTTGTTGCTTATCTTGCTGAGTGTGATGATTTCTACTGTGGTGATGCAAAGAATGTACGCTAGAGTTTATTTCTAGTGCATTAATGAACAAAGAAAGTGATATTATCAAAACTAGATGAATGCAATATGTTGAGTAATACTATGAGGGAAGTGAAATTAGTCATTTTTTTTGTGAATTTAATTAAGTGGCAGACGGTTTAGCAAAAAAAAAAAAAGATTGACAGAGAAGAGCTCGTGGATTGTTCTTGTAATTTTATGTTCACTTTTTATGTTTGTTTTTTATGTAGTCTTGTATTGTCCCTGGTGCCAGTCTTAATCTCTCCCTACTAAAAATTTCAGTTACTGATCAAAGAAAAAAAGTCATTTTGCTTAATCGTATATGTCAAAGATGTAATTCGTTTTGGTTCCCTAGTTTGCTTTGCCCTTCTTAGCAACAGTAAACGAGACACAAATTCAGGTATATGGGTCAAGGATGTAATATAGTTGCAAGAAATGTCAAATGAAATTATATATATTGTGTTTCTGATACTTTTGTTTCACCTAAATATTTCAATCATGTTCCTTTATTGTATTTATCAATATATATATGTTGCACAT
>BMK_Unigene_015362
AAAAAAAAAAAAAAATAGACTCAAAATTTAGTCTTGACGGATTATTTATGATTGACTGAATTTTGAGACCGGCATATGCGGAAACATGACACATGATGAATGAATAATCCAAAGTCGAGTGGCAATAGAAAAAACCAGAGCCAAACTGTTCAAATTAAGGGCACCTTTGTGCATGAAACTAAAACTTTTCCATCACCATGTTGTCTGATAGACTCATTGCTGTACTAGTTCTGGGTGTCACCCACCTTATTCAGCAGAAACTTGTAGTAAAAATACAAAGAGTAACCTGTTACACATATTTGGCTTAATAGAACTCACTCACAACAGATAGAGATGATACTTAAAATCCGAAACAAGCAATTTACGGTCTTAAAACAATCACACAAAACAAACCACACTCTTCACACAACTGGTAGAATAGAATGCAGAGTCCATGGGCGCCCCTTTAGGCATATGCTTCAGGGTTTTCTTTCAGATAGCCTTCCACAGACTTAACCATCCCTATAACCCCTCCCTTAATCTTTTCTATTTCTTCATCACTTAGAAGGCTGTCATCGAAGGACTCATATTCAACAGTCATCTTAGATAGAGATCCCCCATCGCTCGTGGGCTCTACATGAATCTCAAACGAATACGATTTCAATCTTTTCAGCCCAATGAGCCCTCCTTCAATGACCGTGTACTTGAACACATGCTTCTCATCATCGATTACATCGACGCGATCCTTCACATAGCTGAAGTCCTTAAAAGCTGTAAATTGGTAAATGAAAACAAGGATTTTAGACATGAGTAACAAAAATAGCCACTTAAGTACCAGCCATAGTTGCCTGATTTATGCATCATCTACACTAAAGAACTATTGAATTTGGATAAATATGAAACTGCAAAGTCTACTATGAATTGATCGAATTTCAAATCAGGTAACTATGGTGTGGAGATTGGAGAAGCATGAACATGGAATTGTGAAATCTACTCCAAATTAACCTTCTGTGAAGGTCAATTGCCTAATGCTCCCGGCGCCCCCATCTCCTTCGAGGATTTCGCAACTTGCTATAAGTTCAGGCATGGCCTTGGGAATCACGTTGTGGGCATGGCGAATGCTGGCCTTCCAGAGTCTTGCAGGAGGGATAGTTGATATGTTCTCTGCAGTGAAGCTGCCTGAAACCATTTTTTATGAATGAAATTAAGTAACTGGCTGGTGAAAAGAATGAGAAAGGATTACTGAGGAGACGAGGATGGTGATGGCTCATTGAACAATGCAGGGGAAGACTGTATTTATAGATTATAAATGAAGGATGGATGAGATTTCAAACTCTACCAACTTGCATCCTTATCCTTTTAAAAAAATGCTGAG
>BMK_Unigene_015363
ATAACCACTCAAGCTTGGGCTTGGGCTTTGGCTTGGTTTTGTATATTTTGGCTCAGCCGACCAACTGGGGTATTATCCAAGGTCAGTCATTGGTTCTACGCCGCACCTCCTTGCATTTTGGGAAAGTTCCTTGATTCTGATCCTGAAGGATGCAAATACCGTGAAAAAGTCCTTGATTTGAAAGGAGCATAAGAGAGAGGGAAAGCGTGGGTTTTCTTTCTGAAATGTAAATCATCATGTATGGTACTTTTCAGCGCAATCATATATTTTCACATCTAATACCCATCATTATCAGAGCTTTGTCCAACCAGAGATGATGGG
>BMK_Unigene_015364
GCCAGGTAATGTGATCTAGAATGTTCAACTATAGATTTGGCATTTCCTAATCAAGTTATTTGAAGCGCTCTTATAAATTAGGGAAGCCTTTCTTGCTCTATATGACCTGCAGATGGGGTCATTGTACTGTTGATCTGGACTGTTTAGATTGTTGGCCGTCATGACTCATTGTATTGGTGACTAGACCAGGGAGATTGGGGAAAGGATGGGGACGAAGCCATTCCTAACTACAAGAGGGCTGTATCTGTTTGCTGCCTAGCTCTTGGATTGGGTCACGGTCCACCCTGTGAACCATGAACCAGATTCACAGTCCGGCAGTGCAGACAATTAACAAATTTATCAGCCATGAGAACACAGTTTACCTTGAAGTTAAGAGTAGCATTCTGAGCATCTTAGTGGACTCTCTTCTTTTTTTTTTTTTTTT
>BMK_Unigene_015365
GCAGATCCAGATCTTGGCGGAGAAATCGACGACGGAGAAGGGATTGAGGACGGATCGGCAGGTGCGGCAGCGGAGAGGGGAGTAGGGGAGGAGGGGAGGCGGAGGGGTGGCGGAGAAGGGTTTGAGAGGGGTGTAGATGGCGGAGACGGGGATGACGCAGTTGTTGGCTTCTTGCTTGGTGCCTGGGATTATATTCCACGGCATACGGACGCCATCTTGGGATTCAAGTTCTATGAATTCCGACATCTAAATCATATATCTCTCTCGCTCTCTTCTTCTTTCTCCTTCTTCTTCTTCTTCT
>BMK_Unigene_015366
GGGTAATCAAACAAGAACAAATGAAGAACATTCACTCACACTAACTGTTCTCTAGTTCTAAAAGTACTAAAGGGAGTTATTTAGTACATTCCTCAAACATTTTCCACACTATCTTCCTTATCAGTGCCTTGGCTCTCAAATACAACGCACGTATACCACTTAGCACACACCAAGTAAACTAAGAAATCAGCTGCAGCTAAACCTGCTAACAGAAAATAAAAACGATCCAAGTGACCCAAGTTAAGCTCTCCAGGGATCCATCCAGGCTTCCCATTCCTTGTAGTGATACTCATAACTATGCTTACGAGCAGACTACTGGCATAGTTACCAAAAGAGATCGAAGCCATGCAAAGGGAGCTACCAAAGCTCTTAATCCCATCTGGGGCTTGGCCATGGAAGAACTCCAACTGCCCCACATACATGAAAACCTCAGATATTCCTATCAGAGTATACTGAGGGATCTGCCACAAGATACTCAGTGAACTTGGGTCATGTGCCCCGGTAACCCTTTCAAGTCTTTCTAATTCTACAACACCAGCAGCAACCATGGCTAACATGGCAACTACTAGCCCGATTCCCATGCGTTGGAGCTCTGTTATTCCCTTGGGGTTGTGTGAGAATCTAGCTGCAATTGGAACTAGGACTTGACGGTATACGGGGATAAAAATGGCCACAGAAAGGATGTCAAATGCAGACATGCTTGCAGGAGGAATGTGGAAGGTGAAGATGTCGGTATCCATGGCAGCACCTTGCTCAACAAAGAGAGAAGCCATCTGGGCGAAGACTACAGAGTAGATTATGGTGCAGAGCCAGATGGGTCCGAGCTTTAACACACATTTCGCCTCTTCCACTTGAGTCACTGTGCAAAGCCTCCATGGGTTTTTCTCCTTGGGTTCTATGCATGGGTTATTCCCTGTTAAGGTTGCTGCCTTATCCAAAAACCCAAACTCATTACTATGGAGGATCTTTCGACTTCCTGAAATTGCAGACTCTGTTCCTTCCAACTCATAGAGCTTGACTCCATCTGTGGAGACCTTAACATCCCACTTCCTAGCAGCAGCCACGAACACTTGGGCAACACGTGGCAACGGGTTTCCACTTGGCTTGACCTGTCTGTAACCTGGTGTTCCAATCCAGAAGGTAAGAAGGGCCAAAACAGCAGAACCTGTGGCTGTCCAAAAACCGAGCCACCACTTGCCAGTGTCCTCAAAGTAAACCAATACAGTGTTTGAAAAAAGCGAACCCAAGTTCAAAGCCAAATAGAAGTAGCTAAAGAAGGCTGTTTTGTAGTGCCTCTCGACAGGGTCTGTTACATCAAACTGATCAGCTCCAAAAGTAGCCATGGAGGGCTGATACCCTCCATTTCCAAGGGCAATCAAATAAATCGATAGATAAAAGATTGCAGTTCCAATGATCGACACAGGCTCACACAATAATTCACCATCCCCACAACCGGCTGGCTTGATCAAGAGGAGCCACGATGTTACAGAAAGGAGCACCAAACCCATTACAAAGATTATTTGGAAAACTGTGCATGTCTTGTATCGTCCCCAGTAAGAATCGCTGAGGAATGCACCCACAAGAGAACACATGTAAACAGTACCCGTCCACTTACTAACGTTGTTAGCAGCAATTGCATTGTCTTGTTGTAAGACCCTTGTCAAGAACAAAACCAGATTCACACTCACACCAAAATATGCAAGTGTTGCTAGTCCTTGATTCACCAATAAGAGAATTGCTGATCTCCATCCTCCTGAGATTGTTTTGATTGCGGGGTTTCCTTTTCTATCAACCGACCCATCATTTGTAATTGTATTGTCAAGAGAAATCATCTCCCCTTGGGTATCAGTACAGTATCTCCCTTCTTTAACTTTAATTGGAAGGTCCTTGAACTCCAAAGCTTCCATTGAATGTTGCTCTTTACTACCAAGTGTGATTGACTAAGTAGGAGAGAAGAACGTCAAGAAGCAGGAGACTGAGATCCCAAACTCTTCTTCAGATTCGGGAGAAGGAGATGTCGTTAACGTTTCCAAAGACAACACTCGAGGCCTCGTCTTTAAGTCGTGTGTGTCTTCTGCGTTCGCTGTTGTCATTTACGCGCAGATGTGGGTTATTTAGCCTGTGACCGAT
>BMK_Unigene_015367
GCCCAATCCGCACCAATCCGATCCATGTACACCCCTACTTAACACTCAACTCTGTCACGTGTCACAGTGGCCCGTTTGGAGCTGCATCGGGCTTTGTGCAGAAAGGAAAGAAAAAGGCTGAAGCCTTTTCGTGGCTGAAGAGAGAAGAGGGCTTTGAAAACCCCTTTTTGCTATATGCTCCAATGAAGAGAAGGGAGAGATGGCGATGGCGAGAGTGGCAGCGGTGAGACGCAACGGGCGAGTGGCATCGGCAAACCAGCTACCCTGCTCTCTCTGTGTTACTCCTTGGCTTCTCCTCTTTTTTCTCCCTTTTCTGTTTCCTTTTTTTTTTCTCTCCTGTTGCTTTCCTGTTCTTCTTCTTCCT
>BMK_Unigene_015368
AAAAAATAAAAAAAAATTCCGAAATGCATTTAGGACTCTATGCCCTACAAATGGAATGGAGGGGAATCAACAAAACAGTTGGTTCTGTCTAAACTGGCTCGATGCTGTTTGGATGGGGCTCGACAGTACTATATGTTGATAAGTCGAAATTACTGGTCCAGCTCTATATCGGTTTATTAATGTTCTATGACCAGGTGAACGGGTTGACTTGGACCAGACTTTACAAGGCACTGGTGCTAGTTCAAGTTCAAACGGCCTGGTTCGGCTTTTAGAACAATTGCTAGTCACCTATCTAATTATGAGCTTTGTTTTTAACTCATTGCATCGCTGCTTTGTAGGAACCTCATATGAGCCCTCATC
>BMK_Unigene_015369
TTCTGTTATTGTTTGATTAGGATTGTAAATATTTTTAAGGTTTCCTCTTTTATTTAGATTTTCTTAATTTTAATCAGAAAGTCTTTGGTTTGGTTTGTGTCCAAGGATCCAAGCACGAGAGAGGAACCATCCTACTTCTATTATTACATATATTGGATGCTGCTTTCAATCGATTTTGACTTTATCAATGAAAGAGTATTATTATAGAGTTTATTTATTTAAGTATGACTCCAAGTGTCTTTATTAGGATTTACTTACTCCTAGTCCTAGTCTTATTAATACCAGTTCAAACTTCAAAGAGTTTCCTTTCTAAAAATAAAAAGGGTGGGCTCTTTCTTCTCGTCCATGTAAAACTCTATAAATCATACTCGCTCGTCTTAATTCCATGTCTTTATTACTAAGCAGCACACAGGGGTTTGCATTCTTTCTGTTGTTTCGTTGTTAGTGGTGATTCTGTG
>BMK_Unigene_015370
GATTTTTTAAGTAAAATTCTCTTCTTTCTAATATTGTCTAATGTTCGGTGACCAAAAAAGACAAATAAAACACAGGGAGAGATAGATATTAACACTGCCATCTATTAAATTGTGGTTTAAATTGTGATGTGAGTCCCAACCATTTCATTCAATGAAAAGTATCTTTTTACCATCGACCTTTATTAGAGCTTTAGTACTCGTATCATATCTTGATCGAGACCGTCCAGCAAAAAGTGGGCCCTGTTGATTGTGACTTCTCTTATCTGTTATGAAGAGGTGGGACCCATGTGGCATCTGAATAACATGTGCAACGCAAAACAGGGAGGATATAGAGGAGGAGCGTGTTAACTTCACAATGTTTTATTCTTTTTTCGTGGAAATTCCAAACGAACATTACATCCCTTGTATAATAACATAATGTATATATGGTTGTACTTGTATTTTCAGGGCCAATGGCGATGAAGACGT
>BMK_Unigene_015371
CTTTTTTTTTTTTTTTTAAATGATACGGTAAAATTACTTGAACAAGGAAATTTGTAAAATTAGTAATGCTCACATCATGATGTCGTCCAATGAATGTGCCACTTAGGACCTTTTTGTTTGCATTAAAATACATAGGGTGGTTAAACACGAAGATCAATGGTGAATTTCCAAAAAATGAGCATCAAATAGAAGATGACCTCAATAAAGTAAACAGTTTGTTATCAAACAACAATACATGACCTAAATGACCTACTCAGGTCCCATGATGGCTGTATATTATACCTGGATCGATAAAACATTAAAATCCAGCATTTTTTACTAGATTATAAAGTTCTTGGATGATGCTTTTCACAATTTTTTGGATAAAAAAGAAATCAGGTTGATATGAACTGATACAGCTCATAACACACAAGTAACACCATAATATATTGTTTTTTGGTGCCGGCTGATATGCACATTGACACCTCTATTTTGAACCATGATACCAAAAGCGAAGTGTCACACAAACTCAAGCAAAGATATGCAAGTTCAATATGAAAAACTAAAAAACACTTCCCTTATTTCGAGTAAAAAAATAAAGATGGATTATAAAATATAAAAAAAATTATACGGTTAGAACATGATAGATGCCTGGCCTCATTTAGCTCAGCTGTTTCTCTTTCCTCATCTTCAGTCTCTGAGCAAGCAAAGTATATTTATTTATTTATTTTGCTTAAAATCCAAATAGGACACAAGCATTTAAAACAGTATAAAAAGAAACATTAAAAAGATTTTAGGATTGCATTTGGCTTGTTGTACTTAACGATGTTCTCTCGGTTATCACAGTTGGAAGGAGCGAACTGCAGCCTAAATGAGAAATCTTCAAAGCTGCAAAACTAGTATAAAGGAGAAGAGGGGGGAAATGAAACAAGCTAGCATCCCTATGCAGGGAATTACTCAATCTTACCTCAACCACATCTGGCCTTG
>BMK_Unigene_015372
GTTTTTATTTTTATTTTTTAACTCACCTTTAGTCTTCATTTTGAACCACCCTATGTATTCTAATGCAAACAAAGAGGCCCAATATATGTGTATGTAAAAGGGAGTGTTGCAATGGAAATATTTAAATGTGGATGGGGGATAAATGATATATTAAGCTGATGAACTGATCCTAGCCTTAGTTTTAATCTCCAAAGCTTAATGGCTATGCACTGTGCAGTTTTGTTGTGATAGACTGATAGAGTCAAACGGTTTATGATTTAGCCTTAGTTTTAATCCCCAAAGCTTAATGTCTCTGTGCTGTGCAGTTTTGTTGTGAGAGTCAAATGGTGAACGATGTCTAGAACACTGAAAAATATGGGCTTGTGCCAGTTCAAGAGTGGCTGCTGTGTGTGAAGGATTGGATTGATCCCAAGTATGAAAATTCAGAAAGGGGCATTGAAAATGTGGGTTATTTGTAGAATTTTGCTTGTGTGCGTGCGATACCACTCATTGTGGAATTTGTTGCTGCATGCAATTTGATTTATTTTTTTGGGTTACACATCCAATTTGATGTTGGTGTGCCAATGTGACATAATGTTCTTTGCAATATAAATGCATCCAAATGTCCGTGGTGTTGATAACTTGATATCCTACATGCTAATTGTTATCATGAATGCAGCATATGCAATAGCTTGGCAACTCTGCTAATTATTTATTAAGCATTGGAAACTTATAATTATCAAACTGCTTAGGACTGATAAGTGATAACAATCTGTTAATGCAGCCAATCGATTTAGTAATAATCTCTCCTCGTTATTTCCTTGATTCTACTCATTAAAAAAAAATTCCCCTGTTTCTTTGTAAGTTATAGTAACCTAACAATTTAGCATGATTTGGTATAGTTTTCATAGTTGAGTCTGGAAATATCATCTGGTGGTTAATTATCTGGGGGAACATCTTAACCTATATGCTGACTGGTTGATGATAGACTTCTCTATTTCACTTGCTTTGTTTTTCATGTTTCTATTTGATCTGATTGATTCTGGAAATATCACGTGGTAGTTAAAAATTGGAGGAATGTTAGGAGCTCTATAATGATTGTTCAAAAATAGACCTTTTTATATTCTACTTGATGTGTGTTACCTGTTTCTATTTGAACTTTTGGGTCCCTGATGTTATTCACTGACGAGTACTTACACTGTTTGAACAGCTGAGTGTGCCAGGATGTACA
>BMK_Unigene_015373
GAGGGCAAGATGATGGAGAATGCCCATTAGTGCATAGGTGATCCTGGAAGGAGGTGGAGGAAATAGGAATGAAATAGATCGTAGAAAGACTTTCTGCTGATTGTTATGGTGGAAGAGGCGTCGATCAAATAAAAGAAGTAAAGGTTACAAAGTCACTTAAGCCTGAGGGCCATGAGGGAAGTGAGCAAAGGAAAAAAAAAAAGGGAAAGTGGGCTGCTTCGAGAAAGAATATCAGAATAGACTCCCGCCCTCAACAAATAGGGCATTGTCGCACTTTTATAAGCTTTACATTGGATTTATTGAGTTGTTCAAGTACAGTATGATATTTCTTCTGTCATTTGCATCTGTGGTTCACTGGTTTGGCTGTCCCAGATTTTACTTTCAAGGGGGGAAAAGAACAGTTAAGAAGAATATGGAATTTGAATCCTTTTTTTTCTTATTCCACTTGATATATATATATATATATAT
>BMK_Unigene_015374
CAAAAAAAGAAAAAAAAAAAGCATAGACACTTCTAAATGGATAACGCATAGTGTTGTATCTTCTCCGATACTTCATTTTTTTGTGTAGAATTGGTATCCCTGTTGTATCCATGGCGCGTCCCTATCATATACATGTCAAATCTGGGCATCATAGCTTTTTAGTTGACATTCTGTTTTGGCAAAATAATTCACTTTTTTATTTAAAATAATCTACAATTTTATTTGAATGAACCAAATATAGTCGTATTTACTAATAAGTCTTTATAAGAAATAAAGTTATTTTCAAATAATCGCGACATCCACACAGCCCAAAAAAAACTCATGTAACAGTATTATTCTGTTCATGAAAGGATTGAGAATAATCACTTGCAGGAATTAAATACGATTTAGGACACCCTTCAGAGTGAAGGTGTGATAGTCAATGCAGTGTATTAATTTTCAGGAAATTTGTACTCGTTTTCAATATTGAATTCCAATTAAAGACCAATGTTGATTGAATTCAAAAGACCAGGCTCGTTGGTCCATCCGACTTTAAGATTAAGTCTGTTTTCCAGATTTACTGTCTGCTTTGACTTGGCTTATAATATTTACTTTTAGTATGGCATCTTCTCTACAGATAACAATGTCAGCAGTTAGA
>BMK_Unigene_015375
GATCGAGTAGGCCCCTATGGGTGTGTATCGAAACACCATGCACAATGTGTGCATTGGATAATTTATGCACAAACGAGAGAGAAAGGAAGGAGCGCTACAAAACGCACGTGCATTTTGGAGAGAAAAAACCCCTCTTTCTTTGGAAGAATAACAACAAAGAAGAGTTAATGAGGAGTTGCATAGGTGGAATTGTAACTTGTTATCTTCTTACATTCCCTAGATTTTCACCTCTTTTTGAAAAGAAACGAGTGACTAATGGCTACCTCTAAATCCCTACTTTCTCTCTTTAAAAAAGCAATCAATCATAATATTATTTCCCTTTTTTTTCTCCTTTGAAACCAATTATTTCAATATAAAGACCCCAACGACATGCATACTTCTCTAATTTTTCTCCTTCTGCATGGGTCCTATTATTTTTGTGCTTAATCGATGATAGTTAACGGTTTGATTAATATTAAATGTATGCCAATTCATGGAGTTAATAATTGCTTCCATCATAATATGGGACCATTAGAAATCCATGATTGGGGCCCTCTTATTTTTGTGATTGAATTCAATCATAGTTAATGATCAGATTAATGTAAAATTAGAAATAATGTCAATACATAGGGGTTGGGTAAATGTGAAAGGCTTACATTTATCTAAAGGTAGGTGTCAAATTGGAAATAATGCAAAATCATGAGGATAGATTATGTGAAACGCCAAGCCCAAAGGTGTGCCACACTATACAAAAGGGAAAAAAGGGCAAGTGAAATAACATATATCACTCTCTCCCTCAAATTCAAATCTCCTATTTTCTCTCCTACACACTCTCCTATAAAGGTGAGTAAATAAAAGTAAGTAGAATGGAATGGTTCGAATTTGGATGCTTGTGTTTCATTGGG
>BMK_Unigene_015376
GATAGCACCATTTATCCAGAATCCATATGATGTACATTAAAACAAATGTAATCAGTTACCAATCATCCTACTGGAATGAACAAGGATGGCAAAGAATAAGTCACACAACAATTCATTCCCATGCCACAAATCCTATGCATAGGACAAGTAATTATGACCAGCATTTGGTTTCAGTTACATATGACACGCTTGATAATTCCCCCAGCTCACCACATGCTCATTCCATTGATTCACTAGAAGAAAGAGGAACAATAGCATATTTCTAAGGATGCAATGAGTTTGAGAAACCACGGGTCGCGGCGGCGGCCTAAGC
>BMK_Unigene_015377
ATAGCCGCCGGAAAGGCACCAACGACGAATCCAAATCTTTCTCTACCAACATCAATATGACAATCCCATCCATCTTAGCCAATTACATTTTTCTCCCTTTCGAATGATGCTGAAAAAACATGGATGGACGGTCATGATTCGCTCGCTGTATTCATACCTCCAGTGGAGCATCAATAGAAAGCCCTTCCTCGTGCCACTTTTTAGGACCTTAGTTATACATACGGACCTTGCTTATTAATTAATCGATTCCTTCTCCCTCTGCAAACACAGAGAGAGCAAAAGGAGAAAAAATGTCAACAGCAGCAGCAGCAGCAAACGAAGAGTCATCATATGTGGAGAGCAAAGGTGTGAAGGAGACAAGGGAACTGCTATCAGATCTCTGCCGCCATTTCTACACTCTTGGATGGGTTTCTGGCACTGGTGGCAGCATCACCATCAAAGTTCATGATGACTCCATCCCCAAATCCCAACAACTCATCGTCATGTCTCCTTCAGGTGTCCAAAAGGAGAGGATGGCCCCGGAAGACATGTACATACTTTCATCAAATGGTTCGATTCTCTCCGTCCCATCTCCCAAACCCTATCCAAATAAGGCCCCCAAGTGCACCGATTGCGCTTCTCTCTTCATGAAGGCTTATCAGATGCGTAATGCAGGGGCCGTTATTCACAGCCATGGAATGGAGTCTTGTCTGGCTACAATGCTCAATCCATTCTCGAAGGAATTTCGAATAACTCACATGGAAATGATCAAAGGAATTCAAGGGCATGGTTATTTCGATGAACTTGTAGTCCCAATAATTGAAAATACTGCTCATGAGGGCGAACTCACTGAATCTCTTAGTGAAGCGATTGCAGCCTACCCAAAAGCAACAGCCGTGCTTGTTCGTAACCATGGGATTTATATTTGGGGAGATTCATGGATCAGTGCTAAGACTCAGGCTGAATGCTATCATTATCTGTTTGATGCTGCTATCAGACTACATCAGTTGGGTTTCGACTGGTCTACGCCAAGTCATGGTCCGCTTGGTGGCATCAAAGGTGTATGGAGTGATAGTAGGAATACTAATGGGGTTGTTAAGGCAGGGGTTCTAAATGAAAATCATGCAGTTCAGACATCCAGTAAATGTATTCTTCTCGACATAGAAGGCACGACAACTCCTATCTCATTTGTTACTGATGTTCTTTTCCCTTATGCCCGTGATAATGTGCGGAAGCATTTAACATCCACATGTGACAGTGAGGAAACCCAGGATGATATTAAGCTGTTGCGTGCCCAAGTTCAGGAGGATTTAGATCAAGGAGTTGTTGGTGCTCAGCCCATCCCACCTGATGATGCTGGGAAAGAGGTGGTGATTGCATCTCTAGTAGCTAACGTGGAAGCAATGATAAAGGCTGATAGAAAAGTCACTGCTCTAAAACAGCTGCAGGGTCATATATGGAGAACTGGATATGAAAACAACGAATTGAAGGGAGTCGTCTTTGAGGATGTACCAGTAGCTTTCGAGAAGTGGCATGCTATGGGCATTAAGGTGTACATATATTCCAGTGGTAGTCGGGAGGCGCAAAAGCTTATCTTTGGAAATACAGTGTATGGGGACTTGAGAAAATATTTGTGTGGGTTCTTTGATACCACGATTGGCCACAAGAGAGAAAGTCGCAGTTACTTTGAAATCTCTCAATCACTTGGAGTAGATAAACCATCGCAGATCTTATTTGTGACGGATGTCTATCAAGAAGCCGTGGCTGCTAAGGCTGCAGGTCTGGACGTGTTGATTGCCATCAGGCCGGGAAATGGACCTCTTCCAGAAGCCCACGGGTTTAAAACAATTAAATCCTTTTCAGAAATCTGAGCTAGTCTGTTCTGTATCTTACCAACTGTTACATTATTACTTGTTAACTGATGTGTGAAAATATTTAAATACTAATAAAAGTTGTCCATTGAAGGATTTGCTTTCGCTATTTCATCGATTTTTTTTGTTTGTTTGGCAATTGCGGCTATTTCTGTAAACAAACGAACAAAATGCAAATTAATCGAGTTCTATGGTCTTCATGTATGTGGGCACGAATTTGATAACAGCCGTTCAGCTATC
>BMK_Unigene_015378
TCTCTCTCTCTCTCTCTCCACTTTTCCAGAGCCAAGCTAAAGAGAAATGAAACAGAGAAAAAACCCACTTCCATAATACCCTTTCCTCCATTCCTTCTTTCACTCTCCAATCTTCTCTTCTTCTGGTTTTTTGTTTTTTGGGTTTTTTCATTATAGACAAAACAAGCAAAGATGGTGCAGCATCACTGCCATCAGCAGCTCAGAAAGAGAGAAGAGGAAGAAGGGTTTCCTTCCTCATACTCCATTCTCATGGAATGTGATGTCTGTTCTTTCTGTTCTTTCTCTTCTTCTACTTACAAGAAATCAATGCCCAGTCTCCTCCGTCTCTTCTTTCTCTTCTCCTTCTTCTATTGCAGCCTCTGTCTCTTCCCCAGGCTCTTCAACTGTTCCTTCATCACCCCTTTCTTCTGTATGTGGAATAACCATCTTCTCTTTTTTTTTCTTACCTTCTTTTTTCTCTCTATCATTCTTATATTATATGTTGTTATGAGATCCTCTTCTTGTGTTGAGAGAAGACACTGTAAACCCGTTTTATGTAGTGGAAGATTTGGACTTGGTCCCGTGGTTTTTCCCTTTACATTCAGGGGTTTTCCACGTAAAAATCTTTGTGTGCTCTTGCTCTCTTCTTTACTTTTATCACTTGTGGGTTGTTATGTGTTGCACTTTATTCTCCATTGATTTGCATGCACATAGAAAGGGAAAGGTGTTTGCTTTCCTAACATTATATTCTCTGATTTTCTTTGGGTCTGCAGATTTATATGGGATTCAAGTGGGAAAGGTAACTGGCCTCTCTGTTTTGGCAGAAACCAAAGAAAGGAACCCATCTTTGCCATGCTCTTCAATGTTGAATGGTATGCGTTTTCTTCTTCTTTGGGTGCGTTTGGACGACCCCATATTGCAATATTTTTTCTATGTTCATTATGAATGATCTTAACCACACGAACCATTTGGGCACAATTATGTCAGAGAGCTTTTTCTGACCATCCATCCACATTGTACTTGTGGTTATTTGAGTGACGTCAGCTTCTCTGGCAAGTTTGGCGCCTACCATGTGGAACTGTGAATGGTCAGTCTCTATCTACATGTCTCCTAACCCCAGCAATGTCCAAATGTAAATTTAAGTTTATTGCAATATTTTGCCAATGGTTTCTATGGAATATTGCAATATGAATAGTTCATTGGCAGAGTTAGTCTTGAATGTGCTAAAAAACTGCAAGTTTTGATTTGATTGATGAATGGGTCGTTATCTGTTTTGCTCTG
>BMK_Unigene_015379
TTTTCTTTTCTTTTTTTTGTTCCTGTGGGGCCCAAGATCATGATCTAAACCATGAGTTATGTTCAGAAGGTCAGTAATGTTTCTAGTCGCTGATCCTAACTAAATTTCGAGATTTTTGTAAAAAAGCCCAAGTTCTAAAATATTAATTTTTTATTTCTGTGGGCCCCCTCTTGACACGATCCAAACCGTTCAAATACACTTAGATGGCTACAAAGGACTTTGAGTAAAAAGTTGAGGTCTTGATTCTTCATGAATCTTGAGTTATTTCCAAAAATCTTACAACTATTGGATCATATAGTATTAATGGTAGGAATCCTCTTTCACTGCCAAACTTAGAACTCTCGTTACAAATCCTATATGAGGATATCTTTATTCTCGGAGATGGAGGGCATCCTCTAAACAAAGGATTTCCCTCATTTTACCAAACGTGCTCTATGTTTGCTTTTCATAATCCTCATTTGGCTTCA
>BMK_Unigene_015380
CTTAATTTCAAACTACATATTATTTCCTCAACAATTAAAGTTCAAATAAAAATACTTATTACATTTAAAGATAGCTACAACAATTTTTTAGCAAAATCTCAAACTTTTATTTAAAAAGAAAAAAAACTCTAGTATTTTTCTAACTCTAAAGGTGTTAGCATAAATATCCTCATTTCTTCAGGCACAGACATAAAAGCTTCTCTCCAATTACGATTTGCTGTGATAACCTGCACTGCCTTCAAGTATACTTCTCTGTCAATGTTAGAAATCGATGATAATAATGTAATGCAATTCTTGATCGAGAAAGCGCCCTCGCTCTCTACATATTTGTTTGAGCTTGCAAGTCTTTGTTGGTAGTATTCCGTGAAGCTCGTGCAAGCTTGATCAAAATGTGTGACTGGCTTTGATCCTCGTCGGCGACTAGGAGTCTTAGAACGACTCCGAACCTGATTCTCTCCGACAAAATCAGCATCGTCATCAAACTCTATTGCAATACCATCACCTTGATGATTATCTTGTCCCATGGCATATGGATACACAATCTCGTCATCAGTATCCACTGCTCCTTGAGTAGAGGCTCCAGCATTTTCACCTCGGGCAGTAGTGTCACCGTATATTATTTCAAGCTCATCAAACATGGACATCCCTTCCTACGGAAGTTTTGCGCTTTTGGATTTATCTTTAAATACTGATCCCAAACATCATCGGGTGCTGTAACCGTCTTTGTAACAGGGTCCCAACCAAACCCTGTCGGAATGTCACGAAGTTTCTTAAACTCTCTATAGACTAACCTTAATTTATTAAATTTGTTAACGAATTGGCTCTTTGTACACTTGTTCCCGGTCCTTCTATAAAATTCATCAATTATTTCATTCCATGCTTTAGTCGAAAAGGTTGTAGTCGGCCTATTCCCTTTTTTCACCTCCTCAACCATAAGTTCTACAAGAACTTTCTCCTCCTTATGATTCCACTTTGCAACAACCACAACTTCTTTCTCTTTTTCATTATCAGTTGCCATCTAAAATACAAGAAAACAATACAAAAAGAGAACAATAAAATTCTTCAATAAAATAACATTTATAAACAAAGTTTAAATATTGAAAGCTATGAACATGATGATGCCAATGATGACAACGCCAACAATAATGTTGATAAATAAGGTGACATTAGCTAAGGTGAACATGGTTTTTAAATGGGCAAGGATCCAAAAATATTACATGAAAACATACAATGTTGGCCGTAGAGTAATGCATACAATGGAATTAAGACATGATTTATAATTTCCAGCTCTTACCAGCTCTTGCTTAATCAAGTTAGCCAACAGAGTAATACATAAGTAAAAAAAAAAAAATACTATATTAATAAACAATACTCATGATGAGAAGGTACATCATTAACATGAACAACTTCAATGAACTCCCTCAATTGCAATGTCCAATCGACTCTAAAACACAAAAAAAAAAAGTTCTGAAGTAGCTCTTTTGTTTGAGAAACATAATGGGAAGCATTTATATACATTGTTCCAAGCAGCAATGCTAACTGATTTCCCTTGCCTCCTTGAGATCTACACCACAAGAAATTCCAATGATATAGCAATGTTTACTCTGTAGCCCAAGGTTCCAAACAAATTATTCTTCTTAGTCCCTTTTTTCCATGAAGAAACTCTCTTTAGTCTATACAAAAATCCACGACGTAAAATCTTCAAACCAGAATCCCTCATATCACTATGGCATCACCAACATAGCTTGTTCATCTGGAAGATCCTAAGCTATAAGGAATTACATGGAATAATATCAGTCTATCCTTTTAACTATTGGGCATTTAACCAAACCGGTCCATAACAGATTATCTTGTTATAACCGAATGAAGCCTAACCCAGGCACATTCCATGTCTGATTTCTCATGCTATTCAAGCCCAAGCTGGTTCATTCAGGGTGCAATCATGTTGTCTCACATTCAATCTTCAACTTTCACCTAATCACATGATCAATTTGTATTTTTATAGTTTTACATAATTACATCCAGTTATTGCAAACATTCTTCAAATCCCAGCAAAGAAATAGAATAAAAAGATTACAATCTCAATTATTTCATGAGCCAGAATCTCAAAGTTAAGAAATAAAAACTGTTATATGTGGCTAAGGAACTGTTATTAAGAGTGTATCTATGGGTACTAGGAGTACAACTTAGGCCCTTTTTGTTCACCTTTTGTGTTTCAACAATAATGTTCAGGAAAACACGCTTGAAAAGCCCATTTTTCATTCAAGCATTATATCATACACTTTAAGTTCGTGTTGAATGCTCTCATCCCATACAACAAGTAAAAATATATGGCAATAAATTACAGAAAATAGAGATAAAAACATAAACTACAATAGAGATAACCAGAGAGAGAGAATTGCAGAGAAGTGAAATATTGGAGAAATACATTTTCCTGCAGAGAAGTGAGGAGTGTTGCAGAAATTGTACCCTTTCCCACAAAGAAGTTCACACTGCTGCAGAGAAGATGATTCTTGCAGAGAAAAAGGACTTGAGCAAGAGGATTTATAACCATTATTAGTTGAGATGTTGGACTTTATACTTGGTCTCGGTTCTTGATGTATGGTAACGGATGGCTGAATATTTCGTGCATTGTTCCGGAACAAAAAAAACGAAATCTCATCGTTCCGATTTTCTCGTGCTAATGGCGCCCATTTCCGCGAGACTTTTTCGGGAGAACGAGTCTTTCTTTATGTCCAAACACAGTTCCGTTGTTTCTTTTCTAAGAGAATGCAGAAATAGTCCCGGAGCTTGATGCCAAACGGGCCCTTAGTGTCTGGCTTTTTATGGAGTCATTGGGTTATTTATTACATCATTTGACGGTTCTGACCAAGCATCATTAGCTTTATTCAGAATGAAGCTGATTTATGTTATTGAAAAAGTCTATCCCATATACCAAGATGGCGCACGATTCATCTCGTCGGTTGTGGAACTTTAGTGGTAGTGCGCCGCTGTATGTGACTCTTCAGATTGTTGCTAATATGTCCTATGATTCGCTACTTCATTTCACTTGGTCCTTATGATTTTCGTACCTGCAGATTAAATCTTTGATGGGCATGCACTGGAAATTATGTTTCTGGCAAATTTTTATTTGTTATTTACGTTTGTCTTCTCAGCATGTCCAAGCTAAATAACTTCACTGACAGTTGTCTGCAAATTCTACTGCAGTATCCAGGCATGATGAAGGTGGA
>BMK_Unigene_015381
AGATGAGGAAAATTCAGATAGGTCTGCTGAGAACTTTTCTTTTCAATCTGAAAAATGAGAAGTTTTTGTTTTCTTCTCCTCAGTAGCATTCAAACCACAATACTTAAGCGATTAATATAATGTGGAGCTCACAAGGTAATTGGAACTCTTAATAACTGATCCAATCAACAGAATGAATAAAAGTAATAAGAAAATAAATCAACGAATCATTTGAAGCTACCAAACTGGTGCTGGCTTAGGTTTGAGAAGTTCACATCAGCTCCTGTTCCTGCAGCTGAAGGAGAAAATGCCAATCTGCCTATACCTGATCCTACACCCATGGCTCTCCCCATGAATGCTGAGGTTGGGAGAACTGTTTCCTTCTCATCTAATCCATCACCAAGGTCACCAACAATGCCAACATCAGCCAGGGATGTCTTCTTGGGAGAAGATATATTCAGATCAATCAGCCCACGGCTTAATGAATCTGCCCAGATCCCAGACTTTATCCGGAAAGCATCCTTTTTTTGTGGTGACATGGATTTTGTGGGAGTGTTCTGCTTTGAGCTGGCACCATTTTGGGGAGAATTCTGTGCTGGTTCTGCAGATACTGGGCTGGTGTGAGAAGTGAAGTCACCAAACAAACCAGATGTTTCATAGCTGTTTAGAGGCACTACAGCAAATGGATCAATCACTTCTGGGTTAGTAGGCTCAGATTTAGATGCCTTATTTGCAGTCGACGGTGGATCAGGTGCAGCGAAAAAGTCAGTTGTTGAAGAAGATGAACCAGGAAATGCAGACTGGGCAAACAAATCAACATTGGTCATTGAAGGTGGAGCAGGGGTTGCAGATTGGGCAAACAAATCAACAT
>BMK_Unigene_015382
TCTTTGACACTTTCCATTTGATCCTATGCAGAAGAAACAAAAAGGAACAAGAGTTTGAGAAATCAATAATGAAGGATGCACAAATATTATCTCTCTCTCTACCTTCTCCTTCTCAACTCTCATCTCATCAACAAAGATTAGTAATAGTAGGATTTGAACTCCTTCCTCTCCCATGAATCTCTAAGATGCATAGGGTTTTTGCCTTTTGAAAGAGGTATTGCTTGGAAGAGAGGGATTTTCGAGATCAGGAGGAATGGCCAATGAGAGGTCAGGAGGGTTTTCCAAGTGATTGATCTCAAAAAATGGAAGCGGGCAGGCTGTAGGGAGGCATTCCAGGGTTTTTCAACCTAGAAGAAGAGGAAACAATGGAAGAAAATCAAGAAAATAGGGTTTGAAGTTCCGGAAAAAGAGGCCTAATTCACTTCGAATCTCCCAAAAAAAAAAAACAAGTTCTTGATTCAGAAAATGGAAGAGAGTGTTGTGGGGAGGTTTCTCAAGCAAGAAGAGGAGAAAGGTGAGTCACATGTGAACTGGTCGGAGTCGGAGATAAGCAGACTCATTCAGGCCCGAGTCTGAGTTGACCCAGAATTGGGGGAGTTTGAAAACACTGGACTAAACAAAATGATATTTCAAAGACAGATTGTGATGGAGCTTACGAGTTCTGATTTTAGATTCGTCA
>BMK_Unigene_015383
GAGAGAGTTAAAATAAGATGACTTTTCTTTAGTTATACATCAGAACTTTCAATGTGACTCCAAATAGGTGGGATGGGAAAAGGTCTAGGAAGATCATCATTTTATTTATTTATTTTGAATAGGCAAGGATAATAATCATGATGTGCGAGTTTCTTTTATGACGCGTCTGTGCATTCCACCTTCCGCGGGAAGCAGAAAGAGAGTTTACACTCCGTACACATTATGCATTCAGTCCAAAGAATTTCAATGCAGAAACTTAGAAAATACGTTCTCTTTTTCCTTGTTACAGAGGAACGCAAAGTCTGCTGCCAATGCCACCCCTCCTCCCCTCCTCCTCTATGGAAAATTGTTTTCGTGGGGCAAAGAGTTTCAATGCAGAAAACTTAGAAAATACGTGCTCTTTTTTTTCCGAATGGTAATAAGTGCTCTCTTTCCTTGTTAGAGAGGACGTGGAGTCCGTCACAAGTGCCACCCCTCC
>BMK_Unigene_015384
ATGGGCCAGGCCAGCCCACTTTGGACCAGGCGTGGATGCAGATTGTATATCCATTTGATAATTGGGATGGGCTTGGATTAAGTGATAGAAATCCCAAAGGATGGCCCGGCCTGGCCTGAAGAAGGAATGCTTATAATTTTGTGATACTTGTCCAAACAATTACTAGAAAGCCTGTACAACTCATGAAAAACCTGATTTAGCCTGGACCGATTGACTAAATAGGCGCGCTTGGTCTTGACAATTACAGCCTTATGAGAAGATATGATAGACTGCAAACCTTAAGAGAAGACGGTCTGAAATAGGGTTGAGTTTAACATAGTACTCAAAAAGCTGACCCCAAATTGATAGATTAGGCTTCAATGAGGATTACGAAAATGATGTCATTTGATTACATATTTAGTTATTATTCGTTCTGATAGAAGGAAAAATATGGTTTCCGAGGGAGAATGCTTTCTGTAGTTCCTTGTTAAATGTTAATATTGTCCACGGTTTTTATTCTCTGAGTTGAAACCATTTTCCTCAATTTTTATTGAAAGCAGATTTGTACCCAAGAGGTAGACTAGGATAGAACCATTTCCTGCAGTCATCACGAGGAAGAAACACATTGCACTGACCTGAAATAATAGGAAACTGAAACTCTGGAAAAATGAAGTCTAGTTATCATTCATGTTAAAGAAAGGAAAAGAAAAGAAAAATGAAGTCTAGTTTGCAATTTCTACTGAAAATGAAATTACCATGGAAATAAATGCTAGGAAAACTATTGCACTCAACATGTTTGGGTTTATTTCTGCCTTTTTTGTTTTTGATGGGTAACATAATTTGAACTCGCCACCCCATGGTCAACCCATTACATGCTAAGTTAACCAATATGATAAAAGGCTTCATTTATTTTGTTTCTGTTTAATCTTTGAGGCCATCCATTTGGTGGGGCCTACTGTGAAAATGGTCTAGCTCAAAATCGGGCTAGTCTAATCATAAGGTGGATGACATGTATGAGGAAATATATAGTTACAAAAGGTTAGAGGAAAGTCAATATGTATGGGGACATCAGCCCTAATTTCCCCAATTCCTTCACAATCTATCGATGATGGAGGCGTAGGCTTGCAGATCAAGATAATTTGTGGATGCAAGACGTGTATCCCAACTTTGGTCGCTGGGATGTTGGGAGTCCACTGTTGGATTACCATTCTGATAACACCCAACAGTTGGATCTCTTTGAATCGAGCATTTGATAGGCTGAAGGCCCCATGTGCACAATCGCATTGAAGGCCCCACACTGGGAGTGCCATATGTTAGGGATTGAACAAACCGTGAGATTGACAAGAAACCCAATCCAATCACACAGTAAATACACAAGATTTACGTGGTTCACCCAATGTGGGCTACGTCCATGGACAGAGGCGGACCCAGGAAATTCAACTTGGGAGGGCTTTATGTAAAAGAAATATTCGGGGAAGGGGCAAATGTTAAAAAAACACATACTAATTATCATGATTTCCAGGGGGTTCTTTGAAATTTTCCAGGTAGGGTGGGGGCTTCAGCCCCCAGATCCTTGTACCTGGGTCCGCCACTGTATGCCCCCTCAAGCTGATGAACCTATCATAGATCAACAACTTGTGCGTGAGAAGATGGAAACATATGGATGGCAACCATTGGTAAAAAATCATCAACAATTTGATCCCATACAAAACTTTGTTTCATATCATAGCTTATCACCTGTTTTTCGTGCATTGGTCTCTAACTTAGCCACTGAACGTATACCTAAACATGTGTAGAAGACCCCATCACATCCTAACTAGAATAAGGCAACGGTAGAAGAAATGATTGTCCTAGAGAAAAATCACACATGGAGTGTACTACTCTTCCTGAAGAGAGGCACACTGTCAGGTGCAAATGGATTTACACCCTTAAAATATAATCCAGACGACACCATTAATAGGTAAAAGGCGAAACTTGTTATGGATTTACTCAAAAAAATCTATTTTGAGACACTTCTTTTAATAATATTTTGAGACATTTTCTCCAGTAGCAAAATTCTTATAGTGGTTCATCCTTGACCTACATCCACTCCCAAAAGCCCCACACCCAATGGTTTCTTGGTTTCCACTATGTGAGGTTTTCAACGTTTTTTGATGCGGTGGTTCAATCACACAGGTCTACTCCACTGACCACAGATTTTTTGATACGGTAGTTCGATTACAAAGATGTACTCCACCACACCATTTCTTACAGTGGATTGATCACGAAAGTCTAATCCACCACACCATTTTTTATAGTGGTT
>BMK_Unigene_015385
ATTTCTTATTGAATGTTGGTTTATAATTTCAGTTGAATATGAGTATTAAAACTGAACATCAAATTATAAAGAACCTATATCATTCATACTGTCATACAAACCAATTAAAGCCATCACAGACACCCCTACCATTGAACATTAAATGGAATATCAAGTACATGTACTTGGGAACATTAAATGTCATCAGATGTCCCGTAACATGAGCTTGAGATACAAATGGAATATCACAGATATCCCGTGACAAAAAATTAGAACAACATCCCACATGATTTTATGGAATCATCATTGTGCTGGTGAGTCGTCATCGGAGGTAGACATGTCTAAAGCATTGCCTTCAATGGACCAATAAGATTTGTCTTCTAATATGCTTATAGATTGATTGCAGAATTCTCAATAGTGCCTCTGAAATGTAAAAAATACAATTAATAACGGTTAAATCAATTAATAACCGTCGAATAAGAAGAAAATTAATCTATCTTCTCAATCATTCAAAAGAAAAAAAAAAAGAGAAAAAAAAAAGAAAAAAAAAAACAGAGAAAGAACCATTATAACCAAACCAAAAACAGTTGATATATATATACATAATCGTGATTTTACTTGATGAGTGGAGTGTCTTCAATTCGGGCCAACCCATATATAATAAGGGTACAATGACTTCAATTTTGGACCAATGCATATACATTAGGATGCAACTGGCCCTTGGGCTGCCAGCTCTGATCTGGTAGACGAGAAAACTTTTCCTTCTCTTGATTTCTTAATGCTTGTGAAGAAAGATCCTGAGGAGGAATGTTGACACTCTGGATTCTGCTGTGAATCGGCTCGTACGGTTTCCATGATTTTGCAAATCAAGGCTAATTTCACTGGTAATTTCTCTTCAGTAACGTTCATTTTGGATGGGATCTTCAGAAATTCTTTCATATCTAGCGTTAAGAACTTGTAAGTCTTCATTGTGATTGATTCAGAAATATGTGGTTTCTTTAAGTTTCAGTAACAAGCATGTTTTCGTTAAAAGCAAAGTAGTATATCATGCACTTTTTTTAAACACAGTTTTATTACGGAAGAGGGTGGACAATCTATTAGAGAATGACGGACAAAAAAGGGAAACAAACTAATTTAATTTAAGAGGTAGTTAAACTAATAAATATGTTATTTCAGTGAAATGGAGATGTATCCAGAAGGATTTCAGATTTACTTCCTTTAGCTTTTCCATTATGTTCCATCTTCAAATTCTTCCATATCGCTCAATGTCTATGTATGATTGCTAGAGTAGCTATTGGCTTTGCATCAATCACCTTGGAGTTTTTAATAGATCCACTGCATATTTGTGCTTGCCCTAGGAACAGTCGATCTCTACTTCTCTCCACCTCAAGTCCCAGGAAATAATGATGCTTCCTAGGTCTTTCATTTGGAAGCTATAAAATGGCGACATGATTACCTTCTCACTTCTCCCACAACATCCTCAAAGACATGTAGAAAAAGTTAACACTGCTACCTTCAAGCTTTATGGTGGGAATCTGTTGTTTAAGTTGGTAAAT
>BMK_Unigene_015386
TGTACTCATTGTTACTATGTCTTAAGAAAATCAAGGTCCATCAACATCTCCACCTTATATCCTTCAACCCTCACCTCTTTAATAATCGTTTTAGAGCACCTTACGCCATGAATTTCTACGTATCCAATTCCATGCAAACAAACAGGTCTTGAATGTCACTTTAAGTCAGATAGTTGGTTCTAAAACATATTGCAAATTAAACAGGAAATTACATCTAACAAAGACCATAACAACCACTAAGATCCATGTCTATCAATAGGATACCTCAAGATTCAGGACAAATTTTTACCAATCAATGAAAATAAATCAAGTAACCAGCAAAAGACAGCCTTATCTCACTCTTTAGAGGACTTGTTGATGAGG
>BMK_Unigene_015387
CGATAATAACAAAAAAAAAAAAAACTTGAAAACAGCCTTAGTGCACCCAATAACACGATTGCTTATTCACGATAGTTCTGATAAACATCTTCATGAGAAGCAATTTGGGTAGGTGCCGTATCTGGAAGCCAAGCTCTGATAAACATCTTCATGACTCATGAGAAGCAATTTGGGTGGGTACTGTATCCATACACCAAGCAAAAGTATGATTTGCCTTCCATCTGAATGAGAAGTTAAGAATCGAAGTAGTCCAGTTGTACATCTGCATATGGTGCATCACATCTGCCCTAAATGTGAGTGCACCCGTATGAACCACAGTTGAAAAGTCTAGGTGTTTCCAAAATTAAAATTGGATTAAAGACTCATGATCAACGTGAAGGAACATAGATTCGCATGTCCTCCAAGAGTACCATGTAATAAAATAGTGAATAATTTTGTATACAATGTAAAAGCAATTGATAAATGAGAAGAGGATTATTTTGGATGAATTTTGATGGCCTGCCAGTTGATGTTCGTCAGAGATGTGTGGGAGAGAGAGATCTTCAGATAGGATATGTAGTCTGATGAAACGGTAGTCAGCCTCGATGTGCTTTGTTCCTTCATGGAATATTGGATTGGATGTTATTCAAATGGTGCTTGTAAAGATTTGTAGCATACTAGCGTCTGATTGAGGAATACTGAATTCTGCAATAAGTATTCTTACGCAAACAATTTCATTGGTAGCAAATGAAATGGCCTGATATTATGATTTCGCATATGATTTGGCGATTGTGGTTTGTTTCTTGGAGTTCTATGAGACGAGAGTCGTGCCAAGGAACGTACACTATCCTGTAGTGAAGCATTGTGTGTTAGGACTCGGGACAATCAGCCCAATCCACATCAGCATAGCCACTTAGGACAAGTGGGGAGCAAAAAGAGTAAAACAACCCAAAGAGATACCATATAATGTGATGTACAGCTGTTAGATGAGGTTGTCACGGCGCAAAAACAAAGTGACTCACCACTTGAACTGTATGGGATATGTAAGAACGGGTTACAGTTAAGTAAATAAGGCTTCTCATGCGTCGTCAAAATAGGGTCGGATTTTTAATTGGATTGCCTTCATGTTTACAATATTTGAGGTCTGGTTTGAGGGGTGTCTACTGTCTGACAAATAGTGAGAAGTGCCAGTTCGAGCAAATCCGCCGCATATTTCCTTTGGTGCACGTATTCTTGCAGAGTAATGTTGAGTTTCTAAGCCTTAGAAAGTAGGCAAGCTGTCCATGTCCATCATGTGAAAGGAGCGTGCAAGTTGCGCCTAGAGGAATCTGATGCTCAGGGAATCATCCCTAGTGATGATAATTTCACTAAGATACATGAGTAATATCATGATACAATGTGATGCAGCAGGAGTGTGAATTAATCATTAGGGCTTGGTTGAAAATGAGCCCGAAGGATGGCTGAGTGAAACTTTTATTGTAAATCTCCGAGCAGAAAGGCATTCTTCACATCCGTTTTAGACAGGGTCTAGCGTCGAGCAAAAACAATGGCAAGTAGCTGGCGAATGGTAATCATCTTTGCAAATAGAGCATTATTTGTGGAAGAATGTGGACTAATTTGGCAATTGTTGTTTGCTTTTTCGCTTTTTCAATCTAAATCAGATGTTTTATTGTTTGGACAAATAATCACTAAATTAAACTCTTTATTTGGCCTGGCCTAGGCCAGGTGTTTTATGCATTCTATCATTAATAATCCATGTCTCTCCCAAATATATTATTACCCAGATTATAATCCAAATGGGGCCCATTAGGATTTAA
>BMK_Unigene_015388
CTATCTCCTCCCTCGAAGATGAACCCGACTGAGTGTGAACACTTCCCACGCCTTCTGCGCCTGACCTCCTCTGGTGAGGGTCCAGAGGAAATTCCGGCGGGAATACCGGTGTAAATCCCGGTGGGAGTACCGATAGCTGTGGTAATTTTTTCGAAGATCCTCCGCCCTTCTTAGCTCTTGGAGGCATGGTGTTTGGGAAGATTTTTGAATCGTGTTTGGGAAGATTTTTGAATCGTTTTCCCACAGACTGCGCCAATTATAAATGCCTAAATATTACGGACTTGGAAAGATGGATTAGAATGGATAATAAGCCTCTTTGAAGGTGGAGAGAAGTTTGGGACCTGCAAGGGGAAGAGAAAAGAGCAGTCAAAGACCCTGGCTGCAGTCAGCGCAAGGCTCGCCGATGCCTAAGTTAGTTCAACAACTCGACAGAGGATGAAGAAGAAGAGAAGTAGGGGTTCAGGATATATCAGATGATGTTTTCTTTTTATGTCATACCTGAGCTTCTCTATTTATAGGAGAAATTGGGTGAGGTGCCCCAGGGAGTTTCATGACTTGACGGGTACTTTTGAGAAGTACCGTTCCATCATCATTTTTTCTTAATTGCAGTCCCGTCAACCCACATTTCATTAAATGGCAGTCATATCGGGCCTTACCCTGTTGACTTCTTGGCCCGGTCCCATCAGGTTTGGCTCGGAGCCATACCCTGATGGGGACATAGCCGTACGATGCCGTTTTGTCAGGGACCATGGGCGGCAAAGATGGCTTCTCAGTCCCACTTGCGCGTACCCACGTCTTGTCACACGTTCCGCAACGTGGTTGTGCATAGCTGTCAGTGCCCGTCTCGGCTAGCATTCTGGCACTACTGCCGAGACGCGTGACCGAGGCCGAGACACGATACCGAGGTCAGGAATGACCGAACTCGGGGATGACCTCAATCTCGGTTGGCGCCCTGGTTTTGTTACCGAGGTGCGCATGGCCGAGGTTGAGACATGATTAGCTGGTACCATTACCGAAGCTAATGTAATCTCGATATCTTAGGAAACACCCCCACACAGTATCCATCAACAAGCAAAACAG
>BMK_Unigene_015389
ATCTTGCCTCTGCTTTTTGCATCTGCTTTGATCTTTGCAAATGGTCATGGACATAACCGGGTATAGAAGGTTTAACAATTTCCAGGAGTATGCATATGGGTTAACAATCACAGGCCTGCTTACTCAAATGGTTGAATTGGTTTATCCTTGATGAACATGATGCAAGTCAAAAGGACATGATTTGGATTGTATCCCTTTCTTTGAACTGAGTTTTTATAGTCTATAGATGTATCACTCAACATTAACCAAAAACCAGATCTCCAATCTAATCATATAAAATAAATCTATGGTAAATGAGGGATTTGATTTATAATATATTAGATGTAGTCATGTAGGTGACTTGTGACTATCCTTTCTATGTATACTTTTTATTAATTAGGAGTTGAATAATCACTGCTAGGTCCATGATTTGGTAATGCCGACACTATGATTTGATGGGTCCCTGCTCCGGATTACATGTCTCAAAAAACTCTAGCAGTTAAAAGATTCTTTCATTCATGGAGGGGTGGTTCCATCAAATCAATGGACTTGATTAGTGAATCATTTGTCATACATAAGATGGGGAAGAAAGCTATTTAACTATTTGTTATAAAGAAGAAAAATGATTTTGACATATTAGCAGGTGCGGACACAGAAAATAAAAATTATTAAAAGAAAATTTTAATAATTTAGGGGTTAAAATAAAAAATTACAAAAAAATTAATGGTAAAAAATAAAATATTGAAAACTTAGTCCCCCCTAGGCCTACACGTAGGTCCGCCCCTGACCACAACAACAATAACACCACCACACAAGGATTTGGTTAGTAATTCAATAAGATCATTCAAACGAAAAACAAAACAAAAAAAAAATATAGATAATAATTGAGTATCCGTCATCAGATGTGAGAGTTTGCATTGTTTTATTAACAGATGTGGCCTTTTCTTTCTAGATCGCCCTGATACCATGAACAATTTCAATAAACACTATCTATCAAACACAAACTAAACTTGTCAATTTGTAGAAAAGAAAAGAATTACACAATAAGAGAACGGGGAATTGGGGGTTACTTATTACC
>BMK_Unigene_015390
ATGAATTAATGAGGAAGCTGGAGGTATGTGTTATCAGATGCACATAAGGCATTGTCTAATTATAGATGTGTACCATATCTATACCATATCTACTTTCTCTGGGGAAAAAAGTACTACTAAATTTGGAAGCTGAGAATCGACTCTCGAGAGTTAACACTTATGGAAGAAAGCTTTCTCTATGGTAATGATAACATGTGGTACATGATAATGATAATATAAGATTTGAGGGCTACAAGAGACCAACCAAGTGGGTTTAACGACCCCGGTCTTCAGAAAATTGCATGGGTTTCTTTGTCTGTGTAAAGTGAATGACAAGGCAATCACTTTCATGTCTGTACCACAACTACTGTGTTAGGTGTGAAATGAAAGGATTGGTCATTGAATTGTTTAGAGGGAAATAAGAGAGAAA
>BMK_Unigene_015391
GAAAGTATAACTGATTGATGAGTTGTATGAGCCTTTGAATTTTCTACTTCTGTAATTCTCATCAATTCGACAAATGGGCCCTTAGAAATCTTGACTCAGCCAGCAGATAAGTAGGAAATTCAAAAAATTGGTGGGGGTCACTTCATGTTTGGATCAGACCAACAGATGCTGGGTTCTGCATGGTTTGAACTAATTATAACACCCTGCCAAGTACCCTTGGAATTCGTTCCCTACCAAGGTCGGCTAAGCCTCTGAAAGTCCATATTTCATAGTCCATACCCTTTCTCACTTTCCCACAGACAGCCATGGCTGATGATGCTAGAAATGCAGCGAGAGAGCACATAGAGAAGATAAGGAAGGTGAAGTTCTCAATAGGAGGAAATCCCAACCCTCTGAAAGAAGATCTTCACCTTGCGGTCAGTCGTCTATCTGCAGAACTCTACACCAAAGACATCCATTTCCTCATGGAACTCATACAGAATGCAGAAGACAACGAGTACTTGCCTGGTGTAAGCCCAACATTAGAATTTGTATTTACAACTGAAGATATTACGGGTACTGGAGCTCCCGCAACATTATTAGTTTGCAACAATGAAAAGGGATTCTCAATGAAGAACATTGAATCCATCTGTAGTATTGGGCAGTCCACAAAGAAAGGGAAGAGAGAGTTCGGTTTCATTGGAGAGAAGGGAATTGGATTCAAGAGTGTTTTTCTAGTCACTACACGACCATACATTTTCAGCAATGGATATCAGATCAGGTTATCTGAAGAACCTGATTTGCACTGTGGTATTGGGTATATTGTACCTGAGTGGGTTAATGGAAGACCAGCTGTTTCTGATATACATAGAGTATATGGTTCTCACAAAGTCCTGCCCCACAACTGTGATTGTTCTACCCTTGCGGCCTGAGAAAGTACAAGCTGTGAAGAAACAACTTTCTGGTGTGCATCCTGAACTTTTATTGTTCTTATCAAAGATAACGAAGCTATCAATTCAAGAAAATAGCAAAGACCCCTCAGGTGATGTTGACATTGTAACTGCAATCTTTTTATCCCATGAGACTGATTTGGGAATTAAGGACATTAATGGTGACTTCCGCCAGGTATCTCTTTCTGCTCAGGAGGGGACTGATAAAATAGTAAAAGAATGCAAATACTACATGTCGAGTCAGAGGTTTCCTGTGAAGCCTGAGAATATAGTGGATGAAAGACGTGGACTAACGGAATGGGTGATTTGTTTAGCTTTCCCATTTGGCGAGAGATTGAAAAGAGGTGAAAACTCCTCTGGTGTTTATGCATTTTTGCCGACAGAGATGGTAACGAACTTCCCTTTTATAATTCATGCTGATTTTATACTATCTTCTTCGAGGGAAACCATACTGTTGAATAACAAGTGGAATCTGGGAATTCTAGGCTGCGTTGGATATGCATTCTCCAAAGCTTTTGTTGCTGCGATGAAGTCTGATGAGACAGCTTCTGCTTCCTATATGATTAAGATATCTGAATTCTTGCCCACTAAGGCTTCACCTTATATGGAGTTAGAGAGAGTAAGAGAATCAATCAGAAAGAACCTGGAGACGGAGGATATTATCCCTTGTGAAACTCTTTTTACTCAGAAGGTCTTTTGCAAGCCTATAGAGGCAGGACGGATCATATCCAGTTTCCGTAACATCCTTTCGCAGTTGAAAGGACAAGGTGTGCCTTTACAAAGCATCTCCTCCACTGGAAAATACATTTGTCATTCTGCACCTGACCTCGGCCGATTTGATGATGTATTGGACTTTCTAGGAGTGCAATGTTTTGACTATGACTGGTACGCAAAGTGCATCAAAGATTGCAATCTAATCTCGCAAGCATCCGAGGACATCTATGTTGAACTTCTTGTTTTTATTATGATCAACTGGCATGCTCTCTCCTGTCACATTGGGAATGCAGACATTCTAAAATATCTTGATCAGAATGGCAAGGTAGCACTGTGTAGTATAAATGCTGGCACAAGTGGGACACACAAGATCCGTTTTGGGTTGACCTATGAGGAGCATACTTGGCTTAGTAAATGTAACATGAAGTTTGGTTGGAAGGAATTGTACTTCCTGCCCAATATCACGTGGTGTGCTCTTCAAAAATCTCAGAATAGCGACTTCTTAAAATCAGCACTGAAAAGTCATGCAAGAGTGGAAGCCATTAAGTTGTTGGATTTTTTTATCATAGCAGTCAATTCTATAAGAAGTGAGAAGAACAGGCGTGTAGTGATTTCTTTCACTCATTTTCTTTGTCATTGTCTCGCTAAGAACTTAATATCTCCTGTGAAGGTCTTTCAATATTGTCCATGTATTCCAGTTGTTGACAGATTTGGCCACGTAAATCTAGAAAGAGATGCAGTTCTTGTTCCAGCATCTGGTAGCAAATGGGGAAAACTCATGATTTCAAATCCATGGACTAATGAAAACTATGTCGAGTTGGGAGAGCAATATGCACGCTGTTGTAAATTTGCAGGTGAATGCTCCTCCAAGGAGATGCTTCACAACTTCATGGTGGTGTATATTAAAGCTAAGGACATTCCTGAATTATGTCCTCCTGATGCTCATTTTCCCTTAGCGTATTCTTATCTAACAAGGGAACAAGCTTTTTTGCTTTTGGATTGGATCAAACATTTAAGGACTGACAATTCTCTGCGCTGGAACAAGTTCATTGAAAACATACAAGGAAAATGGTTGAAAACCTATGCAGGATACAACTTTCCAAAGAAATGTTTGCTTTCTGCTGAAGAAGATAGTTCCATCTTTGCAGAAATGGGCAAATTCAATTCACGTATTCCCATCATTGATGAACAATTTTATGAAAGCAAGATTCGTTCATATGAGAGTGATCTGAAATACCTTGGAGTGAAGTTTGGCTTAGTGGAAGCTTATCCTATGATTGTCAGTCATCTTATGTCCCTCACCCATTGCAGATGCTTAACCAAAGAAGCAGCAATACCATTGATGAAGCTCATGAGGTACTCCATGGAGAGGAACATTCTTTCAGATGAAAATCTAAAAATTCTCAAAGAGAAGTTGTCGCTTAATACCCGTTTGGGTTATAGAGCTGCTTCTGATTCAATTCTATGGGATTCAAAGTGGGATCGTTTCTCCAAAATTGCTGAGCTCCCCTTTATTGATGATTCTTACTATGGGAGTGTTATATATTCCTTCAAGGACGAGCTGGAAATGATGGGTGTTGTGGTTGGTTTTACAAAGTGGTCTAATTTATTCACAGCAAGGATGAAGCTCCCTAAAACTCCCAATGCTGAGGCATCTAGATATGCTTTGTTACTGATCGAGCAGATCAGATTACTAAACAGTGAGAAGAATGAGTCATTTGCTGCGGATTTTATAAAAGAGGTGATGAATCAACGATGGTTGAAAACCAATATTGGTTTTGCGCCGCCCAAAGAATGTTTTGTGTCTGACCCTAAATGGGCCTCTCTGTTGCATGTGCTAGAGGTCCCACTGATTGATGAAACCTTCTACAAGGGTAGAATTGGTTCGTTCAAAGAGGAGTTGAAATCATTAGGGGTGAATGTTAATTTTGATGACGCAAAAAAGAAAATCTTTGGTCAGTTCAAGTCCCTTTCATCTTCATCTGATTTAAGTAAGCACAAAACACTATCAGTGTTGAATTGCTTGAAGCAATTTAAAGGAAAGGAAAATTTACCACTTGAAGAATTCATGAATTGCTTATCAAATGAGAAGTGGCTGTTAACTTGGCATGGCTACAAATGTCCAAAGGATTCTATTTTGTTTGATTCCGAATGGGGCCCAATTTCAGAGATTGCAGATCTTCCATTCATTGATGATGCATTCTATGGTAATTGTATCTCTTCATACAAGGATGAGCTGAAGATGATGGGTGTTGCAGTTGTTCTCAGAGATGGATGTCAATTTGTGGCGGAAGGTCTTAAATTTCCAAAAGAGCCTGAAGCAATCACAGCCGCAAGTGCACTTTCACTGTTGGAGTGCATCAGGATTTTGTTGGCAGGATCATCAAATAGCGCATTAACAGAAAATTTCCTTCTTCATATGAAAAGTAAGTGGATTCAGACACATATGGGCTATAAAACTCCAGATCAATGCTTTCTATTTAATTCAAGTCCCTCTTCTGTCATCAGCAAAAAATGGGGAGGTTCATTAGAACTAGAAGATGCTCCATTCATCAATGAAGAATTCTATGGAACTGATATTTCACTGTATAGGGAAGAACTCAAGTCGATTGGTGTGAATGTTGAAGCTGGTGAAGGTTGCTCATCACTTACCGAATTACTGTCATGTCACACCAATTTCTTCGTTATAAGAAGGATATACGGGTACCTCAACAAGTTCAAATGGATGCCACCTTCGTCTGAGAAGTCTGATCTTTGGATATGGATCCCTGACCATAATGGCACTCATGGAGGAGAACGGGTGCAGCCTTCAGTTTGTCTTCTTTCTGATGTGGACAACCTATTTGGTGCATCATTCCATGTTCTTGATAAATATTATGATAAACCATTGCTTCCTTTTTTCTCAATGGTTTTTGGTGTTGCAAAATCCCCCACAACTCATGACTACCTCAAGTTATGGAACAACTGGGAGTCAAGACCTGAGCATCAAATAACCACTCACGAATGTTGCTCCTTTTGGAAATATATATGCAGCATTTGGCATGCAAATGGAGGAGAGGGCATTGTAAAGGGTATAACTAAGCTGCCTGCTAACACTGCTGATGGCACAGTTCAGTTAATAGATAAGAGAGATCTATTCATCCCAGATGACTTGCAACCGGTACAAATATTTGCTGAAGCAACTGCAAATCCCCTGTTTGTGTGGTGTCCTCAGCCAAGCTTGCCTACAATTCCTGTGAGCAAACTGTACATGATTTATAGTAGTCTTGGCGTTCGGAAAATTTCTGTGTCTGTACAGAAAGGCGAGGATTTCTCCATGGATTATAGTCTTTTGAAAGTACTCCCAACAACTGAAGTGATTCGGAAAGGTCTTCTAAAGCTTGTGCTGGCCTTTCTTGCTGAAGTTCCTGTCTGTACAACGGTCAGACATGAGAGTGCACAATCCCTTCTTAAGCTTTCTATTTTAGAAACGACAGAGCCCATAATGGTAAGTTATAGTTTGGTTCTTCCATCGGACAAAAGACATGTGAATGCTAAAGCAAGAAAAATGGTTTATTGGGAGAAGACCAGTAATAAGCTAATCATTCAGACACCAAACAAGTCAGATAATAAAACCATTATGGAATTCGCCTGTCAGTTTGCAAGAGTGGTTTCTGAGGGCCTTTTGTTAAAAATAATGACTTCTCTCATCCAGCAAAGAAAAACACAGACTCCTATCTTTGATGGTCTTTACAAGCTTGTCAGATTGGGATACTTCTTGGATTTCAATGTGGACTCAATTGAATGTTTGTTGAAAATGGAAAATTTGGAAGTTCTTACAGAAGATGAGGACTTTATTGCTTCTTCATTTGCTGTTTACGATACTGCACTTGTAGTGTACAAGAGAAAGCCTCAGTCTGTGAAGGAAATGTCTGCTCCGATTGCTGAGAAGGACCAAACTAAGAGAAGAAAGAGATAAAGGGTGTGTTTGGATGTACTCCCCATTTGTTCTGAGGACAGCTAATGAAGGGGTTATTGTCAAGTTTCTACAAGCAGAATCCATTGAATAAGATGAATGTCAGCGGTTGCTTGAATGTCAATTGTCAGGTGACTGGTTGCTTGAATGTCAACTTTCTATTACACACTGCTTACTAAGTTTTTGTAAAGGGTGCTCATGGATAGACAATTAGATTAACATATGATCAATATTCCCACAAATGAACCATGGATTGGGCTACGTTAAGGCTTTAGCCCAAATCTTACCTAATTACTTCTATATATAAAAAATAAAACTCTATACTAATTATGTCGGGCTAGACATGGGCTGACTTTTTTAGCCAGGCCCGATACTCGGC
>BMK_Unigene_015392
ATGAGGACTCCGAGTCCGACGCCGAGTCCGACGTCCCGTCCCTCACCAGCTCGCGCAGCAGCAACTCCAGCTCGCCCAGCTCCGTCTCCAGCAGCATGTCCTCGTGCTCCTGCGAACGCTACGGCATCACCCGCGCCGGCAACCGCGTCAAGCTCGACTGCGGCGGCTCCCGCTGCGGATACTCCGACGGCTCCGAGTGCAGCAGCGAGTCCGAGGAGGAGGAAGAGGAAGTTCACCACGCCAAGGCATGCAACACCCGCCGCCACGGCCTCCTCATCCGCTCGTAGATGCGATCACCCCGGACCTCCGTTTGTGTACCCACGTCTCGACAAGACAATCTTTTTTTTTTTGCTCGTCAGCAGAAAAAAACCAAAGTGCAGATGAAGTGCTCACCGTATTTCTTGCCATCCTCGTTTCCGCGTTGTTTTGGTTTTCGACGACGGAACGAGGGCCTATCGATCCTGGCGCTACAATGCAGCCGGTTCTGTGTTGCGGCTTCCCGCGATCCCGATGCGCTCTTCGCTTCCCGCCACCATCATCACGATCAATATGCTGGCTCGTCTTGCGCTTCTCGCCGCGCGCGGCAGCGACCCACAGCAACAGTAATCAACTTGGACAACCCTTTCGCCGCACTCTGCCTAGGACGCCGCGAGCCTGGCGGCGAAACTTGAATCATGCCTTCCGAAGGTGGATGAAATGGGAAGGATGAATGGAGGAGATTCAGGG
>BMK_Unigene_015393
ATAATAATAATAATAATAATAGCAGGAGTGAAATATATATTGGCTACAATGCAGACCCACTATTAGATCAGTGGCAAGGCACCTGCCACCTCATTGGCAACCACGGATCGATCCCTGACAATGGAAGAAAAAAGCTTGCCAGTCTCGGACAAGTGAAACGACAACAAAAAAAAGAAAGAAATAAGTAAAATATACATTCTTTTAACTCTGCTGGTTGCTATAACTGCCAATCCCAAGCCCAGATGAAGGGGTTTGCATAAGGTAGGTTGACAACTAGCGTAAAACATTTGTCGCATCCCCAATATGAAGAATGGAGAAACAGAATTCATATAACCAACCCAACTATTTTGGGTGAGCTATTGTGATGCAGGCCAGACCCATAGTCTGCCAACTAATTGGACCCAAGTCCACAAGCCCAATAGGTCATT
>BMK_Unigene_015394
TGATCTATTTTTTCAAGACAGGTTTACTCTCAACTTATCCAAACTAATCCATCCTTGCCATCTGTTTTATTTAGTGTAAATTCAAGTCTTGGGAAGGGGAAGGATCCCATTTTTACATCCGTAACTAATTATTTGGACCATACTCATGGTCATGACAAATTTGTTGCTAAGGATATGTATTCAAGTATTATAATCCTTCTTAAATAGGAGCAACTTCAGGCCTGTTTTTCTCATATCCTTCATAATATCTAATCACAGCTTGAGAATTTTGAAGCCCATGGCTATTAAAATCGTCTTGAACTTTAATTAGGTGTCTCCAACATTCTTGTCTTAAAATTTTAAAACATTTAACTGCAGACGTCAACTTCCTTTCTTATTTCAGCAACTGTTGAGCAGTGTAAGCATGATTTTACTGGCAAGACAGGAGACTCTATATTGACAACAAGAAAAATTGCACAATATGGTTGACATTATTATTTGGGCATTTAGAATCATAAAAACCATAATTGTACATTTCATTTAATTCCATAATGTTCGCCAGTATGAAATAGAAAGGTCGTATGGATTCTTTACCATATAGTATTTCACAATTATTTGTATTTTAATGATTCATATTTTTGCTTCAAAAGTTCTCACCCTGCAAAGTTTTCAATCTTCTTATTCTTACTATTATTATTGTTGTTGTTGT
>BMK_Unigene_015395
GACCAGAATTGGGGCTAATTGGCATGACATGGATGTAATAACTGGCATTGGAGGAGCTGCCACTCCCCGATATCGTTAGATCCGGCACGGGGCCACTTGTCGACCGAGAGGCAGCGGGTGATGGAGAGGGGTTGGAGAAGGGGAGGCAAGGGCGGGACCATGGATTCGGGTGGTGGTGGTGAGTAGGGTTAGGGCTTGAAGTCGGGGAGCGTGCAGACCACAATGCGGAGCGCCAGAAGGTTTCCCGTGGTCGCGCAGTGATTCAGACATGGCTTTCATCTTCCTGCTCTAACATCTCTTACTCTCTCTCTCTATTACTCTAGCTTTCTTTTTTTTTTTCAATTCGGTGGAAATCGGGACATAGGAAGAGGGGGTTTTGGAGAAGGAGATGGGATTAATAGGAAAAGGGAAGGCGTCTGAGTTTCTCACCTCACCTAAAGTGCTTGGCTTGACTCACTATCTCTCTGTCTCTCGTTTTGAGTCTGTAGGAAGACTGAGAAGAGAAGAAATCAAACACAACTACAACCGAGTAAAAGCAATAAAAACGAAACTTACATAAGATATGCATTCAACGACCATATACAAGAAGAAATGGAGGAAGACGAAGAGGGCAGGTTTTCTTTTTTTTTTTTTTTCTC
>BMK_Unigene_015396
AATTATGGATTGTCTACTTGCTAAAGACTATTTCATAGTATGATGGTACTACTCTTGGCATTGTAGGAGACGACTCCATTGCCGGTGAGTAGGAGGTTGCGGAGGTTGAAGAGACTCCACAAGGCTTCAGGAAATGGAGTGTCAACGATGTAATGCAAACATCGGGACTGGCACCAGAAGCTACGTTAACACATTTTGGGGATAGTTATATTTTGGGTTTTGATACTTTTGTACTAGACTTTGTTGGCCTTTATTTTTGGGTTGTAATTAATGCACTTTTATATATAGAACTTTAACATGCTATGGGAATGAAATATCCTATTTTCTTGCAATGCTCTATTCTTTTGGTTAGGTTGATATAAATCGTCTAATTCCATATTAGAGGACCACAAATACATTGGTGTAGCAACACAGAATCCTAGGGCTCGGGACTTTGGGTAGAAACAAGATGTAAGATTCCGCTAAATGTTCATTTTTAAGGGCCAGTCTGGCAACTCTACTGGGTAAGCCTTCTCGGCTGAGATG
>BMK_Unigene_015397
GGGGGGGTGGGGTGGGGGGTGGTGGGGTGGGGCGCATTTGCATAATCTTAGTAAGGGCCGTTTTGTCGAAATTGAACGTTTAGAAGGAATTTGGTTGGAAAAAATTTCCCCTCATGTGTATCTCATTGAGTTTCAAAATACAAATATGGGAATCAATTCGTTGAAATATTTGTTTGATCAAAAGGTTCTTACTCATATTGGATTCCTATGCAAGATCAACAACTCCCAATTCAGATAATCTCCACAGTCTACACTAAAGTTTGGTCCCTGATTAAAATAACTAAAGATAACACCCCTCCCACATGACCCA
>BMK_Unigene_015398
AAAAAAAAAAAAAAAAATGCTTTGAGGGATCATAAGTGGCCCCTACATGTGTGGTTCTCACGATAATAATGTAAGCGATGTAGCTCTCCTGATGCTAGTGGTTGCTAGGTGATCACCGTTGGAGCAACACCTCTGTGGGGAAAACTACTGAGACCCCTTGTGACATATCCTTCCTTCTTAGATGAAAGATCTGCCTCTGTGCGGCTATGGAATCCATTTTGAGCCAAAAATGGACTAGCCCCACCATTGGATATGAGATCAAGGGGTTTTGAACAATTGATTTTCCATGACCCATATCTTGATCATGATAAATTCTTTTAATCTGAAAGTGCAAAGTGCAAACCTCCCCTCTTTCTTATTAAACCTGCATCAATCCATTCGTACTGCTCCCGGCCCCTGAGGTCCGCGCTACAAGGTTCTCGCCCATGATCTCCATTGCTGAGGGGATTACTGTTAGGATCCTTTGATATACAT
>BMK_Unigene_015399
TCTCTCTCTCTCATACACACACATCCTTAGCTTAAATTCACTGATATTATATATATAAAAATCTTATATTATATTAACATAGATCTACTAAATAATTGAATCGCTAGGATATTGTTGCATCCATATCATGCCTCAGACCGTTACTGTATCCATATTTATTTCTTATATATATATATATTTATATTAGTACTCTGGGAATACATAGCTAACCAGATTTTGTAAGATCATTTCTTTTTTAAACATTTTCCCCACAACCTTGAAGTTAGTTATCATGAACACTTTTACTTGTCTCATCTACTCTCTTAACAGCTATATTTATTAGTATAAATTGTGGAGATAACTGATAAGTAGTTTCCATATCTAGACCCAGTACCAGACTTAGACCCAACTTGATGTATTTTAATTTGTCTTTATTGTTGTATTTTTTTTTTTTTCTGGTATGGTT
>BMK_Unigene_015400
ATAGAATTAAGTGGAACCTTCCTCTAGCCTTCTCCTAAAGTTGAATTTTGGTGGCAGTATCTTCAGGCATATCCATTTGGGATGGATTGGAGGTGCCATTCGGGACTCTTTAAAGGTTGTGAATTTTCTTTTTCTGGTCCAGTGAGTTCATCAGATTCCAATGGTGCTGAGGTTTGTGCTTTACTTGTCGGCTGCTGTGAGTTGCGTAAGTTGGGAGGCTATAAAGCAATCATTGAAGGTGACTAATTTTCATCAATTCAATGGGCCTCTGAAAAATCTCCTTTCCCATGGAGATTTGCAGATTTGGTAGAAGAGGTGCAAGATATCTTGACTGGGTTAGGAGCTTCTTTTAATCACATTCCACTTGAAGCTAACACTATGGCGGATGGTCTAGCAAGGGATGGAGTTATTCGGTTGAATATGTCTTTCGATGTTTAATTATTTTGTTTTTCTTGTTTCTTTTCTTTAGTTTGTTTTCTGTTTTGCCTGGTTCTTTTCTTTAATAAAATTTTCCGTTATAAAAAAAAAGGAACTCAGCAGACTATCAAACACTTGACATCTAAAAGAAGTAATTCTGGTTAGAATCTTACTTTCAATCAAGCTAATGTAAAAGCAAAAGGAAAAATTACTAAAACGACAACTAAATGCGTAAAGGTAATTTGAGCACAAACTTGAGAGGCACATGATGGCTTTGTTGTACTTAATGGCGGGCTTGGACAATTAGACACATGCAATGTCCTCACAGGCTGCAGCAAAATTTTATTAATGGAGACATTGTTAGTTTGTTACACCTTGAGTTGGTCTGAAAAACAGCTTGCTTATGTTTTCATGGTTATGGGGTAATATCGAACTTCTTGTTGACAAGTTGGGGATGGTAGATATTTATTCCTACATCTAAAAATGAAGTAGACGTTATGCATGCTGTTGTTTAGCTTCTCCACTCAAGGCCAAAAACCCAGATGACCTAGACATAATCCACAACGCCAATCAGTTTTGCTTTTGTTCCTTGGATTTTTCTTTTTTTGTTTGGATTATGTTATAGGGCTCTGCTTGTTGACAGTGTTACCTTAGTGGTTTGTTCTCTTGATGTAAAATTAAGCAACCTTTAAATATATATTCTCTCTCTCTCTCTCT
>BMK_Unigene_015401
AACGCTCCAAATCTGAAAACACCTGCTAGACAATTAATAATTACAACCAGAGCAGCAGATGAATGGTTAATTGTTAAAACCAACAAATCGACACTAGATGAGATTCTCTCCCTTTTTTCCCTTTTGAATGGTAACATGGGTCAAACCCACGATCCTAAGGTCATGGTTGGCGACCAAATCCTCAGGGATTCCTCACCAACTTTTCCCGAGGATTTGGAAAATTCACTTTCAGAAATTGTAAATCCTCGAGGATTTGTGTAATGTTTAGCCAAACCTCAGAGGATTTGGATCCTTAGATTTGCAGATTTACACACCGACACCAATATTTCTCAGCTATACACTGGCATCAATGTGAAATCCTTCGCTATACAAATCCTCAGTGAGGAATCCTTAAGGGCATGTTTGGGTAACGTCCTCGAAGAGGAATCCTCTCTGGTTTTCCTCGATTTCAAGGAAAACCCACGTTTGGGTGAAGAGAGCAAAAGTGTGAGGATTCTCTAAATTCTCCCAACCCATAAAAAATCCTTTTTTCCACTGATTCCTCAATGTTCACCTCCCCCATCGAGTTTTGCAAATCCATAGAGGCAAAGAAGTGCCAAAGTTCAAGGATGTAAATATCGACGTAGTGGCCAATATATCGGCCGTAGCGGT
>BMK_Unigene_015402
CTCAACAGGGTTCATGTATCCAAGGTCTTGATTATCTGATCACATGATATATGAATTACTTTTTACTAGTTAACACTATTAAGCTCAATGAAAACATGCTGCTTTATCTTCCTTTCTTATTTTTGTTATGTCCGTGTTTATGAAAACAGCTATTGCATCGGTAATCCTCCATTCAACTATTCAAGAGTTGTCTTGATTTCCTAAATTGTTTTCTCATTTCTCATTTATGTAATTTTAGTACAATGCACATACATGCAGATGAGCAAGTGCATTCATCTGGATGCGGATATGAATTCATATGGCATGAGTGGGAATACAAGCCTCGGCATGGATGTATAGGGGATGAATGCGCTTTCATTGCATGTCTGTGCACATTCTCATTTCTCTTTGCTGTATATGTCTATGCACCCTTGAGTGTTTTGTGTATTTGTGCTAAATGGAACACATTTTTTGTTTTACTAGAATTAGGTGATATAGAAACATTGACATGCATCTGCCGTCCATCCTTTTACTTGTGTTGCTTTCTTTTACAGTGCTGTTGACCATTTTAAGAAGCAATTTGCTTACCTTGAGGAGAACTATGGTAATGATGCTGCAGGTGCCCCACCTGAGAGGCAACATGCATCTTTACCGAGGCCGTGTGTATTCCATTCAGAAAGCACATCACAGAACCCAGTAAATGTTGCTGAAGTTCTGTCCAAGTGTTCAATTAAGGAATCAGAGAAGCCACAACCAGACCGGAATTATGGGATCCCCATTGCAAGGATTCCTCTCCAAGTTCCACAGAGGGTACAAGGTGTTGCCACCCGGCCTGGAAAGGTTATTGGTTCTGTGCTGCGTTACAACAACTGCACAACAGCGCCAACTGAGGCACATGAACAGCGAAGAAAGGTCAGAAACTCTGCCGTCTCAACTCAATATGCGATTTCTGGCTGTCCATATCCGAGAAGAAACACGAATTGCAGGAGTGATAGAGTTGACAATGAGGGGGTTGATGGGTCCAATCCTGTACAGTCTAAGCCTCAGTATATTCCAAGGAAAGTGGCTGCAGCTCAAGATGGAGCTGTTCATTGGTACTGATTATGTGTCTGATCTGTGGGGCCCAACTTCATATTGGCATCTCGGAGGTAGTGCCAGCTAATGTTTGATGTTATCACTTGCATGTCTGTGCTGCCAGAGGACTAAATTCCACCAGTGCTGATTCACTGGAGCTTTGAAATGGTAGAATGATCATATTCCCAAACTGTTGGAAAGGTTGTCGGATCTTGGTGATCTGAAATGAATCGTGCCATGTATCTTATGATCATGTTCTTTTGTTCTCTGTTGCTGTCCACTTAAACATATGCAAGATGAGTATCAAAAAATTATAAGGGAAGCAAGAAAATTTCTTCTTTCTTCCTTTTTTTCCTGTTTCCCCTTGGCAGGACAATCTCCTTTGTACGCATGTCATCTAGGTTGACACTGTTTTTATTGGTGTGTATTTACATTTTACAGTGTTCTGAAATAAAGCCTTCTAGTAGTCCCTTTTTGTCTGTTGAAAATGCTGTTGGAAACGTAGAAGTGATCAGGTTGACAGAGCCCAAATACAAATTGGTAAGTTGGTGAAGACTGACGTGGTTGGG
>BMK_Unigene_015403
GAGGGGTAGTTTGGGAATTTCCTACAAGAGTATTAGGATTTTGAAAAAAAAAAGGGATGTGGAATGAGCAACTAGAGCTGTGGCAATAGCAGCTCTCTTTTCAACTTGCACCATCAACATTTACAACTCTAAAATACTTTTCTAGATTGACCATTCTCCTGTTTCAAAATCATTCACACCAACATCAACATCATCCACACATTACAAGTTTTGGAGATACACAATCAGTTTCATGAAACCACATTGACCATCTTCTGAATGGTTTAAACTTGTACCACCCACATTTACAACTCCAAAGTACCCAATCACATTGACCATCCTCACTTTTCAAAAACATGCACCTACATCAACATCCATTTCTGTCAATATCAACCACACATTACAAGTTCTGGAGATCCACAATCTATTTCATGAAACCACATTTGTTGAACCTATGCCACAATAGTATTATTTTTCTCATTAACAACCTGTTTAGCAATTTTCATCATTATTGCAAAACAAAATCACTTTCAATCTAAATAGAGCATTCTAAATCATATACATTATAAAAAACAGATTGCATTAAAGAATTTAAATCATACTCACTTGACATAATTTGACCATTACAGAGTCCTCCACGTTTTAAAACTATTTGACACTCTAACCATTACACTTTGTAAGAAATCCCAAAAAACCATGACTTCAACCAAGTCTTCGACAAGTGGTGATATGTGAAAAACTCATTTCGATTGTTACAGCCTTCTCTGATACAATTCTCGCTGCCTGCTGTGGAGATGGACAACTAATCTGCACCTGTAGTACATCATATCCTGTTGAGTGAAAACAGTCTTTCGATTGAGGACAACATGCTCTACAAACCCAACTACAAAAAATCCACAATCG
>BMK_Unigene_015404
TGGATGCACATAAATATTTCCCATATATATGCAAGCTTTGGAAATGAAGCAACAATGGGACCAAATAAAGGGAGGACACCATACTGACGTCATCAGGATGCCAGGTGGGTCTAGAAAATCTTCAGGTCCCTTCACCTTGCTCCGAGCTATGACTGAATAGAAAGGATTGCAGAAGGAGGATGCTTCAGCACCATTCCTCCACATTCCATCTTCCTCAAGCTCTCTTGCTTGCTTTCTCTCTCCATGCTACCTAAATCAAAAGGTCCCTTTGCTGTTGTAAAAACATCAGTGCGAGTGCCACTGCGACGACGGTCTTTGCCATTGCTCTACCTCAGTTGTAAGGGATCACCGGCAATCTATTTGATTGGCGGGTGATTAGTGCTTTGTGCCCATGCTATTTAATAGAAGAGATCCCTTCCTCCACCTCTCTCTCTCTCTCTCT
>BMK_Unigene_015405
TTTTTCCGGTAATTTCCTCTAATAAAATAAAAAAATTTCAAGTGCAATTTCTTGTCACATCAGGCAATCTTTTGAGCTTTGGATTTTACCGGCCAAAGATTCATGAAATATGATGAACTTCATAGTGGAAGCAATGTATTAGGGTTCAAGTATGTTGGGAATGAATCTTAAAATACGACTTTGCAAAATTCCAACAATTGACACTAATCCTACTCAGATTCAATGTTGAGTTGAGACACCTTTTAAGACTTACTATATCATTGTTATTGAAACCTAAAAATCCAAACAAAAAAAGAGGCAGTTTGAAGTCTCTCGAGTCACTGACATTGGTGACCTTCCTCATGGAAAGGTGAGCCTTCGGCCTATTCCAGACAACAAGTGCCAAAATGGAAAGGAAAAATAAATAGAAAAAAACTTCTGATGCAACAAACACAATCAATGAATAGGTGGCCCTTGCTAAGGATCTTGCCCGAAGGAACAGAGCACTCTCCACATTACATGATTCCTTTCAATATATATATATATATATA
>BMK_Unigene_015406
TGGCTAGTGAAAGTGGTCATCAGGTACACTATAACAAATGCTGCAAAAAAGTTTTAAAAAAAAAGTGGAAAATAGGATATGCATTCCACATAGATACTCATACACCCATTCCATTGCTTTTGTGAAGTTTGATGTTCTAATGCTAAAAGTAGAAGGGAAAAAAAGGTGCAAATAAATTAATGAAATGCCCATTTCATCTACTTTCTATTTCTTTCATTTGATGCTTTTATTACCTTTTAAATGTTATTATGTTCTTGCTTCTTTACAGCATGCAATAGCTTATGTTGA
>BMK_Unigene_015407
AAAAATTCTGAATAGTTAATTGTGATATGATGACTCTTATGATGACATTAGCGAAAGAATCACAGACGAGCTCTTAGGACAGATCGGCCTGCTCCCAATATGTTCCCAAACCAGCTAGGCTCAACATATATTTAAAAAATAAAAAAAATAAAAGGGGAGAGTGTTTGTCGAATTGCAAAGGCGTTACTGTTTGCAGAGGCATTGCACATGTCCTACTAGAGAGATAGTAAGAAGGCCTTCTCTCTCCGCTCTCTTCGTAAGTCAGGAAAGTTTCACTTCTTAACCCCTTTTTCCATTTTTTTCCCATTTTCTCTCTTCCTTCCTTCTGCCTTTTCTTTTATTCTCTTTTTCTTCCTTTTCCTTCTTTTGTTTTTTTTTCTTAAGTGAAACTCACCCTCTTCTTCTCTTCTTGGCTCCTTTCACAAAGAGGCAACCACTGGTAACACACATAGAACACCGACGGAGGCAGCCCCAAAGATTCGTGTCCTTGATCACTAACATATGGCGCGGCCCCATCTTGTGAACCGCACATGACTAAAAGCCCTTTCTTTTCTCTTCTCTGCTCTTTTTTCTTCTGTCTCAGCTCTAGCTCTGTATTGCAGTCAAGCTCTGTATTGCAGTCAAGCAGTCAAAGAGTTGAACTATCATAATTAATACCTTGATAGTTTTTTTTCGCTGACGAGGGTATCCCCATGGTATTTTTATTTTTTACCTGACATGATTAGGATGCAAAGCAACAAGATCTGGTTGAAAAGAGAATCGTGGTCCACATGTGGGACCAACGGAGA
>BMK_Unigene_015408
GAAGTTGTTGTGCTTGAAGTAGTTAGGGAGGAGGTCGCGGGAGAATTCGGGGGGTCGCCATACGACGAAGGTGGTGTCATCTTCACCCCAAGATACAATGTGATCTGTGGATGGGTCATCAACCAGTTGGTAGGTCTTTGTGAGAAATGGGGCTGGAACTGGCTTGTGGGTGTCCAAGGAGAGAATGCAGTTATCTAGCATAATAGCCATGGAAATGGAAAACCAAAGGAATATTTGCTGGTGAAGATAAATAATAGGGTTTTTCTCAATAGAAATGAAGAAGTAAGATGGTTCTGTTGGTAAGGAGTGAGGAGAGGATTGGAGAATGACTAATCTATTATAGTCTATAGGGACTTGCTTTTGTAGTGTTACATTGTTTATCTATCGATTGTACCTTGGTTTTCTAGTGCG
>BMK_Unigene_015409
GAGAGAGAGAGAGAGAGAGATTGGGGCATGGTTGCAAGCATAAAACAGAGAAGAGAGACAAAGGGAGAGAAGGGATTTACCTGCAGGGGTGATGGCAGCCGTCCAAGAGCTCTTGTTGCTCGTCGATGAGAAGGAGTCCAGAACTGGGGGCTAGGGTTTTTTGATGGGAAAGTGGAGACGGCGAGGGCGGCGAGGGCGGCGAGGACGTGGAGAGTGGAGACGGCGAGGGCGTGGAGTTTGGAGACGGCGAGTTCGGACTGGGAGAAAGAAAGAACAGAGAGGAATCGAGAATGAAGGTAAGACTCAAGAGAAGAGATTTAGGCTGTGTTTCTTTCCTGGAATTTCTGCCAGGAATTCCGATTGTCTGAGAATTTTGGAATTCTTGGCAGAAATTCTATGTTTCTTTTGTAGAACTTCTGGCATCCTGAAATTCCAGCATTTTTAAATGCCTTCACCCTGGTATTCCCAAACCCCAGGCCATCATCGGGCATTCCAAAAAACCGCTCCTAGCAGGAATTCCGGGGGTCTCTTGCAGAATAGCTCCGGCACCCAAACGGTCAGCTAGTCTCTAGTCTCTATCGTCCATCAATCCCATATAAAAAACCCTAATTCAAAGATTTCTCTTCCCCCGTCCCATTTCCGCACTGAACCGAAAGCGGGAAACAGCGGATACGATCCCCGCCTTTTTTTCTACGCTCGTCCCAGTCCCCTGCCCCCCTCAAAAACCTTAATCTAGGGTTTTGCTTCGCCTCTCTTTTTAACACACATCGATCCCAATCCACCAAGTCTCCTCCTCTGCTACCCATTTTAGGGTTTCCCATGGCGAATTTTGTCGATCAAGACCAGCAATGGCTGCTCGATTGCCTCACTTCCACTCTCAACACCAATCAGGACGTCCGATCCTTCGCAGAAGCTTCGCTGCAACAAGCATCTCTGCAGCCAGGTTTCGGAGTTGCCTTATCAAAGATTGTTGTCAACAAGGAATTTCCAGTGGGATTGCGCCAGTTGGCTGCGGTACTGCTGAAGCAGTTTATAAAGCAGCATTGGCAGGAAGATGAGGAGTCTTTCATACAACCTGTTGTTTCAATAGAAGAAAAGGTAGCTGTTCGTAATCTTCTTCTCTTAGCTTTGGATGACCCTCATGGAAAGATTTGCACGGCAGTTGGCATGGCCATAGCATCCATTGCTCACTATGATTGGCCAGAGGATTGGCCCGACCTACTTCCATTACTCTTGAAGCTGATCAATGATCAGACCAATATGAATGGAGTACGTGGAGCTCTAAAATGTCTTGCCCTTATATCGGATGATTTGGATGATAAGTTGGTCCCAGAATTAGTACCTGTTCTGTTCCCATGCTTGTATACAATCATTTCATCTCCTCATATCTATGACGGGCCTTTGCGTATGAAAGCTCTTTCAATTGTTTACTCCTGCACTTCTGTTTTGGGGAGTATGAGTGGCGTATATAAGTCAGAAACCAGAGGATTGATGATGCCGATGATTAAATCATGGATGGAGCAGTTCTCGGTTATTTTACAGCCACCTGTACAGCCTGAAGATCCTGATGACTGGGGTATCAGGATGGAGGTGTTGAAGTGTTTAATCCAGTTTGTTCAGAATTTCCCAAGCCTTACAGAAGCAGAGTTCTCTCTCATCCTGGCACCTCTGTGGCAGACATTCCTATCTTGTTTAAAAGTATATGAATCAGCATCGGTTCAAGCTGTTGATGATCCCTATTCAGGAAGAGTTGATTCAGATGGGTCAGAAAGAAGCCTTGAGTCTTTTGCTGTTCAGTTATTCGAGTTTTTATTGACCATGGTTGGCAACCCAAAACTTGTTAATGCTATTGGAAGGAACTGCAATGAGCTCGTGTACTATACTATTCCTTTTCTGCAGATGACAGAGGAACAGGTTCACACTTGGTCATTAGATGCAAATCAGTATGTTGCTGATGAAGATGAAGTTACTTGTAGTTGTCGTATCTCAGGGCTTTTGTTATTGGAAGAGCTTGGTAATGCTTATGGTTCTGATGGAATTGATGCTATTCTGGGAGCTGTTGAAAAACGATTTAGCGAGTCTTGTCAAATGAAAGTTGCTGGCTCTACAGATTGGTGGAGATTGCGGGAGGCATCCATTTTTGCATTGAGTTCTATTTCTGAAGAACAGGTTCCAGAAGAGGATAAATACCAATTACAGAATCTTCTACAGAGAATTATCAATGAAGATATAGCAACCGGGGTGCATGAATATCCTTTTCTTCGCGCACGCGCATTTTCAGCGGTTGCGAAGTTCTCGCTTTTGATTGACCAGCAAGTTCGTGACCATTTCCTTTATGTAGCTATTAATGCAATTACTCTTGATGTTCCGCCACCTGTAAAAGTAGGTGCTTGTCGAGCAATTTCCAATCTCTTGCCAGAATCAAACCAGGGTATGCGCGAGCCTCAAATTATTGGGTTGCTTACGTCACTTATAGATCTTCTTAAGCAGGCTTCTGATGAGACACTACATCTGGTACTTGAAACTCTGCAAGCTGCAGTAAAGGCAGGCCATGACGCATTAACATCTATCGAGCCGATTATCTCTCCTGCATTACTCAACTTGTGGGCAGAAAATGTTTCAGATCCTTTCATCAGCATTGATATTGTTGAGGTCTTGGAGGCAATAAAGTCTGCTCCTGGATGTATGTGGCCTCTGGTTTCTCGGATTTTACCTTCCATTGGACCTATATTGGAAAAGCCTCAACAGCAGCCTATAGGATTAGTAGCTGGCTCCTTGGATCTTTTGACAATGCTATTGAAGAATGCCCCTGTTGATATGGTGAAAGCACTATTTGATGTTTGCTTTGATCTTGTTGTACGGTTAGTTCTTCAAAGTGATGATCATAGTGAGATGCAGAATGCAACAGAATGTTTGGCTGCGTTTGTATTGGGAGGAAAAGAAGAATTGCTTGCTTGGCGTGGTGATTCGGGGCTGACAATGAAAAGTCTCCTCAATGCAGCTTCTAGGCTGTTAGACCCTAACTTGGAAAGCTCTGGCTCGCTTTTTGTTGGCACCTACATTCTGCAGCTAATTTTGCATCTGCCTTCTCAAATGGCCCAACACATTCAAGAACTTGTTGCTGTTCTTGTGAGGCGTATGCAATCTTGTCAAATCCCGGCGTTGAAGAGTTCTCTGCTACTGATTCTTGCAAGACTGGTCCATTTGAGTGCCCCGCATGTTGAACAATTCATTGATTTGCTGATTTCAGTACCAGCTGAAGGCCATGAAAATTCCCTTGCTTATGTGATGTCAGAATGGACAAAACATCAAGGGGAAATTCAGGGAGTCTACAAGATTAAAGTTACAACGACTGCTTTGGCTCTGTTACTCTCCTCCCGACGTGCAGAATTGGCAAATATTTATGTTCAAGGCCATCTCATTAAGACTACTGCAGGAATAGTCACTCGTTCAAAAGCTAAATTTGCTCCAGATCAATGGACATTGATGCCCCTTCCTGCAAAGATCCTTGCACTGTTGGCAGATATGGTGATTGAGATTCAAGAACAACATCTGGATGAGGATGTTGAAGAAGATGAGGATGGTGACTGGGAAATAGTTCAGGATGGTGATACCGGTAGTCGTGAAGATGCGCTATTTTCTATGCGTTCCCAAAATGCAAGACCTACAATTGAGCATCTTGATGCCATGGCGAAAGTTTTGAATGAGAGCCAAGATGATGATTATGAAGATGACATTTTAAAATACGACCCAATCAATAAGATTCATCTAGCAAGATATATAGCAGATTTCCTAGAAAGGTTTGTTCATACTGATAGAACGCTGTTTGATCTTCTTTGTCAGAATCTGACATTGGCTCAACAGAATGCCGTACAGACAGTTTTGAAGCGGTGAAATGATGATTGTTTTTTTTTTTTTTTAATGAGTGTGGTAGCATGATTGCTCTTTTCTTTAATTCATTGTCTTCAAGTGAGTGCTTTATCCTTCGCCAAAATAACCTTGGGGCTGTCGTAAGGCTGTTGAGTTGTACAGTGTCGGTGTTGTTGATAACCTGCTTTCCAGGTTCTGGTTTGGCTTACAATAGCTTGCTGGACCTAAAATGGGAATTTTCTGTATATCGTTTTTTCTTTCGTTCTTTTTGGAGAAGTATATTTTGTTTAAAAGGAGACGTAAGAGAACGTCGGTGTCTGAACGATGGCAATCCTTGCATGGGATCCCGACTGCACAAACCAAAGATATAGTAGCAAACTGGGGTTCATCTTTCATCAGGGAAGAAATGACTACTGGTGTGAACTCCATTTCAGGGACCACACCTGATAGTTATTTCTGAGATTGTACAAGCTCTTCCAGTGTATGATTGAGACTAGCAATATACAAACTAGAGTTTATTTTTTGATTCAAGAGTAACTGTTGTAATGTTCCTTGGTATTATGGAATCTTCTATGCTCAATTTTATAGGTTTTTAATGTGGAGCCTGCATTTGTTGATTAAAGAAAGTATTACTACACAAAATATATACTTTGTTTGTAACTCAAATCAGGTGGTTAGCTTATTTATAATTTGATGACGGTCTAGGTCGAGGGCCTTGGCCGTAATTCGGCTGACATGTGGGT
>BMK_Unigene_015410
GGTTATGAATGAGTGGTCACTTTGAGGTAGCATTATACATTTTAAAGGTTCTACATGAAAGAGAGTGAAAGAAACTATATCAGTTGATCCATGTTAACTTTGGGACATCATTATTTCAAGTTCACTTTTCCGTTCTGTCTGATGGATATTTAAAGTTTTTCTTATTTTTTTCTTTAAATCTAATTGTTTGAGAACATGGGTGTGGTGACTAAGAAAACTTGATTGTTGGTTCAGTGGACCTTCTTTTTTGTACTTGGGAATTATGGTGAATTAAAGCTTTGATTGATTCATTTTGGTTTCTTTAATTTTAGGATTGATAACCTCGTTTTCTGCATCTTAATCAATTTTATGAAG
>BMK_Unigene_015411
GAAGAACAAATGGGTGTTCAAGCTAAAGAGAGATGACAATGGAAAACTGGTGAAGCACAAAGCATGATTAGTGGTTAAAGGCCTTGCTCACACAAAGGGAATTGACTTCAATGAAATCTTTTCTCTAGTTGTGAAGATGTTGTCAGAATTGTCTTGGGTCTAGTTGTCGGCATGGACCTTGAGCTTCAACAGATGGATGCGAATGCTACATTTCTTCACGATGACTTCAATGAAGAGATCTACATGACTCTGTCAGAGGGGTTTGAAGTAGAAGAAAAGAACAGATAGTTTGTAGGTTAAAAAAGTCTCAACGGGCTGAAGCAAGCGCCGGGACAGTGGTATAAGAAGTATGACTCATTCATGGTGAGTCTCGAATACTGGATGACAGCTGCATATCACCGTGTTTATGTTCTTAAGTCTGCTAATGGAAAATTCATTATTCTTCTTTTATATGCAAATAATATGTTGATAGGTGGACAAGATAGCAAGATGATTGGCTGGTTAATAGAGGAGATTTCAAGACTTGGGTCCGATATGACATATATTACGCAAACAAATACGTCGTGACAATTATGCCAAGAAGTCGTGGTTGTCACAAGAGAAATATGTTGAACGAGTGCTAATAAGGTTCAACATGAAAGATGCTAAGCCAGGTAGCATGCCTCTAGCTAATCATGTCAAGCTTAGTAAGAGATCAATTCCTACTACAGATGAAGAAAATGAACAGATGACGTATGTTTCAGGGAAAGAGTATTGAAAAGCAGTTAAGTGGATCTTCAAATACTTGAGAGGTACTTCCGAGTTGTGCTTGTGTTTCGGATGCTCAAAACCAGTGGCAGAAGGTTTTACAAATGTTGATGTTACAAGCGATCTTGATTGTCGGTTGTTGACTTCGAGGTACT
>BMK_Unigene_015412
TTACACAACTCATTTATGCATCACGTGTGAATGAGCGCAAACAAGCGTGACGATACATGATCATTACACATGTAAATCATTTACATATATAAGTAACTGTAAACAAACAACCCTTTAAACAACTCTTGAGCAACTTACCATTATAAAAGTAGTGATACAGGAGACAAGGCTTTAATGATGGTCATGCTGGCAGTGGTGATGATTGGAGTTAGACTGTTAAGAGAGAGAAAGTAATGGATTAAGAAAAAAAATTGCCAGACACTTGCTTATCTTCATAGAAAGCAAATAGTTGCATATCATTTGACAAATTCCTTCATACTCAATTGCATTGCTCTGACATTTTGACAAAGCCCAATCCTATTCTAATAATAATCATTGATTTCAACAGTAGATATCCTTAAAAGCTGCCCCACAGGAAGCACTTGATTAAATGATTAACTCCAAATAAAAATAAATAAAACCTACTTAACTAGCCCTAGAACTTCCTACTGTGCATATAATTCCACTCTCTTAGCTTATGCAAATTAGATACATGTACTTAACGCTACTTCCATTTTCGTACAATACCTCCTCAGAAGAATGTCCCTCTAATGAAAGTGACACTTGATTATCTCATAGCACTCCACTAGCTTGTATCCAATTTGCTACGTTTCACTAATCCTACTGGCAATTTCCTCTTTGAGAGCCCTCTACTTGTTCTATAGTTATGCTTAGTTACCTTATCTAACTGGCATTGTGGATTGTGGAATCTATATAGATTGTCTTTCGTCTAATAATCATCAAACAATTTGACCAAGCATTTGCCTGGAGTTTGAGCTTATCATTTGCTTGCTTTTGCTCTAATTATTTGTTATTTCATTTGCAAACTACACAAAAGAACTGTATTTGGGTTATCTTCTATCAAATTCTCCGTAACTGGGAGATAAATAGGCGTCCAATAGCATATCCTTGGTGCAGTCCACTTCAACTGGGAACTCATTTGTCTCTCCAAGTGTTTGTATTAATTAGCAGCCCTTCATATCCACTTTGTCTTGTTTTAATATGGG
>BMK_Unigene_015413
TTTTAGAGTAAGTGGTTGTCAACACAAGGAATACAAAGAGAGAGTATTGGCTCTATGTGCGCTGCTTAGTTTGTTGATTCTTTTTTGTTTTTTTACTCATATGGTCATCTTGACATTCCAACTTAGACACAAATGTCATCTTTTTATTAGGTATTCCAACCCTAATTCCCATGCTAGTGCAAGCCAAGGATTTTCAATTAACTTTCATGTCCAACGTTATGGCTTATCTTATACTTCTTATATCTAATAATTACTATCTCATCTGACAGACAATCGCTTTAGTAGGAGAAA
>BMK_Unigene_015414
AAAAAAAAAGAAAGAAAAGAAACCGATGTTGTTTGGGTTGTTTCTCTATACCTAAAACAGGGAAAGGGGAAGATGAAAAGGAAAGATAATCTGCTCTGCTAGCCCTGTAGTTGATGGGTTGTTTTCCATTGATTTTTTTGACGATGTGGTGCTTATGGGCGTTCTTTTCTCTATTTTTCCTCCATTTTCATGTACATTAGAATCCTAAGAACTTGCAGATAACTTTGTTCTAGTTCATATCTTTTTCCCTTTTCATTGCAGATACCAGAGAGTGAGCCCTGATTATATTCCAGTGACCAATGGAAGAAAAACCCATGTGCTAACATGCAAGGAAGATGTTGCAGAAGGTGGAGAACTCCTGAATTACAATGGTTTCCGTGAAAATGACCCAAAGTTCAGATCTGCGTCTAACCCATCAGCAAGTAATGATCCAAACTCCTCTCAGTTATTGGCTTCTGATTCCCCCCAACTTGACAATCATGCCCCGAAGACCCAAGACAATAAACACGACAGCAGCTTGGGAGGCGACGTTCTGTTGCAGTGGGGGCATAAGAAGAGGTCTCGGGGGCCGAGGGCTGAGAATCGTGTGGTGACAGATGAGTCGTTTATCCAGGAGAGGCAAACGATCAAGGTCCATAAAATAGCAATAGTCTCTGGTTTGGCAAAACAGGGGACGAATCTGAGAGCGTACCCCACCATTGAAACTACTCCTGGATCTGTCCTAAACAGGAACTTAGTTGAATCTAGTTCTGTGAACGTGTCCCTCCTGAGCAACGGCAACGGCAACGGCAACGGCCAGATCCATTCTTTTTCTTTGGAGAAGAGATCTCCACCATCACCAGAGAAAACAGATAAGGCAAAGGGATCAATTATACAGGCCTCCCCAATGAATGTTGAATCTGCACCAAAGGTGGAAGCAGAAACTGCTAAGGCTGCAGAGAAGATGAATCTTGACAAGTTGGAGTGGCCGAGGATATACATCTCGCTGTCCAGAAAGGAGAAAGAAGATGATTTTCTTATAATGAAGGGCACAAAGCTCCCTCAGAGGCCCAAGAAGAGGTCCAAAAACATTGATAGAACCCTCCAGTATTGTTTTCCTGGCATGTGGCTATCTGACTTGACGAGGAGCAGATATGAAGTCAGAGAGAAGAAATGTGTTAAGAAGAAACGAAGAGGATTGAAGGGATTGGAGAAGTGCAAGGACAGTGATTCGGAATAAATAGACTGCCTAGATTAGATCTCCTGTTCCGCGGAAGTTGACTCCTTGAGATACACACTAGTAGTAGAGCTTGCATTGGTTGCTGAGAAATAGAAATTTTTTTATGTTCTCTTTTGAAATAAAAAAAAACCCATTGCTATTCCATTTTGTTAAGCTCTCTCTTTTTGGAAAAGCACTCTACAGGTCTTTGCTTTCACTTAGAGAGGAATCATACATTTCTATCCCTCTCTTAGAAAATTAAGATCCTTTCCAGCGAGAAAAATTGATTTATTATCTTTTCTTAATTTGGAGAAAATGTGATGATGAAACAGTAGCCTGCACAAAAAATCAGCAAAAATTCCCTCCCTTCAGCGGAATCCTCTTGCCTCACAAACATGCCTTTTAAAGTCGATATTTTCTATGTACATCGTTAATGGGACTGTATATTGGGCCTGAATGTTGGCCTGGTGGGCCATTCCAAAAGCTAGTATTAAGCCAGGGCCTAGTTATATCTTT
>BMK_Unigene_015415
CCAAGTTTCTATGATGAACTCTCGTCAAGAGATGAACCTAAAAAACATTTGCAAGCCTTATAGTATGTGTCACTCTCCCAATGACTGACACTGATGGATTGTTCCTATGCATTCATCAGTCTTACATCAAACAAAACACATTGTTGTTCAAGTTGTGGGTCCCATTACCCATGGACATTTCATGTTGGGGTATCCTCTTCTCAGCCTTACAATTGATGGCCAAGATTAAACAAAGGCCCCACCAAGGTGTGCGATAATCACATCGATAAAGCAATAGTTTAGTCTAA
>BMK_Unigene_015416
AGAGAGAGAGAGAGAGAGAGATTGTTGAATGTAAAAAATGAAGAAGCTGAGAGATTGTTGAATGTAAAAAGCTGGAAAATCTGTGTATTTATTCTGACCATGATTCTTGGCCGAGTTCCCAAGCCTTTTCTGGTCCTGAAAAGGCGAGGGTGGCACCTTGTACATGATGAAAAAAGAATAAGAGCAAGCATGCTAAGAGAATCTGTCTCATGCCCCACAATACTTGTGTTTGATCATGTTAATCGATTCGATTCTTCTTCACTTTTTTTTTTTTTTTTTTTAATT
>BMK_Unigene_015417
GTGATGCGTAAATGAATGCAAACATGATGGTGCTTAACCATTAAGCATGTGAATCATTTATATATTTGACTGTAAACAAATGACCCCTAAATCCATCAAAACCAAGCAAAATCCATTTTCACAAAACCATACCACGTTCCAGAAAACCACCTGAAGTTTGCTAGAATTACTAACCAATTCCACCCGCCTTCGACCCAACTCGTCCAGTTATTCCCCATCGCGACCACTTCGTGTAGTGCTACCTTCGTGCCTCTGAAACCGCGAAAACCCGCCATGGGCGATGCTCACAGCTTCAAGCAATTTCCTCCCATATATCCAACCCATTTATCTCATCCATCCCACCTTGACTTCTCACACACCCAAATAGGAAAAAGGGAAAAAAATTAGAGACAGAGATGGAGAGGGTACATAGAGGAAGATCATCTTTTTTCTTTCCATGGCTGAAAAAATTAGATTGGACTCTACGTTGATTAGTCAGAACTCAAGAACTGAGTCAACAGAATCTCTATCTTCGAAATTTCTCAAATCCTCTTTATGAGCATGGGGTTTCCAAATGCTGAACTTTTGGGATTTGAGAATGTCAGAATTTCTTGTCTTAAAATTCCAGTAGAATTTCTTTTCCTCTGGTATATGGAAAAGAGATGGAGAGATGGCCGGTCTAGTGTTTTATGGTATGTGAGAGAGAGAGGAAAAGAGGGTGGCAAGATGATTAAAAATAGAAAAAAGAACCGCATCCCCACAAAACCTGCTGTTGTGGTTTCGTCTGCGTCCTGCAAAAATAAAAAAGCCCATTTGAATCGTGAAGTGGGTTGAGGTGTACTTCTTCGAAAAGGGGATTTTAACCTTTTCTTTTGAAAAAGTCCTTTTAATAATGTAATATAACAAAACTGACTAAAAAGAGCTTTTGAGTTTGCCCAAAGCACAAAGCTCAAAAAGCTCTTTTTCAAGCCCAGCCAAACATACCCTAAGGCAGGATGTGGATTTATTTGACACCACCCTTCCCACCCTTCGTGGCTGCTTGCGAACATTCATTTATATCAGATCATCACCATCATCAAAGCCTTG
>BMK_Unigene_015418
AGGCAACACAAAACAAAGGACTCAATTTTATTTATTTATTTATTTATTTGAAATAGAGGGCCCACCCTTCTTTCATATGGCAATCTCAACCGTTCAAGTGACAGGCCAGAGAAGGATTCCAGTCAAGATCAATGAAAGAAATGGGCAGTTGAAAAAGTTGGCTGTAGGTGTGATTTAAACATGTTATGATCGATCGACAGTGGGCCCAACAGTTGGAAAATGGCAAAAGTAGTAATTCTTCGGCACGTGTGAGGGGTGAGGAGAGAAGATGGTGGTGGGTGTTCGTGCGTGTGTACCTTCCTGGTGAGGGAGACGTCAGG
>BMK_Unigene_015419
TTGTGGATACCTTTCCTAATCAAGGTACGTCTATTTCCTACATAGAAATTCTATTGACAATTGATATAAACACTTGTATGTAGCCTTGGAGGTATCCTTGTAGACTGCAGCCACACACCTGACTTAGATGAGACACTTTCATCTAAGGACCACAATGGGCTGGTTTGTTGGTCCTCTAGTGCTAGCTAAGCCAACCATGGGCTGGGTATAACCTGATTTTAGTGCTCACTGGTAGGGATTGGGCTTGACCTTTTACCATGAGAAATACATGGGCCAGTGTAGGCCGTATCTCATAGTGTTTGTAAGGCCCTGCTATTGGCTCATTTAGACTGTCTTGGGCTTGCGCCAAGCCTTAACTTCATGCCTTCTAGATAAAGGGCTGGGCACAGCCCTGCTACATTGGCCTGATTGGTATTGGGGGTGTTCGTGGCTGATCTCCCCCCAT
>BMK_Unigene_015420
CGAGAGAGAGAGAGACAGAGAGATAGAGAGAGCGAGCCTGAAAGAGAGATTTGAGAGATTTTTAGGGTTTGTGATGATGTTTCCCTAAAATAGAAGTGGAAAAGATCTCAACTTTGAATGCAAAAAGATTCGACGGGCGAGTATTGATTTGCTTCTTGTTGCTCGCTCGCTCTCTCTCTGTGTTGTGTCTGTGTGTATGTGGCGCGCGCGCGCGGATACAGAAAGAGAGTAGTAACTAGTAAGTAGTGTTGGTGGGGAGAGTATTACTATTATGTGATGCTTGTTCTACTT
>BMK_Unigene_015421
TGGCATCCTGATCAGCATGAAAGGTATTAACGACAACTTTAACACTTTTTTCCGTCTTTCTTTGTGTTGATAGTGATGGTGTTTACTATCAATGCAGCAGAATGTACACACTCCGAGTTTGTTTTACTTACATGATCCTAACTTTTTAACTCATGATGTGCTACACAATGAGATATTCAAATGATTCATTTACTGGACCTAAAAAAAAAATGGGAATACTAGATTTTTCTTATAACATGGTAATTAGAACTCATTTTCTCCTAGGTGAGGCTATTTTGTCAAGAATGCTTATTGTTGATGCACAAGGAGTAGAAGACATAATAACTGTCATTTTTTTTTTTCTGGAAGTAGCCTGTGTACAACTTCTGGAAGTGCTAATTGTTTTTCACCCTTATCAGTAACATAAGAACTCACTGATGGCTGAAAAATGCATGGAGAAAAGAAAAAACAGAAACTAGACAAGTATCCTCTATGAAATTCAACCCTTACAAAACGGATTAACTTTAATAGAACACACTTATGCTATTATGATAACTTCACTATAGATTCCCTGTTTTGCCAAAACATCAGTTACGTCATTCATCTTCCTATAATCATGTTGGAGAACATGACAGGTGAGGGAGAAGCACAGCGTTTGGTCGATGATCTGTTTCTTGATCTTCAGGACCTTATCTCCTTCTGTGGGTTTTTTCATTGTTTATATCACCCTCCTATGTAATTGCCCTCCCTGGTCCTCACGTCCTCTTGATTCTCTTCAATACCTCCACATAACTGCAATAACCTTTTCCTAACATTCTCTTGTTTGACCAGAAAAAAAGGAATATTCTCTTTTTTCCACCATGGGTTATTGCCCCTCCTTGCTGTATGTTTTCCCTTCTAATTTGCATTGCCTAGTTAATGATAGAAAAGGTAAAAAACCATGGAGTTGGTGGGAATCTGGCATGTGTATTACTGAACAGCATACTACGCACAATCATTGATTTAAACTTTGTTTTGGTGCCAACTTTTTCATCAGTGTCACATGTATGACTGAACGGACTAAGATGTAACACTATGAGTTGCATTGTGGTTCAGTCAAATTATGCTGACTTGTAAGTAGCAGCTCCATTATAACTCAAATGTATTGTCTTTCTAGCAACCTAGTTTTGATACTTTAACTATATTGCATCGTTCCTCAGTGTCATAAGTCAGTACCTGTTTTAAGATTTGTTATGCATTTAATTATGTCTTCATGTCTGCCCCAATGTCTTAATGCTCATCAGTGTTGTAGTTTTGTCACTTTATATAGAAGGTGTACTTGTCTATGTATAATGTATTCTAAGAAAAATGTTTGACACCAGTACACCACAACTCTTGGTGAAAATGTTTTGATTTATCTTTCTGATTTCTCAATGCATTGGACTCAGTAATACCAATAGATATTCTTCTTATAACTGGCACTTCAAGAAGTCTCCTTTTAATGCTGAATATCACTCCTTTAATTTAGTTATTTATTTTTTCCTTTATTTAGTTCTTTCAAATGTGGACTTTGTTATTTTGGTCCACCAAGGGGAAGGGGTATACCGAAGAGGACGTGGATGGTGGCAGTAAAAATAGATCTGTAGAAGTGCAACTTAACTGAGGATTTGACTTGGGATCAAAGATGAAAATAGCAGTAGCGGCGGGTGTAGTGGCCCGCCGCCAAAACGCT
>BMK_Unigene_015422
GTAAAAAGTCGGGACATATCATCTTTGAATGTCACCGCGCCCACAACGTCAGACTTCACAGCAGCAGACTCCCCAGCATCAGATTTTCCAGCATCCGACTCCACAGTATCAAGCTCCGCAGTATCAGCCTCCACAATCTCAGCCTCCACATGCTTATGTTGCTTCTTCCGCTATGCCTGCTTCCACATCTACATCCTCACAGTCTGGGTCCTCCTCTTCTCTGACTCCTGAATTGGTACAGCAAATGATTGTCAATGCCCTTTCTACATTTGGTATATCAGGTACATCCCCTCCATCATCTACTTGGTTCCTTGATTCCGGAGCGTCTAATCATATGACATCTTCCCGTGCCCCACTCTCAAATGTGCAAAAATACAATGGCCATCTTCAAATACAAACTGCAAACGGGAGCCATGTCCCCATCACTGCTGTCGGTGACATCCCTGGTCCCATTCCGTTGACAAATGTTTATCTGTGTCCCAATCTAACTTCAAACCTTTTGTCAGTCGGGCAGCTTGTTGAAAATAACTGTAACATCTCTTTTTCTTCTTCT
>BMK_Unigene_015423
ACAAGCAATGTGAGAGAACTTATTTTTAACACTTTCCAGAGAGGTCCTCATTCATTGTTGTTGAATAGTAAAAGGAACATCTAATACACAAAATGAAGGGTTAAAAACATTAACTTTGACCAAATTATGCATATTTCATTGGTGTTTCAAACACCCAAAAATCAAGAACCCCCAATATAGATGAAAAAAAATGGAAAACAGGGCAAGATTAGGAGAAACCAAATCACCTGCACACCCGAATCAGAAGCCCCCCATCCTTCTAAAGAAATCATTTTTGAAAAAAAAGGAGCAATTTTTAGCATTTCCACATTGTCGCATTGGCATTTGGCATCCATCCAGAGGTTGTGATGAGCCTGGACAGCGCACACAGTCTTTCTGTATCTTCTCATTCTTCTGGGTGTGTTGAGAGGTCCTTTGGC
>BMK_Unigene_015424
GTTTTTCCCCCCCCCCCTCCCCTCGTTCTCCTCTTCCCTCCCCCTTCCCTTCATAGCTAGTGAATTCCTGTCTATGTCCTACCAATAGCTCCAAACTTGTATTACCAGATGAGCTACAGGACTTACGCCGCTGCTGCTGTCCCATGCGCACACATGCCCACTAACACTGGCTGAATGAAATTTCTTCAATCTTGAAATTACATTTTCCTCTCACGTTATATTGCTGTCTGGCACTCATGCTGCTCAAACTTATGTTCTGTATTCTCCCTTTATTCTTCAAATGGTACTCAGCTTGCGGCTGAAATGCGGGTAC
>BMK_Unigene_015425
GCTGCTCATACTCTCTCTTCGACTGCATAAAACAACCAAAAAGTCCAGAAAAAGAAGGGAGAAAAATGAACGCGTCAATGAGAGATTAAGAGGTAAATATTCAATGAATGCAAGTAGAAAACCCAAGAAGGCAAATCAGATTTATCAAGCAAGCAACACTTAGGTAATTTTCATTTTCAACGAGGGCAGAGTAAAGAAACCAAGTAGAAATCACCAGTTAATAAAAATACTGTGGAGGATGCAAGGCAATGCAAGTTTTAATGATAAAAACAGCATGAACACACACACACACAAAAAAAA
>BMK_Unigene_015426
CCACAAGTTTAACGGTGTACAATCAATTCGCTTGGGATGTGTAGCTGATCCAATGGTGTATAATCCATTTGCATGGGTGCAACTTCACACCACTTAATTCTCTCCTCTATGTCTCCAACGTCCACACCCCTACTTTCTTTCCGCTTTTTCCTCCCATCCCTATATTCTCTCATCACTCAAGAAGATATGAGATTCTATTAAAAAAACAAGACGAAGATACGAGATGGTTTACAATGCGCATGATCTGTGCAGAGTCTCAGACTCTCAGTTTATTATGCGCATGGAACATGGGTGGTCAATGACCTGGCTCATCTATGATTTGTTGATTTGTCTCAACAAGGTAGGATATGAGGGGATCTAAACTAATGATGCCCTAAATAGATTATACATGAGAAATCAAAATCATGCTGACGTTGAGATCCATTATGCATAAACTCAGGCAATCACAAAGGAAAATAAATATTCATCGTCAGCTATTCAAAATCCAATCCTAGAAGAACCAAAGATTCTGATACCACATGTTGAGAACGCTCTTTATGAAATTGCAGTTTTATTTATTGAATTCTTTTTTTATTTTTCTATTTTAAACCATTTCCCACATGATCCTTTTAGGTAAAAGCCGTACAAAACCCCATTTCCCTATTTCCTCTTCATTTTTCTTCCAGTCAGTCAATTCTAAATTGTAACATATATTGATCACAAAAGCATGTTGTGAATTTTCTTTTTGAAATATGCAGTTTTAATTCTTGAATTCTTTTTATTTTTCATCTCTTTGGTGCAAAAGTTCATTATTTTTATGGGAAGCATAATTTAGGAACTATGAAGCTTTGAAAACTATGTTATGATCGTTGTTTTTGCTTTGTGAATGAGCCTTCCATATTGGGTAAACTCTCTCTCTCTCTCTCTATA
>BMK_Unigene_015427
GGGATAGCTCCAGCTCTCAGATATCTAAAGTACAGAGAAGAAAAATGCATGAATCAAATTAAAAAATCAGTGAGTAACGCGGTGCTTACTTGTGAAGCCAACTGACTGAAATAAATAATAAAGAGTAATGGGACACCTGTTACAGGTAGGTCTAGATATAAATTACATATAAGTACATGTTCTTTGTAATAAGCAAATTAACGAATGCTCCTCTGTAATATTAAATGGTTGTGTGTCTGTGTGTGTGCCCATCTTATCATCCACATGTTCATCTACCAAAAGAATTGAATGTTAGCATAAATTGAATTCGTTTCATTTAAGAAAAAACATCTTTGGTTATGCATACAATTAATAATGTATACAAAACCCAACAAGGAGATAGGCCACATATGCCTAGTTTCTTACACATAAATCTTTATTTTATAAAATACCCATCAAGCTAGAGATTGATGAAAACAAAGAAAGGAGAGGCAAGGATCATTCCCCAGGGCAAGCAACAAATATAAAAACAAAACAAAACAAAAATAA
>BMK_Unigene_015428
GGGACTTCCATTGAGTTTCTCTACATAAAGGGCGCGATGCGCCTAAACAAAAAATTACATCAGAAAAGAAGGGAAGAGAGCAGCGGCGGATGGACTTCACGCGGCAGGAGCAACGTCATCCGCGCCCGGAGTCGAAGCTTCAGGAGGGGCTTCGGATGTAGAATCCGCGGCCGGGGTCGCGGCATCAGCAGGCGCCTCAGATACTGTTGGGGGAGTTACGGTTCCGGCTTGATAGCGGGCTCCCCCTCTGCATCATCCACAGCGTCTGAGCGCGGATACTCATCCGGGCTCGCATATGCAGGATGATCGCGGGGAACGCCCATCTTGTCCAGGGCCGCCTTCCACCCCATCTCAAAAGACGAGATTCGTATATCGTTGACCTGCGCCGCGTACTCGTCGCCCGCCACCTCAACGCCGTCCTGAAAGGCAGCTTTGACCTCGGTTTGTAGGTTGAACTCTCGCTCAGCCGTCTGCCTCTCCAGCTCCCAAACCTTCCTCTCCAGCTCGGCCTCCTTCCTCTTGGCCAGATCAAGTTCGGCAGAGAGGGATCGGTGCGTGTCCTCATACTCACTCACCTTAGCCTGAGCCTCCTCCAAGGCCTTCTTGTGCTGTTCACAGATGGCTTGGACTCTCTTCAGCTCGGCGTGGCACTTTTGGATTCGTGAAACCAAGACCTGGGACATCTGCACGTTGCCCAGATTTGCCTTCATCTGTGATTCCAGCAAGGAAATGTCGTCCATCTTGTCGTAATTCTCCATGTCCCGCGGCAAGGCGCAGGCACTCCCCAAGCAGGCGATCACAAGCGGCCCCTCTGAGAGGCGATCGTCTACCGTCAACGGCCTCCCGGGCTGGAGCATGAAGCTCGGCCTCCATGGGGCGGGATGAGCCCGCGTTGCCATGCCTGATCCCAAAGAGTCCCCCGCCGAGCCTTCGACCCTGGCCTTTTTTCTGGCCTGATCACCCCCTTCCGTGGCCGAGATGGAGGATACCACCGGAATCCCGGTCTCGGTCTCGGTGGGGGATACTGGAGTCCAGGCATAAGGAGCCGCGGTGGAAGACGATGGCGCACTTGACGAACAAGGTGCGCGAGAGGAAGACGCAGCACCCCGTCCTTTACCGACCACTGGCACGGCCCTAAGATTCCGTAGAACTGGCTTCGGGCGGGTCCTATCCATCGCCTCCTCTGAATCGGTCCCTGACAAAACGATCATTCCGATCGTCTCGGAGTTGTCGGATCCCGAGGTGGACGCCTCAGAGTTG
>BMK_Unigene_015429
AGGAAGAGGAAGCAAAGAAAAGGTATATTCATCACCATCTTTTTATGTTTTTGATACTGTCATTTTATGATTTTTTTTAGTGTCTTAGATGGTTATTTTGGAGGCTTTTAAAGGTCGTTCATATTTACCAGATAACCTGCCGAAAGAATCTGCTACTTCATTGTAGTTCTGTTTCCAAATTTAAATTATGGAAATACATTTACCACAAACCTTTCAATTGTATATTTCCTGTTAGTAGACATGCCATGGTTAGTAGGGGGGAAAATGTGATTTACATGCATTGTATCTGTATACTATTGAGAATTAAATGGTAATTGTATTCATGAGAAGGAAGTATATTGATTCAGGATGCCCTAGGGTTGATTTACTTCGCACCTAGTGTTCTAAAGCAGAATAGGCCATAGGGGTCCTTGAGTCGGTACCTATACGAGCCTTGGATTCATCATCAACCTTAAAAGAGCATAAGGGCCTTTAATGAAATTTCATTAGATTGAATAGTCAATCTTGTTGGCATGTTCACAATATTTGTGAGTTTGGTTTTGTCGCACAACAATAATAGAAATCATATATTCCTACTCTCAGATGCATATGTGATCAATCCCTCCTTTACGTTTCTAAAACTCTTCTCTCTCTCTCTCTCTC
>BMK_Unigene_015430
GCTGCTGAGACAGAAGTAGAGGCTGCTAATGCAGAGAGGAAGGTGGCAGAATCACTTCTTGAAGTGGCTGATGCAGAAGTTCAGGTGTTGCGTGAGAAGGTCATGTTGTTAGAGCTTGAGGTTGAAGAAGAGAGAGTTTTGTCAATGGAAATTGCAGCCAAGTGCCAAAGTTTGGAGGAGGAAATGTCAAGGAAGAAGTGTGAAGCTGAGCTTCGACCGGCCACAGGCTTGAGTGACAAGTTGAGGATAAAACAGGAGAAAGAACTGGCTGTAGCTGCTGGAAAGCTTG
>BMK_Unigene_015431
TTTTGGAAATGTAGATTGGATGCGGGTGGTCATCCTACTCTTTTTTTTTTTTTCTGGGTGGTGGGGTTGGGTTTGGACTGGTTTTGGGTTATGCTGTCTCTTATAAATTGTGGTGGTTCTGTTTTCCTTTGAATTCACCACGACTCCTTTGATTGCTCTTCTGCGGGGCCTTTTATGCCCCCACTTTGAGCTAGATCAACACCTTGGATTTGTATTTTGTGAAATAGCTGATGAATTTCTATGACAAAGTTGTTGTACATTTGCAAGTATTTACGTTTTTCACTCAAGCCGGTGTGTATTCTTTACAACTCTGTTTTTAGAAATGTAGATGTAGATTCAA
>BMK_Unigene_015432
GGTTTCCATCACCAATATTTCAGGTATGTTGATTAAGTCTTCTTTTATGGACTATAGATCAAGGTCAAATTGCATTTTTGAAACATTATTTTTCCAGCTATCTTTTTTCTGAAAAGTAAATTTGTTCATTCAATATTCACTTTTCTTCAATTTGAGACCTCAACATACCTGAAGGAAGTTAATTATCTCATTTGTATTTTTCATATTTTATCAATTGATACTTATAAAAAAAAAAAGTTAAAATAACAGACGAGTCCAAAAATTGATATTTTGAAGTCTTGTGGCAGTTTTTCTTTTCAAAACCAGTACTGCTAGAGCCTCTTTTAATTTGTTTCGCCAATTAGTTGATAGCCAGCACCCTCACATAAATATTATTTATGCTGCAACCCTATCTTTAAGTTCATAGCATACTAGTCTACACACTGTTTTATTCTAGTGTCACAAACTTAATATTGAATTTATGAGGGTTTTCATTGTATGTCAAATGGGCATGATGCATATTTCAACATTTTGTTTATCCCAAGAACATGCATGTGTGGAAATGGTTTTATTTTATTTTTTCTAGTTAAACTAGATGTATAATCAATTTAGTTTATTAAGTTTTTATTGGATATATTTATTTATTCCAGAATGGTTTGATTTATCTAAATTTTAATATTCATTTCTATTCCAACCATAGATGGGATATGGCATGAATGACAATGGCGGCAGTGATTCTTAATTTAAAATCTTGTCACATAAAACATTTTACATCCTGAAATGCATAGACAATAATGTCTAGCATTTGGAAGTGTCAGGTTCCCCCAAAAAAATTCAAAATTTCCTTTTCTATTCCCTTTTTTAATTTGGATTGATGCAAAAAGTGACCCTGAAATAATTTCACAATTTCCTATGCCCAATTGTCAGGAGTTTTTTAAATTATTAAGTACTATGCTTATAATATTTGTGATCTTGTTAATTATAAACAATAAAATACTTTCAAAAGTATCAACAATATGTCCATTAGCTTGTGATATCAATATCATTGAGCTGAATCTTTCTATGCAATGTTAATGATTCACAATTTTTACTTACAGATATTTGTAACATTGGAATGTTTTTAAGCATTAGCCTGTAGGAAAAAAGCACTTGAAGCAATGCTATCTTTACATCATGTTTCATGGTGCATAGGTGTCCGGAGGTACTTCTCCATTAGCTATGTAGTTAAGGCATACCATGGTATTATGGTAAGTCATCCAATTCATTGGACTGAACAGTTTTCCCCATGTTTCTTTCCTTCATCTTTCCTCTCTCATCAGCTTCTCCTTCCCCTTTACTCTTGCATTGTTTATTTCGTCACACTTGAACCACATGACATCCTTAGAGTATCGGAGCATCAAGGTCAACTAAGAGGTGCTATTACAGAACTAGGATTCATTTCGATTGCCAGTCATAGGTGATATTCTGAGGAGATACTATTATCTCTATTTTTGTCCAGATTCGTGCTATTTTGTGATTTTTTTTTTTGGTGGCTTTGGGTATTTAAACCAGCTTGCATCCATCGGATAAAATCTTTTTTTTTTGAGGTCTTATTTTCAAGATTTGATTTTACTGATGGCCTTCATCCATGCCAGGAAGGAGATAATATGAACAATATTCCTTTAGTTATAGTACTGGTTTTTTTTTTCCCCTTATTTTTCTATTATTCTTCTTCCTCTTGCACTTTTTATTTTTCTTCCAATTTAAAACTTCTAACTTGTTATTCGAGCCTCTTAACTCAAAGTAGATACATCATACATCAACAACTAGCAGGAGGTGGTTTTCTATTGAAGTTGACATCAGCACCGTGGGCCTGTGGTAAGGGTACAGCAGTTTGATGAGGAGCTGATTCGTCTGTATTCTTATGCTTTAAAGAGTGAAAGTTGAGTATGCTAAAATTTGCTTGAAGTTTTTGTCCTGGGTGTGGAATTGTGACAAGTTCAGTCCAAGTATGTTCGAATGGATGAGTTTTCTTTTCATTCTTAATCAGTTGTTTCTCTTTATTGGGCGAGTGCTCACTGCTCATCCAATCCGGTTCCTTGTGAAGGGTGTTAATTGTATTAGGAGGGCTGATTTCATCACAGAAGCAAAGGTTTTAGAAATATTGGAAGTTCAAGGCACAGGGGGAGAGGGTTCAACTGGAACCCAAATTTTAGAAATTGCAAACCCTAATAATCATTCCATTGTAAATTTGTTTAATGACAATAATTATTAATTATACTATGGTCATATGCAGCTAAAATGAACTCATGTGGTAGAAAGAGGCTTGAATACATAGATGGCCAAGTTGTAGATTGATGATTCAGAATATGGTGAGTTGGTGACTGCAAAGCCGAGAATATGTTTACCGATAAATTGGATTCTGAACTCCTTGGAGGATGGAATTGCTCCTAGTTTCTATCATTGCTGAACTGTTTATTGCTTCTAGTTTCTATCATTGCCGAACTGCTAAAGAATTGTGGGATTTAATCTCTCCAGCTAGTCTATCCACACAAGAAAAATAATGATTGGGTTGATCAATTAACAAGAGATCTAACACAACCCAAACGGGGAAGTTTATTCTAGGGAGCTTACTATGCCAAATTCAGAGGAATGTGGCATGAGATTAGCCACTATCAGCCCCCATGACCTTGCTGTGCAAACGAACAAGAGCAAGAATTAAAAGCTCAATGTATATATGCGTTACTGGGGGTATGAATACAGAATATGAGATAATAAGTGCATAGTTATGGACTCAAGATCCAATTCCTGGGGGCAGTGTTCACTCTCCTACAAAGTGAGGAAAGTAAAAGCAGATAATGTTGGGTTTTGAAACCTCTCTAGTATGACAAGAATTGTTCTGGTTTGGCTAGTTCAACTAACAGTGGGTGCTGTGGATGGAAATCGGGCCGTGGTCGAGGTGGTGGCAAATTAAGAATCAACTGCTGATCAACCGAGCTCAAAATCCAAGTCGTCATTTTTGCTTCATCCACTTCTCACACGGTCAGTGTAGTAGTGTCCAGGGACTCTTTCGATTGAGTGGGTTTGAGGATTGTGCCATTGACATGTCCCCAAAGATTCTTTCCTCGTAAAAATATACGAAGTTGAAACTCCCAACTAAAGTAATTTTTACCATTTTACTTCAGAGGTAGTATCTCTGATTTTAAAGCCATGACGAAGACTAGAAAAAAAAATAAATGCAAGAGAAAAGGGGAAAAATGACCTGATGAAGGTAAGATGTGCAGATAACTCACAACAAAGATGATAATATACCAGACGATGCCAAAATTTGCATAAAAAACCAGTAAGTAACGATCCAAAGATAGCCCCTGCTCCTGCTCAGGTCCACCTGACCCAATAGCCAAGTCATCCTTATAACTGCAGTGAAGACCAATGTCTGGTCTTATATCCAAAGAGAGCCCAGGTTCCTCTTGAAGAAAACAGAGGTGAGGAAGAAACGATCCTCTTCTCCTTAACTGAACCAAGGGAACAAGGCAGCGACCGAAGATGAAATTCCGAGAATCCTTGCGACAACGACATTGCACCTCCGATTGTCTTCACCCAAGTTGTGAGTGAAGGGTCTATTAATGTTTCACCTTCATTGTCTTTACCTTCACTTTTACATGTATCTTAGTTTTGTCATGATCCTGTCTCAATTAATAGCCTTACCAAGTCACTTAATCATAGTGTGGCCCTTTTGCCATATCATTGTGTTTGATCTGAATGGACAATTTGTGGTCTCTTATCTCTTAGTCATCTTCAGCTAGTACAGAGGATATCTTGAAGTTCATCATCTAGGTCATATGTTCACAGAAAGCCTAGAGAAAATACGTGGAGATGATGTCTTTGTGGGTGTGTGCTGTTGCGCGTGTGGGACCATATTTGTGGTTTCTATGCTCATTAATGGGTGGGTGTGGAATACTTGAATTTGAGTCTTATTGTCTTCAAATACAGCATTAGCTGATTTCATCATGCAAAGTTAGCTTTAGATGGTGGATGGCATCTCATGATTTCAATGGTAACCTTTCCTTTCACGAAATATTGACATTAGATTTTCATTTACTTACCAAAAAATGCAGTTTAATTTTAGAAGAAAACCTCGTGATTGAGAATATTTATTTTGGACAACATTAAACGTATACTTACAGCTGATTGCTGTAAAATATGAATTGTTCAAATCCATTTTTTCCCTTAACATGGGACGGTTGCAAGTGCTTCACTTTTTTTTAGTAATGTTAGGTGTGATGATTCAACTGCATGCTTTGTTCTGCAGCCGTGTCATTGAAATGCTCATGGCTTGTTGACATTGTTCTGCTACAATGTTATTGAAATTCTTATGGTCTATTGCCATTGCCATTGTCTATTCAGGAACTTTTTTTAAAGTTG
>BMK_Unigene_015433
TACTACAGCACCACTATAAATACAATAATGAAGTAAATCTTAGGGCATGTTTGTGCAATACCGCAGAAAAGGAAATCCACGTTCCTCTTCCATAGAAATGGAAATCTGAAAGGGGGCGTCAGACCCATGTTTATGGGCATTGCGGAGAAAACTTAGTCAAAACAAACCGTTTTCTACGGATGTTTGCATTGCACTGAACAACCACTTATGTTCTATGGAAGGGAAAAAAAACACACTCTGCTTCCACAGAAAACTTGTTACACAAACATGCCCTTAGAGTTATCTCTTCTTCTTCTTTTTTTTCCTTGAAGAGATCTTAATTGTAACAAAATAACACTGCTGTACACAAATTTGTTAAAGAACACTTTCTACAAATTAAAGACGCTTGGTAAATTTGGTTCATGCCTCCAACAAAATTCTTCACAGAGTGGATTTGGAGTAGATGTTTTCGCCAAGGAAAGAGACCAAACTCCAAAAGAGCAAGCTTGCTTCTGGCAATGTAGATCCACTTTTGTTATAACAATGTCCAGTCTCTTCTGCTCTGAGCAGTTCAGCTTGGACATTTCGTATGTAGGAGTGCTTGCCGCTTGGGCATTGTTGGTCTCTGTTTTTGTTTGAGCCTCCCCTTGCTCTTAGAAGTCAGTACAGCTCTCCTATACTAAGCAGTTTCTTTCCATAAAATAAATTCATTGCCATCTTAAGATGAGGTATTCAAGTTTCATTTGGCCTCTCCCTTCTCTTAATGCCCTGCACTTGCAACACTTAAGTTTTTGTTTGTTCCCGATCTTTT
>BMK_Unigene_015434
AGAGAGAGAGAGAGAGAGAGATTGCTGTACAGTTATTTTGTGGCATCTGCTTTTTGAAAGTGTAGTTTGGCTAGCCAAAGTTAACATGAATGAAAGTCCGTTTGAAGTTTTGAGGGAATGGCCCCACTGTTATATGGGTTTTTTTTTTTTTTTTAGCTATTTCCGAACTATTGTTGAAAGGTTGTTCGATGTAAAATATAATTCTGTCTTTTGAAGTTTCATTGTTTGTGCAAATGGAGAATCACAGCTCTTTGCATCTTTTTGGAAGCTCCATTTGATTGTCATCTGACAAACATGTTTTCCTTTGTTTAAATATCTACACAAACATCTCCACATATATAAATTTAAAAAAAAA
>BMK_Unigene_015435
CAGAATTCCAGCAGCCTCAAGACTACAGACCATAAAAAATCAAACTATCAGCATCAAAGAATTGGAAACAGGAGGAGAAAAAAAGGGCCAATATCATCAGGGATAACTAACTCAAAATGGCAGGCAGCTTAGATCACATATATTGGTGATAGGAGCTGTTCAGTACACCACAAGTCCCAGTAAAGTCAGGACGGTTGGCTTTATTTATCCCCAAAGATGATTTTAGGATATATCAACTGGTAGTTAAAAATCAGAAGGGCCACAGTTTACAATCAATTCTTTTCTCTTGTTTTTTTTTTTTTT
>BMK_Unigene_015436
AACATGTATACTCTCGTCAATGGACTGCAGATGAACACCACAGAAAAGTTAAGTCAAGACCAGCACACTATATTGTATTTGAGTTTGACTGAACCAATTAAAGTATAGAATTTGATAAATGATATGAACCCAATAACTCCTACGACTGGAAAATGCACCCATCAATCTGAATGGACAGATGCCACCACAGGATGAGGCAATAGCCACACATTCCACTGGAAATTGGCTCTAATATTTTATTGATGAGCGAGTAGTCATTTAATAACAAGTCCATTGGCTTGGGCTTTCTTAATCAAATTTTCATAAATATGAGAGAGAGAGAGAGAG
>BMK_Unigene_015437
TTTTACATTACAATATCCCCTCGTTTTGAAGTCTTTTTGAGAATACCATAGAAACATTAACAAGCAGAAAAAAAAAAATGGAAGTTGGAATGGAACTACCTGCAAAGTACATGACTAATAACCGAGAGCAGTTTAGTCCACTTGGGTCTGTTTGGATGCATTTAAACTTGGCTGGGTGGAATGCTTTAGATGTTGGAGAAATTTCAAATCAGGCTCAGATTTGAATATTGATTTGGTGTATAGATGGGACAAAACTGGAAGGCCCCTACCCTGTCTCAATATAGAACTTATGGTTTGATTTGGGGCACATCCAAACAGGACCAAGACTTGGTTAGAAGTTTTTTTTTTTTTTTTTG
>BMK_Unigene_015438
GTGGGTTCAAGCCATGTTACCAATTAAAAAAATTGTGAAAGAGAAGAGAAAAATACGCAACAGGCATAAGAAATGTACTACCCTGAATTTGGTTAGTATTTATCTTGGCAATTTTTCAGAAGCGAAAGAGCACAAAATATATACTGCAACATATTACCAGATGGTTTTTTGGCTTGTATATAATTTGTGGAAGACAACACTAAACCAATAAGCACTGAGTAACTCAAGCCAAAAATAAGAATAAGGTACAAGGTGGTGAGGGATTTTGTAACTTTATTAAAAAGGATGGTCCTAGATAGTGACTTCCTACCTGAATCAGTCCTTGATTCTTTAGGTGCAAAGCCTGTTTTTTTTATACTAAACAAATCAATGTATGAACCATAAATAACAGTCATAAAAATTAGTTATTTAGTTATTGGTAGATAAGCCGCCATCAAATAACAACCACATCCCGACTTTAAGCACCTTCTGGCAGTGCTATGAGCTCAGCCCATAGAAGTTC
>BMK_Unigene_015439
ATTACAAAAAAAAAAAAAAAAATAGTAGTAGGCCATTTTCATGTGACGGTATGAAAAAAATTTAAGTTGTTTACAACTAGTAAAAAAAAGAAAGAATCTCACCACACTTAATTTTTATGGAATTGCTGCTGGAAGCCAGCAAGCCAAAGGCAAAGATTGAAACATGTCAAGGGATGGATAGTATTTAGCCTGATCACTCTAAAGGCAAAGCCAGCCTGGAATTATAGTCTATTTGATCACTCCTGTTTGGATAAATGTGGAGTGGAGTAAAATGAAGTGGA
>BMK_Unigene_015440
TGGCGATGTGTGTTGGCGTTTGGATTAATCATGTGTGGGCCCCATGTCAAACATGTTGTTTTATCTTTTATTAAATTTTTCCCAAAGAAGGAAAGTGGAAACAATGACTAAACATAGATCCACAAAAGCATTGAGAATTCTGTTATTGAATCAAACTCTTCATTGCATAAAGCTGATAGAATACATGTGTAGGTCCCAGATCAACAGATCACATGTATTTGGATTCTACACATAACATTTGACAAAAAGCAACTTCTCCACTAAAAGAAAGAATCGAAAAGATAAGACGTCACTTCTTTAAGAAACTAAACATCTGCATCTCTCTCCTTTTATTTCATTCTGCACTACATTGAAAGATGTATAATGCTGTTTTTTTTCATTATAGCACTCT
>BMK_Unigene_015441
TGATCTCAGCCATTTCTCGACGAGAGTTGCCGCCTTGTGCCTCACATAGCTTGGGAAGGAACACACCTTCTCCTGCAGCAAGATTGAAGTAGAGATCGACAATGTTGGGGCAGCCCTGGTAGCACTGAGAGGAGCACAACTTCTTTACAAACTGAGAATCCAACAGTGCATCTGATGAGATACCCAGCGTGTTCCGATCCAGACCACACGATTCGATGCATTGGTCTGTCTCAATCCAGTCCTTCAATCTCTCGGC
>BMK_Unigene_015442
ATCCAGACCGCACGATTCGATGCATTGGTCTGTCTCAATCCAGTCCTTCAATCTCTCAGCCTCAATCTCCGATGACCGACACGTGTACTCCTCCATTCCCCCTCTTCTCACACGCTTCTCAAGCACACATCTTGTGCTCATCGAGGACACAGCAAATGCACACGTGCTCTTGTCGAGGTTCTCACACGTGATACCACCAAGAACTGTCTGCACGCAGAAAACTAGAGCAAGAGCCACACATGTGATGGTTTTGAAGCCAAAGAAAGAAGACGCCATTGCCACCTTTTCCTTTCTAGTTGCAGGATACAGGTATAATAAAGGAGATGAGTAGCAAAGCAACTCTTCTTTGTAAGGG
>BMK_Unigene_015443
TAACTGCACCAATGAAGCGCTAGCTACAATAAAACATCAGTTCAAACTTCAAAGTCAATTTTATTCTGTTAACCTGGCATTTAGGAAAGAGAGATGAATTACAGAGAATGCAGTTGTGAGGGTAAACTGTTAAAGTATAGATTTTCCCTTTCTATAATAAAATAAACCAGCTGCTTTTTGAGAAATATTTCGCTCCCAACATTTTTCTGAAAGCAAGATACTAAATGTAATGATATTTTACCAATCAGAAATAGGAAATTCTTGATACCCATCATTTTGTTTTGGAATGGTTATTGATACCTGCACCAACTAATATTGCAAAAACCCCACTTGCAACCACAACATAACAGGTGCATCTATAGAGGCCTAGGGCACAATTCACTCCATCATGAAGTTTCCTTGTTAAAATCATTTTTTTCTTGGATTGGTTATTCGAGGTTCACTTTTCTACCTCTCCCCGGTAGACTCCTTTTTCTCTCAAAAGCTCAGAACCTTGCTTACTCTCACACCAATGAAAACAGAGCCATACTTTATTAGGTTATGGAACATGGACTGCACAGTCTGCACCAAATGAAAAGAAAACACATTCCCTCACTTGGGTCTTCCCAATTTGAGGAATTCTTTTTACACAAACACACCCCACCCCAACTTCCTACCAAAATAACCTTACTTTCCTATAGATCAAAAAGAAAACCTTACCTAATGTTATGGAACATGGACTATCCACCAAACAAAAGAAAAGCCAATTAATTTCCTCAACTGGATTTTCACATCACAATCCAAGGGATTAAAAAACTTAGATAAAACCCTACAATTCAATTCAAGAACTGTTTACTTCTCACAAAATGTCATTTTTCGTGTTTTATAAAAAAAAATGCGTTCATTTGAAAGTTGCAAAAAATAAATGATATGATGGGACTACCCATGATATCATGGATATTGTGCCAAAAAGTATAAAAAATAATAATATTGAATAGAGTCAAATGACTCTAGTGACATTATTTGAAATTGGATCATGAGATTGGAAAATCCGGTTTTATGGAGGACTATTATGTCAAAACCTGTCACACCCCGAGAATCAGGCCGGATCCTAACCGTATCCTTAGGGCGTACGTAAGAATTAAAGGCAATTAAAAAAATCCCTTTATTTCATTGGTAGCCCCAACTCCAGGTGGATTGAAGTCCACGGCGAGATTATGAATGATGATCAATCACCATAATTAAATCGTGGAATCATAAATGCATACAATCTGTGCAAATGGTGAGATAAACATAATATTTAAAACAGAGCGGAAGCAAGTAACTGAAGTGCATTAAGCTTTATAAAATCACGAAATAGTTTAAGTTAGGTTTACCATTATGACCAATTTAAATTTGTTAGTATGACAACCGGCCAGTAGGCCAATTTAACAGAAAAATTGACACTAATACAATAGTGAAAAAATTTAGACTTGCACCAGATTCCTTACTTACCAGGAGACGACGATGGAAGAGTAA
>BMK_Unigene_015444
GGCCCAAAAATAATATCAGGAAGAAAGAATGACAAACACCAAAACAAAAAACAGGAGAAAGAGTCTTTTAGATATTAATGGAAAAAAATGCCAAGTGGATCAAAATCACGTGGCACCCATGTGACGACAAACCCATCTGTTCCCATTCGTATCCTCATCTTCATCCACAACCAACGTCACCACCCTTTCTTTTTCTCGTTCTCTTTCTCAATCGAGATCGATTTCTGGTAGGGAGGGAAGAGAAAAATAAAAAAAATAAAAAATCAAGCAGAAGAGTATGAGAGAGAGAGAGATAGATGGAGATAGAATAGAAACAGAGAGCAGTCTTGGTTGGTGAAAAAAAGAAAAAAACCATGGAGACGATGATGAGCAGCACGCAGTTGCAGGACCTCCCGGATGTGATCCTGACCATAATCTTCACCCTCGTGAAAGCGACGAGGGCGCGAAACGCCATGGCCCTCGTCTGCCGGAAGTGGCTAGCTCTGGAGCGATCGACCCGCATCTCCATCTCCCTCCGTGCCAACGTACGCGATCTCTACCTCATCCCCACCTCCTTCAGAGCCATCACCCACCTCGACCTCTCCCTTGTCTCTCCCTGGGGTCATTCCATCTTCCTCGACAACACAACAGCAACATCATTATCTAATTCTAATTCTAATTCTAATTCAAGCTCACACCACCCACCTCACCTCATCGCCCATCGACTCGCACAGGCCTTCCCATCCCTCATCTCTCTCACCATCTACGCCCGAACCCCCTCCACTCTCCTCAACCTTGCCCCTCTTTTCCCTCGGCTCCGCCACGTGAAGCTCGTGCGCTGGCACCAGCGCTCCTCGGCACCTCTGGGCTCAGATTTCGTCTCCCTCTTCGAATGGTGCCCTTCCATCTCCTCCCTCGACCTCTCCCATTTCTACTGCTGGACCGAGGACCTCCCCCCAGCCCTCCAGGCCTACCCCGCTACTGCCGCCTCCCTCACTCACCTCAACCTCCTCACCCTCTCCGTCGAGGGATTCAAGTCCCACGAGCTTAACGCCATCTCCCAAGCCTGCCCTAAACTCCAGCACCTCCTCGCCGCCTGCATGTTCGATCCCCGCTATGTCGATTTCGTCGGCGATGATGCTCTCCGTGCCCTTGCCACCAATTGCCCCTTACTCACTCTCCTCCACCTAGCCGACGCCTCCTCCCTCTTGGGCGCCCGTGCCAACGGCGAGGGGTTTGCCCCCGAGGACGCTAGGATCAGCCGCCTCACGCTCGAGGAGGTGTTTGGGAGCCTTCCTCAGCTCCAGGAGCTGACGCTGGATGTGTGCCAGAACGTGAGGGACGCCGGGCCAGCATTGGAGACGCTGGGTTTCAAGTGCCCGCAGCTGAAATCGCTGGCTTTGGGGCAGTTCCACGGCATCTGCAGAGCCGATGAATGGCAGCTGGACGGGGTGGCACTCTGCGGAGGATTGGTTTCTCTTTCCATCAACAACTCAGGTGATCTGACGGATTCAAGCCTCCACGCAATCTCCCGCGGTTGCCAGAAGCTGACCAAGTTCGCCATCCAGGGCTGCAAGAATGTGACTGAGCTGGGGATGAGGAGGCTGACGGGAATGCTCCGCAAAACCCTCGTTGATGTTAGCATCTCGTGCTGCAGGCAACTCGACGCTGCTGCCACCCTGAGAGCTCTCGAGCCAATTCGAGATCGGATCCAGCGTCTGCACATGGACTGCATTTGGGACGGCCTCGAGCAATCCAGTACCACCAGCAGCAATAACTACTCCTACAGATTGAGCGATATCGACCTCAATGAATTCCAGCTGGAGGAGTTGAAGGCGAGAGACCCTGCAGCATTCGGTTGCAGCAGCAGTAGCGCTGCAAACAAAAGATGCAGGTACTCGGGAGCAGAGGATATTTATTCTGGTTCTTCTGGTAGCTGGAACAATGGCAATGGGTATGGGTTTTTGAGCAAGACATGGAAACGCCTGCGTTACCTTTCCTTGTGGATTGCGGTGGGCGAGTTGCTGAGTCCCCTGCCAATGGCGGGACTGGAGGATTGCCCGGAATTGGAGGAGGTTAGGATAAAGGTAGAAGGCGACTGCAGGAGGAAACCCAAGCCGACCCAGACGGAGTTTGGACTGAGCTGCCTGGCCCGCTATCCTCGGCTGCACAAGATGCAGCTAGACTGCGGGGACACCATCGGTTACGCGCTGACTGCTCCCAGCGGGCACATGGATCTGAGCTTGTGGGAGAGGTTCTTCCTTTTAGGGATTAAGACTCTAAGTCTTGATGATCTTGATTACTGGCCTCCGCAGGACAGGGACGTGAACAACAGGAGCCTCACTCTTCCCGCTGCAGGGTTGCTTGGTGAGTGCGTCATGCTCAGGAAGCTCTTCATCCATGGTACAACCCATGAACACTTCATGATGTTTCTTCTTCAAATTCCAAATCTAAGGGATGTGCAGCTGAGAGAGGACTACTATCCGGCACCTGAAAATGAGATGAGCACAGAGATGCGAGTAGATTCCTGCAGTAGGTTCGAGGATGCCTTAAACAGAAGGCTGATAGACGACTGAAATTTATGATGCTTTTTTTTTTTTTTTTCATCTCAGTTCCTTCTTCTTGTCTTGGTTTAGTTCATTCAAATAAATACCAAAGGAAGAGCCCAACTTAGCATTAAAATTGTATGATGGTTGGTTCTATTTATTTATTTAGTTTTTTTTTTTTTTTTTTT
>BMK_Unigene_015445
TAAAATGTGCCCTAAAACAAGGTGACGGGATTTGAAAGAGGGAAAGGGAAAACAAGTTAAACAACATTTAAGCACATAGTGATCAAGAGGGAGAGTGGAATGCGGAGGGAGAAACTACGGTGATGAGCAACCAAAAGATTGATTGTATTGGAAGGATTCCAAAAGAGGTGCTTAGAGATTCAAAAGGGGAAAAACACTCTAATAAAAAAACCTGGTGGTGGAGTGTAGAGATTCAGGATGTTGTTCGAGAGAAAGACGTTACTACAAAGTTTGGAAGGGAAATAAGAATACAAAAAATTATGAAATGTATAAGAAGGCAAAGAGGAAGGTAGGAAAATAGCAAGTGATGTAAAGCCAAAAGCATAGAATGACCTATATAGTAAGTTGGGAAGAAGCAAAGGAGAGGGATAATTTCAAGCTTGCAAGAATGAGGGAAAGGAAAAGGTAGGGGCTTTGATAATTGATTATATCAGATGTATATAGAGTGATAACCAAAAGGTTTTGGTGAAGGGCAATGATATTAAAGAAAGATGGAAAGAATATTTTAATAAACTTTTCATAAAGATTTTATGAGAAGCTTAGTGATGAGAAGATACTTTGTCAGGACATACCCTCTACCACAAAATTAGGGTAGCAAACGTGAAAAAGGCATTGGAAAGAATAAAGACATGAAAGACTAGGGGGGCATATGGCATTTTGATAGATGCTTGGGAATGCTTAACAGAAATTGGATGGGTTTGATTTAACTAGGCTCCTCAATAATATATTAAGGACAAAGAGAATGCCAGATTAAAGGATATATACAAAGTTGTACCAAACTACCAATAATCGTGGGACTATATTTATTAGTCATACTATAAAACTATTGTAGAGAGTAATGGAGAAAAACTTACACTAAAAACCAAGATATCTAAAGATCAACTTGGTCGGGAGGTTAACTATGAAAGGTATCTTGTCACTTAGATAATTAATGAAAAAATACCGAAAGAGGAGGAAAATCTTCATATGGTCTTTTCATCAATCTAAAGAAAGCATATGATAGGGAACCAAGATATTTGATTTTTTTGGGTTTTAGTGTCCCGAGAGGTTATATTGACATCATTAATAACATGTATGAATGAGCGATAATGAGTGTGAGGGTTATCTATGGAGAGGTCAGTGAATTTCCAGTGACTATAGGTTTGCATCAGGGGCTAGTTTCAAGCCTTGATCTCTTTACATTGATAATGGACAAGTTAACTGGTCATATTCAAGAGAAGGCACCTTG
>BMK_Unigene_015446
CCAGTTGCTCACCAACCTTTGGTCTGCATACATTATAGTAATTCATATTAAGCATAAATGTCCAATGTTGTAGGCCCAAAACATTATATTGGTGCAACTTATCCAAGGAATTGTCCTAGGATAAATTGAAGTGAAAAAATGTAATACATGTAACCGATTCCAATATTATTGGGACAAATCTTTGATGATGATGACGATGAACTTGAATAAATGATTCAAAGACTATGTATGGACCTTATCGTAGCATGGTCGCTTGAATTGCAACCAATTGGAACATCGCAAGGGTCAGAGATGGTCACTTTTTACAACAGTGGATATCAGTAATTCAAGTGAAGAGATTTTCTAACCTAATGGGCTAGGGCGGCGCAAAATACTGGGCTTACTTTGATTGGCCCATGGATATCATGATTTCATGAAAATGTAAGGAGATAGAAGTGCGGAAAGTACTCAACTGTGCGCGAAGACTAGAGTAGAGA
>BMK_Unigene_015447
ACGCCACTCCCTTCCGGTCAACTGGATTATACACGTACATATAGAATTATAACATAGAAAAAAATATATATATCATTCGCCTCCTTGTTGTTGGGGGAGAAGATAAAACTCTCCGGATTCCTAGGGAGCTTCTACTGATAAAATTTCTAAATTCAGAAGAAGATTTTCTCCTCTCCAAAAATAGCAAGGAGGCAAATGCAGCCGTGGCCTTAAATATAATTGAAAAACTCGGTAAGTACTTAACTGTGTTCAACATCTTAAGATTTTGAAATTAATGGTGCTATAGATGAACAGAAAAACAAAGAACATAACAGATTCACTAACCTTATGTAAAACAATGTCAAATG
>BMK_Unigene_015448
TATCAATATCAATATCAATATCAATACAAATCTAGACGATCTTCGCAAATAATACAACAAGTTTCACAGTAGATCCAGATCAAAGAAAAGTAATCACCGAAATTACCAAAGCGGAATCGATCAGAAAATGCAAACCTCAATTGATTGTAGAACGACGGAAGAGGAGAAGAGAAGGAGAATGAGATTGCGAAGATGGAAACCCTAGAATGGGCTTGAGGATCTGAAAATGGAAAAGGAGAAACCCTAGAATGGATTGAAATGGAAGCTGGAGCTTACCAGAGGATGAAGAGGGGGAAGGGCAATTTTGACTTTTTTGCCCTTTCCTTATATGAGAGGGACCGCAAAACGTCGATGCGAAGA
>BMK_Unigene_015449
GTGTAGAGAGATATTTTTGTGGTGCCAATTGAGCCCCCCTCCAAATAATGGCTCATGTAATATTACATCTGGAGAGGAATTATGAAGGCATGAATCTTGCTTGAGTGTTCACGCTTTTTAATTACACATTTTTCTAGATTTAGACTTTTCCCATATCTCTTTCATCTTGATCTCGTTTTCAGTTGGATATTGGGATATTTTACCTAAATTTATAAATATTTTTGAGGTGTTGGTTTGTATTCCCTTAATGCAACAAACCTCTAAGTTTCTAATGTTGCTTTCTTGTGCTCTACGGCAGTCTGAAAACATACCATTGCTTTTAATGCAATAGTTTGTCAAGGTTAGGATGAGGGACATGCTTCATTAGACTTGTTTTAATGGATTTTAACTCCCAATGGAATTTTATCAGAAATCGATGTTTCCGTGTTGTTAGGCCGATGCTTTGCACTGAAATGGTTATCAGCAAGAGACCCACAGGATAAGGGGCCATAATTGAATAGTAGTCATCCATTACTGAACAGTAGTCTTGTAAGGATTTTCCTCCCCGACAATAATCGGAATTGTTAGTACAACAATTGAAAATTTCCCATTTCATGTTAATTATGACAAACCTTTTGAGGCATTTCCACCTTTCTTATGCAACATTGAAGGGCCTGAGGTAGAGAAAACTGTACTCTTGTCCTTGATGAAAGCAGGTTGGTTTTTTTTTTACTAAAAGAGAACATGAACAAGGCGAATC
>BMK_Unigene_015450
CGGCGGCTTCTGGTGCAGCAGCATCTCCACCGGCGGCAGCAGCGCCACCTGCAGCGGCAGCACCACCAGCACCTCCACTTGGAACTGATGCGAGTTTGGTAGATCCCTCAGCGATGAGCTCGTTGATGTCCTTGCCCTCAAGCTCCTTCAAAAGAGTCTCCAAGCGCTCATCATCAGCCTCGATTCCAACAGCGCTGAGAACTTCCTTGATGTCGCTGGCTGATGGAGAGGTGTTGCCTCCAAGGCCGAGTAGAAGGTATGCAGCCAGATGCTTCATTTTTGCGATTGACTGAGTAAATTTTGGGTGGTAGAAGGTATTGTCTGAACGAGAGATTCAATCACTTTAAGCGCAAGTACGGCGCAGACTGAATCTTCAGGTCCTAGGTGTTATTTGAAGTGTG
>BMK_Unigene_015451
AAAAAAAAAAAAAAAAGTTTTGGATGGATACACTTAAAAGGCCGCATACAAGCGCAACCAAACGTTACACTTGAGGCCCATTTGCTTGCATGGAAATGATTTCATAGGAATATTAGATAGGTGAGGGATGAAGGATTTAAGGTGGAGACGCACCTGATTTTTCTAGGATTCTATGCACTTAAATCATTATCCATTAAAGTGGGAAAATTATTTCATACCCATTTATGGATCATTACCTATTTTTTCTCAATTTTTATCTACTTTTATGAATACATTTTTTAGAATTCCTGGGAATTCAATTCCATGCAAATAAGTAGGCTCCAAGAAAGGATTATTAAAGAGATGGATGGCTGAAGGATATCTCGACTTTCCTAGGATTTGAATTA
>BMK_Unigene_015452
ATTTACCTGACACCACTTTCAAGGTACCATTTAGATTTCCTTTTGCCCTCCAAAAATGTTTTAATTTTACTACGATGGTGTGATGACATTGTTGATGATCAGCATGTGTAGGTCTCGCATGAATAGGGGGATTCAAAGAAAAAAAATCTCCGTCCAATTGCCCTTTGCTTGTAATGGAGGTCAAAATCTTAGCCATAGTGAATGATTTTCAGCTCAAACCACAAAGTTATGGACATTAGATTGGGGCAAAATTCCACCCACCCAAATCTATGTTGTCCCCTTTACATCCAACCCACCACATAACCAGCAAATTAAGTTTCCAATGCCTTTGTGTTAGACATACTATGAATGCTGGGCAACAAAGAAATAATTGTAAGACTACTTTTTTTAGCATTATGAGAGGTACATTTGTTGAGATGAAGATGGAAGATGGATACATGCACCAAAAGGACAGGATAGAATCAGGAATTGGCATATAAGAGAATCTGTGGGTAGCTCTAGGATAAGAGAAACAAAGGAATGCCATCTGAGGTGGTTTGGGATGTGTTGTTTAGAAAATCGGGAACAGTTGTGTTGAATTAGCTTACCTTCCTGTTGACTGACTAAAGGAATGCCATTTGAGATAATTTGGACACATGCTTAGAAGACTGGATACAGTACCGATATATGGATAATAAAGAAAGCACAATACGAGAAGAGTTGATCACACAAAGGTGGAATCCACACAGATTAAAACAGGTAGATAGTTATGATATTATAAGACAGGCAAGGTGTCATATCGGACCAGATACTATATTACATAAAAAATCCTTGTCTGTCATATCCATGGCATACCCTTCTTGTTTCTGAGTATCATTGGTAGATAGCTGCAATCGACACCATACTGTCGGCAGCATAGGGTCACTTCTCTATTTGACCCAACAATTGAAGTTTATGATTATATCATTAGGAGATTTTTGCCTGGTTCACTCATGGGGCTCACCATATTACAATTTGGATAACTGAACTTCTATCCGGTCTCAGCCTTGAGTCTTTTAATCCATGGTCTGGGCAAGGGCTGGAAGTTTAGGTCAAATGGCGCCTATCTAGGACCATCCAAACAACAGCCCAGTCTCTGTTTGTGAAATTTTGGTCTAACATCAAAGTTTTGTTTCTTTTCAAACAATATATATGTAGA
>BMK_Unigene_015453
GGCTTCTTCCCAGTGTACCTCTGCCAATAAAAGTGAGCAAAATATTATAATGAGAGGAAGAAGGAAAATAAAAATAACAAAATGGACTAAAGTGCAAGGAATATGGTGACGTTTGATCATAATTATCATAGTTCAATAAACTGGCCAGATGACAAACCAACATTACCAAGATATTAGGCATTATTGGGACATCATGGATTCAAATGGGGAGAAAAAAAAACAGAGATGCACCATTTATCATAACAAGCAACTAGAAAATGACCAATGCAATGCATTGGATACCATGTAAAGAATCAATACTAACAACAATATTTATATGATGAAGATTCATTATGGTGTGCTCCACTTAATGATGGATAATAGAGAAGTCAGGTATGAGTCCTATGATGAAATATCATGACATGGCATTTAATGAAATAGGGACAACAGCCTAATTATGTAAACATTGTGGACCAGCCAAAAATAAAAAATAAATCTTCGCGAGCTTATCTAACAATGGAAATATTGTGGGGGCAACCAACTGTGAGAATATCATTTGAAAGCAAGAATTTAAAACTCAGACTCGAAGGTGACTCACCCCCCATTCAGTAGGGTGAACAACACCCCCAAACCCAAAAAAAATAAAATAATAATAAT
>BMK_Unigene_015454
TCTGCTATTTTTTTTTCAAATTTAGGTATTATTTTATAGTTTTATTTCATTGTTTCAATCGCGTCTTTTCCAAAAGAGAACACGGTATTGACTCAACTGCGGAAATGTTCCACCACTGGGTAGAACTGGAATGGGGACCGGAACAGAATTGACAACAACAAAATTAATGCAAAAGGATGATAGCCCTAACTAAAGGAGTTATACATATTAGAACCAATGCATATTTGCTAGCCCTAATTTTACCCTAGAAACTTTTATTCATGGGTCCAACCGTCACAAGTTATGAGAGGCAGCCAGAGAGCACAACTATTTCTTGATTCCTAGAACAGAATAACACATACATGAAACAACAGCTAAATTTTAAATCCCCTATAAGGCTGAGTTCAAGGAGAAGATTCGTTACCGCTTACTCCGCTTGGTGGTG
>BMK_Unigene_015455
CAGGGGAGACTGGCCCTTCCACCTACACACACTTGAGAGAAACTTTACTCTTTGTCTTAGCAGTAGTACATGAGAGATAAGAAAGTTAGGATTGAAGAAGTTTAGGAACTAGATACACATCTTTATAATCAACTGTAATATCTTTCATTGAGAATAATTTAGCTATTTATAGAGTACAATAAAGATCATAAACGAATTAACATCATAACTCATTATAACATATCCAACCTTCCTAACATAAATATGATCTGACCTGTTGGAGGACCGCCATGTTG
>BMK_Unigene_015456
GGCAGCAGAAAATTTTGGTCGAGTTAATTTGTTGCACACCACAGGCTAGGCTTTTTTCTTTATCAAAAATGGAGATGAAGAAGATCGCCTGTGCCGCCCTTATTGCAGCTGCCTCTGTGTCGGCTGTCATGGCTGAGAGCGCTGCCCCAGCTCCTGCTCAAGCACCAGCAAGCGATGCAGTAGCTGCCTTGCCCGCTTTGGGATCACTGCTGGTGGCTTCAGTTGTGTCCTTCTTCGCCCTCTACATGCACTAAATTAGCAATTAATACAAGCTAGCTAGCTGAGAAAATGGTGATTTCAAAGTGGAATTTGAAGAATAATTAAGGATTATTTAATTA
>BMK_Unigene_015457
AGACAGAAAATGAATAATACACACAACAACAAACTTTACTTTATAGAGTTTTGGGATAAGGGAGTTAGAGGTGTACTACTCTACACATACTTACAATCCTATCTGAAAGAGCCAAGAATATTTCGCAGCTATGAAAGCAGCTACCATTGCAAAGTTTATCAACTGAGGCCATTTCTGTTGTTTTACAGAATTGATTTGAGCTACTATCATATTCCAAGATTTCTTAGACAGGTCGCAAGCAGAGAAATCCAAAGAGTTAGAGCGCACCCTGTAATCTCTTTTAGATACCAC
>BMK_Unigene_015458
TTATTGTCAAAGAAAAATTCCATATGAATGTGATTTCTAATAGACAGAGTGATTGCATAGCCTTATAGATGAAGCTAAATCGAGCATGATAAATTATGGGAAAATTTTCAAGCACACTAACAATAGGAAACATTTTTTTTTTCAAAAGAAAGAAAAAGCTTAGAAGATCAAGCAAGAACTTTAGCCGTAGTGAGAACAATAGTTTCTAAACTTGTAACAGAGATGTATAACAAAAAGCCCAGTCAAGGGGACAAGCATATTTCAAAAAAGATGAACTGGTTGAGACAATTCATCAAACACTTTGTGGGCGTATGAGATTGAATTCAGACTTATCCAACAAAGACAGAAGAAAAGATGTGAGGCTTTTGTCATGTTCAATCCCTATCCCTTTTTTGGCATTGCCATTAAACAAACGGAGACGGTCAACTTTTTCTTTGAGTTTTCTAAGCAACCCATTAATGAAAAAAGAATAAAAAAAACACGCAGTGCATATTTGAAAGAAAAGAGAAGTAAAAGCATTGAAGAAATGTAAA
>BMK_Unigene_015459
GTTGGCTCCACTTGCAACATAGCTGCCCACAATAGAAACAACATTTCATCCAGGCCTGCAATTGTGTCTTTGAAGTTTGAACTCATCATCGACAAATGATAATATACTAAAAAACTGAACTTAGATATCTCCACAAACCTTCAATTCTTTGCAGCAAATATATCAACTCAAATAATAATTTTCTCTGTACAAATGAGCAACACAAACGTGCATATTCCAAGCAAGCTAATAAAAACTGTACATCGATCACCTTCTCTTGCTACAACCAACGAAGATAAAACAGAAGACGAAGCCCCCAGGTGTGGATAGGGATAATGGCACCTCAAGTTGGCTGACGGCGGGTGTCCTAAAACCCATAGAATTCATGCCAAGGTCTGAAGAAGCTCCCAATATTCCGAATCCTTACCTCATGCAGAAGCAAACCGAGTCTTCTCTCGAGGTGGTACTCTTAGCAAAGACTTCATCATGTCATATGCAGTGAACCCAATGGCTACTGAAGGAACAATCTTGGCATAGTTAATGCTTAGACCAGCAAATAACTGCCTCCATCCTTGACTACGAACAATGGTGGTAAGCCCTTGCACTGTGCTTCTGAATTCCGGATGACCTTGTTGAACTGATGATTGCAGACTCTGAACCTGCATCTGTCGCCTGACCACATCTAATGGGTATGTGAA
>BMK_Unigene_015460
CGGCGCCTCGCCACTGAACTACCAGTGAATTGGCATTTCTAGTAACTTCACATGTTTCTTTGTTGCCCAACACTCAACTCCATACAATATCCCAGTCCAAATTATCATATTTAAAAACAAACCACTAATGTAAAAAATATGCAACAATCGCATGACACTTCGCAAGCTTGTCTCCACTTAGTGCACATTCAACTAGCTATACTAGTCTTGATTGCCAAAGTTTTAGCCCATTTGACTCGAACGCTTCCTCCACAGTTCCAATTCATCAACCGTTTGCTTTCTTGGTTGACTAATTAGTACTACACTACTACATCATCTGCGAACAACATACACCATGAAACTCCATCTTATATATAATAAATCTGGTTTAGTTGTTCATAGTTATGTCAAATGTGAGCAATTAGTGAATCACGAGCTATAGCTCAGATGGTTTGGCACCCAAACACCCCCCTTGGGAAAAA
>BMK_Unigene_015461
CCACCCGCCATTTTCTTGATCATTTCCATGTCCTTGATTGTTCCCATATCGTTGATTGTTCCCATATCCTTGATTGTTGTCATATCTTTGATTGTTCCCATATCCTTGATTGTTGTCATATCTTTGATTGTTCCCATATCCTTGATTGTTGTCATATCTTTGATTGTTCCCATATCCTTGATTGTTGTCATATCTTTGATTGTTCCCATATCCTTGATTGTTGTCATATCTTTGATAGTTCCCATATCCTTGATCGTTTCCATAGCCTTGATTGTTCCCATATCTTTGATTGTTGCCATATCCTCCTCTGCCCCAACCT
>BMK_Unigene_015462
AGAGAGAGAGAGAGAGAGTTTTCAGGGACCAGGTCATCCTTAAGGTTGGAACGGCCTGGCAATAAAGATTGAAGAGTTTACTTTCTTTTTCTTTTTGGCTGGTATGAATATTAAGAGACTTAAAATATCACCAAATTCACTAAAATATCACCAAATTCACCAAACAATGTGATAATATACAGAAAAAAAGGAATAAATACAAGGACTAAAAAGAATCACAAATTAACCGAGTAAAAGTGACAAATAACAAATTGAACAAAAGAATGAACATATTCATTAATATAAATGACATAAACTCCAAAAGTCAACTACTCTGTCATCTGTAGTAGTTACATTGTGGAATAAAAAAAGAACCTTCTCTTTATGGGTTCTTGAGCCTACAACATAATGATGAGTAAAATCAGATAAAATCACACCTTCATTGATCCAAGGAACACAG
>BMK_Unigene_015463
TAATGAAAAGCAAGAGTTGAATGGATTGGGCATCGACCAATGCAATTGGTCCTCCTTCCTGTATTATTATTCTATCTCCTTTATGGTAAGCATACATTAGAAATTTCCCCGTAAATGGGGCTACCCCAATCGCTAAAGATCGTAGGACATATTTTAAATCATATGGTAGTCCACGACACCATTTTAATAGTTAGGGGAAATCTTTTGGAGCGAGAAAAAAAAATCAATTTTAAGCCTTGCTGACCGAGATTTGGAAGATATATATATCTATTTCAGGAGATGTGAAGGATAGGCGATTTTAGACGGCTTCTACAATAGGAGAATCTTTAGTTGCTTCTTTCTTTCAAACCATTTCAGGAAATTATGAGGCTTCCAAGTCTATTGCTTGTTTGTGGAACTTCCAAGGCCCTTTTGGTTGTCTGGTTATTTCAGGTGGAATTCTAACAATGGATAACCTCAGAGTAGACAGCTCAAGATGGTGGTGAATGCATGCCCAATGTCCATAGCCAATGAAGTGGCTCTGAGTCATCTACTGCCCAGTTGTTGTTTGGCCCAAAAATGCCGAAGTCTATTCTTCAATGGTTTTGTTGCTCTTGGCCTTTTCCTTCTATTTTAGCAGATTTTTTGAATCTTGGAAGTTGGGAATCGCTTCTAAGAGAGGTATTACCATGTGGAATGCCTTTTTTCTTTTTATTGCTGTAATATGGGTGATTTTGAAAGAGAGGAATAGTTGCTGCATTGAAGGTAAGTCTTCTGGTATTTATTTGAGAGGATTAAATTCCACATTGTGGCATGGGTATTGGTTCTCCCCAATTTCATGATATCTCTATTGGGACCATCACTGGGTGTTGGAAGGAGATAACATCATTCTCTTCATCAAAGGGTACTTGGTTAAGTACTCTTGTCCTATGCCACTGCCGGGAGGGGTCAAACTGAATCTTGATGGCAATGTTATCGGTAATCCAGCTATGGCTGGAGTGGGAGGTATCATTCATTCTTCATAGCGATTCCAGATGCTTTATCTCTTATTCAGGCACATTTGGGTGTACTGTTAATCATGTTAAAAAAACTGCCCCTGCCCTCCGTATTGGGTTCATGGAAGCTCATTGATTGCAATCAAGTCAGCTCATGGTGGAGATATATCCATTGTGCGTTATCAGATGGGCGTCTTGATATGCTACAGCTCCACGGAGAGTGGCAGATTTAGTGGAAGTAGTACCTGGCTAGTTGCTTAATGCTTCCTTTTCACATGTCAAGAGGAGTGCCAATTCCAAAGCTGATGTGTTTGCTAAGGGAAGGAGAGTGCAGTGCATCACTTGGAA
>BMK_Unigene_015464
TTCAGGCTCCTTCTCCTTCCCTTTATCCGACTCCTTCTCCCTCTCAGCTGCCTGGCTCTTTCCAGGCCCACGCCGGCTGCCGGAATCACGTCGCGACCCAGATGCAGACGATTCATTATTAGAAGAATCCATTGCAGGGGCAGCAGCAGGGATCGAATTCTGTCGGGAGCGAGTGGTGACAATCGAAGGCGACCGAACGGAGACGCGAGCACGCTTGCTGGCACGGAGTTGAGGAGTAGGCGCTGCGGAGGAGCTGGAAGGCTGTTTAGAAGAAGAGGAAGAAGAAGGAGGGGCTGCTGAGGAGGCCTCCGCCC
>BMK_Unigene_015465
TTTGTATGAAGCAGAGAGGTAGAGGACCATGCTATGCAGTTTTTCTTGCACAAGAAGTGGAAGACACATTCCACAATGGAAAGTGTTTCACCAAACCAAACAATAGAAGCTGAAAATCTCCACTTTTCGCGTAAAGTGGAATCACTGTGGAAACAAATGCCCCAGAGAACTTTTGCTCACAAACATGCCCCTAGACCCTAGTGACTCTGTTTTCCTTGTGTTTCTTTTGTAATCTTCATGTTTTTCCATTTCCCATTAACCTCCTGTGTTCTCTAAGTTGCGGATTTTTTTTTTTAATTCTAATTTAATTTTGCAGTGTTGAGTACAACGTTTCGTACGT
>BMK_Unigene_015466
TGTGAAGAATGCTTTTCTTCATGGTGATTTTAAAGGAGGCTTATATAAAACTTCCACCGGGAGTTAATTGTAATTAGGAATGTGAGGTTTGCAGATTAAAACGCTCTCTTTAACGGACTTAAAGAAGCCCTCACTGCTTGGTTTGAGAAATTTCAACGGACACTTCATAAGTCTTTTCCATCAATGTTTCTTAGACGATCTTCATCTGGTATAGCAGTTTTCCTTGTCTATGTTAATGACATAATCATTATCGGCCCTGATATGGAAGGGATATAGCATATCCAACATATGTTGCATACTTCATTCCATATGAAGGATCTTGTTCCTCTTCAATACTTTCTGAACTTGAAGGTTCATACTTTGAAAGGTGGTCTCGTTATTAATCAACACAAAGTTAGAAACATGCTAAGCATTTGATATCCTTTGCCCACTTGGAGAATTCTATTCCTGTTGACACTCCTTTGGAAGTAAATGTCAAGTATCAAAGAGATGATGGTGAACTTTTTGTTGATCCTACAGTTTATCAGCGCCTTGTGAGGAGCCTTGTCTACTTGACTATTACTTACCGGGGCTTTTCTTATGTTGTTAATTTGGTAAGCCAATTTATTACAGCCCCCTATGATGCCCTGATACTTCAAAATAGGAGAAGTATCGTGTCATATCGTATCTGAT
>BMK_Unigene_015467
AATTGAGGACAAGAAGAAGAATGGTTTGTACATAGTCAATTTTGGCTGTATTTAATTTGCATCTTGATGGGTTAATTTCAGGTTTATTTGGGAGTTGGAAGGAAGTTTTTCAAAAAGAAAAACATATAGCCTGATGTTATGCACATGGGCACCCCTCGCCCACCAGACTCTGTTGGGCTATATAGTTTCCTGTGAGGAACTTTGGTTTCAGCTTGATATGGCCACTATGTTGTCTAATTATCAAAGCAACACTTTTTCACACTTTTGCAGGCTTGAACACGTGGGTGATGAT
>BMK_Unigene_015468
CAAAGAAAAGTGAACTTTGTGATAGGGACATAGGGTCTATTGTTTTCTGGCTGTAATATCTTCAATATAATTTATCGTTACCTATGGAAAAAAAGAGTAGTGAACTTTGAGATATGGACATACTGAGGCTGAAAATACAAAGGACAAATCATACAATGAAAAGAAAATGTATGACATGAGACAAATTTTCTTGCCATACCTTGATGCCAAAGGTTGCAAGATAGCGTATCCCTTCAAATCAACTTTGCAAACTCTTTAGTACTGAGTGTGTGTCTGTTGTTTCGCGCGCGTAAGCTAAGAAGTTTACTTTGCCAAATCTATAGGGATAAAGGAGATTCTAATCTGTGATATCTGGATACTTGTACAAACACACCTTACTCGTGTTGGACCTATACTACACTCATATTGATATCTGATACTGCACCAATACTAATCTTTTTTTTTGGAATGATAGTACACCAATACTTACAGGTTACTAGTTTAGCATATCCCACTTA
>BMK_Unigene_015469
GGCTAGCCACTTGTTCCAAATCTGGAAAAACAACTGTAGTTAGTGAATCTTATGGCCATTTAGCTTCAACAACCATTGCAAATCAGGCTTCAGAATAGCCTCTAAAACATACATGACATGCTTAAATAATTTAGTATCACAATTTTTAATATAGTCATTGCATTCCATTCCAATGCAAAGGCAGAGATACTCAAGATCCAGAATTGAAGTATTATGTTGTAACAAAAACATATTCAGCTCCAGAAGTCAGAATTCAATCTGTAAATATTGTAATATTCAGTAGGAGGTAGAAACCTTCCAACATGTGATTAAATATTAGTAAGATTTGAGGCATGGATAAATGCCGCAAGGTTTCCATCTTCCTCAAAAATATGGAAATAAAAGATAATCAGATCAAGGCCCGTTAGTGGGGTAAATTCAAGTTCACCTAGGTGTATAGGGAGCTTGTTAAGCTTGAAGAAGTTGATGAATTAGTTGAGGGCAATTATTTTTTAGATTTCCAATGGTCAGTTTATAATTCCTTTGGTCCCTGAAAAATGGGGCAGACTGATTGAGAGATTTCACAAGAACATCACTTAGTCTTTGTACTGCTCGTGAGGGCAATAAGGCGGCTGATTAGTTGGCTAAGATGGAGCAACTACTACTAATTCCACCACTCTGCCAAAAGATGGAGCCATTCTGCCATTTTGTATAGTGTGATGTTCTCTCCTTGGTTTTGTACTCTTTTTCCAGTTTCATAATATTCTCAATTCACCATTACATCACATGCACACGCACACGCACACATACACATACACACGTGCATGCATGCACATGGGATTATCAAACGCGCACGCAAACACACAGACTGATGCAAATGCAATCCAGCATCAGGCCCAACTAATCCAGGCTCATAACTGAACCCAGATTTATCCAGCACGTGTGTCAGGGCTTGTATATCATTCTCAAGACTTGGAAATAGGTCCAGACCTGGTCCAACAGTCAACAAAGTGCTGCCAATCAGCAAGTTTCCCCA
>BMK_Unigene_015470
AATTTATCTTTCAAAAAAAAAAAAAAAAGAAGAAGAGACACGACCTGATTCTAGTACAATGACATTTCTTAGAGACTTGTTACCCATTCCACCGAAATTTTGGATTAAAGGCGGCAACACATGGTTTCACATGCATGACCGATGATGTTTCCCATAGGCAGCTGTAACTGTATAAATCACCTGCGGCGTCCATGGCCTTTTTTATCATTGTTTATCCTGTCTGCATACATAGGTAGAGAGACAATGTCCTTTATCTCTGTAAGCACAACTTCCTCTGTAATGTTA
>BMK_Unigene_015471
GGGTGGGGCCGTGGGGGTGGATGGGCGGGCCAATATACATCCAACCCGTTTAACTGTCTAATGTTACAGTCTGGGTCATGTTTTGCCATCACTGATTTCCTTCTACCGAACTAGGTTATATCCACTTCATTCTAATGGCTATATACTTTTTTATCAGTGAAATCCTTGGTCATGTTTAGAAAGGGATCCACCTTTTTTCACCCCACAAAGCAATTATATGGTTCATAAAAGATTCTATGCTCAAGACTTGTTCCCAGTGAAAGATAAAATTCTTTGACAGAAATTAGATTATTTTGAAGCCAGTGCTATG
>BMK_Unigene_015472
GTCTTAATTATTTGACTAACTACTTACTGGGAGTATTGGTGATATAATGGTGATTTGATGATGCCAATAGATGAAGACACACTTGACCAATGATGATGATTATCAGAAGTGGGGTTTAAGGTAAGATTAAAAGAGTGTAGAACTGTATTTTCCTAAATCCTCTTCCTTTATATATATGTAAGAAGAAAAAATATGCATTGTGAGAGAAGGGCACTAGCAGAGCATGAGGTGGAGCAAGTGGAGGGGCATGAGGTGAAGCAAGTGGAGGACACTTGTCAGCCTTGCATTGTAAGAGGACACATGTCCCTTTTGTTTAGATCTTATTCACACTAATTATTTTGTGATGCAGTCAAGGAAAGCTAAATATGATTGTTTGTGAACCCAAAACCCATAATTCTTAATCAGCGGAAAACAAAGATTCGCTTTTCGTTGATCACAGATCCACTACGGATAGGTCCTCAATCCTTTGGGAGAATTCTCAGACGGAGAAGAAAAACGAAAAGTGCCAAAACAACTTTATTGTTGAATATGTGAAAATAAACAAGAACCAAT
>BMK_Unigene_015473
AGGCAAGGGAATGATTCAGGTATGATTACTGATTCTAAAATGTGGAACTTTGAAAATCATATACTTGATTGGTGATAACCAGATTTCATCTGGGGTGGATATTTGGCAAGTCAAGTCATCTACAATGTCAATAGACTCCATAAGATCTTCTTCCCTTCTTAGCTCCATTTTAAAAGATATGATAATGTTGGCAAGTTGCTTGAGTTCACATGATGAATAGTTTCAATATTGTGACTTGGTTGATGAGTTACGTGTGTCAGTGTCTTAAATAATATAACTTTCAAAACTGTGTTGCCTATATGGCTGTCAAGCCTCTAAATCCTTTAGTCTCTGTCAAATCAAATATCCAAGAATAAATATAGAAGGAAGTCAGCCATGAAATAGACATAAAACTTATTTGAAGGTCTTAATAACTAGATATTCTTATTTTAATTTTAATAGTTTTAGTAAACATGATAAAAAGGAGTGGATGCTACATGGGCCTAAAAGGTATTCATTCTCCTTGAGCATGCAATAAGTAGATGGGCATTGATAAATCTTTACTGAATTGCCTTCTCTAAACCTTACATGTATTATTTCCTTTAAACTAGATTTAATCCACCAATGAGCAATGTCACCCTTTACAAATTCCACGGTCTTCCAATCAGCTTCGAGGCTGATGCAAATCAACAAATCTTCAAAGTCACGGAGTCCATATCCATTCCGTGGATCCCGCATTTTAGTTGAATCCTATTAATATGGATTATAGTGTTTTGTTGGTCAAATGGTAAGCTTATTGAAGTCATATTAGAAGTCCTTAATTGTTAATGAGGTATCTTCATTAGTTAAAAGAAACTTAATTTGTTTAGGAAAGGTTTTAGTTAGAAGGTTCTTATTTATTTAATGAGTCCAAATCATGATGGGGGTCTTTAATAGTATTTTTTTATTTTCTTTGCAAGTGAGGCTGTTCACCAGGTCTGTTATCTTGTTTTTGAAGTTGACTTATGGCAATTTACTCCTAGTACGTGTACAGCAAGGATTTTAATCAAAGGTGCAGCTCCTAAGCCTATATATCAGCAGTTGAAGCCCCAAAGTGCAACTCTGAGGGTTGAGAGAATCATAGGGCTTCAACAAAAATCCTATCATTATGTTCGGTCTGGTTCCCCAGATCACAGCATTAGAATCAAAGACAATGTACTCTTCCCTATTACACCAAATGAAACATTTGGCCAAAATTGAGACACCCCTTACTTTGCAATATCCAGGATACAAAAGAGTAAAAGGTGGACCCCCCACATCAAAAGTGAGACACCCCTTACTTTGCAAAATTGAGCCTCATAGCTTCACGAATCCCCATCCTCGAAGCCAACAATTCAGCCTTGTTGATTGAGCAAAAGCCCACCAACCCTGTAAAGGAGAGAATAGTTAAAGCATGAGAGTTTTGAATCATACCTCCTATACGGTCACCCTTTTTTTTCGCATTATGAAGTTATGGGGGAGACCTTGGAAGTAAGGAAAGATGGATACCAACGAGACTGTAGTGAATTTAACCTTATCTATCAGAGCTTCAACACTAGATATTTTTTCTTTCAAAACAATGCACGTTCCTTTTATTCCAAACTATCCTATTAACTGCCAGAAAAAAGAAATTGATTTCTTGGACACATCTCACAATGCTCACAATGGCCCAATGTTATGTGCATGAGCGTGTTTACACTACACTATCCATGCTTGCTACCATGCCCCATCCCACCAACCTGGATGCTGATAGAAACCCATGGAATAGTCCCTTTAAAATGACCTCTAAACAAAGGAAAAACCCTAGTTATAGTCCTAACTCCTAACAGCTCATGCAGTCTAATATCACCCCACCCCCTACCCTCTGGTTTTTTTATTTTTATTTTGGTATCCCAGTGTTGTTATATGGATCAGAG
>BMK_Unigene_015474
CAAAAAAAAAAAAAAAATCATGTTATAACATATGGTCTTCATACTATTTGGTTACATTTCGTAGGAAGGTTGAATATTACAACAAATTGTCCACCTCCCAATGAGCATTCAATACTAAAAAACATTCAGCTATTCTACCTTCCCAAATGCGCAGCCGTCAAAATGTTTTTGTATTGAAATTGCAATTTATTTTAATAGTATGCTTGTCCCAGTGCACCCTTTGTTGACTTAATGTTTTGAAATTGATTTGTTTCAACTGAAAAATAGGTGGGAAACTTTGACCCTGTCT
>BMK_Unigene_015475
CGCCTGGACCAACGTCTCTACCAAGCTTAATAAAGGGCGGGAGCAGGGGAAAAATGGTTTCGGGCGGGAGCAGGGGAAAAACAAGGGAGGAAGGAAAAAGTGAAGGAAAAGGGGGTGTTTTGTATAAAGTGCATTCGGGACCGCCATTGACTCCCGCTTTTTGCTGCGAAAATACTATAATTTCTAGTAGTGAATCATGACAATCGAGCCCGTTGATTTGGTTGGGCTCAGTGATTAAAGCATCCACGTAAAAAACTTTTTTCATCGGGTTTAGAAAATACCTTCATCGGCGCGCTAACGATAATAAATTAGATCTTGTAATAGTTGAATGTACATTAGCCATGCGACTATGACAAAATCAAAATGATCGAGATTGTTGATTTGGTTGATCTTGTCATGTACATTAGCCATGCGACTATGACAAAATCAAAATGATCGAGATTGTTGATTTGGTTGATCTTGTCGATTACATCATTCGGGTAAATTTTGTACTCGATCGGGTTTAAAAAGTCCCTAAATCGCAATACAATTGATAGTAAATTATACCTTATGCACTAGTTGAATGTACAGTATCACCAAAGCTGGGACATAATCATGACAATCCAGATCAATGATTTCTTTTTAATTGTTGATTAAATTATTTGTGTAAAATTTTAGCTCTATCGGGTTCAAAAAGCTCATTCATCGGGGGATGCAAAATCATTAGGAACATGATTTGTGATTGTTGTACAAGTTTCATTTGCTGGATTGTTGCCGACTAAATAGTTTAGTCTGAAATTACTTAGACACAATGGCCAACCAAATAAATAGTCGGTAAATATGAAGAGAAATTTCTGACTAAATTATTTAGTCGGAGTTGATCAAGTACTACCCGC
>BMK_Unigene_015476
TCCAACTCTTCAAATCAACCTCTGCATAAATGGAAAAAAAACAAAAAAATTAGAACAGAAAATCATTATATTAGATACGTCAAAAAAGAAACCAAACACCAAAAAAGAAAGAAAGAAACGTTCTTTTGCTTTAATAACTTTAAATTTCAAGGACTCCATATTTGAGCAAATAAATAAACTCTTAAATGTTGAACTTCTACCACGTAATGTACATCAGGTGAAGCACATGATGTAGGTGGATATGATTTACCCAGATAAAATACAAAACACTATGATCCTAGAATGCTCCTAAAGTAATAAAACTCAATCCAGTTATAAGGATGAAAAGAGGCTGAGAAGTTGAGTTGATAGTGTGCGGAGGACTGGACCTTGATTGGGCTGCTTTATGGACTAGTGCCTTCAACCCATATCTTGCATCTGCAGTACACCTCACTACAATAAATAGTTCCCCATGCAAGTAAAGAAACTTCTTCCACACTCAGACCATATGTGTCCCCTCCCTCCTTCGGGTTTTTGTCACAAATGAGTTGACGGTCACATGAGGCATGGGTATCCACTTGACAACTAAAGCAATGAGCCAAGATGTTGAAGCCATTCCGACAGAAGCAGCCCATAGTCTCCAATCAAGGCGCTCTGTACCAACAAACCTATTGAGCAACTCTACCATCAGCACTTGCAAAGAAACAATCATCCCCACCATCCATAGAAACAACCTGCAATCTTGAATCCCCTCAAACACATTCTTCTTCTCTAAATTCCTCGAATTGAACAAATTAAAAACCTGACAGAGAACAGATGTGTTGAAAATAAGGGTGTTGTTGACATCTCCATCCAAATGGAAAATAAACTGGCCCTTGAATTGCAATAGCAATAAGAGCATAATTTGAAAAAGAGCTTGAGAGACGAGGTTCCTCCACATGATTTTTGTTACAAGTGGCTCTTCTAGAGAAACTGGCCCTTTTACCATCAGCTCCTGCGTGGGACACTCTGAAGCCAAGGCTACTGCACCTAGTGTGTCTACTATCAGGCTCTCCCACAGTACCTGGACCTCGGAGATTGGGATTTTGTAGGTAGAAATTGCTGTAATGCAATTTACAACAAGAGTGACAACCATGACTGTGAGCTGAAACTGGAGGAAGTTATGTGCATTGTTGTAAATGCACCTCCCGCACTGCAAAATAGTTGCAAAAGAAGTGAAATTATCATCCATGATGACAATATCTGAACTCTCCTTTACTACTACTGTGCCCGGAACATTCATTGAAATTCGAATGTTAGACTCCTTGAGTGCTGGGGCATCATTTGCTTCATCTCCACTCGTTGCCACTATGTGGCCCCTCTTTTTCAAGCACCCTACCATTAGAGACTTCTCAGATGGAGAGGACCTAGCCATGACACGTATTCGATCTACCATTTCCATCCTCAGTTCAGGTGAGTTCTTGCTGAATTCTTCACCTAGTACAATAGCACCAAGGAAGTCTTGATCGGTTCGGAGTATCCCACATTCGGTGGCGATGGCCTTTGCTGTGAAAGCATCATCCCCAGTTATCATATTGACATCAACTCCAGCGAATCTAAAAGCTTCTACCGCCATTCTCGCTCCAGGACGACATGATTCCTTCAAGCCCACTAAAGCTAGTAACGTTAAGCCACTTTCTTCAATATTTGCTCGTTCCGTTTGGATGTTTATACTGACAGTACTGTGAGCAAAAGCAATGCATCGGAGAGGATGAGCAGCCATGCCTTGGATGGTTTCCTCAAACCTCCTCCTTGTTTGTTGATTAATGGGATATGAAGACCCATTGGTAGTATAGTAATGAGAACACATAGATAATATAATTTCAGCAGCGCCTTTCCAGTGCACATGATCATAAGAAAAATTATGATTCTTTTCTCTCAACAAGACCCCACTTCGCTTTCTGTTTGCATTGAAGAATTCAACGTTACGAATGGTGTACATTTGCTTCAAGTTTTCCATATCCATGCCTAGCTCTGATGTTGCCCAATGAAGAATTGCCCTTTCAGTGGGGCTACCAAAAAATTGTGGTGGTGAAGTTGAACTAAGATTGTAGATGCTGCAGGTTGAGTTCAGACCCACAGCTTGGCGCAACAAGCTGGAGAGGACTTTGGAGTGTATTATAGAGATGTCACCTGCCAGAACCTCATCCCCAATGCAAAACTTGGTGACCATCATCTCGCGCGATGTCAACATGCCCGTCTTTTCAGTGCAAATGGTAGTGACGGTGCCCATGGTTTCAAGGGCCGAGAGGTTCCGAAATAAAGCGCAATCACCCATCACTGTTCTCCTCAAGTAAGCACAAGTCAACGGGATGATTATGGCCCAACCTTCAGGAATTACCATCACCGGTATGGTAATTGCAGCAGTAAAAATTCTTATCGCTGACTTGATCACCTCTTTTTTTTCCTTTTTGTTGCCGTCGAATTCTTGACTTTGCATCCAATAACGCACTAACATCACAACAAGAATGAGAAGAGCAATGGTCAACACGATCCATCTAATCCACGAAGTTAGCTTCACAAGCCTATCTTGTAACGGAGTCTTCTCATCAAAATCACCACATGACGAGCTCATCATCTTGCCTCGTGATGTGTTCGTCCCTACAGAGGTGACAAGCATGTAAGCGAACCCTCCAACCACCTTCACTCCAGATGATAAAAATGGAATATTGATGTCAACATTGCGGTACTCCTCAGTCATGCTTGACTGAGTCACTTCCAAGAAATAATCTGTCAAGAGCAATCCATCTGCTAGAATTTGATCACCAGCCTTTAAACAGACCACATCGCCCACAACAACATTGAATATAGATATCCTCTGGTGCATGCCGCCTCTCATGACCTCAACGTTGATGTTGATGTCGCTGCTCATATCAGACAACATCAATAACTCTCTATATGAGCAAAAGTTACTAGCAGCATTAATAGTAACAATTAAAGAGATGGCAAAGAATATGCTTCCTCCATCGTAAAGTCCTTCCTTGAGGCCATGATTGTTAAACCCAAATGCGAGAGAGAACACTCCATAGTAGACCAAAAGGAAGATAATTTTGCTGTCTTTGAAAGCTTTCAAGGTGAAGAAGAAGAAACTTCTTGTGGGTAGGTTCTTGTATACATTCGGACCACATACCATCTTTCTTCTATTGATATCATCTTCATTGCCATGAATCCCTTCCTCAAGAATGGTTCTGAGGACCTTAGCAACTGCTTTAGCTCCTCCTATTCGATAGATAGGGTGGAGTGTCTCTTGCTCGAGAATCTTGGGGGTTGCTTCTAAGATAACTTTTCCAATACAATGGGGACTGGAATCAACATCTATTTCTATGTGAGCTCCTCTTTTTAAACCCTCTTGGTAAAATTCTTCACGAGCTTGAGGCTGCTGCTCTTCGAGCTCCGGCGTCGGGGAAGACTTCGCCGGCAGCCGCTGTCGTAAATGTGCCTGTGGTAAGAGGCTGTGTCTGTTGTGAGTCTCCATAACTTTC
>BMK_Unigene_015477
AGGACCCATGGTCAATGTATTCCTACATTTCCAATAACTGTGAACTTTCAAAACACAGTAGGTAACGTGTCATGCCATAATAAAACTCCAAACTATCAATTTCATTTTGCTTTCACTAAAACTTTGTTTGAAATTCACTAAATCTCAGCTGCCTCAAATTATCAAGAACGTGTTGGAAATACCAAGTACAAACACTCAAATTTAAAGAGAAAACATCAATCATCAATCTGACAACTTCTGGAAAAAGGTTCAGCACTCGGATACCAAAGTCCGGAATCATGTCAGACATGAGTATGCAAATATTGATTTAAGAGAGCCTACATAAAAAGAAGGCTTCATTGACAACAACTATAATTGTGACAGGAGCCTTGTTTCCTCTTTGGTTATGTTTTCACCAGCAACTTGACCAAAAAGAACTTCGTTCTTTAAAGTGGTAAAAAATGACCTGGGGCAACAAATATAGTACCTAAGCAAGAAAGGTGGGTACCATTTTTTCTCTGCAGTACCTGAATGATTGCTGGAAGAGGAA
>BMK_Unigene_015478
GATTCATGGCGTTTCGGCTTCAGGTAGTTGTTCTAAACTTCTAATGCTTGATTTAGTAATTGATTGCTTGAGATTAGATTTGGAGTTTATGATCTTGTGCTCTTTTAATTGTTGGATATGGTGTATTTATGATGAGTTTGTGTGTCTGCAAGAGCAGTTATTTTGAGAAATTTGTGTTTGCTTTTTGTGTTTTGAGCTTCACTTTCTGTGCTTTGTTGTAGTTTTACTGTTTAAGTTAAACTTTTGCAACAATTTGCAGATTTTTATTATGATTTCATGGACTACTGCATTATGTATTCTGCTTTTTTTCTTTTTCTTTTTTTAGT
>BMK_Unigene_015479
CCTAATGTGCTTTTCAGCAAACAAAATCATATCCTCACTATTTCATATGTCCATGTTCATATTAGTTGGGAGTGGGGCAGAAGCACTGAAAGTTATTCTTCGATAATTTAGATTCTAGCACACTGTTCTATGAAGTACTCAAGAACTGGGAAAAATAGAGCATGAGCATGAGGTAAGTGAGTTTGATGGCACAGTGGAAGTAAAGAAGAGTACAAGCTCATAGAACTAGAAGACACTGTTAAGTTCCTTCTGTCAAGATCCTAGTTAGGTCAAATAACCTTCACACTTTTTCTTTAATGTTTTATTGGTAACAAGACTTGGGCCTGGAACCTCATTATTGCAGTTGTCACAATGATAACCTTTCAATGGTGCTACAATCATAGGTTCTTGTCGGCGACCTTCACAATTATATATGGTGCAAGCAACAAAGCTTGACTGTGGGAGAGAACACAATTTATACAATTGTAAATTTGTTAATTGTTATATAAAGGTCATTCCCACCAAGGATATATGCCAATAACCTCCAAGATGCTCTATAGAACACAGGGTTTTGTCGGACAGCAAAAGGTATTCATGTGTTATCAGCTCATTTACCCTCATTTGAAGAGGGAATAATTAAAAACCCCAATGAAATTATGAGCTTTAGTTTAGAAAGATATTAAAACTGCAACCCTCCAGAAGAAGGGAGACATGCTTCCAAATGGTTAGCCTGGCTCTGTTATGGAGAATATCTTACACATAGAGGTCAACACTAATGTTATGAGATTTACAATCATCAGATTCAGAAGCATATGTATCCACTCACCATTGCCCCTGCATTGTGTACAGTAGAAACTAAACTCTACAAGAGTCTCCACAGCGAGAATTTGATTCATTACATTCTATCATTACAAAAATTAACATAACAACAAACAACAACAACTACTAGAAAACAAAGCCACAAACACTTACATCGCGGTAGACCTTAACCTGGG
>BMK_Unigene_015480
TCTAGCTCTTAGAATTCATTCTATACTTGAAAAGAAAGATATTGTAAAATAGTGCTAGATAAAAGGCAAAAGCAGCAATAATCCAAGTAACTTAACTGCCTTTCCAATACAATTACTTAAAATTAATCACAAATAGATAACCAGTCATGTAGCATGGCAGCCCCAACCCAAGACAACAATTTGATCCATTTGGGAAGTAGTTGAGAGAAACTAATCCAGTGAGCTGACTAAGCCTTGGATTACACCTCCACACTTAGCAGCATGGCAGAACAATGGAGTCACAGTGGTATTACTCGCATCTGTTGAGTAGCTGAATGATGATTAGTGAGATTCATTTGAAAAATTTCTTCTCAAGTGGTAATAAAACCGCAGAACTATACATCACCTCAGCGCGTTCCTTCCAGGGAACATCTGAGAAGCATATATTACAGAAATCTCATATCAAGCACCCCAATTTGATACATACGCTGTTTTACAATTGACATTTGCATGTCAGACTTGAGCACGCAACATGTGAACCCCAAAAATAAGTTTTATTCAGCAACCAAACTTCCTGATAACCTCTGCTCAACCATGACAATAACTCTTTGGTCCGAGATTTCTACCATTGCAGTCGCCCTGGTTGCACCGCTTGTACATACGAATGAGAGATAACCAAAAATCAACAATGGCTTGTTTTTCTCATCTGCAGAATGTTGGTCCTCTGAGTTGGCCATTCCTTCCTTGAAAGAGCTTCAATCGAATATCTCTTGGGCTTCAATAATGCTATGCTGGTGTTCATCCTTTGCGACACGGTAGTATTTCTCAGCATGTTGACGCTGACCAATCAGCTGTGCAAAACGTTCATCATGAGTGATTACAATGAGCTGAAAGTTCTCCTGACCTTTTCTGTCCTCCATGATCCTCAGGAGGGCTGCAGCAAGGCTTTCAGCATTTGGGCCATCCAAGTTTGTGGTTGGCTCATCCAGTGCCAATATCCCACAATTGAGGCAAAATGTTTCAGCCAATGCCAGTCTTATTATAAGGGAAGCAAGTACCTTCTGACCTGCACTACACCTTCCTCGCATTTCCAGCTCAGCATCACCCGTCTGCATAAGAACCCGGTAGCTGTATGATCTGGTACCGGCACCTTCAGAATCGGAATGAATGCTTATGTAATCAATATCCTGTCCCCTGTATGTTTGCTGCCATAATTCCCTAATAATTTTATTTATTTCCTCCATCTTCATTGTGTGGAAACGCATGAGAGCTTTATCAAGTGCATTGTAGTATCTGTCGAGGTCCTTATTCGCCATTTCAGTTGTCTTGAGCTGGATCAGCTGATTAAGGTACCGCTTATCAATGTCTTTGTATTGTGCTTGTTTGAGATCAAGTTTGTTTCTGGAAATATTCGTCTGATAGACTGACAATGTTCCATGACACCTGTTCAACTCAGAAAGAAGGCTTTCTTTTTCTTGCAAGTGCCTTTTAAGTTCAGCTTCAAAGGATGACACACCGCCTATCTTCAATATTTGATCTTCCAATGATTCTATCTCACGTGCAAGCTCGTCTACTTCAGCCTTTGTTTTCCTATAGTTCAAATTGTCATCTATGTTTCTTTTTAGTTGGTCTTGATTCCGCAACAACTCTTTACTTTTATTCAACTCGGCTGAAATTTCCTGTTTCCTGTTCTTACAAGTATGCAGCTGAGATTCAGACAAAGATTGCTTTTCTTGTATTTCTCTCAGCCTTTCTCCTTTCCTTGAATCAAGATAGTCCTCAATTTTAGAAGCTAATGCTAAAAGCATCTCAATATCCCGCTGATAACTTCTTTTATTTTCAGACTGCTGTTCATATTCCCGCTCAAGCTTCACTTTCAAGTCCTTATGCTCCTGTAGTAACTTTTCTTTCTCCTTGGACAGGGGAACAAGTGCCTCTGCCAAATGCTTCTCATCAAGTTCCACTTGAGCCTTTTCCTCTGCCAGGTGCTCTAAATCCTCTTCTGCTTTTTTGACTTTGTGTAATATAGCGGATGCTTTCAATTTCTCCTCCCTTAGAGAATGCCAGCGCACTTGTAAATTTGACAAATCGTTATTCATGAACTTCTGATCATCCCTTAGCTGCTCCAAATCCATATTCAAGCTCTCCTTTTGGCTCTGCAGAGCATTTAGCTGTGACTGAATTTCTTCCATAGATCTAACACCTTGACCACGTGCATCGAGCTTGTACTCCAAGTCCTCAACTTGCTCTTGCAAATTCCGTATCTCAACTAAAAGCCTATCAGCATTTTCTACAGGTTGGACTAAGACCTCTACTGAATCCTTTTCAGCCTTGACATGAGCTAGAATACCTACAAGATCATCAAATGCAAGAGACTTCTGATTTAGATCATCTGTAAGCTCATTCAAATTTTTCTCTGCTAAAGGAATGGTTTCCTTTTTAAGTTTAACATAGTCCTCATAAACCATACGTATCTTGTCCAACTGTTGGAAATAAGAGTCAGCATTTGTTGACTCCACTGCTAAAAGCTTCATATGCTCTGCAGAACTTGTACTTTTCACTCTTTGCTTTTTAACAAACTCATCCTCCTCTTCAGGAGAAAAAGGGCGCTCACAGCATGGACAAATATGATTAGCACGTGCAACTCTTTCAAATGGATCAAACATTTGGCGCATGCCATCAGCAATGTTGTATTTGCTTTTTGTTACGTCTCTTTTCTCCATAGCCTCAACCAGAACTTTAGGGAAGGAGTCAATACCATATGACAGTTGTACCAAGGACTGGAGTTTTGAATCAATAAATCTTCTCTTTGCATCCATATCTTTCTGAAACTTAGACATATTATTATTTACATCTTGTATTTTCATCTGGACTAATTTCACCTCCTTTTCTGCTTCAAGGGATTTAGAGTTCAAGTCATCATACTCTTTTCTGAGAGTCCCTAGGGCTTGAGTGATCTCCTTTTTTATATCCTTATCCGAAGGAAGCCTCCCTTTCAATACACTCCTGATTTTGTCCCTGCATTCATCCATTATCTTCTTGTGCTTTCTCTTGTAGCCTTCCAACTCCTCCTTCTTCAGATCTAATTTCACTCTATCCTCAGAATCACTGGTCATGACATCTTTCTCTCGGTAGAGTGCTTTAATTTTTTGATCCAAGCTAAATATTTCTGTCCGCTTCTGATTTATGTTCGACTCAAAATCCCTTTCTCCAAGTTGAAGCGTCTTCCTCTCAACCTCCATTTGCAGGTTCTTTTCCCTTTCATCAATGTGTGATAAATTAAGTTTTGATAGTTCAAGTTCTGCCAGATCCCGCTCGTTCTCTTTCTCTTCCATTCGCTTCAAGATACCAATCTTTGTCTCTACTTTAGCCTGCTTCTGGCCATCAATTTCACTTGAGCGAGCATTAGCTGCCACGTAGTGATCCCATAAAACCTTGACCTCCATTTCGATTGACTTCTTTTTATCCTGCAAGTCTTTCTCAAGATCCAGCATCCTCGTTTTTGCTCGATTGGTGAGGTTCAAGGCCACTTCATTGTCGAGAGGCATACTTGGAAGTGGTCCCAGATTATGCTTCGTAAACAGCTTTTGGATGGTTGAGTCCCTTTCACGTCTCAAAGACATATGTGCATCAGCTTCAGCCTGAAGCTTTCCAATCTCCCGGATTGATTCATTTATTGTCTGCATAAGAGAAGAACTCATAGTTTCCATGTCATTCATCTCTCTCTCCAGCTTGCTAATTTTAGATCTTAATAGTGTGATCCTTTCTTCAAATTTGGATTGCCATTCCTTTAACTCGTCGTCAGTATCTTCATTCTCCTCCGCTAGAGCAGCATATTGTGCCTGCTGAAGCTTAAATAAAGTGCTTCTTGCAGTAGTATTGGTTGATATCTGGCTCTGTAGCTTCCGCAAATCTTCTAAAGTTGATTCTGTGTGTAGGATCTTATTCTCCACTAACTGAATGTTCCTTTCTAGTTCCTGTATTTGAGCTGTTAGCGACTCAGTTTTCTCTTGATCTTGAGCAATGCTTTCACGAAGCTTGTAGGCAGCATCTTTCAAAGTTTGAAGATTCTCCAACTTCAGCTTGTATGTCTTTATCTCCTGAGCCTGATCCTTGTGAAGCTTTTTTATGACCTCCAAAGCTTTAGTGTATCGGGTTGCAGAGAATATATCATCAAACTTCTTTTTCAATGTTGAAGGATCTTGCAGTGGCCAGTTGGCATCATCTTGATGGACGAATATAACATTTTCCAAAATGGCCTTTGAGACACCCATTAGGGCAGGAATTTCCCTGTCCATGTCAGCGCATCGATAGCTGAGGCAAACTTTCTCTCCAGTATGAGGATTAATCGTCTGCAGGACGCTCTCGATTGCTTTATACTCCATTTTCGACGCCTTCTGTGTCAGCTGAAATGACCTTATGCAGACCACATCCTTGCCTGCTGCTGTCTTGAACCGAAGCTTTATCTGCCCTTTTGTCTCTGTCTCCCCAGCAACCTTGGGGTCGTGGATGAAACTGTGTCCGGATCTTGCATTGGGAGGCATTTCTCCGGTGCACGCATGCTTAAGGCATTCGATGATTGTGGTTTTTCCGGCGCCGTTGGGACCGACGATGAGGGTGAGGGGTTTGAAGAAGGTGATTACGTGCTTGTTCTCCGGATCGAAGCTCCGGATGCCTTTGATCAGCATCTTATCAACTGTGCTCATCTTCTTCTTTCTTCTTTTCCTATCTCTCTACTCTATCAGAGACAGACAC
>BMK_Unigene_015481
AGAAATTGAACTTTCCAAAAAAAAAAAACACCTTAAAATTAAAATTTCTCTCGTAATATCTCTATTTCTATCTCATCTCAAACAACCAAATTTAATGTCTTTAACAACGTAACAAACATATATGAAGACTTTTACGGGTTCAATTTTACTGTAGAACAAGATTTATAACACAATGAAATGCTTTGATACCCTAAGCACTAGGCCTCGGTGAAATATCCAGACTACATAAGCAGCGCTTCAAGTTCTTCTTGTTGGAAAATGGCTTTGATATAACTTGGATAATGGGAGAAACACACTAGCTATAACTTAATTACAAATTACACTAAGAACAAGAAC
>BMK_Unigene_015482
GAGACTTATCAGTATCGGAGCATTAATGCGAGTTGGTCTTCTAAAGTGGAGGACCCACGTAGGCTTCTGGTCACTGGGCCACACTTAAGCACTACTCTATTATTCTTTTGTTATTATGATCACAAAAAATGCTCAAATGCATGTGACTAACTAGTCCTATTTGTACTAAGCCATTACACCATGATCAAATGAAAAAACTCTCAATGTGAATCATGGTGGTTAAAGGAGAAGATTTTCTTTTTTTAATTTGCTATAAAAAGAGAAGTTGATATTGTCATTCATATAGTTTTCTTAATATTTCTAACGTGTCCAAACAATTAACTTTAGAGATGAAAATTGTGTTCCCTAATATAATATTTTTTTTATGTTATATTGTACATCGATCCATATGGGGCCCTTAGAATCGTAATCGATCAGTATATAGCTACTAAAGTCTCCATCATTTAAATGATCATTTGTATTCATCAGAACTACTACTACAACATACAACCCAGCTAAAGAGCTCATACTCTAAATACCTTATTGGAGGAACATTACAAAAACGTTGTATTTCTTTTAACCGATAACAAATATGCTGACCAAAACTGTTTTTTTTTTTTTTTTTGCA
>BMK_Unigene_015483
GGGATTTTGTATTAGGGTTAATTGATTTTTTTCTCGACTGCAGCCCCTCTCCTATTCGACCAGAATTTTTCCCCGGATGAAACCTTGATTTCGGCCATCTCGGCTAAAACCTCAGACCGAAATTCCCGGAATGCTCTGAAATCTGAACCGAAAAGTTAGGAGTGGGTTTTCTTTTTGTTTCACTGACCGAAATGAAAGTTTTCATCCATTTTGGCTAGAACGAAACGAAATTGATAACTATGCATTATTCCAAAATATCTCTTGAAATTTGCATTGTGGAGCTCACTTGTCGCCTTCCCTTATTCAGGCCCTTTACATATCATGTGGAAAGGTGAGATCCAGTGGTCTAAAATGCAGGCTCCAAAGTGCAAATTTTAAGGTGTACCTTGAAATTTTAATGTATCCAGCTACATTGGTTGGTTTTTCCTTAAAAGAAACTGTAAATTCTAACTATTCCTGTTTGCTTTGAAACTGTATTATTTCTTTCCTGTTCTCTATTTAGATTTGAAAGTCTGCATACCAATTGATATGCTTTGTCCCATGACGTTGATTGGTGTAAATGTACAGTTCGTTATGTGTGTTTATGTAAGTATGGATGTTTGCATTTTCTCAGTTAACTATTAGGAAGTATATTCTATTATTCAGATCTTTGGAGATGCACTCTTTCCTTTATCTCAGCTGCAATGGGTGCTTTGTATATGCAGGAAAGGGTGACAACCTTCAT
>BMK_Unigene_015484
CTTTAAATGTCTACTTTATAGATGGCAATAGCATATACTTCAATTTGTTTCTAAACTAATAGCCTGCTTCTGGGCTATGAACAAAATCCATGGAACAAAATGTCCACACTTTGAATCAGGACAAGACTGGATGCCCATCAGCATATAAATTATCTAAACCCCAGTTGCCCTTGAGAGTTGAGAACAAGTATGTGGCTATCACACCACGTGTCTATGAGTACGGGCAATGATTGCCAAGGAGATAATTGGTACAATGCCAGTGGAGCCCACCTTGGAGGGTGGGTTGGTGCAGTGAAAATAAAAAAAAATACACAAATCAACAGTTCAAAAAAGCTGGATTTCAAATCCAATGATCACCAACCTGGACAAGTGTCAAATTGGATTTGGTGGCAACTGGCAATCGAGTAATATATAATTGTGTGTGTGCACGCTATTAAGGTTGACCTATTCGTTGGAGCAACCTGCTACCAACATCAAAATGGGTCGTCAAAATCCATTTTTATAAAAACATAGTCCAGGATGAAAGAATGGTTCAGGATCATCTAAGGAGTGAGCAACTAAAAGCTATGATCATGTCAGAAGCAGCAAATAAGTAAGAGAGATCAAATTAGGATGATAGTGCAGTTGAGATGATTCATAAGCCAAGTTCTGGTAAATAGCACATAATAATAACAGGACTAGCAGGTTTGGATAAAGCATACAACATAATGAATCACAGGCCTAGCAGGTTTTGATATAGCATACAACATAATGAATCGGTACAGGAAGATGAGAGAAGACAGAAATATATATACTTACCTTATATTAATTTCTACAAAATCACTTCATATATATGTTACACATTGTGCTTTGGATGGAAAGGCTCTTATCACATTGACAGAGCCAATCCTACTAAACCTATATATACTTAAACATCTTCATTGATTGAGATATACTGCTGAAAAGAATCAAATTAAAATTCAAAAATAACATTAAAAAAGATCTCCTTAGGGAGTTACATACTCTAATTTAGCTTGCAAATTGGAATCAATCATCTTCAATTGTCCTTCTTGTATGTCCCAGACATCATCGTGGCTGATCTTTGCTGCTTGAAAGAGCCATCGAAGCTGTCAGGGATTCAAAAGCAAGTCCAGCAGCATCAGATCCAGGAGCATCCTCTAAGGATTTCTTGCAGGGATAAGGAGCAGCATTTGTCACCCTCTCCTTGCGCTTCTCCAGAAACCTTGCCAATGATGCTTTGCGAGCTTGAGGTACCGCTGCTGGCATCAAAGTTCCAGCTGCAGCTCCAATAGATGTGATTGCTTGTGGAGAATCTGCCTGGCTTCTGGGAGGCAAGACAGCTTTCATTGCCATCAAGTCATCTGTGTTGTTAGATGTACCACCTGAATGAGCACCTGCATGCGAAGTCACAGAGATTGGGCTTGAAAGTCCCGAGCAAGGCGATGATGCCTGAGACTGGTTCCCATTAGTGCCATCCTGCACAGCATGTTTCGGAACGGATGCTGGGACTTGGGCTCTTGGAATTGCAGCATTTGCAGTCACAGAAGACCCATTACCAGCCAGGAGCATAATCGCCTGAGCCTTCTCTAGCGAGATGTCATTGTAGACATTCACCGTGCCAGCATAAAATATCGTCATTTGTGCTGGTGCAGCCACAAGCTTGGAGGGGTTCCTCGAAGCATAAGTCCCAGCCATAGACCCCATGACAGGAACTATATGATGTGGGTTTGCCACAGGAATCCCTCCAAGAGGCTGTTGCTTTACAGGATTGGTTGTCGCACTGGGGCCACCCAAAGCACCATGGATCTTGAAGAAATGATTGGTCATGGGAACTGAAATCGAATGGTTGGAAACAGGGAAGGTTCGAATTTCTTGAGAGCAATGAGAGCCATCGACCGAATGAAATGGATAAGCTTGCATTGCGAAGTGGGCACCTTGTCTGTCGAGATTGAAGGTTTTCTGGGATATTCCAGGGGCTTTGTGACCAGAATCAAATACATTTGCAGGAGAAACAGGCTGAAAAGCAGATGAGGTAATTGGATCAAATATCATCTTTTTAGGCCTCTCTTCTTGTGCTGCCTTGAAAGACAGGAAGTGAGGCAGAGCTGAGACCTTGTTTGCGAAAGCCCATTGAATCCCGGGACCTCCCATGAACACTTGGTCTTTGCTTCCATCCACAGTCTCTTCCTTGGCAACAGACACAGATTCCTTTAAATTCAATCCCAAAAAATCCCTCTCCATAGCAACCCAAGAAAAGAAGAATCAGTGCAAAACGACCCTCTGTTTCAGATCTAATTTGCAGAAAAACTCCTCTTGAGCAGAATTCAATCTCTTTCCTTCTTCTTCTTCTGCAGCAGAGATCGAGCCTTGGAAGATGAGAAAATTGCAATTTGGCTCGCAATGGAGGAGGGGGTGAGTGAGGCCATTGTGGCCTTATTATATGGGTGGCTGATGCTCCACCAAACGCCCGATCTAAGCCGTCCAACTGCAGATTCTTGCGTCAGGTGGTTACCGGCTTGTCTGGTCAAG
>BMK_Unigene_015485
CTTCCAAACATAAATGAAGATCCTGCAAGAGAACTGATAAATAATCTGCGTACACAGAAGCCCATATCTTGGTCTCTTTTGGCAATGTGAAACTCTCTTATCTGAACCAACTAAGCTCCACCCACGAAGCGAGGCACCGGCAGCGGGTAAATGCAATTAGCACCAGTTCCATTCGGGCAAGTTATTTTCCAGAAAAATTCAGCATTTTCCCAGTGTAAATTTAGCACAAAAAGTTCAACCTGGTGCTGGATTTTTGTGGTAAATTTAGCACAAAAAGTTATATATCTTAACCTTATTTGGCACCACCCAGTTGCATTTTCTCTGATAATACCTCTTGAACTCTCATACGGAATTATGCCAAGTATAGTGAGATATCACTGATAGAGCACCCGGTATTTTGAACACACAAAAGAAAAACCATAAATCTGAA
>BMK_Unigene_015486
ACAATATCACACTTGCTTGGTCTGAAAAAAAAATGTATATACAAAATGTCAAACAGATGAATAAACACAGAGGGCTGTCAAGTTAGACCCCCAATCATTTAAAACTCGTTCTACATTTAGGGAATTCTCATTAAAGTGGAAAAAGGAAAAGAAAAATTATAAAAGAAAATGACTAAAAGGTAGAACTTGAATGCCAATATCAAGAAGCAGACACATTCTTAATGGGAAAAGAAATGAACAAGCTACATATATAATTACATCGTCAGAGACTTAAATTCATGCAAATCTCATAACTCATAAAACAATGAAAAAAAAAATACTCTTCTGCTTCAGGGTTTGAGTTTCTACTAGAAGGAATGGAGAATTTTACAATTAAAAAAAAACTTACTTTAATTTTCCTTTGCAGCCATAGCTCCCACAAATGAATGGACAAATGGAAAAGATCAATGGAGAAAGGACTCTACCTGAATAGAATGCTAAAACCTGCAAACATTCTGTAGATTACCTCCCAGATCATCCCCGTACAACTCGTTCAAACTACATTCTATCCAATAATAGTATTTCATCTATCAGTGGTGAGAAAAGAGTACAAGCCTTTTTCTATGATTATTTACTTTTGAATAGAGAAGAGTACAAATGTATACAAAAATAGACCGTAACAGCTCTCCAGCCAGGCCATTCATTATCATATAGAACAAGCAATATTAGTCTAGAAAATTTGCAAAGATTAAATGGGTAATGTGAAGATTATAATTTCCTTTCTAGGATCCACTCTCAATTTGCTCTGCCCTCTGAGGGAGTGACTCGACTATATATTAATGTCCTCAATATGCAATTACATAAATGCCCCATAAGGAAAGTTTAAAGAAAAAAAAACATGTACAAGGTAGATTATGAAGAACTAATTTACAAAAATTATCATCTAAAATTCCCCATCTTTGAATCAATCTTATAGACGTATCATGCTCTATAGGTGTATCAAAATTGATAATCTTCAGACGTAATCAATCTACTTTCAAAATGAAACATCAACATCGGATATACCTGGCTACAGTAGGTTGTAGGCACCGCCTACAAACCTTCATCAAGCC
>BMK_Unigene_015487
CCATTTTGCAGATATTAACTAATGTATGTATAGAGTTAGTCCCTTTTTTTTTCTAATTAAGTGCTTTAATGATTGTAATCTCTTTTAAATCTTTAAAGTTATTTGCCAATAACATTTTGTTAATCTCCACGAACAAAATGAATATATAAATATTGTTTTCTTTTTCTTTATAAACTAAATGTGTACTAGTAACTGTTGATGTTTATCACAATATTTGCGGTTGTCATTAGGACAAGCGCGGGTCACAAATTTCTCCTTCCACTTATGACTTCTGTTTTTATTTTTTTCCTATTGTTTTGCAGTTTCCTATCGATTTAGAGCAGTAT
>BMK_Unigene_015488
TTACGAGACTTTCCATGATAACATGAGATATGGTGAAGAAAAGTTCAAAAAATACTGTTGACTCTAACTCTGCAGTGACTTTACGTAAATTGAGTCATAAAATTGGAAAAATAAAATATGAGGTGAATCAATATATCAAAATCCTTTCTTTTTTTTAATGAAGATGAACTCTGATTTATATCCTAGTTTTGGAGAATAATTTGTTGTGTGGGTTTGTTAATCTGTGAATGGGATGTCTCACTTATTCATAGTACAAACCGATCAAAATGAGTACTATCCTTCTCCTGACATATTTTCAAATCTTACTTTAATAGTAGGTGGACTTCAATAGAAGTTGGTCTCATATATCATATAATAATGTGATCAATGCATGAGATTCATTAATTTCGTTGTCAATTATATGCTCTCATAGTAGGATCCAACTGCAGTTAAAAGTAAAATTTGAGGACTTGAAGGTTAATTTTTTTAATGATAGTGATTTTTAATAGATGGACTTCACGAAAATATCCCTACATGCGGCTCAGGTAAGTGTTTGGGACACTCATGGCATCTAGACTCATTTTTGGTCGCCGGCCTGAATCAGCTTTTGGTTAGATGCTCCGGACTTTTCTAGAAACCCCCGTGGGTTCTGTTTTTAAAAGAAAAGAAAATGCACCGTCCTTTAAATTTTCAGAAACCCCCTTGACTTTCAAACAATTCTCGAAAAAAAAAAAAGAACTTTGATCAGGGCCGGGATTTTTTTCCTCTCTCTCTTAAATACAGTTTCAAGAGATTAGAAGAAGTTAATTCTTTTATATCCTTAATATCTTCCAAATAGATTTGGTGTTTTAGTCTCTTAAACCAATATTGCAAGAAAAATGGTAGCTCAAAAGGACAATGAAAATGGCAAAGGGAAGAGGAAGGGGGGACCCATTTAAAGGTGTTTTTTTAAATAATTTCAAAGTCAAGGGGTTTTTAGAATTTAGTGAGTTTTAGATGTTGTGATAATGATATTTCTTGGCAGGGACAGGTTTTATCTTTTGTGTTACCCTGTTTTGAATTTGTGTTTTGTGATTACTAATGGTTGCTCTGGTTTATTATTATTATTATTATTAT
>BMK_Unigene_015489
GGATAGATTGTACCACACCTAACATCTACTCCTTTTCTTACAATAAAAATTTCCATGGGCATGTCGTGGAAGGTGCTCACTATTGCAAACTTGAGGTTTTGAGTTCGAGCTACTAAAAAGAAGAAATTGTTACTGCTACCTTTGCTTCAGGTGTGATTCTAGCATCTTCTACATTTCTTGAGCGTACTGGATCTTGTCAAGTATACGTTACCAGCCTCTTTTCTCAAAATTTTTTTTTTTTTAATCTTTGATGTGTCTTGCGATTTACCAAGGTTGATTTGGCTAGGGGAGTGGTGTGGCTGACAATTTGACCCTGAATTTATGGTATCTTAGCTTTTCGAGAAACCCTAAAATCCCGCACCTATTTCCTCCTCTTTACTGGCATCTCACCTTGCAAAGTGCATCAGATATGCTTCTAATGCTTTCTACTCTGGCAAGTAGAGAAGTACATAAGCCCCAGGATTTGGGTTTCCACATCAAGCCCTATTGCAGGTACCTTAATTAATCTACTAGATGATATTCACTTTAGGAGTTCACCTTGATTTTTAATTTCAAATCAG
>BMK_Unigene_015490
AAAAAAAAAAAAAATCCTTGAAAAAAAAATCCTTGCGAAAAAAAAAGAAGAGAAAGAAATTCACCACCATCATTATTTCTTGATGTATATATTATGATGCCCATGTTTGGACATAGATACATACAAATATATTGTCAACAAATCTGAATATACAGAATCCATAAACACGCATTTTCTGTGCTTGATTTTGTATGCTAACATATACCCTGAAGTATTGATTCTTCCTATACATTTATTCTGATTTTCTCATTTTTCATCTGTCTGGATTTGCCACTACAGCATTTTGATGGTGATGTCAAG
>BMK_Unigene_015491
CAAAATGCCAACCCAAGATATAGATGGAATGAGGCTTTCCTGATGATGTTTAGTTGAATGAAAGCAATCCACAGGTTGGTTTTTAGATTTTCTAGTTTCACATGACTTTTCGTAGATTCATGCAGGGGAGGGCCTGTCTGTACTTGTTTGTGGTCACTGCCATCAATGAAATCAGAAGTCAAAATCTTATTTGGATTTCCAACCTGTTTAAGGAATGAGATTATTTTCAGTTCACCCAGTTTTCATCTAAGTAGCAAATTAAGCAGGGTTGGGTAAGGAGGTGCCAAACATAAACATGAGTAACAGACATCAGAATTTTGGAAACACAAACCAAACATCTCAAAGGGAAGAAAGAAAACATTAATCACACATAACCATATACTTGCATTCCATTCACGAGTATAGTGAACAGGCCTTAAAATGTTTCTAAGATGCTTAGACTACCTCATAAAGTTACATAGCACAGAGGGTGTGCATTATGCAGTGTACATCATCGGAAATAACCCAATAATAGTTTCCATAGATTTCTACAGAAACAATGTGATAAAAAATAGTGATACAGCAGAAATGGGATATGCGCAACTTGCATCAGCAAACAGCTTTCGTTTGCCCCTCCTCCCAATAAGCTCCAGCCATTATTGTATGATAAGCTTCTTGGGATCATAAAGCATCATGGAATACATATTGGAGAAATAACATCATATAGTGGAATCAATGAAGGGTCTTTGCCCTGAATACCAGATTGTGACATGTTCTGTCACAAGGGTATGCACAGTCGATCGCTTTAACTTGAGATCGCTCAAAATACCAGTCTCCAACGGCCTGTGCAATTCCCTTGTTTCCAATAAGGGGGGAATTGTTTCCAAACCATGTGTCTTGCCTCTCTGACTGACAATGAGCAAAACATGAATTTATAAATAAACCATTTTGCCTGGACACAGAAAAGCCTCTAAATCAGGCAATCTTTAATATACGCCCTCTCGAACAATTGAGCATTTCGTTCCTGAAGCCTTGAAAAAATTGGATCTGTGATGGATTGCAAGCCCTATAGTTCATTTTACAAGCATGCCAATAACCATGAGGATCAACTGAAGGTGGAGCTAAGCTAGCTTGGATCTGCCACGTGTCATATGCTGCATTCAGAAGAAAGAGCGGAGTCCTAATGTTGGCCACCAAATTCTGTGGAAAGAAACACGAAGTTGGATCCATGTGCTCAGTACAAGTTTGTGGTAAATTCTTTCCCACCCCCTGAAAGTTTACGACACCTTCAAACATAGATCTTAGCGTGCGACCACCAGATATATCAATCGCATCAAGGAATAATCCGGCATCACTTAGGCATTTGACTTTGATATTGCTCGGAAATAATTCCCGGAATTCATCACAATGCAGTATAGTTGCTAAACCCCCAGCAGAGCATCCGGAAAGCAGAGCCTGATTGGCATTGCGCATTCCCTTTGACATTAGATCTTCCATTGCAGCCAACCATATCCGCTGTCCCCGAAAGATAAGTTGTTTGTCCTGGTTTTGACCTTCACCGCTAAATGATGCACCATCACAATACCGAAGCTTCACTCTATTCCAATTATAAAAATCAGGATTTTCTTCAGCTTTATTGCTCAAAATTCCAGTAAAAGGTATCCTCCTTTCCATGTAATTGGATGAACCACGACGAGTTGTCTTACGATATACACAAGTTCTGCTGTCATAGCACCAGCCTCCTCCCTCCAACTGTATAAGCCAACTGTTTCCCCCAGATCCATATCCTCTATGTAAGTGGTAAGCAGGTAATGTTCCATCCAAACAAAAAGCTTCTTTAGCTGCAGCTCCTTGAATAAGAGTCAGACCCACCAACAAAGGCTTGGGTGCCGCCTCCTCCACAAATGAGACCTCAGTCACATTCAAATCCTCAAAACCATCGACCCATCTGCTCAAACCAAACCCAACAAAGACAACAACCCAAAACAGCTTCATTTCCATCTTTCTCTCTTCCTGACTGCCTTCAGCTTTAAAAATATTGGAATAATACAGTACTAATGGAACAAATGAACAAAATCACCAAAACCCCAAACACCCAGAAGAAATCTATGGCTCTAGAGGCAGAAAGTGTGACTTTCAAAACCAACCAAAGTGCTTGATTTGGAAAAATGAGATTTTTTTTCCCTATGCTATAAAACAAGAACTGGGTGTTTTCAGCAATTTATGTGAAAGAGAAAAGAAGAAGCAGATGGCAGAGACATCTACAAAGGAAATTTTAATTATGAAAAAGGAAAGGGAAAGAAAGCTTTTACAGCAGTTATCAATGAATGGTTTGAATATTTTCAAAAGTATCACCATTTTTTCTATTTCTTGGGCGTAGTGGGAATAGAAAGAAGCGTGGGAATCGACGTGGTTTGCAGCTGTTTTCACGACAACTATATGGATTTTACGAAACTTAGTAGGATTTATTGAAAAGTGCATGGCCCGATCCTCTGTGTGCTTCACTCTACTTCCT
>BMK_Unigene_015492
GTGTGTGTGTGTGTGTGTGTGTGATGGTTGTGAAAGGATTATATTGATGAACTTGGGCCCCACATCTTCAAAAACTGGGGCAGAAAAAAGGGGCATTTTGTAGAATTCCCCTAAAATAGTTAAAAGACCATTAAACTTTGCGGCTATTAAATCAAGGCTTCAAGTTTTTTAAATGGGACTGATTTTTTTGCTTAATCCGTATGCATGAGACCTTCCAACGCCACTAACCCTGCTCATTGGAATGCATCTAGGTGGGCCTCACAAGCTACACCACATATGAACAATATGTTGTTCGCTCATTGGAGAAAACTCCTCCACATACCATGGATCAGTCAAATTTCCAAACCTCTATTTTAGTTGTCCATATCTAGAGATTCTTCTCCATCTTCAATCAACTCAGTTGAGCTTTTATATTAAAACTGCTCGACTTTCAGTTACTAATAATATCACGTCATATTTTGCACAAGAAATAACTATGTTTAAAGTTTTACACATGCAAAGAACATGCATGTTACTAGTGTGTGTATATGCACACAGTGGGCTCCAGGAGCAGCATTGGATATGAACAGTATGTGGCCCATTCATAAAATCTTGATCAGCTTATTAGGATTCCAATCAGGATGCAGATCAGAGCACCACATATTACCTTTTTTGCATGCTCTGCAGGCTGCTAATCAGGATACTGAACAGCTAGCCAAGGATGTTATTCTCCTTGACTAGCCAAGGCCTACTGCATGATGGTCGATTTCTCATTTTCCTTCTGTGAATTATCTTTCCTTTTGTTAATGAATTTGATGTTACCATTTCGCAGAAAAAAAAAAAGATGAAAAAAATTAAATTATGCTATCAAGCATCAACAATATTTGTTACCATGGAAAAATCAAGCTACCATTTTCTCTTAATTTCCTTCTGTCCTAGTTTCCCAAATATGTACACTTTTTTACTCTCTGTTCAAACATTTGAAGACAACCAACATGTTCACAAAAGGAACACAAACAAGTCAACATGTACAAAAGTCTCCAATAAAGTGCTAATGCGCACAGTGAATTGCAATAGAAAAAAGGGATAAATAATACCAGACAACGATCACAGACTAACAATTACAGAGAATCAGAAGATTTAGTTTTCTTCTTAAAAGACAGCAAAGTAACTTGCTTTTGGATCCTTAGATGCGACAAATTACCTTCTCAACGCCTTGGTTGC
>BMK_Unigene_015493
GAAAAAAAAGGCCCTATGATCTGGCAATAGATTTCTATGTTTAAAAAGTGACCAACCCGTGGTCTCTCCACAAAAAAAAAAAGGAAGAAGAAGAAAATGTCAATGTCACAATTTTGCCCCTTCCATGGAAAATGCATGTTGTCAAGACTGGCTTGTTTCTGTAGAATTTCTAGTGCACAAACCCAAAACCCAGCCTCATCGATTTGTAAAAAGTGCTTTGTTAGTTGCCGTTTTAATTATGATTGATTGAGGAGAATTAGTGAACTTTGTACTCAGTATGAGAGTCAAATCTACATTGATGATGCTTCAGCTTCTAATCTTATAACCAAGTTCATTCACTAATTTTTACCAAAAAAAAAAGGTTCATTCACTAA
>BMK_Unigene_015494
GGGGTCAGCTCCAAGGTTCTCAAGTACCTTAGCTGCTACACCTTCACCCTCACATAGTAAGCCAAGCAGCAAGTGCTCAGTACCTATATAATTATGAACAAGCCTGCGAGCTTCCTCTAGAGAAAGTTCCAAAACACGCTTTGCCCGAGGAGTAAATGGTATCTCTCCAGCAATATATCCACTGCCCCTTCCAGCAATTCTCTCAACCTCAACTCGAGCATCCTTAAGATGGATACCCATGGATTTCAAAACTTTAGCAGCAATACCAGTCCCTTCACCTTGCACAAGAGGAAA
>BMK_Unigene_015495
TGGGACTCTTTTATTAAAGAGCTTATATGAGTTATTTGCTCCACAAAAATAGCAAGTGAAACAACCGTCCCTAAAAATCCTCAACTCCTCAGAAATGTCCTTCCAAGTTGCACACAGATGCTTTTCTTCGCTAGGTTATATAATATAGATATCTTTCCTTATTCCATGTTCATCGGGACTCTTGATTTATGGTTTTATTTGTACTTTGAGATTAAGATTTATGGCTTAGATTTATTAGGACTGATAAAAATAAGATGCTATATATATACATCCAATCCAATAGGGATAATTGTAACATATACATAAAAGGTGTACCCTACAATACATTAGGAAGATCTATGTGATGATGCTGTGATTACAAAACCATGTGGCTGTTAGTTCATGTCATGTTAACAATTATTAGAAAAAAGCATTATAGTGATTATAACCGCAATTGTAATCCCGAAAGATTGGAGTTGTAATTGCTCATTTTTCTGCATGTATAGAGGTGGTCCTCTGTAATGAAAGACACAATTCAATCTGCAATATTATCCCTCACCAAATGGATGAAGGTTTACTTGAGTTTACAGTCTGATCTTATGATCTATAAATATCGATTGCATGAGTTTGATGCAGGTAAGTGTAAGATGAAGATAAGATATTTGCATTCTAAATCATCAGACCCTCCTCACATTTTTCATATCACATATGTTTTTCACATTTTGCTCATTAATCAATAATCAGTGATCTCCTGTCAGGTCAGGTTGCATTTGTTCCATTTGTAATCATCCCATAAACTACAATGTGTTATCATGCACAATCTTCTTTTAAAATCCCAAACATGCGAAGGAGATTGAAAGGGAAATCTAACAGAAGCCCCCAAAAAAATCCTTACTTTCACAAGCAAAGTCTGCGGC
>BMK_Unigene_015496
AAAGCCTTGAGAAGTTTCTATTTAGTACGTTCCACATCTTTCTCTATATGTGATTTCTATTAATACATCATACATGCTTTATGTTTCATAATAGGCATGAAAAGGAGGATATCTCCCCATTTCCATGTAGGGGAAAATGATGGTCCAAAGCCTTGCATCAGTAGGAAGTGATAGGACTTTAGCAGCAGCAATTTGATCTTTCGAAAAATGCTTCTAGGCACCACAGACTACCAACTCTGGAGTCTCCAGATTGCTGTACTTGCTATTATCCATTTGTTTTACCTTTGTTTTCTTGTCGCTAGCTCATACATTCCTGTTTGGAATGTGCATGCTTAAATTAGTTTTTAGATAATGATTTTTTTTTTCTTGCAGTTAAATACTGGTGTGAATTGTAGGATCACAAACAGATTTTTGACACTTTTTTTATTCAATGTTATGATGTAATTATGAAACTTGCCTGCATACTAAAGAATTTTTCCTATTTGGTGCGCGTGTAGATCCAACCAAACGTGCATGTTTGA
>BMK_Unigene_015497
ATTGATACTTTACAGTTTTATAATTTGGTCTCAATCCGATTATAATTTTCTTTTCTAAGGGCTTATCATTTTGTTGGATTAGATCTTTCATTGGATTCGGTTAGATAAGATTTCTTAGTTAGATTATATATATCTGGCTTGAATCAATGTTCAAACTTGATCTTTTGTATCTTGATTTGTTCCTTGTCTGTGCGGTGTGCACTTAATCGATCATGGCTATTGCACTTGGATATAATATATTTGTCTTTCAGTTGGATCACCAAAGCCAAGGATCTGATTATATTTTTGTATTGGACAATGATTCATGTTGGATCTAACATTTTGTGTTTGGCTGGATCTCTAAATCTGATAATCTGTTTCTGGGGTCGGGTTTTTGCATGCAATCATTTGTGATTTGTCTCTGGGTTGGATCTTGGAATCTGATCATTCGTGCATATCTAATTAATCCTTGCACTATGGTAGATTTCCATTGTATTGTTCAATGGTCACGGTCATCTGCTCTATATGTATATTTCTCGTCTATTTGTTTCATTTCATGTGCACAACCAAGGATCAGAAAATACAGTTTTGATGTTGATCTCCTACATCTGTACCATTGATGTGCATTCGCG
>BMK_Unigene_015498
AATAATCTGATAATTTGATGGGGATAGTTTATTGCATGACCCTTAACCATGAAGAGATCTTTTTATCTATTCTAATTCTAATTGCAGAGATTCATACAAGTGGGCCACATGAGCGGGACTAGACTGGCAAAAGATACCATCTGCTAGTAGGTGAAGATTCATACAATTGATTGGCCAGTGGCACGAACTTGCCTTGATCTTGTGATTGCAACCGTCTAATCCATTGGCTATTATTCATTGATTAGATGGCATTGTTAAGCTCAAACCTAGTGCCCAATTTTAACTATTATTATTTGTGTAGTGGGCTGCAGTCCAATGGCAGCTGAAGAGATCTGAACCCAAACATTAAAAAAAAAGAATGAAGGCTAACAAGTTTAATAGTTAAATCCTCCACGTCTTCTGATAGTCAAAGGAGGACGACGCCAAGCACAGCGGATACAGACAGACTGAAGGCATGTTTGTTGTTGCTATAGCTTTATTCCCTTTTTAACGTTGCAGCTTCTAGACGTTTACAGGTTTCAGAGAATCGTCTTGGTTTTGGGAACCCAAAGTAAGTCCCTTCCTTTCTCAGATGTCCAACTAAATGCACACTTGTTTTTTGGTCATTGGATTTGCTTAATATTTCATCTTAATATTTTATCAGTAGTGCTACA
>BMK_Unigene_015499
GTCAAATTATATTTCAGTCTTCTATAAGCGTTGTGTACAGAATTTTATCTGAACCCATCCATGGTAACTTGATGATAGAGAACTATCTACAACAAGGCAGCAAGGCCAAGGAGACCGGCACCGACGATACCGGCACCGGCAGTCTTCATTGGTGCAGCACCGGAAGATGAAGCAGAGGAGGCGTGGCTGGTAGCTGAAGAGGAGGCAGATGAGGCCTTGGATGAGGCACTGTTGAGAGCAGAGCCAGCAGAGCTGGAGATGGAGGAGGCTGCGGAGGAGTCACCTGCGCTGGAAGCAGAGGAAAGACGGCTGGATTGCTCGGACATGACGGAAGATGTCACACTGTTGAGCGAGGATTGGATGGATGATGCAGCGCTGCTGAGAGAGGACGAGACTGATGAAGCTCTTGAAGAGGATCCAGACATGGAGCTGGACATGGAGCTGGCAGCTGAGCTTCCTGAGGAAGCCATAGATGAGGCTACGGAGCTGGCGGAAGAGGCAGCGGATGACTGAGCGAAGACTGGGGCAGCGGCCGCGAGGGCGATGAGAAGAGCCTTGTACTGCATTTTGAAGTTGGTTGGTTGGATTGAACTTGGGAGTAAGGTGGTTTGGTAGTTGTACAAGTATTGAAGGTTTT
>BMK_Unigene_015500
AAAAGAAAAAGAAAAAGAGAAAGAAAGATGGCTGATGATAATACAAAATTTTCATATCATGTTGCATACTGACATTCAAATTAAGCGGAATTTATTAGTTGCATAGTCCGTAATATGCAGCAACCCAAATTCATCTTGGCCCTACTACCATTAACAAAAACCCTATCTTATCCAAGCAATTATTATCATGTCAGCAAGCTATTTTATGTTTTTCCCCTTGAGATGCCATATTGCCATTATTCTCTTCATATAGGTGGACCCATCACTACTAATTTCTCTCAAATCTTTGAAGTTGGAAGGGCAGAAGTAAGAGACAAGAATTAGTGGTCACTTCAAAAACAAAATAAGAATGAATGTCAATTTGGTTTGGCATGCTTTTATGCTACTTAGGTGGTCGATGAGTCAAAACAAAGTTTTGCACACATCAAACTGGAGGCAAGGATTCTGGAAGTGTCCGCAGTCTGTTGATATTCTCGGTGTACTGCTGTATCAATGTACAGTGTTGTGCAGCAAAGGTTGATAATAGGAGTTGAATGATTACTTCAGTAGGTCTGAAAACAGTATTTTATTGATACCAACTTGTATTTGCGGCTGTTTGCCTTAGTGTTGTTTCTAGATGGGATGAAGACCATTGGCGTTAGGAAAAATTTGCTGGAAATGTCTGGTTCATCTCGGAGAGTCTGAAGGAATCCAGAAAAATTAGCTGGGACACTGGATGTATATAAATCTTCTGTCCATTATTGTGCTTTTAGCACCAAAAGTTAAG
>BMK_Unigene_015501
AAAAAAAAAAAAAAAACTGATTGGGGTATTTGAGTCTGCTAATATTTATCCATTGTTTTGCTCATTTCCCTTTATTTGCATTATCTGTTTATTTGATTATATAGTCTATTTACATATATTCATCTGAATATGCTTCTATGCACCCACATGAACTTTTATTTGTGATTTTGTTTTTGAAATGAGGTTGATGTTCACATACTCCATATTTTGACTTTTGCAATTTGCATGCTAGACAGTACTCTAAACCATAACTTTTATAATTTATCTGGTTAGTCATAACCACTTGTCCTAAATTTGAAACATGTTTGGATAAAACATTCCTGGAAATCCAGATTTGCCAGCAAAATGCAGAAAATCATGATGGAAAAATATTTCATACATACTGTTTCTTAAATCTTTTTATAGATGTGATGTGATTTTATTCTCTCAGGTGCTATTTGGGTTCGGAGCTT
>BMK_Unigene_015502
AAAAATATATATATATATATATAAAATAAGAGGGGGTAGTAATCAAGTGGTTGGACATCTGGATTCCTGCAATCTAAATGATCAATGCTGTCAGAGATGATGTTATGAGAAATTTAGATTTTGGGTATATCTGGAGATGGTATAGGGAAAATGTGGAGCAGGATATGTCTACGTTGTAGTTGTTGTTTATGTAGTTGTTGTTGTCCTCGTCTTTTGGGTATATCTGGAGATGGTATAGGGAAAATGTGGAGCAGGATATGTCTACGTTGTAGTTGTTGTTTATGTAGTTGTTGTTGTCCTCGTCTTTTGGGTATATCTGGAGATGGTATAGGGAAAATGTGGAGCAGGATATGTCTACGTTGTAGTTGTTGTTTATGTAGTTGTTGTTGTCCTCGTCCTTGTTATTGGTGTGGTCATTATTATTATTATTGATGGTATTGTTAGTGTTGTTGTTGATGTCATGCACTGTATTTGTTACAATTATAAGGATAGGTCGCAACTGCCAGGATATAAACACAACGTACCC
>BMK_Unigene_015503
ATAAAACGGCCAAACTCCTTATGGTATCAAGAAAGTCCTTTTGGTCTTCTGGGTCCCTTACTCTCATGAATTTCTGTGTTGGGTCAGAGCTCTTTTGACCAGAAACCGATTTCTAGAGAATAATCACCTTCTCGGTATTGTGGAACCTGCTGTTTATTCATCTGGGGTCGTGGTAATTTGGGTGGATTCTTGAGGGGTTTTGTGATTGGGGTCTAGATCTGAAGGGTCTATAATCTGATGCACTTTCAGGAACATTATTTTCCATTTCATTGAGAGGCATCTGAGATAATTTCTTCATTTACTAGTCTATCTTTGGCTTTGTTAATTATATATGGGCAGAATTTTAGCATTTCATGGGATCTGTGGAAGATAATGAACCACTTACAAAACGTATGAAAGCATCCTCAGGAGAATTGAGGAGTCTTCCAGACAATTTGTCTATTACTGAGCCCTTTAGCTCTCTGGCAGACGCAATGGCAAGACCTCTACCATCCCAAGGGGATGAAGAATTGGTTGGTTCCAAGGGAGTAATCAAGAAGGTGGAACTAGTCCGGATTATAACAAAGACACTGTATTCTCTCGGCTATGAGAGAAGCGGCATGCTTCTTGAAGAAGAGTCAGGAATTCCCTTGCATTCAGCCATGGTTTCTTTATTTAGGAAACAAGTACTAGATGGGAATTGGGAAGAAAGCCTGGACACATTGCAAAAACTCGGTCTCAGAGATGGAAATGTGCTCAAGTCTGCATCATTCTTAATATTGGAACAGAAATTCTCTGAACTTCTGGAGAGTGAAAGAGTCATGGATGCATTGAAGACATTAAGATTGGAGATTTCTCCACTTGGTGTTAACAAAAAGCGAGTGCATGAGCTT
>BMK_Unigene_015504
CCACACATGCAACAACTGTTATGGGTGAGCGAAGAAATGTTATGATAAAGAAGAAATCATTATTTTCTATTCTTTTTATTTTTTTGGGTAATGATCCCGTTTTCTCACTGCTTATTGCTAGCACTCGTTGTAAAAATGCTAGTGCCACACTTATAATGCGAGAATGGAATGCATGTTATAAACTGGAACTGAAGATATTTTTCTTAAGTTGTGAGACTTAAAATACCATTGGGTAACACATCTTTTGCAGCTCCGAAGAGGAAAAAGCCAAGG
>BMK_Unigene_015505
GAAGAAGAAGAAGAAGAGAAGAAAAGAAAAGAAAAGAAGGCGATCGTCGATCTCCTTGGAAGCATTTGCAGGAGGAGAAGAGAGAGAGAAGGAGAAAATGCCAGCGGGACATGGACTTCGATCTCGAACACGAGATCTGTTCTCTCGACCATTCAGGAAGAAGGGTTACATACCACTCACCACGTATCTCCGAACGTATCGTATCGGAGAATTCGTGGACGTCAAGGTCAATGGAGCTGTCCACAAGGGCATGCCTCACAAGTTCTACCACGGCCGCACTGGAAAGGTCTGGAACGTCACC
>BMK_Unigene_015506
TCAATGTAATCCAACTCAAGATTCCTGCAAAAACATGATAGCAGTGAAATATTCTAAATGCCAAAAGCAACTACATGTGGATTATGCCTAGGGAATGTGATACGGTTTATTGGTCATGTGGGCCGCCGCATCACAAGCCATAAAGTGATCGTACCATTCTGATAGTCACATACAGTCTGTTTATTTGCATTAAACATATATAAGCATTCATGGTGAAATGAACTCTATTAAAGGATTAAGAGGATTTGACATATTAATCCTCCTTAAATCCTGCATCCCTAATTTCATGACCGGAAATCTAGAGTCGTTTGATCCACATTTTTTCTTTTTTTGCCCTGGAACCCATGATATCATGGGATCCAAATGTAAAACGTTAAAAAGCCGTATCCCAAGATATCATGGGTTTTAACACTTATATCATGGGATCTAGGGAAGAAAAGTAAAAAAAAAAATTTGTGGGCCAGAGTCAAACGATGGTGACATTAATAGATTTTCGGTCATGAAATTGAGGGAACAAAGTTTACGAAAAATTAATATGTCAAATCCCCAAAGATTAATGAAGAAGTGAGGGGCAAATGATATAAAGTGGAGACGTAGATATGAGATTCTATTTACTATGTATTGAATTACTACGGTGATGGCTTGATAATCATTTCTCATCATCTCTTATCTATTTTCATGAAATAAAAGATTATTTGACGTTCATTTATGCAAATTCACTGTTGATCTTCATTTTTAACCACATATATAATGAAATCTATGTATTCTACTGTTACGAATGAGTGTTCAAACAAGCAAGCAAAAAAGTTTGCATCCAATCCATTGGTTAGGCTGCTCTTCTTCTTCTTATTGGATGGTTGGAGCTATTTATGATTTTGATCAGTTATGGCCTATCCAATTACTGTCCCACCGTTTCACCACCTTAGATCACCTAAAGACATTGAGACACTTACCCTGACAAATTGGTATTTTGGTCTAAAATACACTAACCTTTTGGTGGAATGCTGACATGCAATGCAACCATTCTTCTTATTGATAGGATTATTAGAAACCCTTTTTATGCTACTAAGGTCTTTTATTTTTTTTCTGGTAAATCAAAGCTTGCTAACTGCTAAGTTAGTAACCAGATTAGAGTAATAAAAGTTTCTCTGATGATAAACTTGAAAGAAAAAAAGAAAAAAAAACAGTGGTTAGCATTTCAACGTTGAGCCTGGTTGGATTTCTAGCTCAAAGAAATCTCATGCAAGTGGCATCCAGACTGGAACGACCCCCCGATAGAACCATGATATTGAATACACAGTTTTGATGACCAAACAGGGCCCGTTCATGTAAGTGTGGCCCACCCATGCCCATCATCAACAATTCAACATCAGAACCAAAATTCCTAATTCCTAATCCCTAATCTAGAACATGAAAAAAAAAAAAGAAAGAAAATCAGTGGCAGAAAAAAAAAAAAGAGCAGTGGCAGCAACAGCAACAGAAAGAAAACAGCAGCAACACAAGAAACAGCAGAAGTAGAGCCGTAGAGGTCACCAAAAAGCAGCAACAGAACAAGAAAACAAAACAAAAAAAACAGTTGCTGGAAAAAAAAAAAAAAAACTGCAGCAGCTGGAATATCGTAACCGGTCAATTGAAGGACTTATACCCAATGAATGTTGGCCATTTTTCACTTTTCTTTCAGATTCTCAATATTTACATGCTGATGGATTGTTGGTCTTTATCTTAATTTGGAGAAAAGATCCCACGCTTTATCCCTGTATGATCAGACCTGAAAACATGGCCAGATAGCTTGATCCATCAGTATGGTGCCGACAGTAGCAAAAACCTTGATTCATCCTGTTCGGGGCTCACTTTAGTATAATAGAACATGCCCACATCACATGGGCACCTCTGGTTAAGATTCGGCCTACATTTCTGTTCAATCTGAAATGCATGGACTGTAGGATTGATCATGTATGAAATATAGTTTTTGTTTCTACACAGTCAAGAGTCCAAAGGTATATGGCACTCTTATTTGGGGTGAAATATGGGACAGTTCTGAAATAGAGGCATCTATGTGATATGGGCATAGTTTGATGGTGCAATGGTGGGCCCTACAAAAGATACAAGCCCCCATCAGCACCATATTGATGGCAGCTTGAGATCATTTCTCTTCAATCTCTTGCCAGTCCTGAAGCTGTGGGGGCCTATAGGATCGTATCATGGGGGAGAGAGGAAAAAGGATTGAAGAACCTCTTTTTGTTTGGAAATATAGAATTTCTTTCCTTTTTCTTGGATTCTAGGATGCAAGCAGAAGAGTAAATAAATATCTTGATGTTTGTAGGGAAATCCAGGACTACGTAAT
>BMK_Unigene_015507
CGCTGTCCTTGTAGTAGAAAGGCAAGACCGAGCCCGCCGTCAGGAACGCGCGCCCACCACGCTCCATTTCCTCCTTCCTTCCTCATACGACCCTCGCTCCTCCCTCTCCTCTCTTTTTCTCTCTCACTTTTTTCTCATCTTCTCTCGTTCTCATACCTCTCTGTTTTTCATTCTTCCCTTTATCTCTTTTCCCACACAAAGCATCAGAGCAAAGAGAGAGATAAAAGACCAATCTTCCTCACCTACTACACACTCTCTCTTGTTTCTGACTCTCATACAAAAAAAAAAAACCTTTTAAAACC
>BMK_Unigene_015508
GCGGGCGATGGTGGCCCACTTGTTGCCGTGGGCAGCATGTGCGGCGATGATGGTCGCATCTTCTTCGGCGCAAAAAGGGCGGTGCTCCACGGCCGGGCTGAGCTGATTGCACCACCGTAGTCGGCATGATTTGCCGGACCGGCCTGGAATGCAAGAGCTTATCAGAGACCAGTTGCGAGGGCCATGCTGGTCGACCAGCTTCTTCAGCTTGGCATCTTCACTAACAGTCCATGATCCTCTGATCCGATGAGCCCCACCAACCATCTTCTCCTCTTTCTCCTTCTTAGATCTCTCTTCAATCTTCTCCTATCTTTTCTTTCTCTCTCTAAAAAGAAAATAGAGATAGCAGTTGGCAATGTGGCTTCAGCAAACTATTCTTATAATTTCTTCTCTTCAGTACAAAAGAAAAAAAAAAAACCGTTACAGAGATAATAAGAAACTGAAAATCGTTGGAACTTGGAACCCCATGATAGAAAAAAATAAAAAACCGTTTTCAAAACAGCTTGTAATCTCTTTCTGGGCCCTGTGCTTTGAATTCTACAAATAAGAAGAGCAGAAAGAGATATAACGAGGGAGAAAGTTGTAGGGCTTTTCAACTGCCGTGAATCCGAATAAATACAGGTATTGTTTCCTCAACTTATCCGAGATTTTTTTGGAATATAAACTTATTCAACGAAGAAA
>BMK_Unigene_015509
GAACTTGTGCTTTGGCAACACACCTGGAAGATGTAAACAAAAGAAGAAATGAGGATTGCACTGTGAGGGGTGCCTTGAGGGGGAAAAAAAGGAACAAAGAAGATGCAGACTTTACCACAGCACCTTCATCAGAAGGAGCCTGCACTGCAAGTTTTGCTCACCTGTATGGCTGTAACACAACTTACAATACAGGCGCCTGTCTATAATTATTCCTTGATGAAAAATATCTCCATTTCATATAAATATGGATGATAGGAAGATTTCACATTAAGTTTCTCGTTTTCCTTTTCTTTTTCTTTTTTTCTTTT
>BMK_Unigene_015510
AATGTTGAAGAAATCACCAAATATCTGTCCATTCCAGTAAATAGAAGGTTATCCATAAAAATGTCTTCTAGTGGGGAAAAAATCAAATTTCACATTAGTTAAGATACTACTCTCCACATCCAACCCCAAACAAACCAAAATCACCAAAAGCACAGCCAAGAAAGGAGGAAAAAAAAAAAGGACTGAAAGAAAACCCCAAAATCACGGTGTCCAATTCCGTGCTACGTAAACTATCGGATTCAACCTACATCACTACAAGCAACAACAGACAAAATATACAACTACCAAATCACAAACCCCAAACAAGAAATGGGAAAAAGAAACTCCAACCACAATCAACGCATCCATATGAAATAATACCGTATTCATCACATTCTTGAAAGTTCTGCCCTTGTTACAAAATAATCCGACACCCCCTTTTACAAAATCCAAGTAAAAAAAAAAAAAAGCATCTTTTGCTGTGTTCTAGCATTAAACGCAGAGGGTAATAATTAGAAGTAAAAATAACAACTTTTGGTAGCAATTCTCAGTACATCCAATCAAACCCTAAATCTGCATAACGAAAAGATGAGATTTTTTTTTACAGAAATAGTATCGAATAGAAGCGAATCGATTGTAACATCAAATGCCAAATGAAAGAAAATGCATATAAGGTAGAAATAGGGTTGAAGGAATCTACATACGAAGATTTAGGTTAAAAGAGAGA
>BMK_Unigene_015511
GTTGTGCACTTGGGTAAACATCTTTGCCCTGGGACTTCTCTATATGCACTTTTACATCAGCAATAGTGTCCTTCGGCTCCGCTTCGATCTCGAAGTGGGTTCCTTTGAGTGTCTTGATGAAAATCTTCATGTCGGAATCGAAGAAGATGGTGCGGGAGCTGTTTTGGTGAGATGGAGATTGGAAGATTGGAGAATCCCAATCGCTTGGGAGGAGAGGAGAGAAAAAGGGGCGAAAAAAAGGAGAAACCAGTTGCTGGTGTGTGCGCACATCCCCG
>BMK_Unigene_015512
GTGAAAATAGGTGTATCTTGTTCTGATGATTCACCAAAAGAACGGATGGAGATGAAAGATGTTGTTGTTGAAATGCATAAAGTGAGGGACTTTTACCTCAGTGCTGAAAAGTGGTAAGATACGCATAATAGACACTCATAGTGAATGATGCTTCGTCTTCGCTTAGTTATATTGAGGTTTTCTTGGCTTGATGAGAGAGTATGAAGAGCAGTGTCTTCCTTTAGTCTTTATTTTTATTTGTTTTATCAATAGTGTATTTCTATTGTCTTACATGATGAGATGGTATGAAGAGCAAAAACCGAGAGCATTATAGTTCT
>BMK_Unigene_015513
GAGAGAGAGAGAGAGAGAGAGTTTTGGTGATTCTTTTTCTCTTCTGATATTTGTGTTATTTGTCTTTGGTTTGGTTTGAGAAATAGAGGCAGTAAGGTATAGCTTAGTCCATTAGTTTTCAAGGAGTTGTCTTGAACCAAATACTATATTCTCTATGACTTGTTCATATTAAAGCATTGTTCTTTTTCTCGGTATTTGTACTTTTCATTCTTGTGTATCTATCCATACATTTTGACTGTGAATTGGTGTGCTTAAAGTGGTTATTGTTTGTTTGCTTCCTGACTTTGGAAGCCACAACTACACAGAAA
>BMK_Unigene_015514
ACTTGGTTAATCTCCGCGGTCTCTATTTGAAGGGTTGTCCTAATTTAGAAGAACTTCCATCCCAAGTAGGAGCGCTCACGCAACTGGAGGTGCTTGATTTGGGAGGCAACACAGCAATTAGATATCTACCTAGAGAGGTCGGGGAACTAACTGGTTTGAAACGTTTGATAGTGGGATTTCAATACCGCAACTGTTCTCAAAATGAGGACGATGAGGCTTGTTCCCTAGATGATGATAACAAGGACCCTTGTTCCAAAGATGATGATAATGAGGACCTTTGTTCCGAAGATGATGATGACGATGACGCTTGTTCTCAAAATGATCATGACGAGGATAGTAAAGAATGGAACATGAAGTTGAGAGTTCCAACTG
>BMK_Unigene_015515
GTTGATGTCCATGGCCAAGATCTGAAATCGAACCAACATCACCCCATCAGTGAATTTGGACTTTTATCTATTGACTAAGGGTGCCTTGTTTGAATGTAACCCAAATCGGAATTCGGCAAAACTGAAGGTTTTTTTTAAGTCATCTCAACACACATCATCCATTTGGGTCAGAATAAAAATCAGAAATAAACTCTATGTTGTAGCTTTCAACTCAAGTGATTCCGATTTGGAGTACTTGTATGTAAAATTAAGAGATTCGTATTACCTTTCCATCATCAGGAAGAGCAAG
>BMK_Unigene_015516
GCAACTGCTGGCTGGGACCACAGGTTGGTATTTTGATCTTTTCTCTTTTTATTCTTTCAATACAAAATCTTTGATTTTTGTATGTTGTTTTGCTCATGCAAACTCATTCAGATTTAAATTTGGCAGAGGATATGTGTGCATAGGTTATGGATGAATTGCTCAGTACTGGCTGTAGGCTTACCACATAGTTTTCGCCTACTAGTTATCTGCCCTAATGAAAACAGTAGATAATGCTAGTTAGTATTGTGAAAGTTAAGTGGAACTCTAGAATGTTTAATTTTTGATGCATTAGTCGGAAAACTCATTTTTCAGACTTTGAAATGAATAGATATAAGAGCCTTCTAACTGAACCTTAACTGCCAATCCTGTGCTGAAGTCTTGCTTTTGTTCCCACTCTGCTGCTTCCTCACTCTTTCATTTGAATAACATCTTGCTTTACTGATATATATAAAAAAAAATCTTGCTTCTGCTCCCGCTCTCTATTCATTCTACCAAACTGTGACTTGACAAAGGTAAATAAAAGAGTTTACAAGTTGGTGCAAGGTATGAAAGATAACCAAGTTTGTTACTCATTTGGAAATTATTTACTAACCAACTCATGAATGGGCCATTTGGTTGAAGATTTTGCTGATTGGATATTGCTACAGACTTGATGTATTTACATTTTTCTTGACTGGTATATGAAAATTGACTTGCTGAACATGTGCCGCAAGGGAAGCTTTCCTGAAAAATCCCTAGGGCTTATGGGGCAACAGGTGGCTTCGTAAAATGAGAGAAAATAAAGATTAAATTTTTTTTTATTTGCTGCTCCGGCTGCTGGTAGCTCTAATCAACTGTCAAAACTGTAGGTGGGAAACCCAAAAATCCCAACAAGTTACAACTCCGATCGTTCTTGTAGTATAAACCCTCCCATTTGACTGGGAATGGGTAAACTGACATATATATCCTCAACCTTCCACGTTAGCAAAGGGTAATTTTGTCACTTGCTGTTGCTAAGGCAAGGAGCTGTACAGGTATGGTGCTTTCACATGGATGAAAAACACCTGTTGCCTCTAGGAAATAAATCGTACTTGACAGATGTATGCATAAATGAATTAAAAGAAAAACAAAAGTAGCTTTCTGATTTAATAAAGTTATTGTTATATTTGCTCTAATTCCATTGTTTAACTAATTAAGATGACCTGTCAATTCTCATGAGCAGAGGAATTATTGGGCCTGTGTCAACACACGCATGTATTAAATGAATTAAAAAAGCACCATGGTTTTCACAAAGTTACTCATCAAATGTACAGTTTTTGAACATTGAACACATGCATAGTGGGACCCATCCTGAGTGACTTATAGATGACAGAGGAAGGCCTGGTGACCTCACGGGAGACACATTGCGACCAGATAATCTGTTTATGAGATGCACATCATTCTTGGGGGATGTGCTTTGGGCTGCTTTGGAGGATTATGCTCCACGTGCGTTGTTTTCGCCTCACACTTTGGGTAATTGGAATGCCTCAGTGTTCTATAACTGTGTTATGGGCCTTTGGCTCCTCAAGTGTCATTTTCTTGAAACAGGTCTCTTGATTCAGCTCGAGAAATATTTGCATTTTAATCTCCTTTGAAAGAAGGTTTAGCTAGCTCCCTTAATTTTCCTTGTTTGAACTTCTTAGTCATTTGTCTTTTATTCATGGGGTATGAAAATGGGAATTACATACGTAAAGTTTACACATTTAGAACATATTACCATGTTTGTTTGGA
>BMK_Unigene_015517
CAACTAGAATCGGTAAAAGAACTTAATTTGTATAAATCTATCAAAAGAATACAAGAAGAATGCTGCCAAGAAAAAATGCTAGCATCAAAGGACTTCCAACTCAGTAACAAAAAATTTACGGATATTTATATTAAGTTATGTTATAAATACAATAAATGCCGTGCCTTATAGTTTGGCTAGTAAGATAAAATGCTAGGCACACAGCTGACACAGATTTTTGTCCGTTCAAACAAAGTAAATTGTGCAATTCATTGACACATCCTGCAGTACTTCTACACATGTTACCAAGAGGCAGATCAAATCCCAACACTATTGACTGCCTGGAAACCTCATTCTTAGCAAAGGAGCAGCGATCTCAGTAGCCTCCAAAGAACATGTTGGATAGAAACAGCCATGAAATCTTGCACCCAGGCATCTCTTCCAGACATACTCTATCCTGCCTTTGAAACCTTATTCACAAATTTTATCAACTTTCAAACAGGTTTCCCTCAACAACAGGATAATAAGAATTCCAACAGAGATGCACTTCCTCCTTGATTCTTGGCCCAAACTGGACCCAATGAAGGTAATTTTCATCATGATGCTCAACTGCTAGTCTGCTACAATACTGTGAAGCTGCCCATGAAGAACAGATGTTGGGGGACAAGCTGGAAGATGCGTGTATGTATCGCTAATTGGTGGGAAGCCTGATTTATCTCACCATTTCTCGGCCAGACATCGCATTTGCAGTGGATGCTGTTTCACGTCAGCACTCTCAT
>BMK_Unigene_015518
AAAAAGAAACAAAAGGAAAGAAAGGAGAAAATAACTTGAAGGTGGAGGTGAAATGGCACAGCACAGCGGTAACCTTTTTGATTTCACACCCTGCAGCGGCTTGGGTTTGATTTCGCATGGCGACGGAGATGGCAAGGGTTTGACGATGGCAACGGTTTTGGTTTGATGCTCTCATCGTCGGAGGAAAACGATGGAAGAGAAGGAGAAAGTGCTGCTCTCGTCGGAGGAGGAAGGCGATGAAGGAGAAGGTCAGCGCCGGTGATGCTCTCGTCGTCGGA
>BMK_Unigene_015519
GATTTTCCAACATTTGCTGACCCCTGTAATCATGAAAACCAGCAGTTATATATATAATATATAAGAAAGAGGAGATCTTTAAAGATGCCAGCAAGACTTGGATTTAAAAAGAATAACTTTTCTTGTGTTTCACAAATGTCAACCATGAAGCAGCTGAATGTAAGTCATCAATCCAAAGAAATTGTGGTAAAAGTTTTAAAAAAGATGTCCAATCCTATTTCAAAGACCAACTTGAAGCCTTGTAGTTCAAGATTTCACTAACCAAAATGTACACATCTCTGCCCT
>BMK_Unigene_015520
GGGTTCCATAGTTATTATCGTTGATACTAATTGCATATCATATACAAAAGCCTGTACGCCTCCCCAGAAATCTGCGTCTTTTCCATTACAATTTGGACTTTGTGCCGCGTGCACCTCGGTCGTCAGGGGTGGGCTCCGTGTCGGATGTCTCTGCCTTCAAGCTGATCGGGTCACCAAGCTGCGAAGGGTTGGTCTCCTGAGCTAGCTGCTTCAATGACTTGTGTCCGTCCTTCTTCGCACCCAGATCTTGCTCAGTGGGTGTAGTGTTGGACGTCTCGGCCTTGAGGGAGACTGGGTCGCCGATCTGAGTCGGGTTGGCTTGCGCCTTTTCCTTGAGAGTCTTGCCAGCCATGTTATCGAGTGGAAGTGAAGAATGCGACTGGG
>BMK_Unigene_015521
AGCCATCCATAATAGACAACTTGACAATCTGAATCAACAATGCCACACGCATTGTTTGTCAGATCAAGCAAACATTAGATCAAACAATATATATTTCCTCCATGTAAATATGTTAAATAAAAAATCAGTATTTGCTCCTTCTGAAATATATGAATATATAAATTCAAAAGAACAAGGGTCTAAAAATGGAAAAAGAGGGCTGGATCTCACATTCTGCCAATTCTTTTTCAGTACCAAGAATAGGAAATTGACACTAAGTTGCACATTCTGAAAATTTTTCTTCTCCTCCATCCCACAGTTTCCAACAGCAACACCCATACAGAGAACCTTCTTGAGCTGAAACTTGACC
>BMK_Unigene_015522
CGGAGAAGTGTCCATGCTTCCTAGTCCTAGATTCATGATTGTGACCATCATCATCATTGACAACAACGGTGACAGTAATAATACTATAATTCTTTTATCTAGGTTATCCCTTGAAGGATTCTTTTTAAAGCTTCCCCCTTGAGGCTAGGTCCCCTGTATTCTGCAAGTTTATGTGTGCATTTGATGATAAGAACGCTACTAAGATAAAGCTATGTAATAGTGTGTGTGAATATCCTTCCTTTTTTATTTTGTTTTGCCCTTGGATGATTTTCCTTTATATGGAAAGTACATGTCTTCTAGGAAATGTGTTTCCAACAGATGGGAAATGGATTTCCATGGAAACCAGTATCAGGCCCTTGAGTGGGTTGGTCTATTTCCTCAACTTCTCTTTATACTTCACAAAAATGGTCGGCCTTCATTTAAAAAAATAAAATAAAATTCTTTTCATTCCCTCTAGCAGACCTTGGTTTTATATGTGGGTTCCGATGGCATTTAAGGTTGCAAATGTCTATTTGAATGAATAGCTTGAATTCCATGTTGCTGTTTGGTTAGTTTTCAAGAATCTCAATCCTTGAAAATTCTACTACCATTGTCATGATATAGCCCATGATGTGTTGATTGAACCTCAAGGCACTGCTGGATGGATTCTTTGGATGCTTTGTTCTTTTGGAAGATTTTCTACTGTCTTTGGATGCCTGGCATCTAGTAGCTTACTGAACTCGCTTGTACTCAAATGACCAGGTCACCTGACTGCCAGGAGTGA
>BMK_Unigene_015523
AATAGCGGAAGCAAACCATAAATCTCATGGTATCAAAATCCATATATCAAATGACAGCAGGCAAAGTCTAAGCTAGTCTCAAAGTGCAGAATATAATGAGTTATACAGATCAAGATATAAAGCCCAATCCCCACATGAATGACTCTCAAAGCCCAAAAAGAAAGTCACTCAACCCCATCTGTAGGCTCTCCAGCATCGGGCAACGGCCCTACAGCACCCATGGCCCACGCATACTCAACTCAAATGTCCTTCATAAACAAGGTCACCTCTAGGTCAACCCCAGGTCAAGGTCCTCCATTTCCAATTATTAATTAGGTATAACAATGATGTAATAGGCACAAGAGATAGAGAAAAAACATATGATCATAAGATAGTAAAATCAATCAATGGAAGATAGAAATAGTTAGCCCAACCTAGGTCAATGCCCCCACCCCCCATATTCTCCTTTTCTTTTCATTTTCAACTCTATCTTCGCTGCGGGGCCCA
>BMK_Unigene_015524
TGGAGTTATAGATTAAAAAAAAAAAAAAAACTATTAGAAAAGAACATTCCAGTACTTTCTCATGATCACAAACTCCTACAACAACAACAACAAAATCAAAACACCTTTCCTGGCCATTGGGCTAAGATCAACTGTAGCATCTGTTCTCATCAGTTTAAATGTAAATGAAAAAATAAAAACAAATTGACCCCAATTGAGAAATGAAAACAAACAAAAGAAAATATCAACCAAACCCACAAAAATTAAACCCAATCCACATGATACCCAGTACCCCAAACATTGAATTTTCACCCAAAAAAAAATCTAAGTTCTCCTTTTCATTCACAAACACCAACAATATAATCCCAAAATACACATAGAAACAGTCAAAGAACAAAAAAAAAAATGTTTTTCTTTTTTAAAGATGGAATGAAGTAATGAAGAATGTGGTAATATGAACTAGCTATCAGAAGCTCAAAAGA
>BMK_Unigene_015525
AAGCAATACAATTTTTTTTCCCTCTATTTTCATTAATCAAATCATTAATTAATAGAGCCAATCCCAAAAGTTGGTAAAGTTAATCTAAAAGCAATTCAATTCCATCTATATGGCTGTTCAACATTTTTAACATTAGAAGATAGATATATGCTTGGTCAAAACATCAGGGCAACAACCTGTATAACTGAAGCAAGATGATGAATAAAAGCATACAGTAGTAACAGATTTGTAGTACAAACCAAAATGATTATAAACATAACAGAAAGTAGCTAGGCCACATTCACAAGAAAGCATAACATTTGCTGATGAGATGGTCCATAATAATTCCTGAACCTTTGTTTCTTTCAGCACAGAACACTGCACATTAAGAAATTAATTAAAAAAAAAAAAAAA
>BMK_Unigene_015526
ATCCTAGAGTTCTTGAAGTTCCTGCAACCATATATAAAACAAACAGAGAAATCATGTTAGAATACACGATAAACAAATATTCACAGATCATTAACGGATAAGATAAACAAATATTCACAAATCATTAACGGATAAGCGCAGAATGTTCCTGAAACAACAGCTACCTTGAAAGAAAATTTAAATTATAAATAATTTATCATTTTTAGAGGAAAGTAGTGTGAAAACACTCAAATCTTTCTCCCGCCCATCTCTCAAAGGAAAGACTAAGAGGAAAAAAAAGGGCAAGATATGAAGATTTGGAAGGAAACCCACGTAGGGAAAGTACTGAAATAGGCGGAAAATGATGTTAAGAGGCAAGATTGAGTGTGATGAAAGGCGAAGATATAAAGATTTGGAAGAAAACCCACATAGGAAAAGTACAGAAATAGACAGAAAATTTTGATTGGAATTTGGAAGATAACCCAGAAGAAGACAGAAAATTTTGATTGAAAGATAACCCAGAAGAAGATTCTGGGTGATTGTTGATGTGCAATGGTATCTACTTTGAGATGTGAATTTCCATGAACCAGAGATGGAGGTGTTGCCAAACGAGTTCTTCACAATCTAAATGATTACAGAAATGATGCCAAACAAAACCTTATTTAATGTACTAGGAATCACACACGCTTTTTTCTTCTTCTTTTTTTTGCTATCGCACACATACACTTGCTTTTTGGAACATTTACTCTTAACTATATCAAACTGATGAATAAAGGAAAAAACAAATAAAAGCACAATAAACAAGTAATCACAGATCATTAACTGACACACTCAATTAAGAGTATTATTTAATGTGCCGAGAATCTTCAATGGATCATTTAATTTAATTCCCAAGGAAGGAAATTTAAGAGAAGATGCTTAGGTCAGGGCCAGATCTTCTAAGGAAATCCTCCCCATTGTCAATAATAAAAGCCTGTAAAAGCTAATAGTCTTGTTCTGTGTGGGTTGTTTTCCTCATACTATTGGTGTGCACCATCCTTATGATACCTAAATGCTTGTACATGCCCTGCATCCATGTTGGACCAATTTAGCACTCGTGTATAATGCATCAATACTTCTATGATACAAGTATAGAATATCATACAAAAAAGTCCATATTTAGTCTAATTCAGAAGGAAAGAAATTCAAGAGTAGATGCATATAGGTCAAATGCACTCATAGTGGAGAATGCACTAATACTTCTATGATACAAGATTAGAATATTCTACTATAAAAGTCCATATTTAAGTACTTTTCAACATAAAAACAATGGCTATAAAGAATGAATGACAATTTCTTTTATGTATTCAAGACATTAGGTTTTTCTTTTTTCTTTTTTTGATGGGGTGGGGTGGGGTGGGGAAAACATTTGAAATTCATACTAATTATTTACATATGGTCCCTAAGATTTCCGTTTCTTTTAGATACTAGATCCCTCAACGAAAATTCCCTGGGTCTGCCAGATTCTAAAGAAAAAATTAGGAAAGTCGTATCTATGTGTGCATTCTAGATTTCCTAAAGTCGTATCACATCTGTGGATGTATGTGGGCATATCCGTCATAGTCTCATATGCTAGCCCAATAAATAAATAATGGACTTAGACATGATGTCCATTCAAATTCGTTTTATACAAATGAAAATTACACTCCCTCTCTGTTTCTCTCCTACACTAAACAGGAGACGATTGATAGATTTTTTTTATAAATTAGGAAGATTGTGGCTAGATATGTAAGGTGAGGGTCAGAAATATTTATTATTTGATGAGAATGGGACTAAAAAAAAAAAAAGGAAGGTCATATCTGTTTCTGTATTCTCGATTTCCCAAAGTATATCTATGTGCGCTACAATAAAAGTTACTTTTAGCAGTGGACAAAAAAAAGTCGCTAAAACAAGACAATACTCCACTAAAGGTTTTTATGAAGGAAAAGAATCCTTTGCTAATTATGCCACTCTAAAAGGTACAGTCGCTATTGGTTTTAATGTTGGAAATAAAAAAAAAACACCGATAAAAGACAACAACAAAACTGGCCATTTTATGCCACTAAAACAATAAATGTCTGCCACCAAAACCACTGAATACTAACCAATTTGAAGATTTTTGTGGCAGAAATATGACTTGCTTACATAAATCAGCGGTTTTTTTTATTTATTATGCTGCTACTGGTAGAAATACTTTTGTGGCAGAAAATATATCTTAGTCCGCTGCTAATGGTTTTTGGATTTATAATGGCAGTTTGTTATGACCGCCGCTAATTGCATTTAAAAAAAAAAAAAAAAAAA
>BMK_Unigene_015527
TTACTAATTATTAAGCCAAAGTATGGGAATGGAAATGTACAACATTGGTAATAAACTGCATGTTATTTATTGAGACATACAAATTATGGTTATAAACCTTACAAAAGAAAATTGAGAAAACTCTTCATACCCAATTGCCAGGGTAAGCTTCATTTAAATAGACGAGTGAATGATTACAAACCGGCAAGGATCCCTTTGGTTAGGGATGCTCTTCTCTTAATGATTCTTTATCGTAATCTACCATTATCTCTTAGATACGTTAAATGATCTCTTAAGATATTATACAATAAAGTACATTGAAGTAAAATCCTGCTTTTAATCCACCATTGTACTTTGTATATTTGCCTCTTCAATGTTCTCTCTTTACACTTCACCTAAAATTGATACAGTGTCTCTTTTTGTAAACAAGAAAATGAGGGATAGTTTATGTGAACTAGATCATGATATTTCATATATTGTCAACTCCATAAATAAGTGGAAATGTTTGTGGGATATACGACCAAAAGGCCTTTATAGATCCCCAACTCTAACTTAGATGAGAAAGTCTAATAGATTAACTATAAGAGACCTTTTCAGTTTAAAAATACCACACTTTTCTGCACACCACTTCATAACAAACTTTTCTACTATTGATCACACTTTTCTATCAGTAACACTATTAGCACAAGGGGTAGACATGTTTCCAACCAAACAATTATATCTTGGACGTACCGTGACATTTTAGCACTTCTAGTTCATACAGCTGCTTCTGAGTTGGTATTTAACGCTGGAGGTAGGTACTTGACCCGTATAAGAGTTCAAAATTTGAGACTTTAGAAGCCTTGGTTTGTTTCAAGATCCGATGAGTTCAGAGCAATCTGATAAGTGATGCAGTAGGTGATCTTTTAGATATATTAAAAGTAGAGTAGATAATTAAATGAATAATAACTTTATAAGATATTATTATATGTATTATCATTAGAAAAGAATTACTATTAGTCCTGCCCTAGTCCTTGAGTGTGATCAAGGGCCTAGCTAGTTCACGCCCGCTGGGCTAGTGGCTCAACCCGCATAATTGAGGGCAGGGTGAGGTAAGACCCTTGCTTGGCTGGGGCATGGCCATTTGAGAGCCCTACTTGCCCATGCCTCATGCCAATCATTTTACTCATTTGCGAGTACTGCACAGTACAACCAGTAGAAAAGTGGTTTGTAGAATTGTTTGCACACTTCAAAATATCTAAAAATTTATAGAACTTCCTAAGAATGTAAAATTTTAAGATATCATGTTTTAATTATTAAGAATGGGTTTAAGAGTAAATACTAAATAGGCATCTGACACTTGTTTCTTAGGGCATGTTTGTTTGCATCAGAATACAAAGAAATTCATAGTCAAATAAGCTCCATGGAAGGATTATTAAAGAAGTAAAGTGTGCATGAGATGAGGTGACAGTTGAAGGATATAGGTAGTAATGCAGATGGGACCTTGACTTACAATTTGAATTACTAGGGTAATGGTTGGGTATTCATTTCCTACATTCCCTTTGTCAAGTTGGACTAACCAACATCCCAAAAGCTCAAGTTGTTAGGAAGCGAAAGGCAAATCTATTTAACACACCCTCTCAAATGGGACGCCTTTCGAATTTGTAACCCACATGTGCCTACCCACGAGATACGCGCCTACCCACACGACTTGGGAGAGAATAATGCCTCCCAGTCAGTGTTACGAAATTTGATTCAGATGCCATTTCGGTTTGGACTCCAAATGAAATGTTTCAACTGATTCGGGAATTTCGGTGAAATATTTCGGGAAAAAATTTTATATATTAAAATGAAAAAAATAA
>BMK_Unigene_015528
AAGCAAAGCCCCCAAACAGGAAGAGACAATTAATCATGTGTCTATGGCTATGGTTTTTGTTACATTTGCAGATACATAATTGAGGACCATGCAAAAGAGCATGAGAAAGAATTTTACAATAAAAACTCTTCAATATGTTGGGAAAAGAAGCATCCAAAGCAGGATGAAACCAACTCAAATCATCATCAATCTGGTTTTAGCCATACAATCACTAGAGATTTCAATTCAAAATGCTATTAGAACTAAATAGGCAAATACAAAACTTTCAACTCATTCACTCGAGGTCATTCTTCTCCAACTGACCCTCCCCATTTCTTGATACGGCGTTCACTCTATGCAGCCTCTTTCTTCCAGTTTGTCTTTCTTCCAGTTTGTCCATGCAGTGGTCGCCAATGAGATCATTGTCTGAAGGACCAGGCCCCAATCAACCCTCCCCATATTCCGTTAAAAAAAATTAAAAACAAGAAGTCAATAAACAAAAAATCGATATCCTTATAATAGAATGGAGAAACAGAATTTATGTTACTAGCCTAAATATATTCGGACAAGACTTTGGTGATGATCATGAGATATAAAAGAGGCTTCAAAATCAGTAACATATCTTCACATTAAAGCTGCAAGTGTCTTACCTGAACCCCAAGATGAAATTTAAATCCCAAAATGATGCCTGCAGGTAACCCAAACAGATAGTAGCATCCAATGTTGATATATGCAACTAGAGCTTGCCACCCGGCTCCAATGGCCACCCCTGATAAAACTGGTTGAAGGCTATTAAGAAGCATGGTGATTCCTAGCAAGGTTGCAAGCTTGCTAACTTCCTTTGCGACATCACTGCTGCCCCAGTTGACATGGAAGGTCATTGACTGAAGTCAAGTAACTCATCGGCTGGGACCGAGTTTCGGTAGACTCAGCCTGACGCCTCGACTCATGCCCTTCAAGTTGAGTTGACTCAGAGAGTCAAGGAGCACATCCAGGCCAACTCTTCATGTTAGTGTATGCTGGACTGACCATAACATAACAGCAGATGCTATGGAGAGCTTGACAAACTGAAACAGATCTCGAAAGGCAAGCC
>BMK_Unigene_015529
GCAGCAGCAGCAGCAGCATCATCATCTTCCATCTTCAAAAGTAGAAAGAGTGAAGAATTTGCAGATTCTAGGGTTTCTATATCAGAAAGGGAGATTGAGGGGGGAAACCCTAGCTCTTTTTTCTTGTTTGGAGTTGGAGAGAGGGAAAGAGAGAGTGGGGGAGAGGAGATGGTGAAATTTCCCCGCCAAAAGGGGTTTTTGTAGATGCCTGAGGTAGCTGAAGAGGCTCTCTGTGTGTTGTTGGGACTTGGATTGACTGGGCTCGGTGGAAGGGAAATGAGAGTTAGGGTCATGAAATCAGGACCGCTGGAGGTTGGAGTTGGACTACTCATGGTGAGAGGTGTGGGTCGCACTTACTGTTGATGTTTGTCTACATGCCCAGTTTTTGTGTAT
>BMK_Unigene_015530
AGCCTGGACAAAGGAGGAGGGTTGCATCATGTAGATTAACAACTTGCGTAAAACTTTTTTCACAGCTATAACATGAAAGTTGACCTCGCCATAGTCGGGACAAGGCGTTGCTGCTGACAATCAATCAAACAGTGAATATTGCTCCAGTTGGACTGAAATTTGGATAATTGCCTAAACCAAGGATAGTGTATGATATGAGATCAAGAAAAGGTGGACCAAGAGCAGGCTAAATCAAGTGTAAGTTGCCATCAGCACCATACTAACACTGACTGACAGAATGGGATCATTTCTTTGATCTAATTGGGCTGAATTCTAGGTTGAACAATGAATAGAGTTGCAACTAAAAAACTGTGTAGAAAATGCTAAAAACATATTAAAGAATTATTATTCAAACCCCAAAACATTTTTCCCTGAAAAGTCCAAAATAATAATCATAAAATTCCATTAGGAGATGAAAAGAAAGGACTTCCAAACATTTTCCTTGGTAATTGCCGAAGATGGACCATTGACCAATAATATATTAGTATAAATGGCAAAGATGGTGATGAAGACCAAGAGCCTATTGTCCATATTGAGGAGATGGGGGATTTTCTAATTGGGCAAAAGAAGCCCAGAGTTTGAAGGTACTTGAAACCATATTCAATATTCTTGCTTTCTCCTATAAGGTTGGTTGGCTTAGATTTGATATCTAGACTCTTAGGTTGGTTAGAGTTCATTAGAAGCTACTTGAATTTTGAAAAACACACGCATGAATACTCTTCTACCACGAAAACTCATATATTAAAATAAGGGTATCTGTTATCCTATTTTTTAGGATTTGTTCTTATCTTTTAGGGGTTTGAACATTGTGTGTGTCTTTTTTTCTAGGTGGGGGTGTGTGTAGAGGGAGGAGAATGGGAGGGGTTAATTTCTCTTTTTTTCACTCTTTAAACTCCAATACAAGTTAATTTGCAGTTTCCTTCTCCTATTTGGATACAGCATGCAGAGAAAACGAAGTGCATATGAATGGATATTTGTTATTTGGAGTTCCAACTTTGATATGGTCTATGATGGTGTGAATTGTAAATTCTGACCATCAGCAGATTAGATTGATGATTATGATTTCATATTTTGGCCCATAGTTTTCTGTTGAATAAAACAGGAGATGAGGCTGCATGCCTGACACTTTTTGGCTAAAAAAATATTAGTATTGACTAGTGAGTTTCTTCTCCAAACCAATGTTAAATGAAAACCTTTAATTGTTGATACTTGGCCTGTGATTGAATCTGAGAAAGGCCATTTACGCATAGTTAATGGCTGTCATTTGTGTCTAAAAGATGAGGAAACAGTGCATC
>BMK_Unigene_015531
GCACATTAAAAGTGAAGTAGATATGAAATAACACGATACATTACCTATTTTTAAGTATTTGGGAATCATAGCTGAAAACCGAAGGGTTCAGTAAAGCTATTCGAGGTTAGAGTACTATTGCAATGACTGTGTAAAGGATACTGATTGACAGTGAGGACGCTTTTGAAGTGATTAGGTCCATTCCTTAATGCAGTTTTATCTAAATATATCTTGGGGGAAAATTTAAACTTGGGTAATCAGTGATAGTAACAAGGAACACAAGATTGATAATCCTAACTAGGGGCGTGGAAAGCCAACAAACTGGTAGGATTTGAACTCTATGGAGACAGATATTAACAAGGGTTTTATGGCATGAAATCTAGGATAGACAATGAGTTGTATTCTTATAGAAGGGAAAATTTCAAAAAAATATAAAATATAGTACTTCACTCATTTTCAAAAAAGTACATAAAGATTTGCATATTTAAAAAAAGTATGAAAGTTTTTCAAAATTCTTTCAATCAAGTCCTCTGCATATTTTTTTGCGTATTTTTTTGAAAATGAGTTTAGAGTTTTATACCTTTTTGAAAATTTTCCTTTTTTCTTTTAAGAACCCCATCTATCAATTAGAAAATGTTATTTAACCAGAACTGATTGTCAAGCAATGATGGTGTTTACAAAGATTTTCAAGTTGACAGAGGTGCTTAGTCTTAAAAAAAAGGTAGGTGGTATGTGTAATTATGAATAATTGAGTAATTTTGGAAAACTAAATGGTTTAGGAAAAAAAAAAGATGTCTTGGTGGTGTGAAAAGAAAATGAAATATCTTCATTAGAGGAGCTTTTGAAGACTCATTTTCCACGATAATGTATAATTTTCTATGATGCACGGACACTTCAGGGCAATGTATCGTGTCATATCATATCTTATATTTCACTTTTTATTTGTAATATCTATGTCTCCGCCGTGTCTATGACGTGTCCCTGCGATATAAATGCCGTATCTAGGCTTCATAGAATTCACATTTGGTGCATGAGTAAATAGCTACCTATTTGTGTCCAATTTTGTGATTGGCTGCCATTTTGTGTTTGATCTACCCAGTTGATCGCAATCGCCAAAAATGAAGCCCAATAGGACTATTTTGCAATGACATTGAATGCATCATGATGAATCACAAACCAGAATATTTAATTGCATCCATTCCATTGGCGGGGACATGTTTAGTGAGAACCATTGATTATGGTTCAGAATAAAGGCCACATTCGATGGGAGTGATCTCATATAAAAAAATTTAAGTAAGGTAGTCAGTCATCCACCTTGGGGCCACATTAGATCAATTGAGTAATAATGGTCTAGATCAACATGGTGCAAGGGCATTCAACTGATCTTAAGGGTTGCCATTTATTGGTTTCCTTCTTTGTTATGATAACCATATCTTATGCTTGTGACATATTGCGATAATCTTTTCAATTTCATTGTTGGAACAGTGGGGCAAAACCCAATTACCT
>BMK_Unigene_015532
TTTGGCAGCTGCTACAAATGGGTCTACTAAAACCTACCTTGGAAGGCCTTGGAAGGAGTATTCAAGGACTGTCTACATGCAATCCTTCATTGATGGAGTGGTAGATTCCTCAGGTTGGTTGCCTTGGTCTGGCGACTTTGCTCTAGCTACATTATACTATGCTGAGTACAACAATACAGGGCCGGGATCTGGAACTGATATGAGAGTGAATTGGACCGGGTATCATGTGATCGATGCCATAGATGCAAGTAACTTCACTGTTTCCAACTTTCTGTTGGGAGAAAGTTGGTTAGCTCCAACTGGGGTGCCTTTTGGGAGTAGCTTGTTGTGAGTTTTGGGATTCTATCTAAGGTTTTATGTCACAGTGGTCAGTACCTTGGTGTCTTGGTGGTGATTTTAATATGATTCATTTCTCACATGAAAAGAGAGGTGGTTCTTATATTTCTCATAGCATGGAGAGATTTTTTATTTCATTAATGATAATGAGCTTTTGGATCTTCCTTTAAGTGGATGGAAGTATACGTGGTCTATTAATCAAGTGAATCCAACTATGAGCAGGATAAATAAATTTCTCATTTCAAAGGAATGGGAAGATCATTTTGTAGGGGTGTTTCAAGTGGCTCTTGTAAGACATCTTTCCGATAACTGTCCAATCTTGTTGGCTCCTAGTGAAGTTGATAGGGGGCGAAACCATTTAAATTCTTGAATTGGTAGCTATTGCATAAAGATTTTTTGGCTAAAGCTCATTAATGGTGGTCTCAAAAGCATGTCCATAGCTATGCAGGTTTTAGAATTTTTTAAAAATTTAAATGGCTAAAATGCAAGGAATGGAATAGAGAGCACTTTTAGAGATGCTTTGTGTAAGGAGGTGGAGGATTTGGATAGGGTGGAGGAGGATAGGGATCTTTCATCAGAAGAAAAGGTGGCTAGATGAGATGCAATCTACAAAATATGTGTTCTTAATCGCATGGAAGAAATGGTTTGGAGTAAAAAATCAAGGGTGCTTTGGATTAAAGAGGGTGACAAAAATACAATTTTTTTTTCCATAAAATGGCTAATGCCAGGGTTAACTATATTGCTAAGGTAAGGAGTGGAACCATTTTTGTGAATGGGCCGCTTGAGGAAGTTAAGGATGAAAATGCATGTTTTGTTTTGTTTTGT
>BMK_Unigene_015533
TGGTGTACTGTCAATTGTAGTCCTCTGCATATGGTGGTCCACATGAGTAACACCAATACACACACACTCCCCCCTCCTCGCCATCAGTGGGAGAGTAATAATATCATCATCAAATGCTTACTGAATCTAGTGACAGTCCCTCCAGATATTGAACATTTAAACTCGCACTTTCTATCAAAGTTAATTGTATTTTCTTAGGAATATGATCCAATGGAACACTCACACCATATTGTGGTGTGAACTGTATAGCCCAATCCTACCTTTGAAACCCAAGGGATGTTGGATGGGAAGGGGCCACCTTAGATGCCTTGAACTACCTTAAATGTTTGGAAGATCCTAACCATCCATTAAAAGAATCTGAAATGGACTATTTGACTAAATTTGGTTGAATCTTCCATTTTTAA
>BMK_Unigene_015534
AATTTTTTTTTTTTTTTTACTTTTTACTATTTTTTTCATATTTTATAAGAAAAATAAAAAATCCTACAACTGTCAATGCGATTCACAATATGATTTGATTCATCAGCTAACACGATGTGCGATACGATTTTGATTTTCAGAACAATGCTCCTACCTGTTCGGTTATTTGATCCTCAACCTTCCATGGGCTCCTGCTTGGACGAATAAGGCCCTTTTCTTTAAGATCATCGATCTCCTTTCGATTTGGCTTCTTCAATTCTTTTGGCATCTCTACTGCTCTTAGATGAAGTGACACGAGCTCTAACCCTCAATTCATATACCTTAGAAGCAATATATCTAAACCTGTTGTCCTTATCGAATCTTACGATTCAAGCGA
>BMK_Unigene_015535
ATGTGAGAAGTGAGTGTTCTTCACATTGTACTCCTAGATGCAGTTACTCCATTGCCTTGCTCATATTATTTGATGTTAGGCTTCGGATGCACTGCAAATCGCACCTAGTTTCATTTTTTTGGTAGTGGATGGTTATTCATTCCAGCACGCACCTGAGCAGTGAAGAACTGTTTTTATTTTGGTTGAATGGATAGTTCTCTCTTTCATCATGTAAGGTTAGAAGCAGTTTTTTGGACTTCTGTGGCAGTTGGAAAAAATACTTGAGGGTTGTTTATTGCATCTATTTCCAACTTCAATGCGACTCCAAGTGCATAGAAGAATGTATAGCCATCTTCTGCAACATCATATTTAAACCGCTTGTGATTTTTGCACATCCAAATGCATCTTTGATTGGATCTTGCACTTGGATTTCTTTGGATGCAGTGGTACTTGATTTCTATGGCTTATAACCCCCTCTTTATGACTTTGCAGGAATAATTTTTCCAATGAAAAA
>BMK_Unigene_015536
TATGGAGTTGTTGCTGGATTTGAAATGCTAGAGGCGTTTTATGCTAACCTTATCTTAATGTTTTTGTATTTCCTGTGCGGTATGGTTTAAATTAGGATGATCTTTCACTTGATTGTTGCTAATGTTGAAGACATGTTGCTGCTACTGTAGTTAGCTGCTATAAGCCAAATCATATGTTGTTTTCCCTTGAATAAGTTTGATTTTGGAGAAAAGGCAGTTTGGATGGATGCCAATTTTTCACATGCTGGTAGCGCTACCATTTGGTTAGAACTCTCTATTTCATGGAATTGGTGCAAAAATTTAAAGTGCATTGGATGCTGTCACTGTGTATTGATGTTTTACAGTATAATTATGTCTTTATTGTGTTTTTTTTTATTTTACAGATTGCAATTTTCATTATGCAGATTAACTAAATTTCCTACAGTTTACCGTGTCACCATGTCCACTGAAGAAGTGCACATTAACATTAAACACAATATTGTAAATACTTTTAAACAGTCTCTGTTGACTAGGTCATTTGTTTGGTGGTTACGTTGGCTTCATGTTGTCTTACTGATAATGTATCTTTTTATTTATTTTTCTCTTCTGTGCAA
>BMK_Unigene_015537
TGCCCTCAGTATATTTTAAAACCTACAGATAATTCAAGAAAGCACATAAATCAACATCTATTTCAAAAGTCAAAACTTTTGTAAAAAAAAGTTAAAGATGGGAGCAAATAGGGATTTTTACGGAAATTCGACGGAGGGCCCAGCACTTCATAATGACAGCTAAGGACCTTTATTTCATGATATCATGGAATAACCCGACATTCCATGACATCATGAAATAATCTGACACACAAATGCCCTCATTCCATAATAGCGTGGAATGTTGGGTTATTCCATACTCAGACGTACTTCTCAACTTTAAGGGGCTTTTTTGGTAAAAACCCTGAGCAAATATGCACCAAATTTTTTATTTTTTTTAACTGAAGCATATAGTTCTTGAAACGCCTATCATAATTCGTATTGCCATCTCTAGGATATTAGGCAATACACAACCCGTTCATTGTAGCTTTTGCTCCAAAAATAAAAAAATAAATTCAGAGAATCTGGCAGGGCAACCTAGCGCGGTTGTGGTGACAGATGATTGCAAAGGATGACATCACCAAGTTACTAATACTATTATCTCTTTCCCTCTATCATGTTCAATTCTAAAGTTCTTCCGAGAAAAAAGGCCATAAAGGAAGAGGAGGAGGGTGGGGGCGGGGGCGGGGGCGGCTCTCTACGGTTGAATGCGTCAGTTGTCAATTAGCAAGGAATTGGGTTCTATCAAGGCAGATTTTGTCAGGATTACTCATCAGTTGTAATAACCCTTGAATCAGATCAGCCTTTTCACAGCATGGGGTGGTTATAAAGGTTTTCATAAACCGAGCCTAGCATAGGGGAGTCTCATAGTTTTTCCACTTTTCAGCAGACCAAGGAGGTAGAAGACGACTTTAAGTGTATACTGTATACTAACTAACAGAAGTGTACAGGTAGTAGGTTCCAGGTAAAGAAAGCCGCCTTTGGTTGAGGTAAGAGAACTAGCCTGGTTGGGTAGCTGAGAGAAAATTTGTTGTTCCTAGTTTAGGTGGCAAAGGTAGGAGAAAATCATGACTTGGGCAGACCTCACAGGGTGAAGGTTTTCTCTCAGGCATTCGAGATGTTTAACAAACTAATGCAACTCCTGCACTTAGGGAGGGACCAAGGGAGCAGTTAAGTTGATGATGTTAAAAGGGAGTTTCGTACCAAAGATTGTTCATCAAAGCCTTCCCAAGAAAGCTTTAGGGATTTGAGAACTCTAGTGATAGATAATAGCTTGGATTTGTTACAAGTTGTCAGGCTAGAAGGCGAAAAATCATTGTTGTTGGTAGAATTGCTAGGTTGCTTCCTCAGCAAGAGTGGAGTGAAGAGGTAAGATTCGCAATTTGGGAGGACATAAGATTTTGCATACGACTCTACTTAGGTTAACACGAGGCCAAGGTGCTGAATGGATAGTCCATCCCATGGAAGGTCTTCTTTTCATTGGGTAATTGGAGTTCGAACCCATACAGTATGGGAGGTTTGGGTTATTGACAGCAGATTAGATGAGAGGGTCAGCCCACTCAAAGCATCTCCAAGCTTAGCAAACACTAACAAGAAAACACAAGGATTTTTCAAAGGAATTTTCTGCTTCATTGATTGAGCCATAGAGGTATACATAATTTACAATCTTCCTCAAAAGGAAAGATGGAAAGAGAAAGGGATGACTACAATATCAATTATATGCCCATCAGTTATAATATGTGCTTATCTAATTAATATGGTCACTGCTAATCCCTAATAATATATAGGTCCTTCTTGGCATGCTATGGTAGTCCACTCTCCCCTAAATTGTTGTGTGTGTTGTGTGTGTGTGTGT
>BMK_Unigene_015538
TCAATGCCACAACATAAGTGGGCAAAGATCCTCGAAGATATCCTCGAAAAGACTATCCATGAAGAAGGAAAGTCTACTCCCATCGAACATCATATCAAAATGATGACAGAGAGAAAAAGATTTTTGAAACAAGAAGCAATCTTGAGCCTGATTTAGGCAACCTTGACCAGGAGATAAAACTGCAAGAAGTTAAATCCACCCCGGTCAATGATAAAGGAACCATCCTAACATGCAACAATTTAGCCACCGCGGCTGGAGAAATTTCAGCCTGGGAAATATCCATTGACGTTGCAGTAGGAGTTCATTTCAATGAATGGGATAATGCGAGAAAGCTATCCTACATTGAAAACACCTTCATGGGAAATGCAAAAATTGTCTGGGACGGATTTAAAGCTACAACGCTTCATCCAAAATTCCCAGAAGAATTTAATGCAGAAGGTGGAAAAGGTCCATTGGTCTGCACAGTTCTTAGAAAAGAAATATGTGGCATAATCGACCAAACAGAAGACCAAAACAAACGCAGACAAAGAGCATGGCAAATGCTGCAAAAGCTGGAGCTTTGCAAAATGTCTGAGTTACCCAAATTTAATGCATCTTTTGCCCGACTGTTCTGGATGTATGCAGACTTACAGAACAAAGAACTATTAAGATTATACTTCACCAAGTTACCTTCACCTTGGGGAGATGTTATGATCCAAATGTTCAATGAGCACAGGCCAGACTCTCTAGGAGTCAGGATGCAGGCAGTACAAAACAAACTTGAAGAATACTGCCTTGAATGGAGAATGCGATCACACACACCCGTGAAAGCAATGAAAATCTTTGTTCTAAAATCGACATCCCAGTTCTAAAATTCAGACGTCCGAACTCTCCCACAAAAAGAAAGAGTGAAAAGAAATCTAGAAAATGGCCTAAAAAGAGGTATAAGTATAGATTTCGAAGATGGAAGCAGCACAGGCCTTCTAACAAACCTAGATTCTTCCGAAAGAAGAATCACCAAAATCCCACACCAAAACCTAACACTAAAGTTAAGTGTTTTGGTTGCCAACAAATTGGACATTATGCAAACAAATGTCCCCAAGAAGAAAACTCAAGAAAAAGTCAAAGCTATTGAAAGCTATGATCTCTTGAGCATCGATGAATTCGACATCGATGATGACCAATGCTCTCAATATGGAGCTAATAGAAGAATCATTAAGTTCTTCTGAAGAATCTTCTTCTCTAGATGAGTTATCAAATCATCTGAAGATGACTCGGACTAGATTTGAAGACGATCCAAGTGAAACGGATCACACAGTTTTGAGATATTTTGACGATTTGAAAAGCCGTCAAAATCCAAAACTTCCAGGTTTTGAATGGATTAAATCATTAAATCCACAACAAACCTTAAATCATACTATAGAACGATGGCCCATTTTGAAATAATCCCAAGGCCAAATCTAGCAGACACAGCTTCTAAAAGCATTAAAGAATTAGAAGCACAAGCCGAAGATTTGAGACTAAGAATAGAATTAGCTCAAATTAAGGCTAAAAAGAAAGATAAGCAGGTAAAAGAAGTAACTTATTTACAACCATTCCCAGCTTATCAACCTTCCACTTCTTTTATGATTGATCAAAAGAAGAATGAACAAGATGAACTTGTTCAAACCATTCTAAAATCTGAAAACATATATCAACAGCTAAATTCCTCGGATAGCTCAGATATAGAAGAATCAGATGAAGCAGACACGGAAATATCAGCAAATGCAACTGATGAAGATGAAATATATTTGGCAGAAGTAGCACCTGTCCAAACAAGCAGTTCACAATATGTGACTGCAACATTTCTCTTCAATGGATATCAGCCATATGATATCACATGTCTCTATGACACAGGATGCACTCTTCTTCTCGCAAAAGAAGAAGTTTTCCCTCCTGAATATTGGCTTGACGGCCCAGCAAAAATACTTTCATATGCTGACCAAAGTCAAAGCCAAACATCAAAGTTTGCCCAAAAAGTCAAATTCACTCTAGGAACGAAGGAATATGAATTTGATTTCTGGCAACACAATTGGATGAAATATGATGTTATCATTGGAAATAACTTCTGGACAAAACAAAGCAAAAGTCCAATGGTTATAGTACAGGATAAAATCATACTGGGTGATAATGTTATTTTATTATCCACAAATCCAGAATTTAGAACAACAGCTCTTCCATGGAAGGAGAAAGTTCAGAATGTTGACTTCCCCAACATTCCTCCCGAACCCTCAGAGTTCACATCAAGCGAACGTGGTGAGATATATCATATCGAACCAACGAAAAATGGAATTCAAGAAAAAACACTTGAAGTCAAGCTGATCTTAAAAGACAATTTCAGCAAAGATCCATTAGCATTATACAAAGATTGGCATCCCAAATGCACAATCAAGCTTTTATCCACACAGGAATTGAAAGAGAATCGCTTTCAATACCTATCAGGATAAAACCAATCCCTGCTAGCCCAGCTGATCTAAAAGAATTCGATCAGCAACTAGCAGAACTCACTAAGCTTAAGTTGATACGAAAAAGCGAAAGCACTTGGTCTAGCCCGGCTTTTATGGTCCGGAATCATGCTGAGATCAAAAGAGGAAAAGCTCGTATGGTTATCAACTATAAAAAGCTTAACAAGTGCACAGAAAAAGATGCATATCGTATCCCTCATAAGGACAACTTGTTTCTCAAAATCAGAGATAGCAAGTATTACAGCAAATTCGATTGCAAGTCCGGTTTCTATCAAGTCATGATGGAAGAGAAAAGTATTCCATATACCGCATTCAGTACCCCCATAGGCAGCTACGAATGGTTAGTTATGCCCTTCGGATTACAAAATGCCCCGTCCATATTTCAAAGAAAAATGGACAGTATAATGGAAAAGCATTCTGAATATTCTAGTGTCTACATTGATGACATTATTATATTCAGCCAAACTCAGGATGAGCATATGGCACATTTGAAGGCCATAGCGCTCGACCTCAGAGATAACGGAATCATTATCTCTGAAACAAAAGCCGAGCTCAACAAAACTCAGATTGAATTCTTAGGATGCAAAATTCATGAAGGAAGCATAATCCTTCAACTTCACGTCCTAACCAAGCTAGATGGTTTCCCA
>BMK_Unigene_015539
GCTGTTCTCGCGGAGAGAACAAGATTGTACTATTAGTAGTCATGGCAAAAGAAATGCTGATGACATGGTCATTCAACCACAATGCGAGGATGACCAAAGTGGCTTGATCTTGCTGGCGACGGGTTAGTTTATGCCTTGGTCGCGGCCTTGGCTAGATCTGCCAACGCCTCCTGGCGCTTGAAGCGTGCGTCCTGAATGACGCTCGCATCGGCGTCGTTTGAGAAGTTCCCGGTCCACTCGATGAAGGTCGAGCCAGAGTGCTCACCGCTTGTGACAGGGAAAAGGCGGATGGTCGAGAGCACGCTCGTGTAGGTCAACGCCGGAGTAGAGGAAATGACTGAATAGGTGATGTAGTGGTTGATAGTGCTGTGCTCCTCCTGCTTGACCTCGAGAACAGTGTTGTCCTTGAACGTCCACTTGACGATATCGGTCTCCTCACTCGCACCCTTGACAAACTCGGACTTGGTGATGGCGGAGTAGAACTTGTCGAAGTCCTGAAGCTTAACGAAGTGCCAGACTTGGGATAGTGGGGCCTTGATGACGGCAGACTCCGTGACGGAAGTGCTGGTAGGAATTCCGCTCGACATGTTTAGTGTTGCTGGTTGTGGTTCGGTGATGGTCTTTGTGTGATTGTGATTTGGTGTTGTGTAAG
>BMK_Unigene_015540
TATATATATATATATATGCAAGTCTTTGAGAAGAGAGATTTCATGGACTAAAAGAAATAAAGAACCCACTCATTGACTAAAATATTTTCAACCTGGGAGCATGCAGCTACCAAAGAACAGCGCCATAAAATAGAAAAGGAATCTGCTGTAATAAGCTCATATTTGTTATGCACAGTACTTGGGAAAACAAAAAGAATTTGTCATTTATTAAGGCATTTAGAATGCCTACCGATCATCAAATACACTCATTTATGGAAAAAAATTGCAAACATGATAATTGTGCAGAGAATACGAAGCAATTCTGTAAACGCACCTGCAAATGTCTTGGAAGAAGGCT
>BMK_Unigene_015541
TACCCGTTTGGGCCTTCCACCTATCAACTCAAGCTTTTGGGCTGGTATATGGTTTCTTACAACCCCTACTATTGAGAAGAAATGGTTGCGAAATAATATTTTTCGCTCAATAGGCACAGTAAATGGACAAGCATGCATAGTTGTGATTGATGGAAAACATCATGTCTCAAGCTCTTGTGGATCGCTTGCAGCTGAAGGTTTGAAAGCATCATCGTCCCTATTTTACCCGATGGCTAATGATAGGTGATGAAACGCAAATGCCACATGCATGTCAAGTTACCATTGCCATTGGTGCGGACTACAAAGATACAGCTTGGTGTGATGTGCTACTGTGGTGATATCATATTAGGTCGACCATGGATGTACGATACGAAAAGAATAAAACTAATGGCATGCAAGACAATACGTACACGTTTGCTCACAATGGAACGCAGATAACACTCCATCCTATGAAGCCGGCACCGCCAAAGAAAGGATAAAGAGCCAGTGTCACCAAGGAAGCGCTTCAAGTATAAAATGCCTACAGAAGCAACATCAAGAAAAACCGAGTTTGAGGTCGAACTCTTTTCCAACCTTGGGGGAATGATGCGGCAACAACACTACCATAGAGTTGGAACAAGACTCATGGTCCACATGTGGG
>BMK_Unigene_015542
CACCCATACATTTACTCTCTTTAATTCTTGTGTGAGTGGCATTACCAAAATCCAGGCAAGAATTTTCTCAGTTGTTCTAAAATATAGAGTGCACAAAAACCGCCGCATCGTCCAATGTTCAAATCTGAAATCTCTTAGACCTAAACTTCTATAATTGCAATTGTTTAGCAAGTTGATACTCTACAGAACTTGCTCATACATTTATATCATGTTAGCATCTAATATTTCGAAGAAAAGTATTCAAAATTGAAAACGCTAATTGTTTCATTCATGCCGTAGGCAGGAACAAGACTGGTGAAGCCCAGGAGGTTACATTGTTGCATGAGATGTAGTGTAAAATAAAGAAGTCAGGATGCAACGGATTTGGGAATTGGACTTCCATGTAAACATTCTTAGGCAGCAACTACTTTTCTAGAATAAACAATATACATTGGATCTGAGCGTCCAGGATTCGGAGATATATCCACAGCCTGAGGCGGTTCAAAGCCTCCAGCATAATGAAAATAGGATCCAACGAGCCAAACATGATCAGAGTCACCAGTTGATTTCCATATGGAGATAGCTTTTTTCCGGAAGTGACGATTGGAGAAACTCATTATTGCAAGACCACCTGGCTTGAGAACCCGCTGCATCTCCTTGAAAATGTCAATTGGATTGGTCAAATAACTCACACTAACCACATTAGTTATAACA
>BMK_Unigene_015543
AATCAAATTTCCTGGCCAACCCTGGAAAAAAAAAACAAAAAAGTGATGAAACTTGAAGCTCCAATAAGAACTAACACTGGACCATGGAATTTTCTCATATTATGTTTATGTTTTCCACATAGCTAAATATGGCTAAGCAGCATAAGTTTGCAAGCACCTTGCCCTCCTTAAGGCATCCCTACCAAATAGATGCCTCTAGCAAAAAAAGAGCAATAAAAGGCCAAATTCTGAGGCATGACTTAACAATTGAAATGTACTTGGCTAGTGTCTATAAAAAAAAAAAAAGTACATCAGGGACATGCCAGAAGAAAAAAATGGCGTGAAATTTTAGGTCAGGTGATCTCCACCATGGGGCCCACTTGGTGCATTGCTTAAAACTGGCACAGACACATGACATCTGCAAGTGTGGAAATTGTGGAAATGGGACATGGAATTAATCATGCATAGTATTATAAAACTTCAAAACAGAAACTCCAATATTCGACAACCAAGAGAAACTAACCATAGCAAAAAAATTAAACTACACAACAATCCCTATAATTCTTTTTTTTTTT
>BMK_Unigene_015544
ACATTGCCCATGGTAGTTGATCAGAAGGATAATTCCTCCTTCAGCAATCAAGTGAAGTTTTTTGTTTGGGACTGTTTTTCAATGGGGGATATAACCTATGAAGGGAGTTGGTCAAATTGTTTGTTTGGCGACTGTTTGCCAACTCAATTTGTTTCTGTCTTAGAAATTCTGTGAAGGCAGTAGGTCAAATTGTCCAAACCATCTCAAACAGTAAAGATCATCTCCCGTCTTTTGAAAATATGGAAACAAGAAGAAAGACGACACTAGTTTTTAGCACCTCTTGGATAAATAGAGAGGCCAAGCCATCTCCCTAGCATGATCCTCAAGTACTGCCAATAAACGATATATGCACCTTCATGCTCAGCACCTAGCAAGGTGGCTAGTGGTGCAAGTCTCAATGATTAAACATGCTGGTCCTGCGCCTACGCATGTATGAAGGCCTGGAACTAACATACGAGATATATATACATTTGCGAATGGGCTGGGACTGAGTCCGACTTTCCAGCCCAGGGGCTGCACCTGAGCCAGAATCTAAGGCCCTATAGCTTAAAAAGACCGGATTTGGGCAAAGCTTCGGCACAGCCTGACAGGTCCATGAACCCCTAAAGGTGGCCTTCTGACACGATAACACTTACCTTATTTCTAGCCACTAGGGCGGCATCATCTCAAATTTCAAATATCTACAATGGTATAATATTTATGATAAGTCTCAATGTTTCAAAATTAAATAATATAATTACTTTTTTTTTTTTT
>BMK_Unigene_015545
CACACACACACACACACAGAGTTTCCTTAGGGACATGTCAGGATCGAAGTCGAAATAAATTTCCTTTCAAAAAAAATATTGCAATAGTAAAATGATCAGCTTAGCTTGAAGATTAATATCAATATTGCTATATTGAGTTGAACTGAATGATCAATAATGTGATTGTTCTTCCACTGCCCTTGGGCAATCAGCAATTGACTATAACAAGATACCGTTTTAAACTTTTAATGAAATATTGCAACATTAGGTTTTTCCCCTCTATATAACTTTGCAACTTTACTTACAGCTACTCCTTTGATATTGAACT
>BMK_Unigene_015546
AAAGAGTCCTTGGAACTTGGTTGCCTTGCAATCAGAGTTAACCTGTAAATCTGATTGTTTGTAACTGTTAACCTATACACAGTTTTAGCAGAGAACAAAATAATTCTTACACATGATATCCACAAAATACTAATTTACCTGCACCAGGTTAACAAAGATCCAAACGGCCCCCAAGGACCGATTAAGGGCAAAGATAATTAATATAGCATGAGAATCCAAACAAAAGCACACTTATTATATAAAGTTCGACAACGCAAACCAGCAAAACAAAACACTACTAGAGCTCAAGAAGATAGATATATTGCATGTCACTCTATATTGATATAGAAGATAAA
>BMK_Unigene_015547
AGCTCAGCATACGACAGCGGTTACGACGCTTCAGCACTGCATACGATTCTAGCATTGCCACGATGTCCTCAGACAGTTTGGCACTCTTTCGCAGGCACCTTGGACCCGATCTCGGAGCATTGGCAGAGCAGCATGTACAGCACGATTTACAGCAGTCTGACAGAGATCAGCTCAAAAATGCAGCTGCAGCAGTAGCGACACACGTCTCGGTAGGCTCATTCATTGGTCTTGGACTGGGGATGTTGCTCGCCTTTCGCATTCGTTCTGCTCGAAGTAAGATGTTTACAGCTTTCAGAACATCTGATAGACCTGTTTCGGTCAAGCTGCAGAGTGGACAAGAGCAGGCACTGCCGGATATCACTCCATTGGTAAAGCCAAGTTTCCTGGGTGATTTCGCAACATACACGTTCCTGGGATTTGGTGGATTGTTCCTAGGTGGAGAGTCCGGGTTGTTGACTGGTACATTCAGAGCAAGACAATTTGTTGCAAGAGATCCAGAGAGTCAGAAGAGGATCGAAGCTGCGTTCCGAGGATTCCAGGCAGATGCACTGAGGACGCAGGCAAATCTGCTTGAGCAGGGAGCTAAGGAAGGCAGAACATTGGGCTCGGTTGCTGGTGAGAAGTGGCTCTGATTTGGCTATCACCGGGTCGCGCAGATGTGACGAATGTGTGTACGATATCGACA
>BMK_Unigene_015548
CCTCGTTCTTCACAATTTGCTGATTCACGTCCATTTTACTACAGGATTTAGACGACAAACATACATAAGAAGAAATGGAAAGAAAAAAAGACTAGACAGATGTAAGCAAAGATCAAGGAGAGAACTCGTTTGGGTGACTTACTTTGGTTTCTACGCCTCTTTCCTTTGTTTTCTCCGCCCTCTCCCTATTTCCCCATTCTATATATCATCTTCTCATCTTCTCTCGCTCGAAGAAGAACAAGAAAGAAGGAAAGCAAGAAAGCGTCTTTCTTGCTGTGGAGGAAATTAAAATGTCTGCCGCTTCAGCTATCATTCAACCCCTTTCTTTCTCAGCTCGATCCGGAGCAGAAAAGCTCTCTGACCCTTCTCTCAAAACCCCCTTCTTCTCCTCCTCCTTCCTTCCTAATCCTAGAAAAATCCTCAGCTCCAGGTCACCTTCTTCTTCTTCTTCTCGCCGCCATGTTTCTGTCTTGCCTGTCTCGAACGCCATCAAGGAAAGCAATGTCAAAGCTAAGATTTCCGCCTCGGATCTGCTGATAACGAGAGAAGAAGGCCTGGAACTCTATGAAGACATGGTTTTGGGAAGATCCTTCGAGGACATGTGTGCCCAGATGTATTACAGAGGGAAGATGTTTGGCTTCGTCCACCTCTACAACGGCCAGGAAGCCGTCTCCACTGGCTTCATCAAGCTCCTGAAGCAGGAGGACTCCGTCTGCAGCACCTACCGGGACCACGTCCATGCCATTAGCAAGGGCGTCTCCGCCCGTGCTGTCATGGCCGAGCTCTTCGGCAGGACCACTGGCTGCTGCCGTGGCCAGGGCGGCTCAATGCATATGTTCTCCAAAGAGCACAACGTGCTAGGTGGCTTTGCCTTCATTGGCGAGGGCATCCCCGTTGCAACCGGCGCTGCATTCACCTCAAAGTACCGCCGAGAGGTCTTGAAGGAAGAGGATTGTGATCATGTGACATTGGCCTTCTTTGGGGACGGGACCTGCAACAATGGGCAATTCTTCGAGTGTTTGAACATGGCGGCCTTGTGGAAATTGCCTATAATTTTTGTGGTGGAGAACAATTTGTGGGCAATTGGAATGTCGCATATTAGAGCGACATCTGATCCTGAAATTTGGAAGAAGGGACCTGCATTTAATATGCCGGGAGTTCATGTGGATGGGATGGATGTGTTGAAGGTGAGGGAGGTCGCAAAGGAGGCGATCGCGAGGGCGAGGAGAGGGGATGGCCCGACGTTGGTGGAGTGTGAGACCTACAGGTTCAGAGGTCATTCATTGGCAGACCCAGATGAGCTCCGCGACCAAGCCGAGAAGGCTCGATATGCTGCAAGAGACCCCATCACTGCTTTGAAGAAATATATAATTGAGAACAGTCTAGCCAATGAATCTGAGTTGAAGGCTATTGAGAAGAAGATTGATGAGATAATTGAGGATGCTGTGGAGTTTGCTGATGCAAGTCCCCGCCCTCCACGCAGCCAGCTGCTAGAGAATGTGTTTGCAGACCCTAAAGGTTTTGGAATTGGCCCTGACGGGAGGTACAGGTGTGAGGATCCAGGATTTACAGCAGGCACTGCACAGGTCTAGGCTCACAGAATTGCCCACCTGCTCTCTTATTTTTTGTTGATTTGTTTCCTTAGAATTGTTAGTGTTGGTTTGAACTTATTCTTTAACATGGACTACCCTCCGTTGGAAGCAGGGATTTTTGTGATGTTTGACATTTATTTGTTTTAGTGCCATTCATTCCAATCGTAGTTCCAGTTGCTTAAGAGACGAACATTTCAGATTGGGACATCCTAAGGTCTGCACTCTGCAGCATCATGTTTTACATTGCTATAGTTGTGTGGTTCAGATGCATCATGGTTTTTACATTGCTATAGTTGTAGCTCAGATGCATTTTGTGAATAGGTGATACTTGCTTTTTCTCTAATACCCAAATAATTAATAAAAGATTGGTAAGGTATATGTATTCTCCACTTTCAAGTGGAAACTTGATAAAATATATCCTTGGCCTGCATAGTCATTTTGTCTTCCCTTCATCGTCTTTAGTCAGATCGAAATTGATTTCTTTCTACTTCTCAGGGCCATCTGTCCTTTAAATGATTTCAGTTATAGAACTTCAAACTTGCATAAATCTGTGTGGGTGTGGGTGTGGGGTGTTCTCTAAATTCTTGACGACTAAGGTGTGCATGTGCGGGTGCTCTCTAAATTGTTAACAATTAATTAATGCAGATTTTTCATAAGCATAAGTATAAAAGGTCTCATTGGCTGAATTTCTCTTAAAGCGCAATGAAGAGCATGACGAAGGCTGATTCCATATGCATTCACCTCTCACTGTATTACCTTGTACATGGCTTCTTAGGCCCGCTTGGGGCCCTACAGTCCTAGGACACAGATGGGATGCTAAGATCTACTTACAATGGACCCATACATAAAAACTAGGGTCAATCTATTTGCTTTCAACACCTTGATCCATGGACCATAAGTTTAAGTACTTTATATTAACTATAAATAAAAAGGACATTCAATCCAATGATCTAGTCCATTCAGTGGGTCACCCCAGGTTTTTATTTTTTATTTTTTTT
>BMK_Unigene_015549
CACAACAGCCCCGACTTAAAAAACATAGCGTTATAAATGCATCCACGAACGAAGAGACTCGGAGAAGCGCAGAACACCGTCCAAGCAGAGCGAACAAGAGGAACACCCGAGGCGAGCCGTCTCCTTCCGACCATTCGGGATCTACGGCCGAGATTCGCTGAGATTGATCATCAGGGTTTCCATGGCGGGGCAATCACGGAAATGGATGATCCTAGTGGCCACGATCTGGCTGCAGGCCTTCACGGGCACCAATTTCGACTTCTCCTCTTACTCCTCCGATTACAAGATGGTGCTCGGTGTCTCGCAGGTGCAGCTCAATTACCTTGCAGTGGCATCGGACATGGGCAAGGCGCTCGGCTGGTCCTCGGGATTAGCCATTCTCCATCTCCCGCTTTGGCTCGTTCTGTTCATGGCCGCCTCAATGGGTTTTGTTGGATACGGTCTGCAGTGGCTTGTCATGCAAAGCTTCATCTCCTTGCCCTATTTCGTGGTATTCCTCCTGTGTCTGCTGTCGGGTTGTAGCATCTGCTGGTTCAACACAATCTGCTTCGTCCTCTGCATCCGCAACTTCACGGATAACAGGGCCCTCGCACTCTCCCTCACAGTCAGCTTCAACGGAGTCAGCGCCGCCATCTTCACCCTCGCCGCCAACTCCATCTCCTCCTCCTCCACCGCCATCTACCTCCTCCTCAACGCCTTCCTCCCACTCCTCGCCTCCCTCGCCGCCCTCGTCCCCATCCTCCTCCAGCCCCCCGTCGAGCCCCTCTCCTCCGACGCCGCCCGCCGAGACTCCGTAGTCTTCCTCTTCCTCAACGTGCTCGCCCTCTTCACCGGCCTCTACCTCCTGCTCCTCAACTCCGCCGCGTCGTCCACAACCGCCGCTTGGCTCCTCTTCGCCGGAGCCCTCTTCCTCCTCGCCCTCCCGCTGGTCATTCCTGGGGTGGTGATCGCTCGCGACTGGGCGAACCGGACCATCCACTCGAGCTTCCGGCTGGAGGGGACCGGGTTCAACCTGGTGGACGTGGAGGAGCTGGAGCTGCACAAGGAGCTGCTTTCCCGGCAGCAGGAGGGCACCAACGAGAATGGGAACGGTCAGGCAGGGGCAGGAGGAATAGTGGAGGGGTGCTGCGAGAGGGACCGGCTGGTGATGCTGGGAGAGGAGCACAGCGCTAAGATGCTGGTGCGGCGGCTGGACTTTTGGTTCTACTTCTTGGCCTACTTCTGTGGGGGAACTGTGGGTCTGGTTTATAGTAATAACCTGGGCCAGATTGCTCAGTCTCTTGGGAGCCAGTCTGATACGCTCGTCACCCTCTATTCCTCCTGCTCCTTCTTCGGACGACTCCTCTCTTCATCTCCCGACTTCTTGCGCCGGACGGTGTACTTTGCACGTACAGGGTGGCTGGCAATAGCATTGCTGCCGACACCAATCGCATTCTTCATTCTTGTGGCAGTATCCAATGAGTATGCACTGCAAGCTGGCACAGCACTTATTGGTTTGAGCTCTGGCTTCATCTTTGCTGCTGCAGTGTCAGTTACATCAGAGCTCTTTGGCCCCAACAGCTTTGGTGTCAACCACAACATCCTCATTACTAACATCCCACTCGGCTCCTTAGTGTATGGCTCACTCGCCGCGCTCATCTACGATGCCAATGGCAGCTCGAGCATATCGGAAAATGATACCCTGTTTGACGGGGCAGTTGTGTGCATGGGGAAGCAATGCTACAGAGAGACATTCTTGTGGTGGGGATGCATTTCCTTGGTGGGCCTGGCATCAAGTGTGGCACTTTTCCTGCGTACTCGCTCTGTATATGACCGTTTTGAGCGCAACAGGACGTTGGCACAGTTGTTTTGAGCAAAACCATGTGAATTGTAAGTAATAATAAGCTGTCCCATGTGGTAATACTTTCTCAATCGAAGCTTTTCTTAGCTCTGAAGTATTTAGGGATGAGCGATACTTAACAGGATCTTGAGCAACCAAAAAGAAAAGGACCTACTCCTGAGCACAGAAAGGTCCGGGCATTTTTCTTAACTGGAGAAAATTATAGTTTAGTCCATGATTTGACATTTCTTCTGTCTAATGCATGCTTTGAACGGCTGCTGTCATGATGGTATGTGCTGGTATACCATAAGAAAAACTGTCACATATTTATGTTTTTGACTAAGAATAAGAACAGGGGTTTCCCCATTGTATATATTCATTGATGTTACAATGGTCGTCAAGCAGTAGATTATTGAGAGTGGAAGAGGCTTCATATTTTATAAGCATGTTGCATCTTTACATACACCTTCCATAACTACACTCTCTTAAATGTTCATACTTCATAACAAACAAAATGATTTATACCATATTCATATATGCTGGAAATTTTCTTATGCCTTTGCTATTTTTTGTTGCCTGATATTTACAGTCCTTTACAATATTCACTGCATCCTCTGAGAGAGAATTCAATTTACTCTGGCAGTTTGAGCAGCCGGAGAGGGCTTCCTGTGAGCACCCGCCTTAATATCCCCCCTACCTTTGACGGTAACCCCATTCCTGCTTGATTTTGGAGTCACAGGCCATGCGCCTGAGTTGACTGCCATGTCTTTTAGATGTTGAAGACTTTTGAGAGTGTCAACGACAACAGGCATTCGTGGCCGGTCCTTTGGGTTTGAGCTTACGCATCTAAAGGCGAGAGAGGCAACCTCTTGTGCCCCCTTGACTGAATACAACCCAGCAAGTTTTGGGTCCATGATGTAACGCAATTTCCGACTGCTTGTTAAGTAGGGCTTTCCCCAATCCACTAGATTTTGTTCATTCTTAGGCCTCAATTTATCCATCGATCTTCTTCCTGTTAGCAATTCTAGAAGCACGACTCCAAAGCTATAAACATCGCTTTTAGTTGTCAGGTGCCCTGTCATGACATACTCAGGTGCTGCATAACCATGGGTTCCCATCACTCTAGTTGTAACATGTGTATCTTCTCCCTCTGGCCCCATCTTTGCGAGCCCAAAATCAGAAAGTTTAGCAGTGTAGGTCGAGTCTAGCAAGATGTTGGAAGCTTTAAAATCGCGATAGATGACCGGTTTCTCTGCTTCATGAAGGAATGCCAGGCCCTTTGCAGCTCCAACCGCAATTTTCAGTCTCACGGACCATGGTAAAGAAGCTGAAAACCTTTTAAACAGATGATTCTCCAAGCTACCCCTGGACATGAATTCGTACACAAGAAGCCGATGTTCATCTTCGTAACAATATCCAATCAGTTTCACCAAGTGGGGATGTCTCAATTGCCCAAGAAAGACCACCTCCGTCAGCCATTCCCGGTGGCCTTGTGCACCCTCCAAATCCAGGAGCTTGACTGCAACTCGCTGGGCCTTCAAACCGGGCCTGATCTTGTCATCAAGGAAGCCCTTGTGGACAGGCCCAAAACCTCCCTCCCCAAGGAAATTGCTGGACGAGAAGTTGCGGGTGATCACCCTGAGCTCTGCCAAGGTGAAGACGTGGAGGTTGGACCCCACGAGGGAAAGAGACAGGTCCTCTGGGGAGAGCGTCGAGGCCGGATTGCTGAGGTCCGAGAAGGATAGCCTGCTCTGGAGGGAGACCTGTTTCTTGACCCGCACCCGCTTCTTTCGACGACGACGGACCAAACGAGAGAAAGAAGATGATGGTCTCGAGCAACTGGGAAGGAGACTTCTCCATGACCATGATCCGATATTGCAGAGCATTCTCAGTCCTCACACAAGACAGAAAGAATACATGCCACAGGGACAGCTGAAAGAAAGAAATAAAAAAATCTTTTTGATGGATGAAGAGAATGAAAGAAAGAAAGGAATGAATGATTCTTGATTCAATGGGATTGGGGGTTGTGGATCGGGAGGGTAGGAACTAGGAAGGGACTACCACCTCCTGCTGCTGGATTATTTCATTTCGAGGCCTTCATCATCTCAATAATTAAAGCCCTTAGTCCTTCCCCCTTCCACCAACCAAGTACTCACTAGTGACTCCCGACTCCCTAG
>BMK_Unigene_015550
GTGTAATGTTGGGTTTTTTTTTTTGTACTTTGTTCTGTCTTGGTTTTTTTCTTTTGATTTTGTTTAAATTATTCATTAAGAGTTGCTTTTATGAGCTTCGCTGGAAGAAGTATGTTGATGGGGAAAAGCTCCAAGCTAAGTTGTTCATGGGTAATATAAATCTGTATATAGTATCTTTTGTTGAGTAAATTGTTGTAACTTTTACTTATGGAGCTTGTATTGAGTTTTTCTGAAGCAGATTTATTTATTTATTTATCAATTTTTAACTTTCTGGGTTTACAAAAACTATTTTGGTTTTTCTTTTTTTTTTTGGGCTATTAACCAGGAATGATACTTCAACCTTGAAGACCCACTTTAAGATCAACTGTTTTTTAAGATTCTGTTTTTAGACTCTTCTACCTGATGTTACCTTTGATTCTC
>BMK_Unigene_015551
GAGGCCATCCTCTGCACCCTCACGGCGGCGAGAGACCGAAAGCTTAACGAAATTGGGAGGGAGAACATTAACCGACTTGTCGTCTATGGCTCCGACCAGACCCACTGCGCTCTCCAGAAGGCGGCGCAGATCGCAGGCATCAACCCATCCAACTTCCGGGCTGTCGCGACGTCGAAGAAGACCAACTTCGGGCTGTCACCCGAGTCGCTGAGAACTGCCATAGCCAAAGACCTCGAGTCAGGATTAGTGCCACTTTTCTTGTGTGCCACGGTGGGGACCACTTCA
>BMK_Unigene_015552
GCCATATGGGTCCTGCTGGGGTTTTTATCTGCTGTAGTCTGTGTTCATCATCTCTGCTGGGGTTGGGTCTTTTCCCTGGAATCTTTTGTCTCTCTGGGATTATTGAGAGTTGTAACACAGAAGCAGAACTGCTGGGGTTTGGTCTAAATCTCCTTCTAACCTTTCTCTTTTGCAAAATTTGGATTTCTGTGTGTGTGTTGAGAGTTACACAAACTGCCAGTCTGCTTCTGCTGGCTTGGTATGGTTTCTATGTAGAGTTCTCTGTTTACAGCAAATGGATTTTCCAGTTTCCTATTGAGAAATCCATTTATTGAAATAAAAAAGCCCACTTTCCTTTTTCTCCTGAAATCCTATCAATCTCTGTTGCAAATTACAACATTTGAAAATATTTAGAGAGAGAAAGGTAGAAAAAGAAGGAACTCTTATCAGTTTTTATCTTCAATTGATTTCTTTAATGGGTCTTCTGCAGGAGCTGGACAGGAGCTTTTAGAAGAAAACAGCATAGAAGGGCCGCAAGGGAAGAACAGGTTGTATCTTGTGACCCTGTCTATCGCATTTCTTTCACTCTCTTGCGCTCAAATTGGAAATTTCAATGGATGCAGCGAATTCATTGCATTCAGGTGGCCTTGACGAGGCCAAACTTCGCGCACTAGTGGAAGAAAACCCCAGGAACTTTGATGCTTGGACATTGCTTATTAAAGAAATTGAGAAAACATCCCCTGTTTATTTGCATGATGGACCAAATGGAGGTTTTTTTTGTGTAATTAATGCAGAATGACATTGAAAGGATTGCCTCTGTGTATGATGCATTCTTGTCCGAGTTTCCTTTATGCTATGGTTACTGGAAGAAGTATGCAGATCATAGAGCACGCTTGTGCCCTATTGACAAGGTTGTTGAAGTTTATGAGCAAGCAGTCCAATCAGCAATATATTCTGTTGGTATCTGGGTTAATTATTGTAGCTTTGCTATGCTGTCATTTGAAGACCCAGTTGATATTCGGAGGTTGTTTGAAAGAGCATTATCTTTTGTTGGAAAGGACTACTTATGTTATCCTTTGTGGGATAAATATATTGAGTATGAGTATTCCCAGAAGCAGTGGAGTCACCTAGCTCATATATATTTAAGAACTCTTAGATTTCCAACAAAAAAATTACATATGTACCACAAGAGTTTTGAAAGGTTTATTTGTATTTGCAAAGAAGAGATCGAATATAAAGACCGCGATGCCACTAAGATGTCTTCAGAAGCTGTATCCAATTGTGAGATGATTGAGGTAAAAGCTTATGAAAACCAGGAAATCTCAAGTGTGATCGAGGACCTTTTAGCTCCATCAGTTGGCCTGCCTATAGCCCACACATTAAAGAAATATTTATCAGCTGGAGAATACTTCTATCAGAAAGCGAGTGATTTGGATTCAAAGATCAAATGCTTTGAGAATCGTATTCGGAGGCCTTATTTTCACATAAAGCTACTTGATGATGTTCAGCTAGAAAACTGGCATCGTTACCTTGACTTCGTAGAGATGCAAGGAGATTTTGACTGGACTGTAAAGCTTTACGAGAGATGTTTAATTCCCTGTGCTAATTATCCCGAGTTTTGGATCCGTTATGTGGAATTTGTGGAAGCTAAGGGTGGAAGAGAGATAGCTAACCTTGCACTTGTTCGAGCAACAGAGGTTTATCTTAAGAGTGTACCAGATATCCATCTTTTCTGTGCTAGGTTTAAGGAGCAGATAGGAGATGTATTCGGTGCTCGTGCTGCATTTCTTCGGTGTGGTTCTGATTTAGAGCCTGACTTCATTGAGAATGTTACAAGGAAAGCCAACATGGAAAAGCGTCTGGGAAATGTGGAAGCAGCTTCAATTATATATGAGAAGGCACTTGATGCGGCAAAAGAGAAGCAAAACTTTCATGCACTTGGCATTCTTTATGCTCATTTTTCTTATTTTACGTACATGGTCACTGCCAGCATTGATGCGGCAAGAGACATATTGATAAAGGGCATCCAACAGTTGCCTCATAGCAAATTACTTTTAGAGAGACTCATACACTTTGAGATGATGCATGGGAGTCCCAAAAAAATAGATGTACTGGATTCTATTATAGCTGAAGCAACAACTCCAGGAACTGATGCTCTTCAGGGATTGAGTACTAATGACCGTGAGGATATATCAAAGTTATTTTTAGAGTTTGTGGACATTTGTGGGTCTATCCATGAAATAAAAAAGGCATGGGATCGTCACAGAGAGCTATTTCCATATCAAATGAGGCCTGCCTCTTCATATAATGACATGAACTCAAGGAATGGTTCCTTGGAGAATGCTAAGACAGGAGGAAATGATAATCTAGCTACTCTGCCTGGTCATGCTTCTGGAGATGATCATACTCAATGTTCAAATCTTTATTCCATAGTCAAGAATGCATCACCACAGAAAAATCTTGATGCTCAGCCTGACTGTGCTGTAACTGACCAGTCAAAAGTAGAAAATACTAATGACGACCTAAAGGAGGAACAGCAACAGGTGCACACTGCTATAGTTGTTCAAGAGGAGCCCAAATTAGATTCAGCTGAACAACATATAGGGGTCCATGATTCTGTGCATGAAAATGGTGTCAGTCCCCAAGGCATACAGATAGAAGAAAATGCTGAAGTGATTGAACAAGTTCAATTACAGCCTGATCATAAAGCCCAAGATGATCTAGTACCGCCTGCACTGGAAACACTCTCAATAAATACTCAAGAGGATGAAATTCAGCATTCTTCCCCGACTCTATCTCTTGACTGCAGAGCTTCAGAGGTACCCTCCATGTCAAATGACAATGAACCACAGGATGAAGGTGATAATACCATGGAGATCTCCATACCCGATGCGACGTGCATGCAATCTGGCATGTCTCCACAAAGACAGCTCCAAGAGCAGAATGGTAATGTACTTGTGGAGAGTGATGCAAGCTCTCAGATGCAAATACAAACACAAGAACATGCGCAAGAAAATTCACAGCAAGTGGGCCATAGCGCTGCTGAAAGTGAAAACGAGCATCATATGAACTATACTGGGCAAGGTCAGAGAGATCCTAGATCTCATGTGCATGCTCAAGATCAACAGACACATGCACAAGAAAACTCACAGCAAGTGGGGCATAGCCCTGCTGAAAGAGGAAACGCGGATCAGATGAACTATACTGGGCAAGGTCAGAGAGATCCTAGATCTCATGTGCATGCTCAAGATCAACAGACACATGCACAAGAAAACTCACAGCAAGTGGGGCATAGCCCTGCTGAAAGAGGAAACGCGGATCAGATGAACTATACTGGGCAAGGTCAGAGAGATCCTAGATCTCATGTGCATGCTCAAGATCAACAGACACATGCACAAGAAAACTCACAGCAAGTGGGGCATAGCCCTGCTGAAAGAGGAAACGCGGATCAG
>BMK_Unigene_015553
GCTTTCTCATAGGATTTGCATCTGATACAAAAACCAAAATGGAAAGGGAAAATGAGGGTACAACTTCAAAAATGTCAGCCATGAGAACTTCTATAAGGGTAAGGCTTTTTTTTCATTTTTAATAAGATAGTATATTCATGGAGGATTCACCTTTGATTTTGACAAGGAAAATAGAGATACATTATTCTATAACATCGGCACTATGCTATATCAACCAGTTCCTAGGAGTCCATGACCCATGATCTTGTTGTGGCCCTGTTGATATAAAATGTTATGCCGTTCACTAATAGCTTAAGCCTTTTGTGCTTCCGGTTATTAACATGGTATCA
>BMK_Unigene_015554
TTGTGCATGGGTATGTGAATGATCCAGTCATCGCCCTAGTAAATCAAGTCCTTGGAAAGTGAATGCCTCATCTACGTCTCCACCTTATATCCTTCCCCCATCACCTCTTTAATATTTCAGAGCTAATTTTACCTTGAATTCATATGCATTAAATACAATGCAACAAGCGAGCCCTGAGCAACAAAGCATAAAAAATAGTAGTACAGGTTATATATTAAGAAAAAGAAATGTTTGAAGTACCATAAAAGCAAGAGAGAATCTGCAACTTTCTGGGGACAACTGAAGTGCCCATTTGATAACATAATGATTATGACCTTCCACATCCCTGGAAGGCCTTGTTAAATCTTTGATTAAAAAAAAAATCCACACTAATGAAAGGCATCTTAACAATGCATGAATGTCATTCTTATCTACCCAAGTTATTCTCCCAAAAGTCTAAGAGGGAAGTACCATCTAATATTCTTATTATTGGAATAATTACCAAGCTTCAGCCCATGAAATTCAGTCTGCACAAGTCCATTAACATAGAATGCTATGATTGCATCTAACATACATCATTCGCCTTAGTTATAAAAGATCGCCTTAGGGGTTGTTTGTTTGCAGTCAT
>BMK_Unigene_015555
TTCAGTCTATTGTTTGGAATGTTTTGGAATGGGCAAGTAGGAAAGCTGAATTTGAAGAAGTTTCATTGGAAGCATTTAATAGATCTTGGGCAACAAATTTAAAGGGAAGATGGCATGCCAATGTTGTGCATAAAATCAGGTGGGATTCTCTGATATGGGAGGAATAGGAGGTGTTATTCGAGATTCTTAATAAAAACTTGGTCCTATGAATTCATTGGATTCAAATGGTGCTGAAGTTTATGCTATGCTAATTGGTTGTCATGAGCTGCATAAGTTGGGAGGTTACAAAGCTATTATTGAAGCTGATTCGTTCTTTGATATTCAGTGGCGATGTGGAAAGTCTTCTTATCCTTGACGATTGACAGATTTAGTTAAGGAGGTCCAAGATATTGCTTCTTATTTAGGAGTCTCTTTTTATCATATCTGGTGTAAAGTGAATGACATGTGGCGGATGGTCTTGCAACAGAAGGAGTTCTTTGGTTTAATCTTTCTTTCGATGTTTAGTTTTTTGGTTTGGTTTGAGTTTTGTTTTTCCAAATGTTTTTTTTTTCTCCCTTCCTTTTTTAAATAAAATTTTACTGTTAAAAAATAAAATAAAAAATACATCGTTAATTCTTTATCTTGTGGGATCTTTGGGTGCTTTTTATCTGCCCCTAGAGGTCTTGGGATCCATTGTGGCCCTGTCCATTGTTGTCAAAATCCAACAATTTGACCCCTGAAGCCTAAGGAAAA
>BMK_Unigene_015556
AAAAAAAAAAAAAAACTGCAACAAAATCGGTTAAAATAGTAGAAATCTTAAAGAATTGTATTTTACCCTATAACTTACATTTAGCTTGGGCAAAACATCTACCAGTTGGGAGGGGTTGGTTCAGGTTAAATGGGTTGACCCATGTTGAATGCCGGTCATGTGGGTTACATTAGGTTGACCTGCATCAGGTGCAGGTTGGGTTAACTGACACATTTTGGTAAATGATTAACTTATGTGAAAACTATTGTCCTTTAATGGTATTTTTGTTCTAAAACAGAGTGCTTTACTTCCTTAATTATAAAGTCTCCCAAAAGAAACTACCATTGTCTCTATCATGACTCATTTTGAAAGGTCCTGGATATTATAAAATGGCTCCAAGAGCCCACGAAATATGTAGGTGGTTGTTGTATGTGCATTTGGCAATGACCCTATTCTGAACATGCGAAGCTAAACGACTAATGAAATTTCAAGAATACAGTGAAAATTGTAAGCATTCGAAAAAAACCCCCAACAAAATCAATGAAAATAGAAGTTAAAATGACTCTCTTTTAACCCATAACTTAAACTCATTTTCAAAAACTATATCTATTTATTTATTTTGGACCCTTTTTCCTTGGAATTGAATTCCGAGGACTTCTAAGGAATACATGTTAAAGTTTAGCTAGAACTGTAGGAACAAATGTGGAGATCTTATAAATGGATATCAAATATTAGTCTCCCCTTTAACAAAATGAAAGGGAAGATGGGAAAT
>BMK_Unigene_015557
TGGAGAATCCATGAAAGCAAAAAGGTGACAGTTAGTTACCTGCTTAGTTGTTTAAATATTTGATGGAGTGCTAGGATTTTGAATACTGGCTACAGAAAAAACCATTTTGAAGTTATTTTTAGCTATTTATTGGAGCTCACTGGGAAAATTCTTCTTCCTTTCTAGCAATTTGAGTTGAGTTTGTATATTGTTGAAATGTAGGCTTTTCTTGTTTCTCAACTTGCATTCTAATGTTTGTCATGCCATGCTTTGGGGACAGTGATGTGCCTGTGTATATGAA
>BMK_Unigene_015558
AATGCAGTTCACCGCCATCCTCGCCTTTGCCATGGGCATCGCTGCCGCGGCCGCCGCCCCAGCGCTCTCGCCACGCAACACTGTGGTCTACGCGACCTTCTACAACGACAACGCCTGCAAGCAGGGCGGCGGCAAGGCGGTCAGCACCGCCAACCCAGGCTGTCTGAACGAGTCAGGCCGTCACTCGATCTACCTGCAGTCTGCGGAGACCGACAAGGCCTACGACCTGATCTACAGCCCGCGGCCCAACTGCCCGTGCCAGAGCTACTGCAACACGGTGGTCGGCTACGAGCAGCTGCCGCGCTGCACCAGCCTCGACGGTACCCCTGATGCTCAGTCGTACCGTTTCGTCGAGCGTCAGCTCAGCGGTGGCCACACCAAGTGCGGCCCGAACAACTGCTAGATTGACCTTTCGATTGCATCATCGGCATACGCTATTCACGACCAGGAGTGGTCGTCGGTTCGTGACGTTGCGTGCGATCATGGACCATGTGACGATGCTTCGGGTCGGCACGATGATGTAGGAGGCATTTTCAGGACGGTCATCTAGTTAGCCTGCGAACGCATGGTCGGGCTCGGGTCAAGTTGTAGATAGCTGGCTTTGCAGAAGCATTC
>BMK_Unigene_015559
CGGATTTTGGAGCTCGTGCGGAACCAGATCGTGGCGATTCAGGCGCAGAACCGCGCGTTGCAGAACGTGCTCGTAGTCGGTGGCTTCGGCGCCTCCGAATACCTCTTCCAGCAGATCAAGCTGCACGTGCCGCCGCAGTTCCAGAACAAGGTCGTGCGGCCCATGGACTCCGTCGCGGCTATCGTCAAGGGCGCCGTGACGGCCGGCATCACCGAGCGCGTCATCACGTCGCGCGTCGCGCGCCGCCACTACCTCATGGCGACGCTGCAGCCCTTCAAGGAGGGCCACCACCCGGAGCAGTACCGCGTGCCGTCGCTCGACGGCAAGGACCGCTGCAAGTACACGCGCCAGATCTTCGTGCAAAAGGGCCAGCGGGTGAAGATCGGCGAGCCCGTGAAAGTCTCGTTCTTCCGCCAGGTCGCTCCGGGGGCCACGCTCATGTACGAGGACGTGCTGTACGCATGCGATGAGGACGTGTGTCCGGAGTATACCAAGGACCCACGCATCAAGGAGATTGTCACCCTCACGAGCGATTTGTCCCGGAAGAATCTGGAGAAGGACTTTGAGCGCATGGATACGCCCCAGGGAACGTTCTACCGCGTCTACTTCGACATCTACCTCACCCTCGATGGCAGCGAGTTCAACGCCGAGCTGGTCTGCCAGGGTGAGGTCATGGGCCGTTGTTCGGCGAGGTTCCGGTAGAGGGTATCTTGAGATGTTGATATGCACTTGGCCTCCATCTCCCGACGGTCCATGTAATGAGGTAGTCCGCAGCTTACGACCCAAACTGTTTACAGCCAAGCATGCGCCATGTTCATCTTGCAATTTCGAAAGATTTTCC
>BMK_Unigene_015560
TGATAGAGACATTAATTTTGGGCAGTCACTAATTTCCAAGATGCGAAGGCTGGCTTGGTTTGGCCCTAGTTCTTTTGGCAAATAAGTGACCTCTGAAATCCCACTAATAGAGAGAAAGGTGAGTGCAGTGAAGTTGGCCACAGACTTTAATAGCAATTCATTGGTGTGATATACTCTCATTTCTTTGACTGATGAAAGGAAATTGGGCAAGCGAACCATCCTAGGACAGGCTTGAACTTCCAACTTGAGGCGAGAGAAGATCGCTCGCTCATCATCATTTGATTTTTGTGGTGTCCATTGCTCCAAGTCAGGCATGTTGGCAAGGGAAACACTTTTCAGTAACGGGGATATGCAAAACTCTATCTTTTCACAACCCACTCTGGTCATCATTAAATATTCAAGAGCTGGAAGACGAAGCCATGGCAAACAAGCCAGTTGTGGGCAATTAGAGATGCTCAAAGTATAGAGGGAGCGGAAGATCACTTGGTTGTCCTTGCCATTAGCTTCTTGCGTTGAACATCTCTCCAAATTACACATATTGGAGAGTGCAACTTCTTTTAGTGACTGAGACAACGGTAACTTTATTCTGGCACAACCCACTCCATTCATCTTGAGACGTTCAAGAGCTGTGAGAAGATGCAGCTGCGGCAATTGAATCATATTTGGGCAATTATAAATTGTAAGCTGACGGAGATGATGGTGGATCAGTTGCTCATCTCTTTTTATTCCCGGATCGTCACCATGACCATCCTCTTCTAGAGATGACCATCCCTTCAAATTAGGCATATCACAGAGGTAAAGTTCTTTCAAAGAAGGGAATATACCTTTGTAGTTGTGACTCCCATCAAACTCAACAACATATTTTACAGCACTCATTTTCTCTATCTTCAGTGATTCAAGGAAACATAGCTGCCCAAGAGGCGGCAGGTGTTCACATCCATTGCAATGCGACAGCTTTATATCGACTAAATTTGAAAGCACCATCATCCAGCTTGGAAAACTCAGACCCGGGTAGTTCTCAACAACTAGCCTTTTCAAATTAGAGTGGGGTTCGAGGTTCTCAATCACTTCCTCTGCTTTGTTTTCTGTGTACGCTAGCGCTTCAATAGAGGGCCAAGACAATTCAAGAGAATGGAGAAATCGCTTCCCCTTTAAATTTGCTTCATAAGCATGTTCTCCATTTATTATTTTATCGAGCCCTTCAATGCGAATATCCCCTGAAAGTTGATTTAAACATTTCAACTCTTCTATTCCACGCCCACTCTCTTTACCAACAACAAATTTAGACAATGTCCTAAGACAAGTTAACTCTCCAATTCCAGCCGGTAGGTGCAAATCTTTAGTGGCGGCATCAAATTCAATATGCCTAAGGCTAATCATCCTTTTCATGTTCTTTGGCAGCTTCTCAAGTGGACATCCGAGGAGTATCAGTGTCTGCAAGCAATGTAAGTTGCACACGGTCTCTGGCAGTTTTGTAAACCATTTAGATGAGACGTCAAGATACCTTAGCTGTTTCAACTTGTCAATTGAATTAGGCAAGTATTTGATTTGTGCAAAACTTAAATCCAATACCCTTAGGCGCTTCAAACTTGAGCAAACATTAATATCAATAGGACAGCATAGAAACATTGAATGCATTTTCTCACATTTCTTTAATGCCTCCAAATTCTCTGGTTCTCTTGCCCATTCACAATTCTTCAATGATAAATGATGAGTTTCTCTAAGGTCGATTTCCATGGACGCTTCCAGAATAGTGCATTCTTTTTCTGCAATATATTTGAGAAGATCATGTACAAGGTCATGCATATCGAACACTCTTACATCAACGTCATTAGTTCCCACCTTAACTTGAAACAAGGACCTCCTCAACAAGTCATTGAAATAATGTTCGCCTATTTCTTCTGGGAATTCAGTTCCTTGATCATAGGAATGGATGAAATTGTGGGCTATCCATTGCTTGATTAGTTTATTTTTATCAATTTGGCATCCCTTTGGAAATACAGCACAATACCTAAAGCATTGTTTTAAGGATGATGTCAAATGATCATAGCTCAGTCTTAATATGGATAAAACTCTTCCCTCCTCCTTATCTGTTCGCTTCCAAAGTTCACTATCTCTCACTGACTGCCACTCCCTTTCACTTGTTTCATTTCGCAACATGCCTCCCAATGTTTTGATTGCTAGAGGGACACCACCACACTTTCGTACCATTTCCTTTCCAATTGATACGAAGGCTGCAGTATCCGGGTGTGCCACTTTATCGAACAAAGCCCAGGATTCATCTTCCGATAGTGTTCCCAGATGAGATCTAGGAACGGCATCCATTATTTCCGCAACTTTATCACTACGAGTGGTGACTAATATTTTGCTTCCTATAGCACCACCACCACGTTTAAGCTCTGTTCTCAACCCGTCCCATTTAATAGAGTCTTCATTCCAAACATCATCCAACACGAGTAAAAATGGCATTTTGCCCACAACTTCGCGAAGACTCTGCTGCAAAGTGTTTAGGTTTGGATTCTTTGGATATGACCCGCCCATGGATTCAATAACTTCTCTTGCAATCGTATTCACATCAAAAGGATCAGACACACAGACCCAAATTATCTTTTCTTTGAAATGTTTTTTGACACTCTCGTTGTTGCAAACTAGTTGCGCGAGAGTCGTCTTGCCCAATCCACCCATTCCAACTATTGAAGTTATGGAAACTGACTTTTGCTCTTGATTATTATCACTAATCAACTCATTAATTATAATCTCTTTAACGCGATCTCTGCCGAAAATCATTGATTCATCAATTAATGAACCAGTTTCTCGTGTTTTCATTTTGGGCATCAACTCAACTTCCTCAACTTTAACATCTTCATTAAATCTAAAATCAGTCTTTTCCTTTGAAATTTCATCTAGCCTTTCCGTTATTTCTCTTATCCTATGTCCAGTTTCATGGCGGAATTTAACTTGCTTGAAACATAGATAAGGAAAGCATGAGTGCTGAGAGCGCACCTTCCTTTGATTACCAATGTCATCTTTCTCTCTCTGT
>BMK_Unigene_015561
AAAAAAAAAAAAAAACAACAAAAACTGTTACGAAACCTTCACTTCGGTGTAACAGGAAACTGTTCTTCAGAATCTTGATACCCTTTTTGATTCTACGAAGGTGATGAGAGTTTAGAATGTTTCTGTATGGCCCTTTTAATTAAAGAGGTGCGGATGTCGAGAGAACTTATGTAATCTAACATTTTTTCATGAATTTTGTGATGTAATTTATAGCTGGGGTCATTGAAGAAACGAAATAAAAAGATCCTTCACTCCATGTCATAAGAAGGTCACTCACTCCATGTCATGATTTATGATTTTATTACAACTAATACATGTTCCTTAACAGC
>BMK_Unigene_015562
AAAAAAAAAAAAAAAGACACTTCATCACAGAGACAAGTTTATACATGGGGCCCACCTTTTGCCCATCTCATCTCTCAGGATCCCTTTAATTGGTCTGCGAATAATACAACTTTTCATTGATTGTGCAATTGGGGTTCACAAATTCACAAGAGGAGATGGATGTCCAATCAGTGCGTTTATGGTTCCTTCACTGTCTACCAATAGAACGCCATAGGCCTTTTGTGGCTACTATGAGGTATAAATGCAAAATACCTCCATTTAGTGTGGTTATTTTACTGCTTTGTCACTGTGTAATTTTTGAACACATGTTAAAATGCGAAATGCCCTATGTGCACAACATAGCCATTTCAAAGAAAACTGTTAAATATCCAAAATGTCCTATTGGCATTTCTTGCTTTTGTGTACATATTTTTGTTCATATTTATAAATCCTCGATTCTGAGTTATACCCAAACATGCCCTGTACTGTAATTTTCCCGTATGCAATGTGACTAACTACTAGAGTGGGTTCTAGTCCCACTTCCTTAATTTCTTCGGTTTTGACTTCCTTACCTGCTAGAGACTTATAACTTTTAATCCGTCTGTTAGCTTCTCGATTAATATATCAACAGAATAATTTAACAAGGAGATCGACATAGCAAGCAAGATTATCCATTTTAGGTCATTTTATACAATCGTTCCAGGATCAAATCTCAGTTTTTCAATCAAACTTACTGTTCATGGTAAGTTTTTGAATTCTTGAAGGATTTACAATGATGTTACAGACCAGATGGCAACCTTGACTGGTGCTTTTCAAAGCTTTGGTGCTACTTAGAAGATAACATAGGAAACTAATCTAACCAAAGATTTTAATGGATCCTCAACAATATAGGTCTTTCAAAAACCATATATCCAAAACCCCCCCACCCAAAAGACA
>BMK_Unigene_015563
CAAGATCCTTGATTTCAAATTCGGTTCAGAAAGCCTTTAAGTTTGTTAATTTTGTCACCATCATTGCCAGTGACTATAGAGTACAGTATCATCAGCATACACCAGTATTACCACTTTCATATTCTTCCTTTCTACAAATACAGTATGATCCGCATGACATCATCTGAATCCATATCTAATTACTGCTTTACTGAAATTGTCAAACCGTGTCCGAGGTGACTTCTTTATTCTATATAAAGACTTCTTAAGTTGACAAACTTTGCCTTCCTGTCCGTTTACTATAAAGCCTATGCTGCTGATGACCATATCACACTAATAGAATTCAATTTAGCGACTGGAAAAAAAAGTTTTGAAGTAGTCTATTCTATATTCTTGGGTAAATCCTTTTGCAACATTAGGATCTGTTTGGTTGCAAGCATTTGGAGATTTCACCATTCAAAAAAGAAAAAAAAAAAAAGAATAAAA
>BMK_Unigene_015564
GGTGCCTTCACCCCCACCTGCAGGTATCTTCCCATTTCTCACTTGGATTGTTTCAGATCATCCTGACCCTTCATCTTAGGACCTCAAATCATATGTACAACACCCCTCTCCTGTGTGAACTTGGAACAGAACTGCCCCAATTGGCAAATCTTTTGGGGGCACAATTATAAAATCAATGTAAAACCTATTTATTTATTGGATCAATGTGTAGTTAGTTGATCATTTCTCTGTATTCTTATCTTGTATATATCTCTGTTTGTGTGTGTGTAATATTTTGTTTCACCCTCACCCACCCTAATTTACTACTCATATGGCTATATTTGTCGTCGTTGTTGGTCCCTAGCATGCAGCATGTGCCCGGGTT
>BMK_Unigene_015565
GATGATGATGATGGTGGTGGTGGTTTTAATTGGGTGGGAGAGATGGAGAAAAAGGGAGGGGTTTGGGATTCAATTGTGAGAGAAAATGGACTGGTGCAGACCAAGTTAGAGGAGATTACTTGCTTTGGTGTTTTGAACTTGGTACTGCATTTTAGGTTTCAGCATGTTAGTAGTATGAACAAGAGTAGGGAGTTTGGGTTCTTGGGGTATGTGGATACTCTCAAGAGTCTTAGAAGGTGGGTTGAGAGATTGGGGGAGATGAATATCATACCTAAGATTTGAAATTGTTTATATATATATATTGGGTTTGTTAGAATGGGTTTGTCAAGTCTGATTGTAGCTGCTGGGTTAAAAGATCAATAAAAGAGTTCTTTTATAC
>BMK_Unigene_015566
TCCATTGGCAACAGAGCAAATTTCTAATTGAAATATGCATTAGCTTTCAGACATAGAAAGATAAACTAGGATGCACTCAAATGTTAAGCTTGAACAGTACCCTTAACAGTCCGAGGTTTCTCCTCTTGCCGACAAGCAATGTATAGGCAAGCAGCCAAAATTGCATCCTGATTCCTTCCTCTAATAGACTTCAGATCTTCCACCTTCTTATATATCTCACATGCTCGATCCTTGATAGTAGCAACCAGGCCCAACCTATCAGACATGGTTGCCATGGTTTTGAAGGCTTGGATCAGGGAGCGATCAGGATTAGCACCGCGGTTCTGCCAGCGCCCTAGTGATGAGGAAAGGAAGTCACCCTGTACACCATTG
>BMK_Unigene_015567
GTTCAAAATGACAAACATTGAGCTCTCAATCATATATCATGCAGTGTCCTTATGAGGGGAAAAAAGAATTGTTTTCAATCAGTCTTAGATGAAAAAAAAAAATCCATCTAATAGTCAAAAATCGAATAGATGCAACTGTGGTCATAATCATATATTTGACAAAAACTATGGCACACCTCAGTTTCTTAGTATCAAATAACCTCAACAGGAAGACAAAATAAAAGTTCAAACATGAAGAATCTAATTAAGACATGTAGTAAAAGGATAGACTTTGTGTAAGATACTCTTGACTATTTTAGATCTCATCAAGGAAATTTTGTCAACAAGCAAGTCTGACAGATAAAACAGTTGGATAACGAAAGTAAATCCGTGTAAACTTTCTGCGCCAGCTTACAGTAGAGAAGGAAAAATGACCCAACTCTGTATAACTTTTTGGCACAGCTTGTAACAAAGAACGCCAAATGGCCGAATGGGCATTTCTCCTTAACCACTTAAAAGCAGAAAAGATGAAAATTTTAGATGCTGTTACTTAATTCGACCCAACCAGGAGAAAAATGAACTGGAAAAAAAAAATGGTTCATAGCTTATTGCACATAGGATGGTACCAATACAAAAAACACCCAAAGAAAGCATATAGATAACGAAAAGACATGGGGGAAAAAAGAAAAAGAAAACCTACACCAACAAACAACCCTATGTTAGAAAAAAAAAAATATTCCACATGAAGATAAATAGCATTCACTTCTTTTTTAGGTTTGTGTCGATAATTTCCCCAAGGGCCTGTCTGTCAAATGAGCTCCACC
>BMK_Unigene_015568
GGCGTATGACCCGTCTTCGTACCTGGTCACGAGATGACTCGGTTAGAGAATCAGACGCGTTCTTAGTGACTCGAATGCCGACCGAGTCAGCCGAGTTGGGTTGGAAAACTTTACAAAAGAGGACCTTGTGTTTTATGTTTTTACTTAAATGACTTATATTTTCGGCTAGAAGATTAAAAGATAATTTTATCTCTTAAAGATCACGTAACGTAAAACAAAAGACTAAGTTCATTTAAATGGCTCGATGTTATCTATTTCTCTAATCTAGATCCACGCGCTTCCACCTCCATGTCTTTCCTCGGCCGACATGAATTAAGGTGGGCGCCTCTAAAGGTAACTTGAGTTAATTGGGTATGCTAAGCTAAAGTAAAGGGTGTTTTTTATTATTTATTCAAAAAATTTAATACATAGTCAAACCACTGGACTTTTGGTAAAATTATAAATATAAAAGACAGATGTCGTTTGAAGATATTTTTTTCTAATATAGGGGTCTTTTTGTAAAAAAACTTTATTAGTTTAATGAAATCAGTTAATGTATCATGAATTGGGTTCAATGTTTGCCATAAAGATCCAACATATTGTTTGAGATCTATTTTTGAGGTAGTTTCCTTAAATGGATTTTGAATGTGATATGAGGGTTATTTTAGGGGCATTTTTTTATGAGGGTAAGGTTGGGTCTCTACTTTAATTTTATTATTGTATTATTATTTTGTTTAATATCTTGGCCTTCTTCTTTGCGCCTACCTGCATGCCAGAGCAATCTGGGACCCGTTTGTGATGCGGTTTGAGAAGAAACTTTGGATTTGTGAAAGGTGTTTATCTTTTGGGAGGTGCACCACCTTGATTAAAGATGTTTTGGAATTTTTTTTTGATATACTATCTTTTAACTGTTTCAACTGAACTTTTTGTGGGAAGGAATGGAGGAATAAAAGAGAAAAATTGCATTTCCTAAAATGAAGGTAGTAAAGACCAAGCATGCTGGGCATGGCGAAGAAAGGAATTGGGCCCTCCTTAGTTTATGGTGGTGGAATTTTGAGAGGAGGGGCGTTTGTGTGGAGCAGAGTGATTATCAGTAAATAATTGGGACAGGGAGTAGGATTGGTTCCTAGGTAGAGTAGGTCCTTGAAGTCCTGCTTGTGGAGGGTGATCTCTTTATTAGGAGAGAAGTTCAGTTTGGCAGAGGAGTATTAGAATAGGGGTGAGGTTTAAATTGCATGTTGTCTACGTTCTCCTATTACTAATTACTAATGCATATAATGCCACATTGAAAATTATGCCACCTACTCTCTGAAGATTGATTACTATTTGTTTGAAATATAGCGTAGTGCCGGTGCATCTCTCTCTCTCTCTCTC
>BMK_Unigene_015569
ACTTCATCTGTCCCATTTTTATGGTAAGTGGTTTAGATTCTCACCCTTCTCAAATAATTAGTCTTGCACATGTGGTACAAATTCCCAAGATTCAAATCATTCACCTAGTGGTGGTGTGTCTTACTTTGTAATGGGCCATATGCATAATTTATGTTGATTGGACAACCCTAGTTCTTGACCTGTAGGATTCTTAGGAAACAATGAAAGGTATATGGAAGTTTGTTGGCATACTTGTTGGCCACCACCTTTTAATTCCTCAAGAATCCTCTTAGCCAAACGAACAGTTGGCCCAATCACTTTGATTTTAGACTATTGCCCATTGCTTGCTACAAGCCCAGTTATTGAACTGATCCAGTGAGCCTGACAAGGCAGGCCTACTAAAAGTTTGATATTTGTAAACCTCAGGCTGGACCATTCACTGTTTTATGGCACATTCAATGTGGGGCTGGCTGGATGATCTATTTGAATTTCATTTGCCAAGTTACAGATTGATGATGATACAATTTTAGGTGAAAGTCAACACTTTAGAGCGGCCTGACCCTTCGTAGGCCTTATTTGTCCCTCTTGTAAAATGATTTGGACTGGTCATTCAACCATTCTCATAGTGGTTGAGGCTCAATAAAATCCATTAAAGCAACTCAATTGAATATCCAACCAACTCATACTTGTGGCTCTGTGGTGCAGCTCAAGGACTCAAATGTGTTAAAAGTCAAAATTCTGCTGTGGGCATTTGATTTTATTCATTAGAGAAATCAATTCCTATCAAATTGGTGGCTATTTGATGGCCCCTTGTTGATCTTCACCTTTACTTCTTTACTTCTAGTTCTTGTGGTAGAAACACATTACTTAGAATCTTGGTGCTAATTGAATAATTGGGCCTTTTTCATATAATATATAGTAGGGAAGGGCTGTGCTGGGCTGACAGGCTTTGACATAGGAGCCTAGGCCCAGCCCATATATGGAATGAGCGTTGCCCACAGGTTTTATCAACTTAATTGGTTAGCCTAGCTCATTGCTCCCCCTACAAGCAAAAACCAATCTACTAAATTTGTTTATA
>BMK_Unigene_015570
AAGGAAAAGAAAGAGAAGAAGAAAAGAAGAAGAGAGAGAAGAGGCGGCAATGCGGCAGTCGGCGGTGATGGTATAGGCGGAGATGACAGAGGAAGGCTTCATTCAGAGAAAGCGTCAGAGCCACTCCCTTACTCCTCGGCTGCCTGAAAATGAACACCTCCATCTCACTTCTCGTAAGCAACAAAGAAACAATGAAAGTGAAGAAGACATTATACATGGAGAACATTTTTCAAATCTGGATGTCATGGAATCAGTATTCAATTGTTTAAATGGTCTAGTTACTCGCATGCAGTTTAGTGCCATCTGTCGGTCATGGAGATGGGTCGCCCAACATTGCTGCCCACCTACCCAATTCCCATGGTTGATGCTTTCTACAGATTACCAAAGTGATGACCGGTTGTTCTTCAATTTATCAGACAGCTTAACCCACAGATGGCACCTACCAGAAGCTCACAGGTCACGTTGTTGTGGATCTTATTACGGCTGGTTGATAATGCAAACCTTTGACAATGGACAAAGACAAAAGATTTTCCTCATAGATCTGTTTTTGAAAGCCAAAATACACCTTCCAATCATGACTAGAGAACACTCACATGACTCAGTTGATCCATCTCTGAAGCCGATGTCTGTAATAATGAAGGTTGCTCTATCATCAGCTCCAAGATCAAATGACGGAGCAATCAACACCAGCTGTTTGGTTGCTGCTTTGGATCGTTTTGGTTGTCTCTACTGGTGCAGATTGGGTGATCAATCGTGGACTCCACAACATTTTAATAAATCTACATGTTTTGAATTGGGTGAGATCCTATTTCATGATGGATTGTTGTTTGGTATAGAGTTTGCTGGCACTCAAATCATGGTCTTGAAGTTTGATGATCATCATCTGAGATTCAGAGCTAGAAGACATCCCTCATTGTTCTCCAAGTTCGGTGATTATGTTCGGAAAGCTGATGAGTTTATAGTCAATAGTTATATGGTGGAATGGCGCGGCCACATTTACTTTGTGCTCCTAAAAAATAGAGGGACAGGAAAAATTAGGCGTTGTGACACTGAGGCATTTCATACATACAAGTTGGATTCAGGATGGAATTTGGTTAGGGTGGAAAACTTAGGTGAGGGAATGATCTTCATTTTGGGTAATGGGTACTCCAAGTTCATATCTGTTAACGACATCTCTCCTACCTTGAATTTGAAAGGCAATCACATCTACTGTTTACAGAAATCGACTTCTTCCTGTTCTAGTACCAAAGTCTTCTGTCCAGAAGAAGGAAAATGGGAGCGGTGCCCAAATCTCTCTTTTCCAAATGCACCAGAAATGTGGTACACAGCTAAGATACATTACTAATTGATTGCTATAACATTTTATGTCCTTTTTTATTTTCTTGCTTTTTCTTGGATCTGTTACATGAGTTCTCAACTCCTCTTAATTAACAATCATGAATTACAATTGTGAATACTACTCCGCCAAGCGATCTAAAACTCTATAAAAAGAGCTTGATCCTTATCTGATCTCTCTTAGAGGATTAAGCTTCCAATGGAAGTGAATCCTTGATTTATACCAACTGCTTAATGCCATGTTTCAGATGGGCCACATGATTTCTAACACATACATAGGTCATTGGTGAGAATTCATGATCCGTTAATTAACCATAAAAGTGTGTTATTTACTCGCGGTGTAGGTGTTTGAGTGACCTGGTGCAAATGAAAAATTCTCACTTCTACAAGTCTCTTGTTGTAACATATTATTGGCACGGCAGAACTTGTGTTTGTGAATTACTTTAAGATTGTTTTAAAGAAACTCTTATTTTGACTTCTTAATGGATTTTTT
>BMK_Unigene_015571
TAACAAGTCTTATTTAAAGTCCCCGCAGATTTGAATCTGTTCATTACCAACTGAACTAGTACTTGCATTGTCATTGCAACTTTCTTGCCTTTCAAATCTCTTTGTTGCTATGCCTCACTGCTGTTCTGAGCACCTATCATGTATTTGATTCGCCGTATTGCTACATCCACTGTCTATTGTAGCCCTTCACCGAAAACGTCAGTTGCAACTTCATGTTAGACCTTATTGTCATCTTGATAGCTGATCTTACTGCTTGCAAAACCTGATCATTCATCATTGGATCATATCTTTTCTTCATGAATGTATTTTGTCTTTGGCTTCTCCTAATGTATTCTTCTGCCTCCTCACTCAATCTTGCATTTTTGGATCAGATAACCGTTTCTATAGGTTAGATCACCGTCGCTATAGGTTTGATCATCTGTCTTTGAATTAGATTTTTTAATCAGATCATGTTTCTTCAACTTAGATTGGGGATCATACTTGGTCTTCAATTTGCATTTTCAACTCTAACCTTGTTTGGCCATGGATCATCATCACATGGCTTTTACATGTGGATATATCGTATTTGTCTTTGAATTGGATTTTGGAATCCGATCATCTATATTCAATCATGTCTTTAGTTTGAATTATTTGTTCGTCCAATTCATATTTTGATAATTTGAATCTAGATCAGATCTAGTATTTGATCATCTACTTGTTCAGCCATGGATCCTTAATCTCATAGCTTCTCCATTTGGATCTAGTGTATTTTGTCTTTGGATTAGATCTTTAACTCTTTATCATATGGTTCTGAATCAAATTTCCAAATTCGAAGAATTGTCTTCTGATCTCATCACTGTCTGCATTTGTCTACATGTCATTTTCACCATCTGTCCCATCCCATCTTCTCATCATGCAAGTGATGATTCTGATCAGCAGTCGTAAGATCCTATCTGATAATTTGTCTGGGTCAGATTGCATCTTCATTAACACCAGATTTTCCTGCTTCATCCACACTGAAAATCTCCACCTTCATCTGTCATGCCGTGCTGCCAGCCATTTATCATGCAATTGTTAGCATGCATCACAATAGCTCGCATTTGAACTGTCCGCTTCATCCATTCAAGAGTAGGAGAAGAAGAAGAGTTGATTGGAGAAGTTTATGTATTGACTGTTTATCTATTAGGATTGATATTATCTAGTTAGATCATGGCAAGATTGGAGAAGTATTGATTTTTTAGACTTGGCAGATTGTAATCTTTATATGTGTTCTCTTAATGAAACAAATAGGATCGATTTTGTGGAAGTTTCTGTTGCTTAACTAACATGGTCTCCTAGTCAGTCCACCATCGGTCACATCAGCTCTATTGGGATGACTTGCTTATATCTTCTGACTTCTTAAAACTACTGTAGGACTCATAGATGACGCAACTACAAGCTTGTCACTGCTGTCGCAGAGTAGTCTCAGTTGCATCCCACCTACCTGCCAGCAGATTTGAATCTGTTCATTACCAACTGAACTAGTACTTGCATTGTCATTGCAACTTTCTTGCCTTTCAAATCTCTTTGTTGCTATGCCTCACTGCTGTTCTGAGCACCTATCATGTATTTGATTCGCCGTATTGCTACATCCACTGTCTATTGTAGCCCTTCACCGAAAACGTCAGTTGCAACTTCATGTTAGACCTTATC
>BMK_Unigene_015572
TTTTTTTTTTTTTTTTTACCTTAACCAATGACCCAAGCGCAATTTTGACAAGTATTAAGATAGCTATAGTTCATATCCGACAGGATAATGGTTAGTTACGAGTTTCAAGAATCAAAATGCCATTGTAAATCTTTTTTCTTTTTTTTGAAAATGCTGTGACTGAATTCATTACTCAAAACGCCATTGTAAATCTTATTTTGTATTTTAGTTATTATATTCACAACCTTTAATAGTTTTGAGTTTTTACAAGGTTGTAGTTGAATAAGGAAATGCTTCCTTTGATTTAGAAACAGTACGTAATAAGAGTTGTTGGTTGACAAGATTTAGGACTGTCCTGACTTGAGTTCAAGGAGTTGGCTAACTAGATTAAGGACAAAGTCCATAAGACTCATTTTTTTAAAGAGTTTTGAACACCCATACAGACATGCAAATTAACTCATTATATTTTTTTCTTAGTTAATACTAACTCATATTTTTTTCTTAGTTAATACTAACTCATTTTTTGTCTTTGTCCAATAGTTGCGTCAAGATGTCCTGTACAGTTTTCGTAATCTTGTAACAGGTTCAGTGCACCCAGAGGAGACTCTAATCACAAAGCACATGAGGGTTTCGTTGCAACAGGAGCTCTTCTTAAGAGGAAGATTCAGAGAAGCAAAGGAGAAAATAGAAACCCTAGACCATAGTTCCTGTATTGATTTGTAGAACCCCTTGCCGACACTGACATCATTGGTACCCTCGTCTTCTTCACTGACCATGATCCATGTGCGCTTTGATCGCCTTCCTTCTGGTCTAGGCCTTCTGCCTGGTAGAACCCATCTCCTTGCTCTTTAATAAAAACCCTCACACAAGAAGACAAATACAACAAAGAAATACTAGTAGAAAGAATAATAT
>BMK_Unigene_015573
TTTGAGAGCAACGCCGCCCTGGGACACGACCAAGGCTAACAATTATGACAATCCAAAGGTATATGATGATTTATACAATTTAACTGCTTTAATCATGATCACATTACATTTCTAAATGTCTCTATATATCTTAACAATATAAGGTGTTTTTTTTTTTTTTTGTGCGTTTATTTTACAGGTAAATTTTCCACAAATTGCCTTGTGGTTATATTTACATAAAGTAAGTTTTAAGATACGACTCAATTTTCTCATATATCTAAAGTGGACGCCTCAACAAGAAAAAAAAAAAAAGGCCAACACAATTCCTTGCTAGGTAAGAACCACTTCAGTGAATCGGCTGCAGATGTTCCTCAGGCACTCAAAGATGCAGAGACTATTGATGATAGCTTGATCTTCCGGGTTTTCTGTGAATTTAATGGCTGAAATACAACCTCGGTGCTTGCCTTCACAGTAGCTTCCATCCATTCAGAAGCAGATGCTCCTTCACTTCGATAATCACGAGAAGCATACAAAACTTGTATTTTCGATCTACCTAAACCCCCAAATAGAGATGACTTTTGGATGACCAACCGGCTGACTTTTGATCTCTTCACATTGCTCAAAGCATGCATATCTTCTTGTTTCCCTTTAAATTCTATAAATTCTCCAAGAATGTTCCTATCACCTTTCAGCTCCAACCTATCCCACATTGGAGCTGTGCTAAGACTGAAATGAAGCTTTTGATGCATCACTTCTTGTGTATCACTCTTTCCTCCTCGAAATGCATCCTTAAACCAATTTGAGAATCCAGCTTTTGGTTCTGGCTTTAGCTCTGACCATTTGTCAAAGGAAATGACCTCGGGAAGACAATCTATTGCATATGTGACCCTGCAATTTGGATTTGGGAGAACAACTCTTCCGATCAAATAACCTTCAGGCAGAATTACGCCCCTCTGTTCCAAGTATGATTCAAGAATCGCAACTCGTCTTTTAGTTTCGTTCACGAGAGATGGAAGCTTCTCCTTCTTGTGCCGCTTCTCGCCAGTGCTAACCCAGCTTCCATCATTGTCAATGTCTACTGATCCAGTGAAATTCCAAACAGAAACCACCATCGCAGCACCTTTCGTAACAAGAACCATGTCGATATTCTGCCTTGAATTGCTATCCGCGTCTGGAATTCGAAGTCCGACATACGCCTTCCCGCCATAGATCTTCTCAATCCTGGTTGCGACGTAGAAGATAGCAGAGGAATCGGAGCTATCGTTGTTGAGAAGGTCTTCGTCTTCGTCGTAGAAGAAGCGTCGAAAGAAACGGAAGAAGACCAAGCCGCAAAGGATTTCCACCCACATGCTTCTCTTCTTCTTCTTCGATCCCCAAAATTCAAAGAAGAAAAAGGAAGATCTGATAGATGACTGGTTTTCTGTAGGATCAGAGGAGATGACAGCGAAGAGGAGGAGGTGAGATAGCTAAGAATTTCAAGATAGTCCCTAAGTTTTGGCTGATATTTAC
>BMK_Unigene_015574
CACTAATGGTTGCAACTTCAAACTGCCACATGCCAGGGGGGAAAAAATCTGTTAGCATATCATTGTCACTGCCATCAGTCAGTGATCTGCTGGAAATTGCTTGAATAATGATAGATTATTAAACCTAAAAATTAAGCAACATGTGGTATGTTGAGCGACCTACTGAACAAATGCAAGAGCCTAGCCACCTACAAATTCCAGCTTGCCGGGGGATCGCTAGCCATCCAATTCAAAGGCAATGAGTGTGAGGCCACTGATTCTTTGAATGTATTTCAAGCCTTGGATCCAAGGCAATGGAACAAAATTTTGTCAGATGACTAATGCACAATCCCTTGAGTTTTCCGAACTCAATTCAACTAATCATACCAGTTTTATCTTTTCTTTTTCTTTATTGTAGAAATCCATAAGTTTTGTTAGCATTAAATTAAATGAGATTGGACATGACAGTTTAATACATGCCAAAGTTGATATAATACAAAAGATACATGATCAGGTGTATCCAAATTCCAAATACACCACTATGTCCACGGAATGACCCATTTTCTCAAGTTCTACTGTGAGATTTTAACCTCTGATGCTTGCAGGCATGCCCAAGTATCACTTAAACCTACTGATTCATTGTTAGATTGAACCTGTAGAGATACGTGGAAAGTGGTCTAGCAAGCTCTCTTCCCTAGTCAAAAACAGTGTGGACTTCTGGGAAATCATTGGCAACATCATGTACACGTTAATATTTCCAGCTTAGACGCAAAAAGGAAATAACCTAACTTGAAGCACATAATTAAAATCCATAATTATGATAACTGATGTTTATAATTATGAGAATAGCAAAACAATTCAATTCAGCGATGAAATGCACGGCTTTCAACAGTTGAGTGAATTCAACTGAACAAGGACAACTCAGATACCGAACTGGATGCATATTATGGGTATGTCTGGTAGATCTGATCCTGACCCAACCTGTTTACAGACTACACGAACATTATTGAAAGATGGAGTTCGAACAGGTCAACTCAGCTAGTTTACAGGCCTAAGATGTGTTCGAGTTAATGAGTTGGATCAGATTCACTTGATGATCTAATCAACCTAATACATCTAAGATCTAGATATGAAGCTACATTCAGGATCTGGATCCAGATCCTGAATGTAGCTTCATATCTAGATCTTAGATGTATTAGGTTGATTAGATCATCAAGTGAATCTGATCCAACTCATTAACTCGAACACATCTTAGGCCTGTAAACTAGCTGAGTTGACCTGTTCGAACTCCATCTTTCAATAATGTTCGTGTAGTCTGTAAACAGGTTGGGTCAGGATCAGATCTACCAGACATACCCATAATATGCATCCAGTTCGGTATCTGAGTTGTCCTTGTTCAGTTGAATTCACTCAACTGTTGAAAGCCGTGCATTTCATCGCTGAATTGAATTGTTTTGCTATTCTCATAATTATAAACATCAGTTATCATAATTATGGATTTTAATTATGTGCTTCAAGTTAGGTTATTTCCTTTTTGCGTCTAAGCTGGAAATATTAACGTGTACATGATGTTGCCAATGATTTCCCAGAAGTCCACACTGTTTTTGACTAGGGAAGAGAGCTTGCTAGACCACTTTCCACGTATCTCTA
>BMK_Unigene_015575
ACGATCTCTTTGGCTGTTCAGGACTTCATCAAATTCAAATAATGTGGACTCTGGTAAATGATGGATGAAAAGGATATCCATTTCTTCCTAATTTAAGTAATCAAACAGTACAAATTGCTTGTTGTAGAAAAATTCAAAATATACCAGAAGGCTCTCATTAAGCCCTACATGTTGTCAAGAGAATTTCACGATTTAGCAAGTACCAAGTAGTACATAAAAGTTAAAATTCTAAACAGAAGGAGTTAAAAAGTTAAAATTATAAAAAAAAAAAAGTTGATTCTGCAATACACATTTGGTGGTCTAGTCGTTAAAAGAGTTAAAAACCTGTTATATCATATCTGCTTCCACTGTGACTAATTTCTAAACATGTAATCTAGCAAACCCTCTTTCTCCTGGTTGGTTTGGCTTCTAGGACACATCCATTTGATCAACACCACTAATTTTGGAAGGGCTTCAGGCTTCCACATTTACCATTCACTTCAATTTCTTTTGATCATGCTAGCAACAGCATGTGAGGCTGGCTTCAGCAAATAGCTAATCTAAACGAACTCTCTTGCTTAAGATTGATTCCTGTATCTAATATTTAGAATCCCTTCTTTACCGTCGTAGAACAGTTGGGAAAGGCAGGTAATGTGAAGGTTATTCAAGTGAACAAGGCTCAACAGAGGACAACATAAATACTAATAAACAACACGTACCCACATATGACCAACAATTCCAGCCAAACACTACCAAAGCCCAACAAAGCAGCAGCCCTTACAAAAAAGCCAAAAAAAAAAAAAAAAAAACAACCTGATAACATCAATGCCATTACAGAAACCAAGAACCAACCTCAGGTAAATAACATTCCATAGAAAATGACATCCATTATAACCCATTACAAAATATAACACTATCAAATTACATATATACTTTCGATTTAACATATAAGCAGTCTTTAAACGATGTTGGAGCTTCATTTCTTCCTTAAAATTCTCTTTCCCATAACATGGAACTTGCATAAAAAATATGCTCCATCAACACTACACTTACAGATTAATTTGCCTCAGCCTCTTTCTTCCATCCTCTCCCGTCACCTGCTTCCGCACAAAACCCACCGAATTTTTCACGCCGCACCCCGTTTCGACCTTCTCAAAACCCTAATCGAAGCAACCCCAGAGCTCGATTTCGTAAAATCCCCCTCCCCCAGATCTTCTTCCTTCTTCACAACCTTCTTCTTTCTCCCCCGCTTCTTCTTTGCCGGCTTGCCGGAGATGGATTTCGCAAAATCCCCCACCTTCAGATCTTCTTCCTTCTCCACAACCTTCTTCTTCCTCCCCCGCTTCTTCTTCGCCTTCTCTGGCAAAGCTTCTTTCTTTTTAAACCCTTCATCTTCACTTTCATCGTCACTCTTTCTCTTTCCCTTATTCTCACCTTGTATCGGGAGCAGACCCGTATCGGTGGATCTCAGGCGTCTACTGCCCCGGCCCCGCTTCGTAGCGGTTTTCTTCGATCGCACACCTCGAGCTAGAGCGTAAGAGAAATGTTGTTCGCATAAGGTCTTGTCGGGGAGTCGCCAGTTCTTGCACTGCCACTGTTTTCCATCGTTTCGGTTGCAACGGAGGTGTGCAGGAGGAAGAGAAGGGTTCGGAAGCTCCTCTTCCATGGCGGAAAACCAGGGTTTCAGATGAAGGCACGCGGTTTTGAAAAAAAAACCGCTCGTCCCGCCAGGCGCCAAAGATAGAAAGACGGGGTTTTGCTTTTGGTTAGTGATTGATATTTGCACTCCCTCCCATTTTTTATATGCTGGCACTCTCAATATTAAAAAGGGGGAGTGCCGGCATTAAAATAGGTATTTGGATTGCAACAAACATGAG
>BMK_Unigene_015576
CAGATCCCTGCTCATCCAAGTAAGAGGGGAGTTTCCCAACTAACTTGGCAACCCCTCGATCTCTTCACTTTCTAGTTAAGAAAGAAAGGGGAAGGCTTAGCTAGACCCAGTTTCTATTGCACAGCGAGCTCGATAAGTAGATTGCCGGACGAATAATAAAAAATGAACTCCACCTATGTCTTATATTGTCTCCTTTCTATTGGCCAGAGACAACTTCCTACCATCATGTGTGTGTGTGTCTCACCTGTTTATGGATTCAATTTCGGGTACCTAACCCTTTTATGGCTGATGGCGCAGGACATCCAATTTAGTCTCGGGA
>BMK_Unigene_015577
AAAAAAAAAAAAAAAAAATGAGTATATGATAAGTTTGCCTGTACTACTCTTTTACTTAATGAATACTTTGCCATGTAATTTTCATAGAATGACAAGTTTACTTTTTTAATTGAATGATACATACCGATCTATTTGTAAAAGGTTCTAATTGAAAAAGCTCTATTTCAAACAAATCTAATTGAATCGGCCCTATTTCAGTCAGATCAGAATGGCAGACAAGCCCATAAATTAGTGCAAAAACATCAGAATCCAAGATAGAATACCAGGATATACAAAACATGAGATTACAAATACAATCATTCTAAAATGACCACATTCCAAAATGCAAATATTATAAAATGTCTGTCATTTTCTAGAACAAGAAACCAAACATACGGTAACTAGAAACCAACATCCAACATAAAGCATCAATAAATATTGACCCATTTTTAGTCAACTTACCAACATAGGAGTTATGTAAGAAG
>BMK_Unigene_015578
TTTCCAAATCCTATGGGGGGAGGTCGAACTTGAAAATCCTCAAAAAATGTGGATTTCCACTGGCCCGGATCCTCGACGATTTACAATTGCCAAACGTGTATTCTCTAAATCCTTGGAGTTAACCGGTGAGGAATCCCCAAGGGCTTGGTTGTCAAACGTGACGTTAATCTTTGTTACCTAGCAATTTTTCATCTTGGGAGGGAACTTCTTGAATTTTGACCATCGTAAGTGGAACTACATAGATCAGTAAAGGAATAAAAACGTGAGCGATGCTCATGGGCTGGGCCCACCTTGAGCTGGATTTGGACTCCTTTAAGATCGTGGGCTATAATATCCTGTCCTAATTTTTTCGTCAAGTTGTAAAATGGGCTGGCCTTGGACCTGTATATATGCTTAAAGGCTGGACTTATCTGGCCGAACATATTTGACAAAATGTGGTGCATATATTTTGCAAATGGGTTGGGCCTGGG
>BMK_Unigene_015579
GATTACTGGCTAGCAACTCTGTCACCCGGACGAGATGCTTTTAATATTTATATGAACTGTTACTTGCCTGTCCAGCATGTTACAGTTACCAACATTTTTAAATTGCTGCTTTGTCACTCTTCAACATGAATCAGTTCCAACTGCTCTCACATTATGCACTTTAGTTCACCAAATACACATCACTTGTTCATATGAGCAAAAGTTTTCACGTTCGGGTACATTTAATCCATGATTGTTATTAAGCAATGATATTATTCCCCTGCAATGCCTCTTGCATAGTTTAATTTTGGCTCAACTGGTATATTCAACATATACCCATCCGGAATTTTATATATGATGTACTATATCTCTTTTGTACATTGGCATTGACATTTTTTTTTTTTTTTTCAAA
>BMK_Unigene_015580
CATCCCCGTCTTAGAGCAGAATATGATAATGATATTAGGGATTTTCTTTATTGTTTGGGTGTCAAGGCTCATGGGAGAGGAAAGAATGGTAGGCCGAAGTTTCTCCCTGTTCTATAGATAGAGGAGGATGATTAAGTAGTAGAAAAGACTTTTTTGTCTAGTGATTGCCCGTACCTGAAAGGCACGACGTATACATATGTTCTGAGCACAATTAAATCTAATTATTCTTCTTTTGATCAACTAACAATCAATCTGAATTTTGGCACCCTATGAGGG
>BMK_Unigene_015581
TCTCTCTCTCTCTCTCTTTCATCAATGATCGCTTCAATGAATGAATTTTTTTATATTTGTGTGTGGTTTTAGTTTCGAATTGCTGAATTGGGTTGCTTTTGTTTTGCTGTTTGGAGAATCTCTGTCCATGGATTTATTTCTACAAATCTTCAGGTTAATCTGAAAGCTTTGCATGAATGAGAATAACCAAGTGATGATCATGTTCTTGCTTATGTGAAATTGAGCTGTCGATTTGATGCTTTATTGGTCTTGCTTTTCTTCTTTCTATCATTGGGTTTGTGTTTTTTTTTTTTAATTATTATT
>BMK_Unigene_015582
TTTTTTTATTTTTCTTTTATTTTAAGCACAAAAAGTTATGGTCAGAAACAGGAGCCCACAGCACAGTTGAAAGGTGCTCATTATCATGAGCACAAGGCTGCAGGTTCAAGTCATGCAAAGAAAAAGTGTGACCCAAGTAGATTTGACCAGGTTTTGTCCACTTGGGTGATACTTTATGTGACTGTGAAAACTAGGTCTGGGAAATACAAATCAAGTCTGAAATTCAGTTGGATTAAGACACCCTATTTTTTTAACACCTTTTGGCTCTGTTGATTTAGATCTACAACAGATGGAATCCAAATAGGTCGACTTATCTGTGCATCACAACCCCCAACCCACACATCTGTACGCACAAACCCACACACAACTAAAGAAGGGTTGCCCACAGCCATCTTGGGGTGGGTTGGGCCGGCCGGCGGGGTCACCTGCTTTAGCTGACCCATTGCCATACCTACCCTATCCCCTTGAGGTTCGAGGTGGGTCCCACCACGTAGTGCTCATGGAAGTGTTACACAGGATATTATTTCTTACGTGTGAGGTAGGTGTCATATGGAGTGTTGCTCATAGAAGTATTGCACAGGATGTTGTTTTTCGTTTGTGCAAGGCAGGTGCGACAAAGGGTTTCAAATAGAAGTATGACAAATGTATGTGCACTTATGTAACCTGAGATGCACCTCCCTATAGGGCTCACTCAAGTACATGGTGTTTTCATGCATGCCAGATCCATGATTGGCCAGTCCACTGGGTCCAAGCCCATAAAAAGATCTTCAA
>BMK_Unigene_015583
AGACGGAATATTCCATAGCTCCTGTGGAGATTGGAAACTGCTCAAGAAGCTCATTGTATGGATTGCCATACTCAAATTCTTTGTAAAATTAACAAAATAGCTTTGTCTTTAAATGGAATAACATAGCTAATGTTTATGACATAACTGGTTTCAATATAAAAGAAGGAAAAACTACAATGAATACGGGTATTGAAAGATCATCAATAAGGGCATGGTTATTAGCAGCCATGTGGAATTGTGTTTTATTAGTAAGGGTCTCTGCTGAGCATAAATGAAACACTCTTCAGGTTTCCCAAAAGCCATGGGACTCTTCCCTGTAGACAGTTTGCTTCTTTTGGATACACTTAATTGTCTGTTTCTATTCTTTTGCTCTTGCAACCA
>BMK_Unigene_015584
GATGAAATCATTGACGATGCTGCAGAGCTTATCGAGCGGTGTCTTGTATATACTTGAGTACTTTCTACCATAGAGCTCTTCATCATTGTACATACTGCATTGCATATCACATCATGGCTCATAAATCACTCAAGGATACCGCAAAGGAGAACCCAACTCAGATTGGTGATCCAGTCTCTCTCAAGGCAGAGACATCCAAGACAGAGCCAACAAAAGATGACAGAGGCGCTGGCGCAAGCAAGGGTGGAGAGACATTGAAGGAGAAGGCAGAGAAGTCATTGAAGAGCAACCCATCTGCGCTTGGTGATCCAGTGAGCTTGAAGGCAGAGACCTCAAACACAGAGCCAACTGCAGACGACAGAGGAGCTCGTGGCACAAGTGGAAAGCCAAAGATTTGAGCTGCTTAACGTTGAGAC
>BMK_Unigene_015585
AAATAATGGTTACAGTATGAACCTGATAAGTTATTCAGGACGATGATTATATAGGAAAACAACACAATTTGGTAAAAATTCACGCAGGAAAGAAAGAGAGAGATACATCTGCCATCCATATATGATAATAGATCACACACATCAATGTAAATAATTATAAGCAACAATATGTGTACACACAAGTTGAGAAGTCAAGCAGCAGAGATAGATCATTTCAGTGAGATAGTAGAATCATTTATGTACTTTTACATGTCTTAGGTACATCCCCGGAGGCCAAGCAGCTCAACCTTTTTTTAGCATCAGATAAACTGAAGCCCAAATATCACCTCACATGAGTCCCCTTCCATGCATGCATGGTTAAGATAATTTTTCTCTTTTTTGTAGAGAGAGAGATGTCCTTGTCAAA
>BMK_Unigene_015586
GGCTCCACTGGTGGTTGCAACACCAATGAAAGTTAGTTCTTTCAGTATATCAAGTAGGCGGTGAAAGGTAGTTCTTTTAGTATATCAATTAGGCGGTAAAATGCTTCCAGTTTCATGTAAAATGCTCTAGTGTAACTCTTAGGACACAATGAGTGTCCTTTCTAAGTTGTGCTGACTTCTGAGTGTATTTGATCATGCTCATGTCATCTGTTGTGAGGATGATGAACCTATTTATTAATGGTTGACATAGGTGTCCAGTTTGTCAAGGCTGGGGTCTTAGATTTTTTTTTTGTTTTTTTTTGTTATTTTTTTTTT
>BMK_Unigene_015587
GAGAGAGAGAGAGAGAGAGATCCCTGTACAGAATAACAACTCTTCTGACTTGGAATTTCCCGTCTCTTGTGGCCTAAAACGTGACGCACAGGAACTCTTGAGTAGGTTCTGATCTGACAGGGGTTGGGTTTCTGATGAGTGTTTGAAGGTTTTTAGTGTGTGGAAGAAGAGATGAAAAGGAATGGAGGAGCTGAATTTTTTCACAAGGGATCGGAAGATGAAGCGGTGTTTGAAGAGAGTAGGGAGATGGTTCGCTCTTTCAGTGCGGCGGAGGGCGGTCTGAAGGCGGGTTTCTTGCCGCGGAATTCTTCTGCTCTGGAGATTTCTGGTCCGAGGGATTCCCCGCAGAGAATCGCTTCTTTGCGGCGGCGCGGTTTGGAGCATTGTAAAACTGCACCCATTTCAAATGCTTATGACAATGTGCAAATTGAGAGTCATGAGCTTGCTTTACCTAGGTCTAAGACAGAGAAAAAGGAAACTCCAAAGCATGATCTGAGATTAGATAGGTTACCAGAGCATGAAAAGAAAAAGATAATAGAGAAACTTGTTAAAATCCAAAACAATGGGACTGTGGAGGTTGATGTGGCTCGAAGTACTCCTGTTGCATCAGAATTGTTGGAGCTTGATGTGATTGGTGGGACACCAAATGATGTTGAAGACACCACTATTGAATTGAATAAGTCGGTTCCGAGATTGAAAATTGCAATGCTTGTAGTTGGAACAAGAGGAGATGTTCAACCATTTATAGCCATTGCAAAGAGACTCCAGGAGTTTGGTCATCATGTTAGATTAGCAACTCACGCCAACTTCCGCAATTTTGTGAAGTCTGCTGGCATAGACTTTTATCCTTTGGGTGGCGATCCGCGAATTTTGGCTGGATATATGGCAAAAAATAAGGGTTTCCTGCCTTCTGGGGCAGCAGAAATATCAGTACAAAGGAACCAGCTAAAAGCCATTATTCATTCACTGCTACCAGCATGCACCGAACCTGATCTGGACAGTGGTACTCCTTTCAGAGCACAGGCAGTTATTGCGAATCCTCCTGCTTATGGACATTCACACATTGCTGAAGCTCTTGGCGTACCCCTCCACATCTTCTTCACTATGCCGTGGACGCAGGCCGACTAATGAATTTCCCCATCCATTGGCACGCGTTCCCCAAAGTGCCGGTTATCGTCTTTCTTATTATGTTGTGAACTTGATAATATGGTGGAGCATAAGGACATTCATTAATGATTTCCGGAAAAAGAAGTTGAAGCTTTCTCCTATAGCATACTTTAGCACATACAATGGGTCTATCTCTCATTTGCCAACAGGGTACATGTGGAGTCCCCACCTTGTGCCTAAGCCAAGTGATTGGGGTGTCTTAGTGGATGTGGTTGGCTTCTGCTTCTTAAACCTTGGGTTAAAGTATCAACCTCAGAAAGAGTTTGTACAGTGGATTCAGGCAGGTCCAAAGCCTATATATATAGGTTTTGGTAGCATGCCTCTTGAAGATACGAAGAAGACTACGGATATTATTCTGGGAACATTGATAGATACCGGACAAAGAGGAATAATCGATAGAGGCTGGGGAGATCTTGGGAATCTTCCAGAAGTTCCAGATTTTGTTTTCCTTCTTGAGGATTGCCCTCATGACTGGCTGTTTCCACAATGCTCAGCAGTGGTTCATCATGGTGGAGCTGGTACGACAGCCACAGGCCTAAGGGCTGGGTGTCCAACAACTGTTGTTCCATTCTTTGGAGATCAGTTCTTCTGGGGTGATAGAATCCATGCAATTGGAGTTGGACCAGAACCAATTCCCATTTCGGAGCTCAGTGTTGAACGCCTTTCAGCTGCTATAACATTTATGCTTCAGCCAGAGGTGAAGCTACAAGCAATGGAATTGGCCAAAAAAATAGAAAATGAAGATGGCGTTGCTGCAGCAGTAGATGCATTCCACAGGCATTTACCTCCGGAGTTGCCCTTGCCTGTAGCTTCTTCTTTGGATGACAATGATGAGATGAACCCTTTCCAATGGTTGCTTCTGGTGATTGAGAAATGGTGTTGTTTTCCTTGTGCGTCATAACATTTTTTTGTCACTAGCATACATGTGTATAGATTTTTTTTTTTTTTCTTATTTTTCCCTCTTTTTTTTTCCTGTATTCTTTATGCCAGCTCTAGTCCTCATTTATTGTATTATGGTTCTTGAGTTTCCAACCAATAAGAAATACATTATTCACTCATGTATGTAAGCTGAGATTTTTACGGATTGATGGGCGTGTTGGAATCCATTATATTGGCTAGGGGTGTCTGATTTGAGAAATTCCAAAACATACGATTCTTTGATTCTGTGATCTCAAATAATTTTAAATGAATGTTAGACAAGA
>BMK_Unigene_015588
ATATATATATATATATATCCACATTGAATTGACTCTAAACATAGTTTGAAATAGTCACGGTTAGATTTTATTACAATAAGTTTACACAATGTATAATCTTTAAATTTTGAGGACTAAACTTAACCACTAGGATCATTTGATTTGTTCAGTATTTTAGATACTTCTAATCCATGTCAAACCTAATTTCTATCCCATTGCCTTCTTTGAATGTCACTGTTTGCTCGTTAAATCTTTTTATTAAAGCATCTGTGGTCACTATCAGAGTCATAGTCATCGTCATCATCTTGGACTTGGACTTGGACTTTTCCACCTGGACTTGGACTTTTCCACTTAATTGAGTTCATCTTAAAGAGTGTTTTTTTTTTATTAACAATAAAGCAATAAGCTATATTAGTTGGAAAGCTAAGCATGAAAGATCTTTCTTTCTCTCTCTCATAAAATTGTATGGAAGACATTTGAGAAAGTTGCATAAAAGACATTCATATTGGGGCCACAGGAAATGTACAAACCTGAGGAGCAAAACTCTTCTACCCTGTTGTATGACAAATACCTCTTCTTTTCATATATTTTTCAAACAAAAGTGGACCATAGGATAGAATTTTGGTAAGTAACTCACTGTTGGGCTTGGCAAATTTTCAAATACAATATCTTACCAACTACCACAAGAGAAAGTGACTTGGGAAAATAACAGAAAACAATAATTATAGACTTAGGAAAGTCAACTGAATAAATAGACAGTAAAAGCCCTGTACGGGTACATGGTATTGACTTGGAAATTCATTCTCTTTTTTGGGTATATATATATATATATATATAA
>BMK_Unigene_015589
AGAAGATAATGGATAGATTGAGGAGAGACGATATACCTAAATATTAAGTGAGACCAAATCTGAAACCCAAGCCAGGTCCAAAACAGCCCCAAAGTATACTGCACCCGGGTCAGTTCCGGTTGACCCAGTCCATGAACACCCTGTACCCACCGCCGCCGGCCACCTTGAATCCTGTTTTCAAACTTTCCCATAATCTTTGTTTGTTTTGGCGTTTGGGAAGTGAAAATCGCACAAGGAGAATATCTGATTCAGGAAGATATATCTGGACAGAGATAGAGACAGTGGTCTGTAGGAATTAGGTTTTAGAGATGTTGGAGCAGTTGCTGGTATTTACAAGGGGAGGTTTGATCCTCTGG
>BMK_Unigene_015590
GGAGAAAAAAGTATAAACAATCGATTTAAGTAATCGAGAGAACAAAATTAAAAGAAACCCATAAAAGATAAGTAAGTAGAAGGAAAATGAAAAAGAACATGCATCAGAGTCATGGAAGATGAAACACTGCTTGTCTTGGTAAGAACAAGCTTCTTTTGTGTTCAGGTATTTTTCATCATGGCATGTTTTACATACAACTATAATAATAGCCGAATAACAGAAGAAAACAACATCAATCTGCCTTGCAATGAAAAAAATAAAGAAAAGGAACTCAGAGAAAGAGAGATAATCTAATCTAACAAAAAAAACTAGGCTAGAGAGAGAAGATCTATCTAGAATTAAAAAATAGGGGGAACAGAGGGAGAGCTCCCAAACCTAGCCGACGGAGGGAGCTTTGGAGGCCTTGGGAACCTTATAGACATGTACTAGAAAGTTGAAGGTTA
>BMK_Unigene_015591
AAAAAAAAAAAAAAATTATGAATAAATATTAATTATGATCAGTGAATGTAAAAAATGTAATTTTGAGGAACTATAAATATTATTAATCATCAATCACATTAGATCGATCTTTGATGACAGTATCTTCTGCTTTGAAAAAAAAAATCACATTAAACTTCAATGTGAAAGGCCAAGAGTCATCTAAAGCCAAAGTAAAATAAGTTAGTATTGTTTCTAAAAATAAAATTATGCTTATTAGGTGTGGACGAAATAACTGTCCTTTCTGGAACAAGTCAATATTCAAAGAGGAAGTTGCTAGGAAACTTGAAGGAAGAGTGATTGCCTAGGTGCTTTCCAAAAAGCAATTTAAGGGTGTGCAAGCCTTAAATAATTAGCATTCTTTCTCTTATTCGTTCTCAACAGATAGTGTTGTTACTTAGTTTCATATGTAATTGATCCCATCATCTCTGGGAGTCTGGAAGCTTTATTGTGTGGAACTTTGATAATGTTGGAAAGACTGACATGGTATTGATCCTCCAAATTAGATCAAGGGGTGTGGCTTTTCATTATGTATCGTTTGTTGTTTTCGTTCTGTTCTTTTTGCGGCTTCTTCTTTAATGAAGTGATCCATTATTTGGAGAGGTCTCTGATGCAGACCCAGAGCTGCAAATTAGGAATGCAGCGAGAGCATTCTTGTTATACATATTGGGCTGCATACTGTTCACTGACAAGTCCGGCACCGGGATTCCAGTCACTTATTAGAGGTTGTTGATGGACTTGGATGCGGTGCATACATATGCCTGTGGTGATGCTGCCTTTGCATATCTGTATGGACAGTTGGGACTTGCTACCTGGATTGGCGTCAAGCAGATAGCTAGGTATTTGACCCTACTGGAGGCCTGGATATATCTAAAAGAAAAGGAATGATGGTAGTGTCTATTGGGACTTGAGCGAGGTTAGGAGAAGTAATTAAAGATCGTGATGGGGCTTAAACTAGGTGTAATGTAGGCCCATTACATGGGTCATATTCGATTGAAGTGGAAGTCATGGCTTTTTTTTTGCAGGTGCAGGGAGC
>BMK_Unigene_015592
AACTGGTGAAGATTGTGAATGATGACCATCTCTATGCCAAAGTTTCAAAATTTGTAGAGAAAAAAGAACAGTTATCTGGTGATAAAATACCAGGTTTAGCAGACATTCTCAATGATGAGGACAAAGCAGATGAGATTGTCGAAGCAGCTAAAGCATCAATAGGGGAAGATTTGTCTCCTACCAACTTGATTATTGTACAACAGTTTGCCCAGAGGGTACTGGACCTCTCTAAATATAGGAAGAAGCTCTATAAATATCTAGTCAAGAAAATGAATGACATTGCACCAAA
>BMK_Unigene_015593
GCATGCACAAAGAGAGCTACGGCGGCTGAGGAAAATGCAACCTCAGCAACCTGGCTACAGTAGCTCACGGGTATACTTGGAGCTTCTTGCTGATCTCCCCTGGCAAAAGGCCAGTGAAGAACGTCAACTGGATCTTAAAGCTGCTAAGGAACGACTCGACAATGATCATTATGGTCTAGTCAAGGTTAAGCAGCGGATAATTGAATATCTTGCTGTTCGCAAGCTTAAACCAGAAGCCAGAGGTCCAGTTCTGTGCTTTGTTGGCCCTCCAGGTGTTGGA
>BMK_Unigene_015594
GCGGGAGAGGGAAACGGATAGAGAGAGAGAGGAGCGCGGGAGAGAAGTAAAAAAGGCTGATTTTGGCGCTGAATGAAATTAGGGCTGAAAACGAAAAATAAGGCAGTGGTATTTTAAATAGGTATGTGGTAAAAATAACCATAGCAGGAACCGAGTCTGTACAGCGCCCATTGGTGTGGCTTTTTGGACGTTTTTGACGTAATGACTACATGCCCTCCATGAGGGCATCTTTGATATTATGAAATTGCTTCATTTAAAATTTGTCTTTGACTCAGCCCATCTATGATCGTAGTGAATCATTTATCTCAGGTAGTTTTTTTTTTTTGAATTCTTTTCCACTTGGTCCACATTACTAGAAAAATGTTATGGTCTTAAATTCCATTGTCCAATATTTTGTTCTCTTTCACATTGCTATTTTCTTTTGACATCTGCAACAGGACTTGTTCAAGGTTGGGCTG
>BMK_Unigene_015595
TTCCAGCGGATACTTGAGCTGAAGTGTCTGGACTTTTAAATGGAGCAAGCACATGTGGGTTAGTCACAGTCTATATTGGGGTTGGGCTCATCTCACCGTGGGGGAGAACCCTTTTTTTGATGCCTTCTCTTTGGACATATATTGACAGCTTGCAATTGCAAGCTTAATGTAATATTTTTACTCAATAAATGGGTGACCCCGACTCATCGGGGAGAGGACAGCATATCCCACAAAACTTAGTTAGAAGAAGTAAGAAGGCATCTGCAATTTGGCCACATGCTGGGTGTCCCTCGCAATTTTTTTTTAAATCCTGCGATGTGTATGCTATGCTGTTTGACTAAGACAGAACAATGCAACATTTCCATGTTAGTCTAGGAACATGGGATTTGTTCTTGCAGATATTCCATTTATATTTCTCAATAATCATTATGTAAAATGAGGAAGGAGTTTTGAAATGATTTGTATAAATTCCTTTTGAGATTGGATTCATGCTAGATTTGATCCTTGAGAATTGCAGGGACTGAAGAAAGCGGACCAA
>BMK_Unigene_015596
AAGAATCAAGTTTCTCACTTTCCATACAACAAGGATAGAGATTGGAGTAAAAGGACCTTGAAATCCTCTTTCCCTCACTAACATCAATGAACACTCCTCCCACTTTTGAACTGTGATTCACAAGAAATGCATTAATACCCAACATTTTCCATGACACTGGGGACCAAACTACTTGAACTGAGCTACAAATATCAAAACCACCAGTTAAAAAAAAAGTAAACCACATGAACTAAAATTCCAACCAAGTACAAGAAAAAAATAGGAGAAAAATTGCAGTAAATTTCAAACAATCAATCTTCTTCTAATCTTGAGCTTCATTTCTGGAGAGAGAGAGAGAGAGA
>BMK_Unigene_015597
CCTTGAGTAGCTCCCTCCACACTGAAAATTAGAAACATGCAACTTCATAAATATCAGAAAGAAACGTCAAAACATAAGGCCATGTTGATTATTTCACTCTATTGTCGTAAGGATTCATGAAAATCACTAGAGAGATGGCAGAGATATAGAAAATTACTTTCAAGTTTTGAAGAAGGTTAATTTGAATTTGATTAAGCTTCTTTGTATTATAAATCACGATCTCTTTCTCTTTTTTTTTTGCAAGTTGAGTCCCCAGAAGAGGTTGATTCCAAACGAGGAAAATCCACCACCGCAG
>BMK_Unigene_015598
GACCTTGGGTCTAGCCTGCATCAATAAATCAATAGGTCTTCTGTACATGGGTGGTTTTTAGAGTGGGGGAGGGGAGGTTAGTTCATTTTTTTTGGCAAGATGACTGGGCTGGAACCCGGCCTCTGCGTAGTTTGTTCCCTAGGTTGTTCGGGATGGGTCCTAATCAAAAGTATCCAATGAAAGAGTGTTGTGTCATCTAGAAGTAGTGACCATTAGGACATGTGTTTCAGGAGAGAGTTCTATGACAATCTGAGGAGGTTTGAGTATGGGTAATTATTAAATTTACTTTGTAACTTCTTTCTTTTCTTTTCTTTTTT
>BMK_Unigene_015599
CTCGCTGGATGAATGGTTGCAGGTAAGTTACAATGCAAAATGCCTTTTTTTATGATACCAATTACTATCCGAATTAATATTTTGGTGGATTGGATGGCTTTCCCTTCAACTCAATATATTGGGTATGGTGGCAGAGGTGCATTCTATGAGATTTGTTTTCTTCTGCCTTCTCCTACCACAATCAACATTAGTTGTGATTATGGTGTTCAAATCATTTAGCATAAAGTGGCCCTGCCTGCGATGCCGTTTTTAGGTTTTTACCCCATTTCGTAATGCGGTCCGGTGAGAAATTTGGGGCTTCCACTAATGTGAACATATTATGCTTTTTTTGTGTTGGTCAGGGCACTGCTTATGCTCAATCG
>BMK_Unigene_015600
CCAATCATGGGATATGATTTAAACAAAAGGTAAATTATACATTTTAGGTATGAGAAAGTGTGCGAGGGACCTTTGGCTGCATGACCTTTTTTTTGTGAACGGTTTGCAACAAAGTCTTGCTTTGAGGGACCCCCGGCCGAAGCCCCCTTAACTAGAATTCCAACAACAAATATATATTTAGACCTTCAAAATCTAATTTCATCAATCAATCTAAACAATGGGATAAAATTTAGCAGTAAAGCACGTGAAACTCATCCTATTATAACCAATCAAATTTTTAACTCAGTGAGCAAATATGAATCTCAAATTCTTACCCACATTCATGTTAGAAGTCGTCAGAATTAAAAAAACAGTCAAATGTAAGAGTAAGACTAGATTTTTAAAAGTGGTTCGAATCATAAAGCTTACAATCTATCCTATTCTTAATCTGTTTAAAATAAGGAGTCTTGCTTACCCAGTTCAGAAGCAGCCACACGTG
>BMK_Unigene_015601
AAAAAAAAAAACACACACACACATCCCATTTAATCTCCTTAAATATGGCTTCACCATTCAAAAGGGGAAAAAATACATCTCATTTAATTATCCTTAACTATGGCCACCAAAAAAGGTGCAAAGACATACCACAAGGTTGCGGCAGGATATACTGAACACGTCTGGGCTTCATAGACTCCACATGATAACAAAGTTTCTCATGAAAGAACGCCTTTTAATTGCTCTATAACAAGTTAAATAAATCCAACACATCCCCTTGAACGCACAATCCTCACACTCTTTTACTCATTTT
>BMK_Unigene_015602
ATGACATGAGTGTTATTAGATAACCACTATGGAGAGAGAGGACCTGTGTATGGATACGGGATATCCCAAAATCAACCTAATTGGGTCTTATTAGATGTATCTACTGAGGCATTGAAGATCAATGATGAAAGAAGTGTTAGAAGTAATATATATTTTGTATTAAATCATTCTTCAAAATGCAATTGTCAAATTTGATCCGTGGACATTTTCCTCGGCCTCTGTTTTGTCCACTTCTCATTTAAAGACACTAAGCTTCTTTAAATTGCTTGAAAACATAGATGCTTAATGCGTTCATCTTCTTTATCTGATTACTTTTGCTCAGGTCTCTATTTATTTGTGGATTTCCCTCTATCTCTCTCTCTCTCTAAACCAGGATTCCAATGGTCTTTGAAGGTG
>BMK_Unigene_015603
TCTCTCTCTCTCTCTCTCCATAGTTGTTATCTAATAACACTCATGTCATGTAAATGAGACCAAGAAGAAAACGTTTCAGTATTTGGTAATCTTTGAGTCGAGTTTTACTCAAGCTCAAACTCAATATGCATTGCAAAGTAGAGGTACAACATTGCACGGTTGGGCCTTATTTCTAGTAAAGCCTGCACTCGAGCTTGAGCTTGAGATCAATTAGTACTATCAAGCCAAGCTCAACTTAATTCAAGCCATGCTCAGGCTGGGGTTAACTCAGCTTGGCTATAGATCAAGGTAGCTTGTTTAATGTTCAAGCAAAGCTCAAGTCAAGCTACCTCTTGCTCTCAAGTTCACATGCAAACACTATTAGATCCTACAGTTTCAGGGAGAAAATTATAATAAATCACAAGTTTATAAGTACTTGATCAAAAACCAACACTATTACAACAATTTCTACATGAATCTAATCAATCAATGATATGAGATGACATAACAAATTTAGGAACGACAAATAAAAGTTCCACAAACCATGAAACTGACACCTTCATGTAAGAAAATGGAGGAATGACAGACCAACATAACCTCTAGGTAAATTTCCAATATTATGTTATGAGGCAATGTCCAATATTATGACCAACATATTATAAGATAAATGTCTAAACCTGCTGCTTAACCCACCATCAAATCCTTTCGAAATTTCTTTTTTTTCTTCCCTCAACATGTGCCCCAACCTTAAGTTGCCAGCAGCCATTGACCATTGCACAAACTTCATCGATTTTCAATTTTTTTTCTTTTTTTGATGGGATCTATGAACTTTCTTTTGAAAGATCAGTTGACTACACCCTGTGTGACCTTGTGGTTGTGTGAGTGAGTACACTCTGATTTTCCAACTTCACTGCATGCAATACCTTAGTCATTCATCAGGTGGGGGTCATCATTAACATGCTCAGGACCAATAACAATAACAAAGATGATCATGCGTGCACACCGAATGTTGGACACTAGTTTCCTTAATCCTGACTGTCAATTTTTATCATACAAAACTTCCCCCTTGATGAAATGGAAAAGCCCAATTTACAAATTGGGGCATATTCACAACATCTCCCACCAGAGCTTCAAAAGACACTTCAATCCATATCAGACTATCCCCTTTTCGCCTTTCCCATGATTGAGTTCCAATATCACATTTCCACAG
>BMK_Unigene_015604
AAGGCATTTAAAGATGGGAAGTAGGAAGTACTACAGATACCTGGGTTCTCTCACTACTCCTCCATGCACTGAAGATGTCCTCTGGACAATAGTCAGAAAGGTTAGAACAGTCTCAAGAGAGCAAGTGGGATTGCTAAGGCAGGCTGTCGACGATAATGCGGAAATGAATGCAAGACCCACACAGGCAGTCAACGACCGTGAATTACTTCTCTACAGGCCCAACATCCATGATGAAAGCTTCAATCCTTAGAGGCTTACTCATTGAATTGGGTTGGGACATTGATACATACATACATACACATCATCACTTCTTAATTCTTATAGTTCATTTCTTACATTTCTATGGTTTCATTGTTTGGTCAGTTTTACTCTTCATAGTTACGATGTGAGTTAGAAGAGTTTTGTAGTTAAATAATGCATATGTAGTTTTACTTATATAATAAAATAACAAAC
>BMK_Unigene_015605
TTACAATAATTTATTGTGTCAACCAAGCAACCGAAACACATTTCATCCAAACCCATAATTTGCAAAAGAAATAAGACATGAAACAGGGCCATTGCTTCATTCATTAAGTAATTAAAAATTCAGGAGATCTATGACCAGACCTAATCTGCCACTAACACTTTGCAAATATCTTTGTATTCTTTAGTTCAAGAGCATAACTGCCTATCAACATCTATTCTCCATCATCCCATCTTCTTACATTTCCTCTCTTAATCTCATTAACCCCAAGTAATCAACACAAACAAAAGTACAAAATTCAGATCTAAAATAAGATCATCTAAATGTCCCAACGCAATTCCATCATCACATTGAACAATAAACAGAAAAACAAGCAAACAAGGGAAAAATTGAAAGTGTGGTCAAATAAACCCTAACTTTCAACAATCTGCATATAGAGATATTAGAGAGAGCAGCCAAAATTCCTGTAAAACAAGATTTCAAAAACAGATCCCTTCATGACCGGACTCACATTCTCATAGATCACAAACAAAAAAAAAAGGATAAAATTAAAACGCGATTGTAGAAAAGCATTGAAATATCTAAAAGAGTATTAATATACTGTATTCGCCGAGTATGAAGAAGGAATCCCCAAAAAGATTTGATGGTAGAGAGCCAATAGACGAGTCGAAGGAGTCCATGGATCTACTGATACGTATGAATCTACGGATACGTATGTATTTGCCTGGCTTCACCCCTGTCTGCCGTATATGTACACCTTATACGAAAGAGGAGGAGAGTTCGTATCTCAATCATCCAAAGGACGATCTGAGAAGAAGAAGTAGTAGCAGTAGAAGAAGATGATGATGAAATGGTGGTGGAAGAGAGGAAGGATCTCGACCACATTCGGATTCCGATTCGGATTCGGATTCAACAAGACGAACATCAAACCCTCGCTGCCCATTTTGCGATTTGGAAAAATCGCAATCTGCAAAAATCGTAGTCACTTTCTCTCTCTGGGTTTTGGATCTCCC
>BMK_Unigene_015606
CGGATGTTCGCTTCCTCTTATCTGTAATTCCTTTTGCGTTTTTTTTTTCTTTTCTCTGAATGTCATCCCGGGAGTTTCATGTTTTTCTTTTCCTTTTCTTTGTTAATGGGGGTTTGTTTGATGCAGTGCATTTGATGGGTTTTGTTTCTATGCATTTGTTTGGGTTTTGAATATTATAATCTCTCTTTTTTATTTGCTCTCTTTGTGGGGATTTTAAATCTTACCAAAAGAAGAATGGGGTATCTTTTGCTTTTATAGTGGATTTCTTTGGTTTGATTCAGTACATTTTGGGTTTTTTCTTCCCTTTTCACTGTTTGGGTAATGAATTTTTTTTTTTTTTTTTT
>BMK_Unigene_015607
GCCATGTCCTCTGTTAGATCCATGGTATGGGCAGAAAAAGAAGCAATATGATGTGGGAAAAAGAGAGTGACAAGGGGTCAGGCTATGTGGGAAGCTTCTGAGAAGGTAACTGGTTGCAAATACTGTTGTCAAAGATAGGGTGTGGTCCCACACATCAGAAGTTCCAAAATTTTTTGCAACAAAAAGGTATCAAATCTAAAAGAACTTGACCTTATAACCCCTCAACAAAATGGAGTGGAAGAAAGAAAAAAGAGGATTTTATGGGAAAATTCCCTGTGTGGATGTTGCACGAAAAGGTGCCCCATAGTTCCGGCAACACAAACGGGGTCCGTCAATCCCTGTTGCG
>BMK_Unigene_015608
AATCACAAAATTTTTTTTTTTTTTGGGGGGTTTTCCCTTGTTTCTGTTTAGAAGCAGAGGACATGTTTTTGGAGGTGGAATGGAGATGGTCGGAGAGCAAAATTACAGTTCCTGGAAAAGAATTGGAGAGTTTGGGTTGGAGAATCCATGTGAGTGAGAGAGGAAGGTGACGGGGGAAAAGTGAAGTCCTCCACGAAGAAGAACAATTAGTTAGAACCCACCTTAATAATAGGGACGATGGAATCGATTGGAGAAGAAAATGGAATTGCAATTTCAAACATACGTCATCTGACGCGTACAAAGAAAAGATTTTGACAATTCGACGGGTTTTATTCGCGAATCTTGACTTCTGTTTGCAAGCTTTGGTGATAGTCGTATTAATATAACCAGTCGAGAAAGTCAGACACGCGAATGCAGGTCTCCTAGGTGGATGAAAATCTAAATGTTGAAATTAATGCCCTTTTCCAAATTTCATTTTGGATAATAGTTGGGGCCACAGGCCAATTAATTACTTATTACTCACG
>BMK_Unigene_015609
CAGCAGCAGCAGCAGCAGCAGAAGCAGCAACAGACTTCTCAAATGGTGCAGTGCCTCCCTACCATTCATGTCAATGAAGATTATTCTACCCCTTGTGCATGATCCTGAATTCAATTCTGTTGGATTGTTGTTTCTCTCTTTGATATGTTCAAAGAGAGAATGTTTCCTTTTGTTTCTGTGATGTAGTGGAATTGATGTAAGGAAATAAAAGTAAAAAGCAATTGACCCGGCCTTGATTTTAGAGGATTGATGGATAGACATGCTCTTCATTTGATATTTTGATTTTCTTCAAAATGGACCTTTTTTGTCTGTTATGTATTTTAGCTGAATAAAATTCAATTCCTAATTGCTATTAGGATTGCTG
>BMK_Unigene_015610
AGCCAATTATTCTTGGAACAAAGGCCACCAGGGGACAGCCATCACAATCATGTCCGGAAATTTCCTATATCTTAGAGCATCTCCAATAGAGATGCCAAATCGAAGGTGCACATGCCACATGGGATTTTTGGCAATGATTTTCACTTCAATGGCTATGCCAAAAATGAGGTGGCATTTGGCATATGGGAGTGAGATGTCAAATTTGATACGTGAAAAAGTGAGATGCCAAATTATATTTTACATTATTTTATTCTAAATGGACTATTGTGGATGAGTTGGGTTTAATATATAAAAAAGGTAAAATAAAAATAATAATAAAATATTAGATTTGGC
>BMK_Unigene_015611
GCTCCATGAAAGCAGCCTCCTCTGTGCCACAAGGAAAGAGTAGAGATTAAGACACTATAAATGCATTCACTGCTTGTTGAACAACCAAAAGAAGATAAATAGAATATTGGCAGAAAGTGTACTGCCCATCATGAAAACGCTGTACAAAGCAGCTTACTTCATCAGTGCATTAAAAATTTTACCTCTAAAAGGGGAGAAGAAAAGGCCCTTGGATCTATTCACCTTAAACATTCTAATACATCGCAGAACTTGGAAAAAAAGAAAAAGCCTTTTTTTCCTCTTCTCACTACCCACCCAACATGCACAAAAGAATTAAGGGGGTGTTTGGAAACCATATAT
>BMK_Unigene_015612
AAGTAGTTCACGCTTCCCTAACTGCATATTTTCAAGTTGAAAACTCAAAGTGAGGAGAAACAACAGATTCAGAACACCATTTGCATAGCTAATTATAGTTTGGGGCGCATAATTAGGGGCCTCTGGGAACCGAGTCATAGGGACGTGCTAGGTCCAAGCATAACAGTTATCTTTTCCCGTTGTTAAACAGGCAGTTCTGGGCTTGACCACCTCAACAGCAACAAGCTGACCATGCCAGACCTGACTTGTTTTAAATCACAGTCAGGCTAACTACTTGGTTAACAAGCAGAGATTGGGCCCAACTTTTAGGCATGCAGGTAGGCCCGAGTATGTGGATATGAAGCCCAATAGTGAATTAGAACCAACCTCTGATCAACCTGACAGGCCCTTTATGAATAGGCGCCGACAGGCCGAGTTGCACTTGAATAAAATTAATTACAACCATACCTCTTCAATCTGATGACTGGAAGA
>BMK_Unigene_015613
AGAGAGAGAGAGAGAGAGTTCATGGGGATTTTCTTCTTACTCTTCTTCTTCTAAGGTTTTTACTTTTATTTTTTCTCTCTGGTTGATGGAGGGAAATGCAGCAGTTTTTAATTGGGTTTTTAACAAGTTTGTGGATAAGAGGAACTGAGGTTTCAACTAGGAAAGTGGTGGTGTGGATACATGTGAACAATGTCAACAGCGTAAACTAACATTCACATCCATACTCTATACAAGGTAGCACATTAATATAAAGAGAAGGCTAGAAAACAACATTTGCTAGCTCACCTGAACATCATAGAACTTGATATA
>BMK_Unigene_015614
GTTTATCTTGATACCTAAAATTTTCCTAGTTCTTTCTTTTAGTCTAATTAGAAGCAACCTTATTTTGTGAAAAGATATTAAAAAATAAATAAATTGCCGTTTCTTCTAACACTGGTGTAATTTGATTTGGAGGAAAGTGCAGGATCATACCAGTTTTATAAACATTGTTATCGCTGTATGAATGTATATCCTCCGTTCATGAGGAAATTTGGAAGTTAGATTTCTTAGTGGGGTGGAGTGTTCTGATCTGGGTAATATACTGGTTTGATCAATATAGCCTGATTATTAATCAGATTGCAAGACCAGGCCCTTATCCCCTCTGACAATGACAAGTGACAAGCCTATCATATGTTGGTGGAAATATGGATCTTATTAAGACCAGGTCTCTCAGACTATTGGGATGACCTTATTTAGTGCCGGCTTTGTAGAAAAGTGCATAACCGGTAAACAGGGTCAGATCTTATTGGGTGAGTGTGAACCTGATTGGTGATTGAATTGGTGGACTTGACCTGACACAATCGACCTAGATTGTGAGTCCAGACCCAGATCTCAGTCCTACCAAATCTGCTTGGATATCAGGTTATCCAGAGTCCCCAACCAGTGGCAGCCCTCCTTTATGATGTTAGATTACTTTAATTTTTATTTTAATTAAAAACTTTTTTTTCTTATAAGCAACTATATTTCAGAAATTAGAACATGCCATACTTTGAATCTAAATTTTGCCATCTCTTAATTTATTTATTACCATCATCTTGGAAGCCTTATCCCATCTATCCTGTGTCAGTGTTTTGAGTTCTACTTCTCCATTCATCCATTCGCTTCAACCTCATAACCTCTCACTCTAAGTAGTTCGTCCTAAGTGTGTCTCCCATCCATTGTGCGACGTAGAGACCTCCTCCCACATCGCTTCCTAGAAAGTGGAAGAGGGGAGAGGGGGGTGGGTTGTGGACAGTCGCTTCCTAGAAAGTGAGGCGCCCACCCACACATGCACGTCCAACACACCCACACAGACACACACACACACACCCACCTTCTCTCCCAAATATTCATAACTAAGAAGGCATGTTTTGTCTGAAACTATGTACCCTTCATCCCCTGTCACACCTCCCTACCACAAAAACATCCAATTTTCTTCCCAGATCCTAATATCATCCACCCCCACCAAATAGCCTACCCTTTTATGAAAACTACTCCCCACATCACTAGACAGATTCCTTAACTTAGAAATAGGACTCCCTATCTTTACTCGCTATAATTTTTCTCCAAGTTGCTTTTCTTTCTTCTCGAACTCTTCACTTCCACTTTCTAAGCAAGGCCCAAATGTTATTAATCATTCTAGCTCGCTTACTTTGGCTTCAACACATCACTTCATGTGGTGCCCATGCTTTTATCCTCATTTCCCTCCCAGAGGAAACCTCCATGTGTTCTTTCTGACTTCTCTGCCATGGATGCCGACATCTTATATATAGACATTTAGTGAATGGGTAGACTATCCAACAAACTTTGATAAGAGTAATTTTCCCACCAACTGATAGATAATATCTCTTCCAGCTTCTTCTCTAATTTGGCCACCATTGGATCCCACAATGATTTGGATTGAGGATTGCCTGCCAGCAATTCCAAGATTCATTAAAGGAAAAGTTCTAACAATGCAATGCATCTTCTTTGCTAAGTTCTGCACTAGCAACATATGCCCGCTATCATGCTGTTTGACATTGATCTTGAGGCTTGGAACCACTTCAAAGCATCCTAAAATTCATTTTGTATAGCTCACCTCCTGCTTGCCATAGAGCTAAAGAGAATCATTGCATCAACAAAGTAAATCGTGCAACTGATACGCCCCCTCTACTTGCTTAAAAGCCGTGGACAGGATCTGGCTCCTTATGGCATGTTTGTTGGAATGAGGGGTGGAGTGGAATAAA
>BMK_Unigene_015615
GTTGGGTTTCATCGTAATATTGATTATATGATTAAGATCACAAATGGAACATAAAGACGTTAGGACATGACAAATTATAATAATTACTAACACCTTCTTGCATATATTTGTATGTAGATGGATGATGATAGTTGCAATAATTCTTCAACAGCGAAAGCCTTAATGTTGGATTTTGAACCAAGACATCAACGAATTTCATCTCATTTCTCTAAAGCAGAATATGAAAAATTGCTGAAGCCTACACCTGCCAATCTCATTTATACAGACCTTCAACTCGATGAAAAAAAAAAAAAAAGGAACAAAAGCAGGCACTGGTTAAGAATTTGAACAAAATAACAGCTACAAAAATAGACCACTACTTTACATAGCAAGCAGTGACAGTTCAGACTCGTCGACTATTTCTCTATCATCATCATTACTTGTTCTTTCTACAAAGTCATCATTGTTGTCGTCATCACTGAAGCCTTACCCATCCATATTTCCATAGGGCTCCGTCTGTGCTTTTCTGTACAATACCATTTAAATCCATGCTGCTTGATAATCCACAATCAAACATGCAATTGCTAAGTAATTCAATTCTTTAGTCATCTATATACAATTATGGGGATGTAGTGTTCAGGGGTACAACTCAGACACATCTCTATATGAACACTTTAGAGAATAACAATAGCAAGAAAAACATTGTCATTCCAAGCAGTTGGATATATAACACATAGAGATTATTCAAGAGAACTGAGGAACAATGAGAGGACATATCTATAGAACTTCAGGAAACATAAAGAAATTCCTAGATTATTTCCGAAAAATGGAACAAATACTAATGTGAAAGGTGTTCCAAACAGTCAACTGATTCATTCATGCTGAGCATAAACAGGGAGCTGTGTGCAGAAAGCACAACCATAAGTTGCTGTATATTGGATTTTCAATTACAAGCTTGCATGATTGTTGGTGTACAAAACACGAGCGACTTCATGAAGACCCCACTAATTGTCAAAAAGGCATCTGATGAAACAAGAAATTTAAGTAGAAAGCCTGCTTTAGTGTCCCCGCTCTGGCAGCCACGGCACCAGGGCTTCTGTGTGACCTTTGTAATGGAAAACACATTGGTATGTGTCTTGTTTCTGTTTTGTTTGTTTGGTGAAATAAGATTTTATCTTTTATTTATAAAAAAAGGTATAATGATAAATGACTCCATGTGCCCTTTTAAACCCCTAACAACCCAACACTAGTTTCTCTAGAGAGACTGCAATTTTTTAGTCTCTTAAGGGTGACTCTCCAAAACAATGTTCTTAACAGTGTCTCCACCTTGTGGATTTGGGTTAGGCACGACCCTTTTTATGAGACACAAATTGTTGTCCCCACACCAACACTTCAGGGCCCACTAAGGTGCACCTAACGTCCCACTTTAAAAAGAAACAGTTGCTTCAACTTGGAACCATGGAAACATGCTACAAGCCTTTGCAAACCATTGCATGTCTTTGGGGAATCTCTACAGAAGCCAGGAGGTGGTGACCCATCTTTCCAGGGACCCCTTAGGGTAATGCTCTCCACTATACCCACAAGATTCAGTTGCTTCTCCAGCAGTTGCAACCTACTAAAACCCCCTCCCCCTTCAAATGGTGGGGATTCATAACCAACAATCAGCATAAGAGCAAAATCA
>BMK_Unigene_015616
GAAGATTACATGATGCTCTATACGTATCCTTCCCTCTCTGTTTTTCTAATGTTGCTTTTGGGTTTAGTACAGTGATAGTTGCAAAATAGGTTTATGTGTTTTGGTGGGTTGATTTCAATTGAGATAGTATTGGTTCCCTTCTAAGAGGAATTGGAATATATGGATTTTGTTCTTACTGTGTAAATTCATTGGTTAAGACATAAAAATCCATAGATTATATGGTCTTTTAATGTGGCAAATCAGTATATGTTTCCTTCACTTGAAACGACAGAACTATTTATAATATGTGTACAC
>BMK_Unigene_015617
ATAGAGAGAGAGAGAGAGAGACTCAAAACGAGCACTGGCCTATTCAATAGCTACCCAATCCTGTCCTCAAGTGAGCCAGCCTGGTCTAGTGACAGCCTCGAACAGTTCCTTCTAGTACTAGCATCAAAGTGGAGTTTTGATATTCGGTATATAGTCTTTGCATAAAATACATGTGAATTCTGCAGGAACAGTTGAAACAAGTCCCCATATGAAATCTTGCCACTGATGATGACTGCAAACTGAGTTCACTCTGTAGGTAGTCCTATGACCTGTGCTTTGGAAGGTGACCTTATGATGTCTACTGCCCTCTGATGTGTTGACAGGTTGCCCTTCTCCTGGTA
>BMK_Unigene_015618
CTCATGCATCTCCATATTCCCTCCGACGAATCCGCCACCGCCCCAGTCACCTCTTATGTGCAATCCATCGCCGCCTCCAACCCCAGAATCCGTTTCATCGATCTCCCACTCATTGATTTTCCATTTGACGACATCCAAAATCCAGCACATTTCGTGTCGTTCATAGACATGTACAAGTCCCATGTCAAAGAAGCCATCAAAAGAATAGCTACTGCTTCTTCTAATTCACCTCCTACCCGCATCGCCGCCTTCATCATAGACTTCCTTTCGACAACAATGATCGACGTGGGCAAAGAGCTCGGCATCCCCACATACATCTACTTCGCATCAGGGGCAGCCCTCCTGGCACTCATGCTCTATCTCCCAACACTACAGGTAAAAGTTCCTTGTGAATTCAAGGACTACCAAGGAGAGATTGAAGTCCCAGGCATGTTGCCTTTGCCTCCTGCAATGATGCCTAGCCCATTAGTGGACAAGAAGTATAATGGTGCGTGGTTCATTAACCATGGCAAGAGGTATCGTGAGACCGATGGATTGATTGTGAACACATTCGCAGAGTTGGAGCTGACTTCACTGAAATCGATATCAAATGGTGAATGTCTGCCTGATCATCATCCCACTCCACCGGTCTATCCGGTTGGACCCTTGCTCGCTCTCGATAACAAATCTCAGGAACCACAGACGACGAGCCAACTGATGGAATGGCTCGACCAGCAGCCACACTCATCCGTGGTCTTCTTGTGTTTTGGAAGCATGGGCTCCTTTTCTATACAACAAGTGAAGGAGATGGCACTTGGTCTCGAGCGTAGT
>BMK_Unigene_015619
CGATGATGTTATTCAACAGGAAGTAAAAGAGGTCATTATATCATTCTTTATTCTGATGGAGCAGGGCAAACTGACTGTAGAAGAGCTCGACCAGAGGTGTGAAGAACTGATTAAAGATGAGTTTGGAGAGCAATGCAATTTTGAGGTGGAAGATGCAGTCCAAAAGTTAGAAAAGCTTGGCATCGTGGCAAGAGACCCCCTTGGAAGGATATACTGTGTGGGCTTGAAGCGTGCTAATGAGATCATAGGCATCACCACTGAAGAATTTGTGCTAAAAGCAAAACAAGACACTCCTGCTTGATGCCATCTTCAAAGTGCAAGATTTCTGTCAAGTGATCTCTTCAATTTATAGGTTATTCCAGAACTACAGTGTGGATAATAAGGTGATCTACTTCTCCGTAGCTATGCTTGTGCTCATCAGCTTGCGGACATGGAATCTCTCTTGAAGGACTGTTCTCTTTGGAATATTTTCTCCACCTTTGCAGTCTGGTTAGTGATCTGTGTAATCTAATACATGAACTTCATTTCATTCATTGGTTTCCATGTTTGTAATTTTTCAATTTTAATTTGTTCATTGTAGATTTGTAGTTGTATAATCTCAGAACTACTTTGTGGCATGTTGTCATTGGAATTTTTCCTTCTTAAACATTTTAGCAAGAAATTTGCTATAATGTTTTTTTTTTTTTTAATCAAGAGGGATGCTCCTGCCGTTTCTTGTAAGTATGGGATTAATGTAAAAACTGTTGATGCTTGAAAGAATGACAAGGAAA
>BMK_Unigene_015620
AAAAAAAAAAAAGAAAAAAAAGGAGGAAGAAGAAAGATCTTCAAAATATTATAACACTTGATGTGGAACGGAGGGGAAGTTTGTAACCTGCCATCCTGCCCCGTCATGAATATCAAAGAACCAATGTTGATGTCCTCATAGATCATGGGTCTGTCCTGCATCAACACTTAACAAGTTCAGGTTAGATTAAAGGGATTTCTGTAATTTTCCAACCGTTTGTTTTGGACTCAACTACTTACTAGTTCCAATCAATTTATTGGTGAACAAAGCGGGGTAAATAAATCAATTCT
>BMK_Unigene_015621
TTCCTTAATAATACATAATCAATCCATGCATTCTCTCAAACACAATTACAAACGATGCTATATGTCATATCTCTCTCTCTATTTGTTATGATATATATAAATATATCATAAAAAAAAAAAAACACTTTAACAAAATCCGAAACAGAGAAATTTTGCTCTCCACCAGTCCATGGAATGAAGATCTTTCAAATCCATCTACTGTAGCAATCTTTGTGGACATCCTCCTTCTTCCTAATATTCTTGGCCTTATGCCATCCTTTCTTGATGAATTTCTTCACTGCTTTGTACCCTTCCTGGAAGAAGCTCTTCAGTTCCTCACCCTTCTCCTTGAGGTTTTCCATCCAGATGAACTTCCACTACTTGTATGTGGTGGAAACTAGAAGAAGG
>BMK_Unigene_015622
GCTGCGATACTTACATCAATCCAGGTATATCGGTTTTTGTCTTTCACTTGGTAATCTAGACTTTCTTTTATATACTATTTCCTTAAAACATATGGAAAATAAAAGAAATTAACACCTTGTACCATCACGCACTTAACAATGTGTTGGTCCGCAAAAAATTTAGGAATTATTTAAAGCAGGGATGGAAGGGTGGATAAAGAAAAAAAATGAATTTATTAAAGGAGAGGAGTACGGAACCTCCAAGGTTCCAATAACGTGGCGACCAGTTGACCCAGTCATAAAAAAAAACCACCATTCAGTTAT
>BMK_Unigene_015623
TTCCTCTTGGTCGTCGGTTCAGGTGCGTTATTTCATTAATATTACTGTTTTGTTGAAACATATGTAAAATGCTTATGATGCCTTGTGGAAATCCAAATCCTTTCTTAATATAGAAATTTTGTTTCTTCAATGTGTTTCAGTATATTATTGAAATATGTGAGAATCTGAATCTTTCATGTAGAAAGGTTTCCCTGTTAGCTGTCTGTGTCTGTGTATAAATGTGTGTAGGGTCATTTTCAATGATGGCCGCTTGGAACAGCCTAGCAGGTGGGGCCCAAGTGAAAGTGTGACAATCATGGGGGGCATAGGGGTTTAAAAGGTATGACCTACCTGTGTGAGTGAAATGACCCAATCATGGGAGGTACTGGTTTGAGGGTCTCAAAGTTGTGCAATCCTATAGCCGCTGGATGGGTGTCAAAATATGCATCAACTGGAGGGAGGCTAGACAACTTGGGTCAAATTTGAGCTGGGGGCAATTTAACTAGTTGGGG
>BMK_Unigene_015624
GCAGGACCCTTAAGTTTAACCTTCATAAAGGCTACCCGTTGCTCATCATTCATACCATACCAAGCAAAATAATCTTCAAGAGAAATCAGCCAATCAACAAAAAAATTTGTACTGACATCTCCGGTTAAATCAGCAACATCAATCTTGACTTTCTCTATGGTATCATCAGTTTAGGGTGCAACAATGGAACCCGGGGTGTCCCGTTCATCGATGAGACGATGTACAGAGTCACGCATAGATTCGTTGGTCTCAATTCTTTATGGTTGGACAAGTGCGAGCATTTACAGAACTACAAATGCCTACCTTGCAATTCAGCAAGTGCAGTTTCCACTGTGTGTAGAAGAGTCATCACCTCGTCCAACACTTGGCCCCAATTTGAATATTTGCACATCTCATTCTTTGTCCGTGAGCCAATGTCAAAGATCTTCGACTCTTCTAGGGATGGCATGGACAACGTTGTTTTCTTTTTTAAAATGGTATGGGCTTGGGTTCAAATTGAACCCAACTCAGGCCCAACAGAAACTAGCTCAAGTCGTGCAACATGCAAGCGAACATATCTCTCCCTTATCTGCCTTCGGTTTTGTGCAAGAAGAAAAATAAAGAGGGTTGTCTTCTTACCTGATGTGTTACAACAAACAGAGAGAGGAGGCTTGCGGCTTGAGGGAGTGCAGCTGAACAAAGGGGAGAAGAGAGGGAAGGTTCAGGCGGTGCTGGGTTAAGGCATAGGCGAAGGTGAATGTGGCAGTGATGGCGAAGGTGGGGCAGGTGTGAGACGGCGACAGTGGAACTCAACGATGTCAAATATGTTTCCAATCCACTGTACCCTGTTTCACCTTCTCTCTTCTGCTTTTTTTCTATTGGGTTTAGAGGATTGACAAACAGAAGGTAGGGTTCGGATGGAGGTCGGGTGGGGTTTAGTTGGTTTAGGTTTTCGGGATTTGGTTTGGGACTTCAGGGTTTGGTTTTTGGATGATAGTTCAAGGGTTTTGGGTGTTTGGCGAAGGGGGGATGTGTGACGGGAAGGTCTGAGGTTGACTGGGTTGCTGTTTTGATGGTGGATGGATAGGGTTGGGTTTCACGGTGGACTGGGATGGAAATGGGTTCGGAGGATAGGTAGCGACTATGGGTAGGATTTTTCTAGGGTTTCGGTGGGTTGGGAAGTATGTTGTAAGGGTTTCGAGTTGGGCTGGTTGGGTGACAAGAGAAAATCCGAGAAGGAATGATGTCTCCCCAGCAACCAGAATTCAGCTCTGATACCAATCTGGCGCAGC
>BMK_Unigene_015625
CGCATATTTAACTATTCATACATATATCATTTTAATATACTAATATATAAGCAATGGTGTTCTACTGTTCTTCGTATAATTGTATCATAGTTTTCAATTGTCACTAAATTAATGGTGCTCTAGACGGAAAATATATGGAATGTATAACTAATAAAATTCAGATGAGAAATTAAAAAAAAATCCTGCCCTCTACAAATGCTAGTTTTAACTTTTAAAACCCCTTCTGTTACTGGTCATTGCAGACAGTTAAAGCACTGACATAAAAGAGCCTTCCATTACGATAAGTACATCTCTAGGATTGATATGGCCACACCCCCTGACATAAACAACAAAACTCATCTTGTAATGGTAACAGTGTTAACATTGTAACAGAAGAGACTAATGAGGGGCGGATATACAAAGCACACCCCCACACCCACACCCACACACACACA
>BMK_Unigene_015626
AAAAAAAAAAAAAACCTAACAATCTCTCCTACAAAATTCTATCTACAATGAAAAGGGAATCATCAAATATCTTCATTTCCCACACCAAATATCGATTATGAAAGAACAAGCCTACAATCCTTTTCACACCCATCGCAACAAAAAGGCGAAATTCGTTCATCATTCAACAAATCGAGATCAACCCATCTCCATTTACACTCCAGTTCTCAAAACAAACCCGATTTCCAGAGAACCCATCAACCAAAACAGTAAACTCTAACGAAAAGCACAAGAAAAAAAAAAAGGTGGGGGAGGTAGAATCCGTACCCAAACAACCAAATCTCAAAACAAACACGATTTCGAGAAAACCCATCCACCAAAACCAGAAACTGGAACCAAAAAACAAAAA
>BMK_Unigene_015627
ATCAGAGTCTTGGATTCACCTCCTACATTGCAAGGAAAGATAATTTAAGTACCAAAATAAAAGGAGAAACACCCATTTTGATGTAAAATATATACTTGAAGATAGACAGGTTAGTGATAGAGAACTAAGTGAATGGAGGCACCAAAACGAAAAGCAGTGTTAAGTATTTGTGCAAACTGGATAATTTATAGGTGGGGCACTACTACTTTTATGCTTATGTATTCAAACTCATCACACTAGCAATGCCATTAATAATGACCATATTATCAAATTCGAACCATGTCAGAATGCTTAATAGGATTCCACCTAATGTTGTTTCCTATTTCTGTGTCATGCCCCAAAGTCACTGCAATTAACCGTCCACCAAGTCTACCAAAAATAAGTCAAAATCATCCAGACACAACTCAATGAACAAAACTAGGTATGTGAAGACATACCCAATGAATCTTGAAGCAAATGT
>BMK_Unigene_015628
TGAACATCTTAACATTGAATCAAGGCAACTCAATTAGAAACCCTCTCTAATGGGCAGGGGAAAGGTTGGCAAGTAAGAGGGAATTGTTTGGGGAATATTTCTGAAAAAGGTTGGGATTGTTTAGGGGACATGTCAGAGTTTGATATCATCTGATGCTCTTATTGAAACGGACTTGACTAATATCATTATATAGGCACCCTTGATGGAAGAGAACCTATGTAGATTCTCATATGTCAAGCCAGTGAGTTAAAAGATATGTTCAAAATATCAGTATACATTTGCGCTGTTGGCCAATGCTGTGTTCGATATACTGGCACAGGAGGTAGATTGACCTTATTCATTTGTGGGGGATTTTCTTCCTCTGTTGTAACTTTCTACTGAATTCTCTAGTAAATATCTGCAACCATTTCTTAGAAAGTCCCTGTTAGGAGAATTTTCTATTTTTTCCTTCTGAGGTTGGTGGAGTTATGAATTAGTTTCAGCTTATTTGTCTTCGTGTTTTAAATATTTTATGATTTCAGCCTGAGTGGAAAGATATAGCTTTTTTTATCTCGGGAAGGGATTTATCATACCTTGTGTCATCTATTAGTGATTTATTTGCTGACATTTTGATTACTTTTAACTGCAAGTCTTGTTGAATGCAAGTTTTATTTCATTTGCAAGGCTTACTGAAGCTCCAGACATTGTAATGGGGTCTAACTGAGTGTGCGTTTGGGTGACTCCTCAAATGCAAATGATTTGAGTATTATCTCTGAAGTCTGAACAGATCATTGCTTTCTTACTCTGTGGCTTGATTACAAAATCCAATTCAAAGTTCAGTATGGCACTGTTTTTCTTCCTTTTGTGCTTCAAATTAAGGCAATTGGTGGAGAAAAAGCTTACAAGTAGTTTCCTACACAATGTGGTTTCTGATTTTCTTGGTATTGGACAGAAAAAAGATGATGCAACACAATGCCAGGGAACTAGAAGAAGATGAAAAGAGAAATATAGACCCTCATTTTCTTTGTTAGTTAGCAGTACTCACATACTGTGATTTGAAGGAAATAATAAGATTTGAAAGCGGCTATTGAAAGAGGCAGAAATTTGTGTTTACCTGTCTTTTGTGATTCATTTCTCAAGTCTTCTATAAATATTAATTTTTTTGGGGGTACTTATTTCTAGGGTTTTGTTTGTTTGGGCCACAAATTGGGCTTAGTAATTACTGTCTAAATATTGGCA
>BMK_Unigene_015629
ATTGTCAGAATGAAACATTCTTAGGCCACTTTGATCATTCACATAAAATGGTAAAGGGGTTCATAGTGGACCCATTGCGGGCCTTTCTATCAAACAGTACATCCAATTCAAAGGATGCCATTGTTAGTGTAGACTGTAGAGGAGTTCGCAGGAATTGGATCATTCCTCCAATTTAAACATCTCATCCACGCATGAATCTTCTACTAAAGATATCACTCCTACTTTGCGATCTCATTTTCTTGGCCCCTATTCAAAATATGGAGTCATATTTTTTTTTTCCCCTTTTTTTG
>BMK_Unigene_015630
AGTAGTTTGCTAATTGTTGTTTATTGGCATGTTCAGTTATGTTATTTTCTTATGGATTTGTATCCTATTTTTAATTATTTGAAATACATGGCTCTTATAGTTGTTAATGTAATGGGTGTCAGTGTCACAACGACAAAATAAAAACTATACATTAATAATTTATATGCGTGTGTCTATTTAACCTTCAATCACCCAGAAAAATTGAACACACGTCTCATGTTTCCCCTTAGATTCCAACTAGCCTTGGCTCCTTAGATGAACTGATGCACATGCCCTTTGACTACATTGAGGTTCTCACCTCCATTCTTCTCTATGACCTAATAAAGTAAAGGTTGCAATGGAGGATAATACCAAGTTGCTCAAAGCCTCAAATAATAGTTGTGCTGATTGTGTAGAAAGATTGACTTCAGTATGTGTGGTTGGAACAATTAAAGATGATGAGGACGGTTCTCTTGTATGGATTTTCCATGGCACATCATTGTTTAGATGGATGCAATCGACAAGGGTTATAGCATTGAAAGAAGGCTTAAGGTTGATTAAGGTGGTCCCCTTGTGGAGGGCATTTCCAATTCTATCTTGTAGAGAGCAATAGCTAATCCACTGTGCACATTCATTTTCTGCTTGGATGAGATTAAGGAGATTATGGAATGTAAAGTTATTGAGTCTGCAAATTCTGTTACCAAATTTGGGGCTAAACAAGAATTAGTTGTCCTGTGATTGTTGGACCTCATCATCTTGTTCGCAATACCAGATACCTGTTTATGACTAGGGTATTGATGTCAACCGATATGATATTTATAATGGTATTCGATTTCCACCAATACTTCTAGGCCCTGTTTCTTTAGTGAAATTTCTGCCAGGAATTCACCAT
>BMK_Unigene_015631
GAATTGGGTGTTGCTGAATTCCCCCCTAGAATTATCAAACGATATGGTACCCATGTGAAACATGAACTTTAACCTGCATTTCTGACTATGATGTTCCTTCTTAGTCTTTTCGGTTGTAGTCTGCTTGATCATGCATGAACAGATCAATTATGTGAGATTTTCTTGTAAGATGTTTATGTTACCATTTTAAAGATTTCTCTAATGTTATCTCTGGAAGTTAATAAGATTATTATTTGTTTGAGTCATCTTGTTCATTTAAAGATTTAAAAGTGGCCTGGCATTTCAGGTTAAGGATCAAACTTACTTCCT
>BMK_Unigene_015632
TAAGGTTTTCCTCCCAAAGTTCCTGAATGAAATAGATGTGAACGTTAACGTAGTTTCATATCCCTGGGTCCTCAAGTGGGAGTGCTACTCCTAGACCAGTAGTCAAACATGGCAAAAAAATAAATTAAAAAAAAAATGGCATTTCACTTCAGGGTTGAGAATGGACAGGATTAACATGTTGGCCTTGAGAAAAATCAGCAAGCTCTTAAAGTCTGAAAAAAGAAGTTGGTAATTTTGTTTAACCTCTGAATTCGTTTGATAAGCTAACTCCACCGGAATATGTTCTACAACTACTCAGAGTTGCAATAGCTTTTCCAAGGCGGGAACTGACATTTCTGATTTTTCTGAGGCCTTGTTCCCTGTATAAATTAACCATGAAGGAAATAGGCCCATAAAGATAAGTCATACCAGTTTCTGCCTCAATATAGGAT
>BMK_Unigene_015633
GAAGCAGGGTCTCCACCTTGAGATAGAAATTGATCATTTGACCCCATTCCCAAATTGGACTTGGTGTCAGCAGAACCTAAACAAAGTTCATTCAAAGTTCTAATAACAGAATCCAAATCGTTGCCACACGCTTCTAACGCTCTCCCAAGAAGTTGATATTGGGCTTGCAGGGTCATTATGTCTCCGTACTCTCCCTTCTTCCTCTCCTCTATCCTCTTCTCTCTGCCACGCAAAATCAAAGGGTACTGAATGCCCCTATAGGCGTTTTTCTAAGAGTCGTGCCAGAAAGGGTTGCCTTATAAGTTATAACTCAGATCCCCGAAAGCAAGCAAGGAAGGCCCTTGCTTA
>BMK_Unigene_015634
AACTCTGCAACTTGGTGAGCATACCTTCACAAATGAAAAAAAAAACATATATTTCAAGTAGGCATTTGATAACCAGGCCCAAAACTAAAAGTATGAACAAATACTCAGAACAAGGTTAATGGAGCATGGAACCACGACTTCAACTCATGGTCTGAGAAATACAATTCAGAAGGTAGCCCCCCATCATGTAAAGGGTCATGGGCAGTAATCTTGACTAAAATGACCAAACCCATTCCATTGACAGGCAGTTAAAATCATTGAATGGCCTAATATTTACACTAATTTCATGATAAGATCATTCTAGGGGGAAAATATATGTAAATAAATCAAAAAGGGCAGACCGACTATGGTAACATGGCACCGGCTGGCCTCCCGAGCATCCAACGTCAGAAGGAATTGTCTAGTCAGGTAGTAAAACTAGGTGAAAACATAAGCACCAGCATAGGGTATAGAAGCTCACTGGCAGAGCATCTATGACATTGTGACAATGTTGCAAATTAGACAGTTGCTGAGAAAGTTATAATGATGACAATGAAATTAAAAAAATCAAATGAAGGCTTCCGTGAGGCAAACTTTTTCCAAGAATCGCTCTGTCCATCCAGGCCAAATTCTCGAATAGGTTGCAC
>BMK_Unigene_015635
TTGATGAAGATGTCGAACATAGGAAAAAAGTGTGATGGTTGAAGTGGAGACTTGCTTATGGAGTGCTTTGTGACCAACGAATGCCAACAAGATTGAAGGAGAAATTTTATAGGACGGTGATTAGACCAGTTATGGCCTATGGAACAAAGTATTAGTCAAATAAGACGCAACACATGCACCAAAATAAGTGTAGCAGAGAAGAGAATGTTGAGATAAATGTGTGGTAAAACTAAGAAAGATAGAATTTAAATATAAAAAAAAAAGCACTTTATGGAGCACTTAGGGGTAACATCAATAGAGGATAAACTAAGAAAGACTTGTTTGAGATGGTTAAAGCATGTCCAACACACGTTAGCAACGGCACCGTTGAGGAAAAGTTTTTCTCTGCAAGTTGATGGCCAACCAAGGAAAAGGGGCTGGCCAAATAGGACATGGATGGAAGTACTAGGGAGGATAAATATGAAGATATGCAACCTATCCGAGGATTTGGAT
>BMK_Unigene_015636
GGATGGAAGTAGTAAGGATAGATACGAAGATGTGTAACCTATCCGAGGATTTGGCTAAGGATAGATCTAATGGAGAAAGAGAATTCATGTAGACATGGTTGGGGCAAGGCTTTAATGATGACGACGATGAAACGAATCACCCACCCCTGTTGGTGTCTAATTCCATGATAAAATAAACAAAGAAAGAAGAGTTTGCCTCAAAAGTGGCTTTGTCTCATTGTGAGAGGCTGCGGCTCTTCTACTTTTTATAGAATTCATTGGTCAATCATACCCACTGATTTGGGGATGACTACAAATTTCTGTTTTGGATTCGAGGCTAATTATGATCAATCTTGATCTATTCTAATTTTCAGAATATTTGTACAAATACAGAGATTTGCAAGACTATAAAATCACGAGTCTCTAGCAGTAGTCTACACGGCTATAGTTCCTTTTTCAATTTAAAGTATTTTAAACACATAAATCTTTCAAAAGCATGAATGGTGCTTGGTACAAACGTTCTTCTTCTCCTTCTCCTTCTT
>BMK_Unigene_015637
AATAATAATAATAATAATAATATGCAATGTGCTTATAATTTGTCTGCATTTGCAATGGAGGAATGCTTGTGGATAGATAGTGTGCTTGAACTTCAGGTGTTATGGTACCCACATACTTAATGCATCACATGTATTGGGGGATCATGCCATCAAACCCACTAATGGAACCCCTAACTAACCCCTTTTTAATTTGGATTACTCATCCATAGCTTTTGGTTTGGAATTTTATATGATATTATGTCCCTATAATGAAGAAATTAACGCCCACATTTTCAACTACACTTCTATGTTATCCACATCGAGTCAGCATATTTTTCTCTTATGCCTTCTGTAGTCAGGGAGCTATGCATGGACTGGTTTAGTAAAAAAATAAATCCAATTTAACACGGTTGGGATTTTTTCATCAATTTTTATGACAATTGCTCCATTTGGGTGAGAGATATCACTTAGAAAAT
>BMK_Unigene_015638
CTCTCACGGGGAGAGAGAGAGAGAAACAATGGATAAAAATTTCGATTTTCTAACCCAACCTTGAATCGCCCAATCACCACCCTTGCCTTGGCCCTTCTCATTGACGCCCTGCCCTCTCTTTCGTTGGTGCAAGAGCTTCGTGTTCCTACCTACGTTGGAATTTCGTCAAACAGATGATTTACGTCTCCAAATCCGGCGTTCCCAATGTTGCTTCGGGGAGTTGTAAAGAGCTGGTCCTCTCTACCTCTTTTGATCAACTTCAATATTTCTAACTTGTTCGCTCAGTGGGTTATTTCAGCTGGTAGGATGCATCTCCCATCTCACAAACATAAATAACTAATCTGATATGGAACCTATGAGCTTTATTTGAACCCGG
>BMK_Unigene_015639
AAGAGCACAAGCTAACTTGGACGGTAGGAGTGTCAGAACCCAACAATATAATGCCCGCAGAATAAAATTAATGAATTAGGCAGTATTCATTAAGATTAAAAGTTTTATCTAGTACTAAGGTTAGGATAGCTTCTAAAACAAAGCTATAGTGGTCATAAAAGTAAAGCTATTGTTGTTTCTACTTCATTAGCAACTACCCACATCCATCCTTCCCATGCATAAATCCACCGTTATTACTTCTCATTCCTTCCTGCCATCATCCACAGTCTTGATTTTACATTTTCACTATTGAGTTTTGATGCAATCTGGAGCTCATTTGAACATGCTCATCTCCTTGAGTCAGTGAAGGTGCCTTTTGAACAATT
>BMK_Unigene_015640
ATGGCAATGTCTAAGGAACTGCCTCTGCTGCTAACAGACCTTGTTGCTCACACCAACCAGGTTTCTGCTCGCTTCATAAGACCCATATCCGACCGTCCAAATCTCCATGAAGTTGACAAATCAGATACCATTATCCCATTGATAGATCTTGATGGTTTCAGTGGCTCTAACCCCTCCCAAATCATTAAAGAGATAGGCCAAGCATGCCAAACACATGGTTTCTTTCTGGTGAAGAACCATGGGATAGAAGAATGCATAATCAACGATATGCTTCGCGTTTCCAAAGAGTTTTTCCTGCTATCCGAATCAGAAAGATTGAAGAACTATTCCAGTGACCCTCTTAAAACGACTAGGTTGTCAACCAGTTTCAATGTCAATAAGGAGAGCATTTCCAGTTGGAGGGACTACTTAAGGCTCCATTGCTATCCCTTGGAGGATTATGTACATGAGTGGCCTTCTAATCCTCCATCTTTTAGGGAAACTGTCAGCAAGTATTGCACCAATGTCAGAGGCTTGGTGCTGAAACTAATGGAGGCAATTTCGGAGAGAGCTAGCCTTGGGCTGGAAAAGGGTTACATGGAGAAAGCGCTGAGCAAACAGGCTCAACATATGGCCATTAACTACTACCCACCATGTCCACAACCTGAGCTCACATATGGGTTACCTGGGCATAAAGACCCCTGTGCCCTAACTGTTCTCCTTCAAGACCAAGTGCCTGGCTTGCAGGTGCTTTCTGGTGGTAAATGGGTCACTGTTAAGCCCATTCCTGGCACCTTTGTTGTGAACATTGGTGATCAGATACAGGTACTTAGCAATGGGATTTACAAGAGCATTCTCCATAGAGCTTTAGTAAACAGCCATGAAGAACGGATGTCAATTCCAACTTTCTACTGCCCGTCGCCTGACGCCGTGATTGGACCTGCCCAAGAACTGGTTGACGCTGATCACCCCGCAATCTACAAAAACTTCACCTATAAAACATACTATGAGT
>BMK_Unigene_015641
GTGTTTTGGATTCTAGGGTTTTAGTTTCATTTTGGGAGTTTGATGGAATTGGGGTGGTGAGAACTAGGGTTTGTGATGGATTTTTCGGTTTAGAGAGTCATGTGATTATGATTTCGTAGCTTAATTTGTAAAGGTTTTTTTGTTGTTCTTCTCTCTCTCAATTAAATCTTAATTTTCTTTTGTTTGCTGGGTACCTGGCTTATTAGCTTGTGTGGTATGGTTTTCTATTTGTGTTTTTTTTCTTTTTAATGTTCCCTGTGAAGATTTCTGCATGCTGCAATCATTTCTTTTTTAGAAGGATTTGTGTTGTTGGGATGATTGTTTCAGGTATCAAAATCTAGGGTTTGATTTTGGGAATGGCAGTATTATTTGGTAATGCCATTGGAACAGTATGGATTGTGGGTGTGTTTACAAGTGGTGTGATGGACCTTAGCTCAAATATGGAACCAATTGTTTGATCCTTAGTTGTCAAACCAAGGAGTTGAGTGTGAG
>BMK_Unigene_015642
GAGCAAGTAGTTAATGAACTACGTACATATATGCATATTCCACATCAAAACCCATACGCCTGTATGCTATCATGGCAAACTTCTACTTCAATGGAATGAATCGAGAAGAGTGAGTAGCACCAATACCTGGTCTTCCGTGCTTGACTGGCTTGTATGAGATGGAGAATTCTCCAAGGTAGTGTCCAACCATTTCTGGCTTGATTTCAACCTGGTTGAACTCTTTTCCACTGTAGACTCCAACGACTGAACCGATCATCTCTGGAACGATGATCATGTCACGAAGATGTGTCTTGACGAGATCTGGCTTCTCGTTTGGCTTGGCTTCTTGCTTGGCCTTTCGCAACTTCTTGATCAGACCCATTGGCTTTCGCTTGAGACCACGATTGAATCGACGACGAGCACGAGCATGGACGACATCTCGGAGTTGTTCGCTTGAAAGGTCGAGCAACTCATCAAGATCGATTCCTCGGTAGGAAAACTTTCTGAAGGCTCTCTTTCTCTTCAACTCAGCAGCCTCTTCGGCGTTGTATTCTGTGTCAGCCATGTTTGCGATGTATGGCGATTCGAG
>BMK_Unigene_015643
TGATTTTGCTCTTTATAGGGTTACATTTACTAAGAAATAATACAGTTTTTTTTTTATGAAATTCTCTTTTTGGTTAACATAAGAGCTTTACAATCTTCTCTACCCTTTAGTTGCTCTTCCTTTACAGTTGGACTGAGTTTATCCATTTCTTTCGTAATTGATTTGGCCAGTAGATAAACTATTTTTGTTTCTGAACTACACACCATATTTCTGTCCATTAAGAGCACAGCAGTTGGCTTCGAATGGGATCCTTGGTTTGGCCCACTAGTCTTCACGTGCTTTCCACCAGGGTGTGGACCTCTATTGAAAACAAGCGTTCACTTCATCCTATGCACTTCTTTTCATAGTTTTATTGTTAGCTTTATGATTTTCTTATTTTACTTTAGGTTTAAGCCTTGATGTAGCCTTTTCAACTTAATTTGATATTTTGATTACCACACAATCATGTTTTTGTTTCCCTGCTTGTGATGGACAGAGTTCTTTCCAATGGCTTTTGCAGGTTCGTGGAGTTATGGAAAA
>BMK_Unigene_015644
TGGTTGGTTGCAGAGCATAATAAGGTGAAGGGTCTCATTTCTACTCTAAATGTTTTAGTACTTTGGAGAAACAATTGATTTCTGTTGTTCCAGAAACTTATACCTTATGTGCACCTGCATAGTGCAAGCTGGTAACAGAGTTAAGTCTTCCTGGAGGAGTTAGGGTGGCAAGGTCTGGTACCTTGTTGAAACAGGGAGGGACTGGTCAGTTGCACTCTTAAGTAAAATAATAGGATAGTTTCAGGTATTTTAGTAAGTACAACGAAAAAAGAAAAAGAAAAAGAACAA
>BMK_Unigene_015645
AAAAAAAAAAAAAACAAGAGAACAAAACAAAAAAAAAAAAAGAAGACATGCACAGCCTATTTACATGACAATTCCACAATAATCATATCAAAGGAAAATGAATATAAGAATAAAAAAATTCACGTAAGAATAATCTTACCATCACGCTCAAAGAAACCCATGTATATGACTAAACAAATCCACAATACATACATAATAATAGTAACAGGCCAGACTCCGCCTAGTATTGTACAAACCCTGCACACAACAAAGGTAACCTTTGTTTCCATCTATTTTTCAAATTACAACACTCACACACTCATCTAAATACCTGCGCTAAAATCAAGCTGGATCCCCAGTTCTTTCAATTTATACAGAAAAATCAATACCACCACATGAGGTAAGGGTACAAACACAATATATATATAGATGGATGTCATAACATGACTTAGGATTGTTGGAGACAACTCCTGCATATCCCCTTGCACCTAACATAATGAAATATCCAAAATACTCATCAAATAATCTCCCAAAACAAGATGAGAAATTTGTACCCAACCATAAACCTTGTAATTTGAATCCCAAGAAAGTCCAGTTCCACCATCATCTCAACCTCACATTCATCATCTCTATACTCCATCTTATATCCTTCATCCCCGTCACCGATTTTTTTTTTCTAATTAAAGCACTCACGCACTCGTCCTAATCCCACATAATCTACGCTAAAATCAAGCTCGATCCCTGGTTGTTTCCGT
>BMK_Unigene_015646
GAGGAGGAGGAGGAGGAGGAGAGAGAGGGAGCGGTGATGGACTCAACGAAGCCGTTCTTGCAGTCGAAGCAGACGAGATCGGGTCGGTCGTCGAAGAGGGTTTCGACCGATACGCGCTTCTCGCAGTGGTGGCACCAGTATCGTAACGGGTCGGAGGTATCGGGTACAGTTTGAGGGGACGGTGGCGGAGGGATTTCGGCCATGATCGGAACGGATCCCTTTCTCTCCTCCGTGGGAGAGGGGGGAGAGAGAGCAAAGGAAATGAGATAAGCTTGGGATATATTAAAGGGTACACGAAAAAGAG
>BMK_Unigene_015647
GCAGGACAAGATCCGACCTCTGTGGAGGCATTACTTCCAGAATACCCAGGGTATCATCTTCGTCGTCGACAGCAACGATCGTGATCGTGTGGTCGAGGCCCGTGAGGAGCTGCAGCGTATGCTTAACGAGGATGAACTCCGCGATGCGCTTCTCCTCGTCTTCGCCAACAAGCAGGATCTGCCCAATGCCATGAACGCTGCTGAGATCACTGACAAGCTTGGACTGCACAGCCTGAGGCAACGCGCTTGGTACATCCAATCCACTTGCGCCACTTCTGGTGACGGTCTCTACGAGGGTCTCGAATGGCTCAGCAACTCGCTGCGCAAGGCTGGACACCAGTAGACAGACCTACTCAAGCACACAACGACAAAGCACGAATCACTAGTACGTACATGGCACACGATTCACGTGCTCTGGCACATCATCATGGAAGTGTTATTGCGGCGAGTTTACAGATTGGGGACGGCAGTGGAATGCTACAGCTGGGGCCGATGGGAATCGACCTGGCTGCTTGTATCGTGTAACCTTCTCGGCCATCAAGAAATGCTGTATTGACGGGTTTGATGCTGCATTTTTGGCGGTGCTTCTTTGCTAGGCGTTTCTTCTCCCTTGGGAATGATGTCGCGATGTACAGAGGGCCGCCTCGATGGTATGAAAGTCTGCATTTTGCTATAGATTGCTATTCTCGTATTGTCTTGCAAGAAGACGG
>BMK_Unigene_015648
TACATTTATTGATGATTACAGTCGTTTTACGTTGATTTATTTTTTACGTTCCAAGTCAGAAGTATTTGCCACTTTTCAAGTTTTCCTACCTTATGTTGAAAACCAATTCTCCACTCAATTAAAACTCTTCTTTCTTATTCGGGTGGAGAATATGTATCCAAGGAATTTCAACAATTTTTACAACAGCAGGGGATCATATCCCAAAGAACATGTCCTTACACTCCACAACAAAATGGAATGTCAGAAAGAAAAAATAGACACCTTTTGGACATCATTCGTTCCCTTCTTTTGGAATCCTCTTTCCATGCTCAATTTTGGCCAAAAGCTCTCTCAACTGCAGTTCATTTATTGAACCGGTTACCCTCTCCTCGTACCGAGTGTCAAACACCTTACTACCGTCTGTTTCAAAAGCCTCCCACTTATTATCATCTTCGTACCTTTGGGGGTATGTGCTTTGTTCTCCTTCCTCAAATGGAAAGAACAAAATTATCCGCCCAATAACCACGATGTGTTTTTTTGGGATATGCAAATGGCCAAAAAGGATTTATTTGTTATGATCCAGAGGTGAAGTGCATCCGGATCTCCCAAAATGTTGCCTTCTTTAAAAATCAATATTTTTTCCAGCATCATGTTGATCATGTTGATCCTCCATCCATTTCATTTGTTCCTAATTTTTGTGATAATGATCTACAATTTAAACCTAATATTATGTATGAGAGACATAGATTACAAAGAGACACTGCACCAGAGCCACCTGACACTACTACCTCTTCTGCACTTGATCCCACTTCCGCGCCTGATCCAAGTACAATTGTGCCTCTTCGTTGATCAACTCGAATTTCGCGGCCTCCTGATCAGTTTGGTTTTACCCATACCGCCTTGCCACTCTCTCTTCTGTTCATATTCCTAACTACTATTCACAAGCTATGCAGGAAGAACAAGAAGAACATGATGCACTCAAGGAGAACCACACCTGAGATGTTGTACCCTGTCCTAATTCTGTTAAACCCCTTGGATGAAAGTGGGTACTCTATCAAGTTGAATCCTGATGATTCTTTGGCACGCTATAAGGCTCGATTAGTGGCACTTGGCAATCGACAAGAGTATGGTATTGACTATGAGGAGACTTTTGCTCCTGTAGCCAAGATGACATATGTTCGTACGGTTCTTGCCATTGCTGCTTCTCAATCCTGACCTCTTTATCAAATGGATGTGAAGAATGCTTTCCTTCATGGGGATCTTAAGGAGGTATACATGAAACATCTTGAAAATAGCTT
>BMK_Unigene_015649
GGACTTATGAGTTATTGTGGGTAATGAATTTGTTTAAGGAGTTGGTGTTTGAGAAAGATATATTGATGATGTTTCATTGTGATAACATGACAACTCTTCATATTGTAATAATCCAGTATGATCATGAAAGAATTAAGCGCATTGAATCTAACTACCATTTCATTCGTAAGTAGTAACAAAAAATGAATTCAATTAAAGCATGTTGGTAGTGAAGATGCAATCACTAGAGGGCACTTAACCCATGCTTTGTTCATGCTGTGTGTATGTAAACAGGCTTAAGGGGGGAAGTGTTGTAATTTGTAGAATAATAGAATAATTTTTAATTTGAAAAAATTTGGTGAGAAGATGCTTTTTCATATTTTCTGTGTAATAGTTAATAATGTACGTCTAGGCACATTAGACAATTAGCCCTTTCTCATTCTCTCTAATTCTTCTTTTCTCTTATACCCTCATTTTCTCCTACTTCTTTTGCTTCTTCTCCAATTCTTTATATTTCAAGCTAAATTTCTTGCAGATTGAAAGCTCCAACTTTCTCGATCCTCTCTCCCTCCTCACAGATTCGGTTCCTATTACCTCTTTAATTTCCTCTCGAGATATTGTTTTTGTTTGATGTTCCTATTAACAAGCCACTTTGCAAGATCATTGGCAAAAAGTTATGGATGATGAACTTCAACAGTTATAATTGTTGTTGCTTCTCAATCTTGGCCAATCTACCAGATGGATGTGAAGAATGCTTTCTTGCATGGTGATTTTAAGGAAACAATCTACAAGTGGCCTCCTTCTGCAACTCATCTTAATCGTCCTTAGCAAGCACCTAGAGCAGGGCTTGTGTTTTTTTTTTGGCTCGATTGGATCACTAGTCTAGGAGGTCTAGGACTGGAACTTTCAATGTGAGTAGAAGAGATTGATCCCTGGACAATACCGTGAGATTAAGGCGCCTTGCTATTGAGCTATCAGTAGTTTGGCGGTTTGTAAGGTTTCAAACTACTACTATTCTTAGAACCATCTTTATATGACTGTTTATTTATTTAATTTTTTGCTGAAACATCTTTATATGACATATTGTTCTCCAAAAAGCATCTTTATATGACTGTTTTTCTTCGTACAATTTGCTACCTTAATGGGTCTTTAGATCGAGGGTTATTATTATCTGCGACTTCTTCTCCTGTCTTATCTGCTTATGCAAATGCTGACCAGGCTGTTTGTGTTGATACTTGTCGCTGCACCATCAAATGGTGCCTATTTGTCAGTTGCTCTTTGATTTTGTGGAAAGAAAAGTACTGAAAGAATATTGCGCTACATCTTTCACATGTTCTAAGATCCTATGTTGCGTTGACTTCTGACTGAACTCCGGTTCTCCTCCAAACCACCTAGTCCTCCAAATGTTGACAACAAAAATGCTATTTAACTTGCCTCCTGTCCTCCATAACTGAACCAACCACATTGAAGCTGTTTTTTCACTTCATTTCAAAGAGGTCGATGGCACACCATCACTCTTCCCTACGTGCCTTCTAACTCACAAGTTGCTAATATTTTCACAAAGGCAATGACAAGCAATTGTCATGTTTCTCATTTGCAAATTGATGCTCTTTGATCTATCCACATTAATTTAAGGGGGAGTGTCAGGAGGAGTTAAACAATTTTGGTGGACTTGTGGGACACAAGTGAAGGTAGGTTGCATCTTATGTGATTGTACATATTTTAGGATATGATGTTGTGATTCTAGTTAGTTGATTGAAATTGCAATCGATCAAGGGGAAAAGGATTTTGTTAAATCATTATAAATGGGTGTGGCTTCTGAAATTGAGGGGACACAGAAAATTCTCCAAATCTTCTTTCTTCCTTTTGTGTGTGGATAAAATTGTCGCTTAGGTTCCAATGCTAAGATACATCCTGGACCTTACTGTGTTGGATTTATGCATTGTAACCTCTATAGGAGAAATTATTAAACAAACATACTGATATTGTTGTTGTTATTATTAATTGGCATTAGTTTATCACATTGTGAAGTAGCAATATCAAGTTATCAACAAAATATTGACAACAAAAAACTTTTTAGAAAGTCATAATCCTGATGCTTTTTCTTCTTCTTTGGATCGGTAACCTATGATGGCCACATACGGTTTGGATTCAGAAGGGACATGCCATGGACATGATAGGGATGGATTTTACACATAAGAAGTGA
>BMK_Unigene_015650
GGTAAATTTTTTTTTTTTTTTTAAAGGATCATCTGCGTTGGCATTTTAGAAAGTCAGTTGAGATTTGAGAAGGCAGCTGAGTTGGCATTTTTACATGTGGCGCTTGGAGACTGGAGGAAACAGCCTTCTCCTGCTTCAACGAAATCGGGGATATGGAGTCACAAACTAGTCATCCCTCTTATCACTTTCTCAACCAAAATATGGCTGTGGATACTAAAGCCCCCACGCCAGTTTCTATTTCCTGTCTTATCTTTCATTTTACAGCACTTTTTTTCTGTTAAAAGCAAACAAGCTTAGGTTAGCAC
>BMK_Unigene_015651
GGTATATCTGAAACTAAGAATATCGAAATCATAGTTGTATCAACTTTTTCCACTAATGACAGTAGCCCATTGTCATTGATTCCAAATGGTTACATAGACCTTAGTGTTTGATAAACTTGACAAAAATGCATGATGGTGATCAGAATCTCTGTACCAATGTTAGAAACAAGCACAGACAAGATAATTTTGATGAAATTCTTGGGTTTTAGAAGGAAAACAAAGGGCTATACTGACCCAATTGTGACTTGTGAGGGGTTCGATACCTCCTATAAATGTAACAGGAGCAGGAGTTTTGCCACTCTTTTGTGGCTGGGTTATTAATGTCTAATCATAGAAGTGAGTAATGGTACATGTGCAGGTATCCTCAATGAATGTAGAAATGTGAAATTTTAACCAAATTCGGTCATGGTTCTTTCATCCTGAACATTTATCTGATGGTCGTCAAGATATACTTCTTGATTGTAAGATTATAACTGTATGATCTTTTGCTTACAGATGGCCAAAATTTGTGAAAAGGAAAGAAATGGTCCAATCAAGATGCCAAATATTGAATGGCTTGGACCTTCAATATAAAAGGTTTTTGAGCATCTCTCAATCACAGAGAGACCTGTAGATGACTGAATTGTGTCCCTGCATGGGCAGAATGCACTCTGTGAAATTGCAATCAAGATGC
>BMK_Unigene_015652
GTTTGAGTTGGCACCTTGTATCAAGTATGTTTCTGTAGTCCTATTTTCAGAACCATGGTATCTTTCCATACTTGCACTGCCACCCCGAAAAAACCCTAATTCACGCCATAAAGGAATCAGAGGCTTTGAGGAGAGAAATTGGGGGATTTCTTCGAAGAAAAGGCGGATTTCTGCAGCATCTTTCCAAGCAGAAAGGCCTCAAAAACCCAAACCCTAACAGAGAAGAAAAAAACAAAGGGTAGAGTACCCAAAAAGGAAGGATGGAAGGAGAGAGAGAGAGAGGGACAGAGAGAGAGAGAGAGAGAG
>BMK_Unigene_015653
GAGTTAATCATTTATATTTTCAGGTAGCAATCTACCCAAGTCTTCTCTCTATTTCTTTTCCATTTTCTTGTCTTTCTCACAGCTGTAAATTAGCTATCTATTTGATCACTACAAAAGATGAAGGCATATATTGTTTCCCCCAAAATGAAATCAAGATAAGCTCTGTAGTGTAATAGGATATATTGTTCTTTGTAGAGAATAATAATTATCTCTTCATGTTTCCAAGGTAATGATAATCTGAACCTTTCTTTTCCTTTTGTTCTTGTTAAAGGCCTGCTACTATGCAAATCCT
>BMK_Unigene_015654
CTCCAACACATTGTCATCTCTCTCTCTCATCTTCACTACTCTCCAACACATTGTCATCTATCTGTTCACCTTTCATTTCCTATCTCCTTCCTTAAACCTCACGGCATCAATGGCCACTACAAAACCCACAACTTTTTTTATCCTTTACTTCCTCTTCTTCTCCTTCCTCACAGATTTCCTTCAACCAGGTTTTGCTGCTGAAGATAAAACTGTCCCAATTCTGCAGTTGAACTTCAATTCACTTACCAAACTGCCCACACAGGGTGTTAGTAGAGGAGAGTTGAGGAGATGGAAGAACAGGAACTCAAGGAGATTGATGATTGGATCAACAGCTCCCACATGCACTTACAATGAATGCAGAGGGTGCAGATACAAGTGCAAGGCTGAGCAAATTCCAGTTGATGCAAATGACCCTATCAACAGTGCCTATCACTACAAATGTGTATGCCACAGGTGATTTGTGAGCAGTCATCCTAGCCATGGTTTCCTGATATATATGTTTCTTTATATACCAAGATAGTATGATTTTATATCAGTGAAAGAGAGAGAGAAGGTGTGTGGTTTCACTTCAGTCTTAGACATTTGCAACCATATAAAAGGAACTGAGTAGAGTAAGCTTGGAGGATTTTCTCCTCTTCTACTACCCTTTTTGCTGCTGCTGCTTATCCTTCAAGGCTGTTGTTTGAGATAAGATTGTGAATGTGAATTGCATGGAATATTCCAGTTCTAGTTTCCTTCATGTCATGTTTTGAAGTAGAGAGGATGGAAAAAGAAAGAAGAAAAGGAAAAGCATCTCTAACCTCTTTTGGGTGTTTTGTGTTTGTAACTATCCCCTTCAAGGGAATCTTACTCTTTTCATTTAAAAGCCTGCTACAATCACAAGGCTAGAGGTACATGTGCCACTACATGCCTTGCAAAATCCTAGTGATTTGTTTCATGGTCCAAAAACAAAGCTGGTCTAGGCCTGAGGTGGCCCACACATGTATTTTGAACACGCATGTGAACCCAGATCCTCTTAGGTCAGTCCTCAAAGAATTCTCCGTGCCGAGCTCTGAAAATCCACCGTTCTGAC
>BMK_Unigene_015655
AAGAGACGGGAGCTTAGAGAAGGCAATAAGTGCACAATGAAAACTCTAGTTTGCATTGTTTCCAACTTGTAGAGCTCTTGGACTATCTGATCATCAGTCATCTGATGAGATAACACGCACCTGTAGGGTACACGAGCGTCAAATTCTTCTAATGCATCAGTAAGATAAGGTATGACCACATTTCCATATGGGGTGTCTTCATAGATGGGTACAGCTTCCTTCCATCCGAAGGCTTTAATCAGGGCAGCAATGGCTTTCACTTGAGAGGAGTCACTTAGTGCAGT
>BMK_Unigene_015656
TTTAAATCATAAAATAAAAGCTTAGTTTCGGAGTTATATATATCAAATCAAACGGCAACCTTTTCATGAATTGAACAGACATTATGCTGTGGGAGAATAATATATAAAGTACTACTGCACGCGCAGAAGGTCCTGAATGCTCCTTTGATACCTCCGTCTCAACAGGATAATAGTCAATATATAGACCACACAAGCAATATTACCATCTATTTCTACTGGTGATGTGATGAAATACTAAGCTCGTGGAAATCATAACGTAGAATGAAGTCTGGGAGGGGGAAGATGGCCCTTTTCCTGGAGGCACTTGACCGTGTCATGAAGGCATTGCTCGACCGGCGTGAACTGAAGACCCAAATCTTTAAGACGCTGGTTTGAGAACTT
>BMK_Unigene_015657
CCGTTCTGATGCCAGTGCAGCCTGAAATTAAAGAATATCAATAAAACTCAAAACTGGGGACATTCTTCCCTATTAAAATCAGCTAAAATCCCTAACCATATTTTGGGCCAGAAAAGCAGAATGTTTAATTAAATATAATGCTGTTATCACTTTTCATGCTGACTAAAACACAGCAAAATTGATGGTTATGCACTTGGGCAGAACATATGGGTTAACTTGCAGTTCGAAAAATGATAGAACTAAAACAGTCTAGTAATTTGACTGTTCCATAACTAGCTATTTCAAAATTTCAATGCATTTTCTAGCAGAAGCTCTTTCGATAAATCAAGTATAGAACTATTCGGTGTGTGGTGTATACCAAGGAATCAATTTAGCATAGAAAGTGATAAGGTTGACAAGAGTCTGTGGCACGGTAGAAGGTGCTCATTATTGCAATCTTGAATTAATGTGTTCAGGTCACATTACTGATAAAAAAAGAAAGAAAAAAAAAAGATTCACAAGCGTTTGTGAGCTTCCTCTTCCCACGGTGCCAGTATCCTCTTGCCTCCAAGACCCTTAAGCTGAGGGTAAATTAAAATAGAAAAAAACCTGAGAATTTCTGTGAAATCCTGTGAGAGAGGACCCAGACCCTTCAGGCAAGACGAGGGCATCTGTTTCCATGCGTGATTCAACCCTCATGGTAAAAAAGAACAATGGGCCCACCTTTACAAATGGGGTAACAACTGTTTTCGCTAATCAATCATATGGCGGGGCCAACTCCTATTAAATTAAAATTGAGACATGTAGGTCACAACCTTCTTCTTTATGAATGGTTCGGATTAAAATAATAGGTCCTACAGAAAAGTTTTAACTATGATCGCAATCTATTAATGGGTACACAATCTTCAAAAAAATTTTAACAACCGCTAACCGCAGCATGAATTAAAGAGGAGTCTGAATCCTCTAGCAGATATTTGTTTCACTCATACATCTTCGAGTTTCATGGGTCCCATCATACGATTGAACACCATGATGAAAACATAATCAATACCATCATAAACAACGATGTCACATATACGCCATAACGTTTCCATCATGGTGCTCAATCATATAGTGGAACCCACTCTTTTGAACTGAAACTTTCGAATATATTAGTGGATGTGCAGGATGAAATTCATTCATCTTAAATGGTTTAGATTATCACTATACGTCCCTTAAGGTCCACGCCTGTTTCACTATATGGGCCCTAAGTTCCCGTGTAATAGCTATGCCAGAGGATTGGGACTCATTTTTTTTAGTGGTGATTAGGACACATCAAGGAGACAAACTTTAACAAAATTTAACTACAATCACAACTAGCCTACTGTGAGATTGATCACAACTAAAAATAATAGGGATTTTTACCAAAAAAGT
>BMK_Unigene_015658
TTGAAGATGAAGCAGTTGTCTTGGTGATTATCCTTCGCTGTCAATATTATTCATATATTCCTGACTGGCAATCATACTTAATTCTTCATTGCTTCACTGATTTGCTAATCCATGTGGTTAAGACTGCCTCAATGTATTTGTTCAATGGTTCATGCTTATGCAGGCATTACTTTGTTTCACAACAATTCACTTGAATGATATTTATAGCTGTACTGACTGTTGTTGCTGCATCGTTTTTCTTTTTTCCCAAATTTTCATTTCTTGTGTAATTCAGGGGGCAGGGGCTTTTGAAGTTG
>BMK_Unigene_015659
ATCTTTGCAGTGAAAATGGATATACATCTGACTATTGTGGGGCCCATGGTGGATGGAGCAATGTTGAAATGAGATGATGTGATGATTGTGAACTGAGCAGGCCCATTAATGGCCCTGTCATCATTTGATTCTAAATGGGGCCCACGACTAGAGCAGGAGCATGATTGAACCGTTCAGTTGGTGGGCCATGGGATGGACATTTTATTAGTCTTTGGGTGGTCTGTGGTCGGTGGTCCAAAGGTGTATGATGATGGGCTAATCTTTGCAACCTGCACTTCATCACAAGGATAGGGCCTAAGCTATTATTTCAAGTTGTGGGGGGTGGGGGACCCACTTGAAGAAGTTTATGCTCCTTTTTTGGTGAGCTTGTGTTAATGTGTTGGGCCTGGTTGGCCAATAGTTGAGTTGTCAAGATCATTTAGACACAGGCCCAACTTGTCCCCATCTAAGGTCAGAAAGTTAAGCTCAGTCATAGGCTGTTGAAATAAGGGGTTGATAAGGCTTCTTTGTTTTATGTGGATTGTA
>BMK_Unigene_015660
CCTTTTTTTTTTTTTTTGTAACTTGTTGAGTTCGATTGTGTTATATTTCAGTGTAGGGTTGAGAGTTGAAGTTGCTTTGGCAAGAGTAGTGTCTTCTGAGAATTCTTTTGTTTTGTACTGTTCTTGGGATTTGACTCGTCTTTGTTGCATTGAGTTCGTTTAATTCTCCTCTGCACTAGCCTAGATTTGATATGTGAATCTTTCCTGGAACATTGTCATATTTCAATCATTTCTACCTGTAGTCGTGTAATATGGTAAGATCTGTTTTTCTGTATCTTTAAAGATTGCTTTCTTCACTTATAATTTTTCTGGAATTGAGTCTGCATTTTGGTGCTGTTTTTTATATGAACAAATCTAAATCTGAGAGGCTTTCAGAGATCTTTGGCAATTTTTTTTTTCCAGTTTTCATTTACTGAGAGCTGCGCTGGTGGCATTGGAGCCTCATCAAACTCAGAAAATTTTCTCTTGATTTTGGGAATTTCCAAACATGAACTCCGAAAGTAAGCAGAAAATTCTCTGGGTTCCTACAAGAGAAAGGAACAAAAAGAGGCTGAGGTGTTTCTTGTTCCAAAGGCTTCACTTTTATTGATTTAGATGTACATTCTTACTGATTCCGCTTAAGTTTTCTTTTGGTCCTATGTTTTAACAATGGGAAAGTTACAGGATCTATTTTATGGTTTTGCATATCATGTACTCATGACTGTTTAAGCATCAGTTTACTTTAGTTATCAGGACATTTTGGTGTTTCTTTACAGCTTTTACGATTCCAAAATAATAAGCATAGCATAAGATTATGAACCTGAGAAACCAAAAAGGATGATTAGGTGTTTTTTTTCCTCTTTTGCTTTCACCATCTCCAGAAATTTCGTCTCTAAGCTTGTTGCGACTGTTTTTAAGCCTTTTTGCTTGAACTAGCTGGACAACCTTTGGTTAGTTCTTTTGCTTTTCTTCTTTCTTAAGTCTTTAAGCAGTAGCAATGTACAGAGATCCTGGCAGCTTTCCTCATTGAGGCACATTCCAGCTAATTATCTCTCTAATCCTTGACAATTTTGTTTCCCCATTTTGGCATCTCTTGTTGTTGTTAGCCAATTAACCTGGCCTAAAAGTCCACTCTCTTTATCCAGATTTTTTGCTTTACATTTCATTCGATTCGTACGTGCACATAAGAAACTTTTTATAGATTGTGATGTGGTTTGTCCCATGTAGATGGGTGGGGTAAGCCGATGGGCTGCAGTTTATTTGATTTCTCATCAAGTGCTGGGCTTCAAGTTACTGAAATGAAAAGTCAATTGTATTGTTAATTATCGAGATTTCTTGGAATAGCTGAAGTTGTTAAATTTAAAATGATTTTCCATTCTTTTTATGGACTGTCTAATGCATAAATTATGGTGTCATTTTGATTGCATGATTCATGAGAAATAAAATGTGATGCTGATTTATTTATTTATTGACTTCCTGTTATGTTTAGTTGTTCTTGGGAAAATGTCA
>BMK_Unigene_015661
GGGGAAGGGAGAGGAGGAGAGGAGAAAGGGGCAGACTCGATCGGGGCGACTCAGCCAACTCGACTTGACTCAACTCGACTCGAGGGGGACCGAGTCACCCCCCAAGTTTGGTTTTAAAATGCTGTTGGTGTGGCAATCAAGCAGATGATTTGCGGCACCTTGTGATAATATATACAGCAATTTAGCATTAGTGTCCTTTGCCTTCGTAGATCACATGGGGCATTTGCAAACAGAAGTGCTCATGCATAAAATAGTTACCCTGTACTACGATCATCAGAATGAATCATGCATCTAGAAACAAATATTTATAAATTGTTTTCCCTCTGATTTCAGATTCAGACAGATTCAGAGGAA
>BMK_Unigene_015662
AAAAAAAAAAAAAAAAAAGAACAGCCACATTTAGGCTTAAAAAAATTGAGTATTTGACACAATAAAACTTACAAGGCTTTCTACACATACATTCATGCAATTAGAGAACTGCAAATCAGCTTACAATCCCTGATAATTCAATAGCAATCATACTAGACATGAACAACTTTTAGCCATAGTTCCACATTAGACTTTCAACTCCTGAAAGACTACCTTCTTCCACTATACAATACAGTATGGCCCCAGTGCAAAATTGGTCAGTCGCAGCAAACGCATCAATAGCATGGTTTTGTTATTGGTTAGCGGAAAAGTGCAAATTTGTTCCCTCTTCAGGAATTATTCTCAAATTTCAACAGACAGATCCAAGAAAGAAAAGCAAGCCTTGTATCATAGAAGAGCACCAAAGCCCCCACATGAACAATGGCCATTAATGAATCTGTGCATACGCTTGCTATCTCGAACAATGATTTCCCGGTCAGTCAATATCGAAAAGAATTTCACACAACTATGACAATCCTTACACATGCTAATATTCTTGACGACTCTGATCGTTGCTCCTTCAGGTGTGTTTATCAACCCAAAACCAATGGCAAGTTTTTCACTATGATAAGTTGTTGAACAAGATTCATTTTCGCTATCCTCATCATTGATCACTTCAGAGGTTCTCTCCGAAACATATCCCAAACTCTTTGCCTTGTCAAGCAACAGATCCAATAACTCGTATATCTGTGTGCTTTGAGAGTTTGACCTGTCATCAGCTCCAAAGGAATATATCCTACTTTTAATATTAATCCAGCTCCAATCTTTCAGTTTTCCCAGTTTCTCATCCTTCATCATTTTCCTCACTCTTGAGACATCATTCCATCTTCCTGCTGAAACATACATGTTTAATAACAAGATGTATGTCTCTGCATCTTTGGGCTTGAGTTCAAGCAATCGATCTGCTGCATAAAAAGCCAATTCCATATTCCCATGGCTCCTACACCCAGCAATTAAATTAGACCAAATAAATTCGTTGGGCTCAAAACTCATTCTCTTGATGAAATCGAATGCCTCGTCCAACCGTCCCAACCTCACAAACATATCAATTATACATGCATAATGGTCTGTGATGGGCTTGATCCCAAACTCATTCTTCATCATTGCGAAATAGGCCAGTGCCTCATCGACCATACCCGCATGACTACAAGCAGCAAGAACACCCACAAAGGTGATCATGTTTGGTCTCACTCCAGCCAATCTCATGTCTTCAAAGAGTTGCAATGCTTCCTTGGACCGACCATGCTGAGAAAACCCTGTAATCATTGATGTCCAAGAAATCAAAGTTCTCGTGGACATCTCCACAAAAGCTTTGCTCGCTTTCTCAATGCTTCCACACTTGTTATACATGTTCACCAACGCACTTCCAACAACTACATCAGACAAGAACCCAGTCTTGATGGTCTGCGCATGTATCTGCTCCCCTTGGTCTAAGGCCACAAGGCCACTGCAAATGCTTAAGACACTTGAAAACGTGTACAAATCTGGTTTCATGCTGGAACGCTTCAGTTTAAGAAAGATATTAAGAGCCTCGATACCACTACGGTGTGCTGCCACATCGTCTTTCTCGTTAGCCATTAACTGGGCATGGCCTGCAATCATGCCATTCCATGTCATCAAAGTGAGTGTTTCCACACCATCGAACAGCCTTTGTGCTTCAACAACCCGACCACACTTTAGATACAAATACATAATTGCATTCATAACAGGTAGATTTGATTCCAACCCAAGTTTGATGCACAATGAATGCACCTGCTCTCCCAAATCCACAGCTTGCATTATACAGCACATGCTCAACACACTAGTAAAAGTAAATTCATTAGGCTCAGCATCTCCTAAAAGCATATCAATAAAAAATCTAAGACCCTTTTCACAGTCTCCATTGTCGGCACATGCTGACATGATTGTCGTCCACGAGATCACATTCTTTTCTGGAATTACGTTAAAAACTTTAACAGCAGATTCTAAGCTGCGAAACTTGGAATAAAAACTGCACAGGGAGTTTCCCATACTCGTATCAGAAACAAGTTGATATTTGATACCATGCCCGTGAATTTGCTCACCCAGTTCAACTGAACCCAAGGAAGAACACGCACTTAGAACAGCACCAAGTGTGTAGTTAGTCGGACAACACCCAGCTTGTAACATTTCTTGATAAACTTGGACAGCAATTTCAGGCTGTGAGTTACGAATGTAACCCGTCGACAAAGACGTCCATGCAACGACATTTCGCCTCGGCATCTTGTCAAAAATCTTGCGAGCATATTCCATGGTGCCACATTTTGCATAAACATTGATGAGGAATGTGGACAGAAACAGATCTTGATGTGATCCGGTTTTCAGTATATGGGTATGAAGCATTTGAGCTTCTGACATTGATTTCTTGCCTATGCATTCTTGCAGGAGAGGGACGTATGCGGCTGTCTCAATTTTTGTGCCTTCTTTTAGGATGGAGAGTGCTTCCTGGAAATCCAGAGATTGAGAATCTGGGTTTTTTTCTGCTGGCCCAGTTGGGGGTCTTCTCTGATAAGAAATGCTCAAATTCTAATATTGAAAATACTAAGATGAATCAGACTAGAGATAGAGAAAGGGTATAAAAACAAGCAATTAAATATGCAAAGGGAATTATAAGATGAATTCATGATTTTTTTAAATATAATTTCAGACAAAAAAAAATGTATATTACAGAAAGCATCCATGAACTTGCCAGGTTCTCATAATAGTAGATTTATAGAAATAAGAAATGAAATATGTAGCCTACATATTGCCCATTATAATATATTAACTCATGACCTATTGCCTTAAATACCTAACCATTTTCTTTTATTTTTTCATGCTTATGTGTCATTGTAGTTGTCATTTACTAATTTAGTTTTA
>BMK_Unigene_015663
CAGTACAGCGGTGAATTTCTCTTCAATATGAGTGAGATTTAGAACACTTCCTAGTTTGCAGGTGTTTTGGATCTTTGGAAGGCGGGTTGTGGGTTCCATTGTTCGGATTTGAAAGCAGATGTCTGAAAATTCTATCAACCCAGGTCATAAAAGTCATTGTCTATTGATGTGTCACACACGTGTGGCTTGTGAGCTTGTGTTTCTCAGTGCTTTAAAAGCACTGTTAAGGTATAAGGTAGTGGGCCTTTAATTTAAGGTTTTGTTGGATGTGCCCGCCTCATGAAAATTCAGAGGTTTCTCAGATGAGCCAAATCTTCACTGAATCGGTTCCCAGTGCTTGGGGCAGTGCACAAAGCAGAAATCACATTACATGGCTTCTGCCTGTTCTGCCAATACCCACTGCTGCATCTCACGTGAATTATAATACTATTAGATATGGGGTAAAAGAAACCTGCCTTGGCGTACTTGGATGATAAAACATATCCTGAAGGATTCAGGCTATATTATAGGGCACACTGAAAAGTCTGAATGCTCAAGTTTGTCTAGAATTTGTGTAGGGAGTCATGCCGTGGTAGATGGGGCATTCAAATGCAAATCCTCAACCCAGAAATGGGGCATTCCTTTCCTCAGCCCCGAGCTTGCCAAATCTTATGTTCAAAACATATTAATTTTATAAGTGATAGGTCTCACTGTCGTTGTTGAAAGTAGGTATGATCCATCTCCGTGCATATATGAGAAGGATTGAAATTACAGTCCTGCATTTGCACTAGTCACGAACAATTTGCATATATTGAAAATGAATGGTAAAAAGGGTTATCTTTTCCTATTTGAATAGGGTCCAATTTTAAATGAGATGATCATAATGAAGAGAGTCAATCTGGGCTGTTTCAAATCTATAATTATTATAAAAATTGGCAGTCAGATTATACACAAGTGATCTCTGTTTTGCACTTTGAAAGTGCAAGATTTTGCTGTGCTTCAAGCATAATAAAAAGGATAATCACCAGGCAAGCTTCACCTTTTCCTTTATCAGGCCCCTTTAACTTTAAAATAATATGAAAAACAGCACTTTAATATACAGTACATGTCACCATCAATCTCTGCCTTTTCCACTTAAGAGAGAGATTTTAAAAACTGCACTTAAATCAGTTGCACCTTTGCAGCTTAAAATGAAGATTGTTCCTACCTACTGATATTGTATCTGTTTTGTGCTTGCAAATTAATTAAGGTGACTAATCACATGGTTGGTG
>BMK_Unigene_015664
CCTCTCTCTCTCTCTGATGGGGAATGCTTACCGTCTCTTTTCCAATTTCAAAAGTAGAAGAAATTATTGTACAGCATCAGGCATGGTATTTTACCTACACTGTCTTGGCAACGGGAGAGATGTTGTCAAGATGAAAAGCACGATGCAAAAGCAAAGATAGCTTGGTGTATCAAACCCAAGTGGCAAAAACCTCCCTTGGGTTTATTTTATCAAGCCATATTAATAATATCACACAGGCCCTGCTTGGCGAAGAAATTTACTTTGAAATATTTACATCAGTGCCTAATTAGATGCGGGTGAAGTT
>BMK_Unigene_015665
TTTAAGCCTGAAGAAATCCGCTGGGTATGCTTCCCTGACCTAGGTCAATGGATAGTTCATTAAAGTTTTAATCTCACAGAACAATCCTCTCATTCACTTTTTTTTCCTTTTATGTTTCATCATTTATATATTGGCCAGAGATTTTTATACACAGGCTGTTTTGAACAGAAAACGTCTCCTTGTGGGGCCCATGATCAATCCTATCCTTTCACACTAGCTACAACTTGTTTCTGATAAACAAAGAGTTTTGGAGTTTAATTTATTCGTTGTTTACCGATATTAGCTGCTTGAAGTAATTGATTCTGATAAGATCTTTCAGTGTCATCATAAATACAATGTATTAAAATCTCATTTCTTTTTAATGACCCCAAGAACTTGCACTTTTTAAGTTATAGAGGATGTAGCACTTCCTTCTCTAGATATTGAACCATAAACTTGTAGTGAAATAACAATACTTTTCTCGCAGCATGAAGTAGCAAATGAAGGTG
>BMK_Unigene_015666
AGTTCCACAATCACAAACTGACCTGCAAGAGAACAGCCTAAACTGTTACAAGTCTTAAAACTGTTATGACATGACTCAATCGCCCACAAGCAAATCCTACGAAAGTTGAAATGAGTAATTAAGGGTCAGACAGTAAAACTAGAGTAGAATACATGGCTATACATAAGCTCCCACCACTTTCTAAAAAAAGTAAGATTCTTGTCAACTTCCCTGTGGTGCATAACAAAAACCATTTGACAAAGTCTTCTTCAGGAAAATCAAATAGATCACTATCAGGAAAACTATATTTCAATCTTATTAAGGACAGTGAACAAATTTTGAGCTTATGCTTCATGCTTACCAGCCTCACCATTGTTTCCATACTACTTTAAATCAATATATGAAAACACATGGAATTCTTATGCCTCAAGGAGAGGCTCTCCTTAAACACCCTAAGCCATATGCCTTGAGGCTTAATGCACTATAGGCTTACCCTTCACATTGTGAAGCATATGGGAGGCTTATGACTGTCAACACCCCCATTCCTTTCATCAAGAAGCTTATTCCTCTGGGCCACTTTTCTTTCTTT
>BMK_Unigene_015667
ATCTAAATATCATCACGGCAATGCAAAATTAAACATATCCATTAAATTTATCAAGCTCCTTATGAATACAATTTACTCACTTAAAAATCTTAATCTCCATCCACATGGAGAATGCACAAATGAGAACCATTGTATAGAAAAAGGGGTCATACAACCTTACAAATACTTTTGCCCCCAGCAGTCCCTATGATCTTGAAAGCATCATGCACTATTCCAATGCCATGTATAGATAGATGCAAGCTCATTTTAAGGAAAACAACCCAAAGAGAAAAAAAAGAAATTCAAATAGATACATTCAAGCAAGCTAAATGCCCTGCTCAATGAGATAATCA
>BMK_Unigene_015668
GAGAGAGAGAGAATGTGGTTTAATATAGTCCAGGCAAACCACAAGAAATTCGTGGACTCATGACTGCATTCTACCTCATGAGTGGTATAAAAGATCTGTGACAACTTCCCTCCCCTGCAAAGCCTCTAGTGAAAAACAAACTTCCATGGCTTCCAATCATGCAATTGAATCAGTAGAACGAGAGTTCTTCCCTGCAAGCCCCACCACCGAATACATCAATAGCTCGGTCCTCTCCCTCTCCATCCTCTGCGTTTTCGATTTCGAAGTGCCCTTAGACGAATTTCAAGCCATCCCGATACTCAAAAACATCTTCCTACCTTTGAACCCTCTATTCTCTTCTCTTCTCCACAGAGGAGAAAATGGTGCCCAAAAATGGGAAAGAGTCCAAGTCAATCTTGAAGACCATGTAAAAATCCCACATTTCCCACTTGGGTTAAAACCCAATGCTTATGACGACTGCTTACATGACTACCTATCCAAAATAGCCATGGAAAAGCTTCCTGAGGACAGACCTCTGTGGGAAATCCACTTATTCAAGTACCCCACAATGCATGCGGAGGCAAATGTAGTGTTTAAGGTGCACCATGCACTTGGAGATGGAT
>BMK_Unigene_015669
CCACACGTAGCATTCGCACGTGGGCTACATTCAGGGGATCCGGATTCGTGGCCCCCGCGGTGCTTTCTTGTTTTAATGAGACTCGCAAGCAGAGTGGAGTCAGTGGACGATTGAAATCGAATATCTCGATGAAGCAGCAGTGAAAAAGCATGCACTGAAGCACCGCTAGGCGCTAGCAGCAAACCCTAGAAAGGAACGCCATGGATCCTCAAGAAAATCCACAGCAGCAAATGCGAACTCCTCCTCGTGTGCCTCCACAATCTCAATCTCAACCTCAACCTCAACCTCAACCTCAACCTCAA
>BMK_Unigene_015670
CAAATTGCAATTTTTCTGATTGTTTAGGTAGGGGAGGACAATCCTTTCCTATTGAGTTTGGGGTGGTGGGACATGAGAAATTACATTATTTAGGTGGGAGTGGGATACTGTTTTAGCCTTATTTTTTCCCCAGCCAAATAATACTCGGCTATCTCCTCCATTAGTGATGTGAGACGAAAAAAATAAAATAAAAGAGGCCATGAAAAAAAAATAGCAGAAAATATTGTTTCCAATAAGTGCACTATCTGAAAATGCAACTGAAGATTTTTAGTCCAGACCTAAAAGCTTCATGAAATGTTCCCGGCTTTTCTATACAAGTTAGTTACTTGATGCGATCCATTTTAATTCTTCTACTCACCCTATTATCTTTTTCTTTTTCTTTTTCCAGCCTTTTTCCTGGTGATGAGGA
>BMK_Unigene_015671
GGAAAACACTTATTATAATTATAGTACAAATGAGATGAAAAGAAAAGCCATGTCGTCATTTAAATTGGCCCATCATTATTCCGCCGACAACCAACTATGTTAGCAGTGTTGATGAAAAATCCAAAAAATACTAGGGAAAAACAACCCTGCAAAGGGATGGAAAGAATTTTTGGAAATTAGACAGTGTTGAGGCATGTTACTAATGAGCAGTGTCTTCAAGACGATTTGCCCCAACAGATCATCTCCAAATAAATTGGGTCATAGCTCTACCAATGGCTCTCCTTGTCACAATCAATGTTTCGGATCGAATGCACACTGGATTCAGAAGTCACGAACACACTGAATAACTCTTTGGTTTGCCCACAAATGCAGGAAAAGACCGAAAGAAGTTTTTGAAAAGGAATGGCAGAAAGAGGGAGAACATTTTAAAGAATGCAAAAAAGCTTCTGAAGGAAGCAGGGCGGTTTTGCTGTATGTTTGCTATGTGACAACCTCTAGTTTCGCTAGCACAACCCACAAGTAGGTAAAGTTGTACCACACTTGCAACTTCAAGCAGACTTTTAAAGATGATGAAGAGCCACATGTGTCAGTCATACAAATGCACACACATGCCTCAACATGACTTGGCAGAGCTCGGAATGCGCATGCAGCCATGCAAGCATCAAAGAAATTTCCCAAAGTCCCTTCATCATTTCATCTTTGCTCACAGACACAAGTTTAAGCTTCTTCATATAAAGAGAAAAACTCTAGCAAGTGTGACTTCATCCATTGGAAATCAGTGCTCATCATGTACCATGCTTGTAGTCAGGGTACACAATATACATGGGTTAGTTTGTTGCTGTGTTATCTAATAAAATATGTATAACTCCAAAAGCCCAAACATAAATAAATAAATAAAGGATAAACATATGAAAAAAAAATCTGCTTCCTTGAATCCAATTCAAGTACTACCATCAAGATGAGGCAGGGTCCATGAATACGGGAAAAAAAAATAAGTTAACAGGAAACCAAGTTAGACAGAAATGGGCCTGGTCTAGGTGCCAAACTCAGGGTAGAGGAGCAAAGCTATTTTTGTGTATAGGTGTCACTCTATTCACTCTCAAAATAAAAGTTTTAGCACCATAACTGTATCAGTTTTTCATGTAAGTTTCTATTAAAGCATCTGAGTATAGCTGACCTTAATTTATTATGGACACCGTTCTCATATCATGTCAGGTCAGACACAGGTACCAAAGGGTTTGAAGAATTTGGAGCATCATATCCTAGAATAAGAAGGCTGTAAATGAGTCATGACAATGAGTCTTAATATTCTATGATTTCCACCACAACACTTAGCATGTTCACACTTCATGTGCTGCATTGAGTTGAGTGGAAACTCTGGCACATGGACTAGAAACAACCAGGAAATGAGAGATCATAAACAACTTGTCTTGCATGATCAGGCCAGGCCACTATACAGTCATGTCTACGAGTTATATATTCTCAATCTATTGACACATTAACTAAGATGAACACAATGAATGAAATTTAACCATGTACTGACTCAAAACACTTGAGTAGAAAAAGTTAGCCTGCAAACCAACAAGATGATCAAGAACACATTTTCCGAAGTACTACATCAACAACCGTGACAAAAACAAACTGACCTTTGTAAGCTTCGTTGATTTCTT
>BMK_Unigene_015672
TTTTTTTTTTTTTTACTTTTTTCTCCTTTTTGATTGGTGACTTGATTGAACCCGCAGACTTGAGGTTGCAATAGTGAGCACCATCCACTGTGCCACCGGCTGATCATTACACACAATGATTTTTTAATATTAGAAAAAGTAGGAGCCCATAGACAAGAGCTCGATCAACTCTGTTACCTGAAACAGTTATAGCAAAGAACACAACAACTGTTGGTTGCACTTCCAGACAACTCAGGTTATACAAATGCAACCCTCGTTTATGAATAAACTGAGTTACCTGCACGAATCCATTATGCAAAGATACAATCCAGCCCCAAGGACTTGGTATGTCTTTCCACTAAACAAAAAAAAAAAAAAAAA
>BMK_Unigene_015673
TAGTTTTGCACGTCTCTCGCAGATTCAGACAGCATGTCAATACTGTTTGTTCAAGAAAACTTTGATGTTAAAATGCTACAGTTGCCAGTTCAACTTAAGTGCAAATCAGTCACTGTTCAGTTAATCAGGGTGACCTATTTTGCACCAGATAACCACCATTTGGTCTCTGCTCCCATTTTTAGAACTGGATTTCTCATTGTGAGTAAATTTGAAGAGGCGAAAAATAAGATGCTAGAATTTAGACCCAGTTGATATGCATCCAGTATCAAAACAAGAAATAATTCAAAACCAGTGTACAACAATAATTGAAAGTTCATCAGAAGTTTGATGGTCATGAAATGCGCACAAGTACAACTTTTTAAGGTCATACTGATATAGGGGCAATAGTTGGACAATCTTCAAGCGTTATTATTCTTTTTACTGATCAAGTTTTATGGGTTTTTATTTTACTTATAGTAAAGTTCTTACTGGTTTTAAAAATTCTTCCATGCACCTCAGAGTCTGTGAAACTGATACTATGGGAAAGAAGAAACTTACTTGTATAAATAGGCGGCAATACCC
>BMK_Unigene_015674
GATATCAATCGATCCTTGGGACATGATCCCATTGCAATTCAATTTGTCTCCAGTGCTTGTTCCCTGACAGAGAGTACACCTCCAATGATTTTCAGGGTTATCTTGCTGAAAATGGGATTGAATCACAGACATCATGTGCACATACACCAGAGCAAAATGATGTTGCGAACTGTAAGAATAGACATCTGTTGGATGTCACCAGGGCATTCTTTTTGAGACCCAAGTCTTTTTGGTCGGATGAAGTTCTGACAGTAGCATACTTAATCAACAGAATGCCTTCTAAGACATTGTGAGGAAAGAGTCCCATACAAGTGTTGTGTCCTAGTACACCGTTGTTTCAAATGCCACCAAAAATGTTCAGATGTATGTGTTTTGTTCACATTTCTAACCATCAACAAGATAAATTGGATCCAAAGGCTATCAATTGCATGGTTGTGGGTTATCCTAGTTCTTAGTAGGGATACATGTGTTATGCTCCTACGAATAAGGGTTGATTCTTTGTGACAATGGATATTAGCTTTCATGACGATATTCCTTTTTTCTCATCAGCAACTAAGGAATTACTTCTAGAATGAAGTGCAAAGGAGAATGTACCTCTTGTTGATTATGTGTCTCCCTTATTGTATCCAGAATCACCATATGGAGCTGGTACAGTGTCCCTCAGTCCAA
>BMK_Unigene_015675
GTCATTGTCTACATACATTTCAGGGTAAAAATGCATTTGCTGTGTATTCTGAGGGCATGGATACATACATCTTCATTCTAATACTTATTGACCTGCTTGCACTGTATTGTATGCGGAAAGGGAAATCATGGATTGTAACTGGAACCACCCCCTGAAGGGCTCTGTCATAAATTGACTGTTATTTGAAAAAACTCCACCTATTATGATCCTAGGCCTTTAGGACCCAGTACGCATGATTTTTTAGTGAAGATCTATCCATGGATGGGCCACCATTTGAACCAATCCATAATTCCCAATCCCACAGGCAGGCAGGGGCAGTCACTTTTAATAGTCCACACCATATTGAGCTTTCTATTTGAGATTGAGAAAATTGCTACATTCTCATCCTCAGTTTATCTGTTTTTCCCTCTTATGATGCAGCAATGCTCCTACGTCATGGCAG
>BMK_Unigene_015676
GAGAAAACTGATCTTAATGATGTTGATATAAGAAAATGAAAAGGGGAAAGGAAGGTAATGATGCTTAGGTTAACCAGGTGAAAATACTTGTACGAGGAAGGGCAATGGCATTTAAAGGAGAAGTGTCATTGCAATAGTCGGAAACTTCTAACATGAGAAGGGGAATTGATTTAGTGGCTGGAAAGGACAAGAATGGTGGCAAATCAAGGGTTAATTGAGAGGGCAAGAGATTTGTAAGCAGATGAAAGTGGTGTTAGACAGAATATTGCATGGTTGAAACAATTTTTGGTGGTAGCAGAAAGAACTAGGAGTTGAGGTCGGTTGAGAGAGAAGAAAGCCTTTTGTCAGATCTACATCAGTTTGTTGGGTGAGAGGCTTACTCTGTTGAAATCTACCAAGGAACTTGCACCATGTAGGCTCTTCCAACACAGTGCCGCTGCATGGTTCAATGTTTTTTCTCATGGATTCTCAAAATCAGTAGCCCAAGGAGAATGGTCTGGTTCATGTCTTTCTGTATCTGTTGTCCTCACGTGGAATAAATACCTATTGAGAGGTTTTGGGTCTTAGACTATGGAGGTTGTCCTTGTATATTAGAAGGCAATGACTTGTATATTGGAAGGCACTGATTATAGATGAATTGAGTGCTCATATTCAAGAGGAGGCAATATTATTTTGTTTGCTGACAATATTATGTTGGTGGATCAATTGAGAGATGACGTGAATACGAAACTTGAGAAATGGCAGGAGGCTTTAAAATCCAAGGCTTTTAAATAAGTTGTCTAAAGAGAAAATATATGAACTGCAACTTCATTAGGGATGTGCATAGAGATGAAAT
>BMK_Unigene_015677
AGCAAGCGTGTCATCCACCTGTTGCATTAGATCATCAAATGAAAGGAAACATTATATCATGTTGTGCATTAGTTCTGTTGTAAATAGTAATCCCTTACACTAATTATTCAGTTGAATAGTTAACAGAAAATCATGTTACATATTTTAGGATAATTTGATGGTTCTTAATGCCTATACATATGAGTGCCTTTTGTGAGTGATAAAATAACCCATTAATTAAGATAAGTGGGTTTTAAATAATCAACATGGAATATTCAAACATATATCAAAGTAGAGAGAGAGAGAGAGA
>BMK_Unigene_015678
GCACGTTCATTTCATTCTGTTCTTAATGTTGGTTATGAGGTGATCGAACAAGCTCTTGGTACTGGAGAGACACGTATTCCTGAGTCTGGACCTGAAATGACATGGCAACGTATGGAGTTCTCTGTGATGTGGGAGCATGTGCAAGCTCATGTTGCACCAACTGATGTTGATCCAGGAGCCGGAGTGCAGTGGCTACCAAAAATTCGTAGGAGCTCTCCAAAAGTGAAGCGTACTGGCACTTTACTTGAAAGGGTGTTTCGGCCTTGTACAATGTACTTCCGTTA
>BMK_Unigene_015679
GGGAGTGTGGACATAATATGGAAAGAGGCAACAACAGGTTATGCATAATTCCTCAGGTTTAAAAACTACTGAGATATGGAATCATCATGAACTTACAAAAAGGGAAATTTAATCTCCAATTGCATGTAGCTCACTCAAGTTTCAATCAACCCCTGGAATGATCATCTATTTTGTGCCAACTGTACTTCTGTTTTTAGGTAAGTTGTTTTCTGTACATCATGGAAGATTTTGCTTTTGATGCATGCATTGGGCTGTAAACTGGTTTCCTTGTTAACTATGGTTGTCTCCATTTTTATTTTCATTTTTAAATATACTATCAAGTCTTGTATTGTAGAATATTTCCCACTTCTTGATGGGATTGTTTAATTGTATATCGATTCTTTCTCAATAATCTCTTGACACTCAGCCAATATCAGATGGGCACACATTTATGATCAAGCTATAATCGGCATATGTTTTCCACTTGCATTGTTTTGGGAAGTTCCAACATACATCCCGCCTGCATTCTCCACACTGTCGTTTGTTTTCATCCATCAATTTCTTTTAAAAGTTAATTGGATCTTGCTTTGGAAATATTTATCTACAAGAGGGTATTGGTTTATTGAAGGTGGATTTGGTCACCGAAACAG
>BMK_Unigene_015680
CTTTCCCCCACAGAATCATCTGAAATCCCAAGAGACAAAAAAACCCAGTAATTATTTTGTGCCAAAAGATCAAACCATCACAAGATAGATCATACCTACACTAAAAAAACATGCAAATTGAGCTATGGGTAGCTTCCAAATGGCATTGAGAAGGGCTGAGAAGGGGAAAACACCAGCAGTTTTGGATCTTCGGCATTCATAACCTAGAAATTAGGGCAAAAGATTCGAAGAACAAAGGAAGGATTGGGAAATAACGCCTACCTGAATTGGAGCCTGGACGAAAAA
>BMK_Unigene_015681
ATAAGTCCCTTCTCCAATCTTCTCAACTTTCTCATACTGGTCCATTCAGCCTTTTACTGAATTGTTCCTGCCACAGCTTTAAAATAAGGGATTGAGTGTAGCCGGTTGAGTCTTCTTTCTTCTCTCTCTTCCTTTTCGCTCTCTGTTGCGTTTGATGTTGGTAAGGATTGCAGTAAATTTAGGGAGCGTCTATCTAACCAAGAAAACGCGGGGTTTTTGGTTTGTTTTCGGAGTCTCTTCTGAAATTCAATGAGGAGTCCTCACGCGTCTGAGCCTTGGAGGAAAA
>BMK_Unigene_015682
AGTGCAAACAAATGACCCCTTAGGGCTCATTATTGGACCTCAGTATTTCAGTAAGGGTAATTATACATCTTCCTACTGGTTTACTTGGAAAATGAAAGAGTGGGACATTCTTGGTGAGAGAAATGGATCATGACTAATTAGAACAGGCAAGTGGATGGTCAATTTCCATAAGAAAATGGTTTTCTACTTCACCCTACGAAAATGAATACAAGCATATGAGGAAAACGAGCTTTCTCTTGTGATCTCCACCTTTAACACTTTAATAAAGGTGTCTGGATCCTTTGATATGGTATAATAAAGAAATCCTATGGCTAGCATATAAATCTATAGATGGAAACCCATTGATAGTATCCAAACTGCTAAAAATGAATGTTCTCTTGTGCATTGGTTGTGCCAAATTTCACTCTAATGTTGGGCCCACAATCAAATTGATCATGCATAAAACATGTGAAAATACACAAAACAGTTTGAGCCAAATCACTTGTTCTACATATGTTCAATCTGATGATGGGTCCAACACTTGTTGGAGTGAATTTAAGCTAGAGCACATTCCTAACGGAGATTTGTTTTTTAAGCATATATATATTTTTAGGTTATGAGCCCACTGATGGGTTTATGACTTCTAATGAAACCATTAAAAAAATACTAAAAATGATCTCAACTTGACTGTAATATAGGAGCAAAACTGGAGAGTTTAGATCCGTCCAGTCATTTTATATGCAATTTTCTATTGGAATTTCAAAATTTTGAAGTTGGTTCCTTATAAGGACTTTTTTTTTTCCATTAAGTAAATTGTTTTTAGAACATTTGTGGTTCCAAAACATGTCATTTCTCATTACATTTTTAGGGCATGTTTGTATAGCATCAGCGGGAATTTTTATTTTATTTTTA
>BMK_Unigene_015683
TTTTTTTTTTTTTTTTCATGGTATATACTTTGTAACAGTATTGATATTAACACAAGGAGATTATTTGATCTACCTATGTTCAACTAAACCATTCTCTCTTACTCTTGAAAAAGACTTGTCTCAGGTGCTCCTTTTATAACTGAAATCAAAATGGTGGCTTTTATGTGATGTTCAAGGAGATCATTTACTGAGAGAGGCGGTGAAGGTGCTTTCTAAGGAAGTCACAGAGTCCTCAATTCATTTCTTTCTCACTATATATTAGAGTTTTGGATGTGATGAGTGTAAACTGCCTGAGATAAGACAGATCTGGAAAATCTGGATTTGACTGGAACCCTTGACTCATGATTGCAGTTCAAGGAACTGACACAAGTAGTGTCAAGGTTTCACCCTTTAGGCAGTGTTTAGCTTGTTTTTGGGCCTTCTTGCCTTTGGCCCCGTTTTCAATATTTATACACTTTTGGGTGTGCCTTCCTGGAACATGCAGATTTTAAAGGGTTGTAGTTGCTGAAAAGCCATGAGGGAAAAAAGGGGATTTTATGGCCCCATCCTCCAGCTGCAAATCAACCCAACAGAGAACCTTCTGAATGGCCAAAAGCAGGCCCTTGATGTTAGGAGTGGATAGCCACTTGATCCATCCTTTGAAATTTTCTTGTATGCTTACACACCACAGTAATATCTCCTCCTTTCTGAAATTTTCAGTGTGTGTTTTCAATAGGAATATGGTTTATGTTGTAGATGCACTTAGTATAAACTCAAGCTTGTTATTTGAACTATTAAATTTTAATTATCATATTGGGTGTTGCTCTATTAAACCCTGGCAAGTATCATCATATAGCTTATAAATTTGATAGGTTCATAAATTTCATAGTTCATAATCTATGTACGTGATTATAATAGGTTCGGATAGATTACTGGGGGA
>BMK_Unigene_015684
ACCTTCATAGGAAATGCTTATGGTGAGTATTTCCGTTCTTCCATAAATATGGCACAATGGATAGCATAGTTCCAGGACCCTTAAAATTTGCTTTATATTCCAATATGTGGACATGTACAAATTCTTAATTGCAAGCATTATTACATGCAATTGAATATCTTTGCCCATTTTGTTATGCACGTCTACAAATACATTTTTATGTCCATGCTAGCTAAAGCCTAGAGTCAGGTTCCTTGATCAAATTTTGTCTGATGGTATCAGGTAACCGGGCAATAGATGGTTCTATCTACGGGGACTAATATTACATGTATCAGCCATTAATATCAGGCTCTTTTTTTTTCTTTTCTTTTGAATGATATTAATATCAGACATATACAGCTTATACATTAGCGCATTGGTAAAAGCAAACTGAACCTCAAAGATTTCACCCCTTTCTTTTCATATTTTCCTTTTTTTTTTTTTTT
>BMK_Unigene_015685
AAAAAAAAAAAAAAAAAAATCTGAGGAAAGAGACACCAGCTATGTTAATATCCTTGAGGGTCTTCAGTAGGGGGAAAAAGAGATTGTAGGAAGTAGAGATGGACATGTGCTGGATGAATTACTGAATAGTGTAGGAAAATATTCCTACTGAAAAAATGTGTCGTAGGTCACATAAAAGGAGGGATGGTGCAAAAATAACCAGACTTGGGTATTTGTCATTAAGTACATTAGAATAATCTATCTTTCATTTCCCCCTCTTTTTATTTTTTCGAACTTAAAGCAATTAAGCTATTGAAGGGTGAAGGAGATGTTTGGTAGTCGGC
>BMK_Unigene_015686
TATCATTGTAACTGGCTATCGAAACATTGTGTATCTGTACATGGGATCGTCATGATTTTCATCCATCGCTAAAAAATTCCGAAGAGGTATTGACCGTCTTGTGCTATCTTATCAGGCTCATTCCAATTATGGGTTGGAGGAGTGGCTGCACTGAGGAGTAACAGGTGCGGAGGAGAAGTAGACCTTGTTGTAGACGTTGTTACCGTTATTGGCCTTAACAGCGGTAGGTGGGTTAAGAGGACCGCCAACAGTGTTGGGATTGGGGTAGAAGTTGTTGGAGGTGGAGGAGCTAGGGCAGCCAAGCAGAGTGTTCTTGAAGTAAGGGTCAAGCTTGGAGAGGGCCCAGGTGACGGCAGCAGCCTGGGTGGCAGCATCACCAGCGACGAAGAGAGGGATGATGGAGTTCAATCCCATGTAAGCGTCGCAAAGGAGAGTGGTGACGTTCAAGTTTCCAGTACCGAGTTGAGGGATAGCAGGGACAACAAGGTTGCGGGGGTAGATCTTGGTGTAACCGTCGACGAGAGTATCTACAGCACCGTAGGGAGTAGCTCGGCGGTACCAGTTCTCAGGCCATCGCTCGGGAATGTACTCGTACTCGCCCTTAGAGGTCAAGTTGGCGCCAATGATGCTGGAGATAGACTCGTAGTTGGCAACACCACCAGCACCGTAGGTACCGTTGGAGAAGAAGTTGGGGTAGAAGACGAAAGCTCCGAGGGAGACGATCATGGGAAATGGGAAGTAGTAAAGGTAAGGGTTGTTGGCCTTGGAGAACGACGCAGTCTGGGCGTATTGCGAGCCCATGACATTGATGTCGAACTGCTTAGAAGCGGAGGCTGCAGCATAGCCAACGTTCTGCTTGAACAATCGAGAGGAGAGATGGTGGTTGTCACCGCATCCGTTGTAGTAATCCTCACGGTTAGGTGAGATATCAGCCTCGACAGTAGAGTGGCGGTTAAGACCACCAACGTCGCCAGGGCCAGCACCTAGGTACCAAGACTCGGTCGCAATATCACCATCAGTGATAACTGCGAAGACACTGAGGACAGCGGCGACATCAGCGTCCATGTTGAAACCGCGCGAGACAGCGGTCAAGACCTCGCCGAAGGTAACGTGACCATTACGAGGAAGGTAGCCATAGTTGGCGAGCAAGTTAAGACCTGGGCAAGGTCCTCTGCTGTCGTTTGGTCCTGGGGCGATGAAGTTGTAACCAGGCTCTGGTCGCTTGTTGGCAGGGTCGACACTCGCTGCGACTGAACCTAGGAGGCCAGCAACAGTGCTGCCCAAGCTGCCGACTGTGGTACCAACGGCACCGAGGACCTGAGGCTCAGGGTTGGCCTCTGGAGCAGGGTAGCGCTTGACGAGGTCCTCCAAATCCTCCTTGGTCATCTTGGACATGTG
>BMK_Unigene_015687
CAAAACCAGAGGTATAGTTTTCTCCTTATTTTATTAACAGTAAAAGTAAAATTATATTACCAACATAACATCCACACAAAATATGAAAGAAATACAGAATAAAACATGTAGGTATACCGTAAACAAGATACAGACTTAGTTTATGTAATTTCATTATGGCATGTAATAAGCATGCAAATGTAAAAGGGTTAAACAGGTAGCAAACCCATATATATTCATACACATGTTCTCTTCTGGAAACTAATATCGAAAGGGTTAGAGCTAACAGCTCTCAAACACATGATTGCATAAAAGCATATTTACATATATAGACCATGTAGAAGGTGAAAGCTTACAGTATGATGGGTTGAGAGTCTTGT
>BMK_Unigene_015688
GCACTTGGTTACATATCTAAACCATCTGAAATTTGTTCCCATCTGACTTTTGGCATGTGCTTTTGCTTTCTTGATTTTCTTAAGGATCAAATTTGTGGATGGGGACAAAGGATATGAGCTGCTCTCAACGTCTGTTGTGAACGTGGCTGATGTTTCAAGCTGCTTTGGATGTATGGAGTTGTTAAGGAGAGCATGAATGTGGCTTTATAGAGAATGGATTCAATCTAGGTGGTGGTGTTTTTCTATGTGAAGTTTAAATGTATGATATTTTGTTATTATGATTTTTATGTAGGATGCTATAAGTTTAAATGTACTCTGTTAGTTGGATGCAAATGTATATGGGTGATGGTGATTCACAACTTCTTATTGGATGTACTGATTTTTTTT
>BMK_Unigene_015689
GATGATTTTTTTTTCCTTCTAGTGGGCCAGGTTAGGTCCAATTGCCAAAGGCCAGCACGTGGGAGGGCGGCTTTTGGCATCTTGGGTTTTGTGTAAGGAGGAAGATAAGAAAGGGGTGGCTGCCTCTTACCTGCTCAATTTGGAGAAAAAAGGCTGGGGAGGGCTTGGGCGATGGAGGCTGAGGATGTTGGTGCTTGGCTGTTGGCTAGAGACGACAATGCTGTAGGGCGGATGCTGGCGGACGGTTGAGATCGCAGGTGCCAGGTATGCACTTTTCTCTCTTCCTTGCTTTCTGTTGCTTTCTATCTCTTCTTCTGCTACTTCTCTTCTTCTTCTTTTTTTCCTGGTTGGGGTTTCGACGAGGTTGGGGTGACGACAAGGCTGGAATAGGGCTCGACTGGGGTTGGTTGATGGAGGTTGGGAAGACT
>BMK_Unigene_015690
TAAAGATGTCTATTGGATATGTTCCTCCAGGTACTACTCTCTCTTTACTTGTGTTTTCTTTAGGATGTAGATTTTTTAAAACAATGTAAATGTATTCTCTACGTGATTCTACTAGTATCTTTTTGTTATTTTCCTTCTATTGTCAATATGCTCTTGATATTTTTTTTATTAAAATTAAAATTTGACTTGTTTGCATTGTAGAATATGGATTGGGAGCTCAAACATCTACAAAGGGAGATGTATATAGTTATGGAATTCTCTTGTTGGAGATAGTTACTGGGAGAAGGCCAACAGATGATATGTTCAAAGAAGGTTTAAGTCTACATGAGTTTGCTAAGATGGCTTTGAGCACTCAATCGACAGAGATCGTTGATCCGCGACTTTTTTTAGGAGAAGGGGAAGCAGATTTTAAAAATGTTAATGACAAGAGAGCTAAAATTCTTGAGTGCTTAAATTCAATTGTTAGATTGGGAGTTAACTGCTCTCTAGAGTCACCCGAAGAACGAATGGAGATGATCGATACTGTCAAAACATTGCAAGTGGTTAAGGACATGTTTGTTGTGTTGAATGCATTTTAAGCAATGTATCATACTCTTTATGTCAAATGGGTGTTTTGGGCATACAAGACTTTGGGCAGTTTCTTCCTTCTGAATGTGTCTCCTAATTT
>BMK_Unigene_015691
TCATGGCCCTCAGAATGAGGTGGAATGAGAGCGTCACCCAATTCGCAAAGAGGTTCTGGACGGTGTACAGCCAAGTCGACAACTCCTCCGAAGAGGTGGCGATCAGATCCTTCCAGCACGCTCTCCTACCAGGGTGTGAGCTCCGGAAAAAGCTCGTTCGAAATCCCGTGCCCTCCGTGACAGCCCTGATGGCCAGGGTGAACAAATATATCGAGCAAGAAGAAGACGAGGTGCGGGCCAATGAGAGCTTCGGCGTCACAAAGAACCGGTCTCGACAGGAGAGTCGATCGCGGCAGGAGGAGCGGCCGCGACAGGAGGACAGTCAGTGGCGGCAGGACCGGTCTCGGCAGGAGGATCGGCCCTCCAAAAGGACAAGAAGGCATTCCGCAGAGAGGAGACGAGCCGAGACCATCATTCGGGCGGCCCGGCATCGGCCCAGACTCACACCTCGGAAGGAGGCAAGAGATCCAAACTATCCTACACCTCGCGAGAGACAGTCTATACGGTCTTCAGAGAGCCGATCCACAAGATACTGGACAAGATCCAGGGGAAGCCATACTTTAAGTGGCCACAGCCCATGCAGGGCAACCCCTCCAGGAGAGACCAAGAGAAGTTCTGCGCTTACCACAAGCA
>BMK_Unigene_015692
AGGACAAGAAAGATTGATTTTTTTTAAACAACCACTACCTCAAAACGGGTGAAAAACGACGAAATTTTACGGGATTACTGATGGCTAAAAACCGTCGATAATAACGACAATTATACCCTCTCGTTTTTCCCAGAACGACAGAAGATTTATCGTCATATACACAGTGAAAATATCGATGAGTTCAGACCGTCGCCTTGTAAAATACCTTTTCTCTTCCGCGCGCGCTGCGCGCTACTTTTTCTCTACCGCGGGGACCCGTTCGTCACTGCCCCCAAATACCTCATCTTTCATTTTGCACCTTAATATATCCTCTTGTATGTCTCTCGCTGGCGTCTCATGTGAAGGATGAACTCAGACCTCTCCCTTCCAGCAACGTCTCGAGGACACTCAGTCAATGAAGCTGTAGAAGAGACGACTGAAGCAGATCCAGGGACATAATTTATACCCATGGATGTGATGATTAACCAAAATCATGCTTTGGTCT
>BMK_Unigene_015693
CCTTCTCCTTTTCCCCTCCCTTTTCTTCTCCTTCTTCTCCCTCTCTCTCGTTCTCTATCTCTTCTTCTCTATGGGCACATCGCCGGAACGCTTGCCGGGCAACCGGCCGGACTTCCGCGCTCCGCCGCCATCACCGATCGCCACAGCAAACGGGCGCCGATCAGCCGTCGCGAACGACGACGTGCTCACGGAGTTCCTCGAGCACTCCCTCCGCGTCCCCGATCTCGTCCTGCCGGACTCCATATTCCCGAGCGAGATTTCTGCTGGAAACCCGCCGGAGATCGACTTCCAGTCGCTGATCTCGCCGGGGAGTGGATTTGTGCTGGAGGTTCTGGAATCAGTGGCAGGGATCGGTTGCTTCCAGCTGGTGAATTGCGGGATCTCTGGAGAGATGAGCAGGTCGGCTCGGGCGGCGGGCGGAGGGATATTTGAGATATCGGCGGAGAAGAAGGCGGAGATGTTGAGGTCGGCGGAGAGGAGGTACGGATTCGAGGAGGCGATGGCGGAGATAAGCGAAGAGTTCTGGTGGTGCGGCGGAGATGAGGAGCGAGACGGTTTGAACAAAATGTTGGAGGGAATCTGGCCTCATGGCCATTCCAATTTCAGTGATAAAATCGAGAGCCTATGTATGACGTTAGAGCAGATTGCCGGCAAACTTCTTCAAATACTGTTAGAAAACATGCCTCCGGGATCGTCCAAGGAAATGGTATCAAGTGAAGAAGAAGAGGAGGAGGAAGGAGGAGGAGCTGCGGTAGCTCCGGTTCTGTGCATCTATAAGCATGGCCGCAACATTCCATCTGGGAAGTGGGTCAGCTTCATGCAATCGGACATCATTCGGATGATGATTCAGAGATCCGACTACTCCCATGCCTTGAGCCTGCACTTGTGCGATGCCGCTTCGGAATTTCATGTTTACTCCAAGAGAGGTTGGATGTCTTTCTGCCCAAGCAGAGATGCTATTGTTGTCACCGTCGGAGACCAGATACAGGAGTGCAGTGATGGACTTTACAAGCATGTGATAGGAAGGCCAATTCTCCACATGGAAGATGAAGATTCTATATCAATGGCATTCCTCTATTCACCTCCTCCAGCAGTTTACCAATGTCAAAATACCTATTCAGCCTACAACAATAAGTCCATTTCACTTGGCCAACAAATGGTCATTGCTATGTGTCTAACACTCCTATTTCAATTTATAGTATACATTTATAAGAAGATTTGAAGTTCCCCAAAGATGGTTCCAGTTCCAACCAAATGTTCTCAAAGATTAAGGAATCATACACGTGAGGTTATGAGAAGTGTGAAAAGAGGGTGGTTTGACGCCCCGATTCAGTAATGGAACTCAGCATCAACATGTTAAGAGTGCCCTGTTCAAGTTCTTGATAGTATGGTGAATTGAATTGGAAAAGTGTTCTATACAAGTTTGAATTGAATTGAATTGAAAATAATGGTGAGCCGTGATAATGTGTGGTTTGATACCGAAATAGCAACAGCTCAGCATTGCTTTGAGTTTTCTATACAAGTTGGCTGCTGATTGATTTCTGATGTTGATCTCGCTTTTCAACAAGCGTTCAAAGGTGAAGTAATTGTTCCTTCTTTCCCTTATTTTTTCCTATATTGTCATGGTTTTCTCGGAAGATCACTGAGTATTCTTGTAACAAGAAGATTGTCTCACGTTTCAGCCATGTAAATGGTTCTCAAACAAAAAAGAGAGCGAACCATATGGGGTTGAGAGGTTGGTTCCTTGGGTGGGTGTAATTTTGTAATTGGGCTTGATGGTGGTGCATCTCTCTTGCACCTTCTCCATCCCTTTTTTTGTATTCTCTGTATTTTGTCTTTCTTTTAATGAAATCTTTTGTTACCGTTTAAAAAAAATGTGATGTTTTCATTTTGACATGAATGTGTAAAGCAATTAGATATTTTTTTTTCCTTACAAATTTACCCATATAACTTTTACTTTATGTCAGTTTACTCGTACTACTTTTACTATATGACAAGCTTGCCCTTATGACTTTACTACATGAAAAGTTTGCTTTTAAAAAAAAAAAATTCAGACATGCCAAGTAGTCTATTTGTAAAAGGGTCTAATTGAAACAACTCTATTTCA
>BMK_Unigene_015694
AAATAAAAATAAATAAATAAACAACAGAAGAAAGTCAACATTATGAAGATAAGGTTCCTCTCCGAGTGGGGTGTCTATGCTTACAAACAAAAGACAAATGATTGATCAAGCCACACATAGGCACCATCCACTGTTCCCATCCATCAGTAAAGTTTGATGAAAACCAGAAACAAACTTATTTGAATAATAGCATCCATCAATGATGGAACAAAGCAGATACAAGATTGTGAGGAACTGATCTTCCCTTTAACAGCTACTAAAATGCAGGAAAAACAATGAAGCCCTTACTGACCTCTAGGTTACCAGATATCGG
>BMK_Unigene_015695
TAATTTATTTTTTTTTATTTTTTTTTAATTTCTGTATTTCTAAGTCATAGATTTCTGTTATTGCCCATCTGCGGACCTATAGATGGATTTGTGTTGTATGATACAATGGAGCTTGAATCTCTTTGTAGTGGTCTTTGATTTATTTTATTTTCATGAAAATGCTATTTTAGCATTATAAATTTCTTACCGTCCTCTTTCTGCTGAGATCTGGAGATTTTCACTTTTATTTGGAAAAAATGGACAATATCCACTGAATGACTTTTTTGCTTTGGTGTTTCTTTGCGTCTATATTCGCAGGCGGAGAAAAATGAGCTCCGA
>BMK_Unigene_015696
CTCAGCGTCCGATCTTTGCAAATGGTACATATAATTGTCTTGAAAATTCTTTGTGGTCTGTGTACGTAGCTGCATGGAATTTTAAAGTGATGTATGTAATGATCTGTATATAAAATGCAATCCTTTCTGACATACCGTTTTATTGTGAATGCTGTGGTCTTGGTTATGTAGTTCATACTACTAGTTTCATGAGCTGCTGCTGTGTATTCTTATCATCCTCATTGTTATTATTGATGTTGTTGCTATCACATAGTTGTCAATTCCGTTTCGATCGCCATTTCGGTCTGGCCTCCAAGATGAAATATTTCGGTGTTTCAAAATTTCGGTGAAACTTTCGGAGTAACTTTTAGGAATAAAAAAAATAAAAAAAAATAT
>BMK_Unigene_015697
GTTCGGACTGATATACTATAAAATCAATTGGAACCGCGCAAGTTCGATCGGTTTGGTCTAGTTTAAGTGTTTAACGGTGATACCAGAATTTCTCAGCAGCCTACCTATAAAAACCCAAGCGGGGGGCTAACCGAAAGTCTAGCGCTCCAAGTTCAGTCCCAATGAAAACCCATTCCTCTTGGCGCTCGAAATGCCACTTCCGCACGCTCGATCCTCGAATTCGCAAAAAGCAACGTAGAAAACAAGAAGAAGGAGCAGCTTCCAGATCCGAAGCGCCTCTGATTAAGGATAAGAAGAACAAGAAGAAGAAGCATCGAAGCTCTGATCGTGAGAAAAAGAGGAAATCGAGAAACGAAGGAGAAGATTACGATCGCACGCGCGAGAGATCCGAAGCCCCTCCTACTACTAGTATTAAGCGGAAGCATGAAAGTTCCGATCGAGGTGGAAAGAAGAAATCAAGAACTGAACGAGAATGGCATGGTCGCAAATGGGTCTTTTCTCCACGCGATTGCTCTGATTACAAAGATGGGTTCGTAATAGTTTCATATAATATTTTAGGTGTTGAAAACGCGTCAAATCATCAAGACCTGTATAGCCAAATCCAATCCAAATATTTAAATTGGAACAGGCGGAAGAAATTGATACATGAAGAGCTTCAAATTTACAAGCCAAGCATTTTATGTTTCCAAGAGGTTGATCGATTTGATGATTTAGCTAATATTCTCGAAGAAGATGGATACAAAGGTGTTTTCAAGGGACGAACAGGAGATGCATGTGATGGGTGTGCTATATTTTGGCAGGAGAAACAATTCACAATATTACAGCAAGAAAACATTGAATTCCAGAAGTTTGGGCTTCGAAACAATGTTGCTCAACTTTGTGTTTTGAAGATGAATCTTAATCATTCAAGCAACTCAAAAGGTAAAGGCGCAAATCCTCCAATGACACTGACTGCTGCAGCCAGCCGAACTTTACTTGTTGGGAACATACACGTCTTATTTAACCCTAATCGTGGAGATATCAAGTTGGGACAGATCCGAATGTTCCTCGAAAAGGCCCATGCATTGTCACAGGAATGGGGGAATATTCCCGTTGTACTTGCTGGTGACCTCAATAGCGTTCCACAGAGCGCGATATATCAGTTTCTAGCTTCATCTGAGTTGGATATTCTCATGCACGACCGCAGAAATATTTCTGGACAGACTCTGTATCCGTCAAAAAGGAAATACTTTGCCCCTCATACTGAGGCCATAGTAAGATGGAGTGAGGAAGAATTACAACTTGCAGCTGGCATTAGCGGATGCACCCATCTCCAGCATCATCTGAAACTCCGCAGTGCATATTTAGGAGTTCCTGGAAATTGCCACACGAGAGATAGTTGTGGAGAACCATCTGCAACGTCATATCATTCAAAGTTTATGGGAACTGTCGATTATATCTGGCATTCTGAGGAGCTTGTTCCTGTGAAAGTGGTCGAAACATTACCAGTCAGTAACTTAAAAAAATTGCAAGGGCTCCCCAGTGAGAACTGGGGAAGTGATCACCTTGCTCTCGTTTGTGAACTGGCCTTTGCAGATGATTGCAACAAGACCAGTTCTTGAATGGTGTATCATAGGTACATCCTATCCTTGTTGGTTATATGGCTGCTCTTAATTGCTGTATGCAGGACAGAGTCAAGCCATTCAATTCGTAACAAGGTTTTTGAAGAGTTTTGATGTGGAGGTGGACTCATCCCCACTTAGTCATTAAATTTGGGGTAGCGTAGAAAGTGGCAACTGCATTAGGCTAGTTTCCAGGTTAATTTCTGAATGAGGGACCATGTACCCTTTTTCTTGCTCTTGCTGATTTGAGGATAGTGGCAGCCTTTGAATGAACAGGAGCTGAAAAGATGAAAAATCTTTTGGTTGGAAATTTGGTGATGGCGATGAGGAGTACATTATCATTTTTAAATCCAATTTGCCTCATTCTACTTTTCCTATTTCTTGTAAATCTCTCGAGAATTTTCTCATTTAACCATATTTAGATGAATGTCGCCGACATGCATGCTAACATTTTGATTAAAGCTGATATTGGGATTGGAAGTTGTTTCTCTTTGCTAAAAA
>BMK_Unigene_015698
CGGCGAACCCCCTCCTCTTAAACCCTAGCTTCCTCCTCTTAAACCCTAGCTTAAAAACCCACCTCTTTCCGTTTCTCTACTTCATTCCTTCACCTCCCTCTCCCTCTTTTTCTAAAACCCCATCTAAAATCTCTCTTTCTCTCTCTGTCTCAAATAAATAAACAAGAAGAAGAAGATGCCGAAGAAGCACAAGCCTTTACCTCCCAAAGCCCCCGAAGAAGAAGAAGAAATCTCAACTCTTATTTCTTCTCAACCCTTCTCCCAAAAACCCAACTCCAACAAACCCACTTCCCACCCCAATCAAGCCCACACTGCATCCTCCTCCTCCTCCTCCTCC
>BMK_Unigene_015699
TTTTCTTTTTCTTTTTTTTTTAAGAATCAGACCTCTTTTGGTTGCTGGGAAAATGAAGCTGGAAAGTGAAGTTTTCCTATGAATGTTTTATTTTGACTTTGAGTTGTGTTTGGATGCATTATTTCTGGGAAGTTTTGGTTTTCTGGAAGATGTGTTCATGGAATATGCACACTGGATATTCCCCGGTTTGCTAGATCTGGGAAAAGGAGATTCCAGGTTGTCCCTTCTTGTATCTATCATATTGTTTATTTTCTAGTCTGTTTGCTTACATGGAAAGTGAATTCTACTGGCAACTTTGTAATTTTTATTTCTTTAACTGTGTTTGGATGTATTAGGGATTTTTCTTTTTTGGGGCAGAGAGATTTTTTTAACTCGATCATGGATACCAGCTACCAGCTCCTGCATCTAACAGAATCAGATAGACTATTTTTCATGCATTTTCTTGAAATTGTTTCCAAAGTGGCAAACATCAAAACTGTTTATCTTCAGAAAAAAAAAGTTGTTGAGGATGAATCATTACTTGTTTCCTTCCATATTTACTTCCTAGATGGAGATTGACTTCCCTGAAATCATTTCTAAATTTTGTATGGATGCATGGAAACGGTTTCAAGACAAATTGTGTGTAGGAATACATTCTTCCCTGAAAGGGGTTTTCCATGCAACCAAAGTCCACCCCCTGCTTCTTATTATGAGAAGATAATGTTGTTGTTTTTGGAGTTTGCAGTGGCTAACATGTTGTTCCTGGAAT
>BMK_Unigene_015700
TGAAACGTCGCCTGAACTCAATGTAAGCCACTTAGTTCATTCCTCCATGTTAACTGAAATGTGATATATACATATGTACGTAGGTTGGTCCAAACATAACTTGATTCTGTGACCTGGACAGTGGTAGCAAGTGCCCCTCAACGAGAGTGGCTCCTTTTACCATTGCCAGAAGCGCATGACAAGTGTGATAAATTTTGACGATATTGATTCATACTGATTTTTGCCCTCCCTCTTAAGCAATTATGAGATTCTAATTTAGCTACATGTATAGGGAGACGATACTGTCAATGAAAA
>BMK_Unigene_015701
CGGAGATGGAGTCTTTCTTCCTGAGTGTGGGGCTTCTCTGCCCTGAAATTAAGCTAGAGGCTTAGGCATGAGTTGTGTTTCTTTTCATGTTACCAGGATCTAATGAATCTGCCAGCCCCATAATCAGGTTTCGGTGATCGCCCTTGCCGATTTTGGTGACTTTGCTATTCCATCATCTTCCCCTGGGCTGCATCAGAAATTGATTTGATCGACCAAATAGATACTGGGAGAGTAATCAAGCAGCAGTATGACTATTTTGTGAACTAGTATGAGTTTATGCCGGTAAGGTCTATTATAAGCATTCTTCAGATAAAGACAATTCATGGAAAAATAGAATAAAGAGACCATGTATAAACGTATCTATATGGCTACCTGTGTGGACCTCATGCGGACCCCTTCATGGGGACCGCCTGGTGCCATTCCAAGCCCCAACTAATGGGGAAGGTAGGGATCAAAAGATCTCAGTGAGACTTGCATGTAAAATTTCAATGCCAC
>BMK_Unigene_015702
GATTTGGCGAAGAACCAACATGCTGTATACGACGCATATGCATATATATTTAGAGCCCCATAAGCAGTAAAGGTAATATGCAAATGTAAAGGACAGAAGCAGTCATGACACATGTGAAGTAGAGAACTATTGACAGATCATGGGCGAAGAATAAATGTTCACTCATCCTGCATATGCATTTGGGAACTATTAACCAGATTGCAAGCCCGCTTTTGGTGGGTTGAAAAGTGGTTATTTATCATTCTTAACTCCCATTAGTCAACAATCATCACCTTTTTCTTTTTCTTTTTCTTTT
>BMK_Unigene_015703
GAAGAAACGGGAGGGAGCGAATCCGGAGAAGAAACGGGAGGGAGAGAATACCTACAGAATATGCTTCAACTTTCGCGATATTCCTGACTATCCGGAGTAGACATTAACATTTCCAGTTGGGTTGGAGCAATTAGAGAATTGCATATTTCTGAAACAATATTCCGATATTTTGTTGAGATTTTAAATATTTATATTTTCTGTAGTTATCAGCAAAGAAGTTTCTGGCATATATATATTGATCTTTGTTATTTAAGTTTTGTTGCAAAGCAAACAAGATCAGTCATAAGTTGGAATCTTTTTTTTTTTTTACATTTTTTTAGGAAACCTTGAAAAATTATTCCAAACAGGAAGTGAATTGCTGGTCCAGTTAGGGCTGGCTTCAGTAATTAC
>BMK_Unigene_015704
GAATCATGTGACTCGGCCGAGTCCAATGCGACTGGACCGAGTCCTAATGGGACTTGGCCCTCCAACAATTTTATAGGAAATTGGGACTCGACTCGGACTCGGCCATGGCCAGGTTGAGTCCCGAGTCCAATTTTTTTATACCTTGTTGCAAACAGCTACTTGCAAAGATGACTACCTTGAATATCCAGTGCATGACCAGTACAAAAAGGACTCTCTCTTAAATAGTAAATACCAATATGTTGGATGTCACAAGCCGCAACAACAGCTAAAAAATGGATATTGGTTGATGAAAATTAAGGCAGTACATATGGAAGAAACAACAGATGTCTGACACAAAGAAACTAGCAACCGGCATGTGGGACCCATTTGGATCCACACCAGTATTTGGGATGAGGGAACACAAAGGTCCATTTGTGGGCTACGGGTGTGCAAAATATGGGGACCCTCTGATAATCTAAGCCCTTGACTTAAGGACCACAGTCAGACAATTCTTCAGCCCGCACATCAATCGACACACTTGAGTGAACTACTATTATGATTTTTGGAGGGGTGTTGGGGAGTGGAAGGTGCGCGTGTGAGTGGAGGGATGGGTTCTTAAGGCCAAGGGTGCAGGGGCTGTTGTCATCAGTGGTAGTGTAGATCATAGGTCGGTTCAGGTGGGCCTCACATACCCTAGTACTGCCAGCCATTATGGATAATTCTGCACTAGTAGTATATATAAACTTTTACAAGAACACCACATGGAAGGTCAGTCCACCAACCATGATACAGGAATCTCTTAATAATGAATGATTCAACTTATAGACCATTAAAAGAGGCTTCAATGAAATTAAAAAGTCAATCAAATCAAGTACACACTAAAAAAAATCATACTGCAAAAGGTTTTTTCAAAGGAAGTAGAGATGTTCCCACAAGTTTACAATCAGTATAAAAGAAAGAAAGGTGCAACATGGATTTGAGTGATTCAGTAGAGCAGTCTAGATTTAGAAATAAGGGTTCTAACCACCCTCAAATAGCATGCATTTCAATCGGGTATAACACACATTGTAGACCTCCACCTGAATGGAAAAACATAAAGTAGCCAACTCTGAACATCACTTTTATATTTATAAATGAATTTTATACTCCTGTCGACAAGTATTGGTTGGTATTCTCAAACAGTCAGATAATGTGGAAATAAGTGATGGATAAATATTAAATATACACGCCTTTGTGCTTGTTCGAAGGGCAGTGAAGCTCAAGGTAAATTTCTATGGAGGTCAAATGCTAGTAGTGAAATGTTATGAGATGTGTAAGCTGGCACATTAAGTCAAATTGACAACAGGAGTAACTAAGTTTTTTTGTGTGTTGCCCCAAATGAATATCCAATGTGTTCCAGGTCCCTCCCACAAGAAATTGGGTATAGTTCTAAAGAAGAAACACCACAAATCCCACATTTCTCAGAACATCCAAATGCAACCTTCGGTGAATTGTGAAAAGAAGTTGTCAAAAGTATCATGCGTCCAATCCATTCTATACTTACTTAAGGGACCACTTTAGACGA
>BMK_Unigene_015705
TATTCCTCTAGATTTTAAGCTCTAAGAAACACAAACACAAAAGGCATAGGAAAGAAGCAAGTCTCAGATGAACAATATCAACTAAAAATACACAACTACAATGTTGGATGTCCTGAGGTACCCCAAATAGCAAGCAATTTGAATAATTAAACATCATCTGTTATACTACGTGTAATTGGGGTGAAGAAAACATTAAAATCCCCATTAGGCGTCTCAGATTTTTTTCCCAGCCTTTTTCAACCCAAATTATTACCAGCACTGATTGATGGTAGCTGAATAAGCCAGAGAAACCATCCATCTTATGTGAATTACATCTTACACCACCAAAAGTGCAGACTCATCCATTCTTCCAAAAATATTCAAACCAACCGCAATTTGGGGTACATTTGAATCCACTCATATTGAACAATGATACTAATCACAATGAAGAATACCTTGTACGTCTCTTCATAAACAGG
>BMK_Unigene_015706
AGCAGAAGGAAGATAAAAATGGGATTTTTATTGGGAAGTTGTTTGATTTCTCAACTGCCTTTGGACTTCCTCTTCCATTTGTTAGTGCATGGCTTTTATGCACCCTGACAATCCAAATGACAGAATTTTCATCAAAAGGAAGGCCTGGGTCTTTCAGCTCTCCCTTTTCTGCAATTCAGAGCAAGAGCTGGCTTGATGAAGGGTCACTTGGGTTTTCTTTAGCACCATTTTCTTTCTGTTTTGGGAAGGGAGGAAATGATTCTGATTGATGATTAGGAACTTTTATGTCTTCTCACTTGTTTGTTGATTTGATGAATTGGGTTTGGCTTCTTCTTCTTTTTTCCTCCTCTTTCTTTCTTTCAATGTGTTAAGAGGTGAAAGGGAAGCCAGGAGACACTATCCACAAGAGAACCCAACCTGACCCGTACGCGTGTGAAAGAGATTTCCTCATCTGCCTCACAATATTCCATCTTTTAGGTTTGGCATATACAAGCGTACAAGTAGTAAAACTCCCAATGTGAATGCGGTTGCGATCAGGAAGCATCT
>BMK_Unigene_015707
GAATAAGCCACATTCTCGCCACCATGTACATTCCATCCCTTCAGTCTGTGGTCGTCGCAGGACTTTCCCTTGCCGGCTCCGTCCAGAAGTCAAAGACTGTCTCATCTGGAGACGTGCTTGACTTCGCCGTCGAGAAGTGTCTCGACGCTGACGGCAACAAGCGTTGCACCCTCCCCTTCGCCGTCACGAAGTCGACCTGCTACAACATCGAGTGGGACACGGACGGCACTCTCTCCCACACCACCGTCGAAGTCCGTGATGCTGGCAGCGACGAGATTGTCTACTACCGCGATACCAACGGCGAGTGGACTGCCGAGAAGAACGAGCTTGTCTACCTTGACTTCAAGCCCAAGGTATGGAAGCAGGGAAACAACACAGTTCACTACACTGTCAAGACCTGCGAGTAGGAACGACACCGGAAGGGCGTAACAAGTGCGCATATTTGGCTGTGGCGGCGGAGTTCAGAGGCGAATCATGGCTCCCAAAAAGACTGCATCACAGATAATAATCTTACAATAATCACCCTC
>BMK_Unigene_015708
AAAAAAAAAAGAAAAGAAAAAGATTAACTATAACTTTGCTAAAGAATTAATATTATTATAAACGCCTATGCAAAGGATACCATGCAAATGGCCTGTTGATCATTATCAAATCTTAACTCTAAATATGTTCTGTTTTAAGTGCTGCATTGAGCGCTTCCTTAAGTTGGTCACTGTTGGCTCAAATATTTCAAGGCACAATGTGATTGAAGCTTGTGGTTTCTGGTTAACTAAAGGTGCCCTAAGCTGGTTTTGAAACAAGATTTCCGACTTAAATTGAGTATAGGGATCATTCCTATACTGATGTCATATATCTTTGGGTTGTCTTGGCCATCGTCTTTCACAGAAAGAAAAGGTCAGCGAAATTAGAAAGCTAAAAATTTTTACAATAAAAAAAGGAAAAAGAAATGAAGGTTGGGGCGGAGAATGAAGACATTTTTTTTAGGGAAAAATAAAAGTTGCTGCCATTCCAGAATTGTTGCATTGCATTGCAACCCAAAAAGCAATGTTGCATGGACATTGGAGTAAAAGAACATAAATGGCTAATATGATGCAGCAACATACATATATTTAGAACAAATTACATTAATTGCACCCAGCCTATATACTCCAACACACCACCTTCACCAGACATTGCTGAAAGTTCGATAAAATCCCATTTTGATATCAACTTATTGAAACAGAAATTACAAAGGACTAAAAAGGCATGAATGCCTTCATCCAAGGGCACTTGTGAAAGTAAACAAAAGCATCTTACCTACCCAGAAACGACGCGGATGTGGGTCCCACCAGTCTGGCATTATGCGGTAAGTGCGTCCAATGTCCAATCCATCGTGGCTGTGTCTAGTAACTGCAGACTTATTCTGATACCTGCACAGGGAGTTGGATTTGGTATGGAACAGGGGGGATCAGCTCTAATCCAATTTATGTATGAATTTCCTCACTGCATTTATTACAGGGAGAGGGTTCTCTAAATGGACAGCATGGCCACATTCAGGGACCTCAAATATTTCATAAATCTCTTTCCTGCAGTTTGCTTCAGTGTCCAAACCAGAGCTGATTTCACTCTGCATCTGCTGAGCAATCTGCTTGAACTTTCGATCCTTTTCCCCAACAATGACGAGAAGAGGCGTCTCACACTTCTTTAAATCTTCCCACATGGACGGTTGCCTCCCAAGGCTTAAGTCAGAGAGGGAATTTGCAAGAGCATGTAAGTCATCATGCTGTGCACGGCTTCCAACAATTTGTTTGAAGTGAGGATGCTCTCGTAAGCTATTCCATAGTTCTCCTGCATACCATGTGTCCAGAAAGCATTCCAAACCATGCATAGCAAGGTACTGTGCTCTTGCATCATCTTGAGCAGAACGAATTCTTTTTAATGCCTCATCTCTTAAACCAGGACTTCCTGATATTACAACAGCTCCAGTGATCTTCGCATTGTATCTAAGGGCCATGCACAATGCAATCCTTGCCCCCATAGAATATCCTGCAAGGACAACCCTTTCAGGGGTAATACTACAAATCAACTTATGCAATAGATCTGCCATTGCTTCAAATGAGAAGCACTTTTCTTGCTCTGCGTCGGTGTCATTATGCCTTCGCATGTAAGATTTTCCATGGCCTGGAAGATCAATCGATATGCATCGTGTAGTGGCTGAAAGGGCCTTCATTATGGGAACCCAATCTTCACCAGTTCCAAGAAATCCATGGAGAAATATAACCACCTTATTATTTATGTTTGATCCAGCATCCCACACTCTGAATGTGCAGAAGAAATCCCCATAATCAACTGTCAAGTTGTAGGTCAGAACTTGTTCATTGCAGTAACTTCTCTGCACAGCTTCAGGTTTCATTTTGAAATTTTGAATGAGAAAAGATGCATCTTCTACAGATGCTTCTACTTTGTCGCCATTTGCATGAATGCAGACATTGAGTGGTTGAGTGGTTACATCTTCCTTAAGCCATCTGTAAGTTCCAAGACCATGGACTGTACTTTGGGCCAATTCGAAATCATGCAATCGGGAAACTTCTGTACGCTGCTGCTCAAGATAATATGCAAACTGAATGTACACTGATAAACTTAGGCTACTTTCAAATGCACTGCTGATGACAGCTAACTTTTTATGATGGTGTGCCCATTTTGCAATCAGTGTTGCATTTTCAAATCCCCCAACAACACTTGGTTTGATAACCACAGCAACTATTCCAGGGTGCATGAACTCTATAAGCTTATCTAGAGGGTCTCCTTTAATATTGTCAATAGTTTCATCTAATGCTACAGGCAAACCGGTCTCCGCACAGAATTTAATTATATCATCTTCCAAATTGACAGGTTCCTCAATGTATTGCAAATCACAATGTTTTACATGAGATCCAAACTCAATCGCTGCTACATATGTCCATTTTCGATTAGCATCAACGCGAAGTTTGATCTGGTAGCCAACTTTCTGCCGTATTTCTTGGACAACAGCAGCATCTTCAACAGGATTTACTCGGCGTGCAACCTTTAGTTTTATTGTGGTGAATCCTTCGTCAACTAATTGAGCCACAATATGAGCTACCTCCTTTGGAGTACCATTAGAATCAAGAAGCGCACAGATCTGTACTCTTGGTGGTCTAAGTGTTTTATCAGCTTCATCTAATTGGGTCTTTAGTCCTGAACTTTCATAACCAAGAATTAAATCCGATAGACTAGAACCTTGTCTTGCTGCTAATGCATTTAGGATAGCCATCTCTAGACCACATCTCACACTTGGAAAGATGGAAGAAGGCGGGATCCCTAAGCTTTTCCATATCCATGAAGAAAAGGAGCCCTTGAGTAAAGGTAGATAATGACTTATCCCAGCTCCTTGGATCATGTGAATAAGACATCTTAGCTGCTCTTCAACATCTAATAAATCCTCTTTATGGATTTCCATAGGGGCAACCTCACCGAATCCCACACTTCCATCTTCAAGGGAAATAGTTAAAATGAACCCTTCTTTGTAAAACCCATTGCAATCACTACTAACTGCAGTTGAAGTAGGAGGTGCGCTGAGTTGAATTCTGTATGACGAATATTCCATTCTTTTTATCTTGCAAAGAAATGACCTACTGGACACATGATCTGGAATAGAAAGCCTTGAAAGGACACTCAGTGCATGATTTGCTGCTTGACCAGCAGATTTAGTTAAATATCTGTGGAAAGTGGCATTCTTTTCAATGCTGCTTTCAATTTCAATGATGCAGTCAGTCTGCAACTGTAGAGAGATTGATAATGCATGTCGAAGTTCTGATTTTGTGTGTACTAGTAGATGCTTCACACTGCCATTTAATGCACGCACTTTTATTAATAAAGAAAAATGCCGGTGGCATTAATTATGTGCTTACTGCCAAAATAAAAGGAACAATTGCATAGGCTGTTTCTCAAATCCCAAAATAATAATATTCTCCCCTATGCATTTCAAGTTGCAATTTATGCAAACATAACTAGAAAATGCAGAACCAGAGGAAAGACGAAGAAAAGATAATTATCAACTCATTTTGTTGCACACAAACATGATAATTAAATGTATAGTCAAACACATTATATAGTGGAGGATTTTTAATTGTGCCATTTCTAAAGCATATGGATTCTTGATTTGGACCAGCCTGTATTCGTTGATCAAGAAAAGTGGATGGTGGATCAAGCCTTAAAAAATTTGGACACTTATGATCTAGCCTGCAGAGCCTGAACACTAGTCAAGGAGGTCCTAGGATCGAATGGGCCCCAAAACAGAACCCAAATAAATACTAATTCTTGCTGTTAGCAACTGGTTTGATAGAGAAGAGTCAAGAGGCACAGCAATACAGTTCAGTGGGCATCATTCAGATGGTCTTTAAGGGGTCCAAACTGACAAAATCCCAACACCACCAGAGGAGCCCAAGCGTCCTTTTGCAGCTGGTGGGTGTCCATCAATCAAGATGATGGACCCTGTGGGCCCAGTTGGTTTTATCACGTGCTTTGGATATTCTAGCTGCTCACTGATTTGGTCATTTTAATTTTGTTTTTTTATTTTTTTGAGTTATTTCCATGTTATAGTGCAGCTGGTTGAGTTCAGATCGATATGGCAGCTTGAACAAGAATGGTTTATTTCTAAACCCAAGCCTTTCGTTGATCAAGTTATAAATGTCAACGCAAACCCAAATACCCAACAAGAAAACAGAAAGAGCCAACTTGAGCCCTAAATTACTAGGTCAGGTTAGAAATTACACCCCTAGATTGGAAGTATGACTCGGATTGAATTTAAGGCTTTATGCAATGAAAATGACACTAGTTGATGCTTTTTAACTGGTGAAAAGTTTCACGTATTCCTTTTGTAGTCCAGAACAACACTGTGATGAGGGGACATGGTGGAGAATTTCCATAACCAGACTAAAGCAATGAATTTCTTGGTTTATAGGAGTTATCTGTTATCAGTTTTCTTTAATCTTCAAGGTTGATTTGGTTGGGAAATATAGAGAGTTGTATTAATTTATAACTAGCCTGTTGATAGTGTATCCATATTTGTTCTTTATGGCCTTCATCATTTTTTTATTAGAGCCAAATGCTCTGAACTGATTCTCTTTTAGAGCTTTGTATTCAACATGGATGCCCATGGTCAAGGCAGGGGCTGAGGAAGTTGACGAGAAGGAAATGAACTTCTAGATAGAATCAAGAAAATATTCAATTCCATTAAGAGACATTGGAATACCATGGAACAACATTCTTAGTAGTGAGGTGAGAATCTTTAACCCACAGTGGTGATGGTATATCCAAATGAAGTGAGTCAACCTGTTCTACTCGGATGTGCCACGCGAAGAAACACAACGATAGAGGAGACAGGATGACAGATACATTAAGGGTCTAGATCTTTAAGTCAAAATAGAGATTCCCGAGGATCATAATTGAGCAAGGGGGGATACCCATTCAAATTGGATTGATGTAGTGGGAATGAATCTTCGACTACAAGGAAGTATCAAATGAGCGAAAGGTCAAGTTGATTTGGTTGGCAAAACTGAGTGACAATTTTGACTTGATCAAGGTAGACCATTGAGAAATTTGAGTCTCACCCCATTTATGACGAGTATCCAGAGAAGACATACACGTGTACTTTTTGCACCAAACTTCACACAGACGAGCAAAGTTTCAAGCATTTGTTGTCGACAATGGGTTGATTAAAATAGTTAAGGAATGTGAACCAAGATGCTCTCCTAAGTGAGGGATGGTGACCCATCACTTTTTGAAGTGGCATAGCCCTACTTATTACTTTATCAGTGGAACTAGATTCAGCTCTAGGACTAGACGAGTAAGAATGGAATACAAGAACAAAAGAAAGAAAGAACAAGTTGAACCCACACAAGCCAAATCAACAAGCAACCAATTGGATGTGCCAAGTCTAACCAACGCCCTGAGAGACAATCAACCCTGAAAAACCTAGCCACACCATCAATAGGCCGACCGGATCAGAAGCTCCACCAACCTAACCAGGCCTGCTCACACCCAGCCAGGTTATTATTGGCACAGTAAGAGCCATTTGGCTGATCTACGCTATATGCCAAGCCAGGCAAGCTTGTGGAGCCCGCCTAATTAAAGTAGAAGAAAAGGGAAGAAAAAATAATATAAGATAAGAAAATTGGGACTTTTAGAGAGGAGAAAAGATTTGAGAAAGAAAAGCTCTGGTTGTACTCTGGGACAGGGCGAGCAGCAGGCTGCTTTATTTACACTAATAAATTTTCGGTATTTACAAATATCCCCATGTATTTTATTTATCTACAAAACAGTCCTGAAATTGTAATAATTACAAACGAGTCCATATCCGTCTCAATATATTGAACACAAATTTGGTATACACCACTACAAAGAGTGAGGTATACCCAAGAGATCTCCAGAGATCTCCATAGTCCATACGATTACCCACTTTGCTCAAATCAATACCCTTGCATAAATTCCTCCACCTGTGAATAAGAGTGATCAAGCATAACGCTTATTAGGGCGAAATTCACTGTTTGATTAAACAGAGCAGGTGATGTGATTCACTCACTCATCTAATAATCATCATTTGCACTGTTTTAGTCCACCCGTGAATATCACTATGATTAAAATGATATTTGGGCAATTTTCCAATCATTGGAGGAATGACTTCTGATAATTATTCTAGACAGAGGACAGGTTTGTTCAATTACCTGTGTGCCTCACACAACTTTCTAACTGATACCTCATGGGATGTGTAGAAGTACTTATCCAATATATTTGACTGCGTTCTATTTGCAATTGGAAGAAGGCTGAAAATTGCACCGCCATGGTTGTTATTAACAAGTATTGTCATAGGTTTCCTCCTTGTCCTTTGGTTCAAAATTGCCAACCCATTCGTATCATGAAGGAGAGAAATGTCACCAATCATACAAACTACTCGTTTATTGCATCCTACAGCATAGCCAATAGCTGTGCTTAATAACCCATCAATACCACTTGCCCCTCTGTTCCCAGACACTCGGATCCCTTGGCATGGTAGCTCCCAGCTTGACAAAAAAGGCGCAATGTTAGTTGTAGAGTTTGCCCAACCCCGTCCATACATATCTGCATCACGTATGACCATGCTGTTTCCAAGAAATAAAGTATCTTCGCTTTGAAGGGATTCAGAAACTACTCGTGCGACATGTGGTTCAGTCAATGAGTTCTCAGAATGAATCTGAAATGATATCTCCCAGGATACCATCATATTCAAAACTTGCAGGAAAGTATGCCATCTGGTTGTCTTTCTAGGGAAGGAAACTTTGAGTAAATAATGTGCAAATTCAGTTATGGTACTTTGAATCCTGTGCGTGACAATATGAGAAGGATCATGACGATATGGATGTTTGTCAACCATGATATATGAAAACGGAGAGCAAGCCTCCAGCATTTGAGCAATGCGCTTGCTTGTTATCCTGCCACCAATCTGAACAACGACATCTGGTTTCATCAAAACCTTCACAGAATCTGAGAGTAAAGCATGGTCAAGATGATCTAGAAAAAGAAAATCATCTTCAATTTTGGAGACTGGATTCAAAGCTTTTCTCAACCGTAGACCCGACAAAATATCAGCTACAACTGGCCAGGAAAGGTGTTTTGCTAAGAGAATAACTGCCTGGATTTCATCTTCTGTCTGGAGACCACCAATTAGTAGAAGCCCCTGGTTAGCGGGTCGAATTATTTCCAGTACCTCTGCAACTTGACCACTAGTATCATCACATGCATGAATATGTTGCAGACGAATATATCTCGTAAAGGGTTCTACATTTGACATCCAACAACTTAGTCCTTTCAAGCAGTTCAAAGCCCACTCCCTGGGAGAATCTTCCAATGGTTCTCTAAAACCACAATTTAGATGGACAGGTCCACATGGTGTCTGGGTTGCCCTGTAAACGGCCGAATCAACTGTAGTCAATACCATCCTTGCAGGTATATGGTCAGTAGGTGGAGGGAGATTGAAGAAGAACCTCACGAATGAGCCAAAGTGATTGACCTGATTAATTGATTGGTTTGCTCCAGCATCATACAGCTCGGGAGGGCGATCAGCTGTGAGTAATAGAAGTGGTATAAAATCATTACTAGCCTCCACAACAGCTGGAAGAAGATTCGAAACAGCAGTCCCTGATGAAGTTATGATTACAGCTGGTTTATGAGACCCTCTTGCATAACCAACAGCGTGAAATGCAAGAGAGCGTTCATCAATGCACGAAATACATGTTGTACGGGAATGTGAGGACGCAGCGATTGCAAGTGGAGATGATCTTGATCCAGGTGCTATACAGAAGTATGTCAAACCAAGTCGAGTGCATTCTTCAATTACAAGAGATGCCCATACAAAATTGATGTTTGCACACTCTTGCAAGGAGCAATGCAATCCACTGGGACCATCAACCATTTTACTGCTAAAAGCAAGAGTCATAGAAAGCTTGAAATAAAACCGATCAGAAGTTGGAGCATCTTCCAAGGAAATGGGAATACCAGCTGAAATTTATTAGCTATAGTGCTACTGTCAAGTAGGGAATTCGCATTTAAGCATACCATACGAATATTTTGATCTTCCTTCATAGTGAGATTGCCCTGATTAAACCTTATCCACTTGTCATGGCGAGATTCTTGGATCGGACAAACATTAAAGACGGACTGGCGGAGAGTTAACTCCAAACAACGAACTGCTTTCTCAAATGTATGAGATAAGGATTCATCCCACACCAAATTAGCTACCAAAAGAGATTTAGTCTCAAATTCATCCAGCTCAATATGTTAAGATAATATACCGACAATGATAGCAATGATATGTAAATCGCACAACATCATCCAAGGAGTAAAATACAAACATTATCCTCGGCATGTAACGGTAAATAACTTGAATCTGCACCTAAATGTAAAAGTAAGATCAGAAGTACAGAATATTCGGATGAGGCAGTGGTGTAAATTCTTCCCTCCTTTTTTGGTCATATAGACTGTAAATCAAGTCGGCATGACATATACTTAGCATACAGTCATTAAAATTAATTTCTCAAGGTATCTACACTTCATATTCATGCCACCAAACAGACAGTTCGAACCAGTTGGAACAAAAAAATTGCTACCTGATCCATCCCCAATGGTCCCACCAGCTAAACATTTTGTAATGCAAAACTGAAAGGTGGACTCACTTTCTGAGTTGCCACCTTGCTGTTCAAACGAAAACGTCATTTCTGATTGAGCATTCAACAATTATAAAATAGTTGTATTTAGAAAGGAAATACTAAACAATCATGCTAATTAATCAAATGCAAAAATAGCAAGCAAAAGGACAGAGGCAATGTTATCTTCACCTGTGGGATAAAAAAGTAAAATGAACCAGACTCGTGCTTCATGGAAGATGAGTTCCAATCATAATTGAAACCTACGAACCCAAAAGCATTTACATGTGGTGCATCAACTGAGAGATATCTTTTCAATGAATTGTGGGCTTCAGAACTCGAAGAACCCGTAAAATGAACTGCAGAGCCAATTCCAGAAACTCCAACCATTTGATAGGACGAAATCAATTCAAGAGGTTGGTTCTCAAACTGCTTTACAGAAAGATAAAACTGAGGAAATGCTACTGAAGACTCAGTTTGAGAAGATAACCAATCCAAAGCTTTTAGGCTTGGAGGCACTGAAACCTGAAACCTTAAAAAGCCACGCCTAGAACGAGGAGGATTCAACTTCAACTGCTCAACTGCCTCTTTGATCTTGCTGGCAGCATCCAGCAGAGTGAGAGATGGAGGAAGAGCTCGTGTTTGGCAGATCTCCACCGGCAAATCTGAACCGTCCATCCCCAAGAATGCATCCATCGCAGTCCCCAACCCTCCGTTGCTCGAACAATCAGCTCGCAAAACCTTGAAGTTAGGGATAGAGCGAAAGCTAAGAAGGCGAAGAAGATGTGTGGGTGGTGGTTTTGAGAGCGGAAATAAGGATTTGGAGCAAATGCTGGTGGTGGTGTTTGTGGTGTCTGAGGGAGGCAGGAGGATGGGTATGGGATTTATGGGAATGAATGGACAAGGAAAAGTTGGATGAGTGAGAAAAGCAGCAGTTGTTTTCATCATCCTCTACAGAAGGAAAGAAGGAAGCTTCTTCTTTCTTTCTTTCTTT
>BMK_Unigene_015709
TCTCTTCTTGTCATTCAGTTCCTGTGAACACATGGTTGTATATTTCATTGCTATGTGAAGTTTGGACTTCAATGATCATGACCATGATAATAATGAACAATACTATGGCTGGCGATAGAAGAACATGACCAACAGTTAAATTTTGAAGATTTGAAGTTTCTTCCTCTCCCTCTGTTATTCCTTCTAAAAGTTGGTATCTATTCGATCCTTCAATAAAGCTACAGTGAATTATATGAAATGTAGCCTATAGAGTGTTATCAAGTACGAGAAACTAACCTTGTTGGCCTTGCTCTTCTCCA
>BMK_Unigene_015710
ATCAGCATCAAGAAAATACATCTGAGAAAAAAAAAAGGATTTTTTAGTATCTCATAAGTCATAAGCATGCAGGGCTGTCAATGAGCAGCACTCCAATGGTTGGGCATGAATTTAAACTCTGTTCATATGGCCAGCATATTAAAGTTCCTGATTTGCTCAACTGGATGCTGGTCCATTGCCAGACTAAAAATATCAATGTAGTAGATGATATTTTTTAAAACAGTAATCAAATTTTAAACAGTTAGCAAAACAATAATTTCTACTTGGTAAAGAGAGTATGATAATAAAAGAATATTACACCAAAATGACCAGGAGAAAGTGTGGTACTAGCAGTTATGATGACACATCCCGGACTTAAGGGAAGTAGGGAACTATTAGTAAATTTTGTAAATTTTGATACTACACATTTTGTGTAAAATCCATGTCCCTGTGACATCCATTGCATGTCTCCATGCCATATCTGGGCATCATATGTCCTCACACTCGCACATACACTGAAGTAACACTTGTCCGAGTGGCCAGAGAAATCACTGAACTAATACTTGTCCAGGTGGCCCCAGATCATGGTGTTTCCTAATGAAGGGCAATTTCAATATGATTAAGTTTTTTTTTTTTTTTTTT
>BMK_Unigene_015711
TAGGCCCCATTTGGCATCGTTTCTACCTTGTTCCCAATTCTGTGCTCGGACTGGGTTGTGCTGAGACCAGGTTGTGTTGAGACCAATCAGTGCAGAACTTGTTTGGCCAACATTGTATTAATTTGTTCCATTGAGAACATACTATGCTTAACTTGTCTGGTAGCAACATATCAGAAAATTACAGAAATAAAACCAACATAAACAATAGTATGACATTTTTAAAAAGGGTATTAAAGAAATATAACCAATAACAACAAATACACTTGCTATGGTTTACAAATTCAAAAGGGTTGCTACTTGCTAGTGTTGATTGCTCCATGGGATTTACAA
>BMK_Unigene_015712
GATCTGGCTGCGACATCTGTCACCCCATTGATCGCCAGGGTTGATTCGGCTGATCTGGCTGGCTAGGCGGGTGTCCCCTTCCTCCCTCACCGCTCCATGTGCGTCCCTCCCGAAGCTGCGCGCTCGGTCGAAGAGGACGACCTTCCCCGATAGAGACGGTACCGTTCATCGGTCAAGGGTATACGGTAGCTGCGCTCCCCTGCTAGAACCTCCAAACAAGCTCAAGGTCCATTTGTAGGAGAACGTAGGGTAGTCAAGCTTCCAAGACTGCAGACACATCCAAGTGAGGCACTGCATGGGGCAGTCTGC
>BMK_Unigene_015713
AGAAAACAGTTGGTGAGCAGTTCAAAAAGAAAAAGGATCTTTTGAGATTTAAAGACATTCATACAAATTTGTGGTGTGTATTGGTCATATCACCATTATTACATTAATTTAGGGGTGCTCATGGGCTGGACCAGATCGGGTCTAATACGGACACAGCCTGCGCTGGATCTTAGGTTTTGTTTTTGGGCCAGGCCTGGATCAAGATTTGGTCCCATTTAATGTTTGGCATGGGCTTGGATTAACTGATTGAAAGCTTGAAGCCCGGCCCAAATATTAGTGCTTCAAGTGTGACTGATATGCAGAATAAGTTGTAGAAGGCCTGAGCACGTGATAGAAAGCCTGGCCTGGTCCAGTTCAACTGACTAAATGCACGGGCTTGGATCTAATATGTTTTGGATGGGCCGTGCTTGAGTAGGAACTTTTGGCCTGTGTTGGGCTTGGGCCGGATTGAGCCTATGTTTTTGAAGTTCTTATGAACCATGTTGGGCCTGTGCTGGATTGAGCTATGTTTTTAGTGACCAGGCCTGAATATGCTTCAACTTGGCATTACCCAACCCATGTAGTCCCCTAAAAATGATAAAATACCTGCTGCAACCTCTTTGTTGAACCTTGAATCAGCCTGGTAAAAAAAACATTTTGCATTTTTTTGG
>BMK_Unigene_015714
AGAAAGCGGAGATCGTTAAATACATAGTAAATAGAGCATTCCAACACAATGGGTACCCACATAAAAAAAAATAAACAAATTATATTTAAGATAACATTAATGTTATCCAGTTTCCCTAATAATAGGAGGCTCGTTTACAAAAAAGAAATGAAAGAATAAGTAAAAACAACTCAATGATCACATAATGTCAACATGTGCATTTGTCCATTCTAATCAACCTGCATGAAGCTGCTTTACAAACTCAGCATCCACAATTGCTTGGCCAGTAGCAGGCTAGCAGCAGCAGCAGCAGCAGC
>BMK_Unigene_015715
GTTAAGTTGAGCTAATTATGATAAAATGCTTATGCATTTTGGGTTATCCTTTGTGGGTATTTATTTTGGTCAGACCAAGGACGAGAGAAAATTGCATTAATGAAATAAGTTGTACAGGTCAGTGTGGTTAATTTATTTTTCTGTAACAATGCAAGCTTTTTGTGATACAATGGGTCATCTGCAAGCTTTCTAATTTTGCACAATATTACAATGATGCTATTGCGTGATTCATCACTTTGGCTCAGAAGGCAGCAGAATCACATCATTATAAAGCAATTAAATAACCTATGTGATATGCTTTTAGTGTATTGGGGCGTTTTGCCAACCCAAGATGGACTTCTATAGCAATGATGATGATGATGGAGTTTCACCTATGACATCAGGAAACAATAGAGAGGAATCTAAAGTGGAAGAGCTAAAATTTGAAAAATATGAATGGTACACTCAAACATGAAATATTAGTAACTTGAAGGAGGTAAAGGTGTAGTCTATTATGTGGTATCTTTTTATTAGCATATATGGCAATGCTTCTTTAGCCGCATTGAAAAGCCCTAGACTAAGAACTCTTCCATCCCACTTTCTCACCATCATCATCTTGGAAGCACTATCCCATCCATTTGGAGTTGGCTTGGTGAGCAGTGCTGCTCCATTCAGCACTACTTGTAGGCGGCACCCATGTTTCTATTAACTCCACGATCTGTCATACTTGTGTTCTCATTTCTTCATTCAAGGTCTTACCAATCTTCTCCTTTTTCTGATTTTATGAACATGTAACCTTTGATGCATTTTATTAGGGGGATGTTTCATATTTTCTATGTACATGTGCATGCTATTTCTATTAACATTCCTTGATTTTTTTTTCTCTTTTTCAATGGGTCCGCCCATTAGTCTTCCCGTATGGCTCATTTCTAATTCTATTCCTTGAAGCTCGTATCTCTGCATGAACTTTGACTTCTTGTTTCCTCATGGCCCAACATTTAGCTTCATATAGCATGCCGGGTTCAACTGCTGTCTTGTAACTGTGCCCCTTCATAACCGAAGCTAACTCCACATATCCATCTTAGCATCCTATCCCATCTTCTTACATTGAAGGAAATTACCTTTGAATCTTACACATGAAAAGGTATGAGTATGAAACAAAAGGGCATGCCCATTTTGTTTATAGCAGGCTAACCCTTTTGGTTGAAGTATGCATGCTTAAACAATGGCTCCACACTGAGCACAGCATCATGTGCCATAACAACTGTTCTTAAGGGCATAGTCAGCTACTTCTAAAGTTTCCAAAAAAAATTATTCATCCCAATATGGTTGCATTTGTTGTTGCAGTTGAGTTATACTGCATTGTTCATTCTTGTTAAATTCAATATTTGAAGTCTCGACTGTACGAAAAACATCTTTAAGGAGGCATATCCATATAATCATTAGAATTGGCTCATATCCACTGGTAGATTGTGCAATCATTCAATCTGTAAATGCAGGTTTTATGCTTCTGAAGTGCTG
>BMK_Unigene_015716
CTACCGCTATTTTCATCCTTGGATACACGCGATGGTATCAAAATCTAACGTCTCCAACCAAATATGCTAAAATTGAAATTTACGAAAAAGTCCTTATTCTACCCAAAACCGGCTCAAATGACTTCACTCTCAATTCAAACCTGATCCATTAGACTCTATTCAAGCGATTGAGACTAATTTAACTTAATTTGAACATTAGAACAAATTTAACTAAATTAAACACGATTAATTTGCATTAATCTCGATTAATTCGGGACGGGATGTAACATTTTCTTGTACACTGGGTTCAGTCCATTGATAAACCGCTTCACTTTCTTTTCTTCGGTATCCACCAAGTCAATAGCATACTTGGACAACTGCGAGAAAGTGTGAACATCTACAACCACTGTCATCTGACCTTGTTTCAAACTCAGGAATTCTTCCTCCTTCCGATGTTGAAAATGTTCTATATGAAATTCCTGTTGAACTGTTTCTTAAAAGGTTCCCAAATATTGGTTGGTGGCATCTCTTTGAATGCACTCTTCACATTTTTCCACCACAAATTAGCTACCCCTCTCAACATTGAGGCGGTAAGCACAACTTCTTGTTTCTGAGTGCCCACCATTGTGTCAAACACATCATCAATGTGTTGCAACCATTCATCTGCTTGCATGACATCTTCTGTACCATAGAATTATGTGGCCCCTCTTTTGGAACTGCTCAAACAAAATATTTGGATCTGTTTCTTTAGGCTGAACCACCACTTGTGTTTCTACATTATGTTGTTGCTGAACTGGTGGGGCAAGTGGAGCTTGCAATTGACTTTGCACTTGCAAAATAGAAGCAATTTGTGCTTTCATAGTCAATTGTGTTTCATGGCTTTTTGCCATTTGCTCATTGCTTCTTACCAATTATTCTAAAATTGCTACAACTCAGGCATCTGAACTTGGAGTAGGAGGCGTAG
>BMK_Unigene_015717
CTTCCTGGAGTTGAACAGTTTGGATTATTTGGCATTTTCGATGGCCATGGGGGAGCAAATGCAGCCAAAACTGCTAGCAAGTTAGTGCCTTCTGTTCAAATTAAGTTTTAATGCTGGGGATAATTGAAGGCTGTTGGCAAATACAATAAATGGTGGTATTGCCTTCAATTTGTGGATGTGGTGCATATGCTTTTCTGTGGATGAAAATCTGTATTATGTTCATTATCTGTGTGCTGTGGTCTACTGTGTAGTACCTTTTGGAATTAACTAGATTTTAGTACTAAGCGGCTGATATGTTTTGATTATAAGTTTATTGCATTGCCTCATATTCTCTTGTTGTAATAATTTATTATCAAGCATTTTAAAATTTAAAGCCTCAGTGGGG
>BMK_Unigene_015718
CTGAGACCGTTGATTTGATGGAAATTTTCAGATGATGTAATTAAAGATGAATGTTGGACTACCTTAGGAATTTTTTGTCTTCTCATTAATGTCATGGCCCCCATTTGAATAGAATGTGTGGAACAGATTTGCTCATTTGTTCACAACATCTTCTAGTGTTCTATCTGTTCATTTGCTCACAACTGTATCAAGGGCATCGATTGATACAATGCTTTATTGAGCGATTGAGAGCCTATTTGTACAGTTGCAACTAATATTAGTTATAATCTCACGTGGCTTTCAAATGCTTTTTTTTTTTGTTCAGGGAATTCGGTGGGGGATTATTTTTGGCATTCTCCGGCAATTGATAAATGTGTATAGAAGTCATAAATGTGTACAGATTGATTGATCCATTCAAAAATCGATAAATGTGTATAGAAGTCATAGATGCCATATAAGCCAATGTGTTGTTGATAACTTAAACCAGATCTCAGAGAAAGCTTAGGTTCCAAAGTTTCCTATGAAGATGGAAGACCCAAAAGAACAAATTTTTATTCAAGTTCCCAACCAAATTATCTATTAGAGCATATGAGTATCTTAACTTGGAAAAAATAATTTTCTCTAAAACTGATACATGGGCTAAAAAGTTTGGTTATTAGGCTTTCTTCTCTTTTCTATTTTTTGATTTTTCTCTAAAACTGATACATGGCAGAGTCATGTTTGATTTTTTTCTTTTTTTACAGCAGCACGCCCCCAAATCAATTCTAGAGCCAATGGCCATGCTGACTGACCAGCATATTGTCCAGCAAGCAGCTAGTATCTCTTGGGATCTGATGCCGGTATGGAAGAACACAATGGCTATGCTGACTGACCTTCATGCATGGAACATAAGCTATACTGCAAGAGGTCTGCCAATGCGATTGCAGATTCTTTAGCCAAATTTGACTCCTTGGTGGTGCAGACGTACCAGGGCACGGTCAGGATGATTATCTCCTTGAGCTAAAACATGCAGTTTGGGAACCTTCTACAGTTCTACTACCATGCAGGTCCAAGTTCAGAAACTTCCAGAACAGTGATCCAAATTTCAGATGATTCAGAAGACACAGCCAGACATGGTGTTGTGGGCACCTCAAATGCTTAGTTTTATTTCTGTTTTAAATGGATTCAGGCTCTCAGCAGATGGATTTATTCAGTTTGTTTTGTGTAGCACTTCAGACTTGTACCTAAAGATTAAATCCAAGTTGAGGCCTAGATCCAGATTGTTGTGCTGCTATTGGATTTAAATCCAATTTCTTCTTGGGTCTAAACGCAGGGTCCAGCTTATCGGATGCTATTAATACTATGATAAATGTAAAAATATATATATATATATATAATAGTAAGTCATATTCTTTCATTTTTCTTGCCCATTTTGTCAAAAGAATTGTTATTTTAGCCTTTTTGTACGATAAGATTACAGAAGCTAGTGTTGTGTGTACTCATGTTGTAAAAAACTCCAAACATCTGAAATCCCCATAAAAATTTCCTTCAAACAAAAAAAAAAAAAAAAAAA
>BMK_Unigene_015719
AAAAATAAAATAAAATAAAAAATATCGAGGGAAGCAGGTGAATCATTTGGGATATATTTCTGTGAAGATGATCAGGAGGAGTGCACCCAACAAATAAAACAGCAAATCTAGTGGCTGTGAAAGAAACGTCCTTCAGATATCAGTCTAGATCTGGTGAGATGGTAGTTTCACTAGAAAATAAAGAGCAGATATGGAGACGCACCACAGGAATCCCGAAACTCAGAAGTGGCAGATTGAGCACATCAGTAATTTTAGACTCAAAAAAATTCATAGATCTCAAACTGAAAATCCAGAAGAATTAAGAATTGAAATCGAAGAAGAAGAGACCCTTCCAATCAAACAGCAAATCCAGTTTCCTCCTTTCTCAGTGGCATGCTACTTCCTTTTTCTAATTGGCCCCCCACAGAATCACAGCCTTTGATTTAGGCCCTGCTTTTATACCATGATACAAATAACAGAGAAGAGTTTTGGAAGATCCGTATTTGTCAGATAAGAGGAAACTACATCTTTATCCTACTTAAAAGAAATGTGTTGTTGGTACGGTTGACCTCTCTATTCTCATTATCAAACTCACTCTCAATTTTACACTCTTTTCAAGATGAAATAGCTCTCAGGGTTGCCT
>BMK_Unigene_015720
GCTATTTTCTCTAGATACGGTATAATTTAACTTAGGGTTTTTTTTTTTTTCTAGAGACCAGCCGAACCTTCAAATATCAAGTCCCTCTAGGTGTGCAGGGGTAAGCAACATATTGCAATCGTATTTGAGTTATTGTCTACACCTTCATATAGTTACATAGTTCATCACAAGTTTCAAGTGGCCATACCACTAGCTTCTTCATCAAAGTGAAATGTAGGCATGTAACTGCAACTGCTCTATGGTCTCAACAAGAACATACCTTCTTTCAGTGATCGATCAGTGCTTGCTCAAGATAATCTTCAAATTCATTCAACAAACAAAAATACATTATTACAAAAGAAAATCAGATGATAGCATTATCGACCTAAACAGTGGTCTTACAAGCCAATGAGCTTTCTGTGCAAGTGTTCTCCAATGGAATGGCCACCACCTTCGTGATCATGGAAGAGAAGAGTCAAGATCCCTACAAGACACAGCACTGTGCCAACAAGAAGCTTGTCATACCGCTCGATCCAATGAAATTTGAGCTGGCTGGCACCATAAAATGAGAGAGCGACCAGTGAAGTCATCACAGTAATAGTGCTAAAAAGAAGAACTATTATTGCAAGCACCATCATGGAGGATGAGTTTCCAACAGCGAGGAACACAGGAAGTGTTGTTGCACAGGGAGACAATGCTGGCACAAGGACAAGACCAGCAACAGCCATCTTCTCCATGGGATGGTTGTGTGAGTGACTGTGACCACCTTTGCCGAACAAAAACAGCAGAATATAACTACCCCCGAGAACAATGAGCAACAGGGAAGCGAGTTTATGGACTGTTTCCTCGCCAGCAATGGTGTTAGCCATTGTGATTGCAGTTATGCCAAGAAGTGAGGTTGAAATCACGTGAAGAACAGCTCCAAAAGCAGTAACAAAAAGTGTCCTCGACAGCGTCCATTTCTGAGCCCGACCCACGATCGAGAATGGCAGCCAATGCGTGGGGATGAAGGAATGGAGGAGAGAAACGGTCGCGATTCCTCCGATCTTGGGCAGATCTTCAGCGCTGAAACTATCCATTCTCCACTGTCGGATCGAGAATCTAACGATCTCGATTCAGGAGAGCCTCCTGCATTGCTAGATCTGATGAAAAAAAGAGCAGAGCTAGGGCTTCTCTCGCAAATCTGCAAGGCTGGAATTTGCAATTCTTGTAGTTCTCAAGCCCTAGGGACGGGAATGGAATGAAGAAACAAATGAAAGAATGGGATTTTTTGGATCTGTGTGTGAGCTTTTCAGGTGAGGGGTCACTAAAATTGGGAGGTGGC
>BMK_Unigene_015721
GTGTGTGTGTGTGTGTGTCTTTATACACACACACAATACAAACAGTAGACATCTATTTAGTGCCTTACTTGATAAGTAGTCCAGATGCTCAGCCTGATGTTTGGAGAAGCAATTCGGTAACAGTTGTGCCAAATTTGTTAGTGGCTCATATCATGCCCATGTTGGCACAGTTGCCGAACCTTCGAAACCTCATGAACAAGTTAGCAGAAAAGCAATTCACATACCACATAAGAAAAGATGTAATTTGACAAAAACAAAAATCCAGATCAACATATTCTTGCATGATTTTAAAAATTTCCATAGTGTTTCAGATATTGATGTCTTAATTATCACATCTATTTGGGTCATCTTTGAGTGATGTACTTTCCGACTAATCCCTATTTAAGTCAAAATGAAATATTTCCCCAACCATGGTTCTTGAAGCATTATCCCATGTACTGCAATGCAGGGGTTATCTTTACCAAATTCTGACTCCTGTTTACCTTTGTATTGCAGCAACGACGAGGCCCGTCAACCACT
>BMK_Unigene_015722
CGCAACATCTCTGTGTTCTTCTTATTCCATCAAGAGCGAGTAAGTTATATCACCAATGGCTGCAACTTTAATGGCCTCCTTATGGAGCATCATCATCTCAAGGGGCTACCTTGAACTCCTCTTAGCCGTTTGTGCATGTTTCTTCTTGTATGAATGTTGGAGGAGAAAAGACGAGGATGTTCCGAATTGGCCAATCGTCGGAATGCTGCCATCGGTGCTACTCAACATCCATCGTGCGCACGACCGGATAACTGAGGTAGTATGCAAGCATGGTGGCACATTCAAGTTTAATGGTCCATGTTTCACTCACATGGACGTCCTATGCACCTGTGACCCGGCCAACATCAACTACATTTGCAACACCAGC
>BMK_Unigene_015723
GATAAAGTAAACATTAAGAAGGACAAAAATAAATAAATTATGAACCCTAGAAAGATTGATATATATTTGGAAGAAAAGAAACCTATTACATTGAGAGGTGAGAGGAGATTAATGGTGAACACAAGCCTTTACAATCAACTAAAAAGATGATACGAAGAAGTGGGGGAAGATGACACATGTTACAGGAGATTTTCACAAGAAGACAAGTAGCGTAAAAAAATAAAAAGCGACAGGGATAGGGGAAAACCCAGTATTTCATTATATACTAGGATATCATCAAATAACCCGATACTCAATGATATCCCGGAATATGGATAGAAGAGTTTGGGTCCTCAATCATTTTATACGAATCAAGAGGATTTTCATTTTTTATTGTGAAAATCCTAAAATTCTATCATTCTAATTTAGGACCTCAAAAGAAAAATAATAAATAAAATAACAGTGTCACTGTCCCAATGACAAGCACTAATTTTACAAAGCAATGCACACAACTATAATAAGAGTGTTATCTTCTAGAAAATGAAAATACTATGGGAATGTAAAATCTATGCACATAAGTGAAAGGTAATTACAGGTTGTGGGCTCAAAATGTAGTTAATCTCTCAAAATATGAGTTTTACATTTTTTTTATTTGTTTCTTATTTTTTAACCCTTGTAAAAAATTAAGGGGATACACATCATCATATTTATTTATTTTTTTACACCCAATCGAAAAAAAGGATAGGGCTAAAATCTTCCCCATTCCTGTAATCTCATGTTAACACCATCTAACCATCCTCATTCTAAATAGCACCGACAAAACCATAGCAGAAAATTAAAAAATAAAAAAAATAAGGGTGGATGTGGATGTACCCTTCATCATTAAGTGGATCGAATATTTTGGTGAAACAGATGATTCTCCATTCCTCCATTCATTCAGGGCTGTTTAAGAAATCGAAGACCACAATACGTGGGGCAATTTCTTTGCTTTTTCACCCCAAATTACTAACAGCACCTGTTGCAGTCACTCATTTGGGAATAAAATTTGGAATAGTAGCATCATACCTAATTTACTTTCTGATATCTGCCCGTCCCAAATGCACAGTGAAAAGGATGACCATCTATTCTTCAGAAGTAGTTAAGGCTTTGTGATTTGGGGTACATCTAGACGCACCCTAATGTGGCAAATTGAAATACATACATTTCACCATAGTTGTAATGCATCTCATTGTCATTAAAGCATGTTGCTAGAAATCTCTCTTGTGACTGATCCAAGCCCTCATCAACAGAAGTACGTCTATCATCTTCTAATAAAGACTGTTAGTTAGACTTGTTATTTTGAGGATACATACATCTAGGAGGATTTTCAAGGGAGAATCGGTCCCTTAGTTTTGAAAAACAAACTTCTAATACTGCACACCTATAACAAATCCAAAACTTTACATACAAGTGCAACCTCGTTGCATTGCAATACAATGCAAGCAAACCTGAGGAGCCCACTTGGGCTTACCTACATCTGTGCCATATAGTTGGAAAGAGAGGGCTCCATATTGATGGTTGGCTCAGGAATGGCCCTACCAGTGGATGCACTTGATCATTCCTTTATACCTAAATTGGAAGAAAAAAAATCTGAAGAATGACAAGAGACCAACCAGGAAATCCCATGACATACTGCATGTTTTCAGGTACTGTGTCTTCCAACGGGTCCTCCCAATCCTTTGATTCTACACATGCAGATAGGGTCTGCTCATTGCAAATGTAGGGATCAGTTATATTAGAACTGAACTGAAGCATGCGTCGTCTTTTCAACTGTAAAGACTCGAGACATTCTTCTGATCCTTTGCTCATGTTTCCACTAATATCAGAAACATGGTAATTGAAATCGCCACAAGCCTTCACTGGAGTCATTT
>BMK_Unigene_015724
TCATTAATGTAATAAATGTTGCTGCAGCCATGCGAGGAAAATCAGTTATTGCATTTCTTTATGAAGGCCGGCTCCTTTGGTCCACATGCTACTGCTGGTTAATGGGTCAGTCCTCTTTTTCTTTTTTCCCTTGGAGATGATCTTAATCGTCAATGTATAACTAAGGATCATTCTTATAAGGGAAAAAAAGATTGATCGTCCTTGGTGGGACTTACCCTGAATGGGAATGGGTAGTACAGGTGGCCCGCTTTTGTTGAGATCTGATTTTATGCTTCCATGGAAGACTGACCTTTTTTATTTTATTTTTTTAGTGTTTTTCCTTCTTCTATTGGCATTGCTTCTATAACTTTTAATGTTATATGTGGCTAGGGGCTTTCCTGCTTAGCGCACTGATGCAATAGTTAAAATTGCTTCTACGTCACTGGGTTGCTGGTTGGATTCATCTTTATTAACTATATAGAATTGTAGACTGATGTTTTAGTGTTTTCCAGC
>BMK_Unigene_015725
TTTTCAACGGCTCCAACCTCCCTTCAACAGCATCAGAATGACTTCAAACGGCTTGGCCCAGTGCTGCGCTCAAGGCTCACTCCATGAGGGCGAAGCCAAAGGCGAGATCAAGATGATTGGAGACATCTCGACATACTTTGCCTTTCCAAAAGAAAAGACAACAGACAAAGCTGTCCTCATCCTCAGTGATGTTCTCGGCCACAAGTTCCCAAACGTCCAGCTACTTGCGGACCAATTCGCTGTAGCGGGCTATCTTACTGTCGTACCAGATCTCTTCTATGGCGACGACGTGCCATTGAACCGGCCAGAAGGTTTTCAGATTATGGAGTGGCTCAAGAACCATATGCCAGAGCATGTCGAGCCAATAATCGACACCGTGCTTGCAGAACTGAAAGGCAAGCATGGTGTCAAGAAAGTCGGAGGTGTTGGCTACTGCTTCGGCGGCAAATACGTCGCTCGTTATCTCAAGCCTGGCAAGATTGATGTTGGATATACTGCTCACCCAACCATGATGATGCCAGATGAGCTGCGAGGAATCGAGGGACCTCTCAGCATCTCCGCCGCGGTCCGAGACTTTGTGTTTACGCACGAAAAGCGCCACGAGAGCGAAGAGATCCTTGACAAGCTCGAAGTACCATGGCAACTCAACATCTTCTCACATGTTGAGCATGGCTTCTCTGTTCGATGCGATCTCAAGGACCCACGCCAAAAGTTCGCAAAGGAGCAAGCCTTCGCACAGTCTGTCGCATGGTTCAATGAGTACTTGAAGGCATGAATTTCTT
>BMK_Unigene_015726
TGGAAGCATCCCAAGCCAACTGCAAAGTATTCAAGGTTAAATTCTCAAGAGTAGATTAGTAGCAACTACTTTGAGATGATGAGATACAGCGAAGATGATGCTGATGAGGTTAGTTGCAAAATTCAGCCATAGCAAGGTTTAAAAAACAAGTGCAAACCAGGTTCCAAATGCTTGCACTGATCACCGTTAAGAGAAATGAGAATTTAAGATAAATAGAAAGATAAATGTGGAGTAGGATTGAGAATCCTCTTCACAACATGTATGACTCATCATCATCATCAAAGCCTTGT
>BMK_Unigene_015727
GCTTCATTGTTTATCTGATCATCTACGTGAATGAATGGTCAGAATGTATCAATCCAGCTGTCAATAATCATGCAAACACAAATACAATATATGGTTACAAGCATTTTCCTTAATAATAGCCAAGCCATGGTAGGACTGCCAGGATTTACAACCTAATTATCTGAACCATTGTGGCAAAACAGAACAGATTGCTGTAATAAAAATTGTCATATTGTATTTTATTGTAAAAATTAGTCTAAAATCTTGGTAACTTTATACTTACCAATGTGTTTCCGGCATAGAACCA
>BMK_Unigene_015728
TTCTTTCTTTCTTTTTTTTTGGGTAATCCTAGGCTATCCTTGTAATGTACTATCAAACATAATTTTTTATTAAGTTGATAGTGGGTGGCAATACTAGTTATCTAGAATTCTATACAATAACACCAATTGGATTACAACCTAAATTAGGGATTTGTTTCGGTATTATTTAGAGGTTCCACCCCAAACCATACTCGTTGGCAACAAAGATGTGTAGCTCTCAAATCTAGATCACTCCACTAAAGATGCTTTAGTTCAGAATGCCAAACTACAAAGAAAACAGTTATTCCCCTGGCATTTTAGGTAGATATAACTGTATGGCCCAAGCAGCTAGGCAAATTCCATGCCAACGCCAGAACAATAAAGATGCTAAAACTCTGTTGACTATGATGAGTAGGCTGGCATTGAATACCTGGCCCAACACTGCATTGCACTTGGATCATCATTAAAGCTTCCTTCATACAAGATGTCGGGTTTTGGTTGCGTCTATGAAGGAAGCTTTAAT
>BMK_Unigene_015729
CAGCTAAAGACTTCTGTAGCAACTAAAATAAACACAGATCATATACATATGAGTCAACAATATTAGCACTGTGCAATATGAAGGAGCAATTTCATAATACTAAAAGGAGCATAGATGGCAGTAAAAAACGAAAAGAGAAATTTCAAGCTGTTGGACACCTTTTTCCCCTGAATTTATCAGCTACTATTTCCATAACTATCACTCATATGTACGATATTTGAACAAGGTTATCCAATGCACCAAAGACCAAAATCCTAATGATGAAGTGATCTGAAACACCATCCACTCTCTTTTCGTGTTCTCAAATATGACTGTTAGAATATTCGGCTTTCTTCTGCCCGAAAAAAGAAAATTAAAAAAGAAAAGAAAAGAAAA
>BMK_Unigene_015730
GTCGAGGTCACCGTAAGAGGAGAAGAGGGTGCGGAGGCCATTGGTGGTGGTCTCCTAGCCGAGGCCGCGAATGAAGAGCTTGCGCTAGACGAGGTCGCGGTAGGCCGTTGGTGGTGGTCTCTCAACTGAGGCAACGGATGAAGAGCTTGCGCTAGATGAGGTCGCGGTCGGCGATGTTGCGAACGATGTCCATGACGTCGGGGGTGGCGGACGGCGGCGTCTTGGAGTATTTCGAAGAGCTGCTTGATGGTGACAGGCTCAAGGATCTTGCGGGAGCCCTCAGGAATGAGCTAGAAGGTGGATTCGAAGGTGGTGATGCCGTTCTCATTGGCCTTGCTCTTCTTCGAGGCGGGATCCATAGCGGCGAGAGGAGGAAGAGGCTGCTGCATCGATTG
>BMK_Unigene_015731
CTCTTCCTCCTCTTCTTCTTCTTCGATCCCCGCCTGGTCGCCTTCAAAGAAAGCTTGCTCGGTCTCCTCTGCTGCTTCTTTCAAAGCGCCCTTCAACTTTGGAAGACGAGTGGTGTTGGTGGTTTTAGGGTTTGGAAAGGTGAGGAAGAAATGAGAAGAAGAAAGAGATGTAAGATATAAACAAGGAAGAGAAGGAGGAGAGTGAGAGTTTTTAATGAGGGAGGAATGAAGGGGAAGGTTTGGTGGAGGAGGAGGAGGGAGAGGGAAAGCAATAGCTGCCATTTTATTTTATGAGGACCGCAGCAGAGGACCGTTTGAAGAAGATAATATGTTAGTGGGAGGGGGACAATTTATTTTTTAACGATGATCATCTCATCAGGTAGTGGATCAGGAATACTGATGGAATTTTTAGCTACCCGTTTGTGGAT
>BMK_Unigene_015732
GATGGAGGGGAAGTTTTTGAGGTTATTTTCTTCAAACGAATGCTAGACTAATAGTCCTCATGCAATTCCCAAATAAGGATAAAAAATCTCTTCCTCTTGTAGGATATCACACGGTTTAAGGGCAAAAATGTCATTTTGCACCACCTTTTATCTGACTAACTGTTCTGCAAGGATTTTTTATTTTTTAAATGTCAACACCTACGAGGCAAAACACAGTTTTTAGAGCACTTGTATGGTCAAAATCCCTATTTACTATTTTGAACCTTGGACAAGATAGAATATGGACTTTGATAGAAGATGAGCTTAAAGAGGGTTGTGGAAAAATAGACTTACAAAGCCATATACCAAGTGGATGGGATGACCTTACATGTGCTTTTAGTCCAAGAAATATCTAATGCCAAGGACTTTGTGAATTGGCATTTCCTTGCATGAGAGATTGGCTTGTGCAAGTCAGGTCATTTCATGTTTATCTGTCGATATTTGTATCAGTGTTATTTGGATGTCCGTTGAGGCTCTGATTTCTCTGTGTGCATGGATCTTTTCAGGTTGGATGCATCATCCTCTGG
>BMK_Unigene_015733
GATGCCCCAGTTCCCTTCATTGTAAGTATTTCTTGTTTTCTTCTCGGTTTTCAGATTTGACGAAAATTGGAGAAACTTTAGCTTGTTGTTTCACTAAGTTTAACTATTTGTTCTGTATAATGTGCCACCTTTTTTTAGCTCTGAAATTTTTAGCGAAGTAAATGCTTTCATTTTTAAAATTACTTTACACTCTTAATTCATATGAAGCTTATTCAGCTTAGTAACCATCCAATACTTTTATTTCAATTATGGATTATTTTTATTGCATAACCATTAATGAATATGTTTTTTTCCTACTAGTTTGAGAGGGTGTTTTTTTCTTTTAGGGAAAAAACCAAAATTTTCCTACATAGATGACAGCAAGCTTATGGCCATCCAGTAAGAGATTTATTGAGAATTTTAGAGACTTTTTGTGTTGGAATATATAAAATAGCGTAACAAGGTACCTGGAGGACGGAAAATTGACAAAAACAATGATGATCACTTTAATCCCGCTCATGTTTGTCTGATATTTCTCTATACTCATTGGAAGAAATGTTGACATTTCATGTAGTAAGATTTTCTATTTTCTTCGTTCTTAAGTTATTGTAATTATTCAATTAAGCAGCAAAAGCAAGACAAGATATAGCTGACTGACACAATCTGAGAATGTTGCCTAGAATTTATATTTTATTGTGAATGTGTCTTGCTGATTTTGCCTTAAATGGTCCTTGCTGATTTAATGTTCTTGGCTGTGTGGTTTTGGAGGTTGGTGTACAAAATAAACCAGCT
>BMK_Unigene_015734
TGGCAATATATATTGTGTGTTATAGTTATGATGTTGGACTATAGAAATTGATATGTCCTAGTTATCAGATGATTCAGAACTGATCCACTAGATTATGCAGTCTTTGGATGTTGTATTTTACAGTTTCAGAGATTACAAGAAAATGAGCAGGTGCTTTTGATTTGACTTTCTATCTCACATGTATTCCCACATGGGATTTCATTATGTCAAGATCTGGAGTCTTTTGGAAATGTAAGGGCTGGCCTACATGATTGAGTAGTGAGGAGGGACCGTTGAGAGAATGAGTTATGCATTTATTTAGCTCATGTGATTGTGATCATTAGGATATGTGTTAAGATAGGATTAAGGTAATAACTTGTCATGGTCTTAATAAAGCTCGATAGGATTAGGATGATCCTGATGGATTCGTATTTCCTTGTTTATCTCTTTGATTTACATTCATTGAATCCCATATACAGAAAACTCCAATGTGTTTTAATAGAAATTCTCTGACTACTCTCAATGACATGGTGAAACCATTTTCCCCAGTAAATTCTTTTAACATAACCATGTCATGAGCATGGCTCCTCAGTTTATTTTTAACAAAGGGGCATTTGGTGGAAGCTCTGGATAGTTGGTAGAGGGCTAACAGACTCAAAGTCGGAAAGAAGGGCCATTAGAAATTCATATAGCTTTGTTTCATTTCACATAGTGAACATGGCATATCCACATTAGGAGGGAATTGATGTTTCATAAGAGCTAGCTGATCCCAATGTCTGCACACGTTTGCATGAATTCCTACACAGCTGGGTTTCCATTCTACTTCTAGTAGGGTTGAGCAGAATAGTAGAACTTATAGAGCTGATGGAAATAGATTAGATAAGGCTGCGATGATGGATTACAGAGATGAATGTGGTGTTAATGCTAAGGCCTTACTGTCATACTACTTAATAATCAGGGTAGGTACTTAACTGAAATTTGTTGAATTAATGAATACAGGGTGGTCTAGTTCTCTGAGAATGGATTAGATAATTTATACCAACTGTAGATTCTTTTGTCTATTAATTATAATATAGGTAACCATTTCCAAGTGAAAAATTAAGTGACATGTACATTGTAGTTGAATCCATTTTATGATTGTAGGCAACCAAGATAGATGGAATGAGGCTCAGAGGAAGTTGTTTATGCTATCTAATATCATTTACATGGGGAAGTTAAGATATAGATTTGTATTATTACATGCAACTCCTCTGCTTGTGGCCATCAAGTCTATGTAAATGGCACCCACATTGACTTTGTCTTTTATGGGCTGCTGGCTCCATTTTGCATCAACTGAAGTGACTCAGCCTCTTCAATCAACAAATCTTGATAAAAGATCATCCGGGCCATGGATGATTTATGAAAAGTGGATAGAAACTTTCTAGTTCTTCCTGTTCTTAGGATATAATTAATTTTAATATTGATTACTCATACTTCGTTTTTCTAGGCTTGTTGAGGGGCCTTGGCATAAAAGTTGCAGTAGTGAAAATCATATCTTTTTCTTAGTATTGAATTTAGGAAGATTAATCCCGTGAATGCATTTCATAGTTAAGATATTTAGGGTATATTTGTGCGATGAGAGGATTTTGCGAGAGAGGAAAATTTGTTCTAATTTCCGTTCAACTCACTGTTGCATTGTTTTGTGTGACACATTTTCCTTGCAGAAAGGGGAAAAAAAGAACTGATTTTCCTTGATAGAGAGCATTTCAATTTCCGATGGGAAGGGTAGGAACATAGGATTCCTTTTTCCCATGGTAATAGAAATTCATAGTAC
>BMK_Unigene_015735
TGAATAAAGGTCAAATGAGAACCAAATTGGGCTTGCTTCTTTATCGTGGAGAGTAAGTGTGAGTATGATGAATGTCACAGATCAAAGGTTGGCCCAAGTGCAGTAGAGTGGACTTTATGTTAGGCACCATAGCAGTAGAGTAGACTTTATGTTAGGCACCATAGAGTTGGACTGCATATGCATACTGTATGATGTCCCTACTGATTCTAAAAATAAGACATTTGTAGAGTTTGTGGGGCCTTTTAGTCCTACCAAATACAAGAGAGCTTTGGAATTTAGCCATTTTTAGGAAAATTTAAAGACTATTAGATGTTCCGGTTGTGCAGTCCAAGGTTGTTAAGTCAATGGTCAGAACTATAGGAACTATTCTCATAATTTGCTTATCGTTTATTCAATGGCCTTAGATCGGGCACTTGGAAACATGTAATGGACTTAGATTTTCTGTAGATGCTAGATTTGAAACCCTCTTGTATCTGGTAGGGCTAGTGGGCCCCAGAATCTTTGACTTGTAGCTGTAGCCTCCAAATCATGTCCCATTGATCACGCCCAATTGTTCTATCTTCCACTATCAGGTTGATCATGTCAATAACATGTGATTAAAAGGGTAAAGAAAAAGTCAAATCATGTATGTAGGACCTGATTGATTTCAGAGTGAGCATTACACTAGTTGGACTTTGGAGTTAAATGTTCTTGGTGACAGATGAAGGTGGGACAATGATTTTGAACAGTTGAGTTTCAAAGGTGGGCCTGATTATCTTGATAGCTGACTGGCAACTTTATGACTATTATACAGTTTCTTTAATCCCCGTTTTCTAAGCCATTTTCTGCACAACAACATTTGTGCACTCTTTTTAAAATAGGATACATTGTTGGCTTTTTGGGATCCATTGGCCCCACTAGATAAGTGTAAGACCTTGTTCTCAAGTCCATTGTTTGTTGCTAATTGTTCAACTTTAGGTCACAAAATGGATGGTCAAAATAGA
>BMK_Unigene_015736
GAGTTTAGCAACGAATTCCAGAAGGTACTCTTATTTTTTCATTCATGATACCATCATCTCCAGCACCTTCTTTTTTAGGAATTTACAGAAAAAAAAAAACCCTGTAAATGGCTGGTGCGCAAAAAATACCCCATACTATCGACGCTCAACACTGGTTTGATGCTCAGCTAGCATTATTCTCAGTCAAGCATCGAAATCGATGCTCAATACAGGTTTGTGCCTCAATTGATGCTCGTGCTTTCTTCCCGTTCTCCCTCTTTATCATCCCCCAACTTCATTTCTTACCCAACTCACCATCCTCTTCTCCGATCCGATCCCTGCAATTCTCTTCAGATGCTCCTTTAAAAGCCCCTTCAAATCGTACTCTCTGGTCTTCTTCCTCGTAATTTTATTTCTTTTCATTTTCCTTTGATTACATACTCAATCTCTCGCTGTAAAGAGGATAGTGGAGAAGAAGAATCTAGAAGCGGACATTATAATAAGAGAGAGTGGGACAGAGATACACTAGTTTTTTTTTTTTAATTTTTGGGAGGGGAGGGGTTTTAATTGAGGTGGTTGGAGGGAAGTGA
>BMK_Unigene_015737
CGGCAAGCCACTTGAGCTCTAACTTCAATTCAGGTCATGTGTGAATCTGACCTGCGCTAATTATTGATCGTCATAGAGAAAGCTCCGACGATAGAACGATGGGAGTACTCAGGCTATCAGCTACGGCACTCATTCCCACGCAAAGGGAGCACCTCGAGCTAGAATCAAGCAATCACGCCTTGACCTCTGGGGAGTCACCGAAGCATTTCGACATCATGGCGGCGGGATATCTCGCTCCTTTGCTTCCGCCCACGTTTTCGATAGCTTTACGTACAGCTGCCTCTTCTTGTGCAGAGAGCTTGATCTCCGCTGCTTTCGCATTCTCCTCGAGATACTTGACACGCTTCGTGCCGGGAATGGGGATGAAGTCGTCCCCTTGGGCAAGGACCCATGCCAATGCGAGTTGGCCAGGCGTGCAGCCCTTTTCTTCTGCCATCTTAGACAAACTTTCCACAAGCTTGAGATTGTCACCGAAGTGCTCTTCGGAGAATCTCGGGTGATTCGATCTTGTGTCCTTTGCATCAAGGTCGGCGCGGCTCTTGATACTGCCAGTCAGGAAGCCACGGCCGAGGGGCGAGTATGCGACAATCTTGACGCCAAGTTCACGAGCCGTCTTGAGGAACTCTGTCTGCTCTGACTCAATCTCGAGGGCAAACGGCGAGTACTCCATCTGTGCTGCAGCAATCGGGTGCACTTTGTAAGCTCTGCGTAGAGTTGCGGCCGAGCATTCTGACAAGCCAAGGTAACGGATCTTGCCCTCGTTCTTGAGGTCAACCATAGCCTGCACAGTTTCCTCGATGGGCACCTCGGTGTCGACACGATGTTGATAGTACAGGTCAATGTGATCGACGCCAAGCCGCTCCAAGCTTGCATTACACGCCTCCTTGACATACTCCCTGTCACCGCGCACCTGCATCTTGCCCTCGGGCGTGATGAAGTTGGCGAACTTCGAGGCAAGGAAGATCTCCTTCCGTCGTCCGGTCTCCTTGAACCACTTCCCGAGAAGCCTCTCGTTGGTGTGCGGACCATAGACATCACTGGTGTCCCAGAAGGTAACGCCAAGATCAGCCGCTTTGGTAAGAACATCGAGTGAAGCCTTGTCATCATATCCGCCGAAGGACGTGTAGCCGAAAGACATGCCCATACATCCTAGACCTTGAGCTGAGACATTGTCGTCGCCGATCTTACGAGTGGGATACTTGGCAGCCATGATTGTGGACTCTTGCG
>BMK_Unigene_015738
GTTGTGTTGTTGTACTATACTTCTGACATCATATTAAAACTTTGAACATATACCAAAGTCGTGGGGAAGCAAACTCAACTAGATATTTATTTATGCCAAGTCTTCTACATTCAACAAATCCAAGAAAAGTTACCGCAATTCTAATCAATCAGGGATTAACTCTAGCACACAGCTGTATTATTATTGGGATATGAGAGATTTTAAACTATATTTGAAATTTGTCCTCTGAATAGAACCTGTTTAATTGATATGACTAAAAGATGATTAAGACATACCATCAAAGGAAAGAAGTACATCACATGAAAAGGAAAGGAGAGTGCAAAATCATGCATAGAATACATTGATGGAAACTTATTTGAAATGTTGTACAAACAAATTTTAAATAAGTGCGTTGTCACGCTAATATCATATGTGTTAAATAATCGAAATCTAAATTAAAAAAAAATAAA
>BMK_Unigene_015739
TTTTGAATGGTAACATGACTCAAAACCCCAAGCTCGTGGTTGGGACAATGGCCGGCTTCCAATTGTGCGAAGGACTCATGTCAAAAAATGGGCTTCTCTACACTCCAACACTAAATATTATCTTCGTAGCCGCAGCCCCAAAAACACTTGTGACAAATATAAAAAGAATAATAATAATAATTAATATATATCCAAGTGGTTACCACTGAAAGGATGTCTCTCTCAGACACGCAACTAATAATCTAGTATTTTTGTGCACGTGCCTGAATGCGCCAGGCCTTGTCTATAGGTCCTGAGATGCAAGATGTCATAATGGAAACTGTGATGTAATGAGAATTTCCC
>BMK_Unigene_015740
TGTGTACGATGAATCATCTGGGTAAGTAAAACATGTTTCTTGTGATTCAACACATGATTAAATCTGTTTGCCCATTTGTAATAATTCCTCTGTAGAATTTAGCAAAATGCTTCAAGCCTCTGATCAATGCAAAGCTGTCAGTCATGTAATTCACATGCAAGTGTAACACGTGATGTTTTTTAAAATGTACATTTCAACGGCTTTCACATTTTAGTGTTAGCTGCCCAACTGGGGTGCCACTTAGCTAAATTCTAATGTAAGCACCTTTAGCTAAACTCCACACATCAATTCTGTGTTAACATATGGAAAACCACCACCCATGAAAAAATTGGACTGGCATGCTATTAGCTTATGGAAGTCATTACCTGACCTGGAATAAATTGATCAATGCACTGTTATTCAGGTGAATTAAAGCATACTTGATTCTCATATGCGGATGTTGCTGTCATTTTAACCTGAATAAATTGACTGCAATTTATGGAATTCATTAAAGCCTTGAATATATTGAACAATGCATGATGTTGCAGTCGTTTTGACTTGTGTATGATGAATGGTTAAGTTCTTCTATATTGTCACAATGTCAAGAAACCTTTTAGGTGAACCCAATATGCCCAATGAGAATAACAAAGATATATAATATTTATCATCTTTGTGCAAGTATATATGCTTAATACATTTTGGTGTGGTGGATTTTTATTTCATTTGTTTCCTACCTGATTAGGTTTTATGCATTTTCTGATACACCATCATCTCTTGCTTGTCCATGACCGCATATGCTTCTTGTTAAATTGATATCCCTGTACCTTTTCCATTGTCAATTACTTTCTAATTATTTCATATTTATTTCTGACAGCTACTACTATAGCAGCACTTTA
>BMK_Unigene_015741
TACATATTTTCACAGTTGATAGTAGGTGGAGTAGAAAGAGAATTTAAGGCTCTGTTTCTTTAGTGGAATTTCTGCCAGGAATTCACCATGTCCAGGAATTCTTGGACATGATGTGACAGGCCGTTTCCTGAAATTTTTGAATTTCATGTTTATTTACTAGCATTACTAGCATTTCTGAGTTCCAGCCACACGAAAGGTCTCTTCTGACCTTTGAAAATCTAGAAATTCCACTTCCTTTGCATTTTGGTGAAATTCCTGGATGCTCAATCCCAAAGGAGCATCCAAGAATTCCACCTTGTCTAGAAATTCAAGAATTCCCCGGAACGAAAGAAATAGGCCCGTGTGTCAATGTTGTCTTCCTCAAAGGTTTAGCATTTCCATAAAATAAAATAAGTATTACTTGATGATAGTTATCTATTTAAGGGGCCCAGACTTGGCATTTTATAAGCACAGCAAAGTCCATTCACATTGTGGGAGTGGGAGTGTGGGACTCTCCTAAATTAGATAAATGTGCTCCCACGAGCCACACCATATGCACTCAAGCTCAGGAGCACACTTGGGCCCACCTTTGATCAATGCAGTCCTTTCACACTCTTATGCTCATGATCGAGCACCATCCCAATTTCACTCGCATCAAATCTTTAAAAAAAACTATGGTTAAAAGACCTCTAAACAATAAGGCTTTTAAATCATGAGTTAGGATGATCCAATGCAGGTGATTTTTTTAAGCCATTATTCATAAGAGACCTTTCCATCATATACCCTACTAATAATAAGAAGGCATCTAAGTAGGCCCTCACCATGTAATCTATTCTATGTAATCTATTCTTAGTATCAGGAGAAGTTACTCTGAACTGAATTAAAAGGCACTCAACCAAAAAATTGTATGTAGTCCCCAATGAAACAAATATATGCCAACAATCTTATGTTTGATAAGGCCCATGGACCATGGGGCTACACGCGTGCGGACTATAAATTTGCAAGAGCCCCGCGCTTACTCTTTATATTGCAGGACTCTCGCGGGAGAAAACATCTCATTTAGCATTGAGCCTACAATTCCTGCAAGAAGATCATGAAATCTTCAACAATAATGCTTAATTTTTAAACAGCATTTTAGTGATGCACACCTGATCTTGAGACCCATTCCT
>BMK_Unigene_015742
AAGGATACCTTAGCTCACCAGCTAGACCCATTCCTACTTGGATTTCCTGAAAGTGGGGCACATTACAATAGCTGTTAAATTAACCTTGCCTATACTTTTAGAAAAATCACAACAATCCTCATATGAATAGAGCGAACAATAACCATGCGTATGGTCAAGATTGCAAACAGCAGCCTACATTAACAATCATCCACTTGTTGCACTGGCACGGCAATAGGCTTGGGGCAGATATTCAAATTATATCCCAATAAAAGATGACTCCCCTTTATTCTCCAAATGCTGTCGTGCACAGTAGGGGTTTTCCCTTCTTTTTTTTTTTTTT
>BMK_Unigene_015743
GTTCATCTCATGGTATTGCGATGCTACCAAGCGCCTTGCGCCTTTTTAGCTACACTCGAAGCTTCCGCCCTAAGACAATGCCATACAGAAACCCAAAACACACAGCCATTTAGTTCATTTGTCGGATGAGGGCGTTGATGTAGTCCTCCCGGTTACCAAGGTCACCACCCTCAACGAAGTGCTTGAACTTGCGTGTTCGGAAGCCTCCAGTTGGGTTGCTAAGCTTGAATGGCCAAAAGAAGTTGCTGGCTTGCTTGAAGTTTGGTCCGACAGTGTAGATCTCGTGGATCAAATCTTCCATACAGACGATTCCGAGCTTGCCAAGGTGCTCCTCGATGATGGCATTGTCTGTGAGAGGAATGCGCTGCTTCTCTGTGGTCTTGGCATATCCTCGCTTGTAGATGAGCTCACGAACAGACTTGAGGTTTGGATATCCGTATGCGACGAAAGGCTCAACAATCTTCAACATCTCAAGAGTAGCCTTGGTCAATCGAATGAAGACACCATTGTTGATTTGAAGAAGTCGGAGGAGCTGGAGGGTCTTTCGCTTCTTTGGGTCGATCTTGTTGATACCCTTGAT
>BMK_Unigene_015744
GGATACAGTCACCACCGCCCTGCTTATTAACCAAAATACCCTTTCACGTTAATGGCTGGAAAACACTAAACGGGTCGCCCCATTAATAATTGGGTCGGTGGGGTCCATTCAGATTTCAAGCATCCATCAAACCATGGATGACAGTTTTCAGAACCAGTGGTACAAAAGATTTGAAACTTTCATAAGTTATTCATGTATGGTGAGATAAAATCAATTTTATGGTGATGGTAAGATTGAAACTTAGATCCATATGAGTGAGGATAGACAGATGCATCTTTTGAATGGTTTGGATCTTTAGAAGGTAAGATTTAAACAATAATACCAATGTAACTCTCATGGCTTTTGAGAGAAAAACCAATCTTTATGGATTCTTGTGTGACCCACTTAAATGTAGGACAATCACTTGAGAATAGAGTTATGGGAAGGTCATGAGTGTGGATTAGAATTGGAAAATATTTAACCCAATTTAGAACATCCTGACCCTTGAGTTAAGGGCCTGATCAAGTCCTCACGTACAATATATATCTTTGTTTTAAGTTCAATCCTACATTGAGAATATGTCGGTGAGTGACAATTGGGGTGTGTACCACTGATTCATACGTACAAAGGCAGTGAGTGGTGAAGATCAGGTTGGGATTGATGATAAGGGGTCCTCCAAGCAGCTGCTGAAATAATTATTTCTCATGCAAGCCATGCAAGTTGGCTCTCAACAGAAAATTAATGTGTGTATATATATATATAAAACACATTTAGATAAATAATTTAGGTCAGAGTCAGGGTCCAGCCCGGACCCCAGCCAACCCTGACTCAATTTATGACATTATGCAGCCTAAAGCGCCCTAAACAAATGAAAATGTATGGTTTTATCTGAACTCCATGTAAATGGGCCACATTTTTGTTTATTGAAAGGAATAAAACATTGGCCCTACCAGAGGTTTACAAATTACACTTCTTTTAGTAAGTTGCCTATCAATAGATATGGCCTTCCAGTTATCATATCAAACGATAGAGATTATGAGTAGGTTGGGATTTACATAAATTGAGAATGGCAAAAAAAAAAAAAAAGTCCACATTTTCTTAGTCCCATATGCAGTGATCCTGGATTTAAAGTCAAGTATCAAAATGAAGGTTTTTAATATTCAAAATTTATGCAGAATCATCAATTTGTAGTTAGAAAGCTAAGTAAAATATATATAACTTTGGAGTCATATGAGTTAGAAATTATGATCGTAAAGATGGAATATAAGGATAGCAAGTTTGGCAAATTGGAGAGTAATTAATATGTTTTACCCAAAAAAAAATAGCGTAAAAAACATGAGAGTATAAAAACTGAGAATCTGTACTGCCATAATATGAAATATTTTGATATCTAATAGCAACACGGGAGATGTGAGTTGGATAGAAAGTATGATCAAATTTTCATTGAATAAAGATGAAAAGCCAATGCTTTATATGAAGAATTTCTTACAAGACATCAGTTTGGTAAACACCCATATTGAGCCTCAAAGAATAGTTGATAACGGACATTAAAGTTTAGTCCATCAAGTGTTGTTCATTCGTAAAAATTAAAACATTGAATCATCACTCATTGCACTCTTATTAAGGTCTTAGTCCTTAACATCCCAATTCTCCACCTTAGAGCCAAGGTCCACAGCCCATTGGCCCGAAAACCATGCTCATCATTTCTCCAATTTCAACCACAGTGCAACTACAACATTGATATATGGACCACTAAGATGGTTAAATAGCAAATGACTTGTGGATTATGGCCCAGTACTACATCAACTGTTACTCTTTAAACAATAAAGTGCATGGTAATAAGCCCCTAAAAAAGGGTGATATTAAGGTGCTGAAAAAAAAAAAAAAAGATTGGGTT
>BMK_Unigene_015745
CTCAAATTCAAACAAAGTTGACCATGATGCATCGAAACTGCAATGCATAACAGTGAGTCAACGATAAGGCATGGGAAATTTCATGCATTTAAAAAAAAATTAATGACCATATACAGACTCAGATGAAGGGAGACGGAAATTACTCAAATTTCAATAAATCCAGGACAGGGATATAGGTATCTCATGCAATTGCTTGATACCATGAGAAAACTTATAAGAGTTCACCAAACTATGAACCTCATAAGGTAGGAGACTGTCAAGGAAATCACAATGGACCTCTTTGTTTATTTGTCCCTTCATTCTGCTGAATATTTTTCTTTTTTGGAATTATCCTAGAAGTAGGATTAGAATCCTAAAAACCCCCACCATATGAGAGCTGCTAAAGGGTGCAATACAAATTTCTGAAGGGTAAATTTTTGCAAATTGTAGCTTTTGCTAACCAAAAACACATCATATTTTAAAACCACCACCCAGGTATGGACTTGGAAGATGTTATCTGGACTGGTGAATAATAGTTAACATAGAAATTTATCTTTTGATCAAAAATGGAAAAAATAAAATAAAAGGGCAAAAAGT
>BMK_Unigene_015746
GTGAAAACGCTTGAACCCATTTCATTAAGAAAACATATCATGTCCACAAGGACTCCCTCTTAAGAGGCTCTTGAATTACATTGCTAGAAGAGGCATAGTTGATGAACTGTGGATGGTTGTTGATGTTGTTAGGAAGAAGAATCGATTTCTCATCTGGGTCCATTGGGTTATTAGGTAAGGGTGGCTGATCCTGCTGCATTTGAATGCATAAGATCTCGGCTTGGGCCACTGCAAGCTGCATCTGCAACTGGGACACTTGATTTTGCAGGAACGAGATTGCCCCGACACAGCCATAAACAGGATCCCGCACCCTCGCATGCGCCTCATAGACTAGGCTGCTGACAGCATCTGCTCTTT
>BMK_Unigene_015747
ATCAGTTACACATTAAAATAAATCTCTTTTCATTACTCTCCAGCCCAAGCGCAAGAAGCGGTTGATTTTTCTTTCTCACTAGCAGCAGCAGTGGGCAAAGCTTGATGATGAAGTCGCTCGTAGAATAAAAAGAGAATCTGCTGCTTTGAGTGCGTTAAGACTTAGCGAGAAAGGAATCGAGAAAAATCGATCCGATCAAATGTCGAAGATGAAGCATCTCCTTCGCAAACTCCACATCGGAGGGAATAACCCTAACGATCATCATCAAAGATTGCCAGAAAATCGACACGCTTCATCTTCTTCTTCGTCGTCGTCTTCATCATCATCATCATCATCA
>BMK_Unigene_015748
GTACAAAATCCACTCACTCGGAAACTTGAAACATGCATTTTAAGTAAATTACCAGTTAAATTACATTACATGAAGATCCATGAACGTAACTACAAATCTATAGAGGGACACATCTCTACAGAGAGAGGCTACTTAGACAAACTAACCAGCTTTGCTGGAATTCAACAATAATAAAGGCAAACACGCCCTTCGTGAAATGCTAATTCATATCAACAGATTAGACCCATATGTTGGCAAGAAAGCAAGGTGTATAACTAAGTCAACCTTCTTTTCAACACTAAATGAACCCAAAAACAAAAACTAAAAAAAAAAA
>BMK_Unigene_015749
GGCAGGCTTCTACACGGGAAAGTAAGATTTCTCGCATAGATGTTTAGGGCCTTAAAAAAAAAAGATTCTTCATACAAATAGTGACTATTAATTTCTTTTCCTGCTGCACATGGATGGACCGAGTTTCAGACAGTAAAAAATGACTGATAGTTTAGTAGAGATGGCTTAAGTTTCCAAGTTAATTGGTGGATATGTAAGTTACCCTGCACTTACATCTAGACAGTATGAGCAACTGAATACTTGTCTTTCATCATATGCAGGTATCTCTCAGAGCAGTCCCTTGCTAAAAGCCGGCATTAAAGTTTGTATGTAATCACAAGTAGGTATGTCAGTTGCAGCAGTCTTGGAATAGTGTTGATATGGGCTTAGAATTGGCTCTGTGTTCAAGTAAAAAAAAAAAAAAGAATGAATTGTATGTTCAAGATATTGGAGTTTTGATTAATCGTACTTACACCTCATCATTTGGCTTTTCACTGTTGTTGAATTTGATGCAAAAAGCAATTTTTTTTTACCTACAAGAAAGGAAACTTTTTTCGGAACCTAAAAAAGAAGAGTAAACTTTATCATTGCCATTCTTTCC
>BMK_Unigene_015750
ATATCATTTAACATAAACTACACTTCAGATCACTTTTTACATGTAAAATATGTCAATGTCATCCATTTCAAGAAGAAAAAATGGTTAGCATGTATTTAATTTACTAGTTTGATAAAAATAGGTCAGTTAACAACAATGAATTAAGCACATACATGAATGATTTGATCACATTTGTTCAGATCCCTTACATTTGACAAGGTTGAATAATGGACTCTTTTACCTCGTATTTCTGCCTTAAAAGGAGGGTTAAAATGTGAAAATTAAAAGAACTACAAAATCCTGCTATTTGGGCAAAACAGGTTGCAGCAGGACAAAATAGGTTCTATTGTGGGCCTTGTGGACGGAGCAGTCCAGGACACCTTGCAATCACTGGGATGGGCCTGAACAGAATGTTGTTCTACAGTTGGATATCTATTCCAGTCTGCACTCCAAAACTGAACATTCCAGCTGAAATGGAATGAAATTGACAACTGCAGTGATAATCTTTTGCAAGAGTATGGATGTTTATGACATTATTTCTAGGTTCTCTCCACTTTTGGGTATGGGTTACATCAACGTTTTGATTTCTCTTGTAACCAGTGATACAATAACACAGTTAATACGGATATTTATTTATTCTGGATGTGTTGTTTCAATAATGAATCTAAAGCTACTATGTTACTTAAATAGTTAAATACATTATTTCGCTATTCTGGCTCAATATTGATCGGAATAGAGAAATAGAATTCGTGTAGCCG
>BMK_Unigene_015751
CCCATTTTAGAAAAAATACCAGCTCCCATTTGCTTCCCTTTAGTAATGAGAAAATTCCCATCATTTGAAATGACACAGGCGCATACATGGAGGAAACATGGCACGCATGGGAAACAGTCCTCACAAAAGTATCAAGGAAGATTTTATAATTTGATTAGGATTGAGAGTCCATAATTAACAAATCTAATAAGTTTTAGTGGTTAGGATCCTATCTCTTTATTACTATCAATTAGATTGCCAGTCGGTTATTTTGTTGAGAAAATCTCTATTCATATGTAGGGATGCTGGCCAAAGACATTCTAGCATTATGTGATAGTTAGTTTTGAGAACATTGGGGTGAAACCTCATTTCGCATGAATTATATCAAAACTTTGAGAATGAACCACTCTGTCTTGAAGACTGAAATAGGGTGTGAAGGAAAGTTATTGCCTTTTGGTGTGAAGCCAAGATATTTGCTACTCAGTTCTAAAATCAGTACTGCTCCTTTGTGAATTCAATTCCAAGAGCTATCATTCAAGGGGGAGAAAAATCAATTCCAAGAGACCCTAGAACAATTGGAAGTTGCTCGTCATTTACAACTGAGGTTGCATGTTCAAGTCATATTAACTTGAAACAAGTATGTATGTTTAATTTGTGGGTCATTGTTTTGTTGTAATTGCAACCCACTTGTTCAGCAAAGCTCCATAATCTATCTGGGTATTAACCATACACACATGAGACATCAAACTTGCAAGTTTCGCTTTTATTGACCCCATTATGAGAATAAGAAGATCTATCATGAGGATGCAAAGCATCTGAGTTCTGATATATCAGTTTAATTGGCTCAATTGGGCTATCCTGCCCATTGATTAATCTTTCATCAATTGGGTTATCAAGCAAGTTTTGATTCCATCCAAGTGTATTTGAGATGAAGCAATAAAACTAGAGAAAACCCAAGAACAATTAAACATTTCAGGTAGAACTGACACCAAACCAGCCTTTTTATAAATTCCAAAATCATCTGTTCTTCCTTCCTTTCCTTCTTCTGATCAAATATGATGGAATTGAAGCTTAATTATATATCAGTAGTCAGTAGTAAGAATTGAATTCAAATTAGAAAGTAGAGAGAGAAGA
>BMK_Unigene_015752
TTTATCTTCATTCCTATCTCAAGGTGAGACTGAATATCTCAAACACATAATATGTCATGAAATGTTGTTCGTTGAAAGGTTTAATCATTCTTACACACTCTGTTGATTAGCTTAAGTTCTGGCAATAATTATTTGAAATGGAAGTTGCTGAATTTGATGCGAGGAATGAGATTCTGGGAGCTTTTTACCCCACTGCACCATTCAGATATAACCATTTTACTGTAAATTGATACTGGTTTCCACAAAAGGTATTTAGGGTTAAATTTTTTTATTAATTGCATATCATATTCCATGGAGAATTTCCTCCTACGAGCAACAGGATGTGGAAGTTTCCATCCCGACCCCCCATAAGGCAGGGGTGTGTGTGTGTGTGTGTGT
>BMK_Unigene_015753
AGTTTGTTATAACAAACAGCAATGATTTGGACTACACATTGCAAGACCTGAAAGAAAAAAAACATAATAATAATAATATACATGGCTGCGTTTGTTTCTTTTCCACCCCCAAAAAATAACCAGCACCAAGAATGTTTTGGAATAAATAACCAACCTAGTGAGATTTTAAATTCCGGTGCCACCTCAAACTCAGTAAGACAGAACCTAACGACCTTCAAAAGCACTCAAACCAAATGCATTCATATGAAAGGAATTGGAGGCAGCACTTTGCAGGTTCCCTCCTGCAAATCATGAATTTTTTAATAGTAGACTGG
>BMK_Unigene_015754
TCTAAAATCCTTCCCTTCTTCATCCTGCTTTGATGCAGTGTATATTGAAGACAAACAAATACTTAAATCCACAACCAAAGTCCTGTTCAAATACTGAGCTTCACCTAACGCGCACAAGAAGCTACATAGGTAATGATTCATGCTCTTGCATCTATCCCCACCTCCCATGTAAATCAAGAATCGACCTTTACTAAATGCTGCCTCGGACTCAACCACAGTAAGCGAATCATTAACAGTTTCACCAAACATGAGCAGCCCAGCATCAGGCAACTGCTGTTTTGACGCAGACCCTGGTTTCTGGTTCTTTTTTCTTTTCCTTGCATTCAAACCCGAATGGTATTCTCCAATCCCAACTACAGCATAATTACAATTTCCTGAGCTTGATATCACAAATCGACGGTAA
>BMK_Unigene_015755
CGAGCGTTGATAAAGCACCCCCCTGAATAGGATGAAAGATCATCACAATCAATAAAAATATCTTCTTTAAAAAGTATTTAAATGACACAAAATTAAGAAGGGAAAAACTACAATTAGATAAATAAAAAAAGGACGGGTGTTATCTCAGGACACCACAAGTTAATGCCGGTAGAGTTATTTGATCGCAACTTTAGCAAGGAGAATTCGACCAAAAGACAATAGCCTAAGTGTGATTTTTGGTATAATATGTTACAAAACAGTGACTGTATATATCTACCATAGTTCACAAACTTGCCCCAGACTAACATTGACATGTGCAATCAGCAAGTTGACATGCTAGAATTACAAAGGGACTCACCGAAACTGTTGGGCACATGAGTTTATGGCAAGACTATGTTGACTTGCTGAGTCAGGCAAAGGATCCGGCAAAAGCCAAATATCTTCCGCTTACTCAGCCAAGTCACTTTTTTGTTGTTTTAGACATAAATTTAGGGTAAAAATATGGTATTTTCAAAGAATCTAAAGGCTAAAGGTGTGATGATAAAAGAAATATATATATATATTAAGTAGACTAAATTTTATTAAAGCAGCACATCAGTAGAAGAGAGACACAAATGGCTATGAAAACCACCAAGGAATAGAGAGACAAACAGGCAATAAAATCACAAACTAAATACTCCTAGTGCTATTTTGAACAATCAGCATTTTGACAGGCTCTAATGATTTACACTCTCAGCCAAAAGATCTGCAATCAAGTTTGCACTTCTCTTAACATGAGTGAAGTAAACTTCTGCATCCTTGGACAAATCCAACACCTCTTCCACCGCATCCACAAAAATCCAAAGGGCACTGGATATTCTCAAGAAAATTGACGAAAATACAAGCAGCAGCTAGATTTTCATCATATATGGCAGGCAAGGACTCTCACTCTGTTTTTTTTTAATGGTACAGGGACTCTAACTCTCATTCCCATATCTTGTATAGTATCAGCAGATATAGAAATTCTCGTATGAGAATTACATAATATATAATTTCATACTATAAACTACATAAAACTAAAAAAAAATGAAAGAGAAAAAATCAGTGGCAAACCAGGCTTATAAACTGTTATTATTTAAGGGCCCTTAAAGATGTATACAATCTCATGTTCATATTCATGTAAAGCCTACACCTAATTGAAAGCAAGTACTTTCAACCCCCTATGAGAATGAGAGAGAGAGATGCAGATGGTATTTTCTCAATTTAAATACAACACATGCACACGCAAACATATATATGGTATATTGTGATATTTTATCTATGACCGCTTATGACTTTCTGACTTGGAGTCTCCAATCAAGACAACTCGACCAGGCGGCCTGCCAGGTTTTTTTTTTCTTTTTTTTTTGAATGG
>BMK_Unigene_015756
TTGGTGGGCCATCAACCTACATGGGAAAACTTTTCCTCACTAGTGCGAATTGTTGGCCCGTGTTGGACATTTCCTAATAAAGTATGTATGAAACCTATTTTTTGGATCTAGGAGAAATTTGAATGAGGATCAGGATCAGGATCCAAGCATATAGGATCTCGAACATTCGGATCTGAATTCTGATCCTTGTATGTTCCTATTGATGATCTTGCCCCAAGACTATTACATCCGCATGAGTAGAGACTTAACCTCAATGATATACCATTTAGTAGCCCCACTTTCATATTTAAATTTTTTTATTGAAGCTCTGTTATCCAATTATATATAACTTCACATCTTATTGTTGGGGCTGGATCTGGTTTGGGACCCCTTTTTTGTTTATCAATGGAAGCCAGATCCGAATACAGCAAATAGATTTCGTGTTGCATCCAGATCCTGATCTGAATCTGGCATATGAAAACGGATCGGGTCCAGATCCACCATGGTTCTGCCCCGCATCTGACCGACCTGTTTGCATCCCTAGTTTTGATGCTTGTATTTTGCAAACTAATGCACAGGTTAATTCTGATGCTGCCAAGCAACAGAACCCTGCAGTACTCTTCCCTAAGCAACACTGATATATTTATTCCTATTCCTAGTAAAATCTGTTGAATATTTTTTAATTAATAGAAAATTAAGGAACAACAGTTTATTTTTTCTGCCAACAGACAAGCTCATAAAGTTTCCTTTTGAACTTGTTGATAAGTTAAAAATAGGAATGAAATGGGTTGGGCTCCTTGAAACCAATGCTTACAGGGACCCATACCAGATTTGTGTCCAGGTTACCGGGCCTGTTCCATTTCTGAATTTAAATTAAAGGCCCGAACCCAGATCTGAACCAGATTAAAGGCCCTCTAGGCTCAAATTCTTTTATACTATTATTTTAAACCATATACAGTTTTAGGTATGCATATACATATTAAAATTTTATTATGAGAACCATCCTATGAGTAGTCGTCATTGGGGCCCACATGTACTACCTAGATAAAAAATCTATCACCCTCAACACTCACCTGCTTGGGAACCATCTTCACAAATTCTCACATGAGAACAATCCTCATGGAGATTGTAAGAATAGTTTTAGACCAACCTAGATAAAAAACCGTCTCACTACTTTCCCGGGAATTGAGACACTAATTTGACACTCATTCAGTTGTTACTTTTGGATTGAAATACCCATTTTTTTCATATGTTTATACCATAGATATATCTGGGGCATCAGAGTCCTTATTTTTAATGATTTGATTATGTTGATTTTTGGGGCATGTAATCCATGCATAGTTCTTCCCATCCCTATCCTCCATTATTTGCATGTATCCTGATGGCCTCATGAAAATATGTATCTCATATAGGAAACTGAGAACTGTTCTCACAGGCCATGCATACGTGCGTGCATGCATATATACATATATATGCAGATGATCAGGTGTGGATGTCTTGCATAGTGGGGCCCACCTGGGGCCTCACAGGATTAATCCAATCTTTCCACCCTAAACCACCCCCTTAGCTGGTGACAGATCCCATGGGTTTTACACCGATCCAAATGGACTGGACTGTTGGA
>BMK_Unigene_015757
GTCATGGATCCCATGGGTTTTACACCAAACCGAATGGACTGGACATCTGGATTGAAATCAAATTAAATGTTGCATTTAACCACCATTAAACTTGAGGGCTATAGATCAAATGGTTAGGATGATGGGATTTACTTGAAATTTTATATATGGGCTGGCTCCCATTTGGATCTTTCAATCCCCCACCTCATCCATGATTGGTGGGGCACCACAAGTTGTAGACTTGTGGCATTGGGTATTCACTATTCAAGTTCTCGCGTGTAGGAAAAATCAATGGGCTCAATCCAGCATCCAAATTTTATTTGGGTCATGCCGTGGACCTGACCCCAAACCTAAACTAAAACCCAGTCCAAATATTGGACCCATACCCAGTTTTTTTATATATGGGCCCTTTCAGCACTCGGGGACCTATTTTCATCCCTAAACATGGGAACCGGATCAAAACTCCTAATCTCTGTCACAAATATCAGCAGCGGTGTTTTGAAAATATTGCGACAATATACCTGAAATGATATTTTCTTGCTAATACTACATTTTAAAAATACTTCTCAGTTCTCAATAATGAAAATATCATGAAAAAACTGTGAAAAACGATGAAAATTGGAAAAATCTATACTTTTCTTATATCATTTTATATTTAGCAATTATTTAAAATATATATATTTCTGAAACATTTTCCCATAAAATCTTGAGAAAACTATAATTTTTAAAATATCCCGACATTATTACCGGAATGATAATTTCCTGAGAATGATATTTTTGAAAATGTTCCTAAGATCATGGGAATATTAGTAAAGGTATGTGAAAATTACATGATCTTCAAAAACTTTGCAAGAGAACAGTAGCTTAATCATCTCTTTTCTAATTCCCATGATAACCAAATACATAATAGTTCCTTACATTTTAATTATACAGAGATACACACTGATCAAAAAAGTGTATTGATGTTTAATAGACATAATTTCTGTGCTGGAAAAACTGGTGACGAAGGATTCCAACTTTCCATTTCATGTTGATGTCCTTATTGCAGTTCATACTTCTGTTCAGTGTTAACTATGGTCTAAAAAACAAACATAATGATTAATGATAATGACTGTAACACATGATAGTGTGTGTTGTATGGAAGGCCAATGATGCAGCCTTTTTTTGTCCTCCATTTTCTTCCCTTTTATCTTCAAGTGGTATGTGTGAATTGTGAATCTCTCTGGTACCGTCATAGAGTCTTTGTACTATTGTTTTTAATGATAAGTCTGCTGCTATTGATAAAAAAAGAAAAGAAAAGAAAAG
>BMK_Unigene_015758
TGCAGGACTAAGCAGAGGTAGGAGGGGTGGAGATAGCATACCAGCGTATGGATTTTGCCATGCTCTTTTTTGAACATGTTCCTATGTTTATATATATAGAGAGAGGAGACAGGGAGGTGGCTCTGTCAGGGATCTGTCCCATCGTAGCCCACTATTCTTTAATATTAGTCCCATCGTAGCCCATCCTGTCCCATCGGGCCTTATCCCTGCGCATTGGGAGTCGTGGACGCCGTTCTGTCGGAGATTATGGGTAGTGCCCTTGTATTGTCGCACGTTCTGTAACATGGCTGAGTCTCCATAGAGGTACAGCTGCAGTGCTCAGTACTTTTACCGAGA
>BMK_Unigene_015759
CCTTAATTTGCTACACGCTCATATAAAGGTTGTTGGTAAACACTCACAAGTCATAATTTCGTATAGTATGTAGCTACTGAGACTTTTGCACTCAATCAAGTGAGATTTTCTGAGCAATGCTGATGATGAAAAGGCCAAATGGATAGTGACAAAATATACAATGAAAAAGAAAAATGCATCCCATGAATATCATGATTCTAGACAACGGAACCCTGCCTGTAGAAGACCCTAAAAGAAAATGGACCAAGCTTCATCAACTTCTCAGCTCATCTCTGTACAAAAAAAAAAAAAAAAAAAAA
>BMK_Unigene_015760
CAAAACCGCATTCGCAAAAGCCCTAAAAAGAAATAAATGTTAGGGTTTCATATTGAAAAACTCCTAAAAGTGGGGGATTTTGCAAAAAGATGAAATCTTGACAAACTGCATGAGAGAATCTTCTACCGATTCGTCTCCGATCGCGTCGAAAGATGAGAAATCGCGGGAGAAATTCCAAAAAGGGCATGTGATTTCTAGGGTTTTGTGTGGAAGAGAAAAATCACGAACAGGAGAAAATTTTGCATGAAAACCGTTTGCTATCTCTTTCGAATCGATTTGCTCAAGATCATGATCAGAAAAGGCAAAAAAGATGGTAACTTCGGTGGATTTCATGGAAAAGATTGCAACTTTCCAAGAGAATTACTGTCGATTCCTGCGCGAACAGGAAAAAAATGCATGAAAACCGTATTTTATCTCC
>BMK_Unigene_015761
GTTTGAGACGCACACACTACCCGAGTCCCAAACCAACATAACAGATGATCAAACCCTGGTGTTTGTGATCCCTTGTTATCCAGATCCAGATCAGTGGATTAGCAACAGGCCAAATAATATGAATGGACCCTGGAGACGCCTTAATCACTGGGTTATCCAGACCAGTGGACTAGCAACAAGTCAAATGATAAGATTGGACCAATTTTAACCAGACCAATTTGTTAGTCATGAAAAATGTCAGGTTATCAACTCATTACCCAACACCCCACACCTGAAAACCATAGTTTTAAGGTCGACAAATTAAATATATTTAAATTAAATAATAAAAAAAAACTTGTTTTCTGTAGAGGGTCATTTGGCAAATGGTCGATCCAAAGGCTGTTGGCTCCACCCAGTATTCAAGCCAAGCTCAAGATGAACAAAGGTTGGGTCAGCTCATTTACATCCCTGCTCATACTTAGATGGTACAAGGCTTCAATGATGATAGTGGTAATGACATTTAGAACTCAGGGGGAAAACAAAACTGTAAAGGAATTAACACACATGCGTCCCTGCATGCAAAAAGTCATGCTTTCCAATCGACCCCAGGAGAAACCCAACTTGGATCTAGGCCCAAACAGTTCAAACAATATGGCCTAGATTAAGGTAAGCCTTTGACCGGACCTGAGCCTGCCCCATCTATTTGTTCCTGTATTTCTGAGCATTTCTATCCATTTCTTGATTCTTGAAAGGTCAGATCTATTGCATCTCTTAAATGATTATTTTTCAGATGTCTTGTGCATTGATCCATGAAAAGAAACCTGAAACACCTGCATCAAACTTACTGAAAACAAAAGCTACAAATGGATAGCCTGCGTCATGGTGGCCCATTCAGCTCAAATTGGCCAAATAACTCTTCAAGAATGATTGGATCTTCTGTTCAGGGACCCAAATCAGCAGATCTAAAGACCATGATATGGATGTGCTTTTTGTCAACACACAACCATCCAATGACACAATGGACACAAATTTGAACAACATCAACAAAACCAGTAAAATGAGTATAAATCTATGTATAATATTCATTATGTACACACAGCACAGCGAAACTACACAACCATTGCAAGAATTCACTTACCACTACATTATGTCCAAAGCAAGAATTCACCCGTCAGCACCACCCTACAAATGATTGTAAAGTGGATTCAATAGAATAGTGTTATAGCAAACTGCAGTGCAGGCCGCAACCTGCTACAATACAAGCCATGCCTAACGTCAAACCATCCAAAGACACAGTAGACCATGACTGCAAGATGCCCCAATGCTAAGAGAACAATATCACTGCATAACAGAAACAACCTACACATGCACAGTCAGCATCGGAAACGAATTACAATGCACGAAATATCATCTTTGCTCTTCCTTGTCAGTGCTTCTGTGGTCAAACGCTTGGCTGCAACTTGGGGGTCTTTAATGTGTTTCACCAAATCCACGGCCTCCTGGTTTTTTATGACCTTCCACAGGCCGTCGCTGGCCAATATGACAAACTCTATAGTTGATCCTATTGGTACAAGTCGCACATCTGGGTCTGAACTGAGATGTGCCTTGAGACTTTGATCTCCAAATGCACGTGCAACTGCAAGTTGGCCATTCACACGGGGTACATCTCCAGGAAGAGTCGTCACAAATCCGCCCTGTTTCTCAATCCTTTTCCGCTCAATGTATGGTTCATGATCAACAGTGAGCTGATTAGCAGAGCCTTGTTCACATACAACAGCTCTGGAGTCCCCTATATTTGCTATCCACAAATCTTTACCATCAATAACAATAGCAGTAACAGCAGTGGATCCACCTGGCCCTAACCGAGTAGAATTTTCAAGGATAAATTTGTCCGTGGAGCGGTAAGCATTTCTTATTGCTATTTCAGGGTTCGTCCAGAAATGTGGCTCGTTGAGTATGTTGTTGAAAAGGTTGTGTTTCAAATAACTCGGCACGCTATCTCCCAGATGCCCATCAAAAATCGCAAACAACCCAAGCTCGTGATCATTGTTCCGCTTGTACTCCGCAACATGATAGTCCTCCATGTCATGGCCTGATTTTCCTTCCACCAGGTGGAACCCATGAGTCACTTTGTTACTTGACCACTTGCTTCTCCCTTTCCCAGTATCTGAGGTTGATGAAGTAAGACAAGTTGCACTCTTGATCTTGTTGAAGAACTCTGTTCTCTTTTTGGTGGTTGTGGAACAGCCAGCCACGGAGTGCTGCTTCTCCATATCTTTCTCAGGAACATAAGATCAAAACCCAAATCAGCAAAGAGAGCGAACCCAAAAAAAAAAAAAAAAGAACCTTTCTTTCTATTTCAACTTTCAATTTCGGATTTCTCAGATACTGAAGTGGAAGAAGAAGAAGCAGAAGATGA
>BMK_Unigene_015762
CCAGATGCTAATTTTATTGAGGTTGGTGCTTCTTGTCATTGCATTTTTTATATCGATGCTGTTTATCGCCATCATCAAAAACTTCTTCCTATCTATCTGAGATCAGCTGTACTTTCCACTAAATCTCTATCTAGGGCTTTGTTCCCTGTCACTATACAACCTAATGTTTCGCTTATCATTCCATTCCAAGCCCCACCCTCAGTTGTTGTATCATGTATGTAACACCTCATTCTTCTAGAAGGGCTTCTATGTACATGCTGAGACCATCCCCACTTCACCTTCTAGAAGGGTTTTTATGTACATGCTGAGACCCTCCCCACTTCAACTTGTTCCATGTAACACTTCATTCTTCTACATGGGCTTTTTTTGTACATTCTCAGACCATCTAACTTCAATGCTGCTGATATGCTAACAAAACTCTAGGTTTTCTAAGGTTTTCATGAAT
>BMK_Unigene_015763
ACACCAAAATTTGAGATGTTAGTTGTCAAGTTTTTCATCGATGTTCCAACCAAATCATGTCCAATACAAGATTGTACAGGCCAATTACTCAACATTTGAGCTCAAAATGAAATCTTGATACTTACATATGCTGATATTTGGACCATTACATGGACATTGGAACCAAAATCCAAGCCTGATCCAACCCCTATGTATACCCAATCCAAAACTAGCCAAAATCCAAATCAAGTTTACAATAAATTCAGGACCAATCTTATGTCTTGGTTAGGTTAAGGTAAGTCAGGTTCAAGTTGGGCTAGACCCAAGTTGTACCCCTACATGTAAGCTCAAGGATTGATGTTGTAGCCTTTGGATGAAGGATCAAATATCTCTCATTGTAAAATAGATTTAAAACAAATGTAATAATACAAAAAATATCCGCCACAACAAGACTTCATAGGATCATCAGAGCACCAAGAAATTAGATGGAGCTACGTGCATGAGAACTTCAATGCAAATGTAACTCACAGGAAAAGTGAACCTGCCTTTTCCAGCCAGGATATGCTCACAGTAGCTTCCAGTGAATACATGGTCTCAAATTACAGCACAGCGTCATACAACTAAATAAATATCATTCTCTGCTGACGGCAATTTTAAGTCAGAATAGTGGAAATCTTTTGACGCCCCGATCTCTACAAGCTTCTTAGCCTCTTCTGTCCGCGACTCCCTGACCAATGCATCCACAACAACCTGCACAATGCCCACATCGATGGAACACCTCCGACTTATGCTCTCCTTACACAACTTCATAGCTAATTCTAGGTCCCCCTTATCAGAAACACAAGGAATAAGTGATTCAAATGTCCATCTATTCGGGGCACATTTATTTGCCCGCAATTCCTCATAAATCTTTTTGGCCTCCTCTAAGTTCCCATCAGTACAGTACCCTTTAATCAAAGCATTGAAACTGAAAATATCAGGCTTCGGTCCTCGATCCCGCAATTCATCAACCAGCTCAACTGCCTCTTCCAATTTCCCTTCTGAAACCATTCCCCGAAGTTTTGCATTATAACTGATAATATCAGGAACACACCCAATCTTCTGCATTTCAGCCCAAATTTTTTCAGCATCGGTAAACTGATTACAACTATAAAACCCATTTAAAAGTGTATTAAATGTGATCAAATTCGGTGTCACACCATTCTCTTCCATTGATTCCAGAACCGAAAACGCCTGATCGAGAGAACCCATTTTGCAAAATGCCTGAATTAAGATATTATACGAGAAAACATTGGGTTTTACAGAACATTCAGCAGCTAATTCGTGGAAAATCTTAGTGACTGTTTCGTATTCCTTGGAGTCAGTACCAGCAGTCAAGAGGGCATTGAATGACTTAACTGTGCGGGGGGAATTCAGTTGGGGCAATTCATCAAACAGCTTGCGTGCATGGTTAAACATGTTTGCTTTACCGTAGAGAGAGATTAAGCGCATGGTGAAACCTTCATTGGAGATGTCTGAGAACTTCTTCTGGTGGTTGATGATTTCTTCGATGGAACTGAATCTTTTGAAAGCGGCGAGGCGGCTGACGGTCATTTCATAGGTTGCTCGTTTGCAACGGAATCGGTAGCTTCCGGAGAACTTCTTGAATTTCTTAACGAGGGCGTCGAGATTGCGTTCATGGAAGATGGCGGATTCTAGTGATCTGCAACAAGTAGAAGATGAAGAAGAAGAAGAAGATGATTTGAGTTTGGAGAAGCAGAGATTGAGAGGATTTGGCATTCTCTCTATCTTTCTAAATTTTGCTGCTGTGGGAGTGGGTTTTGTTGTTGAGAGAAGAAGAGGGAGGGAATTGAAGAAGAAGAGATGTCGCATTGAATTGTGGAGAGGACTGAAGGGACATGGGGAGTTGAGAGTGTGGGCTGGTATTTAAGTGAGGAAGGATTGAGATTTGGAAGAAGCCATTGTATAATAATTATTACACAGCTATGAAGTTTGATGGGGCACTGATAATTGGTTGGGACCGTTGGGAATTGGGTTGGACCAGTGTACATGAATTGGTTAAAGGGAAGTCCAACCTAGAAGTCAGGGTGGTCAAAACAAACCCTTTTTGATCAAATAGGTTGGGTTTGATTTTGATTGGCAAATCATTGAGCAATGTTCAGC
>BMK_Unigene_015764
GCTCTCTCTCTCTCTCTCTCTCAGACCGGATGAGAATCATCATTGGTAGCTCTTTGCATCATCATTGGTTGCTCTTTGCGTGCGAACTGCAAACACCTTTTGTCACTAGTATCATATCTGACTCCCCAGTCCCCCCATACACTCCCCACATACAAGAGCGCATGCTGCAGGAGTTGGTCACAACCTATGTTGTTGCAACTGATATCTTCTTCATATTGTGTTATCACCCAATTGTAAAGAACCTCAAATTCAGGAATAAGATTCTGAGCTTCTGCAATTGTCTTCAAGAGCCTAAACCATGGTCCAATGCGAGGGCTAGGAGGTCCTGCCCATCCAGACTTTCCACCTTGAGGCTGTATATCAGTTTCGCGCAAATGAGGTACACCTAAAGAACATAATGCATAAGAACCATAAGGGCAATGAATCAAAAGAACCAAATTTTAAAGTTTGTTTTGTTAACTATAGTCAACTAATTATTACCAGTACATAGAGAAACAAAAAGCAAAAAAAATTACATCAATGGTTACATTACATACCAATTTGGTGAAATGTGAGTGCAGGGCGGTTTGTCCCCCTTTTTATCCCTGCTTTTACAGAAGCCATAGCTTTCTTTTATTGTTCTTTTTGGAAATGCACAAGGAGAGATTTTATAGATGTGCAAAAAGGAACATAATCTTCACCAGTTAGAAGGACCAAAGCTAACCAAATGCAGATCTGAACACTGTTCTTCAATCCATAAACAAAGTAGAGAACCTTATTCTTGTGGATAAAATTCATTTCTATCAAGAAAACAATAACTTGGACAAACCAATCAGTAACCAAGCGGCCGCAGAATATAACCATCACCATCAAACACCATTTCCATATCTCCAGCCCCCAGATCATATGATGCTGCAATTTTTGGACAGTTAAGCTTGTGATGAGCAGCGTGGTGGCAGAGATAAGCATGACCCACTCCAATAACACCCTGAACCTCAATCTCCTCCGCCATTTCATGCGGCCAGCAATGTATCCAGTCTTATAAATCTCTTCCTCTTCTTCTTCCACTGCAATTGACCGCGGAGTAGCCCCGGTGCTCCTAATGGTCTCCTTGGGAGTTCGATTTGGCGAGCCCCGAAAAGGCGAATTGGGAGATGGATGGTGGATTGCAGGGCCACTTTCTTCAATCTGATTCAGAGCAATTGGATAGGATGGCTCTACAAACCTCGATTTGGGCTTTGAGAAGACTGATCTGGAGAGCGATCTGCGGCGAGTTAGGGTTTCTGATCGGGGAGGGGGTCTAGGAGGCTTGTTTGGACTGGGACTGAGGAGTCTTGGGGTTTCAGGGGAAGGGCTGGTGATGAATGTGGCCACAGACACGTTCGATCTGAGCAGATCGACGTCTGAGGTTGCGGCATCGGAATCTTTCGCCCCATTGGACGGCTGTGATTGATGGGTTCGAATTGGAGATTCAGATTCCGCATTTTTTGAGGGATCTTTTGAATCTCTGCTTTCCCTCTTAGTACTGATTGCAGCAGCTGGTGGTTCTTCATCTTTTTCTGAAATTACTAAAACGACCTCGTCCTTTTGGCCTTTGGCCAGTGATTTTCCACTGGATTCCATGGACTAAAATGGAAATACAAAAAATAAACAGAAACCTAGCTTTCAACTTAGGATCGATCAGATACTCAAAACAGAACTACATCAAACGGTCGAGGAGAAGAAGAAGAATCGACGCTTCTTCACCTTCTCCGGCGAAGATGAACTTTTTCCGTTGGTTTACGGCGAAATGCTGCCGGACCTTTCCCGCAAGGAAGACCCTCTGTGCTGTGTACTCAGCTTCTCCGGCAGCTGAGGTTGGACTTACAGGCAGTTTTTCCGGCGTAAATTCGCCGGATTTTGTTCATTCGAGGGCAGACTGAGGTTCACGGCGACTTTCTGGCGGAGATAGCCGGGAAAGGTGCGATTTTTACGGGCAGGTATTCCGGCCAAAGTCGCCGGAAGAAGCGGGAGAGCGTACGGTGGGCAGAGAAGAAGAGAAACAGGAGGCTGAAAGCACGTGATATAAACGAAGGAGGGCATAGGGCAGCAGAAGGATCTGAGTAACAGGCATTGATATAGGGCATGGTATCTGCACCCAGTCTATATGAAGATAGGGTGTACTATTTGCACCCGTCTACATGAAGTTAGTAAAGTTAGGATGTACGGATTATAACAAATGCTACTATTTGCACCCTATGGCTACTATGCCTATAGCCTATGAAAAAGACATGTCTTATCAAAGCCCCCTCTCCAATTTCACTTCACGCAATTACCCCCTCCAAGAACTCCCCGAACTTCCCCCTCTGTTTCTTCTAACCATGCTA
>BMK_Unigene_015765
AAAAAAAAAAAGGAAAAAGAAAAATAAGTAGCCCTCCTCTATTTATGCTTAGGAATTCACCAAATGTGTCATTGGAGATTAATTCTTAATTTTATTGGAGTCGTCCTGTCCCAACTATGCAAACGCTTAGTTTGAATGTGTGAGTAGGGTTACGAAGGACGTCAGTGTCTTGTTTGAGAGGTGTTTCTAGATCCTCTGTGTGTATGGGAGAATCCTTCTCTTTAGATATGCCCCCTTCAGATCTTAGTTAAAAAAAAAAAAAAAAGGCTTATAAGAGAGTTGGTGCTGGGTATCACAAATTGGAGGATATACTTTGGTGCCATTGTAGCGATTTTATTATCTATTGTTGCTAGCAGCCACTAATTGTGCACCAATGGTATCTCTGGATGTAGATTTTTACAGCAAGCTATCACTAATTTGCCAAGTTTGAGAAGGATGGCCTACCGTGCATGCAATTGTACTGTGGAAACCATTGATTCTTAACTATAACAACTGGGTGATACATGTAGCATGGCATTTATGTAATACAGAAGTTGACGGTAAGAAAGACGTAACATAAAGTAGATATATCTTGTGCAGTCTGTAATATCACCAGAATGATTATTTCTATTTCTAATTTCTAGGGGAATGTAGTATAGGAGACCATTCCCAAGTTGGCCAAGTATGGAGTGTATGACTATGTCCGGAGTTGGCTAAGTTTGGAGTACGTGTATGTCAAAGGGGCTCTCATTTCGTCAAAAACCTGTACACATTTGTTAGCAAAATTAAGATTTGTTGTGGGAGTTCTTGAAGTGATATTACCCATTTTTGTCTTGATTGTTGATAATGATGTCTGTCATTGTTTTCTTTCTGAACAAGATTTAAATGCGAACCCTAAAGTCTATTTGCATTGGAGACTCTTAATTTCTATGCTGGCAAATTTCACTGCTATTTTCTGTTGTCAAGTAGATATCAGTTTTATTTCCATCCGTTGAGTTCCAAACTGGTTTTGTCTCTACTGCCATCTGATCTGTAAGCTGGTTTTAAGCTGCTCCATATTGATCTTATTTCTCATCAAGCAAATTTATATTGGTTTTTCTTGGGAGTTGCCAAAGATGCTATGGATGTGGTTCTTTAACATGTTTACTACAACTAAAAGTAGGCATCTATTTATGTCTTTTTTCATGAGGACTAAATTCAATGTATGCATCACGTGAAAACTAAATACCTTCATTGTACTTGCAGAAATGTTCCAAAGATGCCTAT
>BMK_Unigene_015766
AAAGACAGCTTGATCGAAGATATCAAGACAGACATCAATGTCGCCGGAGAAAGCCTGGCGAGAAAAGCTTATGCCAGGTACAAGGACGAGCCGTTCTTGCTCGAGTTCGAGGGCAAGAGCGACGTCGCAGCCTGAAGCATAGAGGATACAGAGGCTGGAATCGATATTTTGATCATTACCGTACAGTGAAAGCGCTGAAGCAGTGTTCAATCTCAGCTATTGGTGGCGTTGTCTCGTCTCATCGTCTCATGTTGTACGTCTAGGCACCGCCTTCACGCTTGGCATATTCATCTTCCATTCTCTCTTCGTACTCAGCGTCACGCTTGGCCTGCGCCTCGTCCGTCACGTCTTGGATGCGACTAGCGGCAGATCCCGATCCCTCCAGTTGGCGACCTTGTGAATCGAAGTGTCGGGTCTCTCGTACTTCGGGCTCGCCCAGGTTCTGGCTAGTCGATGTGACTCGAGTGCCCGAGGCATCAGTCACACTCGACTGGGCGGACTGATGGCCAGAGACTTGCCCATCGACGTTGCTGCTCGAGCTGGAGTAGCTGAAGCTTGCGGAGGTGAAGCTTGATGGCTGTTGCGACATGTTGTTACTTGTCGATATCTTGTGGGTTGTAACTGAA
>BMK_Unigene_015767
TTGGGGTCGGCTACATGAATTTTTCTTCTCCATTCCGATCTCTACCAAGCCAAATCCTCGAATAGGGTGCATTTCTTCAGATCAACCCTTTATCTAAGTCTTAAATTTTAGTGCCTATTATTTTTTTACTGTTTTCTCACATTCAGAACTGTGAATTATGTTATTGTTACTATTACGAAATTAATTATGTCATTGGTCTATTCCAAGTTCAAATATATGTACCAAAGGCTTTCTTTATAATCATAGTAGTTCACATTAATCCAGTAAACATGAGTATAGTATCAGAGCAAATTATTGTCTAGTTTGGCTCACTGTGAGTGGGGGTTAGCTATACTTTATCTCAGTATTAATGTTGTAGCACATCAATCATCAATGGAACTATTTTCCTCTAATCGTCCAACTCATCCTTAATAGCATCTATTTTGCCATGTTAGCTATACTCCCTATTTTGCCACCACATCTAATGTGCCTGCATATATATTTTTTCTATGTTAACCTGAATAGGTCCGAACTCTGGAAATGGCCTC
>BMK_Unigene_015768
TCCAAGGATTTGGCTTAGGATAGACTGGAATGCCGAAACAGAACTCATGTAGCCAACCCCAACATGGTTAGGACAAGGCTCTGATGATGATGCCGACGACATCCCAACCCTCATCGAGATCTTTCAATCCCACTGTCCTACATGATTGGTACTCATCTAGGTAGGCCCTTCAAAGTCATCTCATTCATCCCGCTGTAACATTTCCATATATAAATTTATATATGCCATGTCCACCTATAGACCCTCCATGCAGACTCCCTTGTGGGACCCATTTTGGTAATACCAATCATAAGGAAGGTGATAGATTGAAAGATCCAGATGAGACCTACACATGTGCAGTATTTCAACTCCCTCAGATTGTCCTAACCCTGCTTTGATCAATGGCCCTCAAGTTTCATGGTTTTAGAAGAGATCATTTTTAGAATTTTAATCCAACAGTGAGTAATAGTTGGACGATCGTGAAGTTTGAGTTGGTGCCAATTCAGTTGTGGGGGTTGGATTGATTATGTGGATCACGCATGCCAAAGAAGGGTTCTGTATGGTTTTTCTCATGAAGGATATCTAGAGCTGAGCCTGGCCCGTATATATATAATCCAACCCCCTTACACTTACTAACAGCCCCAAATTTGGCACTCATCAAACCATTACTCATGTGAGACTGAAATACTTGAAAAAATGATGCCTCCTAAAACCATTAAATTTGAGGGTCATGGATTAAGGAGTATGATATCTAACGAATGTGAAATTTCCCACGTGTGTAGTATCACTAAGATCTTCTGCTCCCCACCTTCTGCATGAATTGAGGTGTTCTATAGGTGGGCAGCACAAAGGAGTCTATGTGCAAGTCCTTACCATGCGCACCTTGTGGCCAGTGGCACGACAATCATAGGGAAGGTGGGGATCAAAAGATCAAGATGGGACTTACCTATGTGAAAATCTTGAAGTTCATTCCTTAAGCCCTTGATCTATAACCTTAAGTTTCACAGTTTTAGAAAGCATTATCTTTTTAGGACTTCAATCCAAAGGTGAGTAAAAGTAAGACGGGTGTCAAATTGGAGCTTGTGCCAATTCACGAGGAGGGGAGATAATGGGTGTGAGGAGGTTGAATAGATCATGGGGCCTTAGGTGGGCGCCACAAGGGAGTTCTCATGATGGATCTCAATATTGATTGTTAGGGGAAGGCCACAAGTGGGCACCATAAATAAGTCCGTACGATGGATCTCTATGCATATGTCAAAGGTTAAACTTCTTTACAAAAATGTGAAGGTGTAAATTAACTTGAATCATAATGAAATGAAACTATAGATCTAAGTAAAAAATGCAAACTACGAAGGGCTTTGGTGACTGAAATTTGATATGATCTTACAAGGTGCCGAGACCCACAGATCTGGACAATTAGAACGCAAACTATGCTACAATCCAGCAATTAGAGTCCTATCTGATCATCTAAGGAACCGGGCCCTAAAGGTCCGATTAGGCAGCATCTGAGATCTAAATGTTTTTTTTTTGTGATTTTTTTTTTATGAAAAGAATGTCTACATGTGATAAGATGCGGAAAAAACAAATCCTAAATAAAGGTTACTACATAGATCTATGTATTAGTCCCGACGAAGATTCTTGTCATGCAACCATGATAAATATATAAACTCATCTCTACAATATATGCTAACTTCCGTTCAGCCATCCGATTTTGTTGCGGAGTGTTTGGGCATATCATTTGTCGGCGAATATCACATTTTCTCACAAACCTTGAAAAAATCATCTGATATATACTCTTCTCTATTGTCGGTTCCTAAGAATTTGATTTTCACAGTAAACTCCCTATAAATTGTATTTCCAAATTCAATAAAC
>BMK_Unigene_015769
TTTTAGCCGTTCATCTCAATTCATCAACGGCCAATAACACACCACCACGAATCCCACCCCACGCACAGAAACACTCCTCCTCCAACGGCCTTATAAAATCCCATTTGCACACTTCCGTTTCACAAACCCGCCCTCTTCCGTTCAGTTCCTCAAAAAAGCTCGAGTCTTTTCAGATCTCGTCGATCAACTTCAAATCTCTCCACCATGTCTGGCCGAGGAAAGGGAGGCAAGGGTTTGGGCAAGGGAGGAGCGAAGCGCCACCGGAAAGTGCTCCGAGACAACATTCAGGGCATCACGAAGCCCGCGATCCGGCGACTGGCGAGGAGAGGAGGCGTGAAGAGGATCAGCGGCCTCATCTACGAGGAGACGAGGGGCGTCCTCAAGATCTTTCTGGAGAATGTGATTCGTGATGCTGTAACTTACACCGAGCATGCGCGGAGGAAAACGGTGACGGCCATGGATGTGGTTTATGCATTGAAGAGGCAGGGGAGGACCCTCTATGGATTTGGGGGTTAGGGTTTTTGAAGTGACATTTTCTTCTCTTTGGAAAGTCTTGCTGGTGTCAAGAAAAAAATTCAAAATGTTATTAGGGTTTTGGCAAGTGTAGAAATCTCTGTAGTTGTTTCTGTCTGGTTGGGGTATTTGTTTTGTATTTGGGGTTTAGGATGGAAGCAATGACAATGTATATGGATGGATGCTTTTCTTGACTCATTTGGGTTTTGCATTTGGGTGCATTTAGCTCTGTTTCACAGAAACCTGATATGGTGTTTTTTTTTTTTGTGATTACATGGGGGTAGTTTGAAATGATGGGTATGGTTTAGTGCAAATGATTGGAATTTTGAATGATGGTAATGGTTTTGGTGATTAGATGAGAGTTGGAAATGAGGAGTCAGACTGTCAATTGTGATCATTGAAATAGATATTTGCCATGTATTGGGATTATGTTTTTCCTAGGATTTTGATAATAATTATTTGATGGATCATTATGACGATTAATGTACTCGCGTTTGTGAAAATTTCTTTTTGATTTTCATTTGAATTAGGTGTTGTATGGGCGAGTAGTGAAAATGCATCTCTAAGTGGGGTCCATTTGGATGTGTAATATTTTCTGCAGGAGGTTGGAGTGTGGGTGATTAGTCAATAAAACCG
>BMK_Unigene_015770
GTACGCACAAATCCAATCCTCTTCTCTACTCAAAATATCTCCCAGCTCAAATCCTCCTCTCCTCTTTTCAACCATTCTCTTTTTAAAAGACAAGTTTTAGGGTTTCGTTTCAGTTCGATCATTCACTTGGCCCATTTCACGATTTTCAATGTCTCTCGCATCAAGTGATCTTCCTCTTCCTCTCCTGTTGACTTCTTTCTGTCTCGTTCATCCTCACCGTAAGTAAGCTCATGAGTAGGGATCTTAGTCCTTCTGCTTTTGCTAGAAGATCAAAACTGCTTAAATCTAGATTTTCAGTTCCCTACTCGCCTACCGTGGTGAAATTAGGGTTTTTCAGTTTGTGTTTGGGAGATGAAAATTGTTACTTTCATCATGTGTTCTTGATAACCATACCTACGTTCTGTGATCTTTATATGATTGAATATACTCGTCGTTTGATGGAAGGATTGCCTTTAATAGATCACCGTGCATTGCTATTTGCTAGTTCCATACAGTTTTGTTGTTGTTGTTGTTGTTG
>BMK_Unigene_015771
CCTTTTACGTTCCTCACGCGGTCTGCAAATAAGACGCAATTAGTTTAATCATTATTCATAGCCATGGAAATAGCTGCTCATAATCTCAAATTTGGTGCAACCCCCAGCTGGTACATCTGGAAGAGACTTTCCATATGCAGGTTTCTCCCAACAAAACCATAACCTTGAAATCACTCAATTTCAATTCCAAATGCAGCATTAACATGTACAATTCTTGGAAAATAAAGTGTACAATATAGTAGTAGTTTTCCAGAGTACCTCGACCACAGTTTCAATTTTAA
>BMK_Unigene_015772
AAACCATCCAAAAGGGTTCATCCTCCATCACTGACTATGTTCATCGTATCAAAACATTGGGCGATTCCCTTGCTGCCATTGATGAATGTGTAAAAGACTCCGATTTAGTTGGCCACACCTTGAATGGCCTTGGATCAGAATATGGTCCTTTTATCATAACCATTGAAAACAGTACCCCACCTGTTTCTTTCACTGAACTTTGGGCCAAACTTCTCACCCATGAACAACGGCTTCGTCGTGGCTATGGCACACAATCCACAGCCTTTTCAGATCCACATTCCCAGACAGCACTCCTTACCACAGAAACAAGTCAGTTTCAGCCTAAAATATTCAAAGGAAATCACAAAGGCAGTGGCTCATTCAAAAAGGGGCAAACCTCCAACCACCAAAACTTCAAACCACAAGGGTATGTACAACAGGGGTCTGGATTTTTTCCAGGACCTTTGCCTTCTCCACAACAACAAAACAATGCTCGTCCAGCCTTTGGCGCATCTGAATCTCAAACTCGTCAGCCTATCAAATGTCAAATCTGTGCCAAGATGGGTCATGCAGCCAGCAAATGTTTCTTTCGGTACTCTGCAAGTCGAAACAGCAACAATAACAACACAAATCATGCCTTCGCTGGTCTACACATGACTCCTTCAGGTACCAATCTTCAGCCACGAGCCCCTTTTTCCATGGATACTCAATGGGTGCCTGATTCCGGTGCAACATCACATATGACATTTGATCCATCAATGCTGCAACAATCTGCAAATTATTTTGGGTCTGATCAAGTCTTTGTTGGAGATGGATCTGCAAACAGGAGCGAAACTACTGACGGGACCACTCAACGGTGACCTCTACTCTCTTTCTGCAGAACAGGACTCGACAAAGACTAACACTGTGGCTTTTCTAGGCAAACATCATTCATCTGAAGTATGGCATCAAAGATTGGGGCATCCGTCAGCACAAGTTCTTCAATTACTCAAGTCTAGTGATGATTTAGACATTTCCAACTTTCTTAATCACAATAAAATTTGTGAATCTTGTCAGTTAGCAAAGAATCAAAAACTGCCTTTTGGAACTTCTTCTAGACAGTCTTCTTCTCCTTTGGAACTGATTCATTGTGATTTATGGGGGCCAACGGTGCCCTCTGTTAGTGGTTTTCATTCCTATATAATCTTTGTTGATGATTATAGCAGACACACATGGATTTATCCACTGCATGCAAAATCTAATGCTTTGAAATGTTTTCGTCATTTTAAATTAATGGCTGAAAATATTTTTTCAACAACTGTCAAATACTTCCAAAGTGACGGTGCTCTAGAGCTCACACGTGGTGTGTTTAAAATTTTTTTGGATGAATGTGGGATTGTTTCTCGAATTTCTTGTCCTCACACGCCCGAACAAAATGGCATTGCAGAGAGGAAG
>BMK_Unigene_015773
GTCCTAAATGAGAATGGCAAAGAAATGGAAGAGTTGTACGAGATGAAACCAAGGGTGAATGTGAAAAAATAGGCATATGTAAAGTCTCCAAAAAATATTGTAGTCTGAAAGAACATAGCATCTGGTGTCTCTTGGACCACCAAATTGTACATTTTCTTCTGTTGCACAAGATTCTAGATAATTACAAGACTGACTGTTAGCTATGTTTTACTCAGGGGCGGACCCATTTTCAGACCCTATGGGGCAGTCACCCCAGATCAGATCCAAAATTCCCCAAAGAGGCCGTTGGCCCATGCCCCACTTATATCACAACACTCACCCCGGCCCTACTTCGTTGGCGAAAAGGAATACTGAA
>BMK_Unigene_015774
TGCAGAGTTTCCAGGGATGAGCTTAAGTTGCATGTCAAGCTTCCCAAACAGATACTCTTGCTTGGATTGGAGGCCAGACCCAGATGTCTTATCAAGAGAAAGTGTAAGCGATTCACCATTGTTGAGTATTTTACCACGACCATCACCCCAGGTGATATCAACATCTTGGTAGAAATTACCAGCAAAGGCAACAATTGCTGAGGCTGCCAATAAAAGCAAACTGATCATAATCTTACTAGAAGGAGCCATACCAAACAAATGCTACAAGTTTTTAGTGAAGTGAAATGGGACTGAGATTTAGATGGGCGTTTGGATGTGTGAGAGAGTGAGATGGGTAGGAAGGTATTTATATATGTTTGTGAGGGAAGTGTGAGGAGCGCG
>BMK_Unigene_015775
AAGCTAGATAGACTTCCCCGTATCCTGATTGGATGATGATTCTCCTGCTGATTAGGTAACTAATATTTTCTAATAATCAGTTTTCACTAAGAAAAATGCCATTGTGTTGTGGGTTGTCAATAGAAAGTTTTGATAGCCCCCTGAATGAGTCTAGCATTTTTCACTCCCAAGGCATCAAGAACTTAGAGGTCCCTATGTCTATCAGTACATGTTGCCATGTTGGACACCAAAGGGAATGTAATGAGGATGGATGTTAAATATGGGGTGACACAAATCGCTAAAGAGGAAATGTAGTCCTTATCACCAATTGGTGCGTTGCTGTTGGTGTTCTTCCTTTCAAGCGACTGATTATCCACAGTACCAAAAAAGAAAAAAAAAAAACTTGTTCCTCTCCACAAGTAACAGTTGTTTCAGTTAGGGCTTGCTCTAGTGCTTCACAAGTGCCTGAAGGAGAGAACTGTAAGAGCCTCAAACATTGAGACTAACATCAGTACCTTCTTCATATGAGAAACAATGTCGTGCACTAACATCCTTGGCTTTGTAGGATTTCACCCTGTAGCGCAAATCAGGATGGGACAATTGTTCTTTTTTCGTGATCATCCAAATGGGACTAAAGGGTGTGGGTCCTTTAAGCGTGAGCGTGAAGGACATCAACCAGTGAGCAGGTGCATTCTCAATAGGAAACTGCATTAATCATGTAGGTAATGTGAGAGAGAGAGAGAGAGGCAATCGGCAAAGCATCCAAAGAGTCGCCAAGCAAAGAAGGTATGGAAGTGAAAACTACATCATCAAGAAGAGTACCTTCAACGTAGAGGATGACATAACTAGTGGGCTCAAACTAGTCCACCAAAGTGGAGCCACCATGTTGAGGGAACAGAGTATTATGAATGACTTCTCCCCTGTTATTTTCATAGCCAAGTTCCCCAGCACAAATTCTCTGGATGATGATGTTGAGTTGTTGTGTCTCATATTAGGACGCTAATGGAGAAAGGGGAATTGCGCTGCTTCACCTTGGTGTATTCTCTCAAAGGCTGAGGAAGTTAAATAGTATTTCTGGCCGAGTATGATGACCGTCAAAGATTCAAAATTGCCTTGGGCTCAGCTCAGCAGGACAAGTCCTCCAAGCAGATTCTTTGGAACAATTCCTTCAGCTGGGTACTTAATGTTTTGAGTTCAATCCAGACTCTGTTCTCAGGTTTGGTGAAAGTAGATTTGGTCAGGCTTGGCCATGTCAATATTTGGTCCGACCTGCCCAAGTTGCATCCTTATTTGGGTTTGGTTTTGCCTATCCTTATTCTGGTTTGGTTTTACCTGCATACATTCAGGTTGGGCTTGGGTTGATCCAATACTCGACTCAACCTGCCCTAGTTGCACTTGCACCTCTAATCTTGCATCTGCATTTATTGTAGTCAGTCTCGGTTTAGTTTGTCTGAATAGGGGCAAAACTGTCAGTATCAGGTCATTGAACCAAACAACCA
>BMK_Unigene_015776
AGGGGGCCTAGACCCATTACTCAGCTACTTGTTTCTAACAGAGGTATGGAGGAGTGGAACTTCACACTGGAGGCCCACCTATGAAAAATCCTAACTGCTGAAAGTGATCATCTTCACTGTGTGTATGATCTCCCAAAATTCTACTGTAATAGTTGTTGACGCCACTAGAAAATTAACCATAAAGATTCTGTTAATCGCACAATTCATCATATGAGCAACCTAAGGGGGAGTAGTTGTACCTTCAAACAAGGACTTCCACATCTTTTGCACACGCTCTAGATGTACTCTAGCCTCGAATGAGACCGGTTCTTTATTCCATTTCTGATTTAATTTATTCTGCATTATTCCTGAGTTATTTCTGCTACAGCTATTTGATTATTTGCAATAGC
>BMK_Unigene_015777
TTTTTTTTTTTTTTTTTTCATAAACTACAAATCTTCATTTCCACACAGAAAAAAACAGCAAGATGGAGGAAAAAAAAACCCTAACATGTGCTTGTGAAAGGGTTGAACGGAAAGAGGGCGTTGGTGGAATCCTGATGGTTGGAAAAGGGCCGTTTATATGCTAAAAGAGGGCAACGTTGTTGAAGTCCAACACAGTCCCTTGTCATTGCCGAGAGAGAGGACGGAGACAATCCAATCGCATCACAAAAGGTGGTCGGAAGTCGAGAGAAACAGAGAGAAGAGGGTTTGATCGGAGCAGCGTCCCATCTAATCGCCAGAATAAAGTCCATCCATTTGCCTCCCATCGACAACAAAAATGGCCGAGGGTTCGAGATTATCACGTCGAGGTAGAGTGCAAGCAACAATCGGGGACAAGTTTCTGTGAAGAAACAAGATTTAAATACAGCCCTCATTTTTTAAAATGGATGGGTAGGGTCTGATCGATGAAATACATGGTATCGTGGAAAACAGATGACCGCTTTCCTTAGTTACAGACATAACCAAACGTGGCATTTACACGTAACTAAGGAAAATCGGCAATGAATCCTCACGGAAGACCACTACCAAACGTGCCTTGCTGATGTGGATGTGATCTCCA
>BMK_Unigene_015778
CCCCGACGGCGACGTCACCATCAGTAATGACTATTGATACTACTAACCCTTTCTCTCTATCATCTTTTACATCTTCATTTCTAATGTTATTTCATCGAACACTTGGTGTCCACTTCTTGGGTTGCAAGATCTTCATGTGGTTGTTGCTTTGAATGACGGTAAATGAGGTTGAGATGAATGAATGTATGAATCGGGCAGGAGGATCTGTGAGGAAGACGTTTTATGTTGGTTTTGGGGGGTATGTTCCATGCCCAGAAAGTAAAAATGGTGCTTTGGTGGTTGATTTGAAAGGTTGGGAAGAACGGTAATTTGGGTTTTCATTTTAGAAGTGAGTTGTTTGATTTTGAGGTTAAAGTTCTTGAATTGTTAGTATGGGAGTTAAAAATGATATATATTATTTTCATTCCACTAGTTAAGGGAGGTTGGCAATTGGATTTGGATTTGTGATTCCCATGGGAATTTTTTAGGTTTAACTTAAATGAGGCATTTTGATAATTTAAACTAATTCCAGTACTGTATATACCATATGATTTTGTTGGTAATAAGGAGTTGGTTGAGCTCATAATCCAGCATGATATTCTTTTATTGTGCCATGCCATGATAAACTTCTGATAGAGCCTAATGAATTAACCCTTGCTTGATGCACCATAAAAAGAAGGAGAAGATTGTTTAATGCTAATCTTGAACTTAAATGGTTTCTCCCACCAAACATACAGACACACACATTTGGTTGACCACTGCCACCACAATGGATGGTGTAAGTTTTCAGATTTTCAGGGGAACACCAACCAGAGCTTGCACCTGCACCTCTTCCATGGAGGATGGAATATCTACCAATGCACCTGGGTACTATTGTTTCCCAATGAAAGTGCTATATTTTGGACATGTCCATTAAGTCTTTATTTAGGATAGTTGATCAAACTACATTTTTTTGCATAAAAAGAATATTGTTTTCCTAGATGGATATGAACGAGGATGACATTTTATGGGACCCCTGTGAAACATTAAGAACCTAGAGTTTCTTTTCTTACTGGGATTGTTTTCCTCCCTTTATTTATTTTTGCCTTATTTTCTCAATCACCATTGCAAGAAAATATATATATATTTATGATTAATCGAAATACAAAAGCCCAATGTTGGATGATGTAGTGAATGATCTGTTTCATTTTTGAAGTTATTGTTTGTATTTCTTAGATAAATGTCTTCTCCCTATTTAGCTAATTTTATGCTATGAGCCAATCATCCACCTGACCTGTGATCTTGGTTAGCCTCTAGAGTTTTTAAATGATGCTTATACTGCCCAGTCAATATTATGAATCTTTGGCTGACAATTCACACATCTGCTTCTTTAACTGAAGCTCTTGCTGATTGTTCTTGTGTTGTTGACAGCAAATGACGGGGCGACAATCTTGG
>BMK_Unigene_015779
CACACCACAATTAGATCTTAACCTGCAAAGAAGTCAAAATCAGTGCAACACATAGAAACAAACGGAAATGTCTGCAATCAGATCATATTCTTTCGTATTAGATCCTGAAATCCCGTCAAACTAGATGAGATTTACTGGATTTTCGAGCTGAAAGATGCAAATGAATGAAAATCAGAAATGGTGATGAGATCGAAACAGAATTCGATGAAAAGAATCTTGTAAGAATCAGCGAGAGTTGCTTTGTTTGAAGAAAATCAGATCGTTGGAGGGTATTGATTCGGGGGTTTTACCTT
>BMK_Unigene_015780
TATATATATATATATATATTGAACTGTAACATGTTATTGCATCAAGCAAAGGTTACTCCCAAACAACTGCACAAAATAAATAAATAAATAAGCCATCAAAAACTCAGAAAAACAATCTTTGAACAACCCAAAGCCTAAATAGATTATGAAAAGAAAGAAAGAAAAAAAATGAAAAAAGAAAAAAAGAGGCAATTTGGAATCAATTATAGGCCATATAGCATGGGTGTGTATTGCAGTATATATCAGCAAACATAAACAGAATGACCAAACTTGAGAAGACTCAGAAAGAACAGAATAATAGGAGATGCTTAATCCCAAATTTTTATTTTCCATCTTTATTTTTATCCAGTGCCATAATCAGATCACATTCACAGATGAACCAATCACCATTCTGAGATGAAGACCAACACTTCAATCAAACAATACAAAGAACCAGATCAGATCTTTGTTATACTTGTTTTGTTCAATGAGCTCTTATCATTCTGAAAAAGAATGTCCAAAGCGGATTCACCTAAAAGATGCTCAATTATAGCTAAACCAAGAACGTTCACAACTCCAATTCCCCATCAAACCAAACTTAGAACTAAAAAAGAAGCTTTATCTACAAAGGAGTAATTCCTATAAATT
>BMK_Unigene_015781
AATTGAACTGCGCACAATGTCCCAATCTAGCATAAGGCTAAAAATAAAAACCAATCTGCCCAATGCAGGTAGGGCTCCATTCGGGCCCTAGGTGGCAAGGACCTTGTGGACCCTGATTTTTGACATTTGGGCAGATGACCATTTTTGGGCGCTACCTGAGGCATCACAAGAATTTTATTGGTGCACATTTTAATTTGAGCTCTCACTTGTGGAAATGTTAAAGCTGTGGTTAATTAGCTAGGGGATGCTTGTTTGGAGGATTTTCCGACAAGAATCTCATGCGTTGGAAAGATTTTATGGCAATAATTGTTATGTATGGGGTCAATTGGGATTTCTTAGTTTATTACTAGATTTTCAAATTTCT
>BMK_Unigene_015782
GCAGTATCATTGCTTGTGTTTATGGATGCTAAGATAATCATGTTGAAGTCCAACCACAATCTCTCATGTCCTCCACGATTGTACTAAGCGATCTGTCGTCGTTCAGCAAGCGAGATGTGTATCAGCATGCAACGCTTGACATGCGAATGGTGAATGACGAGTATGGCCAGCCAAAGCCAGCATCAGCCTTATCGAACGAGTGTCTTCTCTCCACCAGATTCGTACACTCTGACAACGCTCTTGCTGCTGTTCCGTCGACAGCGGTATGGCTTGTGGTAATCTAGAAACCGTGGACCTTCACAGTTGCTCCATCAAGACCGAGACCTTCCTTCTTGTCGACGAGAAATTCCTGGACGAC
>BMK_Unigene_015783
GACAAAGTCACCAGGAGAAAGATCTACACATGAAGAGAATGATATCCATCCATTTCAAAAAAAAAAAAAAGAGAGAGAAAGAAAAAGAAAGGAAGAAAGGAGGAAAGCACAATCGATAAACAAACTTGTCATATGGCTGACAGAAAAACCGTTTAATGCACAATTATAAGAACTGATCTGATCCAAGGTTGCCATTGATCTGATCGAAAATCCTCGCAGGCTCTTCTTTTCTCGTGGTGTGTTTTCTCGTTAACAAAAACTACGTTAAAATGTGTCTTCCAACACTTTTACGTCCTTCGCAGACTGAAATCTTTGCCCCAGAAAGATTAAAAAATTTGACACAGGAGGGG
>BMK_Unigene_015784
GGGGTAAAAACGTAATAAAAAAAAAGACAAATTGCTTGTGTTGAAAAAGAAAAAACTTGTGCGCCAATAGCAGCACTCAACATGAAAACATGACAAACGGCTACCAAGACTTCAAGACCAATTAATGCTTTAATGCAATCTAAGGTTATCAATGAATATTGACTAGTTCCACATACACACACACACAAAAGTCCCAATTAGAGGGAGTCCTAAAATAAGGCTGCCTGCACTGCCTTTACAGCTGCGTCATTCAGATCTTCTGCTGTGATTAATGTCATCCCACTCTCCTTGAGAATTCT
>BMK_Unigene_015785
CCAGTTTATAGAAGGAGGGTCAAGAGGAGGAGGCATCCTGCCTGAGGGAAAAAAAATAGCCATAAGTATGTCCATTACACTTATTGCTTTGGCCGCATCAATATCACTGCCCCTCCGTCCACTTTATATAACCATCTGCTGCCGTCTCTCCCTTTGTTCTTCGGCATTCACCTGTTCATTCCTCCTCTCCCCATTCGTCCCCAGTAAGCTTTTTTGGGTTCCCTACATAGCCTGCATCTTTCCTCTTTTCCATTTACTTCAATTACTACTGCCCGACCCTCTTCAACGGTCTCTCCAACAAATCTGGTGCGACATTTGGAAAGCGATCCGTGGTGCTGCCTGTAGTGCTTACGACGCTACAGTTAGATCCCTCAAAGCTCTCCTCCAATCAAGCACCGCTGCTACCTCCAACGGCCCTTCCGAAACATCCACTTCTCCTTCACTTGCGGCTGCACTCAGCATAGAGGAAGGGAATCCTAATGTTATTAACGGTCGAAGATTGGCATTTAATTGCCAGTCAAGGCGTCTTCAATCAATATAGCTGATTATTTGTAAAGATGAAAAAGGAAAGTGCTTGTGGAGCAGGGTTCCTTCAAGAGAAACAGAGAACAATTTGTTTATAGTTCCACTGTGAGCTCTACTGGATCCATCATAATCTTTGCAGTAACCATGAACGTGCTTTAGTGTTCTTCTATTTCATTTCAAACTAGAATCAGATTGTGCAGTTTTCACTTTTTGAAGAAAACGACAGTGTTTCTTCTTGCACTTTTCTTGAATCCTGCAAAAGCAAAACATCAATGACAACATGGGACCATTTAGTCTAATCCCAGTCAGCACCCTATGGAAACTGTCAAGTCATGCCATTGCCATTACTTACTGAGTTGCGATGACTTGATTGATTCATCTTTTGATTCAAATGAGTTAAATGCAACTTGGTTGAGTCTTATTAGTTTTGGTGGTGACCAAGTGGGATTTTATCCCATGCATAGAGTTTGTTTATCTTCCTCGAAGTTAATGACAGCTAGGTGCTTATTTGCTTTATGGCATGATTTCATCTGAATATGCTTTTGCAAGGGTGCCAACTTTTGCTTTTGAGTTTCCATCTTTAAGATATCTGCAATTCTAATGGAGTAACAGGCTCACAAAATTTCTATCCTTACTATTTTTCTCCATCAGGTAATTTTAGTCTTTCATGTACATTTCATTCCTTTTGTTTTCTTGTTTCATTTTTTTTTTTCCATTTTTGAATGATGAAGTTTTAAGTTTTCAACTTTCGAGTGAGAGGCCTATGGTTATGTGATTATACATTTAATCTCGTATGCAGTCCCACACTGCAATGGGGACTTGTGTTGCATAGTATTAGATAGAGATTCGACGTCATTGCTGTATGTCTCTTACTCTGGTGAGTTTATGTGAATGAGTATTTTTCGTGGGGATGGAAACAAACGCTGTGCATTTAGATAAGTGAATCATTGGGTAGTTTTTTATTAGTCTCTTACCCAGGTGTTTAATACTTGATTATTTCGAGTAAAGATTTGTATATTATTTTTATTGATACTGTTTTTTCCAAATTATTTTATCCAAAATTAAAGATTATTCTTATTTATTTTAATATTATGTCGAATCCATGAATATGTTTTGAGATTTTCCGAATCACACCCCTTGTCCTGGTGTCAAATTTAGATTCGCAGCCATTTCGTTTTGAAGGGGGCAATTGGCTTCGATTCTTGAATTTCCTGCCCTAAGGTTTTCCGCAATTACTTTCTTATAGGGTAACATGGTATAGATTACAGAAAGTCCCATTCCATTCCATCTTTTATAAAGTAACTTCTTTTTTTTTTTTGTATTTCTATAATTCTTTTATTTTTTTTCCACCGAATGACGTTGTTGGTTTTAAAACTAATGATTTTGTGTGATTTAAAGCTCTGTACTGCCAGATGCAATGGGGACTTGTTACTTGCCCGCGGAATATTACTTGAGGATTTGAAATCTATGCTCTTGAATCGGACTTTTCTTACTGAGGTGAGTCTAAGTTAGGAGAAATACCTGTAACGACTCTATTTCAATATTTTAACTGAAATGTGGAATCCTTTTAACTTTAAACACATTTGACCATTTTGGACAAATAATGAGACGGCCATTTTATATTTACAACAGATAATGTGCCTATTTTACTTGGGATCCGTTGTTCCATGTTACAAAGACAACGTGTGTGTGTATTTGCCTGTTTTCTTTTTACTGAGTACCAAATGAAGGGACGGATGTGCTATTTGTGTTTGTGTTTATAGTTTAAGGCTGCAGATGTACCAAATGAAAGGTATGGAAAATGGATGCTCATTACTCAGGAGTATGGCGCACAGAACATGTTGCTAATCAATATTAAATTTGTATACCACATGCTTGTATTTAATATCGGAATTCACATTACAAGTGTTTGTTATAATGTTTCAAAGGAAGAGAAAATTATTGAGGTCCCTGGCTGTAGCTTATATTGAATCTTCAATGTTTTAAGAACCATAAATTTCTAATTGTTTCTTTCATATGATGAAAATCAATTTGTATTTGAATGGATCGCCGGTTCTCTGCAATGTGTTTATGTCATGATATTCTTCCAGTTTATGCTTTCTAGCGAATGATTGGTCTTTAAAGTGGATTGTATAAAATGATTTTGCTTGAACAGCTGAAGTTTCAGTGGACATGTGGTAACAGTTCTTTGTGATGCCCTCTCATATTATCTCAACTAAGATGTATATTCCGGACTGTGTTTTAACCTTTCTACCTTGCATAAACAGTCTAATTCTCAAGTTTGCAAGTGGGCCGGGCTGAGCATGTCCAAGTTATGTACATATCCAGAACA
>BMK_Unigene_015786
AAATGCATATAGGAAGATGGCAATTATTTTGAGCAATTTAAGTTTTGTGTAGGTGGGATTCACTATGAAGTATGAAGCCTACAAAAATCTTAAGATATCCTTATGCTTTTTTTAATTGTACCTTATTAATAAGGCCCACTTAAAAAATCTAAGCTACTCTAAAACAATGCCCCCTTTGAAATCTAATTTTTTGTGTGACTTTTATAGATGACTAGATCATGAAGTTGTATATATCAATAGGCTAATGATCAATTATTGTAATAATATAACTTGACTGATTCAGTTATGGGCATAACTTCAATTGGAGTGAAATTTTTTAGAAAGCTAATATGAGAGGTGATAGTTCTTTTGAATGATTTAGATTTCAAATATGGGCTACATTAATGGATTTATAAATTATAAGGATGGAGACAAATACTAAACATGAAAACTTAACATATTACGTATTTAACATTTTCAGATTATACAGCGATATAGTATGTTAAGACTTAGGGGGACCATTATGTTGCCTTAAAAGTGTTTACTAAAGGAAAAAAAAACATTGTTTTCGAACATTTTATAATTTTCTGAATTTTCTTGATATTCTTCTAGATTTTTTGGGTAAAATAAGAAAAATCGCACCGTGATGGACCACTAAGATCGTGAACTGCGACGGGATGCCACGTCATAACGGTTTTTAGGATCAACCACGATAGCGACCGCAGCCGCGAAATTGAACCATGCTGACATGGTGCACTAACCCTTGGACTAATGGATTTCCACCACCATGGTGGAGCACAAACATAGTGAAAGAGGCTCATGATTTAGCATGGGAGTTCTAGTTAAATTTAGGCACATCCTCAAAAGTTCAAATGGTACAGCAAATATGTTAGGAGAAAAGAATATCAGGCATTATTTGATAGTTTGTAAAACTATTGTGACCTTAGTTGCAGGAAACTCCAATCTGGGTGGCGCTCCCACCTCGAAACCTCGCTCCCGCGCTCCCATCC
>BMK_Unigene_015787
ACACATAAAAAGTTAAGTATCGGACAAGATACGACACGATACTTTGCCTACTTTGAAATATCCGTGGATCATAGGTATCATTATCAATGCTGTATCTGGGAGGCATACCCTGGAACTATAAAATGGGTAGAAACAGTTACTCATTTACACACCAAATCTCAGTCAGTTATGATGCCTTTTTCATTGAAAAAGATTATTTCCTTGCATGGATATTGAGATGGATCTGGTGATGGACACCATAGTAAAGTTTTGCAAGGTCTCATTGCGCACGCGCAGCTTGAATGTGCATTCAGTATATCACATGATGATAGGAGAACTATATACATCAAGCCTTTAAAAAGAGCAACAAAATAGTTTTCTCCCTCTTCCTTGCATTTCATTATGAAGATTTATCCCTGATAGCCGTGAAGGACGAGCGATTGCCAACCGCTTTGCTATCTCATAGAAGAGCTCATTGACATTTTGTGCTGTTTTTGCAGACGTTTCAATGAAGGTTAACCCATTTTCTTGAGCATATAATTCACCATCCTGCAAGAATCGATGAATGAACTGATCAGGTTATCATCCTTCATTAGTTCATTATGCACATGTATCATTTTAGGAGCTTAAATTATAATCAAAAGGAATTTTAAGGCCGTGCCATGTTTGGTGTTTTCCTAGTGGTTTTCTCCTGGTAAGGGGAGGATGGGACTTCCTTGATGAAAGAATTAGTGCCATGGTTGGTAAGTAGATTATCGAGTCGTTGTGTTTTGACCTGTGTGTCTAAAAGGTGTATATATATATATATATACACCTTTTAGACACACAGGTCAAAACACAACGACTCGATAATCTACTTACCAACCATGGCACTAATTCTTTCATCAAGGAAGTCCCATCCTCCCCTTACCAGGAGAAAACCACTAGGAAAACACCAAACATGGCACGGCCTTAAAATTCCTTTTGATTATAATTTAAGCTCCTAAAATGATACATGTGCATAATGAACTAATGAAGGATGATAACCTGATCAGTTCATTCATCGATTCTTGCAGGATGGTGAATTATATGCTCAAGAAAATGGGTTAACCTTCATTGAAACGTCTGCAAAAACAGCACAAAATGTCAATGAGCTCTTCTATGAGATAGCAAAGCGGTTGGCAATCGCTCGTCCTTCACGGCTATCAGGGATAAATCTTCATAATGAAATGCAAGGAAGAGGGAGAAAACTATTTTGTTGCTCTTTTTAAAGGCTTGATGTATATAGTTCTCCTATCATCATGTGATATACTGAATGCACATTCAAGCTGCGCGTGCGCAATGAGACCTTGCAAAACTTTACTATGGTGTCCATCACCAGATCCATCTCAATATCCATGCAAGGAAATAATCTTTTTCAATGAAAAAGGCATCATAACTGACTGAGATTTGGTGTGTAAATGAGTAACTGTTTCTACCCATTTTATAGTTCCAGGGTATGCCTCCCAGATACAGCATTGATAATGATACCTATGATCCACGGATATTTCAAAGTAGGCAAAGTATCGTGTCGTATCTTGTCCGATACTTAACTTTTTATGTGT
>BMK_Unigene_015788
TATATATATATATATATGATTACACGATAGGGACTTAAAAAGGAGTTTTCTTGTTTTTTATTATTATTATAAGACTTTTGACTCATCCATGTCTTAAATAGGGCCAGTCGAGTGGGCCCCGGTTGAAAATTTATCATTTTAGAAATCATGCACACGAAAACTGACTTACCATCGTAGAAAGCAATGTGTTGGGTGTCTTTTTTTTTTTTTGCCCATGACTCCATTTTAAATAGGTGTAAGTTGTATTATATAAGAAATAGGTGAATTTCTGGAATATGCCAGGTGCAGTATAGCTTGGAATTCTAACTCTTTTTAAAATAATAATAATAATTTTGCTTTCATTCTTAAAATGAAGACCTATTCCACATCCACAGTTTCGGTAAAAATCGAGATGCTTATTCTTTCCACAGGCTACTTTTTCATGCAACATATTTCATCTGAAAGTGGACTCCTGAAATGGAGTACAACAAAAGTGACG
>BMK_Unigene_015789
AAGAAAAGGAAAAAAAAAAAAATTAATGGAACAGTCCTGGGCCTAGATTGACAACCCTTTCTCTGTAAAGCCGTGGTCGAATATGTGAAATCCATTATGAATATCATGTGCCAAATCTAGTTGAGCCTATATCATGAGCCAGACTAGGACTCTATATTGAAGTTTGTGAGGACCCTGCCAAACAAAAATGATCCTTGAATCTCTCACACTCATGATCACAGTATGTGGTGCAATATTATACTTAGGAATTTTGTTGAAAAAAAAATCTTTTATTCCACTAGCATGGTATTGTCATAAAATTCAGATTTCTTTGATGCTGCCATTTGTTGCAGGATGGGATCTTCCTTCCATA
>BMK_Unigene_015790
GGTTGGTACATGGTTTCTTACATGAAATAGCAAGGCACATTCCTAGTAGAGATTGTTGTTGCTGTGGTGATTACGTGATGTCAATTTTTTAGAATGTTTTTAATCATGACAGGGAAATATGAATGTGATATTATCAATATCCAGCACGATATACATTGACAAGCCAGTGCCCACATCAAATCCAAATGGATAAACAATAATACAAGGATGAAAGTAAGGACCAATTATAGCATCTTATGGATACAAGACCAGTTTCTGAAATCACAGTGGAAGATTGTATCTTCCTTGTTATAAAAAATAAACAAATAAAAAAAATAAAAAATTGTATCTTCCTAATCCAACAGGCGCTTCTTATAGAAGAACTGAATAATAAACTGAATACAACTCAAAGCACTTGATGTTTAGTGTTCAGAGAGTACGATGTCCTATGACAAGAGTCCATAGCATGAAAGGCGTCCACTGTCACAACCACGGGATTCAGGTTCAAGTCACGGTCACCTACCAAAAAAAAAAAAAA
>BMK_Unigene_015791
AGTTGTCTTTTGGATAAAAGTAAATGACAAAATTGCCCTTATGTGTTTTGAAACTTCTATTCTTTACTAAGAGGAAAAAATATTGTTAAGGGACAAACAAGGAAAAAAAAGTTGAGGAGGGGAGATAGGATAAGATCGAAATACGCATAGGAATTTTCTTACCTTTTTCTCCTATATGAAAGGAATCAATAAAGTTGAAGAGGGGCGACCCTATGTGGCTCCGCCACTGCCTAAAAGCGACGACCCTGATTGGAAGATTGTAGCCATTCAACAATGGACCTTTCAATGTAGAATGTGTGCTTCTTTCAGCTCTGAGGCTTTTGTTTCATTGGCATGTTAAGAGTCATGGTCTATTCAGTATCTGCAGGACTAGTCAGTTTCACTGCCCAGGCCAATAAATGTTGGGCACCATTTGTACATACTTAAAGCTGCGGATACCTTGTATAACATGGCATCCAACATTGCAATATTTCTATTTTTCAAATATAGACTTCCCCTGGCCTTCTGTTTAATTTGCATGTTGTGAGTCACAGTCTATTCAGTATCCACAAACAAAATCAGTTCCACTGCACAGGCCATCAAATGTTGGACGGCATTATTTATATGTACTCAAAGCTGAGAATACTATGTCTAACACGGCATCCGATCAATTTTTTTGACTTTTAAATGTGGACTTCCTCTGGGATCCTAAATTTCAAGGTTTCTCTTGAATTTTTCAGGCTTAGTTGCACCAGTTCCAG
>BMK_Unigene_015792
GTATGCATGGATGGTTGAACTTGAAAGAAATCCGGGCATTTAGTAATTCGGGTACTCCTCGGCCCTCGCTCCAGATATATACGGTGCACTCGACCCATCACCCAATTTCATCCTTTATTAGAGCGCCAGCGCCTTGCCCGTAGAAATTAGGCAAGAAATTCTATCCCCATGATATAATCCATCATCTATTTCGTGAAGCTCTCAGCAGGAGGTAGAGCGTTGGCCCCCTGAATCCCCAGACTCCCCCTGTCCCCCTTCCAGCCTGCCCAAAACGCAAGCCCTAAGACCAGCAGACCTACAAGACCTAGACCCTCTCTAGTCTCTCCTCCTTTGTCTTGCTTCTTGCTGAGCCAAGAACAAAGAAGAACCCAAAAAAAAAAAAAAAAAT
>BMK_Unigene_015793
AAAAAAAAAAAAAAAAAAAAAAAATCACCGAGGGGGAGCGAAAGGAGGTAGTGGAGGAGGAGGAGGGGTTCTAGAAGCGGCTGTGAGCATGTGGATAGAAACTTAGTGCTGAGTGTGGGGATCTATGATGCCCTTTTGATCATTCATCATCAAAAAATAGTTTTCAATCTGAAATCATGAGTTGCTCGACCCTTTCTCTTCTTTGTCCCACCCTCAATCGCTCTCTCTCCGGCCTTATGATGGATTCAATTCTCGACGGTAAGATGTTCTTTCTTATCGCTCTGAAGGCCGATTTCTTTAACTTTTATTTTATGATTCTTTCTTCTTTTTTATTTATTTGTTTGTTTTCAGTTTCCTGACCGTCAGATGTACGGCAGATCGAAATGTTTAAAGAATCTGTTTTTTTTTTTTTTTTTTTTTTT
>BMK_Unigene_015794
GATACGTCTCTCGTACTACTAGACTACAGATCCTGTCGAATCTCCGTCAAATATCCTTGGAAACTTGCCAGCCACCCAAACTCAACCTCCAGACCATGTTCAAGAACAAGTAGAATATCTGATGTCATCTAGCAGAAGCACCAAATCAGCCTGCGTGGCTGCAGCACCACCAGGCGGCGAGAATGTGACAATCGCGAACTGGATGTTCTGACAGCCGTTGACAGCGCCTGAAAATGCCATTTGCTGGGCAGCGAGAGCTGTCGATGGGTTGTACTGGAACTGCTGAGCGCACACCTGCTGAGCGTTTGACACGCTATTATCAGATCCTCTGTAACCAGTAACCTCAATATTGCAAGCTGCCGCTGCGGCGGCGGCGGCGTTGCCAAGGTTATCTACGCAACCGAAGTAGAAGTTCTCCAGAGAGAAGGACTTGAGAGTGCTGTTTGAATAGTATACTGACAGCATAGGCGTGCCGCCAGTCTCAG
>BMK_Unigene_015795
TCACATGCTCCCTGGTTTTGTAGGTAAGTTGGTGTTCCACAGATTATCATATTTGTGATATCATTTTTTTTCCAATGATGTGGGTCTCCCCGTAGTATATTAACCGACAGGACTATCCCCGTGGGTGGACACACGAAACCCACACACACGTGCAACGGATAAGTTTGGGGATGGATTCGAGCACACGACATGGGGAGCAAACCTATACCTTATGCCAGTCACTCAACTCCCAAGTGGGTAACAGATACAAATTATGAGAAGTGGACAAACATCTTTTAACTGGTAGTGCCCACCTATGATCAATCCAGTATGATTACACCCTTACCGGTTGCGAACCGACACTTGCTGCTCTCCATTTGAATGAACCATAAAAAATGAACTTTATCCAAGGGACAAGGATTGGGTCAATCTTTGAGGCTGGGGCGCTGGGCTACAGGATGTTTTTTGCCTTCCTACTCTACAGCAAGACATTTCCATCCTCCATGCTCAATACGCATCCAGGTGGGCTCCACAGTCTGAACCTTTTTTCAACATAAAAGAGTGC
>BMK_Unigene_015796
GGAGTTTGCTTGTGGGATTTGAAGTGGAGGGGGCCCACAAATGATGTTACACTCTAAAGATTGATTTTTGATCACAGATTTAAGAGATAATAGAAGAATGGAATGAAAGATTGTAAATGCAAAGAATCATAATAGAAAAAGAATGATGGGGAAAAAGAAGGAAAAGAGTATCATCTTGGTATGTGTTGAGAGATTAGGGAGCAAAAGATTTGGAAGAATGATGGAAAAAAAAGAAGGGAAGGAATTTTCTTCTATTTATGGTGAGATATTTTAGGAGGTATTTTGAAATTGTGTTGAGGGGCCACGAAGATGAGTGCAGCAGTGGACGCATGATTTTCGTTTGAGACTTTTGAGGGGTGTGGGCCTTAATAGGTAGAGTTTGGTTTTTGTGGCGAACAGAGGATTTTCCTGTGGATTTTGAGGGTGGACCTACTATTTTAATTGAATTTTTTAAAGCACACCACAGTTTAAGGGGTGCGACCGCACCCACGTGCTTGTGCCT
>BMK_Unigene_015797
ATCCACCAGCTGGCCTGACTCCCATTGCTCCATTCAATATCTAGCCCTTCAATGAGTGTGATTTCACGTATCCGTCTTCTAGACTTTGCAGCATATTCTGAGGATTTGTATTCCTCAACTAGCACTGCTCTAATCTGTGAAGTACCCATTCTAGATAGAGGATCTGTTGATGCTTCCCTTTCCTTTTAGAAACAAACAAAACAAGCACATAGATATAAAGGACCATTTGAAAATTTAAGTAAAATGAACATTTCTCTTGAGAGATTTGGAATGAGGACTATGGAATTATGGTACAAAAGAACAAGAAAAGCCACCCGTGAACGAATTCTCAGAGATCCACTAAGAGTAGCATTGACGCAATCGAAATCTGAGTTAATGCATCGAAGGAAGTGATCTGAAGGGTTGCGTCTACTGGGGCAGGGAAACCCAACTTCAGCAAAGAAC
>BMK_Unigene_015798
ACAATTGTTAAAAAAAAGAAAAAATGGAAAAAAAAACTCAAGGAGGATTTTACAGTTGGAGGAAAACCCTGGCAATGTACTTACAGTTACAATTTTCTCTAAGAAGAATAAATTCAGAATGATTATTTTATTATTATTTTAAGTCATGTTTTTAATTGACAATGGAAGAAATTTGGTTTGTGTGCTGACAACGTGTTTTATGTTAGATAGATTTGGCTGTATTGTTGTTGTAGTCCTGTTATTGTTTTAAATTTGAACCTAATATCTATTGTTGGTATTTAGGTGGATCTCACTTTAAGTCAGG
>BMK_Unigene_015799
TTTAAAAAAAAAATAAAAAAAAATGCAGGATTAAAGGCTCATCTATATGGCACTAAGTTTATCGACATGGAGAGAATTGCATTGTGGATGAACACTAAATAGTCCAACCTCCTGGGATTAGCTACAAAGCCACCCATTCAATTTCTATATGGCACTAATTTTATCGACTTGGAGAGAATTGCATTGTGGATGAACACTAAATAGTCCAACCTCCTGGGATTAGCTACAAAGCCACCCATTCAATTTCTATATGGCACTAATTTTATCGACTTGGAGAGAATTGCATTGTGGATGAACACTAAATAGTCCAACCTCCTGGGATTAGCTACAAAGCCACCCATTCAATTTCTAAGTTGGCTATGGTCATCAAGTAATATTCTACTTGAGAGGTTGTCTTGCTTCTCCCACTGGTAGGATATGAGAGAGTTTCATTAAAATTTAGAACACACAAACCATCTGTGGAATGATGTGTGTTGGGGCATCTAGCCCATACATCAACATATTGTGGGTTGAAGTGTGGAATTCTTTGGAAAGAAATGGGCTTATCAAAGGTACACTATAAATATCTAATTATCTAAGTGAGAAATGTCCGGCAAAGATGGCATAGGTAGGACAGAAACTGGCTCGCAATATAAGACATATTTGGACAGGTCATTTTGGGGTAAGGCAAACTCCTGGCTAGTTTCATATGTAGAGTGTGATTATTTATAAGATCTACAGGCTCCTAGCATATAAATTATATTTGGACAGGTGAAACTCTGACAACTCAAATGAGTTGACTTCTTTTCAGATGCACTTTTTTTTTTTTTTCATGCATTGGTAGAATTTGATACAAACTGCTTTCTTTTTCTTCTTTTACCTTTTTGTTAAGCCATTAAAAGTAAATTCAAATTCTTGCAATTCCCTCCAAAGACAATAAATACTCACTGATGCTTCCCTTGTATATTTTGAAGCCCCAATCTTTTGTCTTAAATTTTAACTAGCACCAAACGCCCATGGTAAGCCCGGGCCAAAAGTAAAAATATATTAGAAATTTAAGAATTATTTTAAAATAAT
>BMK_Unigene_015800
AGAGAGAGGTGTGTGTGTGTGTGTAGGAATTGGCTATGGCATTGGCTATGGCAGCGGGTTGAGGAAGCATCCAAAGGGATCGCATTGATCCGTTTTTGTAACAGGAATTTGTGGATGGAAATTGGATCATGCAATCCTTTTGGATTCCTCCTCTTGCCGCTTTTTCTTAGATTAGATGAGATGCTTCGACATGGAGGATTCGTAGCTGTTATCGTCCAAAACCCCATAACTCCACATTCCCAAGATTCAATCATGGGGCGCTGATGTGCATGCAGTGGGCTCAGTTCAGGCGTCCTGATGCTCTCCCTGTGATGCTTGACAAAGCAGAACAGAAGTGCATAGTCAGTGTTTGCCAACCAGGCAGCAACCTATTGGCGGCCGGCTACTGCATGTACTCCAGCTCCGTAATCTTCGTCCTCGATCTCCATGGGCAAAGGTGTCTTCGCCTTCACTCTCGACCCCATGTATGGTGAGTTTGTTCTGAACCAAGAGAACAGCCAAATACCAAAGTCCGGTAAGATATATGCATTCAATGAAGGTAACTATCTGCTTTGGGACGAGAAGCTAAGGAAGTACATGGATCATGGATGCTCTCAAGGACCCAGGCCCCTCTGGCAAGCCATATTCGGCCTGATACATCAGAAGCATGGTGGCTGATTTCCATCGAATTTTGCTCTATGGCGGAATATATGGGTACCCAAGAGATGAGAAGAGCATGAATGGGAAACTGAGGTTCCTGTATGAGTGTGCACCCATG
>BMK_Unigene_015801
TTAGCGAAGAGGTGTCGATAGATGCAACTCCTACGAGAATTGAAGCTCAAGAGATTGCCACAAAGAGAGTCCAGATACCTTAGCTCTATAATTATTAATTAGTAACGATGGAGAGATTGAGGAAGATATTGAATATAGGATAAGAGTGGGATGGCTGAAGTGGAGACTTGCTTCTGTGGTGTTTTGTGATCGGCAGATACCAACAAAATTAAAGAAATATTATACACAACAACAAATACACCAGCAATGGCCTATGGAGAAGAATGTTGGCCAATTAGGATAAAAACACATCCAACAAATGTATACTAGAGATGAAAATATCGAGATGGATGTGTGAATCAGAAATCAACGCATTCGAGAGCATATAGCGGTAGCATTGATAGGTGATAAATTAAGAGAAACTTGTTTGACATGGTTTGAACATGTCCAACACAAGCCAACAACAATGCTAATGAGGAAAAGTCTTTCTATGAAAGATGATGGCCCCCCAAGGAAAAGGGGTACGACAGAGACATGGATGGAAGTAATAAGGTCAATTCTGAAGTGGAACCTATCTAAGGATATGGCCTTGGATAGACTGGAACGGAGAAACAAAATTTATGAACCCGACCCAGCATAGTTGGGTCAAGGCTTTGATGATGATCGTCTTTTAATTCAAGTTAAGGTTAGGATCCAAGTTTGGGTTTATTTAGAGGTTTAGTAGTAATGTTAGTCGAGGAAAAGAAAGTCCCTCTAATCAATTCAGTAAAGGGACCAGCCCCTCTATATATGTATACCCTACTCCAATTCTATAACATTGCGTCGATATATTGATTTCAGATTCTTCACCATTTATTATAGGTCAATTTTTTAATGGTGATGACTCCATCGAACTGCTTATATTGAAGCTTTGGCCTGAGGACTGGAGAAGGGAGATACTAAAATGCCTCCCATGTTCTTTGATAACTGAGAAGATTGATGCAGCAGCATAATAGCTTCCGTGAGACATTCATGAGCCACATGTGGAACCCATAAAATTCTAATGTTAATTGTTATTAGTTTTATTTTT
>BMK_Unigene_015802
GCGACATGATTAAGATAATGCCAATTAAGAGTCTGCAAAAATGGAAGTCTTGAAGTTTGAAACCTGCTTCTTTTGGGAGGAGTATGGTTCTTGACAAATTTGTTGGTTTACAGGAGGTTAGGGTACTGCAATCTATTTTAAATTTGGTAGTATGCATTGGTTGATTTTTATTATTTATTTGTGCAGATGCTACAAAGATGTTGATTGTGGAGTTCTAGATGGCAATGTTTTAGTTTAGTTTTGTCTGCATGGATTCAAAGCTATACTTGGAGATTTGGTTAGATGAAATTCAAGCCAATGTTGTGATAGGGAGCTATGGGCTAGGATTCTATTTTACAGGGTATTTTTCAAGATGATAATAGGTAAGTGAGGTGAGATCCTCTTTTAAAGAAAGAGGGTTTTAGACATGAGCTTTCTTGCATGAGAGTAACATTTTTCTCCCCTTTTTTCTTGTGAAGAGCATATTCATGGGCTTTATGTGTGACAATGCCACTTCTATTTAATTAAGACAATTTTATAAGA
>BMK_Unigene_015803
GTGCAGATTCCAGGAACCTGGAGCTGCAGAAGCAGATTTTGCTCGGACAGGAACAGCAACATTGTTGAAGATACTTCTAACATATAGGCATCCGGGTCCTCTCATTGTGCCCAAAGGAGGATTTGTAGATTGGCCTGATAAGCAGCTTATATTGCCCAGTTGGTTATCAGAAAAGGACATTCACTATTATACTGAGAAATTCGACAAGACAGGCTTTACCGGAGGACTGAGCTACTACCGAGCTTTGGACTTAAACTGGGAGCTAACTGCCCCGTGGACTGGGGCACAAGTAAAGGTTCCTGTTAAATTTATAGTGGGAGATTTGGACCTGAGTTACAACACCATGGGCACCAAGGAATACATAGACAGCGGCCGCTTCAAGAAAGATGTACCCTTTCTGGAGGATGTTGTGGTGATGGAAGGAGTGGGTCACTTCATCAACGAGGAAAGACCTGATGAAATCACTGCTCACATACACGAGTTCATTCAAAAGCACTGATCATTACTAGTAGTAGCATACTACTTTTCAAAATAAAGACACTGTTTGTTGCTTATTTTCCTGTGACAAGCTATATAGACTTTGCCAAGCATATTTACAGTGCGTGCATGTTCATTAATCAAATTTCATGACTACTGCAGCCTGTTATTCTTCTTAACTTCTTGTAAGGTGTTGTAATCAGATATCTCTCTTAACTAGTATATTGTCTGTCTTTTCTTTTTTTATTTTTATTTTTTTTT
>BMK_Unigene_015804
GTCCAATTTAAAACTTTACAATACATAAATAAGAACATTTTAGTGGAAGCTGTGAAAAATAAAATCAGCGGAAGCAATACAGACTCAGATCCAACCATCGATATCACATATCATACAAGCAAGTAAAAGGGGACAAATCTGAACTACAAATTTCATATGCATATAGTATTTTATTATACATCCCAAAATCAAAACACAACTCAAACTTGGCCCTCTAATGGATAATGCTGTCCATCATTCGACTGCTCGACTACATCTCAAGAACCCCACCTGAAATCCTCTGCAGCCGGTGCTTCATGGAACGCCTCACCCTTCAAGGTAAGGGGGTCAGTCACGCCACCTATTTCGGCCGTGCCCTTGCCTCTGCTCTGCTGCTCACTGGCTCGCTGCAAGTCGCTGGGAGTTGCTGGGATGGTCGTCGTTGCTACTCGCTGGAATGGGCACTCGTTGCTTGATGGTAGGCTGAGATGAAGATGACGGCTTGATTGCGTGCAAGAAATGGAGACGATGGGTCGAAGTATGCTCCTGCTCCTCTTATTCTTCATCGCAAGTGGGGGTTTTGCCAACCTATGCCCCAAGGTGTACCACTATTATTAGAAGTGCAGCTGAGTGTCTAGTACGCATGATACTGCCCTTAT
>BMK_Unigene_015805
GCAGAGTTTAAAACTTTGTCAATAAATTGAAAAAAAAAAACCTTCAATAAACTGTCATAAAGAACTTGTGACTTTAATCGCATCAAAATAGGGTTCTTCATCCTGGAGAAAAATTAGTTGACATCTGAGCAATTCAAAAGATCCAAAGTCAAAAGTAAAAAAAGAAGAGAAAAAAAATGGCATAGATAATTTAACAATTTTCTAGTCAATTCAAGACACAGGTTTTGGAAGCTAAAGGCAAATATCTTACATGTTTTCTTGCTAAAAGCACTACAACTTCTTATGAGACTATAACTTTTTATACGGACTGGAAAGAAGGGGCAAGTTCTTCTAACTATTTGCCATAGTTTTGACGCA
>BMK_Unigene_015806
GGGAAAGTTCGACCAACACAACCAGGGAAAAGTGAAACAAGAGGAATGCTTCTAGTTCCTTCCTCGGTCTCTCATTGACTCTTTTTTTCGCCAGGGCTTGTACAACAGTAGATATTAAACACAACTTAGACGAGGAAATGGCAATTGGGTGGAGGAGGAGGAGCAGCATGAGCATGAGCATGAGCAATTGAGCATGGCAGTTTCTCCTTGTTACTCTTGCAATCTCTCTCTGCTAATTACGCTGGTGATCCTTAGCCACATGATCCTGGTGGCCAATGGAAAATCACAATCATCATGCACGTTGCACGCTTGTAGGGCAAACGTTGCGAACGAGTGCTGTTGCGAGGCCATTCGCGATGAGATCGATCATCAAGCAAAGTTGCTCTAGTTTGTGTACGTACTCCTTCCGCTACTATGATACACCTCGCCTTGTCTCCAAGTGTCACGAGAACTGGAAGTGTGTCGTATGTAAGCAGTGTAGATCATGCAAAGGATGAGGACATGTAAGTAACTGATGA
>BMK_Unigene_015807
GTCAACATGAGATAACTGTAATTGTATGCATCTAACAAGTTATGCAAGATTCAATTTTATGATAAATTTAGTTGCATGTTACTTTATTTGTCATTTGGGGAGGTTTCCTACTATATTTTAGATCTCATGATTTTGTTTAAGTGCCTATGGCTATTTATACATGGTTGAAGTTTGAAGAATTTAAATGGTCTCTGTATATTGGTGAAGAATAGTAAAGCACATGCATATGAATACACATTTTTGAAGAAACTTCTTATATGGACCATATGTTTGAGGGGGCATGGATCTGGTAATGATTAGATCCATTTTTTACTTTTCAAAAAAAAAAAAAAACCATTTTTAATTGCATTATAGCTAAAAAAATTATGTTCAAGCGATTCTTACCAACAACAGAGAAACTAAC
>BMK_Unigene_015808
ATTGATCTTCAGCATCTTTTTTTTTTATTTTTTCTATTAAAGGTTTGACAAACGATTTAAAGGTGATGTTTCAACATATACCCAGGGAAACATGTGAAGAGGTAGCAGAAGTGACAAGTTGACATCAGCATTCTTGTGAATGGCTGAACTTCCCAAGTTATAGATATATGTGTTTTTATTTTTTATTTTTTTTCCTCGCTACATTGGGCTACTCATCAGGGGTGATACCTTTAAACTTGAAACCCAAAGATCAATCCCTAGGCATCTGTGTGAAATGTAGTTTGTCCTTTTGTCTTTGCATTTTCCTTTTGCTTGGAAATAAAATTTTCTTGTTATATATATATATATATATA
>BMK_Unigene_015809
GTTCTTTTTTTCAAAAAAAAAAAAGCATTTTTCCCATGTGTTTCAGTCCAGTCATAATTTGTATTTTAATTGTGATACATGTGTGTTGTCATAGAGATAGACTGGAAAAGACACGAGGTCTTGAGAAAAAAAATCATACTTGGAGAAGAAAAAAAATTCCAAAAGGGGAAAACTTTGTTGGACGTGGCTGGGTGTAACTCTGAAGTACAACCTTGATGGTGGTATTTCTTGGTAAAAGGCCAAAATGGTAACAAAAGGCTTCGCATAGGTTTCTAGAGAAGATACTTTGGATACATTTGCTCCAGATTTTAAAACTCAAATTAGTCCGAGTAGATTATCTCAGTTGTAGAGGAAAGAATTAAATGGAGGCAAAGATCTAATTGCAGGTGGTTTAATGGATAAGAACACTAAGTTCTTTCAT
>BMK_Unigene_015810
CCCTCGTCAATAGTCAGTCATACCATAAGCTAACCAAGTACACATGGCCCACACGCACTGAGAAAAGCATTGGATTAGTTTTTCAGTTTTCCATGAAAAAGCGACATTCTATGTTCACAAGGATGTTCGACTCATGCAGAACATGGTTCCTTTAATGAGTTATTATTATTATTATTTTTTGTTTCGAATGTTGAGTCACCACTCCGTCACTTGTCATGCTAGCAATGCTTTCTACACATAGTATTGCCAAAACATGTTTTTTTTTTTTAATTATTACTCATTTTGGAACATGAATGATAAGATATTCCTCTATGTCTTAGGTGCATTGAGTATCATTGCGTTTGTTGGTAATTGCTATTGTAAATGAACTGTTTGATTTGGTAAATCTCAAAACATAGGATTTGTGATTTGGAATGATTTGCAAATTAATTGAAATAAGTATTTTTTTAAATGAAAAGTAATATGAAAAATAACACCAATAAAAATAATTATGCAAATCTTTTTATAATGGAATAATTGTGCAAAATCTTAATCTAAATTATCATGTAATAAACGTTTTAAAATATCAGCTAGATTCAAAAGAAAAAAGAAGTGTAATTTTTTTTTATCAATTAGAAAACAAATTTTAAATTAGTGATAATAGAATCCATGAAAAATTCAGGGTTGGTGTCTTATCCAATTCGTGTCCAACCTGTGTGCATTGCTAATTTCAAATATTTCCTGGAACATAGATCTATATTTATAATATTTATATTTATCCATTAAAAAAAACATATTTATAATATTTATATTTAAAAATATCTATCATTTTTTAATAATTTCCGGGTAAGTCTTATTTCTCATTTCCCTTTTTTAACGTTAACCTGCTAAAAATATCCAAATATCAATGATGAGTCAGGTGACTCACGTACCTGACTCCTGCCGCATACAACATTATCCAATCATAGGTGAAAAGTACTGCATCAGTTTATAGAATTGGTTGGTAACTTCTCTATACATCCTACATACAATCATTTAACACTTACCCATAGTCATTATATTGGCACTGCCGTGAATATGATCCTGATTAGTGTGGTATCTGCTATTTTAAAATAAGATTTATATTTACACCTATAATTTTTGTATCCTCTAAATTGATTTGCACTATATTCCAAAAACAATTATTTCATATGTAAACCTCGTGCATGACGATCCCCTTCAAACCGTATTGATGGTTATCTGAAATGAGACACACATGATACCACATAGAATAGGTTTGTCTATCAGATGAACCAAAAAAATTCTGATGAAGGCTGGCTCACACTGACTTTTTGTATGTGGTCAGGTTGTCAAGTTCTATTGATCCATAGAGGGAGTACATGGCTATAAAATGAGTGAAAAAGTCATTGACAATGGCCCACTTTCTTAGGCAAAACCATTAGAAGTCATGGACACCCAATGAATTGGTATTGTCTTCATTGTTGTTTGTGACACAGCCAGGGAGGGGGGAGGTTAACCAACGGGTCAACCTCCAAAACCGAAGCCTTATGATCTCACAATCATGACCATGGATTCATCACCAGTGTCTTCCAATACCAAACATAGAAAAATCTCTCAAATCATCATTTCAGTATCATTCATTGTCTTGATAAATAGAGGAATTCATGATTATAGACTCTTGCGGATGCCTCTACCTTGCATTTTAAGCTTATCACATATCTGAATAGATTCTCTTCTTAATTTTAGGTATTGACACCTAATTGCAAGAAGATTCATTCCATTGATTACTGGACTTTCTAAACAAGATTCAATTCTATTGGAATAATAACATGATAAATCAAAATGAATCTAAATCTAATGATTAACTCTTCTTAGATTTGGAGGTGGGTCCCACATGACTTGCACAGGCTGGATGGGTCCATATCACTTAAGTGGATGGGCTCCATATGACAATTAGAAGTGTGAAGAGCATGACCTCCTCTTACGCTTAGTTTAATTTCACCCAGGGGCTGCCCTATGGCCTAAGGCCTTGAGTTGAATCTGTCCCATTATTCGAAAACCCATTTTTTGGAAGCCCTCTTGAGCGCTTTATTTCTCCCCGACTTTGCCCATGAGTAACAGTGATTTCTTCTTGGGTCAATGGTCCACCATACATCTGATTTTTTCTTTTCTCCATTCTCTTTGCATGGCTTAAAAACTTTACTTCATATTTTCCTCAAGTAGAAGTAGATTGAAAGTGTTGCTTCTTCTGACGGATGGATTTTTCTTAACTGTATGATCGGACTATTACATGCTCCAATTATTGAATTTGTACTATCATCTCACAGTCTTCAACTATCCATCGTTGATCTTTGAAGATGAAGTCAACATAAGGGGCTTCAATGTATAGTTCTTTTGCAAGAATCATCAAATTTTTTTTTTTTGTACTGTTGCTAAATACATACCACACACACCCACACCCAGCCACACACTACACAACTCCCTAATCAAACAAAGCAATAACAGGGGTTTGATCCCTGGTAATCCCGTGGGAAGGGAGATGCCTTACGACTGACTACTCAGTGGGTAGGCATCAGGGCATTGGTTTATCCTTTGATGATCCAAATGTCTCTTTTGAGTTTGTCATTACGATCACAACAGTTTGATGATCAAGTTTGTCATTTACAAGATATGAATCTCCAATATATTATCTATTCCAAAAAGAAATCCCGCACCTTTTGTTTCTTTGAGTTCTTGCACTTGGCCATATTTGGAGCTCAAGGTTCTCCTACATCTGAAATTGGGTCATCTTTTGCACTTTCATTCATTACTAGATCTATTTGTTCAACTTTAGATTTCACCTCAGTGAAACACACCATTGATAATGGGAAAGTATGCTCTTTATAGCATCATGATGTAAAAAATGATGCACCAAGATAACTAGTACATGCTCTTCTCCTTGGTTGAAAATCCCCAAATTGATATGTAAATTGCCTCATGTGAGACCATCTAAGTCTGTGCTCAACATAGAAGGCTTCATTATATGCCTCCTGCCAATGTTGTAGCGTCATAATCAAATTCCACTTGATGTCCTTTCTTAGGCCTTCCTATAACAATAAAACTGAATTAGGTCATCTTCTACAATCTCAAGTCAATAGGTCAGTTCAAAAGACTTGTTGGTGTATTCATAGACCTTCAAATTTCCTTGTTCTAAAGTGATAAGTTGTTTAATTCTTTCTCAAAAGACCAATTACCATAACAATATTGATACCTCCATCTTCATCAACCATATAATGACATTCTGATACAAGGTTAAAGTGATCAAGGAACTCGTTTGGATACAAAGATAAACACAATTTAGAACCAAAGGTTGGTTGATTCAAACAAGGCACTGTTGGCTGTATACAGCAACTGATGGCTATTGTCGGGTGGAAGAGACGCTGAGAAAGACGGGAAAGGGTGCTGTATGGGACTGAATCTACCCAATGGCTTGATGTGAAAGCGGAACAAAGTGCTAGTGATGTAAATGAGATGGACTTCTGCAGTGCTGCTATGCATACGAGGTTAGGCGCAACAAATGTTTGCCTGCTGTGTGTGTTGGGGGGGGGAGTGTCGGGTTTAACGGATGTTTCGGGTAGGTATGGATATCTATTATTATAAGGGATTTAGTGTTTAAGTAGGGCTAAAGGGACTGAAGTTTGGTTGGATTTGGGTTAGGAGTGCTGAGGCTGTGCTGGGAACTTGATCGAGAGCAGTTCAGGGACCGTTTGGAATAGAGTTTATTGGGATGAAGAGCTAAGCAGGCTAGGATTAGATTTAAGTTAGGGTCCGGAGGGGTTTGATTGGGATTGAATTGAGAGATAGATTTGGTTTATTATTATTATTATTATTGTGATCAAATGGTGTAAAATAGGAACATGGTTATCGGGGTTTCGATTGGATCAAATGGGTTGAATTAGGGACGCAGTTTTTGGAATTTTTGGATGGACAAGTTAGGACCAGTTTTGGTTGTGACTTGGGGCTCTAATCGAAGGCTTTGAGCAACAATGCAGGGTATGAGTTGGGGTCAGTTTGGCACTGAAAGTTGAACTTTTGATTGGTTTCTAGGGCTGGATTTTGTATTTTTTCTGGGGGTTGCAAAAATTGGGCAGAATCTGGGGAGAGAAAAAAACTGAAACGATGTGAACGACTATGAAACTATGGATAACTGTCCGTGCATAGATTGAAAAGATGGATTTGTGAAGGGATCTTTCCTCTAATATCAAATAATGCAGCCGAAGGATCAAACTCCAAAGTTGCAGCCTCAATATCACAGAATCATGACCATTGATTCGGCACTACTGGTCTTCCAACACGAAATCAAAGAAAAATACCCATATCATCATTTCAATATCATTCATGGTCTCTAGAAAATGAAGAATACATGATTATAGAATATTATTAAAAAAAAAAAAAAACATGATTGT
>BMK_Unigene_015811
GGCGAAAAATAGGATAAGATCAATTTCATTGAAGCATTAAAATGTAGTATATGTGTAGCTCCAGTTTCCCAAAATAAAATTGCACATGGTTGTGCCGTTCCACATGGCATGGAACTAATGAAATAAAATATAATGAAAATTACAGGATTTCATTTTCAGAAAAAAATAAGATGACGTTATTGTGACTTTGGAAATTTACAGAAGAATAGATGTTTCTGGTTTGAGCTTTCTAGTAATTCCACTTATCATGAACACTAAAACCTGCACTTGGAATCCTATCAAAAAGAAAAAAAAAAAAAAACCTGCACTT
>BMK_Unigene_015812
TAAATCGCTATTCGATTCGGTGAAATTAAGAGATTGCAAAATGCCGGATTCGACTCAGTTCGACATCTTATTTTAGGAAATAAGAAACGTTGGGAAGTGGAGACTTCTAAATGAAGTGAAAAACTCTCTAAAAATAGGAGTTAGAGGAGAGATCTATATTAAGGTTTCATTAAAAGAAACATCAAAAATTAAAAATAGAAAGTTAAATAAGAAGAGGAATCAGAGAAAAACTGCTTTTAGAAATCAAGTAGAACTAAAACTGTAAAATACATATTGAATCTCGTGCTTAGTATACCTGTAGACTCAATCGCTTCA
>BMK_Unigene_015813
AGAGAGAGAGAGAGAGAGTCTTCTCTTTTCATATATGTTTATATATAGAAAAATCTGAAGTGAGAGAGAGAAAGAGAGAGGAAAAAGGAAGAAGCTCTGTGTGATCATAGTTGTGGGTTGTCTTTAGCTTATTTGGTTTTGTGGGTTTGATTGAAATGGCAAGTGAGAACTCTGAAGTGGTGTGTGTAGAGCTTCCTGCTCCTCTTGGTTGGAAGAAAATGTTTATACCCAAGAAAGGGACCCCAAGGAAAAGCGAAATTGTTTTCATTGCGCCCACAGGAGAAGAGATGAATAACAGAAGGCAGTTGGAGCAATACCTCAAGTCCCACCCTGGAAATCCTCCGATCTCTGAATTTGACTGGGGCACTGGAGAGACCCCGAGGAGATCGGCAAGGATCAGTGGGAAAATAAAGGCAGCTCCGCCTCCAGAAAGTGAGCCTAAGAAGAAGCGGAGCAGGAAGTCGCCAGGTTCGAAGAAGGATGACATGGAAGCAGATGGTGCCCATGAAACCAAAGAGGGGAAAGGAGATGAATTCCATGATGAAGAGGCAAACAAGAAGAGCAGTGACACGGCAATAGGTGCAGAAGTTTCAGAAACAAATCAGGATGGAAAGGAAGTTAAAATGCAGGAAAGTGAAGAGCTAACCAAGAATGATTATGTAAATGAGAAGACAGCTCATGTAGAAACCCAAGATGTGGAGATAATGAAGAAGGATGATGCAGAACCAGGAGCTGCTATTTCTGAAGGAGCCAAAGATGGAAACAAAGTTCAATTAAAAGAAGACGTCGAACCGACTGAGGAGGATCACAGGGAGAATGTAGCTTCTGGGGAACAAACACAGGGTAAGGAGACAAAAGCAAATAGTGATGGAAACAAATCTACTTCACAGGTTGAAGAAAAAGATAGAACTGAGAACAAAGTGATCGAAAACAGTAGCCTTGAAGGTGACGAGAGTGAAACAAAGTCACGGGAGGTTCATCAGT
>BMK_Unigene_015814
ATCCACAAAGAGTGAATTGCGAAGGACACACATTGTAGTCCACTCCTTGATAGGTGATTGTTGTCAATAGGACGCTAATGAGAGCATTATAACCAAGAATTCCCTTTTTTCTAAAAATAATTTGAATTTCCTTTTTTCTTAAAATAGTTTTTCCTAACCACCCACCGTGTTTGAGGTGTTGCCAAAAGTCTTAAATAATATTAAGGGGAATACTTCTTTCTGTTTTCTCCTGTTTACCATTTTCACTGATCATTGAAAGCATTAGAAGCGAAAAGTTACATATAAAAAAGGGGGCCAAAAATTTGAAGTACATCCAACCTAATAATGGGGTTTCCATCTTCTGCACCTTCCTATTTGCAGTGACAAATAGACGCCCACTTATTTACTGCCAAAAAAAAAAACATATTGGTACTTCGCTGGAATTTTGGAACCATGATATCACGGGTTACTCCACCATCCATTGATTCAAACAAAGTGAATTGTGGACCCTTCACTTAAAAAAGAGTGAATTGCGGAGGACGCACATTGTGGTCTAGTCCTTTTCTTGGTACTTACGTTCTGTGACTGGGTAACACAAATGAGAGCATGCTTACCTAAATTTTATTTGTTCTTAGCCATGTGTGTGGTGTTGCGAAAATCATATAACATATTGTGGGAATCATTTTTCTACTTTCCCTTACCTTTATCAATATAATCACCGATCAGTTATGTTACTTTGGAACTAAAATGTCGAAAGATTTATGTCCAGTCTAATGTGCATCTTAGTTTCATGCTACCCAATTCTTTAAATGGGCTTTCAATCAGATAACCTAAAGTCACTGGAAATCTCTTTCTATACACGCAACCACTTCATTTTAGTATCACCAGAAATTGGCTGATATTGATTCTCTCTCTCTCTCTCT
>BMK_Unigene_015815
CTTTTTTTTTTTTTTGGTTGGGATGGGGGGCGCTTACCTTATCAAGTTTTGGAGAGGAAGAATCCTGTTTATAATTGGGGAATTCACATACAACCAAGAATTATCTTAGTAACTGATGTTTATCCATAATTCCCTTATTTGGATGAGCATGCAAAGAACTTTAAGAAATAGTGAGTTTGCATGTTGCATTATACATGCGAAAGAAGATGGACATTGATAGATGGTGGGAGACACTAATCATAAATCGGAAACACATCACTTTGGAAACACGTCACTTACTCATATGCATGCTCAATCTCCT
>BMK_Unigene_015816
ATCAGGGACGATCTTCCTAAATCCCTACAAACAAAAAGAACCCAACAAAAATCAAATAGATTCACTTCAGAAACACACAACATTCTAAAAAGATAGCACCCCCGAAAGTAAAATCTTGCTCCTCATCAAATGAAAATAAAAAAGAATTCTTTCTCTTTCTTTGCTTATTTTTTGTGTTTTGGGGGTTGTTACAGAACAACCCGGCCAAATGGAAAAATAGATAGAAGAAGAAGATTATAGAGAAAAAGAGAGACTAACGTAGGTGTTGAGCTGTCGAACGA
>BMK_Unigene_015817
TTCTCTTTGGATTTTCCAGCCCTGAGAAGGAAACGGCCTTCCAGAGCAACAAAAACATGACCTCAAGATCCAACGTCTCTTATACATACAAGAAATATGGAGAGGAAGAAGAATTGAGATATTTCTCAAGGTGGTTAAAAGGGAAAAAAAAAAGAAAGAAAAAGATGAATTCATAGGATCTCCTTTGGTAACACATAATGGGATTCTAATGAAATTATTTTTATTGTGTGATATAAAGAACAAAACAGAGAAGGGAATACAAATAACAACCTCTATTCTCAAAAAATGCCCTTAAACGTATAATTTTGGGAATTTTGAAGATAAAAAATGTTATTCTAATTGTCTAATTTTTAGAATTCCACTAATCAGACATAGAGTTCTAATAATTCAAAAAGAGAACAAGGCTTCCTATAATGACTGCCAAGACATAGAATTCCTGGAAACAATTTAATTCAGCCAAATACCCTAATAAGGCTTCTAAAATCCGAAACTTCGAAGCATCCCATAATTTGGGGAATTCAATGAAACATGGAATGTCAAGTATTCAAAATTCCAAAACATGGTACATTCTAAATTCAAAAAAAAGCTCATTAGGCTAAATTAGCAACGAAAGGAAATTATAGTCAGTTTTCCCTACTTGCCCATTTGAGAGGCTTGAAAAGTGCACACCCGGGCTTGGGGTTGGGTTTAAAGTTTATTAGTCAGTTCCTCAACTCAGCCCACCCCGGGCCATGAACGCCCCTACAAATGAAATGCCTTGTAACATTTAATACATGGTGTACTAATTGCATTAAAAAATAGCCATAATTTACCTTTGACCAATCCAATGGTATATTTTACTTTGTTGAAGCGACATTTGGGCTGGTTGCAACAAATTGGTGATCTTATAACTATATTGATGGTACGTAGCATGAGATCAATTGTCATTAAAAAAAATTAACACTTGTTTTGTAAGGAAAAGGAGAAGTGGTAATTCTAACTACAATGAAGCATGTACATTTACAAAAACTTATCCTACATAGTAGCATCGTTTGACAAAGCCCCAACTGCAAGCATCCTTTACTCCTCTCATATCTAGGATCTCTTGCTCTTCATTTGTCATGGATTTCTACTTCTGAGCCCGTTCTTTGCAACCTTTTGTTTACAAATTAAAGAGAAGATTTAACCACCATGAGTTCCATGAAAATTGATAGCAACCTAAATGGAAACCATGAAAAGGAATGAATGACAAATGTTAGATGTCATAAAATTAAAACACTTTTTTAATCTGGATTAGCCTCCTTATAGTCTTTGCTCAAGTCATCCCTGTCATAAAGCACTCATTTAAGTGAAGGAATATAAATTGCTCATAAACCATCAATTCAAATGACACAAATTTTAATTGCATTCAATCCATAATTAAACAGTATTTAAATTGCATTCATATCAATAGAACTGTGTCACTTCAATAAGCAATTGATGAATTAAAATCAATCATCTATATTGATAACAAAATTAAAGAAAAAAATTGAAATAGATAGGGAGTTGTATATACATGAAAAGAAAGAAGGCAGTTGGAGCACGTTTGGATATGTTTACATCATTCACCTTGCTTTCCTTCTTATCCTTCTTTGCCTTTGGCTTAGATGATGCCACCTTCTTCTTGGAAACATGAATTCCAGGCTTTAAACAGCTCTCCTGTTAAAACCATGGGTGGAATTAGGAATGGAAGCCCCATCAATGTTGAGCAGAAGAGCATCTCCATCTGAGTGGTTTCAGGATTCATGGTAAAGATGGCTTCTTGGAAGTTTCCCAGAAAAGAATCCATGATCAAAGCACCAGACACCATGACTACTCCAATAGCACTGAAATTAGGAGATGTATGGGCATCTGCCAATGTGAAAAGGATCAAACCCACAACAAGGAGTATTGCAGAAAAGTATTCATGAGCCGGATACTTTCTTCTTAGACCAGGAATGAATGCCCCCATTATCATCACTGGCAATACCTGAGTTTTCCAGGTGTAGGTCGCGGGAGTGATGGTATTTCCAGGTGTAGGTCGCGGGAGAGATGCTGACAGGGGTTGGTGGAGGTCGCGGGAGAGGCGCAGGGGAGAGACTTGCCAGGGGAGAGATGAGTGAGAAAATGAGAGAGACTTGCAGGGGAGCGAGTGAGATACC
>BMK_Unigene_015818
ATCCTTTGTTTCTTTGTTCAACTGCCAGATTCCGGAACTTAGTTGGAAGATCCAAAGAAAATCTAAAAAACATAGTGCTCTTGGCAAATGGCACACAGCTAGCACTAAATAAAGGTTATAAGAGGTAAACTGTATATAAACACTCGATGATAAGGGAAGGATCGAGGGATTAACTGAAAAGGAAATTAGTTTTTTCTTTTCTTTTGCAACGTTCAGGCAGTGGTTCATGGGTGATACTTCAACGTGAGGACCCAGAGATCGATCCCCGGGCATGTGTGTG
>BMK_Unigene_015819
GGCGTATCCAGATCAATAAATCTGCATCAAACTTACAGCCAATGTTAATGTAGATATTGGGAGATGATTTGGTGTTGAACATAAATGTACGTTAGTTCACAATCACCCTGTATCAATAAATCTGGTCGAGTATTGATCTGGTCTATTCATCTGCTAGGCCAAAGGAATAAAACATTGACTGTGTGTTGACTTGCCCAAGTTGATTGGAGTCAGGAAAAGAGCCCATAACACCATTCGAAAGAGCTCATGGTTGGCAACAGAAGATGGAATGTTAAGTTTATTTGCACAAAAAAAAAAAAAAAGAATAAGAAGTTATATCTTCTCCATTCTTTCTGCAACTTACTCTCTTCCCTCAATCTGCAGAGCTCATTTGGGAAAGTGACAA
>BMK_Unigene_015820
GGGGACTCAAGAGCAGAGAGACAAGATGTGCAATGGGAATAGTTTCTGTATTCTTTTTGGGTTTTTCAAATGCTTTCTTGAAGACTGAACTGAAGCTGTTTTGAGTATGGAAATGGTGTGTTAGCAGGAGACAAACCAGGAGCAACTAAAGTCTTAGTCGATGTAAACCATGTCTTCGCCGTCTTCTCTGTCTCTCTCTCAAGAGGCCTCCACTTTCGATGATATTTGCATGGAGCAGAATTTGCTTTTCTCAGACAGTCTCAAGGATTTGAAGACTCTCAGAACACAGTTGTACTCTGCAGCAGAGTATTTTGAAGTATCCTATACA
>BMK_Unigene_015821
[truncated: 11,000,353 more chars]
