# Supplementary material for: Transcriptome Analysis of Litsea cubeba Floral Buds Reveals the Role of Hormones and Transcription Factors in the Differentiation Process
Source: G3 (Bethesda). 2018 Feb 27;8(4):1103–14. doi: 10.1534/g3.117.300481 (PMC5873901; doi:10.1534/g3.117.300481)
Supplement: Supplementary file 4 [file 1103FileS4.txt]

>BMK_Unigene_023845
AAAAAAAACCCCAAACCCCTATTAGGGTTGGGAGAGTTGCTGTATAGTGATCTCCTTCTCCACTCGTTTATCAAACCAGCTTTTTTTTAGGGTTCGGGAGTTTCCATTTTCGACACAGTCTCAGTTCTTGGTCGATGAGCATGGCTAACCAGGGAGGCAGCATCAAGTCCACTTCCATAAATGGTGTAAAGCTGTATAATATCTCAGGCCAACGATCTTTAGCGACATGGCTTGCGCCCAAGAAGTTGAAATCACTTCGCAAAAACAAAGATTACATGCAAAGGGTGGAGCTGATCCAGGATTTGAGATTTGAGACTGCCACAACCAAGATAAAAGCAACTCCTGACGGGGAGTTCATTATCGCATCAGGGATTTACCCTCCACAAGTCAAAGTATATGAGTTGAGGGAACTGTCATTGAAGTTTGAAAGACACCTAGTTTCAGAAATCATTGATTTTCAGATTCTGAGCGATGATTATTCAAAGATTGCATTTCTTTGTGCTGACCGTTCCGTTTGCATACATGCAAAATATGGAAGCCACTACAGCCTACGAATACCAAGGATGGGAAGGGATATTTCATATGATCCCTGGTCTTGTGACTTGCTCTGTGCTGCTTCTTCTCCAGATCTCTACAGGATTAATTTGGAACAGGGGCGTTTTCTCTCCTCACTCTGTACTCAATCACCAGCAATAAATGTAGTCTCACGAAGCTCTCTTCATGGACTGATTGGTTGTGGAGGTGATGATGGGGCTGTGGAATGCTTCGACTTGAGAGCAAAATCTTCAATTGGAAGGATTAATGCTGTGACACCTGTTGGTGACGTTGATCAAGAGGTTACTGCGCTACAATTTGATAATGTTGGTGGGTTCCTTATGGCAGTTGGAAGCAGTGCTGGGAAGGTGTTGATCTATGATTTGCGATCTTCTCATCCTATTCATGTCAAGGATCATATGTATGGAAGCAAAATATTAGACATTAAGTGGCATCAGACTCTTAATTCTGCGAGGCCAAAGATGATAACTGCAGATAATCATATTGTTCGAATTTGGGACCCTGAGACGGGGGATGGAATGACCAGCATTGAACCAACAGCTGGAACTGTTAATGATGTATGTGTTTTCCCTGAGAGTGGGTTGTTGCTTCTGGCTTTAGATTGCAGCCAGATACCATCATACTTCATACCTGCTCTAGGGACCGCACCTAAGTGGTGTTCATACCTAGAGCATTTAACGGAAGAGCTGGAGGAGAGTGCAGAAGCAACCATTTATGATGATTACAAATTTTTGACAAAAGAGGAGATCGAGCGGTTGAATTTGACTCATTACATCGGCACTGATGTATTAAGAGCTTATATGCACGGTTTCTTTATCAATTACAAGCTCTATAAAAAGATGCAATCGCTGGCTGATCCATTTGCATATGATACCTACATAGAGCAGCGGAAAAAAGAGAAGATGGAGGCAGAACGTGCTTCTCGCATCACAATTAAGAGGAAATTACCTAAAGTAAACAGGCTTCTTGCTGCTCGTCTTCTTGAGGATGAAGAAGCTGAAGCTGAAGTCAATAATGTAGATGATTCCTCCACAAAGAAGAAAACATCAAAGAAAAGGAAAGTTCTAGGCAGTGAGTTGCTGAAAGATGAGCGTTTTGCAGTAATGTTTGAGAACAAGGACTTTGAAGTGGATGAGCTCTCCTCAGAGTATCTGGCTCTGCATCCTACAGCTTCCAAGAAGCAGCCTTCATTAATTGACGAACACTTTGAGCCCATTCAGTCAGATGAAGAACTGGGCATGGGCGAGTCAGATGCATCAAAATCACCTCAGTTGTCAGATGATGAAGTTGATAGAGATAAAAAGAAGAATGCAAGGATTCCAAGGCTATATGAGGTGAAGGATGAGCGTCATGCAGAAGCATTTTGGAACAGTGTCTCCCTGGCAAAAGAGGATGCTCTTCCACTGGGAGAGAGGGTAGCTGCTTTTGGTCAACAGCGAGCTTCCAATACTCCTGGCAATGTGAAGTTGGGTCCTGGTGGCTCGCGAGAGATTTCCTTTGTCTCTAGGAGCTTTGCCAAGTCAGAAAAGGAAGAGCGCCGTGAAGGCAAGAGACGAGGCATCCAATCCTTGCACTTGAAGCCAGATAGGTCAGAATTTCTAGGTAAACGAGGACGCGGTGGAAGAGGAGGTGGTGGAAGAGGGAGAAGTCGTGGTGGGAGTAGAGGAAGAGGCCGGCGGTGAAGCTATAAGTTGTCATTTTTTCTTTTTTCCGTTGATAATCTTTCATTCTCTCTATCCATAAAAGAAAGGTGGGTGGGCCCTAGTACTAAAACCATAAAAACAGAAAGGTAGATTAGTAAGAGTTTCTGTATGTTCTTTATTAAACTTACCCCAGGGATGGCAGGGTAGACAGGTTTGAGCCCCGGGTTGAAATGTGGAGGTATCGGCCAATAGTGCATTGAAGAGAGAGAAAAATGTTAAATTCAGTTGCTTAGGATGGTAGGTTATGATTTAAAGAAAGAAAGAAATTTTCTACCTTTACTCGGAACCATTTGATGGTCTCCTTAACTTCGGGGCCATCTGTTTTACTGTTATTATTGTCATTGGTGGTGGTGACATAATGTTTTTCTCGATTATACATGTGCTGAATAAACTAGTTCTTGATCATCATGTTTTGCATTACTTTTTAGATGTTCTGAACTAACAGTTTTGTATGTGTATTTCACTTATTATGCTGTGGTTTTCTCGTCGAAGGTTGCTGCATCTAGTTTTATTCCTGAAATACTAATATAACCCATTAAAAGTGATGAGACATTGTTTTTATTTTGTCTTCTCCACTATATTCCTGGTTGTGTCGTGATAGAGAATATAGTTTTTTAGTTGTGACATCTGTTCTGATATTTAGCTGTTGGAGAGTGTACACTACACTACTAGGGGATTCCATCTGTAACATCTGGATTTAAACAAGTTAAAGCTTATCACTTCCACACTCTCTGGAGTAGTGGAGTCC
>BMK_Unigene_023846
GAGAGAGAAAGAAAGAAAGAGAGATGTGGGCTGTTGATATCTCGTGAAGTGCTCACATGCCTATAAACCAACCACCATCCTCATAATAATAATCACGCATTTCCCTCTCCAAGACACCCTTTTTACTAATCTGAAAGCACTGGAATCATTTTTCTTGAATACCCATTTGACATATAAGCCAGCTCTTTATGATGTTGCGTGCTCATTATTTTTACATTTATGATCTGGGATTCTTGGAATTTCTGTTACTATTGTTTTTATTTTTTTTTTGCTGAATAGAATCCTGGTTATCTTTGTACTTCTGGTCATTTTGGCTTGGGTTCGTGAGATATTTGGGATTTGAGAATTTTCCTGAATAGAGTGTGTATTTGGAGATTGGGTGGAAGATCTTTAACTTTTTCAGGTTTTGCTGATTTGGGGTTTGGACGTTCTACTTGAAACTTGGTGATTTGGGTTGGATTTCTTTTTTTCTTGTTTGTACTGTCCCTTGATCTGTGTTCAAAGATCCTAACTTTCTGGGGCTTGGGTTCTAAAGTTCTCATCCAAAAGTTCAGGCTACACTTTATAAGTCTTGGGTTCTAATATTCTATTCCCAAAGTACAGGCCCCTTTTTTTTCTCCTCAAAACTTAACTTGCTGAGGTTTTAAAAGGTTTTTGTGAGGCTTTGTGATTTGGGTTGTGGATCTCTGGCTTTGAGGTGAAAAGGCATCTATGGTTAGAACTTTGATGGATTCTTGCAGTGCCACCTTAACTGCAAGTGCCCATCTGGGGCAAATTGGCAATGGAGATAGTGAAATTTTTGGGGAGAGGCTGAGAGGGAGCATGAAAAGCTGTACCTGGGGTACTAAGCTGGCGAAGAGTATGAGAAATGGGGCTAGAATGGGTAAAGTTGCTGATCCCGTCTGTATCCTTACAGATGTCAACAAAGAGACTTTGACCTTTCAGGCACCAATGTTTGGGAAGCATCTAGCAGATCCGAAAAGTATTGCTTCGATCATATTGGGTGGAGGTCCTGGGACTCTCCTTTTTCCGCTCACCAGCACAAGAGCCACGCCGGCTGTTCCAATCGGTGGGTGTTATAGGCTTGTTGATATTCCAATGAGCAACTGCATCAATAGTGGCATAAATAAGATATTCATCCTGACCCAATTCAACTCTGCCTCCCTAAATCGTCATATTGCTCGTACATATAGCTTTGGAAATGGTGTCAACTTTGGAGATGGTTTTGTGGAGGTCTTGGCGGCGACTCAGACACCCGGTGAGGCTGGCAAGCGGTGGTTCCAAGGCACAGCAGATGCTGTACGACAATTCACCTGGGTCTTCGAGGATTACAAAAATAGGAATATTGAGCATATACTGATCTTGTCAGGTGATCATCTTTATCGAATGGATTACATGGACTTTGTGCAGAAGCATATTGACACGGGTGCTGATATTACAGTTTCATGCAAACCTATGGATGGCAGTCGTGCATCTGATTGCGGATTAATGCAGATAGATAAGATGGGTCGTGTCATCCATTTTTCTGAGAAACCGAAGGGTGCTGACCTTCAAGCTATGCAAGTTGACACAACTCTCCTAGGGTTGTCTCCACAAGATGCCCTGAGATCTCCATATATTGCATCTATGGGTGTATATGTCTTTAGAACTGACGTTCTACTAAAGCTTCTGACGTGGAGGTATCCTACGTCCAACGACTTTGGGTCCGAAGTTATTCCTTTAGCAGTAAGGGATCACAATGTTCAGGCTTATTTATTTAACGACTACTGGGAGGACATAGGGATGATTAAATCTTTCCTTGATGCCAACTTGGCCCTCACAGAAGAGCGTCCAAAATTTCAGTTTTATGACCCAAAGACACCTTTCTTCACATCTCCTCGATTCTTACCACCATCCAAAGTAGATAAATGCCGGATTAAGAACGCAATCATCTCACATGGATGCTTCTTAAGGGAATGTAGCGTGGAACATTCTATTGTGGGGGTGCGCTCCCGTTTAGAACAGGGTGTGTACTTAAAGGATACAATGATGATGGGTGCTGACTATTACCAGACAGAAGCAGAAATAGCATCTCTGCTGGCAGAGGGTAAGGTTCCCATTGGCGTAGGGCAGAACACCAAAATCAGGAATTGTATTGTTGACATGAATGCTAAGATAGGGAAGAATGTTATCATCAGAAACAAAGATAATGTTCAAGAGGCAGACAGGCCACAAGAAGGGTTCCACATTCGATCTGGGATCACAGTTGTACTGAAGAACTCGACAATCAAAGATGGGACTGTCATATAGAAATGGTGCGCACCTAAAATGGTTCTTCTTGTTGTGGGGAATGAGCTTGGATGGTTAGAAGATTTGGAGTAATGCAGTTCATCTGCATAAATGAAGCAAGAGAACAAGAGAAGTAGGAAGAATATCCAGCCTCAAAACCAGATTGGAATGGATGAGCATGTCACACGTGCAGCTTGAAAGGTAGCGGTTTTTATCATATCTGGAGATTACAGTTCATGTCGTAGGTTTTTGTAATTAGTTCACATGTTGTCTAGTAGAAAAGCCTAATTAGTGTCATCTATGAGGAATGTACCTGAATAAAACAAAGAGCTGTTGCTTCTTTGCCCTGTACAGTAATTCAGATACTAAAGATGAGTTGATGATTAGTAATAATTTGCATCATTTTATTCTTATATTGTCGTTGCGATAAGTTGAAACATCTGGGTTTTAGAACAGTTATATATTATAATATATATGCATATATTAATCGGATAAGCATTTCTGC
>BMK_Unigene_023847
GACATATAACACCCTTTCTGCGCAGGTGTTATTGTACCGCTCAATTATGATTGTTCATAGAGATATCTCTTTCTGGCTTCCTGGAAGTTGAATTTTGGTGTTTGGGTTCTTTACTTTTCTTCACTTGAAGGGATTTTATGATTCTCTAATTGCAGATATAACCTTTTCAGCAATGTTTGAGATTGCAAAAGGTTCAGGTTTGATTGGCTGTTGATTTTTGTATATATTTTCTTTCTTTTTCATTGCCTTTTCGAGGTTGGGTTTTCTTATAAAATAGTTTTAGGATCAAAATCTGGGGTAAAAGAATAAAAGGGCCTGGGAGATCATTTCAATAATTCTGCGGACATAATAGAAGTGAGATTTTTGGGCTTTTGATTTTTCCACCATTGTGATAAGTATAGTGTTTTTTAGTCTTAAATTTTTTTTGGGGGGGTCTTTAATTTACTTTCTGTTGAGTATCTCTACTTTGCTGGGATTAATCAGAGGTGGTTTTTTGTTTTTTTTTTCCTTGATGTTTAGTTTTGTTTCATAACTTCCCAGAAATTCAAGTTACAGAGAATCAAATCTTGGGTTTCTTTGATTGTATAATATTTCTGGTATTCTCATTAGTATTTTTTTAGGATCCATGTTGTAGAGAATCAAAGCTTTGATTTTTATTGAGGTTTTGATGTTTCTTTAAGTTGCAGAGAATTGAAACTTGCATTGCATGATGTTTTGATGTTTCTGGTTTCTGCTCTCTCCTCAGCTTCTTAGAACTCCATGTCAAAGAAACCACAGCTTGAATTGCATGAGTATATAATTCTTCTGGTTTCTGGCTTTCTTCCATTAGCGCTTCTTAGGATACCAAGTTGCAGAGATTCAGAACTTAAAGTTATTCAGATTTAGTAGCCTTCTTAAGCTCCTTAACATGGCCATGGCACCAACTGTAAAAGTAGTTCTAGGCTCCATTGCTTTTGCAATCTTCTGGGTGTTAGCCGTCTTCCCTGCAGTCCCCTTCCTCCCTGTTGGAAGAACAGCAGGCTCCCTTATGGGAGCCATGCTTATGGTCATCTTCCATGTCATCTCCCCTGATCAAGCTTATGCTGCCATTGACCTCCCAATCCTTGGCCTTCTCTTTGGGACCATGGTTGTCAGTGTCTACCTCGAACGGGCTGACATGTTCAAGTACTTGGGTAGGGTCCTCTCGTGGAAGAGCAGGGGTGGTAAGGACTTACTCTGCCGAACCTGCCTAATTTCAGCCATTTCTAGCGCTCTTTTCACGAACGACACCAGCTGTGTTGTTCTAACTGAATTTGTTCTTAAAATTGCAAAGCAGAACAATCTGCCACCACAGCCGTTCTTGCTAGCACTTGCCTCCAGCGCGAACATCGGTTCGTCGGCAACCCCAATTGGCAACCCACAGAATCTAGTCATTGCTGTTCAAAGTAAGATTTCCTTTGGGGAATTTCTTGTCGGGATTCTTCCAGCAATGCTTATTGGAGTGGTGGTGAATGCCGTTATACTTCTATGCTTCTTTTGGAGGATGTTGTCGATTGAAAAGGATGAGGAAGCCGCTCCGAACGATGCAATTGCTGAGGATAATGTCACTTCTCATAGATTTTCACCTGCAACAATGTCACATCTTACTTCAATGAACTCTCAGGAGTGGGGTGCTATGGTCTCAAGCCTGTCTGCTAATGTGAATTCAGGCCATGTTGAGACTCTTAGAAGTCGAGTCAATCAGAGTGAAAGTGATATATGGAGAGCATCAAGCAGTGGAATTGAGTCCGAAAGGAGTTCGAATGTGTCAAAAGATGAGACAGGAGGTGCCGGATTTTCACAAACAAGAGAGGATGGTGATTCCTCAAGGAGGATACCAAACAGCGGGTTGAGCAGTGGTCCGACGAATGGTCATAGAGATGTGACTTCTTTTCAGTCTGCTAGTGAGAAAGAGGGTGCGATTCAGAGATGGAAGCAGTTGTTATGGAAAACATGTGTTTATCTCATAACTATTGGAATGTTGATTTCTCTTCTGATGGGGCTAAACATGTCATGGACTGCAATAACGGCTGCACTTGCACTTGTTGTACTTGATTTCAAGGATGCTCAACCATGTCTGGAGAAGGTTTCTTATTCACTCTTGATATTTTTCTGTGGAATGTTTATAACTATTGATGGGTTCAACAAAACGGGAATACCGAAAACACTATGGGATGCCATGGAACCGTATGCACGGATTGATCATGCTGGTGGGATTGCACTGCTTGCTCTTGTGATACTTGTCCTCTCAAACGTTGCTTCCAATGTACCGACTGTACTACTGCTTGGGGCACGGGTGGCAGCATCTGCGGCAGCGATTTCTGCAGCTGATGAGAAGAAGGCATGGCTGATTCTAGCATGGGTGAGCACAGTGGCTGGAAATCTGTCCCTGCTGGGGTCTGCTGCAAACTTGATAGTTTGTGAGCAGGCCCGCCGTGCTCAGTTCTTTAGCTACACTCTGTCCTTTTGGAGCCATCTTAAATTTGGAGTCCCTTCAACTCTCGTTGTCATTGCAATCGGGTTGCCACTCATCAGGGGCTGATGTGCTTCAAATCAAGAGAACCTTGTTCAAGGAAAATCAATTATAAACAAAGGAAGAACAATGCTATCAAGCTTGTTACTGCAAAACTTGAGAAATAGGTATCTTTTTTCTGCTTTTGATGCTTTTGTTTTTTCTGAAGTTTTTCTCAATGTACAAAACAAGCAATAAGAGAGGATTGAGAAGTTTACGGTCAATCACATGCCTTTAACCCCTTTATCGCTGGCTGGCCCAGAAGTTTAACGACTTCATATTAAAGAAAACAATTGGACCCTCAATCCAACAATTCAATCCATTTGGATTAGTGAAAACTCAATGGATCCGGTATAATTTAGGGGGGTCCCATGTGTGTGTG
>BMK_Unigene_023848
AGAATGCAGCAGCTGCCTGGAGTCTGCCTCAGGGAAATCAACTGTCAAACGAACTCTCATTTTTATATGTAATTTTCTTCTGTTATAAAATAATATTAGAATACATACACAGGTGCTTCCTACCAAAATCTTGGGAAAATTAAAATACAAAGACTCCTCAATCCTCATGCACTGACCAGATGAGATTGCTTCTTACAAGTTGCACAAATTTGCAAATAGCTTGAAACAGTCACGGAATGAGAAGTCTCTCATTCAAGCCGAGCCTACAAGATTCAACTCTGTTTTCTCTGAATCTATGGCCTTTGAGGTAGCCAAATCAGGGGCTAAAATAAGGCTTACACAACCTGACATGGTATTTGCATTTGCGCTCAGTTGTGTGCTTCCCCTGCAATGTCATTTTGAAAGCAACCAAAGGAATTTTCCCCCTCACTGGAATCAGAAGCATGGTCATCAGAATCAGAATCAGACTCAGAGTTGAAGTCAATGTGCTGACCTTCTGCTCCTTGATTCATCAATATTTGATCATCCACCTTTAGAGGATCTTTCAAATCAACCAGAACATAAGGTTCAGTCAGTTTCCAGAACCATGCAGCATTGCGTCCTTGGAAACCTATCCAAAACACTTTCCCCTTCCTCTTGACCCTGCTATCTAAAGATTTTGTCTTCAATGCTTTAACAACCCTCTCGACGTCATCACGACAAACATCCTTAAGCTTGAGCAGAATATCCCCAGAGGCAGTTCTGAGGCCTCCATACATATACCAGTATGCCAAGACACGTGGTGACAACCACCGGTGAATGAGTTTTGGAACCATGGGCCGGCCTTTCGGCCAGAACTGGTCAGCAAAGAAACCAAAATAGGAGTGTGAGATGGTAGAAAACCGATGTGGTATATCATCATTTTCATCGCTAGGCTTGCTTAAAGAATTTAACCACTCATAGTACTGTTCATGAATATGAATCTTCAAAACACGATGGATGTCAGAATTCTCGTTGAACTCAAAGTAGACAGCATGATTCCTCCTCTTTTCGTCGGATTCTATTTGCACACCGCCTAACAGCAAACCCATTAAAATCTCACGCTGTTCCTTGTCAAGTTTCATGCTTATTGGCTTCTTAACCACCTTCCTGCTCGAGCTCAAAACATACTCCATCTTTTCCATCAATGCAGATTCAATATCATATTTCTTCTGGCACATCATATCATAAATCTTTTCAGCCTTTACAAATTGCCCTGAAGCAAGATATCCTCCTAAAATCACATTGCATGATTTGCTATGAACACCAATCGCTCCATTTGTTTGCATTTCATTGAAGATCTTCTCAGCCTTGTCAAGATACCCAGTTTTCACCAAAGAATCCAAGTAAATAGAGCAGACACTACGATTGGGACGGTTTTTCAAGAGGCATTGATGAAACGTCCATTCCAACTTATCATGCAAATCCAAACTGAAGTACATGGTCATCACATCGATAAAAGAAGGCAGGGTCGGCTTCAAACCGCTTTCTATGAACTCACTCATAAGCGTTTCAGCAATTTTCACTTCCTGGGCTCTAGACATTATCTCAATTATTTTTTGATATGCCACGGCACTAGTGGACTCTACCTGCTCTTGCATCTTCCTAAATACCTCCAACGATTTCATTAGTTCTCCAGCCTTCTCATAAAGATCCATTCGGTAAACAAAAGCTTGAGAAGGGACTTTACCACCTGACTTGAGGAGTTTAACCCAGGTTTTTTCTGCTTCCTCCACATCACCTTGCTTGGCACATGCTCTCATCACAGATACAAGCACATCAACACCCTCTTGTACTCCTGCTTGATGCATATCTTCCCTCAGAGCTGCAATCCTTTCTCTGTCTATGATATCTTGATAGCTGTGCAGCCAAATAAGGCCAGCATAGATTTCCTTGTGTATTTCAAGTTCAGATGTTACTAGATTGTGGAAAATGAACTCCGCCTGCTTCAGATAAGATCTCGAGGAAGCTCCAGGTTTGCCTACAAGTGCTCTGAAAAGGGAATTATGTAAGCTAAGCCGAGGTTTGTAGCCCCCTAATTGAATCATCCGATTGTAAATGGCACAGGCTTCCTCCAAGCAACCTTCAATAGGTGCACTGAGATAAGCAACTATCAGGATATGAAAGGTAGATTCACTGGGCACCTGGCCCTGGTTAATTATTTGATCAAACAGCTCACGACATTTTGCGAATTTCCGCTCCTTGCCCAGGTACTCAGCTAGCTTGGTAGCGAGGGCAAAATCAAATCGAAACCAGTGTCGCTGAATCATCCATTTATACACCCTAAAAGCAGTTTCATTTTCACGAATTCTCAAGCAATGTACTACAACATAGGTCGCATCTTCCTGCATCATCCACTTTCGCTGCCCATTGAGAATTCTAATGACCGTAGCGGGCTTGTGCGCAGGCAGCTCCTTGCAGAGCCACGCGAGCCTCGACCTCCGCCACTGCTCGGGAAGGTCTTCGAGCTGCATCACCTCGCAGGAAGGGGGCTGCGGGAGAGAGCGCAGATCGGTGAGAGCGGAGTCGAACGCGTCGGACTCATGAAAGGAGTCGTGGGGTTGTGAGCGAGGGCCTTCGCGCTCCAGGTGTTCGATGGAAGTCGTGGACGCAGAGAGGGAGAGATGGCGTGTGGTTCGGACGCGAAGGGTGGAGTGGGAGAGGCGAGAGGGAAAGGAGAGAGAGCGGAGAGCCCTAAGAGAGAGAGATGTTGCAGCGCGCATGGGAAGGGGAGAGAGAGAGGAGAGGATTAGAGAGACTGGGGAGGAAGAAGAAGACCCGCTTCGCACAAGAAGCATAGCTGCTTCTCCCTGTCTGCTACTTTTTACTCTTCCAGACTCGAGAAGTGTGTGTGTGTGAGCGCGCTGTGTTTTCTCGGTTCCGAAGATTAGGAACCGAG
>BMK_Unigene_023849
GAAGAATGTATAAAGGCAGAAGAGTAGGATAAGATAAGGCAACAGTACACACTCCCTCCCTCTCTAAACAATGGCTGTTTCGCCCAATGTCTCTTCTTTTACCATTTCTCATCCTTCCATCTTCCCATTTCTCAAATCACACTCACTTCTTCCTTCTCCTAAACACTGGCGTCCCTTCAACACCAATCATCTGCGGGTAAGATCGCATTTGCCAGCGGTCGCAGCGACCATCGAATCCACCAATGGCGCTGTCCTCACCGCTCCCAGTCAGCCAGAGAGCACCTCATACGGTCGGCAGTATTTTCCACTAGCCGCTGTCGTTGGCCAGGATGCAATTAAAACTGCTTTACTACTTGGTGCAATAGATCGTGAGATTGGGGGCATTGCCATATCTGGCAAAAGGGGGACAGCCAAGACAGTGATGGCACGTGGGTTACATGCTATGCTTCCTCCAATTGAGGTAGTTGCTGGTTCAATAGCAAATGCTGATCCAACATGTCCTGAAGAGTGGGAAGATGAACTAGCTGATCAAGTGGAATATGATGCTTCTGGTCATGTCAAGACTCATATTATCAGGACTCCTTTCGTTCAGGTTCCACTTGGTGTCACTGAAGATAGACTTCTAGGGTCTGTTGATGTTGAAGAGTCTGTGAAGTCAGGAACGACGGTATTTCAGCCAGGACTTCTTGCTGAAGCTCATAGAGGTGTCCTATATGTGGACGAGATAAACCTTTTGGATGATAGTATCAGCAATTTGCTTTTGAATGTTCTGACTGATGGGGTTAATGCCATTGAAAGAGAAGGAATTAGTTTCCGTCATCCTTGCAAGCCTCTTTTCATTGCTACATACAACCCAGAGGAGGGTTCTGTACGTGAGCACTTACTTGATCGTATAGCAATCAATCTAAGTGCAGACTTTCCTATGAATTTCGATGATCGTGTTGCGGCTGTTGGCATTGCAAACCAGTTTCAGGAATGCAGCAAAGAAGTCTACAAAATGGTTGAAGAAGAGACTGATACCGTAAAGACTCAGATTATTTTGGCGAGGGAGTATTTAAAGGATGTCAGCATTAGCAGAGAGCAATTAAAATACCTGGTTATGGAATCACTACGAGGTGGTTGTCAGGGACATAGAGCTGAATTATATGCGGTCCGAGTTGCAAAATGCTTAGCTGCACTAGAGGGACGTGAAAATGTCAATGTTGATGATCTCAAGAAAGCAGTAGAGCTGGTCATTCTTCCTCGCTCAAGCATCAATGAGAACCCACAAGAACAACAAAACCAGCCGCCTCCACCTCCGCCACCCCCTCAACAAAATCAAGATTCTGCAGAGGAACAAAATGAAGAGGAAGATCAGGAGGAAGAGAATGACCAAGAGAATGGACAAGAAGAGGAACAAATACCTGAGGAGTTCATCTTTGATGCTGAAGGTGGCATAGTAGATGAAAAGCTTCTCTTCTTTGCACAACAAGCACAGAGACGGCGTGGGAAAGCTGGGCGAGCCAAGAATGTTATTTTTTCAGAGGATAGGGGAAGATATATAAAGCCTATGCTTCCAAAGGGTCCTGTGAAGAGGTTAGCTGTTGATGCCACTCTCAGGGCAGCTGCACCATATCAGAAATTGCGGAGGGAGAAAGACATTCAAAAGAATAAAAAGGTGTATGTGGAGAAGACTGATATGAGAGCGAAAAGAATGGCTCGAAAAGCTGGAGCTTTGGTAATATTTGTGGTTGATGCGAGTGGGAGCATGGCATTGAACCGCATGCAAAATGCAAAAGGTGCAGCACTGAAATTACTAGCAGAGAGTTACACGAGCAGAGATCAGGTTTCAATCATTCCTTTCCGTGGAGACTCTGCAGAAGTTCTTCTACCTCCTTCTAGATCAATTGCAATGGCCAGAAAACGTCTTGAAAGACTCCCATGTGGTGGAGGTTCTCCCTTGGCCCATGGTCTTAGCACGGCTGTTCGAGTTGGGTTGAATGCTGAGAAGAGTGGAGATGTTGGACGGGTTATGATTGTTGCAATAACTGATGGGAGAGCAAACATTTCTCTGAAACGATCTACTGACCCCGAATCTGCTACTTCAGATGCTCAAAGACCTTCTGCACAAGAATTAAAGGATGAGATTCTTGATGTAGCTGGAAAGATATACAAGGCTGGGATGTCTCTTCTAGTAATCGATACAGAAAACAAGTTCGTATCAACAGGATTCGCCAAAGAGATTGCCAGAGTTGCCCAAGGAAAATATTACTACTTGCCGAATGCTTCTGATGCTGTTATTTCTGCAACAACAAAGGACGCTTTGTCGGCTTTGAAGAGTTCTTGATATTTTAACATGTGATCTGAAAAAATTTTCCCATTTCGCAGCATGGGTGTTCTCATGTAAGCAATTTAGCAATGTACAATTATCTGTTCGGATGTTTCCTGAGATGTATAGTCCATTTCAGTACCTTATTAGCTTGAATTTGTTCTTTTTCACGGTAGTCTTTTAAGCATTGTCGCAAATATCTTTAACGGGATAATATCAGTGGGAGATAATATCAGGATAATTTCAAGTTTGCTGGTTTTACTGGGATTATATGGGGGGAAAAGGTTGTCAAGAAACTTGGTCTGACAATATATTTGTCATAGGCTAATTTTGGTAGATTTCTAAATATTTGGTAATCTGGCTGAATTTAAGTGTAACTAAAAACATCAGCAGAAATATGTCAAAAATAGTGCTGGAAAATATAAATTTTCAAAAATACTGCAAAAAAATAGTATGAAAAGCATGTTGCTGAAGAGGATATCTTATTTGGGTTACTAATGGGTGGGGGAGTAATAGCTTAGAAAACCCACTCCACTCCTCCCAATCCCACTTTGTGCTGGAACCAATTTTATGACCTAACAGGCCTCTGGTCAGGTTGGTATATCGACACTCATGACATCATTGGGGCAGGTCTTGGGCTACCTCAATCCAACCAATTGGGAACCTCATCTATATGTTATTCCAATCATAAATGCACACTGACGAAGCAACTCAAGTCTGCGTCCCACAGTAGATGGGAACACAGATAAAATGTTCGATCATTTGATTCATATCCATTGTCCAGTGGGCTCCATACTACGATAATTTGGATTGAAAGTGGCACTTTTAGGGCCTGTTTGTTTGCCACAGAGTAAAGTGAAAGAAGAGTTATAAGGCTTTCAACGGTATTTTTTTTTTCACTCTCTAGTGTGTTTAGATGGATTGTGGAGTATTCTTGCCCTTTAGTTTTTAGAGCAGATGACCCTGCAACAACCTGATGGAATGTCTACAAAGCTTTTGGTTTTGGCAAACAGATAGGGAAAAAAATCTGATGGACCGATTTTTTATTAATCCTGAAAATCTAATGCCATTTCACCATTTGTGATTAGCTTTTACTTGAAAGTTACTTCTTATTAACTATACCATATATCTGTTTTTATTTTCTCTTACAGATACATAGGCAACAAAATCAAAATAACGAGTGCCACCAAGCAGGCATTACCTTCCAACTTAGTATTTTTACCTCTTTTTTTTTTGCTTTAATATTATTTATTTATTTTGATTAGAGTTCTTATCTCAGATTGATTTATCAACAATGTCTACTCGTAATAGCATTCACGAACTCATTCACATTGAGGTGGATGCGAGTACCCATGAGATGAACTTCGTGGGATTCTACAACTGCTGGAACACCTTTGTATTACCTACACAATGAG
>BMK_Unigene_023850
TGGACTTGATCACTTTCGGAAGAACATATCCTTCCAACTGAAGAACCATTGTGCTTTTCATGCCTGGAATCCATTCTACCCTCCTGCTGATCTCACTTTGTTTACTATATATTCCACCAAAAGTGGGCTGCATTATTGCATAACAACTTAGAAAATTCCTCTTCATTGCTCTTATACTTGTGTGTATGTTCTCTCTCATCAACTTCTCCTTTCTATTCCTCCACAGACTACTTTCCTCCATTTCTCAGTGACACTTTTCTAACCGGCATCTGTTGCAGTTGCAGGACAGGGAAGATATGGCTAGTGACAAAACCAAGGCAATGAAATTCCAAAAGAGCTATTTCGATGTGTTAGGACTCTGCTGCTCATCAGAGGTATCTCTGATTGAGAGGATCTTATCTCCTCTGGAAGGAATTGAGAAGGTCTCAGTGATACTTCCAACAAGAACAGTAATTGTGGTGCACGACAATCTTCTTATTTCCCAGATTCAGATAGTGAAAGTACTAAATCAAGCAAGACTTGAAGCAAATGTTCGCGTTTTTGGGGAAAAGAAGGGTCGAAGGATGTGGCCAAGCCCTTATACAGTGGCATCTGGGGTTTTGCTTCTATTGTCATCATTTAAATACCTTTACCATCCATTAAACTGGTTAGCTTTGGGAGGTGCTGTTGTTGGCCTTCCTCCTATATTGATGAGAAGTATAGCAGCTGTGCGGCGCTTCACACTTGATATCAACCTTCTTATGTTAATTGCAGTGGGGGGTTCAATTGCCATGAGGGATTACTGGGAAGCAGCTTTTGTTGTCTTCCTTTTCACTATTGCTGAATGGCTCGAATCAAGAGCAAGTTACAAGGCCACAGCTGTTATGTCAATGTTGATGAACATGGCCCCTCAGACAGCCATCCTAGCGGAAAATGGCCAAGTTGTTAACGCCGGAGATGTGAAGGTGGACACCATAATTGCTGTTAAGGCCGGTGAAGTGATTCCAATCGATGGGATTGTGGTCGAAGGGAAGAGCGAAGTAGACGAGAGAACTCTAACAGGAGAGTCCTTTCCTGTGGCTAAGCAAATCCAATCTACTGTCTGGGCTGGCACCATAAACTTAAATGGTTATCTTAGTGTGAAGACTACTGCTCTGGCTGAAGACTCTGCAGTGGCTAGAATGGCAAAACTAGTAGAAGAGGCCCAACACAACAAATCCAGGACTCAGAGATTGATAGACAAGTGTGCTAAGTACTACACACCAGCTGTAATTTTAATAGCGACAGGAATTGCAGTGGTTCCAACAGCAATGAGAGTGCATGATGTAGAGCATTGGTATAGCCTGGCATTGGTAGTTTTAGTAAGCGCGTGCCCATGCGCACTTGTCCTCTCTACGCCTGTCGCCACCTACTGTGCGCTTACAAAGGCTGCCTCTGTTGGGTTGTTGGTCAAAGGTGGAGATTTTTTGGAATCTCTAGCGAAGATCAAGATCATCGCTTTCGATAAGACGGGAACCATAACTAGAGGTGAATTCACTTTGATTGAGTTCAGATCCCTCTCTGACGGCATTACCATCCCCACGTTGCTCTACTGGGTTTCAAGCATTGAGATTAAATCAAGCCATCCGATGGCAGCAGCACTTGTTGATTATGCCCATTCAAATGGCGTTGAACCGAAACCAGAGAATGTAAAGGAATTTCAGATTTTGCCTGGAGAAGGAATATATGGAGAAATTGATGGCAAAAGTATTTACATCGGCAACAAAAGAATTGCAGCAAGAGCTGGATGTGAAACAGTTCCAAGCCTGGAAGGAAAGAAGGATGGAGTAACAGCTGGATACATATTCTCCGGAGCAACTCCAATCGGTATTTTCAGCCTGTCGGATACCTGCCGGACTGGAGTGCCAGAGGCGATCAATGAGTTGAAAGAATTGGGCCTAAAAACTGCAATGCTCACCGGAGATAGCCGTGGAGCGGCCATGCACATACAAGATCAGCTTGGGCATGCCATAAGCATAGTCCATGCAGAGCTGCTGCCCGAAGAAAAAATGACAATCATCAGGCAGCTGAAGAAGGAAGGATCCACAGCCATGGTCGGCGACGGAATGAACGATGCACCTGCCTTAGCCGCTGCCGACGTTGGTATCTCAATGGGCGTTGCAGGCTCGGCTGTTGCGACCGAAACTGGGCACATAACTCTCATGTCCAACGACATCCGCCGGATACCACAGGCCGTCAGACTCTCGAGAACAACCCGCCGGAAGATCATCGAGAACGTGGCATTGTCGGTCATCACAAAGGCCGCCATCCTCGGGGTAGCATTCTCCGGCCACCCACTCCTCTGGGCGGCGATACTCGCCGACGTCGGCACATGCCTGCTGGTTATTTTCAATAGCATGTTCTTATTGTGGGGAACCAATACAAAGAGCTCACCAGCCTTTGCCAAATCTTCCCACAAGCAAAATCATAAACAGGCTTCGTATAGTTGCTGCGACTCCTCCACACGTGAGGATCAGGCCAAAGTCACGTGCGGATCAGTCGACTGCCATTTGACTCATGCCCACAGGCGCAATTGTTCTCAAACTCAAATTGGTGCACCGGGCACTTGTCGGGGTGAGACACTCGGCTCATGCGGTTCTGTCTCTCCTTGCACGCTTGAGGGACGCATGAACAGGGCCTCTCCTCCTACACACGTGCACGAAGATCATGAGAAGCACATCAACATCGGTGATTGTGCTGAAGAAGCGTGCGCCGATGGCGAAGGCACGTGTGGGGGTGAGAAAAACGGCTCATGCTGCTCGATCTCTCCATC
>BMK_Unigene_023851
AATGAGCCTTGGTGTATATTCACTAAGCAAACAAAAGCGTTTAGAAATCATTTTAGTCAACTAATAAAAAAAAGGTAAATTTTCTTAAGTAAAAAACATTGGTGAACTTCATATTGAGAAAAACTAGAAGTTTACACTGAATAGACACACTTCTCATATTGCATCTGTTTTTTTATTTATTTGTTCTTGCTACATCAGCAGGAAGAGGCATGCATTTCCTTATAGACAGTGCAATGGTATTTAAAACTTCACAACCATTAGACAAATGACAGTAGAAAGCTAATGTTATATAACATTCCCCAGTGAAAAAAACCCAGGCTCGAGATGGGAAAACAGTAGAGACTTCAGTGACAAAGAACAAATTCTATGCCGTATTGTCGGTCTCCTGCTTAGATGCTTAAATGCATCCTTATTGATACCATCCTTAGGTCGTGGCATGAGGTGGCCTTTTCTCACCCACACTTACAATCCCGAAATAGACCTCTCCAGTCTCCACTGGCTGTCGAAGTCAAACTAAATTTCGACAGCAGTGCTTTTGGAGACCAAAATCTGTCAAGTGTGGGTGGGATAATTCAAGAAAGCTCGGCATTGATCATCACCCACTCAAGTCCGTAGGTATCCAGTCAATCAATGTGGTTGAATCATGGTTCTAAAATCAGCCAAGTCCGAATCAACATATCAGGTAAAATGCAAACCTTTAACTGTGTAGAGAAATAATGGCACTGGAGACAATTTAAAAAAGGGCAACATTAATTTTTTTATCTTCATCAATTTCATGTTGTGAGAAGATGTGGGAGGTTACTGAGTTCCTTTTGCATTGATTAAAAAGATTAGGATCACATCCAAAGATCAGAGGTACTATACTACTATTTATTTGACTCAGTAGGCCACTTATTACTAAAATTAACACAAGCCTTAAAAATTCATATTCATAGGACTTTTTTCATTTTTACAAGAATTAGAAGGGTTCTTGGGCTCAAGGGTGTGACTTGGTCCGACTCGGCCGAGTCCCATTCTGCTCAACTGAGTCGCCCTCTAGTCCAAGTTTTAAAACCTTGGCTGAACTGATGGCTTTGCGCCTTGCGGATTAGATTGAAATAAGTGCCTCAACCTCTTTCACATTACTGTAGAAGGAGATTCTTCTTGTGGTGTCCAGTGGGCTAGTGGTCAGTCCCCATTCACATAGAGGTTAGCAGATTTAGCCAAGGCACCAGTCATCCACACTATATACAGTGCTAACAAGGAAGCAGATACTTTGGTTAAGCACGGAGTTACACAACATCATATGAGTCAGTAATTACCTTTTGAATGTGCTAAGTTCTGTAGTGGGTCTCTCATTTTCAGGGTCCTTCCATCTTGTTTCCCATAAGTATAGCTTTCATATACCATATAGCCCTTATTATTAATGAAAGTTAATAGTAATAAAAATAAAACAATAATTAAAAAACCCACTAGTTAGGAATAGGGTTGCAAATGGGCATCCGATTATGCAAGTGTCCAATGTCTCCAATTCCGAATAAAGTGGGTATTCAAGTGTCCAATGCTCTCTTATAAAATCATGTGATCCTCACAAGTAAGATTCAACTAGTTGTATTTGTATGATCCTTCTACAGTGGGTCACATCATTCAGAATGTACGGTCATCGTAGAAGGCCCTTATGAGTTATGAAATATGGCACATTAATCAAAAGGAACTTATAGAGATGAATCTAAATCCCTTTGGTTCCAAACTTAATAATCCATCAGTGGGGACTGATTAGAAAATATGGTGGTAGGCCTACTAGGATCCTTAATTCTATGGATTAAAAAATCGGCCGAGTTACGAGTCGGGTCCTATGGGACTCG
>BMK_Unigene_023852
GCCGAGTCAAAGAAAGTATTTGAATGCGGTATAAATTTGTAGCTTCAGACCACTCAAAGCAAGGCTCACACTATCACTTATCACTTATGTACCGTTACAGCAATCTATAAGAACAAAACCAAAAAGTGCAGAATAACAAAAGTACTGATTGGTTGGTTGGCTGGCTTATTGTTGAAAACTCATGATTTTTAAACCAACACAACTCTCTTACATTTCAAAAATGAACAAATGAACAAATGGAAGATGCTTTATTCATAAATCTGCAAGTCTCTGAAAATCAAGGATGCTGAGAGTAAGAAACTCATGATGTTGGCTGACGATTCCTATCGCGCATTGCCAAGAGCAACTGCCGGAGGTGATTCTGGTTTTCACGATGGTAGTCAATCCACAAGCACAGCTGCCTTATGGCCTCCCTCTTCTCCTCCTCCCGACCCATGATCTTTGCTTCCTTCTCCTCCACACTCTTCTCCAATTCCCCCATCTTCTTATCGAAGCGGAGAACCCTTTCCAAAAGCTTTTCCTTCTCTTCATCTTTCTCTCCAACCTTCACTTCTAGAGCCATGATGTTGTCGTGTAACATCACTAGCATCCGTTCCTTCTCCCTTAGTTTAGCTTTTAGACCATATATCACATCCTCCAACTCTTCGTTCTCATTGATTATTGCAGCAACGCGGTGTTTCATAATTTGAAGCTCATTTGACCAATTTGACAACCGGGTGACTATGTTATTGTGCTTTTCTTCAAATTTCTGGACCACCAGCTCCAACTCGCAAAGATCACTGTTGAGATTTTTCATTGCAGATTCGGCAACTTGTTTGATTTCTGAGAGCTCCTTTTCCAAGAGACCTGTCTTTTCTGATGATTTCATTGTCTGAATTTCGAGTAGTTTGTACTCATCATGTGACTTCTGCTGCATCTTCTGATAGTTTTCTTCCTTCTCCTTGAATTCGGTTTCTGTGATTTGAAGCTTCCTATTAGACAGGCGCAACTGAACTTCAAGTCGTGCAATCTCTTCCTTATGCTCTGCTTCCGTCTTCTGTAGCATTCCAATCTTGCCCTCTTTTGATTGCAGAAGATCCTCTTGCTCTTTAGACATCTCTCTTTTTTTCACCTTCAACAAGTTCAAGCATCTCCCTCAACTCTTTGCAATTCTCCTCCAATTTGCTCACTTCCACACTCAACCTAACAATTTCTTCTCCTGCAGTCGCCACCGCTTTCTCATTCTCTTCATTCACCCTTTGCATCTGCCTAATCATCTCATCTTTTGACTCAACTATCTTGAGGTTCTCCTCTACTATTTCCGCAATCTGCTTTTCTGCAACATGAAGCTTTTCACGGGACACCTGAAATTGATCATTAAGCAGGGTATAACTAGTGTGTAACTCATTGAATTTATGTTCTTGGTACTCTAGCATTCCTTGCAGGTCTGAAATCTTGCTGGTTAACTCATGGTTCAACTTCTCCATCTGAACTATGGTTTCTGAAGCTTCCTTGTCTTTCCTTCCAATCTGATCTTCCAGAGTGCTTTTCTGATTGCGCAGTGTGTCCAACTCCAGTCTCAGAGCATTCACCTCTGCTTCTGTCCGTTGGTTTTCTACTGTCATTTCTAAAATATTCTTTCCTGCATTCTGAAGCTTTTCAAATGAGTCCTCAAATTGATCTTCAAGTTGTTTGTAATTTGCATGTAACTCATCAAAACTGTCTTCTTTCTCTTTCAGAATTCTCTGGTAATCTAATACCTTGGCAGTTAGCTCATGATTCAACTTCTCCATCTGAATCCGGTTCTCCGAGGCTTCATTGTTTTTTCTTTCAAACTCACATTTGAGTTCACTTTTCTGAGTGCATAATAAATCCAGCTCTAGTTGCAGATCATTCACTTGCGATGTTGCCTGTTGGTTCTCTCCTTCCATTTCTTTGATCTTATTTTCTGCGATCATGAGCTTCTCACACGTGGCACGGAACTGATTCTCAAGTTGCTTATAATTCTCATCTAACTCGCCTAAATGGTTCTCTCTTTCACTCAACATTTTTTGTTGTTCCAACATCTTGCTAGTGAACTCATGGTTCAACTTTTCCTTCTGGTTCTGTAATTCCAGAGCTTCATTGCTTTTTTCTTTAAACTGTTCTTCCAATTCACTTTTCTTGATGCGTAGTACATCCAGCTCCAGTTCCATTTCACTTAAATGTAATGTTAGAGCCCTGTTCTTACCAGATGCTTCATTCTCGGCATCTTCAAGTTTCTTCTGAAAAGTGGAAACTTCATCTCTTCTCTCTTCCAATCGTCCCTCCAAATCATGGACCTGATCTTCCAAGAAAGTTCGGACATCATGCAGTTCATTTTTCAATTTTTCCATGCTATTCTCCATTTCCAAGGCCAGTGCATCCTTTTGTTCCTCTGTTTGTTGTAGTGTCTGCTTTAGATCAGCCATATGCTGATTCACAACTTCCAGTTCATGTTTTAAATCTTCATTGTTGGCCTGTAACTTGGAAACATCACCTTTCAATTGCTCTGCTTTAATTTTGAATTCCTCAATGGTTTTCTCTTCCCCTTGTACTTTGCTCAAAAGTTCCAGATTTTTAGAGGTTAAGGCATCATTCTCACATTTTGAAGCTGTCAGTAGCTGCTTCAGCTCAGACACTTCCTGAATTGCGGCTTCTGTCTTTAACTTCAGATTGCCATTCTCAACCTGCAATTCTGAAATCTGTTCTTTTAACAGTCTCATTTCAGTACCATACTCCTCTATGATTTTTTCTGCCTTCTGCAGTTTGCTCTGAACCTCCAAAATTTCCAATGCCAATGCATCCTTCTCCGTGCTCGTAGCTTGTAATATCTGGTTTAGGCTGGTCACTTCCAGGTTTGCTGATTCTAGTTCTAGCTTAAGACCTTCATTCTCACCCAACAATTTTGAATTATGATCTTGTAACAATTCAGCTTCAGCTCCAAGATCTTTTATGTTCTTCTCCGCTTCTTGCATCGTGATCAAACCCATTGCTTTCTCCGAAATCAAAACATTCTTTTCTTCATTCGCAACAGTCAAGCTCTGCTCCAGATCAGCTAGTTGTTGCATTGCAGCATCCGCCTGAAGCTTCAAGTCTCCATTCTCAACATGCAATTTTGAATTCTCTTCTTTCAACTGTTCATATTCAGGTCTGATTCGTTCTATTTCCTCAGCTTTCTGTTTTTCCAGCATCAGAGAATCCTTCTCTTCATCTATAGTTCTTAATCTTTGATTCAGATCAGCCACATGTTGGTTTGCAGTATCGAGCTCTTGCTTCAAGCTCACATTCTCAGCCTGCAATAGCTTATAGCTCTCTCTCTCACTTCCAATCTGCTCCAGCAGAGTTTGGTTTTCTGATGCAGAAATCATCTGTTCACCAGCTTCATCTTTCCTGTGTTCACCGTTTTTCTCCTCATTCATAGAAATGTGTTCTGATTCTGAGTCTGAACTGGAGCTAGACGAAGAGCTTCCATCAGTTTTGTCTCTGTGATGTGCTTTCTTTCTTAGCTCCCCAGTCAGATGATCATAGCACTCATAAAGGGACGTGTATCGTTTGTAGAAGTCCTCAACAAAATCAGCCAGTTCAGGAGCTTCAGTTGCAACCTGAAACGAATTCCGTTCCTTTTCTTCAGCGATCAGCTTCAAAATCTTCTCCACATTCTTCTCGATGTCTTTTTTGTCCTGTTCCAGCGATTCAGAGTTCATGTGACTCCCAAAGAAGGATGAAAGCCATCCCCTTAATCTGTGTTTCTTCATTTGTGTTGATTCTTCTTTAGCTTTGAACCTTTCTTAAAAGTGCTTCCCTCTGAGATTAAGCCGCCACCAAGAAGATCTTGTCCAATGTTTCTGATCTGTCCTTCTCTCAACAAATCAATAAAGACAACGCCAACACCAGAAGAATATGAGCTGTCTTTAACTACACTTGATTCTCTTCTCTCTTCGAGAATTCCTCGAAGATTCCTCCGTCCGTCTTGAGAATTCAAGAAAAACACACAGAGAGAGAATCCGCCTTGAGAAATGACTATGAGTGAGGAGAAGTGTATTGGGATCTGCAAATAACTGAAGAAGAGGAAGGAAAGAGAAAAGAAATCGTTATGGTTTTGTTC
>BMK_Unigene_023853
TTTTTTTTTTTTTTAATTTTTGTTGGGCTCTTGGACAAACCTTATGATGTGAACTTGTCCCAAGAGATTTGTGGCTCACACGGATGAAAGCAATAATAACATTAGAGCCATCAGACTATTTTTAGCCTCTGAAAATTTTTAGGTCAGAATCAACCCAGTTCTGAGTAAAGGTAAGTGTCAAATAGGGCCCAGTGCCAATTCATGGTAGGTAGTGTGTGTGAAGCAAGAAAGCTCACAGCAGGCCCCCATTAGAAAAATGCATGCGGTTCACTCTTATAGATGAGAAATTCTGCCATATAACACTACTGTAGCATATAGCATTGGACAGGCCTCCTTTGAGGCTGCCAAAAGTCGTCTACCTAGAGCAGACGCGGCATAAAAACACTTGCACCCATGTTACAAAAAGATATAAGGACCAAGTGCTAATCATACCAGCCACTTCTTCTATACATGGCTCCGACTTTCTCAATTTGTGGCGATTGAACCAAACCAAAGCAACTGAGCCAATGATATGACTGGTATTGGGTATGCTGAAGCCTCCATTGGACTTTTAATGAGGCAGTTGAGACTTGGCAGCTTGAGAAGCATTGCACATATTGGTGCTGCGAGAACTGCTTTTCCTTTTCATGTATGTGATGATGTACATGATGGTTTTTAATCCGGCAAAAACTCCTCTTGGTCTGTATCTTCATCTGAAGATGCATGCTCTTCACCTGTACTATTTTTATCAGGTCTACCCAAACTTACTTTACCTTCATCATTCTCCCTGTTACGTTCTGGTTCAACTGCTACTGGTCTATGAAGCATGTCTGTATTATTGGAGTTCTGGCAATTGGCTCTATATGGTTTCCTGCAGATGCAAGTGGAAGGGAATTCATAGAATTCGTCTCTTCCTGCTCTTATGGTCATCTCTTCTGGTTCTCCCATGAAACCTCTCTGGCATGACTTCACCTTCTTGGCAAATGTCTTCCAATCCATCTCATGGCGTGTCTGGAATAAAGAGCTCAGCTTCCTTGCATTTGGCCTGATGGTCCTCTTGTGCCCCATGTACCTCCTTCGGCCTGCAAGAATCTTGGCCATGTTGCCATTGTTATTGGTCACAAACACATCACTCTCATCACATACAATATAGTCAATGGCAGCGAGTCGAGAAGAGAAGGGAAGAAAAGGTTTCAAGTCTTCATTGGCAAGCATCTCCTTGGTATAGAAGTTTGGGAATAGGTTTTTAAGAGGCTTTAAAGTTTCTTCTCCACCATATATTTCTCCTGACGCAATGTAAAGGTACGAGTCATTTCCAAAACCAATTGCTTTGAGCATCAAACCCACTTCATGAGGAGTAAGAGGACATTTCCCTCGTTTCCGCTCTCCCTCGGGGCTCAAATCAGGCAGTGTCACCCAGCGCTTTCTGATTGCACCCAGCTCACTTCTCTCTTTGTCGCCTCCACCATAGTAACAACCAGAAAATGCAAGCATATCAGGCTCAAATCTCAAATGTACTGCAATAAAACGCGAGCTCATCCTTCTCATTCTCTTCACAATTTTATGTCCAAGATCCCATATAGGCTTCGTAAATCTTAATGCATGATAGTTCACTCGGCAACGTAGCTTTTGTAATTCATCGTCAAGTCTGTTTGTGAGCCTGTAATCAAATTTTGTCAACTGCACCGCACGTCTTCTTAAGAGTATTGGCAGCACTTGATCTATATAGAATTCAGGAGTTGATTTCCTTGGAACACGCATTGTATACGGCGGCTTTTCCATTGATCTCATTACTTTATCTGGAATTCTTTTGACAACAGTAACATCCTTCGAGAGGGAGGAAATGAACCAATCAACATCAAAGATGTTGAGAAAGTCACTATTATCTTTCCAGAAGGAATGATGATCCAGCTCAGGTACGACTAGTGTAGCATTCAAAATCCGTGCAACAACCACTGCATCAGTAATTCCTGTTCTTTGTTGGTTTAGTCCTCCACTAGTTGCAATGAGCAAATATCCATTAGACAATCTCTCACGTGCAGGACGAAGAAAACGTGGACCTCTTTCACTGCAACCATAGTACAACTTTGAAGACTGAGATTTCCATATATCGATTTTCTCCTGACTACTGCCCAATTTAGAGTAGAAAGCTCGCTTGACGAGACGCTGCGAATACCACTCGATGTCGGATGTGACATGGCCGGTGAAGAGCGAGATCAGACCGAGCGCAAAAAGCATCGATCCGCACAAGAAGTAGCGAGAGATGGCCTTTCTCTGCAATCTCAGCAGCTGCTTCTCCGTCGCCAAAATCGCAAGCTTCGATGGAGGAATCCGCAAGCTTTGAAGCTTCCATTTCTGCGCCTTCCCCTCTCCCATCGATCTCCAAAAAGACGAGAATCCGGACTCATAAAAACCAAAGCCGAAACCCTAGAGAAGAAAGAAAAAGTAGAGACGACATGGAATCGAACGTTCTTTCTTCTACTTCTACTGCGATGATTGATTTCTTCTCATGGAAGTCATCCGGAGAAAACAGAGCATCTGCTTCTGTTTGGGTTCTAGTTCCAGTTAAGGAAAGGTGATTTCGCTTTCTCTGTACTCGATGTAAATGCCGGCTTTTTATGAAGGAGAGTATAGAACTAGTACAGTGGGGAGGGAGATTTTCTTGGAATTGGATTTTCCCAAGTCAGGGAGGGAGGGGTAAGGGTTCTTTTGTTTGTTTTTAACTTTTCATGGGATTTTGGAATGCGGACGGAGAGATTAACGAGAGAGAGAGGGTAGCTGCTGAATATGCGTGTGTTGTGTAGTGTGGGAGTGTGCGTCTCTCTCTCGTTAATC
>BMK_Unigene_023854
CTCAAATCTAGATCTCTCGATGAACAACATGAGTGATGAAGGAGAAAGAACTTGCCCTTTGTGCATGGAGGAGATGGATCTGACTGATCAGCAGTTGAAGCCGTGCAAGTGCGGATATGAGATATGCGTTTGGTGTTGGCATCACGTAATGGATATGGCAGCGAAGGATGATACTGAAGGAAGATGTCCAGCATGTCGTACCCCTTATGACAAGGAAAGGATAGTGGGGATGACAGTCAATACTGAAAGGCTGGCTGAACTAAATTCCGAGAAGAAGCTGAAGTCACAAAAGGCAAAGTCAAAAGCATCAGAAGGGAGAAAACATCTTAGTACTGTTAGAGTGATTCAGCGGAATCTTGTATATATTGTTGGAATACCTGCTAATTTAGCAGATGAAGAGACTCTTCAGCGGAAGGAATTCTTTGGGCAATATGGTAAGATACTAAAGGTTTCTATTACTCGGGCTGCTGGAGCTACTCAGCATTCTTCTAGCAATTCTTGTAGTGTATATATTACATATTCAAGGAATGAAGAAGCTATTCGGTGTATTCAAGTTGTAAATGGCTATGTATTAGATGGTAAACCTTTGAGAGCATGTTTTGGCACCACAAAATACTGCCATGCATGGTTGAGAAATATGGGTGTTTACTGGTCCAGCCTTGTGGCAATCCAGATTGTTTATATTTGCATGATGCTGGCACGCAGGAGGACACTTTCACAAAAGACGAGGCAATTTCAACATGTGCAAGTAGGCTTCAGCAGTCTCCTGGCTCTGCTTTGAATAATTTCCATCAACGCTCAGGCAGTGTCTTACCTCCTCCTCTAGACAATTTCTGTGGAAACAACACTACCCAGAACAAAACTTTGGTTAAACCAGTAATTCATAACCCTGCAGTTTACAGTAAGAACTCAGTTTTGAATGGCAGCACTGGAAAATCTGGTGGGCTACCAGCGGCCGCTTCCTGGGCTTTGAGAGCCACTCCTAATAATAGGCCATCAGCCATCAATGCTGCAGTTATCAAAGGAACTGACAAGCATAAACCAAGTCTTACCAGTTCTCTTACTCCCGCATATCCAGAAGTCCAAATACCTACTCAGACGTGCAGTACAGATCAACACATTGAGCATATGGTTGCATCAGGAAATCACTTGCCACTTTTGAGTTCTAGGCTAGATACACATTCGACATTGGAATTATGTAAAAAAGATAGTCAGTCTAATCTTAAAGGTGCACATGTTCAGGGAAGCCAAGATCCTACTTCTGTGTTGAAAAATGATATCTGTGAATCACCTGGTTTTTCCAATAGCAGAGAAATGATGAGAGGAACCACCATACCACTTACTTGCTCCTTAGATTTAGATGGCATTCGGCAGCAAGTTCCAGATTCTAAGCTAGATATGGATGTGTCAAGGCATCCTAGAGTTGTGGATTCCACACAATGCTCATTCTCAGGGCCGCACTCAGTGGCTGAAGGCACCAGTTCCGAGTTTGGATGTCTAGATGCTGAAAGGAGCAGTTTGATTTCCAGCTGCCACCCTAATGGTTCTGGAAGACATTTGGATCATCCTGTTACCTCCTTTCAGGATGGTCTCATTACAAGACTAGGAGCTTTAAATTTTGCCCCAGTACCTGGATTTGACTCAACTTCTAGTGGTCCTTCCTCAGATGAACGATCTAATTTAGGTTCTGAAATGGGAATTGAAATATCATCGGCTACAAACCTGGATGCGAAGAGTGCTTCGATATCTCTTAAGGAAGAAGAAGAGAGTCATTATTTGTCTGGGCATAGGGTAAAGAACATGGATTATGGGTTTCAAAATCTTATGTCAGAGAAAAATGGAAGTGCACATGAGGAACCAAATGCAGATAGAGAGAACAGCCTTATCACCGATATTTTATCATTGCACATCGGTCTAGATGATCCTTCAGCGAGCCCTCATGATATAGCAAGACTTTTACTTGGTGATGACGATAAAAGTACTGGCTACTCAAAATTGTTTAATCCTATGAAGTCTTCTAGTAACGAGTCTAGATTTTCCTTCGCAAGGACGGAGGATTCTGAGCAACGAATTGATAATTCATCATATACTTTTGTGCCGCCAAAAAATTCTGCGCTACATGAAATCGTGGAGAACAATGTTCCACATGTTTCGTCCAATGGAACATCAGTTCATGTTTCTAAGAAATCCCAGATTCTTGACTGCCATCACCAACTTTATGTTAGTGAGCCGTCTGCTTTACTTTCAGGGATTGACACAACTCCTCGGCCCAGATCCCCTATACAAAGAAAAGCCCCACCAGTTCCGCCTCCTGGGTTTTATACTCAACATTCGGTAGATCGAGATCAGTACTCGTTGCTTCCCTCTCCTGGTTCAACTGCACAGTATCAGTTCCTTGGTAGCTCAGCTGGTTTGAATTCTACCCAACAAATTACAGGAAACAACAGCTATACTGATGTGGAATTCATTGATCCCGCAATAATGGCTGTCAGAGGAAAGCTTCCACTATCTATGACAAACATGATTTCTTCGAACTACAGCCCCAACTTGATGGATTTGTCAGAGTTGGAGCAAAGGATTCAGTTGCTGAAGTCAAGATCGAGCAATTTGAGTCACAGCCCAATGATGTCACTTGACCAAAATAAGTACAACAACCTCTTACAGGACATGGCTTTGCCGGAGGTGATGAGGAATCCTAACGGATCATGGGGTGCTTGGAACATGGCCGGTTCATCTATGAGTGAATCTGGGCTTCTAGCGAGGAGAGGCCAGTCAAGCTTGGCTGAGATAACAAATAATGGAAGAGTCGGTTACCTTAATTCCCAATATGGGTTTTTAAGACCATTTCCTTCACATGAAGATGCCAAGTTTCAAGCATCAAACTCCGGTTACTACTATAACTCAGCATATGATATCTAACTTCAGAGTGGTGTTAGCAAAGAAGATGATGTTTAGAGGTTTTCTTTTTAGTGGTTTTCTTGCAAGTACTGGTGAACACTTGCCATTTCCAAGTGAGTTTATAAATTGTGCTCGGAGGGGACTTCATTCTTTTCGGGCAGTCTGGATTTATTTGTATTGCTCATCTTAAAGCTGTCGTGCTGCTATATCAGTTATACATGGCGATAAGAAACGAGGCAGCATACATGCATGGAACTGCTGTGTGGTGTGTGGAGTTGTGGTAAAAGCAGCCCAATTGCTGTTCTTGCGTGTATACACATACTGGTAAATATGCTTGTAGCTTGGTTCGGGTCGTGGTTTTTTCTTGTTTTGGAAATTAGAGTGCGCATATTGTACTTGCCAAACATCCGTGACTGACATCTTTATATGTCAAGAGACATAATGTTCAAGTTCAATCTTGTCCATGTTATTTGTGCATAGAAATTTTGTGCTTGTTAGTTCTGTGGTGATTTTTTTTTTTTTTTTCA
>BMK_Unigene_023855
TTTTTTTTTTTTTTTCTTTTTTCTAACTCGAGAGAGTTGAATTCGAGCTTGGTTTCAAAGTTGTTCGATTCTCGAACGGTTGAGGAATTGGGTTTTGAGCTGATTTTGATTTGTTTCTGTGAGATGAAGACTTTGTTTGTTTGTAAATTGTTTGATTATGGTTGGCTAGAGATCGGTTTTGACTTGTATTTTTAAGCTGATTCATGAGTATTGCTGTTAAGGAGCTTCTGTTTCTAAACTCTTCTATTTTACAAGTCTAATAGCTGGATTGAGAGCAGGTTTCTAAAATTTTGGGTGATTTTTTTGAGGTTTGGTTTGGTTTTGGGGTTACTTATTATCCACTTTGGGACATTGTAGGAGTCAGGTTATAGACAAATTTTGCAGATTTTGTGTAAGGTTATTGGGTGTTTTTGGGATTTTGATTCTCTGATAGAATTTTAACTTTGTCTCTGTGTTGACAATTTTCTACTGTTTAAATTTGTTTTGAATTGTATTGTTAAAATTTCTTGAGAGTCTTGGTCTTTCTCTTCTAAATAACTCAACTCTTGAGCATTCAAAATCCAACTTTGAATCCAGTTTTGGTTAAATTCTATAGAAGCATGACCTTCATTCAAAATTCTTCACTGCTGGTTAATGCTTTTATGTCTCTGGTTTTTTGTTTTTCAAATCTTGAACCAATTAATTAAATTTTCGTAACTTTTTTTCGCGCACATCATATATCAAGTCCAGATCATTATCCTCAGCTGCTGTATCCACCTGTATTTTTTTGTTGACAGATCATTTAACTTCTGATCCTGACTTTCCTAATATTTAAAGTTTGCAGGCAAAAATTAAAAGCTTAGAATTCTGCAAGTGGTTTCGATAATCTGTAAATTTCAGTATCCTGAAAAGATTTGGAAAGTACCAGGATGGGGAATGGAAGCCCAGCACCAGTAAAGGAGAAGAAGCCGCAAAAATTCGAAAATCTCTTGGATGAAAATTCTCCTCTGTTGCCTAGAAATGAAGAGGAAGTGGAACATGTTGATGGTTTTAATGGAGCTTCCTTTGCTGGGGCAGTGTTTAATTTGTCAACAAACATTGTTGGAGCAGGAATCATGGCTCTGCCTGCGACAATGAAGGTCTTAGGGCTCGGTGTTGGGATTGCTATGATCATCTTCGTTGCATTCCTCGCAGAGGCTTCAATTGAGCTGCTGCTCAGGTTCAGCAAAGCTGGGAAATCGGTTACTTACGGAGGAGTTATGGGCAATGCCTTTGGAAGAACTGGAAGGATAGTGCTGCAGATATGTATTGTTGTCAACAACATTGGTGTGCTGATAGTGTACATGATTATCATTGGTGATGTGCTTTCGGGAACATCTTCGAGTGGAGTTCATCACTTTGGTATCTTGGAAGGTTGGTTTGGGGAACACTGGTGGAATGGGCGTGCTTATGTTTTGCTTTTTACAACTCTTCTTGTATTTGTGCCGTTGGCATGCTTCAAGCGTGTAGATTCATTGAGATACACATCTGCATTATCAGTTGCACTAGCGGTGGTGTTTGTTGTTATCACTGCTGGGATCACAATAATTAAATTGATAAATGGAAGCATAGCAATGCCAAGATGGCTTCCTGATGTTACCGATCTGACATCCTTCTGGCAACTCTTCACGGTGGTCCCTGTTCTTGTCACAGCATATATTTGCCATTACAATGTCCACACGATAGACAATGAGCTGGAAGACTCTTCTCAAATACAATCTATTGTGCGAACTTCACTTGCTCTCTGCTCGACTGTATATGTAACGACAAGCTTTTTTGCTTACCTCCTCTTCGGTGATTTAACCCTGGATGATGTGCTTGCTAACTTTGATGCCAACCTTGGCATCCCATACAGTTCATTGTTGAATGATGTTGTACGTGTAAGCTATGTTGTCCACCTGATGCTAGTCTTCCCCATCATCTTCTTTGCACTCCGGCTCAACTTGGACGGCGTCCTCTTTCCCTCAGCAGGGCCTTTAGTTTTGGACAATCGGAGGTTTGCATTGGTCACTTTAGGGCTCATTTCCCTTGTCTTCTTGGGGGCAAACTTCATACCCAGTATCTGGGATGCCTTCCAATTCACCGGAGCAACTGCTGCAGTTTGCATTGGATTTATCTTTCCAGCTTCCATCGTTCTCAAGGACGCACATGGAATAGCAACAAAGAAGGACAAGATCTTAGCTACATTCATGATTGTCCTTGCTGTATTCTCAAATGCGGTGGCAATATACAGTGATGCCTATTCCCTCTTCAAGAGAGGCCCCGTCTCTCCCCGTGCATAAGCTTGCTAGTCTCCCAGTTTCGCCCTGTACAGTAGCTAATCCTTGTTAGCAGCTGGACAGTGTGGTCACAGGTGCAGGGTAGAAGAAAATCAGGTCCTTTGAAGGATTTGTTGGAAAAAAAAGGAAGAAAAATAAAACAACAAATATAAGTGGGTTACATGTGGAAATAGTATATCGTTTGTATTTGTATGCTAAGGATTATGGTAATGTTGTTAGTTCGATTTAAACATGGGTCTATTTCACTTGATAGAAGTGAAAATGTAATATCGGAAGTTTCAAAAATCTATCAACGTTGATGTACCTTTTTGAGATTGCTTAAATCTCTGCATATGGGTCATCCTAGACTCAACTTGACGCAGCATAAAAGTATTATGCCAATCCAGGTAGTGTTGTGTGGTACAGAACAAGGGCCCAAGTTTTGAATACCCAGAATTTTATGATTATGGGTCTGACTTAGTTAGACCTAAATATGTAATAGAATAATCCAATATCATAGTTTACTTTTATTGTTTGTGTATTTGTTATGTCAAAAACGTGGCCCTGACCCAGTACGATTTCTCTCTTCAGAACCAGTTATGGATCCTAGAATCAGG
>BMK_Unigene_023856
TTTTTTTTTTTTGTCATATTCCGTCCACCTTTGGTCTTTATGTCAATAATACTTGTAAAGGTTCTTAGATCATTAGAATGCCTTCATGATATGTAATTTACAAAATAAATGCCCGAGTCACGAAGTTTCCACGAAAGCAAGGCCAATTTATTTCAAAATTTTCAACGTTTCAATTTAAAGAGGTTTGAGAACAAAGGTGTAAGCATCTGTTTATTTCAAAAGGGTGAGTTGTTCGTCTTCCAGTGAGCTTGATTCACTTCTAGTGCAATGTTGGAGACGACAATGTGGTTAGTATGTCAGCATTAAACATGAGTCCATATATGCTGATGTCCTTGTCAAGGCCTTCCAAGTAAACCAAGAAGTTATTGATTTTCTCTACTGTCAGATTCAAGAAGAACCATGTAGAATATGAACAAAGAGAATTGGGGGTGCAAGAGGCATATATATGTGTGTATGTGTGTGTGCGTGCGCGTGTGAGTTATAACATATATGTGATGAACTCCAATTCTATCAGAAATGTCTTAGAATGCTACTCATCAATTTTCTGACATTCGATCCAATTTTGAACTTCTTTGTTATTACAGGATGTCCGAAAATGAAATATGTTTGATATTGCACTTTAATGGGGATTTGGATATTGATCATCTAAATCCAATATACATGGGTGGCGAGCAAAGAATCATATTCGTTGATAACAACATAAGTTATAATGCAATAGTTGAACAAATAATTACAAAGATGAATTGGGATGAAGAAGATGAGTATCCACTGATACGATACATGTGTCATATCAATCGGATATTCACATTGGTTGATCTAAAAGGCGATGGAGATATACAGAGTATGCTCAGATTAAACCGTGAACGAACTGACCCCATATTGTTGTATATCTATAGAAGTTCGGAAATTATAGAAAGAACTAAGAAGCCTACTACACGTTGTTCAAGTCGCAAATCTCTGAGGGCACGCACAAGTTGCAGAATATTTACGGAAGTTGACGAGGAGAGAGTTGCTCCTGAAGCAACGGTTTGTTCCCATAGGAATAATCTTCCAGCGACGCCATCAATTCAGATAGATTCAAATATATCATCACCATTTGATGATCATCAAAATGAAGCCACACACATAAATGGTGATGGAGCACAAACATTTTCTTATGGTGATGGCCATGAATCAATTTTTCAAGAAGATTGTCGCAGTGATCCATTTAACTTGATTGACTTGAATATGAATATGCATCTTCCCCAACAACCAGAGATAGCTTCTGCTCAACAAGAGATCATTGGAGAGCCATGTAATGCAACTCTAAATTCTAATCTAGTAGACACATTGGTACCTGATTCCCTTGCTCTTGGAGATGATCAGAATATTAACTCCATGCATGAGATGTGGAAGGGAAGAAAATTTTCAAACCGCGATTCTTTTAGAGAAGCACTTGCAAAAGTTGCAATGTATGACAATTTTGCAATGAAACGCTTGAGAACATCTCCAACAGAAGTTACAGCACGGTGCAGTGAAAGTAACTGTCCTTGGCGTATCCACGCAACACTTGTTAACTCCGGCCCAGAATTCCAGGTCAGGACATACAATGGTGCTCATACTTGTTCGAAGCCAATGATGGGGCTTGGACATGGGGAAGCAACGTCTAGATTTATTGCAAGGTGGATCATAGACAGATTGCGTATCCATGAGTCATACACTCCCAAAGAAATTATAACTGACTTTTCAAAGGAGTTTGGGGTTCAACTTAGCTACAAGAAGGCATGGAAGGCGAGAGAGATAGCACTCGATGAGATACGGGGTTCATATGAACAATCATTCAGCATATTACCAGACTATTGCCTTGAATTGAGAAGGACTAATCCTGGCACTGTGACACATGTGATCCAAGAAGAGGATTCAACATTCTGCAGATTTTTCTTTTCTTTGGGTTCAAGTATAGAATCATTTCGTTCCACATTGAGGCCATTAATTGCAGTTGATGGGACACACCTTCGTGGAAAATATCCTGGCGTGCTACTCATTGCTGTGACTCATGATGGAGATCATGGGATATTTCCAATAGCGTTCGGTATCGCTGAGATTGAGAATTTCAAAACTTGGGAGTGGTTCTTGGCCGCCTTCTCACTAGCATTACGGCCGCCCCAGAACCTAACAATTGTGTCTGATCGAATGAAAGGACTCACAAGGGCTGTTGCGGAACGGTTTCCAGATGCCAACCATTGTTACTGTGTGCGTCATATTTCAGAGAACATTCGTGAAAGATTCAAAGATGATGGTATTTGTCGCAAGTTTTGGAATGCCGCTCATGCGTTTAGACCATGTGAGTATGAACGTCATATGAATGACATTAGAACAGTTAATGAGAGGGCATATAAATACATTGAAGATATTGGAAAGCAGCATTGGGCGAACGCTTTTATATTGGGCAAGCGATATGACATGCTCACGACAAATTGTGCCGAGGCCACAAACAGTTTACTCAAGGGGGCGAGAGAATTGCCCATAACAAAAATGGTCGAGGCAATTCGTTCTAAACTCATGGAATTTTTTGAGCTTCGTCGGCAAAAGTCTCATGTTCTTAATTCCAAGTTAACTCATTATGCTGAGTCTATGTTGAGCAAAGAGAGCGAACATGCTCGTAGACTGGGTGTTCGTGCAGCCAGTCCAACTGAAATCGAGGTCCATTCCAGTGAGTATGTAGATGTTGTTCATTTGGACCGTCGTTCTTGTACCTGTCGTCGGTGGGAGTTGCTTGGAATTCCTTGCTCGCATGCTTTAGCGGCACTTAAGATGAGAGGTCTCGATCCATATGACAACTGTGAGCAGTGGTTTACCTCTGATATGTACAGAAGGACTTACAACTTTATTATACACGGTGCGAGAGATATGAACCAATGGGATGTGCGAACCGGTTCACATGTGCCTCCTCCTCATGGAAAGAGACAAGCTGGTAGACCCAAGAAGAATAGAATACGTACAGAGGATCGTGGGAGGAACAAAGTAACTTGCTCCAGATGTAAGCAGAAGGGCCATAACCGTCAAACATGTCGCAATCCACCTATACTGGATTGAGTTTGATCCAAATGACTCTTAAGCATTTTGTGCCCTCCAAAATTTTTTTTGAGATATTTTGTTAATAGAGTTCTTTTGGCTTGATATGCTCCATTGAGTTTCTTTACCAGGTTGTGTTGTAACTCCTTGGAGCATTCAGATGATTATTCTTACACAATATTTGGACATGTTTG
>BMK_Unigene_023857
ATTTACGCTGCTGCTTCTAGGTATGAATGGTTAGCTGAAAACATTTAAGATAAGCATCATAAAAAATGAATTCTAAAAGTTTGAGGAATAAGTCTTAAGACATCAAATGCAACTTTTTTCCATCAATTTCAACCTTACATTCGTTATTTTGTCACAAGCTCCAAAGGCTTGGATTGGGAAAAAAAAGAAACATAAAATTACAGGAGTACAACTGTTTGAAAGTAGGATATTATTGAGCAATAAGCATGACACATTGGCTAGCTAATATTAATATTAATATTCATCGCGGACGAGCATCTCCACCACTTGGGTCATGGTGGGTCTTGCATCTTTGTCCTCCTCTACACATTGCAAAGCAGCTTTAACAAGAGTTTCCATCTTAGCCACATCAAATGTACTACCAATCTTTAGATCTATGATTTCCTCAATCCTCCCTGGCCTGTCATTAGTTACGCCCATCAGTTCCCTTACCCATTTCACCAAATTGCGAAAATCTCTTCCACCTCCTTCATCGTCGTCGATGTTGAATCCATAAGAGCTTCTTCCAGTCACCATCTCTAGGAGGACAATTCCATAACTATAGACATCGACCTTAGACGTAATAGGTTGATTCAAGATCCACTCTGGTGCCATGTATCCTCTAGTCCCCCTAATCCTAGAGATTTTGACATCATTATGACCTTGTCTATCTCGAAGCTTAGACAAACCGAAATCGGCTACCTTTGGATGGTAATTTGCATCTAAAAGTATGTTTTGTGGCTTTACATCACAATGTAGTACCCACTCAAGGCACTCCTCATGTAAATAAGCTAGTCCTTTTGCTGTGCCGACCGCAATGTCAAACCTTTTCTCCCAATCAAGGGCACTGGAGGAGAGATTCGCAGCTAGTGATCCACGTTCCATGTACTCAAACACCAAAAGCCTATGCTTCCCTTCAGCACAAAAGCCCCACACTTGTATCAAGTTCATGTGATTGATCCTCCCAATTATGCTTACTTCAGCAAGAAACTCTTCTTCTCCTTGATTAACCCCTTGGAGCCTCTTCACGGCGACCAATCGTTCATCCTGCAACTCTCCTTTGTATACAACTCCGCCACCTCCCCTTCCAATCACTTCACTAAAGTTTTGAGTGGCCTTTTTCAGCTCTGCATAGCTAAATCTTTTAAATCCGGTCGCCGCAATCACATACGCCTTCTCAGTTGAGCTTGTGCCTTTGTTCCTATACATGTACCACCATCCCATAACTATGCAGATCAGCTCCACACCACCGATCGCAACTACAAACCACAAGAGGTATTTTAAGGAGTTATTTTCTTGTTTGCTCTCATATGTTCTATCCAACTCTACAGAAGCAGTGGGAGAACATCTCAATGTATTTATTTCTAACCGAACGGGGACCCCATCCGACATGGTCCGATTTCTTGGCACCTTGATATGCATCATCCCCATGAAACCTGACGATTGGTAACCATTAAACAACATTGCTTTTGGATAGCACCGTCCAGTTCCATCAAAGAAGTACATGAAAGCCTTGCAAGAATACAACTCCAAACATACGTTCATGCAAGCTTGGACTGTCAGTTTCTCGGTGTAGTTCAAATCATAGCCGTAGAATTCGGTGTTAGGGACAGTGATGAACATCGATTCAAATGGATCATGTGAAAGATTAAATGTGGGCTGGCATCCTTGAGATAAATCAGTTGGATCTTTCAACTTGAATCCAGGAGGACATGAGCATTTTCTTTGAGATTGCTCATACACGCAAATACTGTTGGGTCCGCATAAGCCATGCAGACTACATAGTTTTGAGATGGCTTGCCATGAAATCTCCCACTCTCCCTCTTTCTCATCTAGGCTATAAAGTCGAAGGTTCCCATCAAAATCCATGGTTAGTCTTCTTTTATGATCTAACCCAAAATCTGAAGAAAAGAATTCTAACTTATCTGAAGACTGAAAATAGCCCGATAAATTAAACATCGCAACCCTACTATTGTGGTATGTTGATCGCCCCGCTACCCAGCTAACCAAGCCTGGGTCAGGCCAATAGATGCTTGAAAGATTGGGTCCATCGTAAAGAAAGCGCAAAACATTGTCATTGTCAAAGAAGAAAGTGTAGTACCCAGAAGAGTAGTTACCTTGGCTTCGAGATGCAACAAGCTTCATGTCCTTAGTGAGTTGTTGTTGAGGAAGGAGAGTATCAGTTGGAAAATCAAAGCTTTGCCATAAGGTGATGTTTGTGGAGGTTTGGAGGATGAGATTACCTGTGTTCAAAAGGCGCAACTGCAGCGATGAAGCCCATGTTGTGCCGGTTTCCCAGATTGTAGATCGTGCGGCATCGATGAGGACTAGATTGCCACCTTTTAGCAAAGAAAGAGCAGAGCGTCTTCCATTCACAGGCTGGTCTCTATTTGCCATCCAAACAGGTGTAAAGTTGGCAGATTTGGTGAACCATACTGCAAAGCAATAGGCGTTCTCGCCGACACTCCGAAATCCAGCAGAGAAGGTGCGGTCCGGTGAAATGATGATGTTGTCTGATCTCTCAACCGAGAGCGACGAACCCCAGTTCAGGTAATCTAATTCAGCTGGTATGCAAAGTAAGGGATTTATAAAGGCAAATAGAAAAAACAACATGATTCCGAAGGGCTTTATAAGGTGATACATTTTCCTCCCTAGGGTGTGTTTGTGTGGCATGAAAAACAATGTTGTAAGGGTTTTGTCAAATTACATACAGATGATCATACTTTGAAGGATATGTATAGAAGAGTGGAGATTTTTTTCTTTTTCTGTTCTTTTAATTGTGGTAGAGAAAGCTTGAAAGACTTTAGACCAATATCCGAGTCAAGTCATTTGGAGTAGAGTACACGATTGATAAGATTTGGCTCTCTGCTTGTAGTTAGAAAGACCAAAGTTTGAAAAGTGGAAAGAGCCATTCAATCCATTCCACAATTATCTGTTCAAATTACTACACCTAGGAAAAGGTAATTAA
>BMK_Unigene_023858
GTGATACTGATAGGTCATAGGTGGGAAACTAGATTTGCATTTATGACTCAGCAGACAAGAATTTATCTATACGACTCAAGTATATAAATGCCACAAAGCTGTGTAGTGGGGAAATTAAGAACTAAGAAGGAAAGACATGGAAGAGACCCCTCAATTCATCCATGGCTGCCTCAATGCATCCATCTTCCAGGCCAGGCATCTTCATCACTCCATCCATGGTGTTGCTCTTGAGGTTTTGGAGAAGACAGAAGAGGTGTTACACCTCCATGCACTTCCCCACAGCAAGCTCTATGCGACGGTGGACGTCGGTATCGCTAGGTTAGCAAGAACACGAGAAATTGAATTCCATCCTAAGAACCCAGCATGGGATGAAAGCTTCCATCTCTACTGTGCTCATACATCACCAGATGTCACAATCTCTGTAAAAAACCAGCTCCCAGTAAGCGCTGAGGTCATAGGCCGAGCCAAGATCCCAGTCTCCCAAATCCTCACTGGCCAACCTATTGAAGGCTGGTTTGATCTCTTCAATGATGAAGGTCACAAGCGCCACAAAGCCCAGATCCATATCCGCCTTCAGTTCTCAGATGTGAGTACTGACCCCTGTTGGAATTCAGGCATCAAAGTTCCTATCTTCTCGGGTGTTCCCAATGTTTACTTCCCTCAGAGGACTGGTTGTAATGTCACCCTTTACCAGAATTCCCATCTTTCCAATGACTTCCGTCCAAAAATCCATCTTTCAGGTGGACTCTACCACCCTCCAAGGCTATGGGAAGACCTCTACAATGCCATCGTAGAAGCAAAGCAATTCATTTATGTGGCTGGTTGGTCTGTAAATGTTAATATCACTCTAGTTCGTGATCCTGATCGCATGATCCCAGGAGCAGAAAATGTAACAATTGGAGAGCTGCTGAAAAGGAAAGCAGAAGAGGGTCTAACTGTGTTAGTCATGGTCTGGCAAGATAGGACCTCGCTCTCCTTGCTTGGAAATGCAGGACTTATGAAAACCCATGATGAGGAGACAAAGAAGTATTTTGAGAACACCAAGGTGAAGTGCTTCCTATGCCCTCGGAACCCCGACTCTTCTCTGACTGTAGTCCAACATGTTGAGATCGGATTGGAGTTCACCCATCACCAGAAAACAGTTACACTTGATGGTCCAGTTCCAGGAAATGACGCAGTGCGCCAGGTTGTCAGTTTCATTGGTGGGATTGATCTCTCTGATGGTAGATATGACAATGAGAAACACCCAATTTTCAGGAATCTTGATACTACCTATCTCAATGACTTCCAGCAGAAGAACTTCCCACATGCTGATCTACAACATGGAGGACCCAGAGAGCCATGGCATGATGTGCACTCAAAGCTTGAAGGCCTTGCTGCCTGGGATGTTCTTACCAATTTTGAGCAAAGATGGAAGAAACAGGCTCCTAAGGAATTCTCTAGCTGCTTGTTGAGTATCCGAGAAGACCCCAGAATTGTAACTGATACTTCCAACTATGAAGCTGAAGAATCATGGAATGTGCAAGTTTTCCGATCAATCGATGGTGCCTCTGTCGTTGGTTTCCCTTCAGATCCAGCTGAGGCTGCTATCGTGGGATTGATAAGCGGAAAGGATGTTACAATTGATCGAAGCATTCAGTCGGGTTACATCGAAGCAATCCGAAGAGCAAAGAGGTACATCTACATAGAGAATCAGTACTTCTTTGGGAGTTGCTATGGTTGGAGTGAAGATCAAGACTCTGGGTGTTTGAATTTGATTCCTATGGAGATTGCTGTAAAGATTGCAAGTAAGATTAGAGCTGGAGAGAGATTTGCTGCTTATGTGGTGACTCCTATGTGGCCTGAGGGGGTGCCTGAGGGTGGGACTGTGCAGGCTATTCTCCATTGGAATAGATTGACCATGGAAATGATGTATAAGATCATCGCAGAGGCTATTGAAGAGATGGGTTTGAGAGGGGAGGCACACCCCAGTGACTATCTTAATTTCTTTTGCCTTGCAAACAGAGAGGTGCAACATCCTGGTGAGTATATTCCACCACAGAGGCCGGAGCCCGGGACAAATTACTGGAATGCGCAGGTTAACAGGCGGTTCCTGATATATGTGCATGCAAAGGTCATGATAGTGGACGATGAGTACGTGATCATGGGCTCTGCGAATTTGAACGAAAGATCACTTGGAGAAGGGAGGGACACAGAGATCGCCTATGGCGCATTCCAGCCCAAGCACATCAATGAGTCTGAAGGGCTAGCCCGTGGCCTTGTCTATGGCTATCGGATGTCATTGTGGTATGAACATTTCATGAGCCATCACAAACACCATATGCACATATTTCATGTACCCGAAAGTGTAGAATGCGTGAGGACTGTGAAGCAAATTTCAGAAAGCCTGTGGGAGAAGTACATCGGTGATGAGGTGATCGACCTTCCTGGTCATCTGCTTCCTTTCCCAATTCGAGTCTCGGAAGACGGTTCGCTCTCGGAGCTGCCGGAGGATGGATGTTTTCCAGACACTAAGGCTAGTGTCAAGGGAAAGAAGTCAGACGTCCTTCCCTCTATTCTCACTACATGAGAGGTTGTTTATTTTAACTTCCTGTTATCATGAAATGATTGTGCCTTTGTTGTGGCCTTGTTATTGAGTTTTTTTTCTGTCATTCCAAACAAATTGCCTTAGTTTGTCTTGCTTCACTTTATTAGGCCTATCATTGTCCTTCTCTTTTGCTCTTAAGATGGATGGCCAATTCATCTGAGACACTGCAATGATTTCTCCAAAATTTC
>BMK_Unigene_023859
GTAAAGATGGCAAACATGGGTGAAAGAGTGGGTGTGTGAGTTGTACGATACCAAAACAGAGTAAAAGAAAAAATTTCAAAATCAAAACCCCTCCTTCCGCATCAAAAGCGAAACCCTCTCTTCTATCTCCCTCTCTCTACCGCAGCAGAAGCACCATCGACACCGAATCTCTCTCATCTTCTCTTCTAATTCGAATCGTCATGGAAACCCTACTAATCGATTGCGTCCAAAGCAGCCTCCGTCTCTTCATGCACCGCAACGCCATCTTCCTCTGCGAACGCCTCTGCGCCGAGTTCCCTTCCGAGCTTAATTTGCAACTGCTGGCTAGTTGTTACTTGCGCAATAATCAGGCTTACTGCGCGTACCACATCTTGAAAGGAATGCAAATGGCTCAATCCCGCTACTTGTTTGCAATGTCATGCTTTCAGATGCATCTTCTTCGTGAAGCTGAGACTGCACTTTGTCCTGCCCATGAGCCTAATGCAGAGATCCCAAATGGTGCAGCGGGCCATTACCTTCTTGGGCTTATTTATAGGTACACTGATAGACGGAAAAGTGCAGTTGATCACTTTATGCAGGCTTTGTCAATAGATCCCTTTCTATGGGATGCTTACAAGGAACTTTGCATACTAGGTGCAGCAGAAGAAGCAAATGTAATATTTGGGGAATCAACTGCTATTCGCCTTCAGCAGCAGCATCTGCATTCTGATTTAAGTTCTCAAAGCTTGCAAACCAGTATTGAAGACTTTACTATATCTTCTAATAGGACCTTGGGCTCTGGTGCTGTGAGTCCTAGGCAACTGAAACATTTGCATGGGAACAACCATAGAGACATCCCAGCTCATATTCATGGAGTCTTGGCAGGCGCTGTCATTCACCCAGCAAATTGTGCCTCTAATACATCACTATATAATACTCCTTCACCAATGCTGGTGCAGTTATCTGGTGTTGGCCCTCCACCTTTATATAGAGGCGCAGTGGGTGGTGAAGGCTCTCCCAAGTCAACTGCCAATGCTGTGGTTCAAGCACCACGGAGAAAGGTCATGGATGAAGGGAAACTGCGAAAGGTTTCAGGGAGACTATTTTCTGATTCAGGGCCTCGCCGAAGTACCAGGTTAGCTGGAGAAGTGGCAGCCAATGCAAATTTAAATGTCTCTCAAATAGGAGGAAATGGGAGCAATCATTCTTCTTCAAAATTTCTTGGAGGATTCTCTTCATCATCTAAAATTAACTCTACAACAATTCGTTCGATGATGGGTCGTAAGGGACAATCCTGGGCTTCTGAAAGTTTAGATGAAGGGAGGCAGCCCGAGGCTTCTGATGACTCTCGTTGTGACAATACAACTTCGTCTACTGTATTGGCATCAATTGATGAGAGCTTGCTTGAAGGAGAGAGAACAAATATGCAGAAGAGTAGCATTTCGACTCAGGCTTCTAAAGTTGGCGGTGGTTCTCTGGAGCTCTTGGGTCTCTTGCGGATTCTTGGAGAAGGCTATAGGCTTTCTTGCATGTATAGGTGCCAGGATGCATTGGAAGTTTATCTTAAGCTTCCACATGAGCACTACAATACAGGATGGGTTCTTTCCCAGGTTGGAAAGGCACATTTTGAGCTGGTTGATTATTATGAGGCTGACCGTGCCTTTAGTTTGGCCCGCCGTGCATCACCATATACTCTAGAGGGAATGGATATATACTCTACAGTTCTTTATCATTTGAAGGAAGAGATGAAGTTGAGCTACCTGGCACAAGAGTTGATTGCAACAGATCGGTTATCTCCTCAAGCTTGGTGTGCTATTGGAAATTGTTACAGCTTGCAGAAAGACCATGAAACTGCTCTGAAAAATTTCCAGCGTGCTGTGCAGCTAGATTCAAGATTTGCTTATGCTCATACTCTTTGTGGCCATGAGTATGTCGCTTTAGAGGATTTTGAGAGTGGGATAAAATGCTACCAAAGCGCCCTCAGGATAGATGCAAGGCATTATAACTCCTGGTATGGTCTTGGGATAATATACCTTCGGCAAGAGAAGTTTGAGTTTGCAGAGCATCACTTTCGAAAGGCTTTCCAAATCAATCCTCGCTCTTCTGTTATCTTGTGCTACCTTGGAATTGCATTGCATACTTTAAAGAGGGATACGGAAGCATTGGAATTGATGGAGAATGCCATCTTGGCTGATAAGAAGAACCCGCTGCCCATGTATCAGAAGGCAAACATATTGCTGAGCCTAGAACAATTTGATGAGGCATTGAAAGATCTAGAACAGCTCAAAGAGTATGCACCTCGTGAAAGCAGTGTTTGGGCACTAATGGGAAAAATTTACAAGCGACTTGGCATGCATGAGAAAGCCATGTTTCACTTTGGAGTTGCATTGGATTTGAAGCCATCTGCAGCTGATGTTGCTACCATTAAGTCTGCGATTGAAAAATTGCATGTACCAGAGGAAATAGAGGACAATCTATAGATCAATTTGCTTTGAGGCAAAGAGGAGCTTGGCTTGCTTGCGCTTTCGGCCAATCAGAAACAAGCAATGTGGAAGGCCCAATGTTCCAGTGGGGTATCCTACAAGAAGAAAGATTTGTAATATGGTTAGCTTCCGGTGTTCATTCTTTGAGATGATGAGATGGTGCCGACCAATTGAGCCCATACATCTGGAAAGAAAATCCGAAATCATTGTGCCAGAAAATTGTATGTTAGAACTTTGTTGTAACTTCGTTTTGTCTAATCCCAATTTTCATAGTAATGGGGAGTTGGTGTGATTGCAAGCTTCATTCTAATCAATATCTATCACTAATATCTGTTTGCATTGCCTAGGATTCGTATCATGAATTCTACGATTCAATTCGCATCAAATCCTAAGCAGAAAGATTTGATCTTACCATTTGATGGAATTTTATGATTCAAGCAATTTGTCTGTGTAGGAATTAGCTATGTCAGGAGGCTAATATCAGTAATTTTTACCTTATAAAGACTTTCTACTTTAAAGGGTTATCTAGTGATTACAAATCTCTTAAGAATCCTTGTAATGTTGGGGAGTTTTTTCAATTTACTATGAGCTTTGTCCGGCATTCATCTT
>BMK_Unigene_023860
CGCTTCGATTTACGATGTCGCAGTGAGTAGGGTTTCTGTTTCTATTTGTATTTGGAATGAATGGGATGCCTGCCTGACTTTCCTAGGATTTGATTTTGTGGGGTGATGACTTTCCTAGGATTTGTTTTCTCATTTTTAGCCCCTTTTAGGAATTCATTTCTTAGGTTTTCTAGGAATTCAATTCCTTGCAAACAAACAGGCCTTAAAGATGAATTCATGTGGGAATTGTATTGCTGTATCTTATAATGCTTACAGATTACAGCAGAGTAGATTGTCAAGTTGGATGTGGAGAATGGTTAGAATTGTTTATATTTTTAGGTTAGTGGTATGTGGATTAGATTCTAATTTATGGTTAGAAAGCATTGCTACATGGGGTCCAGGCATTGTCCCTTAAAATATGTTCTCATTCACTAAGGCCCATCTGGATGCATGACAACCAATACATGCAGACTTCTAGAAAGGTTTGGATGTGGACTAGGGGTACACAAAATATTTGGTAGGTCAAATGATCCTGACTTTAGTTTTAACCTTTGAGAACATAAAACTAAAGTCAGGGTCAGTTTCTGTTTCTTTAAAGCTTCTTTGGTCTTTGGTGATTGTTACATCTAACAAAAATCTACAAGACCCAGCAAATCTTAGACCCTTCATGTGTGGTTTTGCATCCCCATTGTCTTGAGCAATCAAATTGGAGTAAATTGAGTTTTCAATCTGAATTCACATTCTTAGCTGCATCAGTCGTCAATGCCATTTCAAATCCAGTAATTGATCTCCAGTTGAAGATCTGGACTAAATGAAAAGGCAAAAGGAATAACTTAGAATCGATTTCATGCTAATGGTCAAGAAAATAAATATTAGAGTTTAAAAGAGGTACAACAGAGGGTACCACAAGTAAAAAGTGCATCGATTTCGGGAGCTGGAGCTTAAACATGATGTCAGCCTCACTACAGGAATTGTTCTGTGGAGAGGGAGAGATTGCACATATTATACCACGCAGAAGAGTTTTTGTTATTTGCTAGTGCCAAGCTTAATCCAAATAGGACTGTAATGATGACGACAACGAAGATGATTATCAGTCTAATCCATCTTGGGAATCAATATCAGACCCCAATTGGTAGCTCTTGTCCAACCTTTTACTCACCGGTAGATTGGATCTTAAATAAAAAAAAGTATGTATATCTAAATGTTTGTAAAACTTCGGCTTAAAGTTTAATGGTCTTTTAACTATACATTTTTTTAAGGCTAATCCAACGGTGAGTAAAGGTCTCTCAGTTTCGAATTGGGTCCAGTGCGTACTTGCTAGAGGGAGGTTGACTGAGTGTGAAGGTTGTAGACTAATTAAATATTAGCCCCATAGAGCTGGACCTTATATGGCCGTATGTGGGTCACTGGGGCCTTGTTGGGCTTTCGGAGTTGAAAATTTTCCATTCAATGTTATTTATAGGCATGTTTGTATTTAGTTCTACACAGGCATCTGTTAGTGAAAAAATCTGGAAATAGAGAAAGCATTCAAATTAGCCCATCATGGAAACCATTTCAGATGCACTAACTGATCATCCAGATTGGTTGGGATGGAAGGAAATCACAAAAGGAAGTACTTAGACACAACGGGAAGAGAGACACCCATGAATAGTCCAGAAGAGGTACAAGACACTTTAGGAAAAGGGTTTCCTATTTTGATTATAATTTTATTACGAGGGCATTATTATTTTTAGAAAGAATCTGGTGATACCTGTATGTAAAGGAAACTCTTACATGTCACTCTCTGCAGGATAGAATGGTTGGTTGTTTGAGTTCCCTTAGGAGTGGGAAATTCATGTGATACAAGTTTAGAGGCCTTTTGGTGAGATTCTTATGTTTTAGAGATCATCAAGGATTTTAGCAAGTAAAGGGTAGATGAGTGTTAACTCTTGTTCTCCTTATACTACATTGTATCTTCTTCTCTCTTGATATGCTGAAGCTGGTATATCTTTGTCCATGGATGTAGCCTCTAGTGGTGAGCCATGTATACTTTGTCGGTTCTTGCGTGGGATCTTGGTTATTCGGTTCTTTCATTGTTTTTCTTTGACTGTCCAGATACATGTAATGTTTGGTGATTTGAAACCAAATATGGGGATTTTTTTTTGTTTTTTGGATTTTTTAAATGATTATTGTTCAAAGATATATTTAGTATTTACTTAGTTTGCATCATATATGATTTTTATGGTAATATTCTTCTAACTTTTAGCAAACATTTTACTCAGTCATTACATTTGAATGAAATTGAACATTGTTTCTAATAAAACAACAATGAAGAATGTATATGATTTTAGAGGATCAATAAATTGCTTTCTAGTATACCCTATGGAGTATGGAGAAAAGCATTGAGAAAGGCATTGGATTCTAGCATTTTTCATTATTTTTAAATCTTTTGGATACTTATTTAATTATCATTTGGGCAAATTCATGCTACAATGGACTGTGATGGGCATGGACTTCGGCGTATTGTTGTGACATTAATTTTGATGGTCAAGAGCGATGCCCATTGTTATTGTGACTTGAACCGTATGTGTGCCACTTAGAGATGGCAGGGTGGATAGAAACTTCATTGTATGAAATATGGATACCCTAGAAATCGACATAATAATGTTGAGGATATGGATTTCAAGGCTCCAAACGTGAATTGTGAAAACATATGAAAATAAATGGTTCTAATCCAACAGTAATAGTTACATGTGTGCAAGAATCAAAATAGCGGTTGTGGCAGGCGTAGTAGCTAGTGACCAAATTGCTACATAGCGGGCGATATGCAGCGGTTGTGGCAATATGTAGCGGCGCAGCGGTGTGAATTTCTTAAGTGGTCAAAAGAATTCAATTTTTGTGTAGCAATCAATCTTGTATTTATTTATTTTTTTAGTGATTGGAAACCATATAAGGATAGGGGCAAGTTTAGGAAAGGCTCTTGAGGAGAAGAAATAGCAGCCTCAACCGTTATGGATGATAAGCGTAGGTGCCGCTATTTTTAATTATGGCTAGGGCTTTCATCTTGTATGCTTATTAGTATTACTTGTAAAAAACTCCATGGAACCATAGAGGTTAGATTTGAACCCTCAGCGAATATTTATAAATTGTAGAGGAGACTTGATTCCTTGGATTTGAAATCACCATGCACAAATACTGGTTCCCTAATGCATGTTCATATTTATAATAGCCAAATGCTTAAATAAATGCATGCATACAGATTTGTAAAACCATATGTAAGAGAACTGTTAGCAATACAACAATTTCGCTAGTTCAGGCAAGTTGTTTATCTGTTGTATCTTTACCTGCACTTGACTAGTAAAGCAAGCCATGTGAAAATTTGAATGGTAGGATTTTGCATTAGAAGAAAAACAGTTAATATTGGATGTACAAAGTAAGTGTACTTTATGGATGCATGCGTGCACATTAATTTTTGTGTGTATAAATGTTGCATATATGTTTGCATGCATGTATGTATTTAATGTGCATCAGGGAGGCTCACTTTCTCCACCTTTCCCACAGGAACTGGCAATCATAGCCGAGGACAAGCTGCACTTCCCACAGCAGTGAGAAGCTTTCTAATTGAGAAGGGATACCGCTTTGAGGATGCAAGGCCCGGAGTGTTTGCCGTCCGGCCCAAGTTCCGCAATGGGTCATCTCCACAATCTTAACACATCTCGTGCTTTCTTTGTTGTAATTTAATGTGATTAAGTTATATCCATGTATTTTTATTTTGACAAGCATAGCATTATACCATGTTATGCTGTCAGATTGTTATAATTGGAAACAGATCCAAGCTTTAATTAATTTGGAAAAATTGTACATTATTTGTTCTATCGTCTTAAATACTATGGTTCAAACTTTGAAATGAATTGTAACTTATATTTCTCTACTTGCAACTTTTGGCTGAAGAACTGTTGTACAACTGCAGTAGTTTGTCAGCAACGCATTTGGCATGGCCTAGCATTTTCTTCGTAATTGTCCATTCCTTTTCATTTCCAGAGGGTGTAATAGAGACACAATAATTACAAA
>BMK_Unigene_023861
TTACAGTGACGAAATGGCCAATAGTGACAAATGGTGTTGATTTGGATGCCTAATCCGCCAAACCACCCCACTTATATCTTCTGAAAATGGGTTACAGTGTAAAGGCCACAACAGTGCAATCACTGCAGCAATTGGTGCACTTGCTGATTGATGGATATTAGAGAAACGTTTACACCACAAAAAGGAAAACTATTGACATGGTACATAAAAATAAAGCGATCACGCAACTACACCAGAAACACAACAAAATAAACACAGCAAAAAAACACCAACAAAGGCAGTTTCTAACAAAGGTCACATGATGAAACTAGAAACTGTACAAATGAGAGACTGGAAGATGGATCCAAGTTGAGGAAGTTACGGATTCAGGTGGTTAGAGAGCACTAGTGGCTTCAGTTCAGCCTTGGTGTTCTTCTTGGAGCTGTTGTGCAAGATCGAGTCCAACGTTGAAACAGCTTCCAATATGCATTTCCCTTTGTTGAGCATTATGCAACATGCCCTCATCCCGTTGGCCACATCCGTAATCTCAGCTCTGGTGGGTAGACCTGATTTAACAAGTGATTCTAGAACCTGAGTTGCCCAAATGACTGGAATATGTGCAGCATTACATATGGACAGAATTTCTTCCTGCATATCGGCCAGCCTCTCCCAGCCGCACTCAACAGCCAAGTCTCCTCTAGCAATCATTACACCCAAGGGATTTCGCAAACGCATTGCCTGCAGTAACAAGACAGGTAGCTTCTCAAAACCACTTTGGGTCTCTATCTTTAGAACAATTCCCAGTTTCCTAAGGTTCCGCTTCTCCAGCTCATGTTGAACAGTGACAATGTCGCGAACATCACGAATAAATGAAACACCCACCATGTCAGCATTGGCACCGACAAATTCAAGATCCACAAGATCTTTTGAAGTCAAGCCCTCAAACTGCATCTTGCTCTTGGGAATATTTATGGATTTTTCTGAACCAAGTTTAGAACCTTTTGGGCCAGCATGAGTGATTGAAACGATTATTTCTGAGACACTGGCTCCTTGGATGACTCCCCAAATCTTCCCATCGTCAAATGCTATAGGCTCACCAGGTTTGACTGAGTCAAAAAGACGGCCTGAGGAACAAGTTATCCGAGGAGACCCAGTTGCATTGCCACTCAATTTGGCTGAAGATAAACAAGGGTCTCTAGATATGATTAGTAGGTCCCCAACTTTCAACCTAACAAACTGCTCTACAGAAGGCACATCCACTAGCTGTCCAAGCACAAACTTGCTCTTCTTCCCCCTGACATAAAGCTCAGTTCCTGTTTCAACATAAGCAGTCCTTGAACACTCCGCCATGTAACCAGAACCACCAAAAACTGAGAACTTCTGTGAAATCTTCAGAGTCCTCTTTTTATCTTTGACATCAGAAAATCTAAGGATATTACCCACCTCAAGGTTATCAAGATGTTGTTGATCGTCTAAGAATAGAACTGCATCGGGAGATGTGTGGGGTGGGGGGTTGCACCCTGCATAAGACAACCAAACTTGGGCCGGGAGTACCACATCACCTTTATAATCCTTCTTTGGTGAGATTTTCATCACTTTTGGACCAGCCTTCAATAGACCAGTCCTGATCTTTGGTCCGGCCAAGTCCATGAGAATGCGACATGACTTTTCCAGCATCTGTGAACAGTTCTTTACCCGTCTGATGATCTCACTCCAAATGCTAGGGTCATCATGGGCACAGTTAATGCGGATTACATTTGCCCCTGCCTTGAGAAGATCACCTATAAGTGTATCACTTTGAATAGCTTCTTTGCCAACTGTTACCATTATGTGGGTAGGTCTTCCATTCACTGGTGGACCAAACAGTGATTTTGCATGGTAAGATACCTTTTCCCTCATTGTATTTATAGTGAACACTCCCTTGTTTTCAAGATCAGAAGTTACCTGAGCACAAATACGACCTCTACCATCCAAAACATCAATATCTGCAGTTGTTTGGTCTTTTTGTTTGGTATTCGCAGAGTTAGATGTCAGGTTTTCCAAAATCCGAATACCAGCAGTGATACTTGACAGAACATATGGATTGATCGTTTCCAAATTGAGAAGACCAATGGAAGAAAGATCTTCTTTAAGTTGTTGAACATCAAGGCATCGCAATGCCAAATAGTGGATTAAGTTTGATGCACTCATCAAGTAATTTCTGTGGCACATTTTTAGTCGAGAAGCATTCCACTGTTCCATTGCTAATATATGCAAATGCACAGCTTTTAACTTGTCAAGGAGATTTCCTTGATTGTTTACAGGCTGCCCCATAACCACTTGCCTAGTTGATGAAAGACAATTTGGGTCCTCTTCAGAGTTGGAAGCAACATCAACAAATTCTGCAACTGAATCCTCAAGACTAATATCACTGCCTGAGGACTGAAAGATAGAGTTGAGCATCTTGTCCTCAGCATATTGTTTCCATCCACTTCTTTCTGGTTCATCATTTTCATGTTGTGTGGCATAGGCTAAATAGTTAGCCTTTCCTTCAGGTTTCACTAAAAGATGACTGAGGCAGTTCCCAAAAATTGCACTTCTTGAAGGAAGTCTACATGTTAGGAATGAGTGCTGTCCGCTTGGTTTTCTAGGTGTAAGATCTGGAGGATATACCCTCTGAACTCCATGGTTTGGACTTGAGCATTGGTTATTAACTAAGTGAGGCGACAGTGTCTGCAACATCTCCTACAGGCTGGTTTCAGCTATGTATTAAAAAGAAACCTTAGAAAGGGTATGAAAGGGAATAATGAGGAAAAAGATGGCTGCCGTAGGCTTTCTTCGTTTTATTTTTCCATGTTTTGTGTACGGTTCGCACCACCATTTGCATTTATA
>BMK_Unigene_023862
CATTATTTCCCGGGAAAAAAAGCACAAAGGGAAAGTTGGATTTTTCTTTTGTAAATTTAGAAAAGCTAGTTTTTGCCCTTTTCTCAACTTATAGGAATTAGGAAGAGTACCTTTTATTTTTACTTGCCATTGTATTATCTAACAACTTCAAATTTATAATTCTTGTCTTTTTAACCAATCTATCTTTAACCCACATGAATTATCTTCTCAGCTGTCAAATGAAAGACTGTTTTACCCTCTGTTATAAATTTTTTTTTTGGTAGAAAGAGCAAACTCAAAGCCCATGGGAGGGGTCAGACATCTGCTGGAGTTGGTCTCATTGAATAGTCACTAGCTAGGTGGCCCCGCATCTCATCGCTCAATCCACCGGTTAGGGTCCATGTCGTCAAATATAGTTTAAAAAAGGTGATTTGGGAAATGGTTATAGATGCCTTTTCCTTTTTTTAATCGCCTAACAAAATAAAGAGGAAGTAAAGGGGCAAGAAGCAAAGTGAAAATGGGTTTGTTGACTAAGATTCTCTACCATGTTTAATTACATGATTTTAAAAAGGTTGTCCATGAATCCAAAACCCAAATATTGGATTTCCATATTTTCAAAAATCTCCAACATTATCAGGCTACTACATTAATAGCAATTTTAGGCTCTGTAGACGATATACAGTACCCAGCCTGCCCCTAACACATGAGTGAGCTCGGATAAGTCACCGGTTTAACCCATTGCCATCCCTATGTTAGATATATCTTAGGAGATAAAAATAGAATTAGGTTATAAAGATAAATGAAAGATTAGTTAGAGATTTTAGGTTTTAGTTTAAATTTTGAGTAGTCTTGTTATTGCATGATGTATAAAGTAACAGGATTTCCTCTCATGACATCTACTGTGAGCCGTGTCCTGGTGGTGATCTCGTGAACGGTCTTATCTTTCATGTTTCTGCAAGGAATGTTCATGGCCGGGCCAGACAGCGATGAGGAATAACATCTAGGCCCGGGCCAACTTTAGAAAGATAGGCCTTTAACAAACAAAGCCCGTAAAACCTAGGTCCAAGCCCACCTATTAAATTAATTAGGCCTGGTTGAGCCGGGCTAACTACAAATTGTTTGGAAATATATACTAAACCTCAAGCACTCATTAGGTGGGCTGGGATTTGGGCTTTCTATCACCAACACTCATTCGCTATCTTAGAACTTCTAAGATAGGATTTGGGTTGTTTTGGTTAGTAAAGATAAAAAAGAGAAATTAGTTAGAGATTTTATATTTGAGTTTAATTTTAAATTAGTCTTATTATGTAATTTTTTTTCTCAGAAAAGGGATATTATTGATAATATATATAGAGTGTTACAAAAGGTAGCCTCTGTGGCTTAAAAACATATAAAGATTTGATAGATCTGTAGATCGGTTGCTTCTTCCAAAAGTTGTCAGCTTGCTCCCACATTAGGATTGTTCAAAACTCGTGTTGTGTGCTTCAAAAGGTTAGCTGCCATACGATGTGCTTCCTCAGTCCGCCCTGCTCCTCCTCCTGCAAACATCTTTCCTGGTAAGTAAATGGAACAAATGTGACTCGCAAAGTGTTAGTAAATAATATTTCTTGGGGAGGTCCCAGTTTGGCAAGGGCATCTGCCAGCCTATTTGTGTTACGTCTAACAAGGATGGTCTGTCAACGAGGGAGCTGGTTCAGGGTGTGTTGCAATTTTTTCCACAATGGCATCAGCCGCCATGGCATACAAGCATCCGTGTTTATGTTGTTCCAAATAATGGAGGAGTCGCCTTCAAATATTACATCTTGGATACCAAGATGAAGACAGAGTTGTGCATCGCGTAGGAAGGAAAGAAGTTTTGCCTAAGGGGGGTTTCAGCAGCAGTGGAAGGCCTTGATGATGGATCCTGTGTAGTCGCGGAGGAATATTCCTCCGATGCCAGTGGTTGAGGCCTGGTTATGTAATTGTTATTAAGTATAAATTGAGAGACACTATATGTTTCTGTCTGTCTGTGTGTGTGGGGGGAGGGGCGCAATAATGAAGGTAGTAATTCATGGATTAAAAGCAGCACACGATGGAGGCGCCAGGGGGGGTTTCGAATTGGAGGTGATGGGGAAGCAAAACGTGCGCAATGAAAGAGAAGGATGTGGGCAGAGAAGATGAAAGGATCAAGAAAATGAAATATAAAAGGAGAGAAAAGCCAGACCTATAGTATGTGTAATTCTAAAAACACAAGAAAAACAATTGGGAATAGAGGTGGAGAAGATTCTAACTTTATCATCGGAGAGTCCTCGATCGGATCACCCAATCGAGCTCTTATGATAGTTTGCTTATGATAAAGGCAAGAAGATCGATTTAGATCCAAAAAGAAAGAAGGAGGTCTCCATTGCCGAGCTGAACTGATCAGCATCTCCATAGCCGAGCTGAACTGATCAGCTCGTCAGCTGACCAGTAAAAAATCAGCACTTACAGTTTCTTTTTCTTTTTTAACCTACTCAAGGAAGCTGAGACCCCTTTAGAAGATATGCTGCTAAATGCTCACCGCATGGAGAGGCTGGGTGATGAACTTAATGTTCGGATAAGGGTCGAATTTGATGGAAGTGAGATAATATTAAATTATTTTTATTATCTCACTTTTACATGTAATGTGATGTCAATGCAACTGAATTTGAAAACACTGTCGAACCTGCTCGAGTTTAGTTTTTTCTTTTGAGTAAATGATTTGAGTTTAGTTTTAAACAAAGTTTAAGGATGATTTAAACTCTTATGCCCATTTGGTAATTTGACTAGTA
>BMK_Unigene_023863
TCTGGGGTATGCAGTCCGTACACATCAATTATTTTACAAATTAGATAATTGAAATGGTGATGTGGTCCTAGGAATGAGTTTGTTTCACAAGAATTATTTAAAGGGATGTTGGTTATCAGAAATTGATGAGCAAACTACACTAGGTGAAGGTCAGGACTGCCACTCCAAACTTGAGTGTGTTGCACCAACCATCACCACCCATGGCTGAGCGCTCTGCTCATGAACCCCTTCTTTTGAATGGAGGTGCTGAACATCGTTCTTCCAAGAAGACCGCCTTATCTGTATGTTTGGTGAAATGGGTACTCAAAATTCTTATGTGGGTGGTCTTTGTGAGTTGGGTTGTTGTTATTTTTCTCTACCCCAGTGAGTTCATGCAAGGATTGTTCCGGAAATGGATTCTGGCTACCCAGGGAACTCTGTTTGGGCTATCAGGAAGTATATTTCTGATATTCAGCGCCCCAATTCTCATTATTGCTTTCCTAGCGTTTGCATATGTGACTGCATTCCCAAGAGAATATGGGGTGAAGCAATCTAAATTCCCAAGGTTCCGCTTGTGGACATTTCCTGTGCTTGTGGATGGTCCATTTGGTGTTGTCTCCGCTGCAGAATTGATTGGGATACTCCTGTTTTCTGCATATATTGTCTGGGCAGTTTCAGCTTATGCTATACAGATCCTTCGTGAAATATCTTATTTTCCATTTTCTTTTAAAATCAAAAGTTATTTTGTATTGGAAGTTTTCGGGCTTCGTTTAGGCTCAATAGGATTATTTTGCTTGGCCTTTCTGTTTCTACCAGTTGCAAGAGGGTCAATTCTTCTTCGCCTCATAGATATTCCTTTCGAGCATGCAACTAGATACCACGTGTGGCTGGGACATGTCACTATGGCAATCTTTACATTGCATGGCATATGTTACATAGTCGCATGGGCAATGCAGGGCCGCCTAGTACATGAAATGCTAGAATGGAAAAATATTGGAGTGGCCAATCTTCCTGGGGTAATTAGTCTTTTGGCTGGTCTATTAATGTGGGTCACATCACTTCATCCAGTGAGGAAACATTATTTTGAGCTGTTCTTCTACACCCATCAACTGTATGTAGTTTTCGTCATCTTCTTAGCATTGCACGTTGGAGACTTTATCTTCAGCATAGCTGCAGGAGGGATATTTCTTTTCTTTCTTGATCGCTTTCTGAGATTCTGGCAATCTCGAACAACTGTCAACATAATCTCGGGATCGTGCCTTCCATGCGGAACATTGGAATTGGTCCTCTCAAAACCAGCAAATATGCAGTACAATGCTCTCAGTTTTATATTCCTTCAAGTGAGGGAATTATCTTGGCTTCAGTGGCACCCCTTCAGTGTTTCTTCCAGTCCTCTTGATGGAAAGCACCATCTTTCAATTCTTATAAAGGTTCTTGGGGAATGGACAAGGAAGCTGAGAGATAGTATCTCTAATACTTCGGAGCAGCCTCAAAAAGGCTTGTCATTTCAACCTTTTCCTACGATAACAGCTTCTGTGGAGGGGCCATATGGACATGAATCAGCATACCACTTAACTTATGAAAACCTTATCTTGGTGGCTGGAGGCATTGGAATTTCACCCTTTCTGGCTATCTTGAGTGACATCCTGCACCGGGTTAGGGATAAAAAGCCTTGCTTGCCTAAAAACATTTTAGTTGTTTGGGCTGTGAAAAAATCCAAGGAGCTTTCACTTCTTTCTGTGGTCAATGTGGATTCCATTTGTCCATCTTTCTCTGACACTTTAAATCTAGAGATTCATACCTATGTCACTCAAGAATCAGAGCCTCCATTGGAAGAGGGTATGGTTTACAAGAGTGTCGGCTGTTCCTCTTTCCCATTGAGCAATGGTAGTAGCATGTCCAGTTTGGTTGGCACGGGGAACAATATATGGTCTGGAGCTTATGTTTTCCTATCAACTCTGGGCTTTGTTATCTTGTTGGGCTTGTTAGAAGAGTTTTACATTAGACGATATAATATATCTTCTTGGTGGTTTCAAGGACTTCTCTTCGTCATATGCATGGTTGCAGGCATTGTTATATTTGGTGGTCTTGTGATTGTCCTTTGGAGTCGTTGGGAAAGAAGTGTTTCAAGCAATGAGAATTTTGTGGAGGATGACAGTAAGAGTAACTCAACACCATGCAATGAATCAAGTATGAGTCTAGCTAGCTCAAGTACCATAAAATATGGGTGCAGGCCGAACTTCCAAGCAATCTTCGAGACTATTTCAGAGCAGTGGGGGCACGTCGACGTGGGTGTCATGGTTTGTGGCCCTCCAAGCCTTCAATCCTGTGTTGCTAAAGAATGCAGATCACAAAATATAAGGGGTAGATGGAACCATCCAATCTTCCATTTCAATAGCCACAGCTTTGATCTCTGATGTCAAATCTCATGCATGACTCACTTTGAAGTAGCTGTGTTGACTGATGGGACTTCTTAAGAGAGCTGTAATGCCAAGACTCTAGTAATGAGATTGCTCACAGTCACATGCTATATCTGTATGTGTAAATGGATGTTCTCTGGATCTAGGCATAGCAATATATATACGTACATACCACTTGTAAAAGAAGCTTAACATGTTTAGAAATGCCAAGTGATGTAGCAATAGCAGTATCAATGTTGTAGTATATATGTATCTTTCACTCCAGTTCTGTCATGTATAGCATGCCCATGTAACGCATTAGTTAACTAATACTATTTTCACTGATATGTTGTATATACATCTTCCATTCAAATCCTACCAACTTTTGTTCTCCTCCTCATTCTGATTGGCTTTTTTATCTGGTAAGGAGCCCATAGCTTGAAAATTTC
>BMK_Unigene_023864
TTTCTTTTTTCTTTTTTTTAATTTTTGATTTACAATATGACTTGAACCCACAGCCTCAAAAATCCAACTTGCCATAGTGAGCGCAGGCATCGGCCCTTACCTAACGCTTGCCTCCTCCAACAGGCATTGGCTAGGCACCCTTGGAGGAAATGACTAGTAATTACCAGCCGGCGGACAAGCATGATTCTTACCACCTTGTGACTCGGTGAGCCCAGTCAACTCAGCTGGACTCACAGGGTGCACTGCTTCACCCAAGACAGTCCAATAAAATTTATAAAAGAAAATTTGCAAAATTCTATATATTGGTTTTCATTTTAACCAATGTGAGATATAAGACAAGAATGCATCATACAGTGGTTTCCAAACTACCAGTAAGGGATGCTGCTTGCTATTTCTGGTAACCAACTACAGGAAAAGAGAGTTCCAAGGATCCAAACAGGGCCTAAATGTATTACATAATTCTCATCCCAAAACAAGCAAGGGAGCAACAAAATTTTATTAAGGCCTTTCAATGACCATTTTGGTGGAGGTGCAGGATCCCGATTGCACTTGTATAAAATAATCTCAGGAGGTGCAGAAGGTTTTGATACCATTCCCACCCAGCTTTCGAAAAAAAAAAAAAAAAGCTCAATCACCTCAAAAAAAGAGGATGTTAGAACTAACAACAGCAAGGTCTCATGAAGAATGTGAGGACTCAAAAATTAAAGAACTCAAAAACTGTAGAAGGCCATTCAAAATCAAGTGAGGCTAATGGAAGTCGCGTACGATTGAAGCAGGGAGAGTGCTTGCTCCATGATAGCTCTATTCCTTGCCTGCCTCGCCCAATCAACAACAATTTCCTCAGCCTGGCTGCCACTAACACCTCCTTCCAAGGCATCAGCTGCTTCAGCAAGTTTTCCTTCAGCTAAAAAGCTTTCAACTTTGCTAATGACAGACTCAATGCCATCTCCAGATTGATTATTTTCTCTCATCTTAATCGAAGACGCAATGTGAGCTACTGTATGAGCAAGGATACCACCACCACCAGATGGAATAAGGCTAAAATGCCGCAGTGTCCCTTTCAAGGCATCAAACTTCTGATTCAATTGCAGTAATGTATCTGTGCCTTCGTTCAGTGTTTCTCTGGGAAGGGATGAAAGTGCCAAATCCAGAAGGGAGTCTCTGTCAATGCCATCAAAAGAAGCATACAGAGCTTCTATTTCTCTCTGAATTGGTAACCCTTTGGAAAGTGCGTCTTCTAGAGCAAGTGCTCCCAGTGCAAGCTTGTGAACAGAGTGACTTTGGCGAGCCTCTTCAGATCTTGCATAGAATGCCATGCATAAGGCGTCTATATGAAGATTTGCCTCGGCCATTTTTTCTATTTGGGATGACTTCTCGCTTGCAATCGCTGCAGCTAATTCTGCTTTAGCTAACTCCTGGGCCTTATTCAGCTCTAGTTGTACCTGTTCTTCCTTTTGCTGAAGTTCCATCTTAAGATTCTCTTCTGCCTTTTCTTTAAGCGACCTGATAGTAGCTTCAGTCTTTACTCTTTCTTTGTTTAACTCCTTATCCAAGATCGCTGCTTCTTCAGCATACATAAGTTCCCTTGCCCTTGCATCTTTCACTTCCTTCTCATATTTCTCCTTCAATATCCTCTTTTCTTCAGCAAATATACGAGCATCTAGGTCAGCTTGCCTTCTTTCAGCAGCATGAATGGCTTGAATGAGATCAAGGATGACTTTTTCTTCATTGGATACGTCTGCATCCTTTAAATTCTCTTCTCTTTCTCCCAAAACAGCATGATAAAAGTTCTTTCGATGGAATAACCTCTTTTTCTTCGGAAAAAGCTTGAAAGCTGTCAGCAGACTTCGCATTCAAGGAAATCTCTGGGCTTTTATCATCCCTCTCCCTCAGTAAGTATGCATCAGAAAGGGAGCTCAATGGTTCCACTTTGTCAGCTGTTGCATCCTTTGGCATGTCGTTGGAGGTTGGAAGATGAAGTGAAGCATCCTCCATCACAGATTCTTCAGAAAACACAGTTCCATCAATTCCCCCATTCGGCTTCATGCTCAATTCTGAATGCAGAATGCTCTCTTCTGACTTTTCCTTATCCAGAGTGTTGTATTCAGTTGATGTTTCAGAATGACCATCTTGATTATCTGGTGCAACACTACTTGGAGGAGAACTCTCTGTTTCTTTGACTGGAAACGCCTCTTCTGCAGGTGTCATTTCCAATTTGTCTACAACAGGACTTTCTTCTTCCCTATTACTCAGTGGATCCTTAGGATATGGTAAATCTGAATGTGCTTCCTTAGTCTTCACAGCATCCTCCACATTGGGGCTCAATGGATTTAGGTTTTTATCGTTCGGAGTGGCTACTTCATCTTCCAGATGTGCCCCAACCTTCAAGTTCGTATCATCAGTGTTGAACTCGCTGGATTCAATAGAAGAATGGTCTTCTTTAACTTGATGATGACCAATATAGCCTGTCTGATAAGCAGCCATAACAGCAACGCCGACTGCAACACTTCCAAGGACGAACTTTGATGTATTGTTTCCCGAACCTGATGGCTTCTCTGAGGAAGTAGATCCTTGTGATGAATTTGGCTGGGATGCAACAGAAAACTCCTTTCTTGAAGATAGAAAACAGGGCACCTGCTTCTGAGCCATAATCTGTCGAGGTATCCATTTGACTGATTGAAGTGATGAAGCCTCCAATATGCACCTTCGCATCATTGTTGTCTTCCCTTCGAATTCAAGGACAAGCGTTTGAGCTTGCGTTTGAATCAGTGACGATGTTCGTCGAGCTTCTCCTCCTCCTCCTCTTCTTCTT
>BMK_Unigene_023865
GTCAGAACAGAACAAGAAAGCCATCTACTTCACTGTAGAAGATCCCCCAAACAGAGACAGCTCCCAAACTAAAAACAAATGGTTGTCCTGCTGCTCTTCACACTGTGACTTCAGACCTTTTTCTATCTTCAGTTTTATCTCCACCCATATCCAACAGTTCACAGTCTAAAATCTCCCCAATTCCAAACTCCATCTAAATAATCCCTTGAGAGAAATTGGAGGGAACCCCAGCTCTCTGTTTTCTCTTCCCGCCTTTCACAAACAATGTTTTCTCCTTTGCCTTTCCTACCATGGTCGTCTTATTTGACTGGCCGTTTCGGTGCTTTGTCCTTTTCGTTTCTGCTTTTTTAGCGTTTTGCGACCATAGTCCAATCTAAAAAAAAGTTAGAAAGAAAAAGAGCATCCAAAGACAAACACATAACCCCGCAATTATAGCCTCCTCTCTCTGCACCATTTCTATGATGTTTCTCATATTTATTAACACAGCATAGCCACTCGATTCAGTCCGACCCATTAACCCACGTCCGCTTATGGAGAATCATCGCATCCCTCCTCTCTCCTGGCCCTACTATTACCACGCAAAGGTACTCAAATGAAACTCAGTAGACTGACCATAAAAACCCTCTCTTTGGTTCTTCTGGATCTGAATTCAATTCCTGAATGTTTGCTGATGGTGTATCTGAATTCCAGGGCGTCGAGGAGCTGAGGCGTTCTCTGCTGTGCACGACGTTCGAGCTGGAAACCACAAGGCTCGCAGCACAGGAAGAGATAAGGAGAAGAGATGAGGAGGTGAAGCAGCTGAAGGACCTCCTCAACAGGGCTTTTCGAGATAGAGACGAAGCCAATGACAAGTATCAGAGGCTTCTCCTCCAAATCCAGCAACAACAGCAGCAGCAGCAGCAGAAACGGCGTGGAAATGCTCTTCTTAAACAGTAATCCCAGTCCAAATGCTTGAAGAAATCTTCCACAGCTATCTCACGGAACGGTATCTAAGGCCGTCGACGACTCATTTTCATTTAAAGTGATACTATTTGCTCAAGATGGCGGCATCACATATCTCGTATCTTACTACTACTTGTGATGGTCGAAATTCAGTCGGTGTCTTGTCTGTTCTTGGAGGGAGGGTCTTGACGGAGAATCGAATGGGCTTGTTGAAAATGGCTTATGATAAAAGCGGGTCTAGATCCTTGGGGCAAAAGATTGCTTCTAATCCTGTCAAATGTTCTGCAAATACTAAGAATGTAAGCCCCTATCATAGTAAAGACCCTTTCTTGAATCTACACCCAGAGGTCTCAATGCTCCGAGGAGAGGGGAATGATGCAGTTATTTCACCGAGAAAGGAGAGTTCAGGCAACAGTGTCACTGAGAACTTGAGAGACTCTTCTGCTCCAAATAATTATAATGAGGCCAAGATCAAAGTTATTGGTGTTGGAGGTGGTGGTTCCAATGCTGTCAATAGAATGATCGAGAGTTCCATGAAGGGTGTAGAATTTTGGATTGTTAATACAGATGTCCAGGCAATGAAAATGTCACCTGTCTATGCTGAGAACCGTCTACAAATTGGTCGAGAGCTGACCAGAGGTCTTGGTGCGGGTGGGAACCCAGATATTGGTATGAATGCTGCAAAGGAAAGTAAAGAGTCTATAGAGGAGGCTGTTTATGGTGCTGATATGGTCTTCGTAACGGCTGGAATGGGTGGGGGAACTGGCACTGGCGGAGCTCCAGTCATTGCAGGTGTTGCAAAATCAATGGGCATACTGACTGTGGGTATTGTTACAACCCCATTTTCTTTTGAGGGAAGAAGGCGAGCAGTTCAAGCGCAGGAAGGGATTGCAGCTTTGAGAGACAATGTTGACACATTGATTGTCATTCCTAATGACAAGTTGTTGACTGCTGTTTCCCAGTCCACGCCTGTCACAGAGGCATTTAATTTGGCTGATGATATACTTCGACAAGGTGTACGAGGAATCTCTGACATCATTACGGTTCCTGGTCTCGTTAATGTTGATTTTGCTGATGTCCGAGCTATAATGGCAAATGCAGGTTCTTCTCTAATGGGGATAGGAACTGCAACAGGCAAGACAAGGGCACGAGATGCTGCATTGAATGCCATCCAGTCACCATTATTGGATATTGGCATTGAACGGGCTACTGGCATTGTCTGGAATATAACTGGAGGAAGTGATCTTACTTTGTATGAGGTAAATGCTGCAGCAGAAGTAATATATGACCTCGTTGATCCAAGTGCAAACCTGATATTTGGGGCAGTGATAGATCAATCACTTAGTGGTCAAGTGAGCATTACCCTCATTGCTACTGGATTCAAACGACAGGATGAAGCAGAAGGAAGGCCTTCGCAGGGGACTCATCAGCTATCACAAAGTGATTCCAACCTTGGATACAATCGACGACCATCCGTGTCTTTCACCGAGGGTGGGTCCGTGGAGATCCCAGAGTTCCTAAAGAAGAAAGGGCGGTCGCGCTATCCTAGAGCTTGATATATTCATTTCTGTACATATATTATTCTTTTTATGCTCGTCAGGTAGCTTAAATTATTGCTTAGGAATTTGATAGACCTGTCTGGAAATTATGATCATCGATGCTTTAACTAGTAGCAATAATACCAAAATGCAGAGAGACGCATTGCTAGTTGTTGGAAAGATGATGGCTTTTTCTCTCACCGATTCTAATGAAATATTGGTTTGATGTGGGGCCTGCACCTGAGATCAAATGGTACAGTTCATGTTGGTCCTTTTTTTTTTGTTAACCCAGGATATCTCCCACTCTCCCAGCCTAGCCCAGGAGCCTTTG
>BMK_Unigene_023866
ATCACCCAATCCAAACCTTGCAATGGACAGGGACCCCCTTGATAGTCACGCGCCCCAGGGTTTGGCACCAATGCGAATGAACTGAACCGTTGGATCGACTATATATTTATATGAATGAATTGGGCATGTCGGCCATGGATGAACGGGTTAAAAGCATGGGATTGGGGCCAAACTTGAAATTCAGGGTGGTTCAATATAGATCTTTCAATTTCCACATGTCCCGTTTCAAAACGGGGCCCCCAGTAGACCCCACCAAAAAGTTCTCACGGTGACTCTATAAGAATAGTTCTCACTTGATCACATCCTTTCTATAATTTCTTTTCTATATAAGCTTGATATTTATAAAAATCTTATTTTGATTTATTAATTATTATCTATTTTACGTAAATAAATTGCAAAGTCAAAATTTTGGAATAGTATGGATAGACTCAACGCTAAGCCCAACCCAATCCATTATGAATGGGTCAGAAATGTCAACCAGACTAAAAAAACGACTAACTACGAACACAAAGAGTCTTCACGTAACGACCGTGTTGGAACAAACAGTGAAAACGAGGCATTTAACGGTGCCGTAAACGGCTCTTAACCCCCGCATAATGACGGCCGAACCACTTTCCCTAATCTAACCCCAACTCTACTACACATTAATCACGCTCGGACTACTTTTATCCATTCACAGCGCGCCACGTGTCATGTTCGCCCTTCCGTGCACTACGTGCTAGAACAAGGTGGCTTCGCTTCGATTTACCTTGCGCCGAAGGCTCATCAAAACATACATAGAATACAAAAAACCCATGATAATCCGCGGCGCAAATTAGCCGAAGCCGCTAAGTTTTAGAGATACGGTTGGCGGATTTTACCCTAGGGTTAGGTTACCCGCTAGATTTGGCCGACGATCCGACATTTTAACCTTCGCACCTACTTCTCCTTCGTCGTTGCAAGTTCCTAGACAACAAGAGAGAGAGAGAAAGAGATCTTACCTTTCAGGATCCGATTCCGACCCGATTGCTGAACGGGACGATCCGACCGGAGCCTTTCCATTTCCCGGCAGCTCCTCCAATCGATTGATCTATATCTCCGGCTGCATGAACGGTAGAGAGAAACGTCAGGAACCAGCTCTGGCCATGATCTGCCTCTCCGCCAAGCAAGAACCGCCGGATCAAGGCCGGAATACTCTGCCGGAAACTCATCTTCCGGCGGAATTTCCGTCCAGATCTTCTCCTACAGCGATCGACGCCCGGCCTCTGCAATCCGTCCCTCCAAAACCTCATTCGAACGGGAACGTCGTCGAAGAAGATAAGAAACGAGAGAGAGAGCACAAGAAGCGATCCAAGAACTGGACGCGGATCGAAACAACAAAGCTGATCCGAATCCGATCCGACATGGAGCCGAGATTCTGCCGCGCGGGGCGGAAATCGGATCTGTGGGACGAGATCTCGGATCTCCTCAGAACCGAAGGCGTCTGCCGAGACCCGCAGCAGTGCAGAGACAAATGGGAAAAGCTCACGGCCGCGTACAAAGAAGTCCGAGAAGGGATCCGCGACAAGGAAGACTTCCCTTTCTTCTCCGATCTCGATCCGATCCTCTCCGGCAAGCCTCACCGCCGCGAATCCCTCCCTCCGCATCCGCCGCCGCAGGACGATACAGCCTCCGACGACGACACGGAGGACGCGGCGCCGCGCAAGCGGCGGAGCCGGCGTCCGGACGGAGATCGGGCGGTGGAGGTGCTGAAGGAGCTGATGGAGAGCGCGATGGCGCAGCAGCAGCGGTTCATGGCGGATCTGGTGGAGGCGATGGAGCGGAGGGAGAGATTCCGGGAGAAGATCCGGCAGGAGAGGGAGGAGAGATGGCGGGTGGAGGATCGAGAGCAGAGGCTCGCGTTCGAGAACGCGATTCTCGTGCTCGCGAAGAGGATCGGGAGAGAAGAAGAGAGAGAAGAAGAGAAGGAAAAGGAGAAGAAGAAGGAGAAGAAGCGATGGGAGATGAAGAGAAGGATCCGAAGCTTCCAATTCCGGGAAAAAGAAACATCTTGATCACAAGCGCCTTGCCCTATGTCAACAACGTACCTCATCTCGGAAACATTATTGGATGTGTTTTGAGTGCTGATGTTTTCGCTCGCTACTGCCGTCTCCGTGGCTACAACACCATCTACATATGCGGGACTGATGAGTATGGTACGGCCACAGAGACGAAAGCCATGGAAGAGAACTGCACCCCTAAGCAGATCTGCGATAAATACCATGCAATCCACAAAGATGTCTATAAATGGTTTGATATCAGTTTTGATAAGTTTGGCCGTACATCAAGCCCGCAGCAGACTGAAGTTTGCCAATCGATATTCAAGAAACTGTTGGACAACAATTGGCTTTCAGAGAACACGATGCAACAGCTTTATTGTGACACATGCAAGCGCTTCTTAGCCGATCGGCTAGTGGAGGGAACATGCCCCACAAAAGATTGTGATTATGATTCTGCACGAGGTGATCAGTGTGAAAAATGTGGAAAGCTGTTGAATCCAACTGAGCTGAAGGATCCTAGATGCAAGGTATGCCACACTGCTCCACGCATTCGTGACACAGATCACTTGTTTCTAGAGCTACCATTGCTGAAGGACAAATTGGAAGCTTATATCAACCACATGTCAGTGGCTGGGTCTTGGAGTCAAAATGCTATACAAGCAACCAATGCATGGTTAAAAGAAGGACTGAAACCCCGTTGCATTACTAGGGATCTTAAGTGGGGGGTTCCTGTTCCCCATGAGAAGTATAAAGACAAGGTCTTTTATGTATGGTTTGATGCACCTATTGGGTACATTTCAATTACTGCCTGCTACACCCCCGATTGGGAGAAGTGGTGGAAAGATCCCGAAAATGTGGAATTATATCAATTTATGGGCAAGGATAATGTCCCATTCCACACTGTAATGTTTCCTTCAACGCTTTTAGGAGCTGCTGAAAACTGGACATTGATGAAAACTATCAGCGTTACAGAATATTTGAATTATGAAGCAGGGAAGTTCTCCAAAAGCAAGGGTGTTGGGGTTTTTGGTAATGATGCCAAAGATACTAGTATTCCTACAGAAGTGTGGAGATACTACTTGCTGACAAATAGGCCAGAGGTGTCAGATACATTGTTTACATGGGCAGACTTGCAGGCCAAACTAAACAGCGAGTTGTTGAATAATTTAGGCAATTTTATTAATCGAGTCTTGAGCTTTATTGCAAAACCACCAGGGTCAGGATATGGTTCCACCATTCCTGATGCTTCCGGTGCAGAATCACATCTCTTAACTAAGACATTGACGGAGAAAGTTGGTAAATGTGTTGAACAATATTTAGAAGCCATGGAGAAGGTTAAACTCAAGCAAGGCCTGAAAACTGCAATGAGCATTTCTAGTGAAGGAAATGCATATCTGCAAGACAGTCAATTCTGGAGGCTTTACAAGGAAGATCCAGCATCCTGTTCTATCGTGATGAAAACTTCAGTTGGACTTGTTTATCTTCTTGCCTCTCTGTTGGAGCCTTTCATGCCATCATTTTCTGTTGAGGTACTGAAGCAGCTCAATTTGCCTCCTGAAACACTCTCGTTGTGTGATGAAAAAGGAGATATTGACAAGGCAAGAAGACCCTGGGATATTATACCTTCTGGTCACAAAATCGGGACGCCGCAACCCTTGTTTAAGGAACTGAAAGACGAAACTGTAGAGTTTTATAGAGAAAAGTTTGCTGGAAGTCAAGCTGATAGAATTGTGAAAGCAGAAGCTGAAGCACAAAAGATTGCTGAGCAGATGAAGAAAACAAAAGTTTCTGCAGATGGAACTGGAAAGAAACAACGTCAAAGTAAGCCTGCGCCAGAAGCTAAACCGAAGGCAACTGAATTGGAAGTTTCTGTTTCAAGGCTTGATATTCGTGTAGGGCTAATCAAGAAAGTTCAGAAGCATCCCGATGCTGATTCTCTTTACGTGGAAGAAATTGATGTGGGTGAGGAATTACCACGTACTGTTGTTAGTGGCCTTGTCAAGTACATTCCTCTCGAAGAAATGCAGAATCGGAAAGTTTGCGTTCTTTGTAATTTGAAGCCAGCTACCATGAGGGGCATAAAATCACAGGCGATGGTTCTAGCTGTGTCCAACGATGACCATTCAAAAGTCGAATTGGTTGATCCGCCAGAGTCGGCGGCTGTTGGAGAGAGGATAATGTTCCCAGGATATTCTGGTGAGCCTGATGATGTTCTCAACCCGAAGAAGAAGGTCTGGGAGATGGTGCAACCTGATCTACACACCAACACAGAGCTGGTGGCTTGTTACAAAGATGTGCCCTTTACTACAACAGCAGGTGTTTGCAATGTTTCAACCATATCTAGTGGGGCTATAAGGTAAGGATCATTAACAGATTCGAAGATGATCAAATAAGCACTCCCTTTTCTTATTTTTTATTTTAATTTATCTGTTCACTTAGATGTTGGGAGCCTTAAGCCCAATATTTGTATTTGGCCACTTAACTGGCTTGATTAATGAGCTTATGTGATATGGAAAGGAAATTTTGGTGTGGAGGAAAAGAAACTGAAATTTTAGTAGAGATGTGTTGCAAGCATGCTATGGCTTAATCATTGTCAAATAAGACTGTTTCATCAGCCATTTTATTTGGTTCACTCTAAAACTGGTCGTATTGTAGTTTTTCTGGGGTTTATTTTTATAATAACAGCTTGAGACATATGAGCACAACATTGTAAAGAAGTTGATTTATTAAATTTGATTCTCCTGGCATAGTAGATACCCATTGTAA
>BMK_Unigene_023867
ACAATGAGCTGCGAGTTGCCCCATATCCACTACAAATTCAGAGAACATAGGAAACTGTACTTACAAACCCATAATGTTATATTCTGTATATTTAAAATTTCTCATGCCTAGGATGGTGGCAAAACTTTTACAAAACCAAACATTCCTTTATGATGATTGCATTTTACTTTCCATTATTCCTAAATCAGCAACATCAGCTCTAAAATACATATTTCACACTCTACATTACAGTAGAAGACACAAGGGTTATTCCTGGATAATTCAACCATTCTTGAAATTTCAGGGGTATTGTAGTCTGTTTGACTCAAATTTTTTATAAAGGTTACTGATTGCCAGCAGTCTTCCATATCATGCAGGGATCTTTCTGCTTGCAAAGGACCTGCCTTCGAGCCTTCTTGAACCCATAGCTCCACATTGATGTCTTCTATGAAAATAGGAGCATAGGGATGGGGAGTTCATGCCCTGATCAGCAGTTCATATACATTGCTGTTGTTGTCTCCGCTAACTCGCTTCAGCATCTCAAAGCTTCTCCGGCTACCAATGAAATCAATCCGCTTGAACTGCACAAAACCACGTTCTACTGATTCTTTACTGGCATAAATGGACCGGAGCCGGTCGGCATGCCTGGAGTCGGTGTGAATTGCAGTTTCAATTTCATCTGTCGACATGTTATCCTGGTAAAATGCATAGATAAGATCCAACAGTTGTAAACATGTAAAACCATTATCACTGAAAAAGGTTCTTGAAGAAGGCCCCACTTCGCCAAACCGGTCGACCGGGAACAATATAGTAATGAAGTGGTTTTTGAAGATCACCTCCATTTTCTCACTCTCTCGAAGAGGACGTGAGAAATTGTCAAAAGATGCTTCCAAGTCTCTTACATCCACTTGTGCATCGAAAAATTCAGAAGTATGTTGTCCGTTACTACCATCAATCTCAGAAGACTCTGTATAAATACAAGCAGTTGAAGTTGGCTCTGATATTGACCAGCAGATGGAATCCAATAATCTGCTTGGAGTTATTGGACGGATTGGCGTTTGACATGACTGCCTGCATACGGCGGCCACGACGGGCTCTAACTCCCATTTTGGCCAAATCTGCAATGCGCAGCTTCTCTTCAAGGCGTTCCTTAGTTTTTGGGTGTGGTAAGGACTGCTTAGAATTAGGAGCATCATGAGGACCATTTTGTCTAAATGCATTCTGTTCTGAAACATCATTATGAACATTTTCAAGTATCACGCCAACCTGCCTAGCTAGGTCAGCAGACATGTGGACAAGCCTTTGGAAATACTTCTCCTTTGCTGTTTTTAGGATCCACAAGGGAGTAACAAGATTGTTAGTGTGGCCAATGTATCTGAGGATAGAACGCCCTTCACAGACTACATGAGTAGCACCACATCCAATAAACCAGTGATCTATAAAGGCTGCGCCTTCTCTAGCTGCAGCTTCAACAACCTTCTTCTGCAGCTCAGATGAAATATTTGAATCGATATATATGCATTCACTGGCAAAAATGGAACTCCCATTCCTAGATTCTTTTCCAGAAACACCTAGTAGTGATTGTTGAGTTTTGTTCGCCGGTTTGTTATCTTCATGCAAAATAGTAGGAAGACAGGTATTTTGAGCACTTGAGAACTCAACAAGCCGATGCAACTCTCCTGTTGGTAAACCATTTTCTCCAACACTTTTCACACTGTAAAGTGATTCGCTCAACCTAACATTCCGTCTGACACTATCCACAAACCAACCCAAAGTAACAATGAAAAGACCATTCCTTGGTCCATGCTTAAGAGCATGTTCGAACTTACGCCCTCCAAAGCTGTAAACACTGTTAAGAATTCAAGCAAAGTTCTGCTGAAAAACACGATAGAGAAACATCTTTGTAGCAAGAAATTTAAGGAAAAAAAAAACACCCTCTTCAGAGAATGCCAATAGGATATCTGGACCACTAAATGAGTGCACTGAGGATGCAAATTGGGACTGTATTGACCGTCTAATCTTTCTGTTGCAACCATTACTTGCTTTCTTGCCTCTTTAGATAGTCCTGTGACACATATAACAAGACCGGAAAACGGTCCAGTCCCTCGAACAATAGGCTCAGATGCAGCAGAGGAAGAAGCAGGCGACATGGGCCCGGTGGAGTGTAATCCCCCCAAAGAAGAAATTCCAACAAATAGCCTTGAACAGCCTTTGCTTTCAATCACCTCCACTCCATTACAAGCCATATTTTTTTCTCATCAATCACTTCTAATAAAATCACTCACCTTAGAATTACTCAACACGCTTCTCAGATTCAAGGAAGAAACATGAAATTCTTTAATGTTTTAAACTGGTTTGCATCTTCAAAGAAACAAAAACAAAATCAATCTAAAATTCTTCAAAAATGGCTTAAAAACTAACCATGTTATCAAAAGAATTTCAAACTTCTCCTCCAGGAAAATATGAAATCAAACCAAAAGGAGAAAACCCAAATCAACTGAAATCAAATCACATTACAGGGAAAGCCAAAAGCTGGAATCTTGCAGAGAATTTCAAAGAACCTTCAAACAATGCCAACCATCTTCAGACAAAAGTCAACAAAACCATAAGAATCAACTGTTAAAAACGCATCAAATCCATCAAAATCTCAGAGAATCAAAGCTCGCAGAAGCAAAAAAGAAACAGATTACTCTTACCGACTATTCAGATCATTACAAACTAACAAAAACCCCTTCCAATAAACCATCAGAAAAACCCAAACTACTGATTTTCAGACTCTCTAAACGCAATACAAGATCTAAAAACAAAAAACAAAAAAAAACAAAAAAAAAAAAAAAA
>BMK_Unigene_023868
TGCATTATAAGTCTTTAAGGAGGCAGCAGCACATTTTCTACAGAAATCAAGAACACTGAGGCAAGCCTAGAGATCCAATAGCAGGAGAAGCTAACATTTTTCATTTCTTATAAAGAAGAAAGTTACATCTAGAAGTGCTATAGTTCATTGAAACCTTGGCTACAAATACATAAGCCTATCACATTTCAGAATTTTTATTCTCCAAATTCTAGCAGACTCCAACCCCATAAGACTCTTCTGCTCATGCTTTCATATATCACAGAGAGGCAATCAAAAGATAGGGCCAGCTGCAAGAATTTCTTCAGTGAGCTTGTTGTCCTTGCCAATCTTGTAGTTCACAAATCCCTCAAAATTCTTCTTGAACAGACCAGCCAGCTTCAGCAGTGTGTCCTTGTAGGCCTTCTTGTCCGACCAAGTGTTAACTGGATCCAGAATCTCTGAAGGCACATCCTCTATTTCAGTTGGGCTATCAAGTCCGAACACTTCAGTCTTCTTGTAATTCGCCTTCAGCAGGGCACCTGAGTGTATGGCATCGATAATTTTACGGGTGTATGGCAACTTGATACGGTTGCCCAAACCATAGCTTCCGCCGGACCAGCCTGTGTTGACAAGCCATCCTGTGGCCCCATGCTTCTGCATCTTCTCAGCCAGCATGGCTGCATATTTGGTGGGGTGCAGCATTATGAAAGCCGCCCCAAAGCACGCCGAGAATGTTGCCGTTGGCTCCTTAATACCATCTTCTGTCCCAGCAACCAGAGCAGTGTAGCCGCTGATGAAGTGGTACATGGTCTGTGCCAGGCTCAGCTTACTCACAGGCGGGAGAACACCAAATGCGTCACATGCCAGAAGGATGACATTCTTTGGGTGTGGACCAACACATGGTATCTTAGCATTGGGAATGAACTCAATTGGATAAGAAGCGCGAGTGTTCTCTGTCACAGATTTGTCTGAATAGTCCACCTCCCGAGTGTGCTCATCAAAGACCACATTTTCCAGTACTGTCCCAAACTTGATGGCATTCCAGATATCAGGCTCCTTCTCCCTTGAGAGGTCAATGCACTTTGCATAACAACCTCCTTCAATGTTGGACACGCCATTCTCACTCCAACAATGCTCATCATCTCCAATCAGCAGCCTGTTTTGGTCAGTAGATAGAGTGGTCTTCCCAGTACCTAAAGAACAAGAGAGGCAATTCATCAATATAAATGATGACAAAGCCCAAAAGGAAAAGAAAATTCTACCAAAAAGAAATAACAATATATGGGGAAGAGGAAGATTGCATATCGGATGGCTGACGGTGGCTGCCACGTGGACACGATCCAACAATACCTGATAATCCAAAGAAGAGGGCGACGTCGCCATCTTTTCCCATATTGCAGCCAGAATGTAAGGAGAGGATTTGTCTCTTGGGCATGAAGTAGTGCATTACGCTGAACAGACCTTTCTTCATCTCCCCAGCGTATTGTGTACCGAGAATGACCATTTCCCTTCTAGCAAGGTTAAGGTCTATGCTAGTGGATGATGTCATGTAATGGGTGTAACGGTTACATGGGAACTGCCCGGCATTGTATATGGTGAAGTCCGGAGTACCGAAATCCTCCAGCTCTTCAGGCGTTGGTCGTATACACCTGCCACCCATGTGATTATTTTCTGTACTCTAGCTATACGTTGTTTTTCATCGTGGTACATGTCACAAGTCTTACCAATCGCTTATTTCTATCAAATCTCTAGTAAATATCAACTATTTTGATATATCAAGGCATAACGATAGTGTTAACGTTAGGAGACTTATCTCGCAGGCGCAGGCCATGGAAGAGGAATGAGTGATAAGTGTGTTATGATGTTATCCATTTTTACTTACATGTTATGCATGAACAACGAATGGTAAGCTCTGGCAGAGACAATCCGGACTTTAATTCGATGCTCAGGGTCCCAGTTCAAAAACTGATCATTCACAAACACCTTGTCCAAGGAGTTAAGATAATCAACAGCCCGTTCCCTATTCACCAAGAACGTGTGCTCGTCCATTTCAATGTTTGGTGAGCCCTTTCCCCACCAAAGCTCGTCTGCAGTCGTCTCGTCCTTCACCACACGTTTGTCTCGCGGAGAACGACCCGTCTTCGCACCCGAAAGCGTGGCCAGCGCACCACTCGACGTTATGAACGACCCATGCTCGTATTTGATTGCTTGCTCATACAGCTCTGCAGGGGAAAGATTGTAGAGGATGTGAGTGAACTTGAGGGCGCTGTCGCTGATGCTGAGATTTGGAGTGAAGTAGTGATGGCTAACGTGGGCGACCTTTGGAGTCTCGGACTTCTTGGCGGGGTCACCTTTCACCACCTTGGGACCAGTCTCCCTCGTCAGAGAAGCCAATGAGGCACTGATGGATTGAAGCTGTTGCCTCTGGCGATCATCTTCGGAGAGGGTTGGGGAAGCGAATGGGCCCTGAGAGCCCTTGATGGGAGTGGTGGGTGCAGACTTCTTCTTCTGAAGCGAATGGAGCTCGTCTATGGTCTGGGCTTTCACGGATGGGCCGCTGTCATCATGACAGATGCCGTTTTTCGCCTTGTTAGTCTGGATCCGAGCCAGCCCGTTCCGGCCTTTCCCGTTTCCTTGTTGCTGGGCAAAGGTGAAATCTCCGTTCTCTGCCATCTCTATCCTTTTCTCAGAGATCTAAAGCTCCGGAACAACGAGAAAAGGGAAGAAAACCCTAAAACGAACGAGCAACGAAAGAGAAAGAGAAAGCAAAGGAAACGACCATGCAATGTCGAGTTCGAAATAAAGAGAATACACGAAGGGTCCCCG
>BMK_Unigene_023869
GGAGAAGGAGAAGGAGAAGGAGGGAGAGGGACACGTAGCGTGTCGGCTTCTTGCGGCGAGTAACCAGGTGGGGTGCGTTTTGGGGAAGGGAGGGAAGATTGTGGAGAAGATGAGGTCGGAGAGTGGGGCCCAGATCAGGATCCTTTCAAAAGACCAGATTCCGATGTGTGCGGGCACAGGGGATGAGCTGATTCAGATAACAGGTAGTTTCTCATCTGTAAGGAAAGCCCTCTTATCTGTCTCAAGCTGTCTCCAGGATAACCCAAGATCAGATGCAAACAACTTCGTTGCTGCTAAACCATTGGGGCCAACACATCGTGGAACTGGTCCACCTTCCCTACTGGACCCTTTTCCTCAGAGGGGTCATGTAAACGGTCCCAGTTCCTTAGATTATCATTCAAGGGGTCATTCTATGATCCAAGTGCCAGAAAATGTTTCAGCAGGCCAAAGAAAATTTCTTGAAGAAGAGATCGTGTTTAGATTGCTGTGCTCAAATGATAAAGTTGGTAGTTTGATAGGAAAGGGAGGTGCTATCGTACGGGGCTTGCAAAATGAGACTGGAACGTCAATCAAGGTTCAAGAGGCAGTGCCTGATTCAGAGGAGCGAGTTGTTGTGATATCTGCAGTAGAGAATTCAGAATTAAAACGCTCTCCCGCACAGGATGCTGTCATTCGCGTCCATTCTAGAATCACAGAGGCTAGTGCTGAAAAGGTTTCCACAGTTTCTGCAAGGCTTCTTGTACCTGCGCAACAGATAGGTTGTTTATTGGGCAAAGGAGGGAATATTATCGCCGAAATGAGAAGAGCAAGTGGGGCTAGCATCAAGATATTTGTGAATGAACATGTACCAAAATGTGCCTCACTGAATGATGAAGTTGTGCAGGTTACTGGTAACTTGCAGTCTGTTCAGGATGCTTTGTTTCATATTACAAGCAGGCTTCGAGAAATTATCCTTCCAACGAGACCTCATTCGAGTGTTGTACCAGGCACAGCACCTGAGATCCCTCCTGTAATGTTTAGACAGAGGCACGAGCCGATTTCGCCTAGTCCTGGACATTACTCTTCTTCAGTTGGTCTGTCTCATGGACTGGAGCGTTCTGCTAGCTTTCCCCGAACGATTGATCAACAACCAGTTCCATCACAAAGTATGGATCGCCTTGGACTCGTGAATGCCGACCTAGTTTCCCATCCATATAGGGGTGAGGTATCCAGACATGTTCATGCCTTTGACCGCCCTTCTTCCCCAAGGTCACGGCCTCCCCAGGTAGGTGAAACCCAGGGTTTCAACTAGGATCACGCTATGCTAAGTCCTCTCCAGGTAGGTGTACTGAGGGTTTCAATTAGGCCCACACTATGCTAAGTGTTTTCCAGGCCCAACCCGCTAAAGGTAGCGAAGCCTGTACCAGCCTACTCTCCAGGTAATGGCTCAAATTTGTCTAAATAAGTTGGATCTGGCTAGCACTGTATTGCAACCTCTTGTCCTGGTACGTTGGACCTTAACTGTCCTGAAAACTTAGGCGTGAGCTACGGCTGAATGTCATCATAGACTCAGCGTGAATCTGTCCAGGGTTGGTGTTGGCACACACTTTTTATTAGTTTAGACCTTCTGCAGGCTTTGCATTTCAACTGAGTAGTATACTGATGTTGAAACTATTACTTTGCTGCAGGCAGTAAGCAGTGTATATCCAGTTGTTGCTGATAGTGGAGCTGGCTTGGCACTTAGAAGCGGAGCCATTGGAAGTGCAAGTGAAGCAACTGTAGTGACAGACACAGCCACTGAAGTTATAGTTCCACAGCAGCTGTTGGGGTTTATTTATGGAGAGAATAGTAGTAATCTGAGTCAGATCAGACAGATATCGGGTGCTAAGGTGATAATTAATGATCCGAGCCATGGGGCTACAGAGGGAATGGTCATCATATCAGGAACACCAGAACAGACTCGTGCTGCTCAAAGCCTTCTTCAAGCTTTCATTCTGTGTGGGCAGGCCACCCCATGATATCTCATTTCATTGTGATTACCACCCTTCGGCATTCATCTACTGATGAACTCCGTAAGTGTTACCCGGCCAGTAGCAATTTGTTCAACAGCTTGGGCTGCTGGGGAGGCTGCAACTCTTTGCAAGTAGAGCAGAAGCAGATGGAGTTTTCACCTTTTGTGGATCTGGCAAGTCAGCAATCTTATCATCATTTGTTTTATTCCCCTTCTAAAACTAATTTTATGAGGGATTAGAACATTGGCCAATGAGGTGAATTTTGTCCCAAGCTATTTGCAAGAATATCTTGATTTATGTTGGTGGAAATGTTCTCAGGAGCTGCTAGCAGAGGTCTTCTGCATGGATGTAGAAATCCCAGCTGTGAGCAAGGCATCTTATGGTCATTTATTGTTGCTATTGCCGTTGTTGTTTACTAGGCAGATGGCACAAAGAATCATATCCCCCATATTCTTGGTAAATTATTTGCAAGCCATGGCCATTCATCGGTATGAACTTTTTCATGATGGATTCAGGCTTTGGAATTTTTGGGCTGTAAATTGCCTTTTGTACAGATAAATGAAGGTAAAGGTGAATTGTTCTTGCATGATGTAATGTTAAAAGGAATTGTTTGGATAGTCATTGTATTCAGGTTTACTGCTTCAGTTTAGGAGGGAATTTGTTGCATGGTTTTGAAGCACTACCGTTGCATATCAGTTCAGCTTGATGTGTACCAGTTTACTATGGTATTAGTCAGATATATTTGTCTGAAAAATCTACTAAGCATAATTAATATGTTGAATTGTGTTTTACCATTTGCCGTAAAAAAA
>BMK_Unigene_023870
GGCAGCTTCGTCGTGCGCTTTTGACCGTAAGCACAAACCGACTGGGAAAGGCCGACTTTCCTTCCCTCTTCCTTCTTGCCCTACCTCCTTTTTCCCCCCTTTCCTCTCTTCTTCTTCTGTCCCTCATCTCTTCGTCACTACAAAACCCCCTCAAACTCCTCTTTCCTCATCTCATGTTTTCCTCCTTCACTTCCTCTATATAAACACCCAAGCATTGGAAAACCAAAGCGCGGACTCTTCTCCTTCAACTAGGTGTGTACGCAAGCCTCAGATTTCAAAACCTAGACTGAATCGGCTGAGTCTAGTTTAATTTACAAGGAATGTGTAGCGGTCCGGACAGCTCCAAAAGGAGACTTTCCCCGCCAGGATTTTCCATGGAAAGCGGATTACAGAAGCAGAAAACCGATTCCTGCCGCTGCTCAACCCTGCTGGAATTCTCCGCGGCGGATGATCTTGCTTCATTCAAGAAGGCCGTCGAGGAAGGCGAAGCGGCTTTCGAAGAGGCGGCGCTGTGGTACGGACGGAGGATCGGGACGAGGCAGATGGGATTCGATAAGCGGACGCCGCTCATGATCGCGGCGTTATATGGAAGCGTCGAGATCTTGAAGTATATACTCTCGAAGGGCGGCGTTGATGTGAATCGCGCCTGCGGCTCTGATGGCGCCACCGCGCTCCACTGCGCGGCCGCCGGCGGGTCTCCGGCGGCGATGGAAATCGTGCGGCTGCTTGTCGCCGCCTCTGCAAGTGTTGAGTCCGTCGATGCGACCGGAAATCGCGCCGGAGATGTTCTTCCTGCGAGTTCTCCGGCGATGAAGCCGAAGAAGAAGGTTCTGGAAATGATGTTGAAGAAAGTCGCTGAGGGAGAAGAGGAGACGATCGCTTCTTCTTCGTCTTTGGACGAATTGCAGACGCAGACGCTATTGCAATCGCAGCCGTTGGATCAGGGATCGGACGGGAAGAAGGAGTACCCGATCGATCTATCTCTGCCGGACATCAAGAACGGGATCTACGGCACGGATGAGTTCCGGATGTACACTTTCAAGGTGAAGCCGTGCTCGCGTGCGTACTCGCACGACTGGACCGAGTGCCCGTTCGTGCACCCAGGCGAGAACGCGAGGAGGAGAGACCCGAGGAAGTACCACTACAGCTGCGTGCCGTGCCCCGAGTTCCGCAAGGGCACGTGCCGTAACGGAGACGCGTGCGAGTACGCGCATGGGGTTTTCGAGTGCTGGCTCCACCCGGCCCAGTACCGGACCCGGCTCTGCAAGGACGAGACCGGGTGCACCCGGCGGGTCTGCTTCTTCGCCCACAAACCAGATGAGCTCCGTCCTCTCTACGCCTCTACAGGATCCGCCATGCCTTCTCCCAGATCGTCTTCTTCCTCTTCTCCTCTTGACCTCGCCGGAATGAGCCCGCTTTCACTTGGGTCGCCGTCTGGGCTCATGATGCCCACTTCAACGCCGCCCATGTCACCCGTGTCGTCACCGGGGATTGGTGGTGGGTTGTGGCCTCCTCCACCGCTGCAGCTGCCTAGTAGCAGATTGAAATCGGCTCTCAGCGCTAGGGATTTGCAGATGGACATGGATTTGGTTGGGATGGAGATGGATGAACTGAACAATCTCTCTGCTCTCGCCGCTCTGGCTGGAAGCCGGAGTGGGAAATTCAACCACTACGGCTCGACTGCACAGGCTAGTCTGGATGATATTTTGGCCTCCCTCGATTCGACTTCGCTGTCCCAATTACAAGGTCTTGCTCTGAAATCACCCCATGTTCGACAGAACCTGCAGTCTGGGTTTTCTTCTCCGATGAGGACTTCATCGTCCGGGCTTGACCCGTCGCTCTCTGTTGCTGCTGCAGTCATGAATTCAAGGGCGGCCGCCTTTGCAAAGAGGAGCCAGAGCTTCTCCGAACGGGCTTTAATGAATAGGTATACTGGCGGGCTCAACACTCCGGCGACTGCGACGACCACCACGCCAATTGGGTCGACATCGTCCATGCTTTCAGACTGGGGTTCACCTAATGGGAAATTGGATTGGGGTGTCCAAGGGGACGAGCTTCACAAGCTAAGGAAGTCGGCGTCTTTTGGAATTCGCAGCAATGGCGGCAGTGTGGGAGCAGTGGGAGCGATGAGTTCAGTTGAGGAGCCGGATGTGTCGTGGGTGCAGTCTCTTGTTAAGGATGGTCCTCCAACATCGGCGGGGTGGCCGGCTTCTGAGCAGCAATATCAGCTCGGGGGCGGCGGCGGCGGCGGCGGCGGCGATTTCCATGCCCCGGAGATGTTTTCTCCCTGGGCGGAGCAACTGTACATGGAGCAGGAGCAGATGGTGGCTTGAAGGAAACGGACCCCCCGCGACCATCAATCTACCGCGCACCGTTTAATCTGACAGTTCATTTTAATTTCTTTGGATTATAATTTTTTGAATCTTTATTTCTTATGAAGGAGAGATGTATATGAATATGATGCAGCAAGATATGAAGTTCCACTTCACCCGCAAGGGAGTGATTGAAGAGGAGAGAAGAGGAGAAGAGACTGCTTGTTTCATTCTCTTCATAAGACATGTAGTAATAGTAGTACTAGTTGGGATTATTAGAATTAGAGTAGAGAAGGATGAAGAAGAAAAAGAAGTAATGACCATCATCAAGTGTTTTGCGTCTTTTACTCATAGACCGTTCTATCGCATAAGCGCGTATTAGATGGGAATTAGTCTCTTGTATACATTGTTATAAGTGAATGAAAAAATATCTTGTTTTTCTCCAAAAAAAAAAAAAAAAAAAAAAA
>BMK_Unigene_023871
CAGAGGTAAAAAATGTTCAAAATTCAGTTTACCACTTGCTATGAAATGGAGAATTCATAGAACATAATGAAAAATACAATATAAAACTTAAGTTAAAAAGTATAAAAATTAACTCATTTGGGAAAATAATGTTTACAACATGGAAACATAAAAGCCGGAATAAGAAATACTCAATGTAAATGGAACATTGGTCCTCAAAGCCTGCAATTACAAGTATTTGGCCAACCAAGGAAGCTGTGGGCAGTCCTTCAGTGCAAAAGCCACATCATCACTTGGGAAGTTAAGCTGCAGTTTCTGCATTCTGTGCCTGCTGCCTTCTTCACAGAGAATGATTTTGCATTCACCAAGCTTGCAGCCAATTTTCAGCAGTGTATCCCAACCTGGACATACTTCACCATTGCTCTTGCAGAGACAAGAAACAGTATTTGCCAGCTTCTCAAAGGTAGTTTCTCCCATTCCAGTCTTGTAGAGCTCATGCACCAAAGCCACCAACATTATTTTACCCAGTTTTGAACAGTTTTTCATTACTTGAATATGAGGTGCCTGAAACATTTCCTTTATTGCTGCTTCAACATCAGCCATACCAACAAAGTGCTTTTCTGCAGAAGAATCATAAACAGCAGATGATGCCATTGTCGATTCAGCCAACTGCTTAGATCGATAATCTGCTAGTTCAGCTGCGCGCCTACATATTTCCAGGGCACGACGAGCATCTCCAGAAATAGCTGCAACCTTCCTGGAAGCGAATTCTATAGCTTGCTTATCAAAAACATTAATGCCTGTAAGGCGAGTCGAAATAATTTCTTGTAGCTGCTGGAAATTATAGGGGGCAAAACATAGCCTTTGAATTCCCAAACGGCTAGAAATGCGGGGAAGCAACTTCTCTGGAAGATCCATGGTGTTTGCTATTCCTAATACAACCAACTTTGAATGCGGTTTATTCGGCCAATCTAGAATGTTGTAGAGAACCGATTGGTTCCTTGTTACAAGAAGATCAAGTTCATCAATGAGTAGAACACACGGACGGTTTTCATCTTTGCCAACTCTGTTGCCATCTGAAAATCGCTCATTCAGTAAGTGAAGAGCCTTTTTCCATCCAACTCTGTGTCCAGTTAAGGATTCATATACAACCCTGTATATATTCTCAGGTGAGGCCAACTTCAGACCATTAATCTCTACAAAGGAAAAGGGTCTTATACTTCCTGCATCAACTTCAGACCTTAGATTCCGCATCACTGCAAGTACGCTCATTGTCTTGCCAGTTCCAGGAACACCATGAATATAGAGACAGCGCCCAAGACATCGATCATCAGATATTGCACCTTTCACAAATGCAGCTATCTCTTCCATTTCTCTGTTCCTGCAAGGTAGTGATTTGGGTAAAATGGCTAACAAAAGTGTTGCCTTTGCTTTTTCAAGCTCAGTTTTTTTATGGCATCTAACATGTTCTGGGATTTTCTTTGCCCCTATTCTTTGTAGACCAAAAACTCGCCCCTTCCTCGAGTTCGCTGCCAGCTTATGACACAGGCCTTTGCCAATTGCAGATTGCCCAGTCAATAGACCTGTCCCGCTCTCTTGCTCGTATTCTATATCTCCTTCAGAATCACACTCTGGGTCCTGAGTAGAATCCCAGTCTTCATCACTGCCATCTTCTCCACCATTCTCTTCATTGTCGATATCTGCAAGACGCTTGAAACTGTGCCGATGGACATCATACTCATACTCACAGAGAAAGACATCATCCCCCTCATTGTTGGCCTTAGAGAATTCTTTAGGATTCATGACATAGCAATGCCTAAGCACTGATTCCATCTCAATATCATCGAAATCATTTGTACGGTAAAGCTCCCTCCGAAGATTGTGCGGCTGCCTTCCAACAGAGGTCTCTTCGGGAATGAGATACCATCGACCTCTTAACCAATAGGTACCATCTGGATCCTTCCATAAACTCTCGATATGTGCGGCCCAGAGATCGCTCGAAAGAAGCTTATCCCTAAACGTCCTTCTTCTCTTCTTCCCCTTAGGCGGTGCCGGAAGCTCGACCCTTTCCCCCTTTCTCCGAGCGTCGCAGAACTCGCACACCCAATCACCTTCCGGAACCTCCTTCAAAGAAGGCCTGACACATTTGAGATGAAACCCTCCCAAGCAATCATCGCATTCAATCATCAGCGCCTTTCCAGACTTAAAGCAAATCCAACACTCTTCCACCTCCGGATCCTCTTCATCTGAGCTCGCATCTTCCCTCCTCTTCACATAAACATCGTCGCCGGCCTCAAACTCCCCGCCATCGAACACGACCTTCTTGTAGTAGACTCGCTTCTTCGATTCCTTTTTCTTCTTGTTTTTCTGAACTAGATTGGCTGATTTTGAACCTGGAGAGCTCCAATTCGGCGACGGAAGCTTCGCCTCGAGAGACCGATTCCTTTTCCTCCTCTCCGCGATATCGGGGGAGACGGGGGAGAATGGGTGATCAGCGGCGGTGTTTTTGGATCCCTGAGCCCGTGTTTTGCCATTTTTTGCGGAATCTGGGGTTCTTTCGATGCCGCGGATTGATTGGATTGGATCTGGGGCTGGTTTCTGAGGGGTTTGAAGGTCGTCGACGGTGGAAGTCAGACGGGTGGAGCGGCGGAGGGCGGGCGTGGGAGGGATTGGGGGAGAATAAGGCTTGGGGTTAGGAGATGAGGGCTTGAGCTTCTTTGGGGTTGACGCTGCGGCCATTACCCTGCAGATGAACTGCTAGGGTTTGGTGGCGAGGAGGGAGAAGAAGTGGAGAAAGGAGAAGGGCATTTTCTAGAACAAGAAATGGCGCGAAAC
>BMK_Unigene_023872
CACCAGAAGAAAATTGCAATGCCCTACTTGCAACAAACAAATTATTTGGCATAAACTACATTACAATATGCTAATTGAAAAAAAAAAAACAAAAATTATCTCAAAACAAAGACAAGGAAAAGAGCATAACAAGAAAATCAAATTATCTAAGAGGACTACTATACATCTCTCAACTTTTTTACTCCAAAAAGAGAATGGCAAAAAATCATGCCAGGTGAAGAAAGATACAACAACAGAAATTTACATGGTTGGCCCAAAGCCACAGCTCTAGCATTGGTATACAGACAAGTGTTTGCTCCTCCATATAAAAGACAATGCCCTCCCTACTTTCCTCGGCGTGGATTTATACAACGGCTTACTCTCTGGTGCCACACTGCTGCTCTCAGCCTGTTGCAGCACCCGAACAGGCGATGGCTCACGCTGCCGCTGCTCCCGGAACAGCATCAGCAGCTTCTGCGCCTTCTCCTTCCCTCTCACTGTCCCATTCATCGAAACAGACACCAATGATGGGATCACCCCCTCCTGTAACACCAACTGACCGCATTTCTCGTCCCCCTTACATAGAATTAAGAGGCATGAGATGGCTTGCTCCTGTTCAAGGGGCTCACCTGTGTCCAAGACAGAAGCAAGGCCTGCAATGAGGCCTGGCGTCGATATGATTTCCTTCTTTCCAGACTTGCTCGATGCTAAATTTATCAAAATAGCGATCGACTTCTCAGGCCATGTGTGATCAGCTGGCCCAGCATTCGCCATGAGGAGGACCTGGAGTCTCGAGACAATGCCGGCTCCGAGAAGAAGAGGGATGTTTGGTGAGTGTGTTGAAAGGTTGTAGAGGGCATGCAAGGCATCTAGCCTGCACTGTGTTCCGGTGTCAGCTTGGAGAAGCTGGACTAAGAAAGGGAGAGCTTGGCTTGAGGCAATGATAGGCTTGGCTACTTCCAGGCAGGAGAGGTTGAGGTAGAGGGCTGTAGCTGATTCATAAGCATTTGACTTGATAACGATATCCTCGAGCAATGGAATTATTCCTGCAGATAACATCATTTCCTTGTTCCTGTTGTTGTTAACAGCAAGGTTGAAAAGAGCCATGGCACCAATGTCTTGAGCCTTCTCATTCTCTTCATGAATAGCAGTTCTCAAAAACCGCACTAGTGCTTCAACAAACCCATTACCACCCATAAAAATTCTAGCTTCTTCATCATCCTTCGACAAAAGCCTTACATGTTCAACCACTTTGCACTTTCTCCTTAAATTTTCCCCTCCATTCAAAATTGCAAGCAAACTCTCAAATCTTTCAAACATATCCACTTCATTGTCCTGGTCATAACAAGAGCTATCTGTATTGCAGATCTCATTTTCTTCAAGTTTCTCTACAATACCATTCTCCTCAAGAGGTACCACCTTAACTCCCTTCAGCTTGCAAGAGTCAATGCTCTCCATGGATCTTGAATTTGCAGCCTCACTCTCTGATAAAGCCAATCTCCAATAGTTGAGATCCAATGATTCAGGAGGCCCATTAGGAACTGAAATTCCATTCTGTTCACACCAACTAGTGATCAAACCTTTAACACAATAATTAGGAGTTAAAAAGAGATGAGACAGCTGCTGCTGAGTTTTCGGACAGGTACTGTGCCCATCATGAAACCACTTCTCAATGCAAACACGCTCATAAGTCTGCCCAGATGATATGATGACTGGGTCATACATAAGTTGCAGCGAGATTGGACACCTAAATTCCTCTGGTGGTATTGGTATGTTTTCCAATCTCCTACAATTTGTCTTGAAATTAAAGGAACAAAGCTTTGACAACTGTCGATCAAAAGAACGCCCATTTCCTCCAGGACCATTTCCGTCTTCAAAAGAGGCCCGGACTGTAGGGGAACAAGGGGTCGACCCCTGGGAATCATTGTCATCTGAAAAATCACTTCTAAACAACTTGGAGTATTTCCTCATAAGATGCAAAAGGTAACAAACAATGGATTCCTTCCGCTTGTCATCCTCAACGCGAGCTTTTTGAATCAGCCGCTTGAGAGCTCTTCTCTCTGCCAGAGCAGCTCTAGAAGAAGTAATGCCCAGCCTTGAGGCAGCTTGATGAAAGGTTTCTAGCTCGTTTCTTTCATTACAATTGCTGTCGTATTTTCTCTCCTGTTGGAGCAATGCAATCACTTCATCACCAGCCTGCTTCTCTACTGGATCGAGTGAAAACACAGTTCCCTCAAGCTCAGTTACAATCTCCAAGACCTGACAACCAATAGCTTGGGGAACTATGTCTTCCACGCGCCTAAGACTCTCCACAAGAGTAAATCTTGCCTTCTCAAATTTTACAAGAACCGAGTCCCCAGTTATAGCCAGGTAAAGTTTGCTAGAGTCTGAGCAATGCAGAAGATGACTCTTGGCCCTCTCAAGAGCCACATGCAATGAACAGAGTGCCTGTATGCCAGACTTGCTCCTTGGTTGTGCTGCCTCTAAGGCTGGAAAAATTCCTATCACTTTACAAACAATTCTGGAAAGTATTCTGCACATGCCTCCATGTAACTTTGCATCAGTGGCAGCAAAAACACTTTCTTCAACCTCATGAGCATCCATGATGCCCTCTCAACAGAACTTCACTTCAGCGCGAGAATCTGAGATTTTCCCAAGGAGGTTTCATCTGCGACGAGCATTGGAACAGATCGAGATCGAGAAGGAGAAGATCATAGATTTCTCATCGGAGCGATTCGGATAGAGTGGTGTGAAGGGAACGGATTTCGGGTTCGTGTCGGCCGTTTTGGAGATGGCGAAGAGGAAGAGGAGGAAGATGACATGAATAAATGCAGATGCAGAGAAGAGAAGAGAAGGGAACGGGGAAATTAGGTTTACTTATATGAGGGTGTTTTGGAAAAGAGAAATGGAAGCGGTTTTCG
>BMK_Unigene_023873
AGAAAAGCTCCAAACTACCATCCAAGACCTTACAAAGTTGCATGAGCCAACAATTATTCCATTCCTGTTCGTCACCAATGTTCAGTTCCTTTCGGGATTGGCAAATATGGAGACACTATTCGATGTGACGTCATTCCGTTGAACGTTACTTCCTTTTGGGCGGCCATTGCTGTAGAAGCTCAAGGTCATTACTGATCATGAGCACAGCGCTTGTTCTTTCAACCGGAAAGGGTGCAAAATCAGGTTACTTTGCGAATCCAGCCTTCTTCTTCATCCACATTTGATGTATCACCGCACTTCCCATTTTGACTACGCGAAAGTTTGAAGAAGAAAGTAAGGAGCAGGTGTCATGTATGCCTTGGTTGCTAAACAAGTTGCAGAAGACACTCCTACCCCATCCATTCCACAAGAAGTGGAGCCACTTCTGCAAAAATTTGCTGATTTAGTTCCTGATGAATTGCCAAGGGAACTACCACCGCTGTTGGACATGCAACATGCCATTGATCTTGTCTTGGGAGCTTCATTGCCAAATCTATGTGCATACCGGATGAGTCCTGTGGAGCATGTTGAATTAAGAGTCAGATTGATGGTCTCTTACAGAGAAAGGATGTGTTAAGAAAAGCCTCAGTCCCCGTGTAGTACTTCACTTCAAAGAAAGAGGGAAGCTGGCTTTCTTGTGTGGACAACCGTGCAATCAATAAAATCACGGTAAAGTGGAGTACCTTAACTTCTCACTCCAAAGAAAGAGGGAAGCTGGCTTACGTGCGCGGACAATCGTGCAATCATAAGATCACGGTAAAGTACCGCTTCCTAATTCCTAGACTAGATGATATGTTAGATATGATGACTGGTGCATGCATATTTTTTTTCCCCTAAAATCTATATGTGAAGTGGTTATCATCAAACCAGTGTAAGGCTAGGTGATGAATGGAAAACTACATTTAAAATAAAAGATGGTCTTTATGAATGGTTG
>BMK_Unigene_023874
TGTTCACTTGATACATGATGAGGTACTTTCTCTATCATAATGTTTGGTTCTGACGTTCTGTATCTTTCTATGATCTGATGCAGGAAGCGGCCTTGGAATCACACTCTGATCTTCTTCTGCCAGATAATATCCATGATTTCACAGTTCACACCTTTAAGTCATCCAAGAAAGGAAAAAACAAATTTAACAAAATAAATTCATTATCTCTATCATTGGATGATGGTTTCATATATAACTTAATTGACTTGGGTGCATGAGAAAAACGAATGGAATCCCCTTTATAGTAGATTTGACCACCAAGACTCCTAAAATACTCACTAATTTCAATTCCTTACATATTTGGAAAAGTTTAGCTATTTGCATGCTGATATGGCCTAGCCAATAGGGAATTCTTAGAAATAAACTTGAATGATATTTTTAGGCTATGCACCCAATGTGCCTTGCTCACAATGGGAAACAATTATGATGCAGCCATGTAGATAAGATTCCTGGTGCAATTCAAAAAGTGATAAAATCCCATTTTTGAATTGTGTCAGTAGTCCCACTTGGTTACAAAAAAGGACGGAAAGGACAAGTTGACAAGTAGCCCCTGGCACAGTGAAAAGTGCCAACTATTGCGTACTTGAGGTCGTGGGTTCAAGTCACATTACTGAACCAAAATAAAAAAGGGTGAAAAGGAAGAGTCCCTTACTATTTCTATTTGATGGTGGAGGCTGGTGCCCGTCGACTTGAGTACACCATTCCATTGTAGAAATGTTCCAGTGAGGGGTGGAACTTCAACCACATTAAGGATGTCAATGGGTTCCCATGTACCTGTTAACCAAAGACCTAGCTCACAAATTCTGGTATGGGTCAACAGTTATGAACCCGTTAGATATTACGATCAGGTATGGGCCATGGGTCCAACCAGGTCCATATCCAATTGGCCATAGGACCTGGAACTGGACTTGATCAAGGTGTGTAGACTCAATTCTGGACCAGTATGGTGTCTTATAACTGTGGACCTGGACTTGGGCCTGAATATCAATTGAGTGAATGAGGGCCCACAACCAGTACAGGTTGGGTCCTTCAGGTAGTCAGGTAAATGAGTTCCAGTTGTTTCAACAAATTCAAACTGTCCCTTGACAATAAAGTCCAAGATGGCATGTGTGTTTTCCATACAATATCTTTTTCTTTTATGTTGGAACAGGGCCAGGCTATAAACTTGTCTTTTTAATAGGTGTGTGCCTGTATCATGTTTGTCCCTCATGTGTCTCATACCACTGTGGTCCCTATTCTTGTCACCTGGCTTTATTACCTATAAAGTTCTCTAGCAAAAACCATAAACATGGTTTCTGGTGGGTTCACGCAGGATCCATTTCACCTTTATGTTAAACGAGTCAATAAGCAGTGAGTCAATGCATCTGCTTCTGAGCCAGCATGCACAAGTTTAAAGGCCTCCAGGGCAGACAAGTGAATAATAACATGGCTGCTAAGTCATCAGCTGCTGAGCCAGCCTATGAAACTTGGACAAATTGCAGTGTTAGACACAGGCAGGAGGTGTTTGGTTATTTGTGGCTAACCTAAGACACTGAACAAGCTATCATGCTATGGTTCACTGATACAGGTGCAGAGATGGATATGAACAGCTGGAAAACAACTCCTCAAATCCAGAAATCTTGGACGTGCATTAGTCATGGGTTTCCATTATCTGATTCCATTAAAACATTAGACATATAGATATGGAGCTTGGTGAAATAGGGGGAGGATGTCCAAGTGCAGTATGTTCATATTATGATTTTATATATTAGTTATTTTTCAAGTCATGGTGGGCCCTCGACTTTGATGCACAATGGCTGTAAAATAGAGCCAGGCAACTGTATATCCACTGGGCCTCCCTTGATCACTTCCAGTTAAGCTTACCAAGATTATGCCAAATGAAAAGGTCCTTCCAAATCCGTTGAACTGTCATATTTACAACCACGGGCTCTTGATTCATGGTCTTCATCCTATCAAGATGAGCAGGGAGCCCTTAGATCCATGGTCGGCTTTACTAATTCAATGTTCTTGTCTATTTGATAGCCCTCATCACCAAGGCCTTACTCAGTTAACATCCTTATACTGTAATACCATACTAAAGTTTTCACATTTAAAGGGACGTTTTTAAATTGAGTCTTACAATTAATTTTCTTGTCTAGTATCAGGGTTTTATCAACAGAAGATGTTACCTTTACCTTTTGGCGTTATCTTGCTATCCCATCTTATGCCGAATTTTATGATGGCTTACCTCTGGCTACATATTGTCCTTAGCCGTTTTCAGTTTACGTGTGGCTTCAATGGTTTGGTTGCCTAAACTGTTTATCTGATGGGACTCACTGAATAGACCATGCTCAAACATATCTCTGAATTTGGTGACTCTTGTGAATTGTGATCCTTTGGTCCATGACCGGCAAATACACAGTTTGAGACTACAACAATAGTTTCCATTTGGTGAAAGACCATATACAAAATCTTTAGGACCTTCCAATGTGAGTTGTTTTTTGGGGCCCTGCCTGCCCATTGTGTCCATATCTCCAGACTGGGACCTGCTTACAAACTTAAGGCTGGAGGATGCAACACATATCCTCAGTTTAAGAATGATGTCTTCTCTCTCAAATAATTTTTTTCACGAAGTTTCTGCTATTTTTCATTATTGATACAAATGCCTTGAATTTAATTCTGTTCTTTTCACATTTTTTACGGAAACTTACCAGGTGGGAGACATAATCAAGGAA
>BMK_Unigene_023875
ATGAAATTCAGTTGAATTTCCGGCCTCCCATTTTCTCAAATCTCAACTCCTCTCCAGGCAATGTCAGTCGATAGAGTGTGGACTAGAGAGCTCCTTGATCACACCTGTCTCTTTATTGAGGTTGCCACCAAAATTTGATCTTGATGTAACACCTCTAAAATCCTGCTGATAATTCAGCTGGCATGATCAATTACATGGGTTCTTGGAGTTGATTGAAATTGACACTCATTTCATGCCATTTCCTTGTCTTTCCAGTCAATTGTGACTGTATTGTTTTTGACTTACTACCACCTTCTGTTGCTTTTTCACACCTGCCACATATTTCAATTGCCAATGAATGATGTTAGGATTTCATGAGATTTGGCACTGCCCAGCTGAACAGGGAATTCTATTCTGGAGATGGGTGTTGGAGGTTTGCTTTTTGGTGTGGAGGCTAGACAATCATTCTGTGAATTGGTGGTGAGTTGAAGAGAGAATTCTCCATGATAGAGGCTCCCAGTTAGGGAGAAAGAATAAGGTTAGAGATGAAGTTTATGAAGCTTGGAACAAGGCCTGATACTTTCTACACTTTGGAGTCTGTAAGGGTTGTCTCGTCAGAAGTATCAAGTGATCTTGTAATCCAAATAAAAGGCAGTCGATATTTGTTGCACAAGTTTCCGCTGCTTTCCAAGTGTGGGCGTTTACAGCAGCTATGCTCCGAATCAACAGAGTCCGAACAACTAATCCAGTTTGGAGACTTCCCTGGGGGAGTAGAAGCATTTGAAATCTGCATGAAGTTTTGCTATGGCATCACAATCACCCTCAGTGCACTCAACTTAGTGCCTATCCGATGCGCTGCCGAATACCTTCAGATGACCGAAGATGTTGATAAGGGTAATCTCATCTACAAACTTGAAATCTTCTTGAGTTCTTGCATACTTCGCGGTTGGAAAGACTCGATTGTGACGTTGCAGAGCACGAAAGCAATCCCATTACTGTCTGAGGATTTGGGAATCACAAGAAGGTGTGTTGATGCTATTGCCTCACGAGTTGTAACTCACCCCTCAAAGGTGAATTGGTCTTACAGTTACTCGAGGGGATCAAGAGATGACACACATTGTAATGGAACAGAGAGCCAAAAACAAAAGCCAAAGCCCAGGGGCTGGTGGGCCGAAGACCTTTCTGAATTGAGCATAGATCTCTATTGGAGAGTCATGGTAGCCATCAAGTCGACAGGTAGAATTTCCTCTAGCACTATTGGCGAGTCTTTGCAAGTTTATGCACGTCGATGGTTACCCAACATGTCAAAAGATGGTAAAGATAAACAAGCACCCAATTCTTGTTCAAATTCTATTGGAGAAATAACATCGAAACATCGGTTTCTTTTGGAGTCGATAATAAGCTTATTGCCAATGGAGAAAGGTTCAGTCTCTTGTAGTTTCCTGCTTAAACTTCTAAAGGCTGCCAACATACTCGGGGCTTCCTCTTCTTCTAAATTGGAGCTGGCTCGGAGAGTAGGAATTCAACTGGAAGAAGCAACTGTTAGCGATCTTTTGATTCCTTCACTGTCAGATGCAAATGAGGTGTTGTATGATGTAGATATTGTGGTGACTATACTGGAGCAGTTCATGTTGCAGGGACAGAGTCCTCCGATTAGCCCACCCAGAGAGAAGGCGCGGTATGAGAGGAGGAGGTCACGCTCTGCAGAGAATGTTGATTTTGAGTTTCAGGAGAGCAGAAGGTCTTCTTCCGCATCACATAGCTCAAAATTGAAGGTGGCAAAGCTCATCGATTGTTATCTTCAAGAAATTGCGCGGGATGCTTACCTACCTTTGGAGAAGGTAATTGCGCTTGCTGAGGCCATACCAGAGTTTGCTAGGACAGAACATGACGATCTGTACAGAGTCATTGATACTTACCTTAAGGCTCACCCAAATCTTGACAAGAGCGAGCGAAAGCGTCTGTGTCGAATCTTGGACTGCAAGAAGCTATCAGTGGAAGCTTGCATGCACGCTGCGCAAAATGAGCTGCTTCCACTACGAGTAGTGGTGCAAGTCCTCTTCTTTGAACAAGCCCGTGCAACCACTTCTGGTGGTCATGTGACTGAGCTACCTCACAATATCAAGGCTCTTCTGACGACGACCCATGAAGACATTGGATCAAGACCACCACTAAACACCATTTCAAACGCCAATGCCATCGCGGAAGATGAATGGAGTGTCTCGGGTCTGAAATATCCCAAGTCAAAACTCTCAACGCTCAGGATGAAGTTGGAGGAAGCTGAGACAGACAATGAGGACAATGTTATATTGCATCAAGATGATGTTAATAGGACATCCAAGCTCAAGTCCTTGTGCACAATTCCTACCAAACCCAAGAGGATGCTTAGTAAGTTGTGGTCTATCAATAGAAGTATCAGTGAAAGGCACTGAATGAATGGATGTGTTTAGTTTAGCTTGGGGAGATGAAACCATAAAAGTATTAAGCAGAATCACCTCTTCCTTTTCTTCAGTTTTCTTACTTTAATATGCAACTCAAACTGTGATAAATTAATTGCATTTGTACTTTTACCGTACTGTCCTAAACAAAAAATTGCGACGTCCGTGTTTTATGAGAGAACTGTTAGGCCATGAAAATGTAAATGACCTAATGTGTATGTTCACATCAGTACGTTGGTTTATTGTGGTCCCATAATACTTGGTTTTAGTCATAAGACTTTTTCAGATGTAAAATGAAGTATTTTCATAGCTCTGTTCATGCTTTAAATTTCTCAACAATTGTTATTACCTTAACCTCTATTGATTTTCCTCAATCCAGCAGTGTTCCAATATATTGTTACCAAGAGA
>BMK_Unigene_023876
CATTCCAATGATTGCTTTTATCTCTCTCCTCTTGAGAGGCAAATGGGAATGCACTTTGTAAAACCATTTCCATGAAAAACCCCATCCAAACGGATTAAAAACATCCTATATACGAGGATTCTTCAAGGATAGAGACATTTTGAGACAAGGGTTTTATCCTAGATTTTTCATTGCTTCCTCAAACCAGCAAACAACAGTGAGTGGAAGTGTGGCAATATGAGCATGACTTCTCATCTCTTTTCCCTCTCATCTCCTCATCACTCCATCAATCACCCAAATCCCATCTCCCCTTCTCCTCAAATCCTCCAAATCCCTTTTTCTCCATTTCCATGGAGGCCCAAACACCTCCCTCTCAAAAACTCTCCTTTCTTCAAAACCACAAGAACCCCAAAACCCCATGTCTCTCTCCAAGACCCAAAACCCCAAGAACCCCAAAACCCACCTCCCCAAACTCCCAACACCCAAGAATCCCAACACCCAGATTATCAAACCCCTTCCCCATCCAAGAACTCCGTCTGGGTCAATCCCAATAGCCCCCGCGCTTCCGCCCTCCGGCGACAGTCCTCGGATTTCAGGTATTCCTCTCTCTCCAAACTCTCTGATTCTTTGAACTCATGTAACCCCACTGAAGAAGATGTTTCAAAGATTTTGGCTGTTTTGGGTGAGAACCCATCAGAGCAAGATGCTGTGATTGTTCTCAATAACATGGAGAACGCCGAATCGGCGTTACTCGCGCTTCGGTACTTCCAAAGGAAGTCGACTCCCAGGCGGGAGGTGGTTTTTTACAATGTCATGATGAAGGTGTTTAGGAAGAGTAGGAACTGGGATAGGGTAGAGGAACTGCTTAATGAGATGATTGGAAGGGGGATTAAGCCGGATAACGTTACTTTTTCAACTGTGATCAGCACTGCGAGGCGGTGCTCTTTGCCTAATAAGGCTGTGGAGTGGTTTGAGAGGATGCCGAAATTCGAGTGTGTTCCAGATGATGTAACATACTCGGCGATGATTGATGCATATGGGCGGGCCGGGAATGTGGACATGGCATTGGGTTTGTATGATCGGGCGAGGAAGGAACGGTGGCGCCTCGACCTTGTGACTTTCTCCACATTGATTCGGGTGTATAGCATGTCGGGCAATTTTGATGGTGCATTGAATGTATATGAAGAGATGAAGGCTCTTGGTGTGAAGCCAAACCTGGTAATATATAACACATTATTAGATTCAATGGGAAGGGCCGGCCGGCCATGGAAGGTGAAAAATATCTATAAAGAGATGACTGAAAATGGGTTCTTTCCAAATTGGGCAACACACGCTGCTCTTTTGCGAGCATATGCGAGGGCACGCTATGCTGGGGACGCACTTGCTGTGTACCGAGAGATGAAGGAGAAGGGAATGCAGTTGAATATTGTTTTGTACAACACTCTGCTGGCTATGTGTGCTGATATTGGATATGCTGATGATGCCATTGAGATTTTCAAAGAGATGGAGAGGTCGGAAGCTAGTAAACCAGATAGTTGGAGCTTTTCATCTATGATTACCATATATTCATGTAGTGGCCAGGTTTCGGAGGCTGAGGCTATGCTGAAGAAGATGATGGAAGCTGGGTTTCAGCCCAATATCTTTGTTTTGACATCGCTAATCCAATGCTATGGGAAAGCAAAGCGGACTGATGATGTTGTGAGGGCATTCAATCAGCTTTTGGAACTGGGTATAAACCCTGATGACCGGTTTTGCGGGTGTCTTTTGAATGTGATGACACAGACCCCAAAGGAAGAGCTCGGGAAGCTGACCGGATGCATCCAAGAGGCGAATCCCCATTTGGGTTCTGTGGTGAAGCTGTTGTTGAATGAAGAAATTGGTAGCACAGAGTTTAGAAGAGAAGCTGAGGAACTTCTTAGAAACATTAGCAAGGATGTGAGGAAAGCATACTGTAATTGCTTAATTGATCTTTGTGTGAATCTCAATCTGTTGGAAAAAGCATGTGAACTGTTAGATTTGGGGCTTGAGCTTGAGATATACACAGACATTCAGTCAAAATCTCCAACACAATGGTCGCTGCATCTAAGGAGTCTCTCACTTGGTGCTGCATTGACTGCTTTGCATATTTGGATGAATGATTTGTCGAAATCTGTAGAAAATGGTGAGGAGCTTCCTCCACTGCTTGGTATTCACACAGGTCATGGAAAGCATAAGTACTCAGAAAATGGGCTGGCGGCTGTATTTGAGTCCCATTTGAGGGAAGTTAATGCCCCATTTCATGAGGCGCCAGAGAAGGCTGGTTGGTTTTTGACGACAAAAGTTGCAGCAGAGTCATGGTTGGCATCAAGGAACTCACCTGAACTAGTTTCTGCATAGATTTTGGTGATACTCTCCATTTTATTATGTCTGCAAACTGTATGAGAAAGAAAAGTTGTGAGATGTTTACTTATGTTCCAGTAAGTTCAGTGCATTACTTCAGAGCTGCAGTACACCATCCTTGTTTACAAGCCATTAAGGTTATCTGGTATCTTGTTCACTCTCTCTTTCCTTATTGTTTTGTTTGCTTTGTGTGGTTTTTCTTCTTGATCTTTTTTAATGCATCTGCTTGAACTAAGGGTGCATTTGGATGAATCCAAACCTTAAACAAATTGGATTTCTAGGCAGGATGATGATTACCTGTTCTTTTGTGTTTAGGGCTCCATGTAACTTTGATTCATATCAGCTGTGATACAGTTTTGTGCCTTTGTCTACTTCAAACCATCATCTGTACTGATCACCAGTATTAATATGGGATGGAAAGGTCAGAAGACGTTATCTCATCAAATGTGGATTCCAATTTTGTGCTGCCTAAATATGCACTGCAATGGATGAGCATCCATTATGCCAAATTATCCAATTGCAATTTGGGGAACACCCAACCATATCCTAGTCAAATATCATTGTTTCAAAAGATCTCTTTCCAATTAAAACTTCATTTTATGTACGTGGCCTGCTAATGTTTGGTCAATGTCAACCACCCTTATTGAGGTATCTTTTTTTATCGTTTCAAGTAGGAAATACTGTCTTCCTCTCTGATATTGGATTCAATGGTAATTGTTCAGTGTGATTTCTTCAAGTATCCATGCAATGCATTTTGGTTTATTGTGGATCTTAGGAATGTCTGAAAATTTTTTGAGGTGATTCTGTAGCTTGTTTATTTGCATTCTATGTCGTTTATTTGTCTTGAAATCAGGTCTTGGTTTAGAGTGATTTTGTTTTTCTCTTTGGTTTATTTGAGGTGATTCTGTAGTATTCGGGCTAGATAGATGTCCATGGAACTTTCAAGCTATAGCTACTTTCATGGTCTGAGTGAATCTCTTTGACCATATGCTGGTAAGTCAGCCTTCTCCAATGGACGAAGCATGCTTAGAGCAAGGAGAACTTGTATTGATCTTGCCTGAATGTTTATCACTACAAAATTTGTCAGAATTACCCTTATACATAAACATATTCTATATGACCAATGGCGGAGATCAACCCGGCCATTAGCCCATTATGTGTTTTAATTGCCTCACATATGCGCGCATGGCACGTCATTCTGCACCGGCCTACTGCCGTTTCACTCGGTAGATGAGAGCTTTATTTTTCAATTTGGGTTACAACTTTTGATGATTTCAGTAGCCATTTTTAATATATGGCTACTTTGCTTTTACCTTGGGCACAATTGCTTGTCTACATTCTCTCATGAACCTTTCATACTAGGAAAATGTGTTCCAAATGCTCTAATACCCACACCAGATATGGACTTTACAAGGGTTTGAACCCATGTCATGTTGAATCCCACTTCAATGAATGTACAGTCCAAATGGCTAATCAAGAGTGTCAATTTGAATGGATAATTTAATTATAAACTGCGTATGTTATTTTTTCGTGGAAAACTGTTGCACCAAATAAGGAAATTTGATTTTCAACAAGGAATCCATACCCGCACCAAACATCATTAGCACCAATTCATTGAGGAAAAAAGATTTACACCAAACACGAATCCGAGGAAAACCCTTTTCAAGGTATTTAAAAACCATAGACTTTACTGATGTGGTAATTTCATCTATCCATAGAAATTGCCTATACAAACATGCCCCGAGGCTCAATCCTCCTCACATGCAATGCAAACATACACATCTTGCTTTGAGCCCTCCGTCTGTGTGGAGCCATGGAACTCTACTTTAAGTCAAATTATTATTATTTTTTTTAATTTAGCACAATATTTTCTGTTTTTTTAATAGCTATTTATGAAAATATCATTGGTGGAGATGCCATTATTAGCAATGGTTATTGTGCTAGTTTTCTACTAATACTCGCTGGGCCACAAATGACCAATTCAGAATTCATGAACATACATCAAATTTCACTGTAAAGCCCACGACCATGTAAAATTTCATTTTTATAAATGGATTGATGAATACAAAATATTATTATTGGTAAAAACTCAGGTCCTTTACATTTATGAATGTAACGTGGGCCGAACTTCTACTCGAGTGAAAAATGTAGGCATTTATCTCTTCTTAATCTTACCCACCAGAACATAGAGTTCTTGGCATGTGTTAGTTTGTAGGAAAAAAGAAGATAAATGTGAATATGTGCGGGAAGAAAGAAAATATATATGTTTCCTAAACAACTCATGCTTTATTTGCACTGTTTGAGGGGGCATGGACTGTGTGAGTTGACATTGTTTTATTAGACAATTCAAAACGGGCAGAAACTACCCTTTTTAAGTGGGGAGTTATTGAGAATTTCTTTTATATATATATATATATA
>BMK_Unigene_023877
GAGAAATTCAAGTCCTGTCTTCTTTTACTCTAAGACGGAGTTATACAGTATGCAGCGCCTCTGAGTCTGCTTAGTTCAGACAAGGAATTAATAATAATACAATTGGGAAGAAAAAAGGAGAAAAACAGGGCCCTGTAAAGTCTAAGCCATAGGGTCATATGTTTGTTTGTTTCCAACCTGGTTTCTGTGAAAGGGAAATGGTGAAGATGAAGGGGGAAAAGGGAAAAGAGTCAAGGGTGGAAATTTACATATACGGGGTTTTATTTGTCATAGTGGGAGGGCGGAGAACTAATTTCTGTGGAGAGATGAAGGATGTTACAAAGGGGGAGAAGGGTGATGTGAAAAAGTTGGGGATCAACATGTCTTGTTAATGGGGAAGTGTTTATTTTTTTGGGTACGAGGTTAATGGGGTAGTTAGAGGTCTAATCTTGCAGATAATTGACCACACACTTTATGACCAAGGTCTGCTACTCTACACATTAATGTCTCACCACTTCCTTTATCTGAAAACAGGTTGGAAACAATGCCCCAATTTTTTTCTTATTATGAGAATCTGAAACCCAACTTAAGGAACCGAGTTGGGGTCCAACTTGAAATTAAAGGCGAACTTCTTCGTCAGATACATAAGATGGAATCTCACTGTTTTATACAATTAAGCTAGCGCTGATCTCATGTTGATATATCTTAGTGCCTCATCATTCCGTCCCACTTGTGTAAGAAGGTCTATAATGCAAGAGTAATGCTCTTCAGATGGCTTAAGGTTGTGTTTTCTGACCATCAAGTTGAATATCTTAACAGCTTCATCATCAAATCCAGCTCTCTTACATATGGATAACACTACACTGAAGGTGAAATGGTTAGGATTAAAACCCTCTGCTTGCATCCAATCAAAATGATCAAGGGCATCTCTGTATCGATAATTACATCCATAAGCTTCGATAATTGCTGTCCAAGTCATTGATCCCTTGGATGCGATTGCATCGAACACCAACTTTGCTTTGTCAAGCTCTCCACACTTACCATACATGTTGATGAGTGATGATGAAATTAAAGGGACCAGTTGCAAATCCTTCTTCATGATATGCCCATGCAGCTCCTTCCCAAACTTGGAAGCTGATAGTTCACTACAAACTGCCAGCATTCTTGCAATAGCTACAGAATCCGCTCTATGTTTCGAAAGCTGCATTGACCTAAACAGCCTCAAGGCATCATGCAGGCGCCCAATCTTCCAGTAAGCATCAATCATCGCAGTCCAAGCAATCACATTCCTCTTCTCCATGCAATCAAACAACTTGCGCGAATTCTCAAGTCTTCCACATTTTGAGTACATAATCATCAATGAAGTAGATATGGAAACATTGGGTAGAAAGCCATTTTTCACTGCATATCCATGAATCTCCTTTCCCTGTCTCAAAGCCTTCAATTCACCGCAAACTGGAATCACAGTCGCAACTGACACAACATCAGGCTTCACTCCTTCTTGCTGCATCCATACTATCGATCTCAAAGCCTGCTCGAGCCTTCCATTTGAGACATAACCAGACATGAGTGCGGTCCAAGAAACTGCATTCCTTTCCATAGACCTATAAAAGACTTGCCTCCCAGACCCCATGTCTCTGCATTTGCAATACATATCAATCAGTGCAGATTGAATGAAGAGCTGTTTCGCATAACTCTTTGTTTTGATCACATACCCATGAACTTCCCGACCCAATTTCCTAGCCGACAGCTCTCCAATCACCGGGAGAATTGTCGTCAATATAACGGAATTGGGTTCTATTCCTTCTCTTCTCATCCACCTCAAATACTCCAACGCCTCTCTTCTCAGCCTATTGTGCGCGAACCCTGCAATCATAGCCCCCCAGACAACAACATCTCTATCTCTTTCAGGAATTTCATCGAACATCTTCCACGCATATCTAGTCTTGCCGCACTTGAAGTACATATCCATCAAACTAGTACTAAGGACGACAGAGGAGCTAACAAATCCATTCTTGATCAAAAGGGCATGGGCTTTCATCCCTTGGCTAAGCGCTGGGGAGCCCGCAAAGCTCTTGATCAAGCAAGTGAAGGTGTACTGATTCATGTCCACACCCAATTCTCGCATTCTCGAATATGTGGCGAGTGTCTGGTGACTCTGCCGTCTCCCATTGACCACATTGCCTCTAAGCAGCGCATTCCACGAATAGACACTGCCTACAGGGAGCTCAGAGAAGACCCTTTCAGCGTCTTCCACCGACCCACATGAGGTGTACATTTGAACGAGTTTAGTGCAGAGGAATTCGTTCTTCTCGAGCCCGTTTATGCGCATATGGACATGAATTTGCTTACCTTCGGTGAGCGATTTCGATCGGGTACAGGCGGCGAGGAGGGAAGAGAAGGTTGTGGGGTTGACTGGGATGCCTTGCTTCTCCATGTAGTCTAAGATGGTGAGGGCTTCTTTGAGCTTGTTCTGTCTGGCAAATCCTTGGATATCTTTGTAGATAGCATGTGGGTTTTTGGTGTGGAGGGGTAAGGAGAGTGGGAATGCATCTCTTTGTGAGAAATTTGAAGGTTTGGGCTTGGAATTGGAAGGATTTTGGGTTTGGGTTGAAGAAGATGGAGGGCATGCTTTGGAGAGAATGGTGAGAGGATTAGATGGGTTTGGAGGGAAATGGAGTTGCAGGGAGGGATAGGGTTTTGGGTGGGTTTTGGAGGGAATGAGAGTTGGGTTTGAAAGAGGTATAGCTCTCATTTCCATGGCTGTACAGAGACAGAGATTGTAAAAACAAAA
>BMK_Unigene_023878
CCACAGCCAAGTGTTGAAAGATGATTGGGCCTTTGAGATTTCAAGCTGCCCAACTGTGGAAGCGGAAAACTCTATATAACCAGCACCCCCAGATGCCTCTTTGCATCAGAATTCAAGCCTGTTTTCTTCTACATTACCAAAACAAACCCTTTTCTAACTCATACAACCTCTCTCTGTAGTCATTACTCCTGCTTCCAAACATGGCTCCTAGCTTAACCAAAGCCAATTCAGATGTCCTCACAGAGTATGCTGATGGCAATCCACCATCCTCCATTGCTTTGGAAGGCCATAAGCTTACGGCCCATGGCCATCCATTTCTCCATGACATCCCCCCCAATATTGTCCTCACCCCATCACTCTTCGACCGGTCGCAAAAGGCGATCGCCTCCGATGGGTGTTTCATCGGATTCGACTCCGACGACGGCCCCAAGAGCCGCCATGTCGTGCCCCTCGGCAAGCTATTGGGGATCAGATTCATGAGCATTTTCAGATTCAAAGTCTGGTGGACCACCCAATGGGTCGGGGAGAGAGGAAGAGACGTAGAGCATGAGACCCAGATGATGATTTTGGATAAATCAGAATCTGGGCGGCCCTACGTCCTCCTCCTCCCTCTCATCGAGGGTCCTTTCAGAAGTTCTTTTCAACCTGGGGAGAATGATTACATCGATACATGTACAGAGAGCGGCTCTACACATGTCGCCGAGTCTAGATTTCGGAGCTCGGTGTACATTCACGCAGGTGATGACCCTTACAACCTTGTCAGAGATGCAATGGCTGTTGTAAGGGCTCATTTGGGCACTTTCAAGCTCCTGGAGGAGAAGACCCCTCCAGGTATAGTGGACAAGTTTGGGTGGTGCACCTGGGATGCATTTTACCTCAAGGTGCACCCAGATGGGGTCTGGGATGGGGTCAAGGGTCTGGTAGAGGGTGGGTGCCCACCTGGCCTCGTCCTGATCGACGACGGATGGCAGTCCATCTGTCATGATGAGGACCCCATCTCAGATCAGGAGGGCATCAACCGTACAGCAGCAGGAGAGCAAATGCCATGCAGGCTCACCAAGTTCCAGGAGAACTACAAGTTCAGGGACTACCAAAGCAAGAAGACTAATGATGGCCCCACAGGTGGGCCACACAAGGGCATGGGGGCCTTTGTGAGGGACCTGAAAAGTGAATTCAAGAGTGTGGATTATGTGTACGTGTGGCATGCACTGTGCGGGTACTGGGGTGGGCTCAGGCCACATGTGCCGGGTCTGCCCGAGTCAAGGGTCATCAAGCCCAAGCTGTCTCCGGGTCTGGAGACCACCATGGAGGATCTGGCCGTCGACAAGATTGTGAACAATGGTGTGGGCCTTGTTCCACCAGAGATGGCCCACCAGATGTACGATGGATTGCACTCCCACCTGGCATCAGTTGGAATCGACGGTGTCAAAGTTGATGTCATTCATTTGCTAGAGATGTTGTCTGAGGATTTTGGAGGAAGGGTGGAGCTTGCCAAAGCTTACTACAAGGCCATCACTGAATCAGTACAGAAGTATTTTAAGGGCAATGGTGTCATTGCGAGCATGGAGCACTGTAACGATTTCATGTTCCTTGGGACTCAGGCGATTTCACTCGGCCGAGTCGGTGATGACTTTTGGTGCACCGATCCAAAGGGTGTTTCCAATGGCACATTTTGGCTCCAGGGGTGTCACATGGTGCACTGTGCCTACAATAGCCTTTGGATGGGTAACTTCATACACCCAGACTGGGACATGTTCCAATCTACTCATCCTTGTGCAAGGTTCCATGCTGCCTCCCGGGCCATCTCTGGTGGGCCGATCTACATCAGCGACTCTGTAGGGAAGCATGATTTTGAGCTGCTCAAGAGCCTTGTGCTGCCTGATGGAACGATTTTACGGTGCGAATTCTATGCCCTTCCGACGAGGGACTGCCTGTTTGAAGACCCATTGCATAATGGGAAAACCATGCTAAAGATCTGGAACCTGAACAAGTTCACTGGAGTACTAGGAGCATTTAACTGTCAAGGAGGAGGATGGTGCCGCAAAGAGAGGAAGAACAAATCCTTCTCTGAATTTTCGCATGCTGTAACTACCAAAGCAGCTGCTACTAACATCGAATGGAGAAAGGGAAAGAACCCAATTCCCATTGAAGGAGTAGAATCATTTGCAGTATACTTCTTCCAAGCAAAGAAGTTGGTTCTCACTGCGCCTAACGAAAATTTAGAGATCACTCTTGATCCATTTGATTTCGAGCTTCTTACAGTGTCTCCAGTAAAGATCTTAGCAAAGAAAAAGGTGCAATTTGCACCAATTGGATTGGTAAACATGCTAAATAGCGGTGGCGCTATTCAATTGCTCGAATTCATCAATGAAGAAGACATGGTTCGAGTTGGGGTGAAGGGGACAGGGGAAATGAAGGCGTTCTCGTCCGAAAAGCCGCAAGCTTGCTGCCTCAATGGGGAAGATGTGGCCTTCATATATGATGAGAAGATGGTCACCATTCAAGTTCCATGGTCTGAATCTTCAAAACTGTCTGTAATTGAGTACTTGTTTTGATACTGATACTGACAGGGTGCTCAGTGGCTATAGAGAAATGCTTTAGATAAGAGTTTATGACTTTGTGTCTGGGGAATAAGATGAATTTATAGGGATGGATGATGTTGTATCACTTTGTTTTATTTGTTCTCTCTTTTTAACCATCATACTGATGATGCTACAGTTCGAAGTCAGGAGGAACTGTAAACATTCATGTACATATACATATACTATATACAATGATGTTTTCACTAAATATGTGAACTAGTCTATTTCTATCCCAATGCCATCCATGAACAGTGATGAAAATATTT
>BMK_Unigene_023879
TCATAAAAAGCTATGTAAGTTTACCAACATAGACAAAATGGGGAACACCTCATGGAAGATTATTAGATATTGGAAATATTTGAAAGAAAAACTTGTGCTCTTCTCATAATTATTACATTTTATAAACTTTACACATAGTGAATGGTGAAATTTTTCAAAGAATCAAATATAAGTGGCGCTAGTTTAGGGTATTTTCATGAGTTGGGCTAGACCAAGCTCATAGGAACACTCTAAACCCATGCTGCAGCAAGGCTTAAGCCGGCCCCTCATGTGAATAGCTGTAACTGGTGTGAAGGGCATTTAATTATGAATGAAAAAAAAAATGAACCCACTCAGTAATTTGAGAGAGGACTGATTAGAAATACATTATGGCATCTTCAGAAAAGGCTATAGCTAGGAACCTAACTTTAGTAGTAAAACTGAACTGATAGTTGGTTTTAATATTCTCCACTTTCTTGATTCCAGGTAGTTGGTTCTTTAACAAAATTGTTAACCAGTATGTTCCATGTGACAGCATTGGGTGTGATACCATCATTCACTCCTCTGGTTAAAAGCAAGATGGCATCTTCAAGCATGCCCACTCTGCAATGCCAACTGATTAGTGTGTTGTAAGTTATGGTATCTGGAATGACTCCTTCCACCTGTAGCTTGTCAAAAAGATTCAATGCTTCTTGAGTTCTTCCCATCTTGCAAAGGCCATTTATAAGGCTATTATAAGTTACTATGTCAGGCGTCAACGCTCGTTGAAGCATCTCTTTTAGAAGCTCAAGTGCTGACTGTATTCTCCCCACCCTACAGAGACCATTGATCAACATGTTGTATGAAAAGTTATTCGGAGAAATACCCTTTCTTATCATCTCCTCAAGCAAGGCCAAACCTTTCTCAACAGACCCATCTCTGCAGAGTGCTTTTATCAGTCCATTATAAGTGATAAGATCAAGTGAGCAACCATGAAATTCCATTTCATTTGCAAGTTTCAACGCTTCTTGTAATTCACCCTTCCTCAAAAGGGCATGAATCAAGGTATTAAAAGTTACATTGTTGGCAGCCACACCCTCCAGTAACAAGTCCTGATAAACCTTAAATGCTTCCTCCAACCGGTCGCCCTTGCACAGACCATGTATTATAGAATTGAAGGTAAAAATGTCTGGTTTGCAGCCCTCATTCGACATCTTACCAAAAACTTCCATGGCTTCATTGAGCTTCTGGTCCTTGCACAGAGCACTTACAATGCTATTGTATCCAATCAAATTTAGTCTCAAACCCTTTCTTGACATTTCCTCTAAAATGTCATTGGCTTCCTTCAAACGACCTTCTTTACAAAACCCATCAAGCAACATAGTGTAAGTGATGATATTTGGCGAGCAACCATTTATCCACATCTCATCCAGCAATTCACTGGCTGACCCTAAGCGACCTGCCTTGCAGAGACCACGGATTATAATGTTGTATGTAAAAACATCAGGACCACAACCACTGGGTAGCATGTGATTATGGATAACAGCTCTCGCATCGTCAAACCTTCCTTTCATCAAATACCCATTGATAAGTGTATTAAACAAAACCACATCTGGGTTGGGTGCTTTATCTAAGAGCACTCTTGCCTCATCTTCTCGGCCCTTTCTACATAACTCATGCATCAAAACCCCATAAGTTGCTACATTAGGCTTGCAACCACGGTGTAGCATTCGATCAACCAGTTTTAGTGCTTCATAAATCCTGCCAAGCTTGCACAGACAGTGAATGATGTCGTTGAAAGTATCAGTGTCAGGTGAGCAACCCATAAGAAACATCTCTTCCAAAAGCTTCATTGCCTCTTTTACTCTAACATTCCTGCAAAGAGCATGTATGAGAGTCTGGTATACAACTGAATCTGGCACACACCCATGCTTTGTCATTTCCCTCAAAAGCGAACATGCCGAATCTACCTCATTCACCAAACAAAGTGCCTTCATGACAATGGAGAAAGTGAAAACATTAGGGGAAACCCCCTTATTTAACATCCTGAAAAACAAGGTAGAAGCTATTCCATGACAATTTTCAGCTACTAAAATATCCAAAATGACATTATATGATCTAAAAGTTGGCGCACAGTCATAGACATCCTTCATTTCATCAAGCAGTCGAGATGCTTGTCCAGGCAGACCAACCCTCTTGTACCATTTCATAATCAAGATAAACAAGTCCTCTTTAAAAACAATCCCTTCTTCTTTCATCTGAGACAATAATCTCCGTACAACCTTGAACTCCCCAGCCCCACACAACTTATCAATGAGAGTGCAATATACGTCGAAGGTATGGGAATAGCCTTTCTGGGAACCAGCCCAATTGAAGATTTCCATGGAGGTGGACACATCAAGGGGGAGTTCAAGAAATTTACGAACTCCATCAGGACTGATCCAATTGAATGATTTCCTGAGCTCTTCGAGATCAAAGGGTTTGAGTAGTGTTTCCCACTCATTCTCAGATTCCAAGCCCTCATCCTTGAAAGTAATACCACCAGAAGAGCTAAAAAAGACACAGGCATTTTTATAGACACAATATAAGCGTTTATGCAAACAAGTAGCAAAATCAAATCTTTTTATCATAACTCCTCCCTAAGTAACAGGAGTTTCAATACCCATGGCCGAAAAATGAAGGTTTGAGTCTGAAAGACAAAGAACCCATATCCAGAAAACCCTCTTTCTCTAAATTTACTATCTTGGGTTTCTCTCACCTACAATTTTTGGGATTCATTGTGCTGCTAAAAAGATGCAAAAAATCACTGTTTCTTCACATATCTCAACATGGGAATGCCAAGGTTTCAGGAACTACCTAAACAACAAGAGCTCAATGTATCCATAGTTACAAAGGTCCCATCACCAAAGCAGCCCTATTCTATCTGATATTAGCCATGTGGGTTCTTCTCAGCTGAAACTTTATGGGTCTCTCCTCACCATAGAAGCTCCTCTTGCAGCTGCCGGCGACTCTGTTAAACTGCTAGAAAGAGATGGAAAAAGCTCCCGTTGGGGGAATTTTAGCCCGTTTGGAGGTCGAGAAAACTTTCTGGATTTCGAATCTGTAGTGGTACGGGGCCGATTGTGTGGGAATTGAAATCCTTGGAATTCGTCTGTTTGTATGCA
>BMK_Unigene_023880
GCTGCTTTATCTCTGTAGCCCCTCTGACTGACCCCAACCGGTTCTCTGGCTCCTTTATTAGAAGGCCTCTAATCAGGTCCCTTGCGTTAAAACTGACAGAGGGACTTTCTGGGAACTTCAGGCTGTGAGTCACCACATTTGCTAGTGTGTCTTCATTCCTCAATCCCTTGAATGGGGTAGTACCAAACAAAAGCTCGTATAGAAAGATCCCAAACGTCCACCAATCAACAGCACTCCCGTGGCCTTCACCTTTGATGATTTCAGGGGCCAAGTACTCATGGGTCCCAACAAAGGAGTTTGATCTTGCACTGGTAGGCTCTGCCACAAGTTGTGGCAGTGGGTTGACCTGGGAAGCCAGCTCAGATTTCAACTTTCGGGCCTTGGTGGCCGTGGAAATAAGCCTAGGTGTGAAGCATGGCATCTGAACCCATGAAGGTTGAAGGCAGAGAGGGTCAATGCAGCTAGAATCGGCACAAGGTCCAGATAGCCGTTTTGTGGGCTCGACAATTGGTGCAGACGATTTAAGAAGAGTCGGGTTCACCACACATCTGAGTGACAAGTCAAAATCTGAGAGCATGATGTGACCATCTTCTCGAACTAGAATGTTCTCTGGTTTCAGATCTCGGTACACCACCCCAAGCATGTGTAGGTACTCCAATGCCAGAAGGACTTCTGCAGTATAAAACCTGGCTGCTTGTTCAGAGAAACTCTTGCCTGGCTGCTTTTGTCGGAGGACATGCAGATCTCCACCAGGACAATACTCCATCACTAAGCATGAAAGTCTATTGTTTGTGAAATGGGTGTATAGCGTAGGAAGGAAAGGATGATCAAGCATCTGCAGTATCTCTCTCTCAGTTTGAGCTCTAGGCAGTTTCTTTCTGCTTGCCAAGAAGAAATTATCCATGACCTTTAGTGCGAATAGACATCCACTACCAGTTAGCTCAGCAAGATACACAGTGCCAATGTCACCACAACCAAGCCTCTTGAGTAGCTTGAAGTGTTCTAAGCCTAAGCTTCCATGTTGCTTCTCAACATGGTGGATGGCTTCCCATCTTGAATCTTTGGACATGTGAGGCCTGTTGCCATGGAAACTGGAGCTACTCATACTGCTCTCCTCACTGATGCTAGTGCTACTACTGTACTCACCAATGCTGCTTTTTGAGCTCTGGGAACATTCCCCCTTATCTTTTGAGCTTGAGCTTTCGCTTGTTTTCACACCAAATGTTTTATCTCCATGACAACTATTTGAACTGATAGCAACTTTACTCATAGAGTTCACATTCTTTGAACTTACTCCATTGAGTCTTGTATTTCTAGATGCTGGAGAGACAGATTCTTTCCCTGCATTCTTCTGAGTACACTCATCAGGCTGAACACACAGCTTATTAGTGGCGGTGCCTATGGAACCCATGTGAGCTTTTGTGCATGCATTTGAACTACCAGAAAAAGGAGTTAAATCTGGGTTTCCTTTCTTCTTAGTGAAGCTCTTCTTACAAACTGGCTTGACTGCCTGCACACTTGCACCTGAGATGCAATCTTCAGAACCAGTTATAGTGCTAGAAGTGGCAGAATCAAAATTTTGCTTTTCATCAATTCCATGCTCTGAAGTCGATGTTTCGCATGCTACCTCTAATGTCGTGGGAGCATCTATGTCTTGGGAGGATGTTTTGGCCTTCATTGACTTTGCCGTTGCTGCAACTACATGAGGAGAAGAAGGGGTACTTACATTTGTTGATTCCTTCAAAGGCATATCCAAGGATTTTGTTGCCGTATCTGATGAACTCATGGCATCTTTTTCAGGCACAATGGATATTTCCACAAAATTCCCTTTCTCTTCAAAGTGGGGAAGACCAGTTTCACCAGCCTCAACAACCACTGCTCTGTACAACCTTTTGATTGTTCCAGCTTCTGAGAGACGGACACCAGATGTGCCAGCTGGCTTTGACAACCGCTTCATAGCAGCCATCCCTGACGCGTGGGAAATACATAGCCCTCTTAATGCCTGCTTCAAGGTCACAGATTCAGAAATCCCAATTCCAGAAGTTTGTGTTATACCATCTCTAATGGGCCTTTTCTGGGGGTTTTTTCGTGGTGATCCCACACCTCTGGACAATGTTCTGAGGTCAATCGCCTCAATAAGCTTGTTAATGTCGTCTTCTACTGACCGATGCCCTCGCATTGGTGAGAAATTATTTCCATCTTTGCTGTCCACTCTTGATTTGAAACTTGAAGGATTCAATCCTATAGAATGGTGATCCAAATCTTCCTTCGATTCAACAATTTCGGATGTACCAGAAGACAATTCCATGTTTAATCCAATCTAACAGTCTAATACAACAAATTGACCGTGAATATGGCTGCAAGTTCTAATAAACCCATCTACAAAGAAGGTATCTGGAGATAGCAGAACACATAACTGAAACACACAACTCAGGTACTTCTCAAATCTAATGTGCCAGTATTCACTTGAAGTCGCACTATACAAACCCTGAAACAAGTGGCAGACTCGGATCCAAGAGAGTCAGAGAGAGAGAGGGAGGGAGGGGTGAAATGGGAAATGAAAGAAAAAGATCTGAGTTTTGAGTGTGGTTTTGCTGTTCTTTTCTACTGAGAAATGATGAGAGGAAATGGCGGAAGAAAGAAGGGGGTAAACTGTAAAAGTTTCCACCGCTCCCACTGCCCCCCGTCTCTTTTTTT
>BMK_Unigene_023881
AGTCAACTGAGTGAGTATGAATAATCCTTCCTCCATTCCCAAATGGCCATCCTGTAAAAACTTAGAAAAAAGCTAAGTAAATGTATATATATTTTTTATCTTTTTGCGACTAAAATTCACACTCTCCTCTACACTCTATGTCCGTGTGTCTGCTGAAGATACCTTCGAGTACTAGTGTTGAAGAAGATAGAATTGGAAGAATTTCCAAGTTATTTCTATTACACATCCCAAATTCAACAAATACCAAGCCAGTAAAAAGCAGAATCCATAACCCAATATTTAAAAAAAAAAAAAAAGTAAGTTAAAAGGAAAAAAGGAAGGGAAAGAATCATCAAAATGCACATAACCAACCAGAAGCAACTGAATTGCTGCATCATCTCTCATCTAATTCTCACAAGCAGCTGCAATGACCCGAATCTGCCTAAGACGTTCAGCTTCCCCATTTCGTCTCCAAAACGCCCTTCTCCACCAAACCTCAAACGCCCTCTGCAAGTTGGGGCAATCCTCCCCAGAATTCAAGAACCGATCAAACCACCCCATCAAAAGCTCCTGCTGCCAGTCAATTGGCAGCGTCAGAATGGTATTGCTCAGACCCTCCTCAATCAGGTGACGATCCAGCCCCTTCCAAAACCTCCTCATCCACCCAAAATCCTCATAGAACGGCTCCAACCACCTCCTCAGCAGCGCGCATCTCGCCTCCTTCGACACCAGTATCTGCCCCTTTCCAATCCCCACAAACAGCCTTGCCGTAACCCGGCTCACCTCGTATCGATGCACCGCCGGCACCTTCGAATGCTCCTCCACCAGCTCCACCTCCTCCGCCCATGTCTTCAAAAACTCATCTGCAATTTGGCGGTCAATCAAGATATCCAACATCCAATGCAGGTTGTCCGCCTGCCTTGCAATCTGACCCACTTCGCCGATGTCGGACTTTTCGGCGACGAGGTGGAAATTGGAGCGGAGGAGCTGCAGGCAGCCGTTGCAGGCGGAGTATAATGTCTCCGTGCTGAGTTCGTTTTGAGAGGAGTTCTCACGAAGCATTTTGGAGACTAGGCCTTTCATGTCTCTACGAGCCTTCTCATCTTTGCCTTGGAGGACTACTTGGAGAAGACGTGAGAGAGTTTCCTCGTTGGAATATGATTGTTGTATGACTGGGGCTTCTACGGAGACCCTTTTCAGCACTTCCACTGCTCCTGCGTTGTCCAGATGAAGCTGGGAGAGAAGGGTTGAAATCTTTTCTTCTTCGTCTTCTGCCCATGGAGCTGCTTCTAAGTACTCTAAACAGGATGAAATCCCAGCATCGAATAACATTGTAGCAGAAACCTTTAAAATCGAAAGGACTTTAGAGACATCTTCTCTCATGAGCTTCTTCCTGAGATCCTTACAATACATGAGCTGCAGTGTCTCCACATAGATTCCGACATCTTCACAGTCGGATATCTCCAATACATGCTGGAATGGCTTCTGCTGCCTTGATCTCCATTCCGGCAGCTTCGAAGCGAAGAAATGGCTGTGGCCGACGAGAATTTGCCGGTGGACGTTTACCGTCAGGCTCAATCCGTCCTTGGAGCTCAATGTCAGCTTCAGGTCGCTCGACGTCGGATCGTTGAATTGGTTGCCAGGACTGCAGTTGCCAAAAATCTCCGCCGCTCGTTCCTGCAGCAGCAGCTGCCGGTCCTGCTCCGACGACAGCGGTTTTCCGACAGGCACACTCGGGGGATTCGGCATTGCCGGAATTGGGCTCCTGGGGTGGTGGTAGTCCGGCTCATTCGCCATCATGTCGAAAAGAGTCGGGTTCGGTCGGGTTTTGTCAAGCTGTGGAGGAGGCGGCGAATTGGGATTCAATAGCCCGGCGGTTAGGGCGTTGTTGAAATTGTTGTAGCGCGGCGGATACGGAGTAAAAACTCCACCACCACCGCCTCCGCCGCCAGTAACAGGAGGAGAACAAGGATCCATCAGCGGAGAAGAAACCCTACCTGGAGAAACCCGGATTGTAAACGGCGAGGGTGACGGAGAACTCACGGTAAAGACAACGGAAAGTGGTTCTGCTTCTTGGGGTTCCTTCGTTTCAGGCGCCGGCGTCTGTGCCGGAGCGTTGGCTGTGGTCCGGCGCTTCTGCTGCTGTTGCTGGGAGGCAGGAGAAGGTTTAGCAGGTGCAGAGGTGGTGGTGGAGCAACACCATGCGCTCTCCGACGAAACCACGGTAGCCGGCAGCCGCTTCCGGTGGCCGTGGGTGAGATCTGGAGGGTTGGGTGAGGCAGCAGAAGTCGAAATGGTGGTCTCTCGGCGCTTCCTGCGTTTGGTCTTGGGGTTTTGTGCCTGCGTCTGGGTTTTGAGGTGGGCGGATGCTGCCATGAATTCACTCTTTGTCTTTTCCCGTGAAGAAAGAGAGAGGAACAGAAAGAGGATTTTTGGGTTTTTTTTTTGGTTTTTGTTACAAGTTACAACTCACAAATGACAGTGAAAATGAAGCTAAAAACAACAGGGGAAGGGGCAGAGCGATGCTTACAATAGTATAGAAATGAGAATCAAAGGATCTTGTTCTCTTTGGCCCTTGAAAAAGTAAAAGGGAAAACAAAAGGCAAGATAGAATGGGTGATAATACCAATGAAAGTGATTGGGTATTGAAAGACAAAAGCCAGAAGACACTAAAATTTCAATGCAGGCACTTGTGGAAATCAGAAGTTTTGTATTGGTTGTTTTGTCAGAACGTCAGAACTCAGAACTGAAGGAAGAGTGTTGAATCCTAATCTGGATTTGGAGGAAGAGAAAAATATAGGATTGTTGTTCTGAAAGTCTTTTTAGTGACTGCAACTGAAATTGCATGGCTGCTTGTGATTTCCCATGGGGTGTTGTCAGAGTATGCCAATGCCAGTTTTTTTTGCTCTCTGTGTGGTTGCTTTCTCGGATTTCTAGAACTGTATTGGGTGTGG
>BMK_Unigene_023882
CCTGTAGGGCAATCCTACCCCTTCACACTTGGTACTCCCCCATGAATTGATACTCGCCCAAAACTGACACTCATCCTACCAAAATTAACCGCTGCACTGATAATGAAAAGAAAGAGAAAAAGAAAAAGTCTCCTGCTCTGTTTGTGAGTTTGAAGACATTGTTCTGTCATGGAGATTGACCGCCCTTGAGCTCATGCTTGTCCGCTTCAACATGCCGACCAGTCGGACCAGTTAAAGAGAAGGGGATGGGGATGGTGGATTAAACTGTTTGGCTGATTTCATGCTGATAACATGAACGCATCTGTTATACATTTTTAGTAACATGGAAATTAATGACAGTTTCTCATAATCTGAGTTCCATCTCATTTTTGTTTGAAAATTCTGTTTCCAACTACAGTGCAACTAGTTGTATTCAGAGGAATTTGTTCTTTGTGAGCATGTGCTGATAGAAATAGTACAAAAGGATTAACAATCAATACAAGTTCTTTGTACAGTAGTTTAACATCCAACGACATCTAAAGTGAGATAATGTTAAATGTACCTCTGAATACTAATCTGCCTTTTTGGTTGTAAGTTTGTGCTTCTATAAGTAGCAATGGGAGACTTTATGGGGGAGCCGTGAGGGGTCCTGCTGCATCCTTCTGCTTGCTCAAACGCCATTCATCTACGTAGGCTGTGCGATCCGGGTCCATATCTGGGAATGCTTGCTGTCCAAGTGTCATCAGTATATTTTCAACTTCACCAACAAGATAAGCTGCTTTCCTAACTCTTAATTCTCGCACTTCAATTGAGCTGCAAATACATTCCATGTGTATCATGCGTGGTAAGTTGGTAAGACAAGCTGCCAATAAATCAGCTATTGTTGTTTGTAACCATTCAAACAATGTCCCATCCATCCCAAGTTTGTCATTGTAGTCCTGCAGTATAGTTTTGCCTATTCTGTACATTGAATTGGCTGCTAAAATCCTAGGACGCCAGTTCTGAGGCCTTTTCTCTTTCCCGTACCTGGTGGCGGCAAAGTCCAAAACACATTTCTTTCCAGTATCTGCAAGTTTTTCAATCACAGTCTTTGCAGATTCTTCTCCAAATGCCAATTTGTGAAGATCCTCATCCAGCCAACGATCATGAAGATCTACACATACCCAGACAATATCTGCTGCTGCCCTTGTATTAGTCAATTCTTTTCTACCCAAGTTCCTTTCTATGATTCTTGCATACCTGAGGCCTTCATTTACACTGCAAAGTAGTGATTTTTTCATTTTGCGATCAACATTTGGAAGTGCAAAAGCAATGCTTGTGAGGGTCGCCACGGCCAGAGACCAACAGTTGGGAGGCTTCTCAGAGATTATTGAAGGAACATTGTCACTATCAAATTCACCCACTCCCTTGTAACCTTGCGATCTAGTAGACTTTGTTAAAAGATCAATCAAATGAGTAGGTTGTTTCTTTGTTCCCTTGTGAATCCATTTCTCTGTAGCCTCACAGCCCTTTCTCATGATCATCTGGACCACTCCCTCCTCCCCATCAAGATGCAATACAAAGTCGCACAGGTTTGGAGCAATACTCTCCAATCCTTGTCCTCCAGAAGAACTCCCAATCGGTCTCAACTTCCTTCGTAATTTGGTGCAGTTGAAAGATGGCAGCATCTTGCTGAACAAGCAGAAAATCAGTAGTGAAGCCAAGCGGATGAATTTGCTTGTTATTACTACTGCAGTTTGGATTCCTATGAGGAAGTCCAGAATCCAATGTCTTGAAACATGGACAACCTTCCTACAAGTCCTGGTACTTATACTGAAAGGTAAAAGGCTCTCTTTCCACTCCTCTAACCTTTTAACCCAGTACCACTCCACCTTAAGTTCATCCCTGAAACTCCCTTTTCCTATCATATGGCATCTCAAGCCAATAGAGTGGAACCATCTAAAAGCAGGGGCGATGGTACCTGCTGCAACTGCCATACCCTGAGAAACTAAAATCAGAGCACTAGACCACTTGTAATCAGATTCACCACTGCAGAAGTTCATGGACCCTTTAGTAAGTGATCTAACTGCAGCTTCCACCAAAATCAGAGAACTTAGTATGCATAAAGCTCCTGAAGCAGTGCCAGTGACCGACCGCGCCTGGACATATTGAGGACCACTAGTATGAGCCATCAACCAATACATCTTGACATCCTCTTTAAGTTTTGTGACCGAGAACCTATCTGGCTTAACCTCCTCATAGCACCCACCACCTGAAACCTGTTGATATTTCAACTTGTATCCATGTTGCAGAATTTTCTTGGTAGTGGGAACTGTCAAAGCAGAGAAAGCCAAAAGCACAAGCAGAAGTAGCATGAAGATCATGATTACCACATGTTCTGGTATGAAGGCATAGATTACCCCAGTACCCATCTGAATCCCGACGTTGACTGCGATGGTTACGACGAGAATGGCCAAGGCGACGATGTTGGTGAGGAGTTCAGAGTTTTCCATCTTTCCCAAGGAAGGCATGAAGTTGGACATGACAGTGCAAAGCAGGACCGTGCTGCTGAGTTTTGAGAGCTGGTCTTGGCTGCGGGGCATGGGCGTGTTGAGATCAGCAGGCAGTTTGGTGATGATGGATAGGAGGGTGAGGGAGGTGGCATTGATGGAGAAGTATCTGCAAGGAAACCAGAGCTTTCCTCGACGGATTCCGGAGTAGGCGTCTGCAGCCATGGCAAGGAAGCATAGCAGAGAGGCTAGTGCCACATAGAGGCCAATCCATGGCATGGGCTCACTGAATTTTGAGGTATCAAGAACACCATTGATGCTGCAGCCATTCAACCTCATCTCTTCCCTCCTCTCCTCTTCCTCTTAACATTCCCTGTGTTTGCACTTGTAGTCAACTGTTTTTTTTGTATGGCCTGCTTTTGAAGTGGTTGGCC
>BMK_Unigene_023883
GGCAGTATTAAGCTGTATTTCTCGACTATCAATAGACTAGAGGGATCTGAATTCGACTATATAATGCCATGTTACATGATGCTGTTACAGTGTAATATATAATTTAGAAAAGCATCCACAGCAATTTTCTCCAATGATGGCATTCCAATCATTTCAATCTTGATATACACAAAAACTGAAAAAAAGAATCTTGAATAACACATTCAAAATTGCTATTAGACAGTAGAGATAAATCCCCATCAATGTCCAGCTGTGGGCTTGCAGAAAAATAAGAAGTCAATAAAAGTTACAAGAACTGGTCAATGGGCTTCAAGTTTCTCGGTATGTTGTCGAAGTTCCCGGAAGTTATGTCTGATTGCAGCATAGGCCTCTTACCAATATTTCGCATGATGCCTTCAGCCAGGTGTTCCTTGGTTGGTGTCAACATTACATAATTAGGATCAGCCCTTTGATAACTGGCTTCTCTGAGGTCTTCGATTCGGATTCCAAACCCAAAGGATGTCTTCCCCACTGTATGATCTCTAACAGCTGAAATGCTAAAAGTGAAAGAAGGCCTCCACCATGACTTGAATGCTAAAGCAACAGAAGAGCTAACATGACCAAGCTTTCCCTGAAACATGACCCCAAAAAATTATATAGAACATGGATGCAATCTCTCATAATTAGTATGATCTGTCATTTACAAATTAGAAACTGAAAAGCATCATTACCTTCACCAAGAAGTTCTTATTGGCTTGCCAAGATGCAGCTAATTGAAAGATGGATTTTTCGACACTATTTGATGATTCATCTCCTTTGATCCTTTAGATATTATCAAGTGAATCACAGGTTCCTTAGTTTTATGAATGCTTTCCAGTAATTGAGCCACAGGTGATACAATGGGCCAGGCCAAGCCATGGAATTCAGGGCAGGCCTTTTAAGAGTCAGGCAATCAGGCTTTACCTTAATGTTAGGTGCATCAGCTAGGCTTGGGTTTGATTGCATGCCCAGCACATCCTGGGTCTGGCAACAGTTTCCATTGTGAGGCCGGAACATGAAAAAACCCATTCATGGAATGACAAGCCTGGATTTGGACCTTACACTTGCAGTCTGGACCCAATTAAAAATTTCAGACTGAACAAATAAATGTGCCAGGCTGTGATTGACACCAGCTCATCCTGGACCTGGCCCATTGGCTCATCCACAGTACTTCATCACTCAACTTACCTTGTCTCCAACTCAAAGCCAAAGTCAATATAATTTGTGATTCCAACTATCACACTTTCTTCAAAAGGATTTTTCACCCTTCTTTGGACCACAACATGCTGATAGAAGGATGCAATCAGCTGTGAACTTTTAGCAAATTCAAGACCGAAATTGAACGATGGACTCAAAGGGCTACTTGAACCTAACCCATAGCCGACTGCGCAGCTCCAATTCATTAAATTGTTAAATCTTTCGCTATCTTTTATTCCAAAATCTGGCTTGTATTGCACCCCTGCAGTTAGCCTCCCTATCCGGCCTACGACCCATGCACTTCTTGGAACCTCAGAAGCCAAAGGGAAAGGCAAGAATGTGGTCCCAATTGATAAATTCTCAGAGCCATATCTCAACCCTAGAACACCATAGTCCTCTGAATGCATCCTTTTCTCAACGAGCAAGGGGAACACGCCAAATGCACCCACTCCATATTTAGGGTAATAAGCAGATGATCTCAGGCGCAAAATCTCATGCGCATTTGACACATAAAGATCCATGAATGTATGGGGATCATCCAAATCTCTCTGCCAACGAAACGAAGCATCACCAAGAATGTTCTCCCCTTTATTATTATCAAGAGGACCTGAGACATGAAGAGGTTAATAGAAAAGGAATTGTGTTCTTTTGCAATTGCAAGTGCCAAGAATTCTAAACACCAGTATTAAAACCAAGATAAAATGCTTGTGCACATATTTTGAAAGCATGACCACTGATCGTGGCTACTTTTGAAAGTACAAGAGCAAAGGTACAAAAATGAACCTCAAGAAATTCCACCAACAAAAGATTAAAAGAACCTACTTTTGAATTCATTTTTAGCTGATTAAAGTCACAATGCTATAGAAATAAAGGGAGAAAAAATTACCCAAGCAGCCCATCACACGACAAAACTGTTTTTTGTTGACAAGAAAAGGATATCAAGAAAACATAAAAAAAGGATAACTTAGAAGCTTTAGTAGATTATCATAGATTTCTATCTTATTGATTATAAAAGCAATTGCAAGTTTTGATCATGATAGACTCAAATGAAAAAAATCATAAAACTCACAAGAAAAATTGCAAGATTTTAGAAAATGAGCTTCAAGCATAAGATTCAAATTCATTTCCATAAGATTTGATCCAAATCATAGGATTCAAATAGTAAATTGTAAGATTTCAAAAACAGTGATATTGGCAACCACTGTTGATCGTGATATCGGGAAAATGGAAAAAAAAAGTATCCCATTTTATGTTGTCTCAGATTTTTGTTCCACCAAAATACATAGCAAAAAGGATATACATCCCCACAAACACCTAAAATTCCAACCTAATTACTGTTACAGCATGAAAGAAGTGAGTAGTAACTAATATGCTGATTGGCAGCAGCTACAGAATAAAGTCAGTCGTGTATACTGTGAGAGACAAATGCTGAGTGTAATATGTCAATGAAAACTCAAAGGTTGGGGAGCAACATATTCATATATATTTACCACTAAAAAAAAGGTCCATATATCTTCTTTGACAGCATTACTACCAAGAGTTCATAACATGTCACATTCAAAGGATAAGGAAACTAGAAGGAAAAAAAAAGGAGAGAGAGAGAGAAAGAGAGA
>BMK_Unigene_023884
ACCTGTAATCTAGCTCCAGTGTCAGCGACTTAAATTTCAAAAGTGCCTATTAAACAACTGGCGACACATTCGTGGCAAGAACAGCCCCAAATCCCAATCCATGACCAGGACCATGATAGGATCTAGAAATGTGAACCCACAGCCATAAACGGCCTCATTTTCCATGTTCTCATCTTACCAGCAAGAAATTCCAACGTGGGGTCTATTTGCCGTGTCCTTCTTTTAAAAAGAGAACTCAATCGTCATCTCTGCAACTTGATTTCCATTCATTGGTGTCTCCAGTCACGTCTTCCTTCTTCAGTCTTCCTACATTATATATATTCCTATCGTTTCCATAGAAATTGAATACCTTATTTTGGAGGGCGTGCCCCGAAAACAAAGGCCTTGTTAGAGATATGAGGCTTCTTGGTTTCGTAGCATGCATCCATGTATGCATCTCTCTCCTTGTCCTACCTGCCTCTGCTCAAGCCCAAATCCTGTTTCAGGGATTTAATTGGGAGTCTTGGAAGAAGGAAGGGGGTTGGTATAACTTTCTTCAGAAAAGTGTTGGCTCTCTAGCTGATGCTGGAATTACCCATGTCTGGCTTCCTCCACCTTCACAATCTGCTGCACCCGAAGGTTACATGCCAGGAAGGCTGTATGATCTGAATGCATCAAAATACGGAAATCAGGATGCATTGAAGCAATTGATCGCTGCATTGCATGGAAAGGGAATCAAATGTGTTGCAGACATAGTCATAAACCACAGAACTGCTGAAAAGAAGGATGGAAGAGGGATTTGGTGCATATTTGAAGGAGGAACCGATGATGATCGCCTTGACTGGGGCCCCTCCTTCATTTGTCGTGATGACACTGCCTATTCTGACGGTACTGGAAATCCTGACACAGGTGAACCGTTTCAACCAGCGCCAGACATCGACCATATCAATCCAAGGGTGCAGAGAGAGTTGTCTGATTGGCTGAACTGGCTGAAGAATGATATTGGCTTTGATGGGTGGCGCTTTGATTTTGTTAGAGGTTATTCAGCAGACATTGCTAAGGTTTACATTGAGCAAACCAAGCCTGCTTTTATGGTTGGGGAGTTGTGGAGTTCTCTTGCCTATGGGCAAGACAGGAAGCTGGAATATAACCAAGATTCTCACAGGAGGCAGCTAGTGCAGTGGGTTCAAACTGCCGGTGGGGTTGCGACAGCATTTGATTTTACAACTAAGGGGATCCTCCAAGCTGCAGTGCAAGGAGAGTTGTGGCGTATGAAGGACGCAGCTGGAAAACCGCCGGGAATGATTGGATTGTTGCCAGAAAAAGGTGTCACCTTTGTCGACAACCACGACACAGGGTCTACACAGAATCAGTGGCCTTTCCCATCGGATAAAGTCATGCAAGGATACACATACATTCTCACTCATCCAGGAATCCCCTCCATTTTCTATGACCACTTCTTCGACTGGGGACTGAAGGAGGAGATTGGTAAATTGATTGCCATTAGATCTAGGAATGGGATTCGACCAGATAGTACTGTTCGCATCATAGCTTCCGACGCTGATCTTTATGTGGCCGTGATTGATGAGAAGATCATTTCTAAAATAGGGCCAAGGTATGATGTTGGCAACCTTGTTCCCCCTAATTTCCATGTTGCCACCTCTGGGAAAGACTACTGTGTCTGGGAGAAAAACCAGTGATAAATTTACCAGCAATATGTAGGCATTAAAAAAAACAAATTGGATCTCACCATCTTCACCCTTTTTATCCTAAATATATCTGAAGATAGAGATTAATGCCATTATGAATGACCTTGTCTTCCCTTTTGCAGTTGATTTTTAACTCGTATGTGTAAACCCTTTGGGCGAGCTTTTATGATAAATCAATCCTTCAATAAACAGATGAGGCTCTGATTGATATCATGTTGAATTTAAACAATGTAAGCAATTCTTAAGAATGCAACGTAGTAGTGAGAAGTACAAGATGCCAAGTGGCTTTAGCTCGTAGATCATAATAGTGGAGAAGCCACCCCTTAATTGACAACATGATCTACATTATGCCACCAGCTTAGCTGATGACAAGCGCCAACTATAGGTAGCTTGCACCTTTTGGACTGAATCTCTTCAGCACATGGGCACTCTGATCACTTACACATACATGACCTTCATTGAGTCATACAACTCACTGGGATTTTATAAAAAAATGGTAATTATCTCTTATTTGAAAAGTCTGTGTACTACTTACATACTAACAAGGAAAATACTTTCACAATGCAAGTTACATAGTGGAAAAAGGATGTGTAGAATTAAGGTTGATGTGGATGATGCTTTTGTTAGGGAAAGGCATAATGGAGATCCTGAATTGA
>BMK_Unigene_023885
TATAACCTCCTCTCTTTTTTTATAAGAACGATAACATGAATCCAACTGAAAATTTTATGGTTGCAAGGGGCTCTCATCAAGACCCTACAAAAATATCTATACATCACTACACAATCATTGCATGGAAGTGAGGTGTCGTACACAAAGATTCAGTTCTTTAACACAGAAAAATGCATCTTAAATAGTTGTGATATTACAAAATGGTGACATTAATCAGATCTATACTCAAACCAATTATCAGAACAAGAAGCACACAATCATAATCTTACCGACTGATATTCACCTGGAATACTCTGACACTGTGATCAGCTCCACAAGATGCAAGTTGCATGATCCCATCTCCATCCTCGATATTGTTTCTCCTCCATGCCAAACGGTGCACTGTGGAAACATGGCACAAGAATGGATGAAAGCGCAGAGCTGGAGCAGCAGATCCACCAGACACTCTCCACAGTTCTATGAGAACATCATCCATCCCAATGGCAAGAAGCCCGCCATTGCCGGAACCACCATGTCCAACCCATGACAACGCCGTGATGCTGTTTTTGAATTGTGGGAGAATCATGAGCTGCTTAACAGAAGTTCCGTTCTGGACAGCCCAGATCTTCACAGTCCTGTCCCTTGAACCTGTTGCGAATTCATGGCAGTATGGGTTCCAGGAACATGTCCATATAATTCTCTTGTGCGCCTCATGCCTGGCTATAAGCTGATAACTAACTTCTCCTACTTCTGATCTTTTAATCATGAACACAGAAAACTGGCGATCCCTAGAGACTGACAAAAGAAATTTATCATCATGGGAGAATTCCATCTGTGTCACTGTTAGACTGTGAGACTGCAGGCGTCCAACTGCTTTCCATGACCCAACTTCCCACAGCCATATTTCAGCGATAATGGCTGATTGTGCCTTACACGATGAAGCAACAAGCTTCCCCTCATGGTCACAACAAAGCGAGAAGAGTTCATTCCCATGTCCGTACAGCTTGTGTGACTCAGGCCACAGCGTATGCCATGCAAGTTGTTCCTCAATAGGAGGTTCTGTTAAAACAATCGGAACTGCATCTGGGATAGTCTCTAGGGAGTCTGAGACATCATGAATCTTTTCTTCTCGGGCCTCATTTGTCACTTGAACATAAATGGGTTTCTGCGACAGTCCAAGAGCGGACATATTTGCACCCAATATTTGAACCATATCTTGAGCATCTTCAAGGCAGTTAGATTGCTGTGGCATAGCATGGCTCAATGTCTTCAAAAATGATAATGGAGCTTCAAATACTCTAGCAACTTTTTCATCTGCTCCACTAACAAATCGATGGTTTCCTTTTCCTTTAATGACTGTGACACAGTTAATATCATGACCATGAACTTGTGGACGAGATATTTCATGCCAAGAATTCCTATCCCCAAATCGTACTTCATTTCTCCATGGAGAGAAAATACGAGTAGTCTGATCATGACTGACAGAGAGCATATATTCACCAGTCTTGGCCCAAGTAACATCTGTTACTGCTGCAAAATGGCCAGATGGAACTATTTGGGGCAGCCAATTTTGAACATCCACACCAACATTTTTCCACAAATGGAATGATCCACCATATCCATGAGCTAGAATAGAATCTCCATGTGGGCCCCAGGAGCCGCCATAAAACCCTAAGGCACAGTGACTCAGTTCCCCCACAGTAACTGCATTTATCCAAATACCAGTCGTCCGTTCTGGTCTCCATATCATCATTGTCTTGTCCATAGATGCAGATAAGATGCTTTGAGGTTGATACCAAACATTTTCCTCAGATGCTCTTAAAGGAGGCTGCCATTCAACAGAATATACCCAGTCTTCATGCCCAACAAGAAGAGATTCTAAAGACACCTGATAGGAAGAGCAACCAGCCAGGAATATGGGACCTTCAATATATGATGCCAAGCTTATTCCTTTCCTGTTTGGCACCTCAGAATTAGCTGGAGAATCATGAAAGGCAAGCTTCCATATGCGTATGCTTCTGTCCTGAGATGAACTTACAAGAAGGCGGCTATCCTTTTCACCATTGGTGCAAATAGGCAATGAGAAGTCCAAACTTCTGATCCAGTCAGTATGTCCCTTCAGCTCACAGGCATGAATAAACTTCCCTGTCCTTTCACCACAATAAAGATGAACCTTATTATCTAGACCCCCCATTGCCAAAACCATATGTCCCGTATTCCCTGGCAACTCTGCTAAAGAAAGCGCAACCATAGGTTTTGAGCCTACAACAAGAGATTCCAAACATGAAAGTTTACAGTCACCTCCAATGCTAGATGGAAGGATCATTTCCCATATGAAAACAGTACCATCAGAAGAGGTAGAAGCTATTATTGCTATAGTTTGAGAAATCATAATTCCAACAATGCATGTTACACCTTTCATATGTGGTTGAGGTGCTTCCATTACCTGCCGCCACTTTCTTTTTTTAAAACATATCCCCCATACGATAATGACACCGTCAGCACTTCCAGAAATAATAAAATGCTCCTCATTCTGTGGAACTTTGAATGCATCTTTAGTACTGGGAATCCAGTGAGTACAATTGACAATGGACTTATGCCCAGGAAGTGTAGTCAAAATCTGGGCACTCTTGGGACAGAAGATGGCGACTGCGTTTTGAGAGCCAAAAGAGACTAAATCGCAGGCGCCCCAGGAAACGTTATTGACGATTCGATTGCATCCTGCTCCAATGAATTCTGTATCCACTTCAACTTCAACTTCAACTTCAACGCTGCTGTTACTTTCCAGAGACATGTTGT
>BMK_Unigene_023886
CCCTCCCCCCCCCCCCCCCCACCCAACCAAAAAAAAAAAAAAAACTCCCAGACGGTTCAGTCGGTTCTTTCCCTCTTGATTATAATTCCTTTGAATAATAGGGAAGATTCTCATTAGAGTCCATACACTGGAACAAACCAGATCGTAACACCCGAAAGAGGAGTCTCTATTGCTGATTACATGTTTCAGCAGCCATTCGTTTAATAGAATAGCCCGAACCAGGTTGAAAGCCACTGATGAAACTATTAACACTCACTCTTCCCGAGAGCTTTTTTATTTTCTCAATCATAATGATGTAAAGCATTCATCAAAGTGGCAGTTGCAGTTAGTTTAACTACACAGATTAATATTCCATTACCACTTCTCATCTGCTTTTTGTACATAAGAACATCAAGCAAAAGAAATGCTAAGAATCCACCTATCTTCATAGTAGCAACTCAAGCATTACAAAGAATTATTCAGCCAAAACCAAAAGGCAAGAAATCATGAATCCTGACCTGAAGAAATATCTATTAAAAAAACATTATAGAGTATATGAGCCTACATTCGGTTTACACAATGTTGTACAATTGGGTATGAGAAACTCGATGACAAGTTCCTTAAACGATTTCATTGAGATCTGAATCAAAAAACATACCTGTCAGGTCTTTTAGACTTGCCTTAGGCAGGCACATTTTAAGTTTCAAGCAACTGGCTTGCATCAAGCTTATGAAAGACTTCGACTGCTTTCAGGATTGCCCCCTTTGTTCGTTCTCCCAAGATTTTTTCGCAACTTTTGCAGATGAATCACCAGAGTCCTCATTTTTAGCATCCTTAGGTTTTGAAAAGAAAGGATCCCATTCATGTGGGCCAACTGTACGCTGCCCCTCCTCCAACAAAGCATATTTCCAACTGTTCTCCTCCACAAAATCATGATCTTCACGATCTTCAATTATGTCCTTCCTCAATTTGGTTACTTTGTCAATAATAGCCTGTACAGCTACATCAAATGCATCTTGAAGAGTCTCTAGCTTAGACCGAGGGTCTGCATATACTAGCCCTGGAATGAGACTAATGACCGCCTCCCTCATGATCTTGACTTCCTCAGGAGAAATTTGACTTAATCTCTCCTCTATGCTAATGTTCCTCTTACGAATATCATCCTCAGGAATAAATACCGAGTACGTTGTATAATTCCTTGGAAGATGCCATGTGTACTGAGTGTAGGCTGAGCCAGGATGGAAGAAAACAGGTATACAACCAGCCAGCATTGAGTCAAAAGCTGACCTCCGTGTATAAGAGTCACCCTGAGGCTGGAGGCAAAATAGAGAACTCTGGAACATCTGCATTATACTGCTTGGAGAGTGACATTTGCTCTCGCCAAAATCACACTCCAGTAACTTGCACACCTTGGAGTTCTTGCACTGATCAATGATTTGCCCCCTGATCGATTTGGGGTTGTCAGGACGGGGAGCCCCAGCAAATGAAAAGAGCCATCGCCTGTCCAATTTTCTCATCCGTTCCTGCCAAAGAAACACATCAGAGTCCTTCGCTGGATGAAAGTAGGTGGGATACGGGATACCAAAATCATTCCCATTCCATGGGCTGGATTCAACAACCAGCATCGACATGTTCTTTGCAGCAGGTAAAAACAAAAGCTTATTGCCCCAATCTGTTTCAGTATCAGTTAATCTCCTGAAATCCCAAGTTATCCTCCCTGCCACCAGAAAATGGTCTCTGCCATCCATGACACTCCATTCTGGCCTATTAACAAGCCAGTCTACCAAAGCAAGAGAAGCAGCATCTCTAACTGAAATGTTATGACCCCAGAGGTACCGGGAAATATCCAACCCAGCATAGAAAGGCACAAAGACGGCGGCGGCAATGGAAGAGTCATTGGTCAGACACTTATATTGTTTCATTCGGTTACTGAATATCACATCCACCGCAAACTGATTTGTAGCGTACCACCCAGTATTCGAGAATACCCCTTCCTCATTCTCAAGTGGGGGACCTAGCCCTGCATTGCTGGTGAATTTACACATATTGGTCCAAATGCTAAGACTCTTACATTCCCTGAGCATCGCCTCATTGAATTCAGGCGGGAGATCGTGGACGTATATGTACCTGCCCCCACAAGGATCACTCTTGTTTTCAACTGTTCTCATCGCCCGCATAAATGGGTAATTCTTAGTGACGCGATGAACCTCAAAGGACCCTCTATTGAACGATATGGGCTGTACTGATGCATCCATGGGGCTGCCACCTCCGAGGATGGTGAAGTGGAAGTAAAATAATAAGAACCAGAACAGGGCAGACAAAAAGGCTAGAAAACAAAGACGGCCCCTAGAGTGCTTTCCAACTACCTTCTCCATCTGCTCGCAAGGAATGCTTACAGAGGGGCGGCGTCTCATCAGATCTTATACAACCCAACAACAATCAAACACAGATATCATATTATATCATATCATATCAAGTCCACACATGAATGTCCCCTCTTTTTCTCTAAAAGTCTCTTATATCAAATCAAATGCATGAACACAACAAACAAACCCAAACTATACATAAAAATCAATCGAATTAAGAACAAACCCTAAAAAAAAACAGCTCAATTCCATCAAACCCTAGGAAAACATCCAAATCAGTGAAACCCAGCATCAACAACAGGGAATCCCTCCCAAATCAGAGAAACTGGTTTGAAGAAGAAAAGTGTGAGAGAAGTTTGTTTGGATCTGGATCGATTTCAAGAGTTTCCGCGCTTCTCCCGGCATCAACAACAGGGAATC
>BMK_Unigene_023887
TGGATGAACATGCAGCAAAATCCCGTGCTTGCTAACTCGACCATGCAACCAGATTATTTGCGTCCGATGACTGGGCCAGTTCTTCAAAATCTTGCTGCTACAGATATGTCTCGCCAGTTGGGGATGCAAGCGCATATCTTGCAACAGAATAACTTGCAGTTCAGTTCTCCGAGGTCGTCTCAGCAGTCCCAACAAGTGGAACAACTTCCAAAGCTACCTGACACATTGAACCAATTAGGCTCTGTTAATCGGCTGCAACAACAAATGGATGGCATTAATCAGCAGCAGAGGCAACATTTGGTTAATCAGGCACTTCCTCAGAACCAAACTCAGACCCAGCTCTTAGAGCCTCAAATTCTGGCCCAGAACTTTGTTCAGCAGCAACAGCAGCCACCGTTGATTCAAAACCACCAGCCTCAAACTAATCTCTTCCCAAACCAATTGCCACAGCAACAGCCACAGTCTAATATTGCTCTGAACCAACAGCAAAACCGGATGCCAGTCCAGCTCTCCCACCAAGCAAATCAGCAGTTGCAACTATCCGAACATCAGATTAAGTTACAACTGTTGCAGAAACGTCAACAGCAACAGCAATCGGTCTTGTCACAATCAGCCCTACAACAGCCTCAACTGACCCAACTTCAAGAGCAGCAGAGACTGCTCATGGGAGCGCAGCAGCAGTTGTCAAACCCCAATTTGCTTTCACAGCAGCATGTGATCCCATCACAGATGGCCAAGAACACCCAAGCTGATATTCGGTCGTCACAACCCATGCAACATCAGCCACAGCAGAAACTTCAGAAGCAATCATTAATGCTGCCTGAGTTGCCTGGATCGGTGCTTCCTCCACCTCCACCAACGAATCTCCTCTCAACTCCTTCCAGCTGTTTATTGCCAAATGGAGCACAATCAGGGATCACTGATGATATTCCATCGTGTTCCACATCACCTTCTACAAACAACTGTCCCATCATTCCTCAATCAATCCTAAATAGGACCCACAGGGGAACATTCATAATGGATGATATATCACAGGCAGCAGCAACGGTCTTGAGTCCTGGCACTTTGGAAGCCATGACTACTGGTCCAAACTTAGCCAAGGACTTGCAGAAATCTGATATCCATATGAAACCTTCAATGCCCATTTCCAAGACATTGGGTCAGGGGACTGCCCCACAGACGTACCTAAGTACCCCACAAATGGATTGCTTGGACACATCATCTTCAGGAACTTCAGTCTGTATTTCTCAGACTGATGGACAATTGCAGCAAAACTTCCCATTATCAGCTTTCAATCCACAAGCAATGTTCAGAGACACTGCTCAAGATGGTGATGGTCCAGCTGATCCTAGGAATAATGTTCTGTTTGGAGTTAACATTGAAGGGCCATTGGGAATACCATTAACTCCTGATCCTACGGTGGCTAAGAGCATGGGGTCTGGGAGGGATCTCCAGAATCATCTGTCTTCAGACAATGTGCTAACTAACTATGGCAGTTCCAAAGAAGTTCAACAGGAATTATCATCCTCAATTGTTTCTCAGTCATTTGGGGCCCCAGGTATGGCATTTAATCCTGGAGTTCCAATAGATTCTAACATTAATGATGGGAGCTTCTTGAATGGAGGCTCATGGCCACCTCCACCTCAATTTCAGCGAATGCGGACATTCACCAAGGTGTACAAACGCGGGGCTGTTGGCCGATCTGTCGATATCACCCGTTACTCGGGCTATGACGAGCTCAAACAGGATCTGGCTCGTATGTTTGGCATAGAGGGACAACTTGAGGATCGACAGAGAATTGGCTGGAAACTGGTTTATGTAGACCATGAGACGGATGTTCTGCTCGTCGGTGATGACCCTTGGGAGGAGTTTGTGAATTGTGTTCGTTATATAAAGATACTGTCCCCACAGGAAGTCCAGCAAATGAGTCTAGATGGTGATTTTGGCAATGGTGTACTTCCAAATCAGGCCTGCAGTAGTTCAGATGGTGGAAATGCATGGAGGGGTGGTGGAAGTGGTCACTGTGACCAGAACTCTGGCAACCCATCGGCTGGGTCATATGATCACTGAGAGCAATGGATGGTGTTCTGCCATTATGGATGGGGGAGAACCAGATATGTAAATGGGTAACTAAAAGAATTGATCCTTTGGAACAGCAACAGATTAAATGTTCTTTTTGCAGCCCCCTTGGCATTGGAGTTCCTGTTGGTGTCCAAGTGGAACAGAAGAGGTCTCCATCAGGTGGAAGCTTTCCTTATGAACTACTTTAAATGAACAAACAACGACACAGGTCTGCAGAAAGGCCTAAAAAAAGGAGAGGCGCAGCAGTTAAAAGGCATGGCTGGCTTTGATATCTGAGTGAAATGGAGAAATGAGATTTTTAGAGGATAGTGGAATCCCCATAGGTAATTAAGTGGTAAATGCCAACTCATAATTCAAAACTTGTAAGCTTTATTTTTTCTTCTTAAATTTGTATTTTTTTTTTCCCAGTTCTAAATAGCTCACAGAAAGGTTTGTATGGTGAGCTTTAAGGTGTATGTGTAGATGTAATTTGCTTTGGAATTTCAGGCTATTTGATCAAATATAACCGAGAGCACAAAGGAGGAAGCTACCATTAACTGCAACAGGACAAGGGGGTTTTCCCAAATTTGTATAAATTATTTGCTGCCGTTGTATGAAAATGAAACTCTCTCTCTCTCTCTCTCT
>BMK_Unigene_023888
AGAGAGAGAGTCAGAGAGAGAGAGCATCAGCAAAGTTTTCCCTGATGAGTAAGTCCAGCTATATGAAAGCATATTCGAACTGGGAAAAAATAAAAGGGTAAAGGTAAATGGGACATTCGCGGAAACTTTCTGCTTCCCGTGTTCCATGTTTTATACTTCCTCTTACAGTAAGCACCATTCTCCTTTTCTCAATCTAAAAGAAATGAGGAAAGATTAGTTAAAATTATTCTTTTATTACGTGAATATGTTCGTGCTTCAAGACACATCAATATTTAGAAGAAAATTGTAAAGAGACCTGAAGGTCCTACCCAAGGAACCAAAAATTCATAAACATAAAATGACAGGGCTCATGTACAACAGCATCAAGGGCAGTTTGTATTTACTGCAAATTGGAAGTGGTTCAGATATTTTGACCGAACTGATAGTCATCCATTACACAAAAGCATTTATAGCAGCATGTAGCACAGTAACCAGTTACCAGATTGAGATGCCACATTTTTTTATTTTTACTCCCCACCGAAAGTCAAATTTGGATCAGGCATGATTTGGGTTGGTAAACTGATTAAGAGTCACATCCAGATTAGCAGTGGACATCAAGACAGGCTGTGCCACCTTCTGCTACATATATAAACAAATAGTAATACTCACTCTTAGAGCCCACGACTTTGAAGATCAAACGGTAAAAAAGCATATTTTCTGCCTGGGATATTAAGACAAGCTCATTCAGATTCTGCTACCTAAATGAACAAAATTCAATATCCATTCAAAGACAGCAAGTGGCAAGAGCAAACACTGGAAGATGTGACTGCTTATTTTGGCACTTCTTATATATAGGCCAATGGCTGTACATTTCCATTCCAAGCACTAATGAAATAGCTAGGAAGCCTAGGATCATCTCCATTGAAGAGAAATTAGGGAATGGCATCCCTGAGGATGGGCCAGTAAATGAACAGTGTGAGCCACCAAAATGCAAAAGTAGCAGTATTGCTGTGGGTTGAACAACAAATAGCATTGGTTTCTCTCAATGAGTTACCTATAAGCAGAATTTGATCATTTCCACCGTCAAAGCCTTCCATCTCTATCAGAAATTGTGTTTTAAGTCTTCTGCTCGATTCATGTTCACCTTCAGACTTACGCTGAGATAGTAGTGAATCTATTTCATCCACAAATATGACAGCAGGCTGACGACAACTGGCAACACCAAAAAGTGCCCTCACTAGCTTTTCACCCTCTCCTATCCACTTGCTTGTCAATGAACTGGCAGATATATAGAAAAAGGTTGCTTTAGCTTCTCCGGCAATCGCTTTCCCAATCATTGTTTTACCTGTCCCAGGAGGACCAAATAGAAGAAGGCCTCTTCCTGGAGAGCGGCAGCCCTGAAATATGTCGGGACGTAACAGAGGCCATATAACCATCTCAGTTACACACTTTTTTGCATGTTCCAGGCCAGCAATGTCATCCCACCGCACATTAGGGTCCCGATCCATGATCTCGTTACTAACATGTTCAATAAGACGAGGTTCCAGATTTCTTAATTTCTCTGGAAGCTCACCATCAGGGCCACATAACATTTCCAAACATCTTTTTGTTGACTCTTCTAATGCATCATCACACTTTCCTGCAATTCTTGAACCTGTTGTATTTCCTAAGTTTGTTCCATTGGATCTGATAGGAGGAACAAAATTACCACGCACACCACGACGAGAAATGCCACCCGACCTCACACCATAGTTTCTTGTATTTCCTATAGAGTTATATTCACTTTGTGGAGAAATAGAAGCACTTGGTGAGCCTGTTGATCCATGCTTTTGTCTCACGTCCATTTCCAATTTTACTCTTGCAGTGACAAATCCATTGGCAGAAGTATCAGCATTAGGTTCCTCATTGTTTGACTGGAATCTTGTGTTTTCCTGCCTAGGGCTAATAATTTCTGTGTACTGACGTTTTGTTCTCAGGCAATTCCCATAGGATTTTTCGTCTTCGGCTTGTGGAAATACAGAAGCACCACGGCTCTTCAGAAAATGCTGGCGATTTGAAACTGCCTTTTCTACAATAACACACTCCTCTGAGTTGCTACTGTCAGAATTCGGTAGTTTCTTGTGTGAACTGTTATTAGGCATTGAAACATTGCTGCCATACAATGATGTTAAGGTTCTTTGTGTCAGAACTTTTGTAGACTTGAAATTCAGTTTCTCACTCTGCCTGTCTGATTGGCTTGGCTCATATGAATGCTGCTCTTCACGGATGCCAGAACTTTGAAGGCCAGATGAACCAATGTCTATTAATGCATCAGAGTTCAATAAATCAGCCATGCCTCCCTTGGATTTGTGGAGAAAAGATTGGAAGTACTTTGACTGCTTAACTTTCTCAATGTCAACATCCGCACTTTTGAAGAAAACAAAACCCTCGTCTCTTCTTGCCTGTTCGAATGCCTGGCGATCGGATTCGGGGGCGAGGGATCTACGTGCGGAGTCGATTTTGGAGAGGGCTTCGACGCGGATAGGATGAATGAAAGCGGCGTCGATGGGGTTTTCGGAATTGGAGTCGAGAAAGCCGAGGAGGCGGAGGCCGAGGATCAAAGCAGTGGTGAAATCGCCCCTTTTGAGGGCGAGATCGGCACCGAAGAGGAGGGAATGCAGCCTCTTCAGCTTCTCGTCCATCTCCTTTCTCCAACAAACGTTTGAATCAGTTCTTTCCATCTTCTTCCCTCTTCGCTCGTTCTAATGTTTTCGTGGCTTTCGCGCGCTTGGAGAAAGAGGGAAAGC
>BMK_Unigene_023889
CTGATGATAATTTATGAGAGTCCCCAAGGTCAGATTTTCTGAGTGGAACTCTTCATTCCATAGTGAATTTGGGCTTTTGAGTAGCTATCAGAATACAACTCTTCAAATTGACAGGCTCAAGTCTTAAAAGGGTCCATTAATGTGATTGGCTTTTTGGTCAAATGTGGGCATTATTAAGGAAGCACATCCAGATGAGTTGGTCGTCCAAAACTTTTTAAGATGCAAGAACTGGGTGCATCTATCAGTTTTGCATCAAAGGTTCTATCTTTTACTCCCCTCTTAACGGATTTACACCACCTCTATCTTTAAATTCAGCAGATTTGCTTAAAGAAAACCAGCCAAAATAAGGGTCAAATCATCTTAGCCTGTCCAGACATTATCCATGAGCCTGCCAAACGAGCACAAAGGCCTATGAGATTCAATACAACATTTCCTTATATTTTATCCTGATTGTGGCTAGAAACCTACCAATGAATTTTATTATGCAATTTATTGGAAAAAGTTCTAGTCTATATAGGATATATAACAATTTCTTGGATGAGTCCAAGAACAAAAATTTATTCTCAGCTGAAAAATGTATTCCAGCACCAACATTCTGATGAATAATCATCTATCTGAACTTTCAACCCAACACTCCAGATTGGCTCTCCAAACTTTGCGCCATGTTGTGAACTTCCTAAGAGGAAAAAAAACAGACCAAGTTACTTGAGTTTTCATACCTCTCAAGCATTTTAAGCCCATGCTTTCATTCCAGGTGATCATGTGGCCGGAGTGACATAAACATGGCAGCATAATGCCAAAGGCGGCGCTCACTGTCACCATTTTCCAATGGCTGAACCACAGGGCACTGGGTCCTTAATTTGGAACGGCGCCAAGCCAACTGTATGTTGATGGCTGCCCATGTTCGCCAGTGCGATGAGTAATATCTCGCCGTTCGCTTCAGTCTTTCATTAGCAAATTTATACCGGAAATGGTCAGTGATGTAACGAAGATGCTGTGCATCTAGGCCAAAGGCCTCTGTTGCTTCTACACAAATGAAGGTAGCAGACGAAGCTGGGAGACGGTCCATGAATGGGCGGCGAAGGCACCAAGAAAAGAGCTCATCCCCTAGGAAATTTCCGGGGCCCAATATGCACGTTGCCACCATGCCTTTGCTGAGGGTCTGGCTGCTCTTTAACTGTCCACGAGTGATAAACACCATGCGTTGAACTGGATCTCCTTCTCTAATTATCTTTTCATCCTTTGAGAAAACAAGGGGTCTAACTCTATCACAGATATTGTCAAGAATTAAATCATCCATGTTTTGGAACAGAGGCACCTGTTTTATAAGATCTATGCAGAGATAACGCTTGATGTCGCGTCTGAGTCCTTGTGGTAGGTCATTGATCATCTCCATCTCATCCTCTCCTCCCATTGCAGCCCATCTTTGCCGTTCATAGCGACGGACTCTTTGTCTCAAACGCGAAGGCAATTGTCTCCGCTTCATCCACCATTCCATGTCTCGACATCTCAGTTGCATCTTTCTCTTTTTTGCCATGACTGCACTCAAAAACACCTGTATATTTCCTATCAGCAGAGTGAAGAGTAATAGACCACTAAGAACGCAAACTATACTGAATATTACTTCTTGCCATTGGCTGGTGGGCTCAAGTTCGTTGCCAAAAGTGCTGAGTGTCATTAAGCCCCAAAAGATGGGATAGAGGATTTTAACCACGAGAGAGTTGCTGGAAACAACAGGGAGAGCCAACTGGTAGATCCCATAAGGAAATGACCCATTGCTGTCTAAACATACTGGAATTTTGTTGGTAGCTGTCGCATTATTGTCACAAGAGTATTCACCCATGTCTAATAGGAAAGGAAGTCCATAACAAACCCCCTTTCTGCAGGATAAAGACACAAGATTGCAAGTATTGTGCATCTCACACTGTTCACGAATGCATGATGCCACGCGTTGAATTGCTAGAATATACCAACAACCCCCGGCAACATGAGAGGCAATAAAATACGCGATGAGATTCAGGGCAAAGCCCCACCAGATAGTACCGAAAATGTAACCTGTGACCTTCTGCATTCTCCTCATCAAGCAGATACTATGGTAGACTTTTGGTAGAAATTGGAACAAGAAGATCACCAAAAGAATTGTCATTATCACCTTAATCTCTTCTTGTTTAATCAACTTTGGCACGACCAACCAAAATACTGTCTGGGGCACGGGCAGTATGACGAAGGCGTCGAACCAGAAGCCGTTGACGGACCGCACGTAGTGCGACGCAATCGCACGCGCGTCCCACACGAGCTTCCCGCAACCCACCACCAGCGACTCCCGCGACACGTACGCGAGCCTGAACTGCAGCCAGACATGGCACAGGTGAACAGCATCCGCGCACGTGCGAAGAGCGGTGACGATCGCCGCGAGGCTCCCATTCATGTAGAGGCAGGGCGTGCCGTCTCTCCCAATCGAGAGCGCGTAGAAGAAGAGCGGGTCGATGGCGAGAGCCACTCCTCGCGCGAGCAGGAACGCGCGATTCCACCTCTGCACGCGCTTGCTGCGTGGGTCGAGCACGCGCCCGAAGATCCAGGACGAATACCTCCGGCTCCGCGACGGTGCGGCCCGGCCGGCGCGAGCCTTGTCGCCGCCCGGGCGCGCCTGGATCGGGATCAGCGACGAGCCTGCGCACGCCTCCCACTCGGGCGCGTGCGCGCGGTCGCAGCTGGTGGAGTGGAACGCAGGCACGCCCGCCTGCGTGCATGCGTAGCACTCGATCGAAGCCGATATGTTGTTCTCGTCCTCGTTTTCATCATCCGTATGTACCTTCCACTTCTGCAACCCTCCAAAGCACTTGGAGAGTCCAACAAAGGAGATGATGAATCTGGAGAAGGACAGCATTCTGCAAGGCAGGTAAACATGGGAATTAGAGGTGGGAAGTTGTCTCAATAGAGAAAGAGAGTGAAAATAATGGTATTAATCAGACAAAGCGGGGATATAGAGGGGAAAAGGAAGAAGAGATGGTTGTGGTTGGCATGGGAGAGAGAGAGAGAGAGAGAGGT
>BMK_Unigene_023890
CTCGAACTAAGAAGTTTCGCGAGCCACTGCAGCAGACCTCAAATCTCCTTCCTCTTCAAGTTCCTGTAAGTCTTCTTGCTGCGCCCGACCGACCGAGAGCACAGAAAGTGAGAGATGAGGAAGCGAGATCTTGCGATCCTTCTACTCTCTGCGTTCGCCATATTCTTCTCTCTTCAGCACGGTGGGGATTTTTCATTCCAGGAGGCATGGTACCATCTCTATGATGAATACCCAATCAAATATGAAGCCGAGCGTCTTCCACCGCCAGTTGTAGCTGATCTAAACGGTGATGGGAGAATGGAGGTTCTTGTGGCAACTCATGATGCCAAAATCCAGGTTTTGGAGCCTCATGTTCAGCGTGTAGATGAAGGATTCAGTGAAGCACGTTTGCTGACAGAGGTGTCCTTGCTGCCAGACAAAGTCCGTATATCATCGGGAAGGCGTCCTGTAGCTATGGCTGCTGGTTTTGTTGATCGCACTCAAAAACATGGAGAAATACGAAAGCAGGTTTTGGTTGTCGTGACATCAGGTTGGTCTGTAATGTGTTTTGATCACAACCTCAAAAAACTCTGGGAGAATAATTTGCAGGGGGATTTTCCTCATGGTGCTCATCACAGGGAGATAGCAATTTCTATAAGCAATTACACGTTGAAGCATGGAGATGCTGGATTAGTTATTGTAGGGGCCAGGATGGAAATGCAGCCACATGTTTACATGGATCCATTTGAAGAAACCATGACAGAGAGAAATGCTGAGCAACACCGAAGAAGTGCTACTGAGAGAGAGGTCTTTGAAAGCTCTGGTGTTGTGGATTTGCGCCACTTTGCATTTTATGCATTTGCTGGTCGTTCTGGTATATTGCGCTGGGATAGAAAGAATGAGAATATCGAGACACATTCCTCAGATGCATCACAAATGATTCCACAACACAATTACAAGCTTGATGCTCATGCTTTAAGCACTCGCCATCCTGGAGAGTTTGAGTGCAGAGAATTCAGAGAATCAATTCTTGGAGTTATGCCACATCATTGGGACAGGAGGGAAGACACTTTGTTTAAGCTAGCACACTTCAGGAGGCACAAAAGGAAATTATTGAAGAAAACGGCAGGAAAAAGTACAACAAACCCATTTCATGTGCCTGAAGAAAACCATGCTCCTGGAAGGGATTCAACTAAAAAAATTCCGCGGCTAATTGGACAAGCTGCAAATTATGCTGGATCTGCTAAATCTAAAAGGAGGTCACCTTATGTTCCTACAATTACCAACTACACTCAACTTTGGTGGGTCCCCAATGTGGTTGTGGTACATCAGAAAGAAGGAATAGAAGCTGTTCATTTGGCCTCTGGGCGCACTATTTGTAAGCTTCATCTACAAGAAGGAGGCCTCCATGCTGATATTAATGGAGATGGGGTTTTAGATCATGTCCAGGTTGTTGGGGGAAATGGAGCTGAGCAATCTGTAGTGAGCGGCTCTATGGAAGTGTTGAGGCCTTGTTGGGCAGTCGCAACATCAGGTGTTCCAGTTCGAGAACAACTCTTTAATGCTTCTATATGCCATCATGCTCCTTTCAACTTGTTCCAACATGGAGAGTTTGCCAGAAGCTTTGGTCACACTGGTGATGCAAGTTCCCTGGAAGTAGCAACACCAATCCTTATCCAGAGAAGCGATGGCCACAAGCATCGGAAAGGAAGCCATGGTGATGTTGTGTTCTTAACGAACCGGGGTGAGGTCACTTCTTACTCGCCAGGCTTGTTGCATCATGATGCTATTTGGAGATGGCAGCTCTTGACTGGTGCGAGATGGTCAAATCATCATCCTCCATCTGGCATGGCAGAAGCCACCAGGGTGGTACCGACTTTGAAGGCATTTTCATTGCGTGTCCATGACAAGCAAGAGCTGATTCTCGCAGCTGGTGATCAGGAAGCTGTGGTGATATCTCCTGGGGGCAGTCAGTTGGCTTCCATTTATCTGCCCATGCCTCCCACACACACCCTGATCCCAGTTGACTTCTCCAATGATGGACTCACTGATATTATTCTAGTAACATCGAGTGGGGTATATGGTTTTGTACAGAAAAGGCAGCCAGGCGCACTCTTCTTTAGCACACTGTTGGGCTGCCTGATAGTTCTGATGGGATTCATATTCATCTCCCAACACCTTAGTTCCATGAAGGGGAAACCGCGATCTTCCTCTGATTATAGGTGATAAAATCCCCCTTGTTGTAATAGTGCGTTACTTCCTCTTCAACTTTAAAAGCACATAGTTGATGTTGATTTCCCAAGACTGCCTCAGCTGCAATACAGAAAGGACCTTTGCTAAGATGGATGTCATGAGATCAATGGACAACAGCTGATCAAAATGGGATTAAACTGACCAAAATGCAGTGAGGGATTTCTCGGCCTGCCTTTTTCATCCCCCGTTCCTCATGTAACAAATGTGTTATTTATGTGGCATGTGCATGTCCATTTTGGGGTGAATAGTGTTGTAGCAGACTTCCAGTGACTCACTGACTTGATATTATCTCAAATACTGAAATATTTCACCTCGTGCAGGGTTGATCACTTGATGAAATTTTCCTAATGACATGGAGAAGTTTGGTGTTTGCTCTTATTTGTAGATCTGTCTCAATCTCAAGTTGTGAGACCTTGACGTTTATATGAATGTAAATATGGGATGATATCGTGTCTATTTCTAATCATCATCC
>BMK_Unigene_023891
GAGCGAAGCAAAACGCCTCGTAGCGCTCGCGTTATCCCCAAACCGCTGCACAGTCGAGAGAGCGTAGCAGAGTAGCGGAAGTAGAAAATGTCGGCCGAATCGGCTAGAGTTTCGGCATCCGCTACCGCTTTCCAGAACTTCCACAGCTCTCGAAGGCTCCTCTCTCTTCCTTCGAATCGTTTCCTTCGACTCAAGACCTTCGCCTCCAGCTTCCGTCCATCTTCGGCGTCCGATTTCTTCGGAAATGTCCGTCTTCGATCGAGATCGACGGTCCCGATTTCACATGAGAGGAAAGGAGGAAGACTCTCAGTCGTCGCCATGGCTAGTGAAGATGCAAAGAGGGAGGTGCCGTTGAAGGATTATCGAAATATCGGTATTATGGCCCACATAGATGCAGGGAAGACTACTACAACTGAACGGATTTTATATTACACTGGAAGAAATTACAAGATTGGTGAGGTACATGAGGGAACAGCTACAATGGACTGGATGGAACAGGAACAAGAAAGGGGCATCACCATAACCTCTGCTGCAACTACCACCTTTTGGAACATGCACAGAATTAACATTATTGACACTCCTGGCCATGTTGATTTCACCCTTGAAGTTGAACGGGCCCTCAGAGTGCTTGATGGTGCGATATGCTTGTTTGATAGTGTTGCCGGTGTTGAGCCGCAGTCTGAGACTGTATGGAGACAAGCTGATAAATATGGAGTTCCTAGGATATGCTTTGTTAACAAGATGGATCGTCTTGGAGCAAATTTTTTCAGAACAAGGGACATGATAGTCACAAACTTGGGTGCTAAACCTCTCGTGGTTCAATTGCCAATTGGTGCTGAAGATAGTTTCCAAGGAGTCATTGATCTTCTGAAAATGAAAGCAGTGATCTGGTCTGGAGAAGAATTAGGTGCAAAGTTTGTATACGAGGAGATCCCAGCTGATCTCCTGGACTCAGCTCAAGAATACAGAACACTAATGATAGAAACTTTGGTCGAGCTAGATGATGAAGCCATGGAGAACTACCTTGAAGGAGTTGAACCAGATGAAGAAACCATGAAGAAACTTATTAGAAAGGGAACCATTGCAGGTAGTTTTGTTCCAGTTTTATGTGGTTCGGCATTTAAAAACAAAGGTGTTCAACCGCTGCTCGATGCTGTTGTGGATTACTTGCCTTCACCAATTGACGTGCCACCAATGAAAGGGACTGATCCTGAGAACCCGGAAGTTACCATTGAAAGAGCGGCAAGTGATGATGAACCATTTGCTGGGCTGGCTTTCAAGATCATGAGTGACCCATTTGTAGGATCTCTTACTTTTGTGAGAGTCTATGCAGGAAAGTTAGGTGCAGGTTCCTATGTTCTAAATGCAAACAAAGGGAAGAAAGAAAGGATTGGAAGACTTCTCGAAATGCATGCTAATAGCAGGGAGGATATTAAAACAGCTTTAGCTGGTGATATTATTGCTCTTGCGGGTTTGAAAGATACAATTACAGGTGAGACCCTATGTGACCCAGATAAACCCATTGTACTCGAGCGGATGGATTTCCCTGATCCTGTTATTAAGGTTGCAATAGAACCCAAGACCAAAGCCGATATTGATAAGATGGCAATTGGACTCATCAAGCTTGCTCAAGAAGACCCATCTTTTCATTTCTCGAGAGATGAGGAGATCAACCAGACTGTTATTGAGGGGATGGGGGAGCTGCATCTTGAGATCATTGTCGACCGTCTTAAGAGAGAATTCAAGGTCGAAGCTAATGTAGGTGCACCACAAGTTAACTACCGTGAAAGCATTTCAAGAATTTCTGAAGTGAAATATGTCCACAAGAAACAGTCTGGGGGACAAGGGCAGTTTGCGGACATTTCAATGAGATTTGAGCCCATGGAGCCAGGGAGTGGTTATGAATTCAAGAGCGAAATAAAGGGTGGTGCAGTTCCGAAGGAATATATCCCAGGGGTGATGAAAGGGTTAGAAGATTGCTTGAGTAACGGTGTTCTTGGTGGCTATCCAGTTGTTGATGTCCGTGCTGTATTGGTTGACGGCTCCTACCATGATGTTGACTCAAGTGTGCTAGCATTCCAGCTTGCAGCTCGTGGTGCTTTCCGAGAGGGTATTAGAAAAGCAGCTCCTAGAATGCTGGAACCTATTATGAAAGTCGAGGTTGTTACACCTGAAGAGCACTTAGGTGATGTTATTGGTGATCTTAACTCAAGGAGAGGACAAATCAACAGCTTTGGTGATAAGCCTGGTGGTTTGAAGGTAGTCGATGCATTGGTGCCCCTTGCAGAAATGTTTCAATATGTGAGCACTCTCAGAGGGATGACGAAAGGGCGTGCATCTTACGTCATGCAGCTAGCCAAGTTCGATGTTGTCCCTCAACACATCCAGAACCAGCTTGCTACTAAAGAGCAAGAGGTAGCTGCTTGATTTCCTTTCATTTCCAAGCACTTGTATGAATAGAATTGAGCTGTTGAATTTTCACAATTGGAGTTTCAGATTCAAGGTGCTGCTTTATACGCTTTTTTCAATATATTGATAATGTAAGTAAACATTTTTAAGTGGAAAAAAAAAATGTCATTCATCTCCTGATTTCAACTGTTGTAGATCAGTCTTCAACTGCTTTCAGCTTTAACCAGATTAGATAATTTCCATAATTTCCACCTTATCCATGCGGTAGTGGACCACATTGTGAAGGGAGTGTATCCTGAAACCCACGCTTGTGAATTTCGACCTATTTTTAT
>BMK_Unigene_023892
GTAACAGGAGTGAAACGTGGCCCACTTTATCAGAAGGTGGGAGAGTAATTTTGGGCGGTATGGGCTTCTCAGATTGTGCCAACTGATGCATGTAGAGGGCTCATCTCAACAAATTTTCTGGGGCCTTGACATTATAAAGAACCTTATTCCCTTCATCTCCATTCTTAGAAAAAAGAGGTAATTTTATTGGATCTCTGCACCGAATGCTGCCTCGAGTATCAGGCTTTCTCCTGTTTCGATGGTGTAGTTGTATTTAAAGAATTGGTTTTTTTGACTGGTATTTTGAGTTGTTGTGGTTGTACTGGATTCACCTTACAATTCTAGATTTATGTTGACAGCACACCTTCCCTACTCAAACCGTTTTAATTTGACAGTTTCAGCTTCATCTCAAAAACCCACCTCCAAAATCCGTTTTTTCATGGTTTTGGTTGAAGTTATTCTTATATAGATAGGTTTCTAGCCTTTTTTTGGGTCATTTGTGGTTTTCTCTGTTGTCATTTCTGTTGGGTTTTGGATATTTAAGATTCATTTACAACAACCCATCTCACAAATCCTTTGTCTTTGGCCAAAGAAACCCAGAGTTAATCCACAAACCCGCTGCAAATCCGGTTTTTCCAGTGGTTATTGCTGTGGTTTTGTGGTAAAGGAGGTGGTTTTGGGTCTGTGATCATTCTCTGGATAGGATTTTGAGCATCTCACCTTCCCTTCACAGACACTCACTTATCTCTCCCAAAGATACATTTCCTTTCTCTTCCCTGTCTTCTGCTTGGTTCCTTTCTCCTTTTGCCTCCAAAGAATCTTCTCCATAGACTCAGCCTTTCCTCACAAGATTTCATTTTTGCTGTCTTTTGCAAAACACCTACCTTTAGGAATCAGCAACTGTTGCACCACTTGGGTCGTTGTGTTTATCTCTAAAAAAAGAAGATTTCCTGCTTTCTATGTTCTTTTTGCTCGACGTCAATAAACATAATCAAGATTTATGACATCTACCTCAGAAAGTTCATTTTTCCAGCATTTCTGGTGTTGATCTTCTCTGGAAAGTAAGTCTTTTTCGTCAATTTCTGGTGTCCAACAACCTTTTACTCTGTTTTCTCTGTTATTTAATACCATCTCAGATCTCCAAGAAACCCAGTAGAAACCACCATCCCAACTTTTCACGGATTTCCCATTGGCAATATTCTAGAGATGGTGGGATTGAGATTGAAATTTCTGGTATGGGTTTTTCTTGCTGGGCTTCTGGGTTCTGCTGTGGATGGTCTTGGTGTGAATTGGGGGACGATGGCCACACATCCCTTGCCTCCTAAAATTGTTGTTCAGCTCTTGAAAGATAACGGATTTAAGAAAGTCAAGCTGTTTGATGCGGATGAATCTACCATGAAGGCTCTTGCTGGGAGTAATATTGAGGTGATGGTCGCTATCCCAAACAACATGCTTACCACCATGACTAGCTACGATTCGGCGAAGCAATGGGTGAAGAGAAATGTCACTCGTTATAACTTCAACGGAGGAGTAAACATCAAATACGTAGCAGTTGGAAATGAGCCCTTTCTCTCCTCATATAACAATTCGTTCTTGAATGTTACTTTTCCGGCACTACAGAACATCCAGAGGGCACTCAATGATGCAGGTGTTGGCGGCACCATCAAGGCCACTGTGCCCCTTAATGCCGATGTTTACAACTCTCCTTCTAACAACAATGTTCCATCTGCTGGGCGTTTTCGGACCGACATCAACGACCTCATGACACAGATTGTGCAGTTCCTCAATGAGAATAGTGCACCATTCACTGTGAACATCTACCCATTTCTAAGCCTATACAGTGATGACAACTTCCCTATTGATTTCGCCTTCTTTGACGGTGCAAGTAACCCAATTGAAGACAATGGAAATCAATACACCAATGTTTTTGATGCCAACTTCGATACATTGGTCTCGGCTTTAAAAGCAGCAGGATTTGGTGACATGCCTATTTTGGTTGGAGAAGTTGGATGGCCAACCGATGGTGACAAAAATGCCAACAATGCATATGCTCAAAGATTCTACGCTGGAGTCATGAAGAGGATTGCATTGAATCAGGGGACACCTCTTCGGCCTAGCAGTATAGAAATATACTTATTTGGTCTGATTGATGAGGATGCTAAGAGCATTGCCCCAGGTAACTTTGAGCGGCATTGGGGAATCTTCAGGTACGACGGGCAACCCAAGTTTCCGTTGGATTTTTCTGGCCAGGGGCAGAACACGTTTCTAGTAGGGGCGAAGAACGTCGAATATCTGCCACAGAAGTGGTGTGTTTTTAACCCCAATGCAAAGGACCTAAGCAAGCTAGGAGACAACATAGACTATGCATGCAGTCTCTCAGACTGTACTGCTCTTGGATATGGGTCTTCTTGCAATAACTTGGATGCTAATGGGAATGCTTCCTATGCATTCAACATGTATTTCCAAGCACAAAACCAGAAAGAAGGGAGCTGTATTTTCCAAGGTCTAGCAAAGATTACTTCGCAGAATGCTTCAACTGGGAATTGTGATTTCATCGTGCAGATTGCTGCATCTCCTGCGCTTGTACCATCGCTGGTGTCAGTGGTGATGTTTGTAACAGTCCTTGCGGTTTTCTTTCTCTAGTTATTGTACGTGTAGATATATGTAAATTTTCATTATTTGTTTATTTTGGTGGAGATTCTTATGTCTTTAGGCATTTGGATTAGTGTTATTTCTTAGATTCATTGAATAAATCTGAGGGACCTTTTGAGTCTGTTGGCTAGAATGGCATTTTGCATTTGGACTAGAGGCATTGTTGGCTTGAGGATTTCCTAAATGAGTGCAACATCGTAACTTATTTCATCAGAATATGTGGATTCTTCGAGGTTCTTACTGGCCTAAAAGAGTTTATGTTGGACCAGATTATCATGAAGGAGAGCATGACATGCCCTGTTGAGCCAAAAAGAACTCTGACCAAATACAAGCCACAGGCAGAACCAAATTTTACATGGTTGTATGGTGCCACTATTGC
>BMK_Unigene_023893
GTGCCATTTGGATCCCAAGCTACAGGGATTTTGCACGAAGTAAGTTACTGTAGTCTGGCAGACTATCAAAAGATTCCAGTCGTCGTCTATTCTCCATCCAAACTCCACGATAAATGACCATGCCATCCTTAATCCTTCTCCTCCTGCAACAGAAAAAACCTCATTCCCCCTTCCTTCTAGAAACCTCATCACCACTGAAAAGCTAGGGTTAGGGTTTCCAGAAAACCCAAATCATCATTTTCTTCTACTACTGCTATGAGATGCTGCTGTTCAGGTGCTTGTAATTACTGCAGCAGCTGCAGAGCATCTACAGATCTCTCTCTCTGATTTCCATTTCCCTCATTGATCATCGGTTAGGGTTTCCAAAGCTTCTTCGTCTTCTTCTGCTCCTTTCAGATGCAGCTTAGACGCTTCTGAGTACTGCAGCAGCAGCAGAGCATTCAAAGACCTCTCTGCTTTCCATTTTTCCTCATTGATCATCGAAATTCAGTGAGAAAAATGTTGAGACGGAGAAAAGTGACTGAATCGGAGAAGAAACCCGAGTCCTCAGATGAGAATAAGACGGATAAGATCGATAGCGAACAAGACAAGGAGGAGAAAGAGAAAGAGAAGAAGAAGAGCAGAGAAGAAACGGAAGACAAACGTAATAAGCACCAACATCAAAGATGGTCGTGCGTGGACAGCTGTTGCTGGTTCATTGGCTGCATATGTTCAATTTGGTGGTTTCTGCTGTTTCTCTATAACGCCATGCCGGCGTCCTTCCCACAGTATGTGACGGAGGCGATCACGGGCCCGTTGCCTGATCCACCGGGTGTGAAGCTGCAGAAAGAGGGGCTGTCGGCCAAACACCCGGTGCTGTTTGTACCGGGGATTGTGACCGGGGGACTGGAGTTGTGGGAAGGCCACCAGTGTGCGGATGGGTTGTTCCGAAAGCGGCTCTGGGGTGGGACCTTTGGAGAAGTATATAAGAGACCTTTATGCTGGGTTGAACACATGTCATTGGACAATGAAACTGGTTTGGATCCATCTGGTATAAGGGTCAGACCTGTCACAGGGCTTGTGGCAGCAGATTACTTTGCTCCTGGCTATTTTGTATGGGCTGTTTTGATTGCTAATTTGGCACGCATTGGTTATGAAGAGAAAACTATGTATATGGCCGCATATGATTGGAGAATCTCTTTTCAAAACACTGAGGTTCGGGATCAATCTCTCAGCAGAATAAAAAGTAATATAGAGCTTATGGTAGCTACAAATGATGGGAAAAAGGTGGTGGTCATTCCCCACTCTATGGGAGTTCTATATTTTTTGCATTTCATGAAGTGGGTTGAAGCACCAGCTCCGATGGGGGGTGGTGGTGGTCCAGACTGGTGTGCTAAACATATTAAGGCAGTAATGAATATTGGTGGACCATTTTTAGGTGTTCCAAAAGCAGCTGCAGGGCTGTTCTCTGCTGAAGCCAAGGATGTTGCTGTTGCTAGGGCAATTGCACCTGGTGTCTTGGATTCTGATTATCTTGGTCTTCAAACTTTACAACATGTGATGCGCATGACCCGAACATGGGACTCAACCATGTCAATGATTCCAAAAGGGGGAGACACCATTTGGGGTGGCCTAGACTGGTCTCCAGAAGAAGGATATGACTGTAGTCCTAAGAAGCAGAAGAACAATGATACACATATTTCAGCTGATAATGGGACAGTGAGTGTGAGTTCTCAATCTATCCATATGAATTATGGAAGGATTATATCATTTGGTAAAGATGTGGCAGAGGCACATTCATCCCAGATTGAGCAAATCGAATTTAGGGGTGCTGTTAAGGGCAATAAGCTTGCTAAATCAAATTTGTCTTGCGATATATGGACGGAGTACCATGAGATGGGTTTGGGAGGCATCAAAGCTGTTGCTGACTATAAAGTCTACACCGCCGGATCCTTCTTGGATCTGCTCAATTTTGTTGCTCCAAAGATGATGCAGCGTGGAAGTGCTCACTTTTCATATGGGATTGCAGAGGATTTGGATGACCCACAATATAAGCATTACAAATATTGGTCAAACCCCTTAGAAACGAAATTACCAAATGCTCCCGATATGGAGATCTATTCTTTGTATGGGGTTGGAATACCTACCGAAAGATCATATATTTACAAGGCATCATCTCCTGCTGAATGCTACATTCCCTTTCAAATTGATACCTCAGCTGAGGGTGGAAAGGGTGGCAGCTGTTTACAAGGTGGAGTCTATTCAGTTGATGGGGATGAGACCGTGCCTGTTCTAAGTGCAGGCTACATGTGTGCCAGAGGTTGGCGCGGGAAAACCAGGTTTAATCCTTCAGGAATTCGAACTTTCATCCGGGAGTATAATCATGCCCCGCCATCAACTCTTTTGGAGGGACGGGGCACCCAGAGTGGCGCTCATGTTGATATAATGGGGAACTTTGCATTGATTGAAGATGTTATAAGAGTGGCAGCTGGAGCTAAAGGTGAAGACTTGGGCGGCGATCAAGTTTATTCAGATATCTTTAAATGGTCCGAGAAAATCGAACTAAAGCTCTAGCTTCAGCCTGTAGTCTTTGAAACCTACCTATTCAATGGTCTATTAGAAGGATTGGTGTATATGATGTAATGTGTCGCCTCATTTTATTTTTATTTTTTGAATGGTATCCTTTAATCTTCTATCATTTTGTACCTTTTTATGGAAGAGATGAGACGTGTGTCAAAAAAAG
>BMK_Unigene_023894
CAAAGAGAGAAAAGAAGAAGAAAGAAGGAAGATAATATACAAGAAGATATATACAGAGAGAGGGGAGAGGGAGGTGTTAGGGTTTGAGATTTGTGTGGTTTAGTGAAATGGATCAATCGCCTCCACATGAGCAGCAGCAGCAGCTGCAAATGCAATCCCCAGGCAGCAAAGGCGACATGATTGATTGCGTCATTGCCCTAGAACGAGCACTCCTTCCCTGCTTGCCTGCAAGAGAGCTCCAAGCAATTGACCGTTCTGCTCATCCTTCTCATCAAATTGATGTAGAAAGGCATGCAAGAGATTTTATGGAAGCTGCAAAAAAGCTTCAACTGTATTTTATTGGTCTACAACATCAAGATCAACCAACCAAGGAAGAAACACTTAGAAAGGAGATTGCAATGATGGAAGAAGAGTTGAAGACCAAATCTGAGATGATCAAGAAGCATGAGAAACTAATTCAAGGGTGGAGGAAAGAGTTGAAAGACCAACTCGATAAGCATATCACAGAATTGGAGAGAGTGTAATTGTAATTATACCCCCACCTAGTGGGAAATGGCTTGGCTTGGTTTGGTTTGGTTTGGTTAGGTCTAGTCAGGTTAACCCATCTCCCATTCTCTCAACAGCTGACACATCATCTAAAATCTTTTCTAGATTTTGTTTTGTTTGAATTTTTGAACGTATTGATGCCTTGTAAATGAATTTGGAAATATTCTAATTCCCATGAGATAAAATACTCTCTCAGGGTTATTGGTTGAGGGCAGATAATGGTTGGTGATCACCATTCAAAAAAGAAAAGGAATGAGTGAGTTAATGATTTTTCAAGCTTAGTTCTGTTGTAACTGATAAAAATAAAACAAAATTATAAAAATAAAAGCAAGAGCAAAATCTAAAATCTGTTGCATCAATGAATTTGAATGTATACAGTGTATCAATGTGAGATTCAAGTGGCAGGAGTTTGGCGGACCTAGGATTTTTGTTTGACAGAAGTTGACCCAAATGCGTAGTTGCGTTTTTTGGGTGCAAACACAGGATTTTAGTGTGGGTTTTGGGCGTGGATTCAGGATTTTCATGTGAATTTAAAAAGTAGTCCCCAAATTTTCATATCGGTTTTGGAAGCGGACCCAGAGTTTTCCATTCCCCATGCTGCACCGCCAGGCGCCAGGTGAAGTGCAAGGCATTTATCTTATAGGCCACCTAAGTTTGAACCCCTTCTTTTAATTTAAAAAATGAAACTCTGCTTGGTGAGGCAGCTCTGCCAAATTCTGGGAAAAAAATCTTGTGCAATTGAAGTACATAGTAATGATATGGAGAAAAGAGGCAAGGTCAGATGAATAGGTTTTTCTAGTCTTGAAATGGTCCGAATTTTCTGACTTATTTGGATGAAGTTTTGGATTTCGTTCAAAATATTTTTTTTTTTTTAATTCTGAGAGGAAATTCTCAACTATTCTGTACAAAGTTCCCCATTTATTATTGGGATTATCATACTAGTGGCCTAGATCAACCACACTGTTCTGTCCAGTGATGTTTGCCTGCAAAGATCAATGAAAGTTAGATTTGGGATTAAAAGAAAAAAATGGTAGTTTTGATGATAGTGCACTTTTTCTGATGATGCTTAAGGACTTGCCGGGATCTGAAGAGGTTCAGGATAATATGATATATAGTCCTGAATTGATATGTTTCCTTTTTTGTGCGATATTTTTTTTTTTAATGAATGCTTGTCAATTTATTATCTCTAATGACTGCACATCAGGGTAACGTATGAATGGTATAATCTTGTTTCCCTCTTTATTACCTTCTCTCTTTCAGAAAGTCTTGAGCTTACATATGTCTCGAGTTTTGCAGGTCCAGGTATCCCTGCTTCTCAGGATCGGGCCTTGTAATTTTATGCAAGCTTACTTGATAATTTGTGAACAGGTTGCCTGCGGTGTTTGCCCAACAAGTTTAAAGGATTAGCAGGAAAAATGGGAGTGGAGGAGAGTCATGATGCTTTCTAAGCCAAAGCCCAGGTTATGCTTCTGTGCATATGCACTATCCATTATTATGATGTTTTGTGTTCTTATTGTAGGGGTTGGAGCAAATGGAGCTTTTATATTCTATCAGACATTTACAACTGCTTAAAGTGTTTGAGAATAGCCTATGAATGGTGTTATATTGGCTTTTTCAAGAATATTCTGTGTAGTTTACCTTGTGGTTTACCGGTGTTACCACATGGACATTTGCCATGTGATTTTGACCATTGCTTCTTATCCCATTGGTATAAATGTTTCATATGGAAATTGAAGAAGTGGCAAGTATCTCTGCACAGTCCCTGTCCATTGGGCAATATTGGGACTTGGAAGTATTAAGAACAGTTGATGTCCAATAGCACTGCTAATGGTTGAATGATTAAAAGGTCTTAAAAAATGTCTCATCTTACTCAATTTTGGTTGGGGTGCAGAGTATTACTGTCACTTTCCTTTGGATTGTCTTTGTACAAATATCCTAGCAAGCAACGGTGTCATGTTAGAAAAATAGGCCCATGCTTTGTTGTGGATTTCAGGGCCTGCTTTATATGTTGGTCTTTGTAAGCATGGTTCTAGCCTATGCCTATGGCATTTAGGACCTCTGAGAATAAGTTCTACAGCAGCTAGTTTAGTATTCTTGGAACACTGTTTTTTATTAGTGTTTTCCATGATCTTCTGTAAAAACATGTTCTTCTTTACAATCATTATGATGGCTGAATACTCCTAATTGTTCCTGCATTATTTGTGCAATAGATCTACTGTGTCTTG
>BMK_Unigene_023895
GCAGAACGTGCTTCTCGCATCACAGTTTGTCTTTCTTTCCCCACTCTTTATTATGATTCTTCTACAAGTCCGAATTTGAACTAGTTCCTAGGAGTCGGTTTTTGGTTGAGAGGTTACTGGGCTTAATAGATTTTATCAAAAAATATGCGAGTTTGCTCATGATTTGGTTGGTTTAACATGAATGTCCTATTGCCTTTTGATAAATCATAACTGTTTAAAGATATTATAAAATCAGGAAATTTTGTACCACATTGATTGCTCTTTTTGTGGCCAACATTTTTGTTTGAAATTGTGAAACTACCGAACTGGAATGATGGAAATATTTAATGCTACATTAGACCATATTTTTAGCCGCGCAATCTGTACATGTAGCTTCCACCATTTGGTGATCTGAACTGTTCAAATGATGCTGCCATGGATGGGGAAACCTCCAAAGCTACCCATGTTGAATGATACTGTTTGGTAATTTAGTTTGCAGTAAAGGAATGTGAACCATTGGCAGTATATTTGCAAGCCACCAATTAAATAGTTATCATCATCCAATGGGTAACATCAAACATGGTGCAGGCCCACTGCATGATGTAGCTCGCCAGGTGAGCGGATATGTACTACGGAATAGTGGGCTTTACGACTGTTTTCCAGCGAAGAATCTCATCATATCTCACTCAAGTATGATGTAAGAGCTACCATTCAAACAAACAAACAAAAAAAAAGTATGATGTAAGAGCTATGGCTTTAGCCGTAGTAACTTTTAACAGAATTGCACAAGTATCGAGTATTGTGCCTGCAACAATGGCATGTACATATCCAAAGACATGGGATTTATTTTACAGTGGAAAACAATATGTATTGGCATTCTCTTCTTGTTGTCATCGTTGTCAATTTATGCCATGTTTTCATTTGCAGATTAAGAGGAAATTACCTAAAGT
>BMK_Unigene_023896
GGGTTTTCAGGTATATGGTTCTAACCCTAGCACTGTCTATAGCCTCCTTGTTGATTGTTACTGTCGCGCCGGGATGGTCGATGGGTCGGTCGAGGTTTTCCGGCGGATGTGCGAAATGGGGGTCTCTGTTTCATCCTATGCCCGCTCTGCGCTGTTAAATTCGTTGATTGATATGGGCAGAATTGACTCAATATTGGAAATTTATGACAAACTCTCTGAATCAGCATCAAAATCCAATCTATCCGTGTACAACGTCGTGATCAGTGCCCTTTTCAATAAGGGGGAGGCTTTAAAGGGTTTGGATTTTCATCAGGCATTGGTCAGGAGGGGCGTCAAGTTGCGCATTGCTGATTGTAACAAGATTCTGAATAGCCTGTGCTGGAATCAGATGGGAATTGCAAAGGATTTCTTCTCTGTGCTGGAAGAAATGGGTCCGAGCCCAAATGTCATAACGCATAGTACCTTGATCAATTCTTATTGTAAGGAGGGTAGATTGGACGAGGCGATGGGATTTTATAAGATTATGATGGAGAAGAGTATAGCTCCTGATGTAATTATTTACAGTATTCTTATTAATGGTTTTTGTAAGGTAGGTAGGATGGAGGAGGCAGATGGCCTTCTTTCAATGGCATTGAATAGTGGGATTAGGCTAGATGTTGTGATTTTCAGTTCGCTTATTGATGGGTATGTTAGAATTGGAGATGTACAGAAGGCGTTTGAATTATATGTAAGAATGTTGGAAGGGGGCATTTCTCCAAATGTAATCACTTATAGCATTCTTATTAATGGGTTTTGTCAGAAAGGCAAGATAGGGATGGCTTGTGGGCTCTTTTGTAAGATTATGAAGCACGGTTTTGAGCCGACCATTTTTACATATAGTAGTCTGATTGATTGCCTATGCGATTCTGGGAAGTTGAAAGATGCATTTTATTTATATGAGTACATGATCACTAAGGGTCATATTCCTGATGTTGTCGTCAATACCATGCTTATAGAGGGTCTTAGCAAGGGAGGAAGAATGGTTGATGCTCTAAGATTTTTCTTCCAATCAGTAAAGAGAGGTATAGAACCTAACATTGTTCTTTATAATGTATTAATTGATGGTTGTTGTAGTGCAAAGAGGTTAGATAATGCACTGAAAATCTACAAACAAATGGGACTGGATAATTTATCCCCTGATGCAATTACCTTTAGTGTGCTTATCAAAGGATTGGCTAAGCAAGGCAAATTGGAGGAGGCATTGATTCTTTTCTTTCAAATGCTAAAGAAGGGCTTCTCACCCGATGTTGTATCTTACTGCACTTTAATTGATGGGTTTTGCAAGATAAATAATCTACAGAAAACCTTCAGGATTCTCAAGATGATGCTTGGAAGCGGCATCATTCCTGATGTTGGCATTTACAATGTTCTCATAAATGGTCTTTTCAAGGAGGGCCGTTTAGGAGAGGTTCCTGAGCTCTTCAATCAGCTTGTAGAACAGGGGTTGCACCCCGATGTTGTTACCTACAATACAATGATCAGTGGTTACTGCTGTGTGAAAAACTTGAGTAAAGCGATTCTACTTTATGAAGATATGATGGGCAAAGGACTCCAACCCAACACTATTACTTTTACCATTCTAATCGATGCCTTTTGTAAAGAAGGTAGAATGGAGGATGCAGTGTCAGTTTTCACAACAATGCTTAGAAACGGTCCTGTACCCAATGTTGTTACTTATAGCTGCTTGATTGATGGCTATTTCAAATCTTTACATTGTCAGAATGCAATTCAACTTCATGAAGAGATGCTTGGAAGCCGCATCTCTCCAAATATTGTCAGTTACAGTGTCCTTATCGATGGTCTTTGCAAAGAAGGTCGAATGGAAGAAGCATCTTTGGCTTTTCATTGTGCTATAGACAGGGGTCTGTTGCCTGATATTGTGGCATATGGAATTTTGATTCATGCCTACTACAAGGTTGAAAGATTCGCTGAAGCCTTAATGCTGTACAATAGGATGGTGGCTGACGGTGTTGCGGCTGATAGTTTTGTATCTAATACAATTTCAGAATGTCTTCGTAGATGTAACAGTCTAGACAACGTTTTCTACTGATGCAGTTATGCTGTATCCTTGAGTTGTCTCAGGCTTCCCCCAAACTTGTAAATTCTTCAGGTTTCACGTATTCATTGATTATAAAATAACACATTATTTTGTATTTTCTTGATTATATTACGCAGCATTTGATTGGATGCTTTAATTTAAGAACTTGCAAATCATGCCTGTGCTTAGCACAGTAGCAACCAACCATATTTTCAACATAAAATCTACATTATACATAATAGAACTTTGATAAATGCTGCAGATAAATATAAATTTCAATATGATATTAGAACAGTATCCTGACATCAAACGTTGCAATTCAAGGTTCCAATTAAGAAAAAAAAAAGAAGCTGAAATCCAACTATAATTAATGAAATAACAAAAATACTTTATCCTTATATTGCCCGGCGAAAGTGGCTGCTTCCTCATGAATGGATATGTATAGTGATCCTAATTGGATTTGGGACGGGTTAGGGTTTTGCTACAAAAATCTTATGTAGTGCAGTGCAGTGGAGTTTGGAGTGGGATTAGATAGCCCTGCCTTGCATCATTTACAACTACTTTAGATAATTTTAATGAGTCTTGACGTAAAAATCTTACATGCTGCAGCTGTGCAGCAAAAGTCAAAAGCATCAAAATATGAGAGATAGTTAGTTCAAATTCTTATGAATACATTAGAATATATATAATATAGTTTTTGTTACTATAATATTTAAAAATAAAATCTGCTGACTCTATTGAAAGTCAAAATTAAGCAGTCAAAATCTATGGGGGAGTATTCCTATGCATCTAT
>BMK_Unigene_023897
GAACGAGCGAACGAGAAGAGCGGAAAACCCTTGACGAACGAGAAGAGGGAAAACTTGTGACGATCCTCCTCTCTCATTTCTTCTTCAACGAGTACAAAGCGCTCTTCCCCCTCTCCTCCAATCATCCTCGACACCTCAGGTTCTGCCCGCCTCAAATCTGCTCCATCTTCTCTTCCATCACAATCTGCTCCGCCGCATCCTAGATCCTCCCCACCTCAGATCTTCTCAAATATGCTCCGCCGTGAGCCCAGATCCTCCTTGGCATCCAACGATTCTGTCCCCAATGGATGCAGAAGACCCAACTCTCCAACTGCGGCTCCAGGTCTAGACCCCCTCACAACAGCCATCCCAAGTGCAGTTTCCAGGCTCATGGTCTGTGACGGCGGCCATCCCTGTCGAGACCACCTCGCAACAGCCATCCCCATCTCAGTTTCATGGCACATGGCCGTCAGGGACGTCCATCCCCGTCGATGTCACAGCCTTCTCGTAACAGCCATTCTCATGTGAGGCGTCCATTCCAACTGAGGTTTTGTAGGTTTTCCCTCTCTCTCTCTCTCCAATTGATGTTTACGATTGTAATTGATTTGGATCAAATTTGTTTGCTATTTATTATTTTATTTGATTTGTCTTCTCTATGAAAATGAATCCAGCAATTTGAGCATACTAGGAAGTTTATACAACCTACGTTACATTAACATAGTAGAATCAGATAATTTTGTAGGAGTAATCCCACAATTCTGATGCCCCTAGTATGGCAGTAATGGATGCATGTGCCCATAAACACACACATCGAGAAAAAAAAAAGACTAGGCTCAGTCAAGGATGAATCAAAATTGAAATGAAACCTAATCCGCCTACTACATCTACGAATCTAAATAACTGTCAATGGTCGTGCAGGGCTAACCAACCAACTACCAACCCAACCAAAACTCTAGAGAAAACTTAGGGTTTGGGTTGGCATTTCTTCCAAGATTGATAGAAGGGTTTGGTGTGGGTTGACCACTTTTTTTGCTAATGGAGATATCAACCCTATCAGATTCTAATTAAGGGTTCGGATTCACCTTTCAACTTCGACATTGAAATCGGACCAAACATTGACTATTAGTAATTATAACATTTGACATGAAATTAGTATTATTAAAATAATTTACTACATCCTTAATAATTAGTTGCCTATTACTTTTATTTGGTTTTGCTTTGCATGTATTGTCATGGTGTGGTTCTATTATTGTCCTTAAACCGTCCAAAAGAAAAATGCAAGTCCATCTTTACCAATTAATACATTTATACCACAAGTTGAGGAGGAGAAAATACCAGAAGTTGGATTTATTTTTTACAACATAGAGGAGACACTTATAATATTTATGCTAAATTGGCGGGTTTTAGTATCAGACGAAGATCTGAGACAAGGGTGAATAATGAAGTCGTGAGGAAAATTTTGTATGCTCCAAAGAAGGTTCTTGGAAAGAAAATTTAGGCGATGAATCTATAAAGTAGAGACAGAACTCAGATACGTGGGAAAATTGTGGGGCACGCCTTCAAATTAAAAGAACAAAGGAGGGGCAGTGGGTGGTATTTAGAATTATTGTAGAACATACTCATTTATTAAGTACCCCTAGAAAGAATCATATGCTACGATCACACCGTATAGTCAGCGCTCCCAAGAAAAAAATTGGTCTATACTTATGGGGCTACTAATTTATGGCCAAGGGATCAAATGGCACTATTAGAGCTTCAGGCGGGTGGAAGAGATAAAGTTGGTTTTATTGAGACAGATTCTCGAAATCAAATTAGAAACAAAAGGGAAGAAACAAAAGATCAAGATAGTGAAATGTTCTTTGAATACTTTAAACAAATGAAAGAAAGAGACCCAAGATATTATTTTGCTATTGAGAAAGATAATGATGATCACATTAAACATGTGTTTTGGGCTGATTACTATTTTCAAAAGTTATATGAGGAATTTGGCAATGTTGTTTCATTTGATACAACATACAATACAAATAGATATGGTCTCGTTTTTTGTGCGTTCACCGAAATTAATCACCATGATCAATCAATATTATTTGGATGTTGCCTAATATCAAATGGAACTTTTGATACATTCATGTGGGTTTTCAACAAATGGATTAAAGCAATGCAAGGGGACCCTCCAAAGGCAATCTTAACGGACCAAGATTCTGCAATGACAAAAGTGATCAAGTTTGTTTTTCCCACTACATACCACCATTATTGCTTGTGGCACATTATGCATAACTCACAAAAGAATTTGGGTGGAATTGTGATTCATAATCCGGATTTCATCAAAACATTTAAAAAGATTGCATACAATTCTATCACAAGAGAACATTTTGAGATGGCATGGAAGGATATGTTGACAGAATTTGATCCTGTAGACAATGAATGGCTGGATTCGATGTACAACATTCATGAGATGTGGATGCCAACGTATTTCAGAGACGTATTTTTTGGAGGGATGTCTACAACTTCAAGTTGTGAGAGTATCAATGCCTTCCTTAAGCAATACGTGACACAGAAGAATGGTTCGTATGATTTTATGTTGTGATAAGAGCAAAGCATCACAACTCAAAAATATCTTCAGTTGAAGGCTGATCATGACACTATAAATGAAAAATCAAAATTGCTGACAGATTTGCCAATGGAGAAGAGGATGTCCAAAATATATTCAAAAAAGATGTTTTACAAATTTCAAGAACAGTTCACATACATAACATGCGGCATTGTTGAGCTTATATATGATGACAACGAGAAATGAGTTTATAATGTTTCACCATTCAAAAATAACTAAGAAATTTAACGAACCGTACTTTTCAAAAAGGAGTAAAATGTCCGTGTCAATTTTTTGACCTTGAGGAATTCCATGTGGACATATCATTTGTGTTTTCAAACAAAAGAAAATTTATGAATTGCCTCAATAGTAAATTTTAAAAAGATGGACAAGGTTCGCAATAATAAACAATGAATCTGACAGTAGCGCATGCTCTTCATGTGATGGTTCATTGCTTGCACAACATAGAGATTTATCATATGATGCTGCAATAGTCGTAGATGAGGCATCCACGTGTAAAAAGGCATACCAACATGCGAAAAGTGTTTTAAAAGATTTAAAAAAGAGTATTCGTGAGATAAATGAAAAGAAAGTAATGACAAAAGATGATAATAAAAGAAAAGACAAGGGGACTTGTCATGAAGAGAGATATCTTGCGCCAAAGTATGCTAAGACAAAGGGTCGTCCAAAGAGATTG
>BMK_Unigene_023898
ACTTCCCCTTCTCTCTTCGTCGTTCCGACGACGTCGAAGCAGCTCTCTCTCTCTCTCGTCAGCCACCTCCCACAGACGCTAACGTGCGCCTCTCTGCAAAAATCTTCCCTTTCTTGCTCTTCTTCTTCGCCGCAAAGCCCAACTCTGCTCATTCTAGCTCGAAGCTAGAACCCCAAAACCCTAGCTTCTCTTCTCTTCTCTCTTCTAGAAGATCATGGTCTTTCTCTCTCCTAGGGTTTTGCAGGTATAGAATCGCCACTTATAATGGCTTCTTTCCGCCCATTTCCTCCTCAATCCTCCTTTCCTCCGCCTAACCAGCCTCCTCTCCCTCCGCCCCACACCCTCCCTCCAAACCCCTACCCCCAAAATCGCGGGTTCGCCGGAGGATCTCATCCGTCCGTTGCTCCTCCGTCTTCCTACCCACCCAATTTCAATCAGATCCCCCAAAATCCCAACTTTCACCATGCTTACAACCCCTCCTCCCCTCACTTTGCCCCCTCGCGGCAGCACCCGCAGTCGCAGCAGTACCCTTATCAGCCCCCTTCATATCCTCTACCTGCAAATCCCATGAATTTGCCGCCACCACCGCAGCCGCCGCAGTCGGGGCATCCTCTCTACTACCCATCTTCTACTTCTTCTTCTAATCCCTCCCAGTTTCCCCATTTTGATGCGCCCCCACCGCCACCGCCGCCGGTGCCTCCGCCTCCCTCGTCGCCGCCACCTCCACCTCCCCCGCCTCTCCCCCCTCCATCCCTACCCCCACCGCCCCCTCCCTCACTGTCCGCTGACAAAGAAATTGCAGTTGGCGGGACTGGGCGAGCGCGAATCCAGGAAAGGGGAGTACCCCAGAAGGATGTGAAGCCTGTGCCTGCTCTGGGTCCTGTGAAGCAACATAAGGTTTCTGGTCCTCCGGTGGGGAAGAGTGTTTTGCCGCCACCACCTCCCAATGGCAGGCCTGCAGTGGGTAGGGTGGAGACTGAGGAGGAGAGGCGGATAAGGAAGAAGAAGGAGTATGAGAAGCACAGGGAGGAGGAGAGGAGGCGGCAGCAGATGAAGGCGCAGGCCAATGTGGCAGCGCATAAGCCGCAGATGGTGGCATCTGCTTCCGGTGTCAAGGCGCATGGGTCCATGACCGGGTCAAGGATGGCAGAGAGGAGGGCGACCCCAGTTTTGGGTGGGGAGAGGTTTGATAACAGGCTGAAGAAGCCAACTACATTCTTGTGCAAGTTGAAGTTCAGGAATGAGTTACCGGATCCAACAGATCAACCAAAGTTATTGGCTTTCAACACTAACAAAGATCAATATACCAAATACACTATCACATCATTAGAGAAAATGCACAAGCCCAAACTTTTTGTGGAGCCAGATCTTGGGATACCCCTAGACCTTCTGGACATCAGTGTATATAACACTCCTAAGGCCAGGCAGCCCCTTGCTCCTGAGGATGAGGAGCTGTTGCAAGATGATGAGGCGGTTACCCCTGTCAAACTAAATGGTATAAGAAGAAAGGACCGGCCCACTGATAAAGGTGTCTCTTGGCTTGTTAAAACACAATATATTTCTCCTCTGAGCACAGACTCGGCGAAAACGTCAATAACTGAAAAGCAAGCAAAGGAGTTGAGAGAAACAAGGGAAGGTCGTAATCTTTTCTTGGAGAACCTCAACAATAGGGACAAACAAATCCAGGCCATTGAAGAATCATTCAAGGCAGCCAAATTGGCTCCAGTTCATCAAACCAATCCTAATCTAAAACCTGTTGAGATTCTGCCGTTGTTACCTAATTTTGACCGATATGAAGATAAATTTGTTATGGTTGCGTTTGATGGTGAGCCCACAGCTGACACAAAACTCTACAGACATTTAAACCAGTCTGTTCGTGATGAGCACGAGTCACGGGCTATCATGAAGAGTTTTGTTGCATCTGGCTCAGATCCATCTAAATCCGAGAAGTTTCTGGCATACATGGCTCCTGCGCCAGATGAGTTGTCGAAGGATATGGATGATGAGCAAGAAGATATGTCGTATTCCTGGGTTAGAGAATATCACTGGGATGTAAGGGGTGATGATGCTGATGATCCCACTACATACCTTGTCAGTTTGGATGAAAATGCTGCAAGCTACTTGCCTCTTCCAACTAGGCTTGTGTTGCAAAAAAAGAAGGCAAAAGAGGGCAGATCTGGTGATGAGGTTGAACATTATCCTGTACCTTCAAGAGTTACTGTAAGGCGTGGGTCAGTTGTTTCTGTTGAGGAAGTGAAAGACACTGTTGGAGTGTCCTCGAGTCATGGTTATGTAAATTCTAAAGTAGACATTGAGAGCTCAAAAAGAGGGAGGTCTGCCAGTGAAGATGACCTTGAAACACAAGATAAAACTGCAAGACAAGACGGTGATCATTTTAGTGGGGAAGAAGATATGTCAGATTGATTGTTAATGACGGGAATGAAAAGAGTCTCGAAGGAGATTTTCCCATTCACGGAGAGTTGTATATCTTCCACCATCCATTTTTCCTGGCAGAAGCAGAACTCATTGGAGGAAGCTTTCACCAACTGCATATGCCACCATAAAAGCCAAAAGCTTGGGTCTTTTACAATAGGAAAAAAAAATGTGTACTATGAATTATTGTGGGACATGTATGGACATAAATGGAGATCATATTTTTATAATTGCAAGCATGTGTATTTTCTACATTGAAAATTTTCAAAATGATAGATTTCATCTCCCTTTGGCCTCCATGTTGGTTAATTAAAAATTCCATTTGTTGTCATCTTTTACA
>BMK_Unigene_023899
TTCAAAATAGAATTAGGGTTTGGAAGGCTTGGATTAATCTACACCTGTATATGGATGATCACGAACTGAAAATAAGAAGAGAAGGCAGGCAAAGGAGAAAAAAGTACCTTAAACCCTCACTCTTCTTGGTACTTTGACTCAAACTATTCTTCATAGATTACAATTGTGATTTCCAGTCTCAATTTTGCATTAATAGGAAAGGCAACAGCATTTTCCATCACTACAATGTATATAAGAAGAATATCTTTGTAAAAAAAATAAAAAAAAAATAACTACTTAATAAAACACAAGATAGCCAACACAGCCTCACCCCCTACCATTATCAGCACCTAAATTCCCTTCTACATGTACTGTCTGAAGTGATTCGGAACCCTGTGAAGTTAAACTCTCCTCTACCTCATCCTTTAGGGAGGATGTATCCATCACTGCAACTATTGTCTTCGTAATCTCCTCTTTCAATTCCTTTGCCTCCTCAATCAAACCACTTTCAATCTTCCCCTTCAACGCATCTATCTTACCTCTCAACTGTGCTTCTTCTACTGTTCTCTCTATCTCCTCCAATGTCACTTTGTTGATCTTCCCTTCCTTCTCAGCCAGACCTGGAAGAGAAGTTGCCTTCTTCCCCAGCCCCACAAACTCCAAATTAGCTGATTCCAACATCCCCTTCAATTCCACCTTCGCCTGTTTGACCTCTGCTATCTGATCCTCATTTAATGACTCTCCTTTTGCCACCCTTTCCCTTGCATTCTTTAAAATCTCCATCTTCGGCTTTGCTTCTGTTTCAAATTTCTGGTTTATCTCTTTCTTTAATTGCTCCCTTTTGGCTTGCCACTCAACCAGCCTGTCAACCTGGGTCAGCATTTCTAGCTTCTGGTTTAACTCAAGGAATGATCCAGGTCGGGATAAACCATGCTTAAATTTCTCCAAAAGCCGGTCTACCTTTCCTTTTAATATAGGATTAAGGGGCTGATCAGGTGATTTGGATAGTTCCATTTGAAGGGATTTCACCTCCTCCTGCAAGCCCAGAGAAATAAAAGCATTGGTCATCTCCTTGTCGACTTCTTGTCGCAGTTTCTTAACTGCCTCCTCAGAGAAAATGGGGGTGGATGACAGGCCCTTGACTTCGCTTATGTTCTTTTTTAGCCTTTCTATCTCAGCTTCTATGGTGGCAGTTGATACAGATGAATCATTGGTGACATCAGATGGCTTCATGCTGCGTTTCTTCTCAGGATCTGCTGCAACGCCTTCCTGAAAGCCACCAAGAATCCGGAATTTGAGGTTGCGGTGATGGAGCAACTTTTCAGCATCCATATCTGACAGCTCATCCATGGCCTTCAGTAGCATAAGCTTTATTTGTTGGGAAGTCCAAGACGGATCAGTGTGTGCACCACCAAGAGGTTCCGGAATTATTCCATCTGCAATTTTAAGCTTGCACAGTTGCAAAGCTGTAATCTTTAGTTTCTCAGCTGCCTTAGGAGCCGCTTGCGCACTTCTCCACAAGATCGCAGCACATGCTTCTGGGCTGGCAACATAAAATACGGAATTCTCCAGCATAAACAATTTATTTGCACAGCCAATAGCAAGAGCTCCACCAGAACCACCTTCACCAATTACAACAGTAATGATTGGAACTTTCAGGCCAAACATAGTCCTCAGATTTTGGGCTATTGCTTCTCCTTGACCAAGCTCCTCGGATTTGAGATCAGCATATGCCCCTGGTGTGTCAACGAATGTGATGATGGGAAACCCATGATGATCTGCATATTTCATCATCCGCAAAGCCTTCCGATAACCATGTGGAGTTGGCATGCCGAAGTTGCGATTAATGTTTTCATTTGTGTTTCTACCTTTCTGATGGCCAATGAATAAATAACTTTTACCATCAATGCTTCCGATGCCAGTCACAATTGCTGGATCATCATAACCTGCACGATCCCCATGAAGCTCCACCCACTTGTCGGTAATGTTCAATACATGGTCAAGAAATGTCGGCCTGTTAGGATGCCGAGCAATACTCAGGCGTTGAATTGGAGTCAAATGTGTGTACAGATCTTTCAAAGCTTGTCGATATTTGCTCTCCAGAGAACTAATTTGATCACTGAAATCAAGGCCAGTTTCATCAGCCATTTTGCGCACATCAATGATTTTCTTTTCCAAATCGACTAGCGGCTTCTCAAAAGGAAGTGTCACTGGCTTGGGTTTCTCCGAAAGTGGTTTGAAATAAGAAAGGTAACTCAGGTGCCCGCTTTTGATGCTTGGGTCAATATCCTCTGGCCATGGATAGTCATGCTTCTTTGCGTTCTTGATCCTTGACACAATGTGGACTCTCCACCCACTCCTGGACCTAGCTCTTTTCACCTCCTTCAACCAAACTCCATTAATCCCTTTCAATGAACTCCCAAGCAGACCATTGGCAAAGAAATTCTTCTTAAAGCAAATATGTCTTCCAAAAACAAAACCTTGACCTTCTCCTACACTAACATTAAGTGAAAGGGATGGAGAAGGAGAACTCATCTCACAGAACTGAAAATTTATTTATGCTGGTGAACAACAAAAAGTCAACTGCTTCGTCACTGAACAAATGAACCCACCTGAAGCAATGCAATTTTCATGCTCTTTTGCTACACGAACATCGGATTGGAAAGGGAATGAATCTCGAGGTTTCAGAATTAGGGTTTCTGAGATTGAAATTCTACTTCCAGTTCAAGCTTCCCAATCATAAAACATGGAGAAGATTACTGCAAGAGAGGAAAAAGAGGCTCGTGAATGGATAGCATCGACTTCATGGGGCCCACCATCAAAGTGGGATCTTACCTCCACGTGGC
>BMK_Unigene_023900
ATGCGGCCATTGCTCTGAGACAGGTCTCTAATCCAAATTCTAATCTGTCTTAATCGTTTGTTAGCTTTGCTTAATTGTGTTTAGTTGGCTTTGGTAATATCTCTTGTTCTTAGGACAGTTTTGTCATTTTCTCAAACAGTAGTAGTAGTAGTAGTGTGGATTACCAATTGAGGTAGTTCCTTTTGCTCTCATTGGTGGAAATTGTAGGACCCACCTCTTCGGAAATGGTTTGCTATCGTTTTCTGCAGGATCAGATGAATTATCAAAATAGCTTACCAGATGGGTATGTATGGATAGTGACGTTCATATAAAGCTGTTGGCTTTTATTTGCTTTTATTGGAGCCTTGGAGGGGGATGATGAGAATGAAGGGGTGGGGCCCAGTTGTGATGGGTTGCAAATTAAAGGTATTGGGTCCCAACCCATTGATTGCATATGCAACGTGGGAATTAGTATTACAATTTATTAGTAGCTCTTTGTGTTCATCAGACCTTTGCTCCACCGTTGGATTGAATCTAAAAGAAAAACCCATGGTTGGATGTTAATAAATCAAGGGTGAGGATAATCTGATGCCGTGATTTTTTGGATGACCTTTAGAGGAAAAGAGACGTTGCAATCCTTTAAAAAAAAAAATACATCCTTTCAAAAAAGAGACCTTTCAATCCATCACAGTATCGCTTCACACCTCCAATGACAGATATGCATTTAAGTGGGCCCCGGCGGGCTGGGCCCAATGATCATATATTTTGTCACATGTGGCCCACGTGTTTTGAAGTGATGACAAAGTAGACCAGCTTGCAGATTAATATCCCTGCATCATCTTGTGGTGATATTGGTATTGGCCAAGATGGTGGCTGGTGATACATAGCTGCTGATACAAGTCAATGTGTGCCAAAACCGCTGTGAAAGAGTATTGGTTGAATATAATGACTATACTTGTCTGTTGAGATTGTGATAAGATCTATAAGATCATTGATGAGAATTAGTTTCATTAGCTATCATTATCTTTACTGTTGAGATTGGATCTTAGTTAATAGAATGATATATCATTTCTGTGGGATTACTCTGACTTAACATATCAGTGCCCTATGATCCACGGATGGTTCAAAATGGGCAACGTATCGTGTCGTATCGTACCAGATACTTTATTTTTTATGCGTAAAATTCGTGTTGCGGTATCCATGACTTATCGGTGCATCATAGTCGATGCCATTACGCTTTAGAGGCCTCACCTTGGAATTCGGGCTTTTAGTGAGATGCATGACTCATCATGTGTGAACACATCTCGAGATGGGCCTACCACATGTGACCATATATGGCTTCTATGGTGACTTGGTCATGGACATCTTGTTGAGAGCCCAATGCTTTGCAGACTAAGTGAAATGATTCAGAGATCTGGTTCATCGGCTGTTTAAAAAATGTTGCAACCATTGGATAAACTCTAACTCAATCCAACTTACCTGGGATCCTAGAGGGTGAAAATTCATAGCAAAAGGTCTTTAAATATCTTAAATGCTGAAGATCATCTGCAGCATAGCAATTTCCTCCCCTTCCACTGCATTAATCCAATATACAGAAACCCTCCAACTCCCCTTCTAGTCATCCTTCCAAATATGTTTCACTGCTGTGATGCTCCGATTATAGGCAACTTTGGCCCTTGTTGATTTTACAAAGCTGTTGAGCTAACCCCATTGCTGATTCCTCCTGAAATCTGAACCACTATCGGCTGCATGTCTGCCATAGCTGCTGTTGACCTGCTCATAACTACTAAGCACAACCCATTTGCCCAACCATTGCAAGTCCTGCTAGAGCTGCTTGTATCAAGTCATGAGTCTCTGCTCACCTTGTTTGCAGATCGCAGCTGCTATGCCTATTCACCCGTCTGTTTTCACCATCTCTCATTCTAGGGTTTTCAACCACGTGGACTGCATCTAAGGGTCCCAATCATCAGCACTCAAAACCAGTTCTGTTCACCTCTCCTTCATTAGCCCTTCTATGCTCCTGTCTCATCTTGTTTTCTTCATCAACTTCTTTCAAGCAAGGAATCATCCTGCTTTGCGGTAATAATATTTCTGCCTTCACATAGCTGATTCAAAGAAAGTTCTTGGTGTTTCAAGAATTAAGCATGAGCTTCTTTCTTCTGATTTTCCACACTGTTAGTCTTATTACCATATGGTCTAAGAATGTGGACCAATTTACCACTTCCTTACATCTGATTGTTTTATGCATGCATGATGACCCTTTTCATGTGATCTGTCCAATTATTGTTATCCTTGCATGGCTTCTGCATTTAATTCTCACATTTGCTCCTCCCAAAGCTTGAACAGTTGTTGTTCGCCGACCCTGATTGATTTTTCAAATCTGATCTTTCATTTTGGTTTGAATCTTTTGTCTCTAGATGTTCTGGTATCTGATCTACTGTTTTCCCTTGTGAATCTGTTTTTGTTTCTTAAGCTTATTCAAATAAGTTCATTCATCTATTGCCCTTGGATCATTGACGGTGGACCTTTTATTAAGGTTGATGTTGTATTAAAGGATGGTGATGCCGCCGAGCCCATGGGTAAATGGGTGTGCCCACAGTTCCGTTGGGCCTCAGATGCAACAGGCCCATAGCCTCCACATCCTTAGAAATTTGCTTTATGATTTTTTCCTTTTTTTTCTTTTTTAATTAATTAATTAGTTAATTTTTTGTATGTGTGTGTCTGTGTGTGTTATATGTTCTTTGGTTTTCTCATAAATGGGAGGTGTGCATTGGTTTCTCAACTCTATTAAAAAGTTGACTGGTTTTGCTTTGGAAGGCTTTTGCTAGGAGCAGGGCT
>BMK_Unigene_023901
GGCTTTGATATCCCATTATTTCTGGGATTCGATGCGATCATAATTCAGACAATCATGTGCCAATGACAACTAACATTTCTTAAATTCAATGGTTAAAAACCTAAAATACTTCCAATCAACATCATTGTCTTTTATTTAATATCTAAGGTGTACACTATACTAATCAGTGAAAGTAATAAGAATCTAAAAGTGATTTAACACAATATCATCAATTTAATTGTATAAATCATCATCTCCACCAGCAGATACTGTTGCAAATGGATCAGACCCAGTGGCTACGGCTCCTGCAGCTGGGAACCTAAACTCGCTTCCAAACCCTCTCGACTGTTGCAGATTCTGGGCGAAAGACTGATATTTACGAATGTCAGCATCACTGACACTCCTCCGTGCATACTTCATCGACTCCTCGAAATGACAAGCTCTGATCTCTACAATTTCTTCAGCATCATCCTCCTCCATAGCCTCTGGGTTTTCTTTCTTCCTTCTCTCCCTTTCAATGTCCTTCTCAATGTTTTCCCGGATGGCGTACTTGCAGGCGCGCTGGCATATCTCTGTAATATCAGCACCACTAAACCCCTGAGTGTACTTGGCCAGAGCTCTTAGGTCAACATCTTTCGAAACAGGAGATTTCCTCAGGCAAGCCTTGAAAATCTGATGGCGTGAGCTCTCATCAGGTAGAGGAATATAAATTAATTGGTCAAGACGGCCTGGTCTCAGTAATGCGGGATCAATAATGTCAGGCCTGTTAGTAGCTCCAATGATGAAGACGGTTTTCTTTGCAGACATCCCATCCATTTCTGTGAGGAGCTGATTCAGAACCCTATCCGCAGCACCACCTGAATCTCCCACACTGCTGCCTCTCTGCGTTGCAATGGAATCGAGTTCATCAAAGAAGAGGACACATGGTGCTGATTGGCGAGCTTTGTCAAAGATCTCGCGGACGTTGGCTTCGCTCTCGCCGAACCACATTGTGAGCAGTTCAGGACCCTTGACACTGATAAAATTTGCCTGACATTCATTTGCAATTGCCTTGGCCAATAGTGTCTTCCCACACCCAGGAGGCCCATAGAAAAGTACTCCTTTAGAAGGTGACATTCCAAATTTCTCAAATTTTTCCGGATGCTCCACGGGATATTGAACGGTCTCTTGAAGCTCTCTCTTAACATTTTCAAGCCCTCCAACATCTTCCCAGGAGACATTGGGCACTTCAACAACTGTTTCACGTAGAGCTGATGGATTGCTAGTTCCAAGAGCAGTCATGAAGTGCTCATTTGAAACTGCCATAGAGTTGAGTATCTCGGCATCAATGGATTCATCTTCCAAGTCAATGATGTCCATTTTTTCTCTGATGCACTGAAGGGCAGCCTCGGTGCACAGGGCCGCGAGATCAGCACCAACATACCCATGAGTATCCTTAGCGATTCTTTCCAAATCAACATCTTCTGAGAGTTTCATGTTCTTTGTATGAATGCGAAGGACCTCGAGCCGTCCAACTTCATCTGGAACCCCAATGTCAATTTCCCTATCAAATCTCCCAAACCTTCTAAGAGCTGGGTCAATGCTGTTTGGCCGGTTTGTAGCTCCAATAACAATGACATGAGCACGTGATTTTAATCCATCCATGAGTGTCAGGAGCTGAGAAACAATCCTCCTCTCGACTTCTCCATTTGTCTTCTCTCGCTTAGGAGCGATAGAATCAATCTCATCAATGAATATGATGGATGGTGCATTCTTCTCTGCTTCTTCAAAAGCCTTTCTGAGATTGCTTTCACTCTCCCCAGCCAATTTTGACATGATTTCAGGCCCATTGATGCAGAAGAAAAAGGCGCCAGTTTCATTGGCAACAGCTCTTGCAATCAATGTCTTTCCAGAACCAGGAGGTCCATAAAGCAAAATTCCCTTTGGTGGTTTTACACCAATACACTTGAAGAGCTGCGGGTGCCTCAACGGAAGCTCAACCAGCTCTCGGATCTGGGCCATCTGTTTCCTCACACCACCAACATCATCATAACCCACTTCATCTAATCTATCTTCATCTTCCCTCTTCACAGGCTCCCCATCACAAAAGATCTCAGTATCTGGAGCTACCACACAGTATTCAGGTGGGTCGGTCTGAATAACTTTGAATTCTACACTCCTCATACCACCTCTAATGAGGAAAAGATCCCCCTTCCGTACTGGACGGTATGCCTCCAGGAAATAAGGTTTCAAGTACGCATCAAATAAGTTCCCAGTCATGCCTTCAATGGTGTCGTCAACAGGCAGTATATGCACACGCGTCCCATATTTTATATCCTGACACTGGTGGACAGAAACAACATCGCCCAATCTAACCCTAAGATTGGACCTTATAACCTTGTTCATACGGATTTTGGGTTCGTCACATGCATCATCTGCAAGCACAATGCAGATTGTATCCCTCCGTTTTTTACCCTTGATGAGAATGGTATCCCCACGGAAAAGCTGCAGCTTCTCCATGGTTGCAGGATTCAACACAACAACGGAATTGTCATCATCAACACCTTCGTCCACGACCAAACGATTCGGAGCTTTCTTCCTCTCGAGAATCGCAGTGCTGAAATCTTTCTTCGAGTTGGAGGATTCTGCATGGTTCGTCATAACTATCTCTGCTTTTTGAGATTTCAAGAACGAGAGAGGGAGAGAGAGAAAGTGAGAGAATTGCAAGAGAAAATATGGTGGGTGTTGTAATTTAATGGGTTGGAGAGAGAGAGAGAGAAAGGTAGAGACAGATGGGTTGATAGAGAAGTATTTATAGTCGTT
>BMK_Unigene_023902
GGCCCGACATCCGCGTCGAAGACCCGGAAACGAAACCAGACGACGACACGAAACGGAAGAGAGAGAAGGATCGGAAGGAAGCGATGAAACACATATTCAAGAAGCTCCACTTCGGCAATAGCAGCAGCAGCAGCAGCCACGCGCACGATCCCAGCCGTTCATCAAACGATCCCTCCGCTCCAACTCCATCATGCGCGTCCGATCACCGTACCACGTCCGCCCAGACTTCCGGACACTCCCCGGCCAGCCCCTCCTCCCCATCTCCGGCCGCCGCCACCACCCCCTCCGCCGTCGCATCGGCGCCGGATTACTTCACATCGGAGGAGGAATTCCAGGTCCAACTAGCCCTAGCGATCAGTGCCTCGAACTCGGAATTTCGCGATGGAAACGATCCAGACACGGATCAGATCCGCGCGGCGACTCTCTTGAGCTTGGGTCGGCTTCGGATCGATTCGGTTGGCGAAGGGGAAGACGCGGCTGTGTTGCTATCTAGGCGGTACTGGGAGTACAATGTGCTTGATTATGATGAGAAAGTGGTGGATGGCTTCTATGACATATATGGGCTCTCTACAGACCCTGCAAGCCATGGAAAAATGCCTTCCCTTGTGGATCTCCAAACAAATGCTGGTAATCTTGGTTTTGAAGTTGTTATGGTCAATCGAGCAATCGATCCTGCACTGGAAGAGTTGGAACAAATTGCACAGTGTATTGCAGTAGACTGCCCAGTTGCTGAGGTTGGTCTTTTAGTGCAAAGGATTGCTGACCTTGTTACAGAGCATATGGGTGGACCAGTGAGGGATGCCAGTGACATACTGGCAAGGTGGGTGGAAAAAAGTGCCGAGATACGGAGCTCTCTTCAGACGAACATATTTCCAATTGGTGTTTTAAATGTGGGTCTATCACGTCATCGAGCTTTACTTTTCAAGATGCTCGCAGATAAAGTTGGTATTCCTTGCAGGCTGGTTAAAGGAAGTCATTACACTGGCATTGATGATGATGCAGTCAACATAATAAAAGGGGAAAATGAAAGTGAATGTTTGGTTGATCTTATGGCAGCACCAGGGACTCTTCTTCCAGCTGACATTTTAACTATAAAGGATGCTCCCTTGAATTCATGTAAGCCGAGATTAACTAAAAACCCAACTCCTTGGACAGTGAATGACTTGTGTGCTGGTCTAGCAAAAATGGGGCCATCACCCACTGAAAATATGGGCGGCCATGGAAAATCTGTTGTGGGAAATAATAGAATCTCGGACAGAAAACCAAGTCCTGAGAAGGCACTGTTGATACCTTCCTTACCAAGTTCCAGTTGTGGACCAACGAATTTTAGCATTGGGAACAGTTCTAATGGAAATTCAAAGAAACCAGTTCTAGCAAACCAGTCAAATCAGTTCCCAACTTCAACAAGTGCAACTCAGCAAAATTGGAATCGTGAAGCTCCTTTAGCTGGTGATTGTGTCAATGAGAAGCTGAACATGGAACCATATTTGCAAGATGCCGTGGATTCAAGAGACCTTTTTGCAGATCTTAACCCATTTCAAATGATTGGGGCTGGTAGGGCTTCTGCCCAGAACAAAGCTGCTGACAATAAAATCAATGAATTTCAGAGGCACAGAGAGAACGTTGCCTTGGGACCAGGACGACCACCTTTGCCATCAATGCGGAAAAACCGTTCTGCTTGCAATGAGGTTCCAAAGACAAAGCAATCTGAATTTGTAGAGGGACTTTTTCCAAGGAAAAATCTTGAAGCCAAAGAGTTCCGCCCGACGTCATTATCCCCTTCTAGCTCAGCTACTTCTGAAAAATTCTACCTTGAAGGTCCTAATGTTAATGTTGCTAAGGCTTCTGCTATTTCACAATCCACTGGGGCTTATGATGCAGACAATGGAGTCAAGGGTGCTTCATCTGTAGCTTTCGGCTGCCACCCCTCCGGCGGTGCAGGCTTACCATTGGCTTTAAATGCAAACCAACACATGTTTGTGTCTGATGATGGTAGAATTCCAGTGAACAAATCTCTCACATCAACTCAATCTGCAGAAACATCATGTCATGAAGAAGATCAAAAAGAGGGATGGGTTTTACTAAATAGGGAAGATGAGTTGAAGGACCAGCATAAACGTTTAAATAATAAACATGACAAAAAAAAGTGCATCCATGACAGATTTATGGAAACCACCCTCAAATCAGAAGATCATGAAAATTCAAATTCTCCAGTTCTAGCTGTTTTAAGCAGGTTGGATCCAATGTTAGATGATGTAGCTGAGTGGGAAATTCCATGGGAAGACCTTGTGATTGGTGAAAGAATTGGGCTAGGTTCATATGGAGAAGTGTATCATGCAGATTGGAATGGAACGGAAGTAGCTGTGAAAAAGTTCCTAGATCAAGATTTCTCAGGAGATGCTTTGGATGAGTTTAGAAGTGAAGTTCGAATAATGCGCCGGTTGCGTCATCCAAATGTTGTTCTTTTTATGGGGGCTGTAACCCGCCCCCCTAACCTTTCAATTGTCACAGAGTTCCTTCCAAGGGGAAGCTTGTATCGGATTCTTCATCGGCCTAATTGCCAAATTGATGAAAAACGCAGAATTAAAATGGCTCTTGATGTGGCAAAGGGTATGAACTGCTTGCATACTAGCATACCGACAATTGTCCACCGAGATTTGAAGTCACCAAATCTGTTGGTTGATAACAACTGGAATGTTAAGGTGTGTGATTTTGGGTTGTCGCGCCTGAAGCATAACACATTTTTATCATCCAAATCCACTGCCGGAACGCCGGAGTGGATGGCACCAGAGGTTCTGCGGAATGAACCATCCAATGAGAAGTGTGATGTTTATAGCTTT
>BMK_Unigene_023903
CTTCTCCATATTCCTCAAGACTCTCTCTATATACGTACTGTTCCTGTATACCATGATCTATGATGTAATGATAAGGAAGATATGATATGTTCTGTTCCCATATCTAACCATGGTTACATTGTCGAGTCAATCACTAAGAACCACCCACGAAGCTCTGCTTTAAGAGCCCCCACCCCCCCACCCCAACTGCACTCCGAGAGAAAGATCTATTCCAGATTTGAGGAAAATCTCTTTGAAGATTCTCCTTTTCTTCTTTTCTACTTGTATAAAGAGAAGCAGCTCTGTATCAGGATGGATCACGAGGTAGCGGAGCTCTTATGGCAAAATGGCCATGTGGTTTTAAACAATCAAACTCATCGAAAGCCTATATCCACCTCATATGAATCAAAACAAGTTCATAAAGCTGACCAACCATTAAAAGGTAGTGTGCCTTTTGGAAATTTGAACAGTATGATTCAAGAAGATGAGACTGCATCATGGCTTCATTATGCACTCGATGATTCGATGGAAACAGATGTCTTCTCTGACTTCTCATATGAAATTCCAAGTGTCGATATAATCAAATCCGAAAAGACGAGCAAGGAAACCGCATCAGGAGCAAAAAAACACAAAATTAGCCTCTGCTGAAGAGGCCCATGTTTTAGTCAGTAGTAGCACAGAACGATCTCAACCTGTTATTAAACAGTGTAATAATCTGCATTCTGGAAAAAATATAATGCCCCCTCCCAAGTTACATATTGTCAATTCGACTACATGTCCTACTTTGGATGGTGGAAGAATTGTAAATTCTCCTAATTTCTCAATGCCAGTTAAGGCCAATTTAGGATCGATGAACGAACTTCGCAGAGAGGTGGAGGAATGCTCAATAATGCCAATGACGTCTAGCCATTGTGGCAGCAACCAAGTCCATAATGAGCCCAATTTTAGTCAGGTTTCTAGCAATGGTGTAAGTCCTATGAAAATTTATGCTGGAGACGTCAAGGAAGATGTGAGAAAGATGTTCTTACAGAATGAAAGAGGGCAGACAGAGACAATCGAGATGACTCTTACATCATCTTCAGGTGGGTCCAGGGAAACAGATAGAATGGAGAAGCAGACTGGAGGCAACCAGAGCCACAAGAGGAAGGAAAGAGACGCCGATGAATCTGAGTGCCAGAGTGAGGAGGCTGAATATGCATCAGTTGAGGGGAACAAGCCAGCTCAGCGCTCTGCATCTAGCCGCAGAAGCCGTGCTGCTCAGGTCCACAATCTTTCAGAGAGGAGACGTAGGGATAGGATCAATGAAAAGATGAAGGCATTGCAAGAGCTCATACCTAATTGTAACAAGTCAGATAAAGCATCGATGCTGGATGAGGCAATTGAGTACTTGAAATCTCTTCAGTTACAACTTCAGATAATGTGGATGGGGAGTGGCATGACACAGATGATGTATCCAAGTCTCCAACACTACTTATCAGGCATGGGAATGGGAATGGGAATGGGCCATGCTCCCTTGCCTTCAATTCATGGCCCCATGCAGTTACCAAGAGTTCCACCCATCAATCATTCCATCTCCCCAGTTCTTTCAAACCAGACACCAATCTGCACGTCTCAAGTTCTAAATCCAATCAATTTACAGAATCAGGTGCAAAATGCAAGTATACCTGATTCATATACACATTACCTTGGCATCCAGCCCATGCAAACAGCTCCACAGACCACAAACTTATATTTGTATGGTTCTGAGACCATGCAGCATAATCTGAGGATGGCACTCCCAAATAGCACTAGTCCACCTTCACTCCCAACTGGCATCAGTCCACCTTGCAACGCAATTTTGTTTAACAAAATTCAAAATGACAATCTGGGTAAGACTTGCCATGAATTGGTTTAGGAATTATGATCCATTTTGATGTGCCCCCAAAATCAAGTTTCAGTAACCTGGAAAAGTTGATGGTTACACATTTCCCTTACTACCCCTAACCATTACCAGATCAAAAGTCTAGATTGCTAAAAATAGGCCCCACAAAGACTCGATATAATAAATTGTGAATGCTTTTGTTTTATGAAAGGATTTGTGGCTGTCTTTTTATACTAGTATTTTGAATTTTTAAAAGGAATGAAGAAGAATGTGACTGACATTGATATTCAGCTACCTTCTCGAAATTTCTGTTATTTTGATTTTCTTTTTGCTGCGAATGTGTACCAAGTGAAACATGTGGGATATGAAGGGCTGAAACACCCAAACTCACTCTAGCCAATAGTTGATTTTGTTTATGGTTCATTGAATATCTCTTTCCTTATCTCAAATGCACATCCTTTGGCTTTGTTCTGATCTGATATGGCAAAAGAAATTCATATTTTTTTGTCTCACTCAGTCCAAGTCCCTCTCAAAACTTTACAACTTGCTTGACGGCTCTGTCCGAATGCTAACAGGTTAGCACGAGATAACTCATGAATAGAAGATGCTTATGCACCTCCATCAGATGGTTAAATCCAACCCTTCTGCAAAATCGTGAAATCATGGCCAGCTGCTATAGTATCCACTGCTCTTACATTCAGAAGAACATTTACAGATGGCCCAAGGTGACAGTACTGCTCCCAACTTCAATGACAGAGTGTTCTTGCCATCTGTGAGAGCCAAGGCAGGCTTTCCATATATGTACATTTTGACGGAAAGCAGCCCCTCTTGGATTTGAATCTAGGCTATGACCATGTTAGAAATCTTGTTGGCAAATCATTTATCATATATACCCTTTTTTTCTTATGGGAACACTGTCTGTTATGATTATTTTATCTGGCCTTCTTGCTGAATTAAGCAGTTGTAAAATGTTGCATTTATTTCATAAATGAGGAAAGGATTTTCACGTGTCCTTTTTAATCCAACTGTAATGTTTAGCTTCCTGTATTAACTCCTATTTGCACATTTAACTACGTTATAACTTACCTTGAG
>BMK_Unigene_023904
GAGAGAGAGAGAGAGAGAGAGTATTTATTTGTTTACTTCTTGCTTTCTTGGGAGTGTACTTGAATCCAATTGAATAGGATCGGATAAGATAAGATCAGAATCAGAGTCCAGTCTTCTTCCTTGCAAGCACTTCGGCAATAGACTGTGCAGTGCAGTAAGCAATGGCCTGAACCGTTACCATTGGATTCACACCAAGGGCAGTGGGAAAAACACTAGTGTCAGCCAGAAACAGCCCCTCCACCTCCCAAGTCTCCCCTCTCTCATTCACCACAGACTGCTTTGGATCGACCCCCATCCTGCAGCTCCCCATCTGATGCGCCGAGCAGATCGGCGTCGACAGATTCCTCAGCCTCCTCCTGCTCGCCACCTTCACAAACCTCTCGAATTCATGCGAGCTCGCCTCCTTCACATTTAGTCTCTCCCCCTTCCTGTGCTGCGTCCCAATCTCATGCGCCCCCGCCGCGGCGAGTAACCTCAGCATCTTCTCCAGTGCTTTCTGCAAATTCCTTTCGTCCAACTCCTCCAGCTTGTAGCTCAGAGACTTTGGGTAATTCACTACCTTCCCCGTTCCTTTATCCCTTGCCAATGCAAATATGTGGGCAGTCCTTGAAAACCTGCTCATTCTCTCTCTAATGTCCAATCCTGATATCCATGGCGTCAAGGCTGAGAACATCCCCGGATGCAGCGCCGGCGTCTGTATCACTGCACCATACCCCGACGTCTTGAAATTGGCCACTACTGTTGACATGGCAGTCATAATACCTCCCTCGTAGCTCTTCTTCTCCGGCTCCAGCCATGTGTCGGTGGAGGAGTTTTCAGGAAAGTAGCCCCATGCCATTACTGTAGGATGAATGTGAAGGTTCCTTCCTATGTTGGGGTTCTTCAAACCGCTTCTCTTGAGCAAACTCGGCGTCCTAAGAGCGCCACATGCTACTACTGTCACCTTGGACTCCACCATGTACACTTCCTTTAGTCCGCCGCGTCCACTCTGGTGCTCGAAGATGATACCAGTGGCGACGCAGCGACCGTTGTTCTTCTCTTTGAGGACTTTTACTGCAGTGCAGCCGGGGAGGATGACGCCATTGCCGGACTCGACCAGGTCGACGAGCCATGTTTCATGGGTGCCTTTCTTTTTGCCATCCTTGCACCCCAGATGGCACCATCCACAGTAGTGGTCCGGTGTGGAATTTCGGGGGATGTCGCAGACGGGATAGCCTAATTCATTGCAGCCTCTTCGCAACACAGCGCTGTTGAATCCCTCCTTGTCTATGTCCGACTGTACCCCCATTTTCTTGCAGACTGCGTCCAATGCCTGGTTGTAGGCCTTGCTACCAAACAGCTCGAGTTGGTAGGTGTTGCACCACTCGTCGGCGACGTGAGCTGGAGTTGGAATTGAAGCCGACCAGTTTATGGCAGAGCCTCCGCCGACGGTTGACCCGGCGAGGAAGATGGCACCGAGGTTGTTGGAGGCGACCAGCCCTCTGCCTTCATACATTTCCGTGGCGGAGGGGCCCTCCAAAAGGGAGAGGTTGCATCTTGCGAAGTAATTGCCCTTGTCTAGGACTAGTACTTTGTAGCCGGATTTGGCGAGGACGCCGGCGACTACTCCACCTCCGGAGCCGGAGCCGACTACGACTGCGTCGCAGCGGATAGTCAGAGGAGATGACTTGTTGTGCCTTTTCAGGCCTTTTCTCCGGCCAATGGAGACAGGGAAACCGGCTTTTTCTAGAGTTTCCAAGATGACTCCTCTTGGGTGGCCCATGTCCACAAGGCCTCTGTAAAGGGGTCCGAAACGGTTTTCTACCTCTTCTTCTCTCTCTTCTTTGGCTGCTGCTGCTGCCTTTTCTGCTGCACTCATTTGTTTTCTTTGGTTTATGAAATCTGGGTCGGCTCCGCAGTAATCAATGGCTTTCCATGTTGGGTTCTTCTTGTTGTCGTCCACCTGACTGAAGAAAGTAAGGAGAGTGAGGAACTTGAAGGCCTTGAAGAGCTTGTTGTGGGGACGAGAAGGGCTGAGAGACCATGACAGCAGCACCTTCTCTCTTCTCTGTGGCTGCAGATTGGTGAAGCTCCTCAAGTACGGGAATTTGGGGGAGACACTGGCGGGGCCACAGAATACAAACGTCCCAAACCAAGTAGACAAGAGCCACAGCGCCAATCGAAGCTGCCATATCGACGGATGCTCCATCCCTCCCGACACCAGCCCTCCCACTTGTTGTGGGGTCTGAGTCATGGATGCAGACGTGCTGAAGAAAGTCTGTAGGATGCCATCGTCGTTGTCGTGGTGGTGGTGGTGGTCGTCTCCTCTTCTTCCAGTTGCAGAAACAGAGATTGAAGGCAAAAGGGTGTCGCAGATAGCAGTCAGAGTCTTCATTTGACAAGACGAGAGAGTGTTCACGAAGGCAGGCCTCCCAGTCAGAAGCCAATGGCCATCATCTCCATCACTCGCAAACTTGGACTTGGTGTTGCCTTCCAGGTCCACCTCAGTTGCTGAATCGCCTACTCTCCGCATGGAGGAGAAGCTCCCACTGCGCATAGGATGATTGCCTTGATCCATGCCAACCTAAGGACACTACTGTCTGTGTGTAAGTATGCAGCAGAAGTGAAGCTAAAAATGGTGAATTAGATTGATGGATATGAAAAGAAGAACGAAGAAGAAAAAGATGTTGAATGAAACAGCTGTGTTTGTATATATTTTTTTTTTTCAAAGACTAAGAAAGAGGCAGTGGTATTCTTCTTATTATGATGAGGAAGAGAACTAGCT
>BMK_Unigene_023905
TTCAGATCAAAGAAAATTTGCCAAGATAAAAACAGAAGAAGCTACTATCACAGTAATAAGCATGTCACAGATGGATAGCATGCCTTGACAAATCACCCCAAATTCAACCCAAATTAGAAATATTAATGATTCATGAATTTCAAATGAGTTTTCTATGAACCCATTGAACTTAATAATCATGTATGAACATCCAAATGGGTTTAATCTGCCGCAAACACAGGTGCTTTGGAATTTGAAAGCTTGCTCACTTGCAATACTTTTTGAACCACACTCCAATATTAAGGAAGCTCTCGAAGTCAGACTGTGGCCTCTCGATTGCATGAACATCATTGGGAAATACAATCACTTTGACCTCGACTCCTTTCTCCTTCAATGCCCGTGCATATTGCAATCCATTAGAAACTGGAACTCGAAGGTCTTGAGCTCCCAAAAGGAAAAGAGTAGGTGTCTTGACCTTTGATAGGTGTGAAATAGGGGACTTGCTGTATAAAACAGAAAGATGTTCCATCGAGGGTGCCTCTGTAAAAAAAAGTCTTCCCTTTGCTACCAAAGGCTTCCACATAACACCAATCAGGGATATCTGTAGTGCCAACCATCAGTGAAAGATTACAAACAGGATTTCTGACACAAGCTGCAACAAAGCGATCTGGCGCCTGGCCAATCAAGTGAGTTGTCAGAAAACCACCATGTGACCCTCCCAAAACAGCTACTTTAGATGGGTCTGCAAGTCCCCTTTCAATTACATAGTCCAAAGCTGCAAGTACATCACCAACATCCTGGGAACCAACTTTTCCTGGAAGAGATTGCAATGCCTCCTCCCCAAATCCTAATGAGCCTCTATAGTTCACTAGAAGCAAGTTAAAACCCAATGCAGATAGAAATGCCAGAGACTTTGAGTAGCTTGATACTGAGACTGAATGAGGTCCACCATGAAGGATTAAGATTAGCGGATTACATGGTCCATTCCTTTGGCTATCTTTGCATGATTCATCAGTTTGGGAGTTTGAATGAGAGACGAATATGGCTTCAAAAGGTTTTCTGGCACCTTTTGAAAGGTTTTCAGAAACACTTTTGACAGGAATCTTCATAATGCTACGATGAAGTGATGACAACAACAAGTTGGCCTTTTCAGAGTAACTCAAAGGACTTGAAACATCTAGCCAATTCCATCCAACACTTGAAATGGACTGCTTCTGTTCTTGAAAGCATCCGTACTTGATTTGAGGAGGGTCTATTGGACTGCTAGAAACTGCAAGGATATTGTCCCCATCTAATGCAAGAACATTCCATGATGAAGCTGATACAGAAGGGCTGATTTGAGATATTCTACATCTTATCACATCAATAGCAAGTATTACTTCATTACAACCCCAGGTGGAGGACAAAATCATAGTGCATCCATCAGAAAGCCATGGCTGATCAAGGAAGCTTGAAATGTAAAGCCCAGGGAAACCACCATCCTCAGGACACATCACAACTGGGACCACATCAACTATGCTTATATCTGGGTGTGGTTTTCCATCAGTAGGCCAATCCATTTTATGAAGAGAGTCTGTAGCACAATGCGCACCACTATCCACAGCACTTTTTGCAGATAAAAATACAAGAAGCTTTCCATCTGGACTGAATCGAGGAATGAAAGCACTACTTATGCCTTGAGTCAGATTGATCGCAGTTGCTAAATCAACAGTAACATTACCCAATTCATGAAATGGAGCACTGACTGCGTACAAGGCACAAGGTCTATTGTAACAGTACTTTATACCAAGCTTTCGAGGAACTTGCTGTGGGCCATTTTTTGATGACCACCCAACAAATACCAAATATTTTTGTGAGCTGGTCGAAGACGATGGTGCCCATACAACTTGGCCAACACTCACGGACTCCTCGATTCCCTCAACAGCTCGAACAACACCACTGTTGACGTTGAGAACGAATAGTGCAGGTTTCCTTTTCCCGGAGTAGGTTTCACCCCAGTCTTCTTCCCAATCTCCTTGACCTTTCCAGATCCCACAGTCCTTGTCAGAAGCTCCTTTTTTGTAGCCAGAACCATCAAAGGTGGGCTTAGGTGGAGATGGTTCTTCAGCAACATAAGCAATGAGAGTTTCATCATAGTTCCAAGAGATACCCTCAAACCATCCATCTGTATAGATTGAACCATGAACAGATTGTGGGATAGGAATTTCCTTTAGCAGCTGAGAGGGGCCCCATATTTCAAGCAGTACTGGGGATCCATTTTCTCCATTCTTAACTACAAGGAGCTTCAAACCCGAAGGCGATGGCACAATTGTGGACACACCTGTCATCTCAATGGGAAAAGGAGACCATTGAAAACCTACAGAATGGTTACTTTTGTTTGAGATAAAAGCGGATAGGATGTTTGTCTTCTTTTTATTTCCAATGAGATTGCTCTGACTAATGGAGAACATAATCTGGGAACTATTTCCGTTGTTGCACTTAAAAGTCCAAGCCTTCTTGATGGTAGAAAGATTAGTGAATTCTTGAAGTAATTTAGCCTGAGACGCATATTCGTCCTCAGTTGTTGCATCCATACTACGTGTCATCTCCTTTGGCAAGACAGCTGCAGGAGGTTCCATAGCTGACGAGTTTGACAACTTCTGGCTATTATTGAAGGGTGAGAAGGGCTTGACAGGAAAAGGTCGTAGAGAGGGCTTCAATGGAAGAAATCTACGGCGTATGCAGTGTCCGTACAGATCAAGTGTGGCCACACAGGCACTCGTCGCCATTACCAAATTCCACAAAGAGCATCTTATAGAAAATGCGCTCTTAAAAAATACGCAGAGAAACATACACCGCGTGCGCACAGATAAGTTCTGAACGTGCAACTTTG
>BMK_Unigene_023906
AATCTTCTCTTTTCATGAGGAAACCCAGTAGGGAAGTGTCCCTCATAGTTCCAAGAAAAGGTAATCTGCATTTAACTACTTGAAAATCCTCCCAAAATGTTTATCTTCCGTAGACATCATCCAAACCATAGATATGGATGCATCCAGAGAAAACCTACTCCCACCAAATGGAGCATCAAAACAAGAATCTCCTACAGTTATGGACATCTTCAAAGTGTTTGGTCAACTCTATGAGCCTTTTCTCTAACTCAACAAACAAATTCAAAGCTTCTACCTGTCTGTCTGTAAAGGACCAACCCAGTTTGCTGACCAAAGCCAGCATGTCAAGAACTTCAAGAGCAAAAACAGGCAAGGGCGTGCATCTCCCTCTGGTGTGCCTGAGTGCCTCCCAACTCTGACAAACCTTAACCACTTCCGTGTCGAGCAATCCAAATTTGCCTATACTCCCCATTTTATAGTTGTAACATCCCCCATCCATTTTGCTAGAAAGGACAGCCAGGAGAAACTAAGATCTGATTAACAATGGTTTCCTGTGAGTTACGTTATTGTATCTCTCTTCATTGCAAGAAAGGAAGAGACGATGAGACCTTGTGAACCCAAAAATCTAGGAAACCCTCCTTAGTTGTGCCTAGGACAAGTGAAGTAGGCTCCTGAGCTTCATGGATCCCATGAAAGGAGAAAAGCTTGATGTATTAATCCGGCGATTGAACAACACTCATCAATGAGTTTAAGGGCTCCTTCCAAGCTAAAGACTCCCAGCTTGAGGACGGGTGATACATCACAGCTTCCTTGGATTCGTGTAGTTTACAGCCGATCCTACAAGCATGCATCTTGGCCGAATAGCACCAGCCAACTATTAATAAGCTCTATTGGTGCAAAGTGTAAGAGTCAGCTGCAGCTTTGCTCTTCCACCCCTCTCCTCTCTTGTCGTACTACAATCAATGCCCAAGAACATCTACAGATCACACCTATTGGGAATTCAAAAATCTTCAAAACATTTGAATTACCCATTGCTCCACATGCAATATGAAAAAATCTCTCAAAAATGAAATATCTATCTTCATAGATGGCCCTCCGGAGGGAAATGCAATTGGTCCATATCACCAAGGCTATGATTGGTGTCGAAATCTAGTGATGAAATGGCATCTAGGTCAAATCTCTTCACAGTCCCACAAGGTCGTTCCCATTCCAACAAAGTCTAAACTTCCAACCTCCGCCCCAAGGAGCTTTCCTTACAAATGAGAAAGTGGAGAGGACCATCCTTTGTTGGCGGCTCCGACCCCCTAAAAAGAAGGGACTCTTAAATGACCCCTACTTCAAAAGATATCCCAAGACCATGACATGCATAAGTCCTATGCTTTTGAAGGAATTAACTTCCAGCATCGTTCACCAAATTCAAGGCATTCTTTAAAAGTAGTAATCTTATCACCTCAACTGCATCCCAAAACAATTGCTTGTATCATCAAATGTCTTCTCCTCCCACGCACGAAAGGTCACTCCCATATCACCTAACCCATACCCACCTCTCTTGGCTTCTAAGGGACCATGTTTCAATTGTTGTAAGGAGTTGACAGAGTCAGGGAAGCCAAAATCTGATCATTACCCAATTGATTTAGATCATCTTCAATAAACAATAATCAAACATCAATAAAGGAGAAAATAGGGATTCGCTTACCATTGATTGTGAAATCCACCGTAGAGATCTTCGATCCAATGGGAGATGCTCTACCAAGAGAAGAAATATAAGTGCAAGTGCACCAATGCAACTTTCTCAAATTGCATAAAAAATATAAACAAGCATAAGTTGAACGTCCCTTTCCATGAATAA
>BMK_Unigene_023907
ATAAAAGCTCAATGGCATTTATAAATTCAAGAAAGACTGGTTGTTTGTATGTAAATTGCATCTTCCGTCCTCTCTCAAACATTTTAAAGAAAGCTAGGGTGCGGAATTCTTCAAGCATCCTCCTATAATGGACCGTTCTTTCCGAGCAAAAGCCAAAATTCCTTCTTTGAACTGATTTGAATCTCCGCGCAAAAGTGAGTATGTACTTCCTACTTGTATTTTGAATCTTCAGCAATTTTGATTGTCTGGTTTCCCACCATCTCCTGCATCTGATTCTGAAAACTAGGCCTAAAAACCCCCTCTCACCAAGATCTTATATGCCTAAGAACTGTGTAAATACAGATCATGTTAGCTCTTCTTCACTCTGTTGATCAAAATGAGAATCTGGGTCTTAAAATCTCCAGGCCATGCATGGTGAAGTGGCCAATGTGAAAGATCCCTAGGCTTCTGGGTTTGAGATTTTTAGGTTGTTTATTGGGTGTGGGTGTCTTTTTTTCTTCTTGAATCTTTGGTAGAAATGAGGATCTGGGTCTTGAATTAGAGGTCATGGATAGTGGAGTTTACAAAGAGAAAGATGCTTAGGGTTTTTGGGGTTTTGGATTTCTAGGGTTTTTGTTGGTGGGTTTCCTTTTTGCGTATAGGAGAAATGAGGATGGAGATGGGAATGGGTAGGTTTTGGAGTGAGGAGGATAAGGCCATGGCTGTCGCGGTTATGGGTTCTGATGCTTTTAATTATCTGACGACGAGCCATGCATCGGCAGAGAGTCTGTTCGCTGCAGCCGGCGCGAATGATGGAGATCTGCAAAACAAGCTCTCGGAGATAGTTGAGGGATCGAATTCTTTGAATTTGGGGTGGAATTATGCCATCTTTTGGCAGGTTTCGCAGACGAAATCCGGGGAATTAGTTCTGGGTTGGGGAGATGGTTATTGCAGAGAGCCCGAGGAAGGAGAGGAATCTGAGACCCGGGTCTTGAGTTTTGGGGCGAAAGATTGTACCCAGCAGAAGATGAGGAAGGCGGTCCTTCAGAAGCTTCATACATTCTTCGGTGGCTCCGAAGAAGAAACCTATGCATTTGGATTGGATAGGGTGTCCGGGACGGAGATGTTCTATCTTGCATCGATGTACTTCTTGTTCCCGCGAGGAGTGGGTGCTCCTGGGAAGTCTTTCAAATCTGGTGAGCCTGTCTGGCTGTCAGGCATGCTGAATTCGCCTTCGGATTTCTGCATTCGGTCATTCCTTGCAAGGTTGGCTGGGATCCAAACTGCTGTTCTTGTTCCTACGGAGACTGGTGTAATAGAATTAGGGTCGGTTAGGCCGATACCCAAGAATGTACCAGTCTTACAGATGATAAAATCCATGTTCTCAATCTCAGTTTTTCCACTAGTCAAGGTTAATGGAATGGTGTCAGTGTCTGTGGTGAGTGAGAACAAAGGAGGTCATGTACCCACCTCAAGTTTTGGGTTCAGTGGTGAGCGCAAGGAGGAGTTTCCAAAGATTTTTGGGCATACTCTGAGCACTGGCGTATCTCAGATTGGTGAGAAGCTTGTTGTCCCAAAGGTAGAGGAGAAGCCATGGGATGTGCACTCAAATGGGAGTAGGATGCCTTTTATGCACACTAGTAAAGGATTCCAGGGTTTGAATTGGAACCCGGCCTGCTCTGTAAAACCAGGGGTAGAACTTAACACCTCTCAATCTTTGCTTAATCCTGCTCAGAAGTTTAATAACAATGTTATGATGGTTAGTAAAGGTATTGATAGTGCTCATCAAGCCTACCTTCCCAGTAACGGCTTCAAAGAGGACACTTGGTGTAACCAATTTCAACCACAGCAGCAGCAACAGAGGCAGATTGATTTCACAAGGACTCCGAGAGGCTCCACTATAACTCATCTGAGTACAGTTGAATCAGAACACTCCGATGTCGAGGCCTCAGGCAAGGAAGATCAATCAGGTCAAGCTGATGAGCATAAGCCAAGGAAGCGAGGCAGGAAGCCTGCTAATGGCAGGGAAGAGCCACTTAACCATGTCGAAGCAGAGCGCCAGAGGCGTGAGAAGCTTAACCAACGGTTCTATGCGCTGAGAGCTGTGGTGCCCAACATCTCGAAGATGGACAAGGCTTCATTGCTTGGAGATGCCATCGCCTACATAACTGAGCTTCAGAAGAAGCTCAAAGAGATGGAGTCGGAAAGAGATACGTTCGGGACTGCATCTAGAGATGCATCATCTGAGGCTACTTCAGTCGAGAATCAGAAAAGGTCCCAGTCCCCAGGTATTGACATCCAAGCAGTGCATGATGAGGTTATAGTTCGTGTGACCAGCCCTTTGGACACCCATCCTGTTTCTAAAATAATACGCACATTCAAAGAGGCACATGTTGATGTTATAGACTCGAAGATTGCTGCTGCTAATGATACTGTATTTCACACATTTGTGCTCAAGTCTCAAGGGCCCGAAGAGCTGAACAAAGAGAAGCTGATTGCTGCCGTTAGCCGTGAATGTAATGTCTTATAGCTGATAACCTCATTTGGTTTGCATTGAACTGGGGAAGTGGGTTTATTATAGGATGACACTGTAAGATCATGATGTGATTGAGCACTTTACTGATGTGTTAAAATGAAGTCACAAAGGGGTAGAGACTAACTATGTTACTGGATTGAGTCATAGCTGTGGTACTGTGGTAGTAAACATCTGCTTCTGTTTCTAAGTATTTATAAAGTATTCACATTAAGTTGGCTGCTGCTGAGGAACAATCTTGCAAGCTTCTTCAGTAATTATTATTTATTTGATATCTTGCACGGAGATTCTTGCAACACTTGGCCCTTTAACAAATCCTAGTTAGAGATGCAAGGAAGCTGGGTTCAGGTATCGAGGTTGAACTCACCGTTTGCTTGCTACAGATCCATAAACAAAGAAGCGATCGGTTTTGGGGCAACAAGTTGGTGCCTTCTAAGGTGACGACGGTCTGACATTTTCTTTCTGCATGAACTGCTAGGGTTCTCTGATATTCATTTAGACAAACAGTCTGATCATAGGAATTTTGTTGTTTAGTGCGTAATTGTTATTTGATTATATATTCTTTAGTAGTCTACTTCTAGGTTGTAATGGTTTTTCGGTCCTATAATTTTGTTACATGATGTTCAAGAGTCTTCTTAAGTAATTTAGTGTAGTGCACTGGAATTTTGAACTTTGAATGGAGAAGATTTGAATTTTATTCACGACTTGGAGTTGCTCTAAGGATGTTTTCACTTTTCATTCAAGGATTCAGCCTCTGATACCCCATTTTTCCATGGGCGAAAACATCAGCTGAATTCTACACAAAAAGTTCATTTGTCTCCAAAATTGATTGCATTGCCATCTAATTACAATTGAATTGCAACAA
>BMK_Unigene_023908
AGTGATGGACATGGGTGCGTGTGAGTGTGTGTTGGATGTATGAGTACTTACAAAAGAAGAGGATTGGGTGTGTTGGGGTGGTGGGGGGGTTGGATCCCTCAACCAAGACAAACTCCGAATCATGGATCCCTCTTTTCTGCAGGAACTTGAAAATCAAGACTCTTGGTGATAAGTTAGGCAAGAAAAATACAAAAGCTAATGATCCATGCTGTCCAGACATCAAGCCTGGGGGCGCTCTATAAAAACATTTATCAATGCAACTATATAAAAGATGTAGTTACCTGGGTTTTCTCATACATTTCTTCGCTGCTGACTTACATGCACCAGAGGCAAATCTCGGCCAACTTGAATAAATACAGTATCCTGAATGGGCATACAATATAGATGAAGCAGTTTTTTAGTTCATTTTTAGGAGCAATAGTTACATAGATATCCAACAAGGACCCCAAATTCAGACCACCCTTGACTATCAGAGACATGATTAGTAGTTGACTACTTGTGTTGACCTGATGAATGCACTCATATACAGAGCAACTGGTGGATGAATCAAGATTAGTCTTCTTCTAAAGGTTAATACTACCTTCCCCAATTGTATTTGGTGTCCAATAAATATATGCTTGACAGAAAGGAAAAAAAAGAAGCCTATACAGACGAAATGACTCTCTATATATCATCTTATACATCTACATCTCTCTTGAAAGGCAGTTGTACTATACACTGACAGCAACCCGTTTCGGTGCAATTGATATGGGAGTCATGTATGTCTCCGACCAGGAAACCAGAAATCGGTGACAAGCTAGAGCCGAGGCTGATACAAATATCACAAAAGAGGTCCAACAAAATCTGAGCACCAATATGGGATCCTTCCTGATGGAATTCAGTACCTTGGAGAAGATTAGTTTCAGTCTTCGATCTTTCAGGATATCCTGGTAGAGAGATGCAGAGGATTCGGAAGATGGTCTCATCTCTCTGCCATGATGTACATTGGATGTTGTCATGCGAGAACTGTATGAGGTTATTTTGTTCTCCACTCCAACAGCCTTAATCATCCAATTGTGGAGAAGATCAGCAAGAACGCTCCTGACATGCCTGTGGAAGAAGATTGCCTCCTTGGAAATCATAGCATGAACTAATGAAGTGGCATCCGCAGTCATCAACAGTCTTCTCAGCACGACACCATCTTTTGACAATAAAAGCCTCATGACCAGGTTTGCAACTTGGTACCTCCCATCGGGTCCATTTGCACTGTACTCAGGGTGACCACCAGAGTCTGACACAAGAAGCTTGTGCATTGATTTCCTAGTTGCACCTATTCTTAAGAAAAGAGAGAGCTTCTGCCACTGGAATTCCTTCCTCTTGTTGAAAACTACCGAGTGCAGTATCCTCCTTGTAGCAGCTGAATTATCAGTAAGAAGCTTCCGAACAACATAAGGGTATGCAGTTTGAAATGTCTTAAAATTTTGATCTGCCGCTACTGCCAAGCCTTCCAAGGAAGCCAAAGACCGTAAGACCAGTGTAAAATACGGCGGCATGCGAAACTGAAACTTGAGGGCGACAGACCAGATTTTTCCAAGAACCCGACTGAACTTGATATCAGGAATTCCATCTTTGAATTCCACCTCGCCCAAAGCATCTTCCAGTTCCATGGTCACACGGCGTAGATTTGTTCCTGACCTGACAACATCCATTTCTGTCAAATCATAAACAAGAGCACCCCAGTCTCCATTTACTATGTGCAATATGGATGCAAGCATAGCAAACTGATGCTTCTTTTCCATCCGACAAAGCAAACCAAAATCCAGAAACCCAATTTGTCCAGCAGGAGTATAACGCAAGTTCCCAGGATGTGGGTCAGCATGCAGTATGCCTGTTTCAAGGAGTTGAACAAGTGTTGCTTCCACTCCTTTGTTGACCATATCAAGAAGATGCTTTTTAGCCTCCAGTTGTTGCCTCTCTGAAAAGCCAACACTATTATGACCTGAGCCTTGGGATAGAAAAAGCAAGTCCTTTGGGTTTTCACCATCCACCCATTCCATTGTTAGAATTCTCCGGCTGCTCAAATGTCTGAAAACCTTTGGAACATATATAAAGGGAAACTGGCGGTGAGCTTCCAAAAATTGAGAAGCATTTTCAGCCTCTAAATTGTAATCCAACTCCCCAACCAAGCCTCTCCCAAGCTCATCAGCATAGAGACGAAGATCACTCTTTCTTTTAGCAACTTTTTGCAATAGACCCAACCCAAGGCGGAGGATATAGATATCTCTCACAACAGCATGAAGCAAGTTAGGTCGCTGGACTTTTACAGCAACAGTAGATCCATCAAAAGTAACTCCATGATAAACCTGGCCAAAAGAAGCGGCAGCCACAGGTTTGTCAGAAATGTTAGTGTAGACTGATTCTACAGGACAGCCTAATTCTTCTTCAATTATCTTCATAGCCACAGTCTGAGGGAACGGAGGAATTTGATCGTGCAATTCAGATAGTGCCTTGGCAATCTCTGAACCAATTATATCTGGCCTTGTAGATAGGGACTGACCAACTGCATTAGGAAGCAAAGGGATGTAACTAGCATATTTGGTAATCTCGTGACTGCAGAAAAGATAAATGCCAAAGGTAAAACTAAAGTTTTATAGGATACAGACAAAAATTAATAAGGAAAATTAATCCCAATTTGCAACATCAATTAGGAATAGCACACCCGTTCCTTGATAGAATGGTACTATGTGCTGCAACCTTGAATTTTTTGCAGGTTCAATCACGACTTACCTACCAAGAAAGAGATACATTCTTGATGAACCAACCTTTAATAAAAGTAGGACCGAGGTTCAGCATTGTTTCTTTTAACAGATGCCCGAAATGATGTTCTGAACTCCTTTCGTCATCATCTCGATCCTTGCCAAATCTATTGAACTTGAAAATGCCCGAGGTCCGCATTTTGACCGCAGCAGTAGCAAATGATGAAAATACCTCAAGAACTCGAAAAGCCAC
>BMK_Unigene_023909
AAAAAAAGGAAAAAGACCTGATTATTATTTTTTTTTAAGGTAAAGTGCTCACACACCCCATAAGTCCCTCACCATCTGAGTCACTTGACAATCTAATGGATAGAAGCTTCAAGGTACAGCAAAAGAATAATGAATTAAAAAGAGGCAGCTCCATATTCAGCCTACTGCAAGTTGCAATTGCAACTCATTTCATAATCTACATTTGTTTGTGAGAGAATAAGTGGGCCATTGAAGCATACTTACTCATAGATAATTGGGGGAGTGAGAGAATAAGTGAGCCATTGAAGCATCCTTACTTATAGATAATTGGGGGCTTCACAAGTGACAGTTGTCAGAAATAGAAGCTGCTTGAGCTAGTAAATTCTCTCGGCTGTTGATACTGGACGAAGGAAGACAACGATGACTGTTATGTTGTCTTTGCTGCCACGTTCTGCTGCTTCTGTAGCCAGTCTCTTGGAACACATCCCAGGCTCTTTAACAGTATCCCGGATGATTGAGACCACCTCCTCGTTGCTTATAACATCCCACAGACCATCACTAGCCATGACAAGATACTCATCCTCTGTTGTTAGTAATGTCTCGGTTATCTCAGGCTCTGCTGTTACGGCAGGCTTTAAATCATCATCACCAATTGATCGTGTAACCTGTATGTAAAAAAGGAATTTATGAAGAAAATATGCATGTAGGGACAAATTAGGTCTTCCATGCGTGAAGATAGAACTCTATAGAACGCTTAAAGCACAAATAGAAGGCAAGTTAAAATATTGTGTATAAGGTACATAGAACAATCAAATTTGGACTGAGTAGCTGATTATGGTAGCTAAGATGTGGCATCTGAACCTTTGACAAAGCTCTAGAACTTTGCAATCAGCCACTAAAGCCAAAAGTCTTACAGGAAATAACAAAACATGCCACTGCTGGCAGTTCCTTCAGTTTTGCGTGGCATGCCTGATTAAGCTATTGTACCTCATACCTCCAGGTACAATAGTTGTAGTTCCTTTTTCAGTTCATGTAATGTAGCTTGGTGTATGCCTCTTACTAATTCCTATTGTTAGTCAGTAAGGAGACATCAAAATGCTTGTAAGGCAAATTGTTTCTTGTCATAATGCTAGTAGCAAAACAGAGATGCAAGGTCGTTCACGAGTTCCACATCAGAAGGTTTGACCATTTAAAATCATAATGTACTTGAATTTCCTCATAGTTGTGTATCTCTATGGCCACAAACTCTACAATCCCACAATGGAATATATAGGGGTGAAGTTTGTATTTTAATTTAACCCATCACATGCTCACTCGGATTATTATTCACCGATACTCTAAAAAATTTATTCTTCTCCATAACTATAAGAAAGGGAACACAGAGAACCAGCTGAACGTCACAAATTCAGTGCCATGGGCAACACGGGTTTTTAATATTATGTTCTCCTTTCTGCTGCATAAATAGTTTAAAACTTGTTCTGACGCTAAAACTCACCCAAGTCACTCAGCTTAGTTAGTCACTGAATCAGGCGAGTCAAATAAGTATAGCTGAGTCTGACAGAGTACTTGACCAGTTAGCCAGACTCGCTCGAGTTATTAGCTCGGTTATTTCTAGACTCCCTAGGACATAGTTCCACAAAAAATTTAATAGATAAAGACAGAACCTGAAGAGCTGCCTGACCGACCCTCCATGTGTCTACTTGCCATTTTACTTGTGCACCTGCTCTGGTAACTCGTTCTCTTTCCTCAGGGCAGCTTGCAACATGATCCTTACTAAGGGCATAAGGATGGCTCCCACGACATAAAATTGTTCGGCAATCACCAGCATTTGCAACAAAAAGTCTGTTTCTGACAATCAAAGCAGCAACTGCAGTGCAACCAGGATGCCAGTCTTTCTGAATGACCCTTTTTGACTTACGGTGGGATACCAACTCACTCCTGAATGCAGTATCTGTCTTCACAAATGCTTCTGATAATGCATCTGAAGGGCTGTGCGTAGAACCCAAACTTTGCAAAAATCCTGGCAGGGCGCGAGCAGAAAACTCAGCTGCTGCCGCACCTCGATGACCATCAAAGATCCCAAACACATGTATATCCTTCTCATTGCATAACTGAGGTAGTAAAAAGTGAGTATCTTCCATGGTCTCCCTCCTCCCACATGTTGCAAAAGACCCCCAAGACAAGATTGGATGGAAGGCGAAGTGATCATGCGAAGAATCAGGCCAGATTCTCAATTCTGAATTAGCCGCAGGAGAGGTTCTCTTTGATAATTTCTCCCCTTCCATGAACCAACTTATATTTTCTTGGTACTCTTGAGGGCTGTTCTTGGCATCAATTGGGAGCTGATCGCTGAGAGAAACAGAAGGTTTTCCAGGAACTTTTTCCCCTATTTCTGCCTTCTTTAAGTGCTGTATGATTGAATAAAGTTCCTCAACTATATCATCAAAAGAAGGCCTCTTTTGAGGATTTGCATCCCAGCACCTCTGAATCAATGACAGTAGACTTGATGGAGCGCCTGTTTGAGGACTGGCAAGAACGGGCCGCAAGCCTTCAGATACTACAGCTGCTGTGAGTTGTTGCTCAGTATAGTTCATTTCAAGCACAGTGTGTGCCTGGGCTTCTGCACGAAGGTCAGTGTAAGGAACAACTCCCGAAAGAAGCTCATTGATCGATACCGCAAAACTGTATACATCTGATTTCTCTGTGTGGATATCTTTCCTCAATATTTCAGGTGCCATATAAATGAGTGTTCCCACCATATTCTTTTTGTGAAAGCCACCAGTTGGCTTTCCAGATGACCTCCAATTATCAACAGAAACCAGTTTAATATCTTTCTTGTACACTGCCAAACCAAAGTCTGCCAGGTATGGTTCAAGGTTTTTGTCAAGAAGAATATTTGCCGGTTTAACATCTCTATGTGCAATCCCGAGTTTATGTAGGTACTGCAACGCTTTGGCTAGCTGGATCGAAATCGCGAGCGCTTCATCAACAGATGGGCTCCACTCTTCCACATGCAACTTCTCCGCCAGATTGCGGCGCTCGTAGAATTGGAAGAAGAACATGTAATTGGGAGGCCTCGCATGGGCTGCAATCAACGTGGCCAGCCCGGGATGATCCAAAGTGCATAGCAACTGCAATTCTCTGTGGAACTTGTCGAGATCGTCAGATGTGGAAAGAATGGGTTTTTTCACTGCGACTTGTCTGCCGTCAAGCCTAGCTTCGTAGACAACACTTTCAGAGCCTCGAGCGATTGGGGAGAGGAGAGTGAAGGAAGAAGAGGGAAGATGGAGAGGGATCTTGTAGCTGTTACAGCAGCCGCGGAAACAGGTGTTGGGTTCAGATATCTCAGGCATCTTGGGTAATTGTAGGAGCCGCTTTCGTTGTGGAAGTGGAAGTACCGTTTTGCTTTTCCAGCAGCGAAGGCGAGAATGTGTGAGTTGTCGGGACAAAATGCGCCTCGGTCGGAAGCG
>BMK_Unigene_023910
GCGGCATCACCGAAACCTACTACTCTCTTCCCCTCTTCTTTCTTCCTTCTCCTATAAAAAGTATACAAACCCCTAAAACCATCACAGGACGAAGATCCGGCTCAAACGATCCAGATTCCCGAAAGATTAAGAGTTGACCTCAACAAAGAAGAAATTTAAACAAGTTAAACGTCTTCTGTGAAGCCAAAATAAGCAGTATGAAGGATTGTATCTGTGCCTTATAACAAAGCTTTGTTTGCAAATCCTTTTGACTTTCGACTATGTCTGGAATACTTAATACAAACCTCAGTGGATCGTCTTCTAATCTTCCAGACTCAACTGGCAGGCCATTTCCAACATCATTTTCTGCTCAGTCTGCGACATCTCCTGTTTTTCATCACTCAGGTACCATACAAGGACTTCATAATATTCATGGAAGCCTGAACCTCCCAAACATGCCAGGCTCACTTACTGGAAGCCTATCTAGTGGACGGTTTGCGTCAAACAATCTCCCAGTTGCCCTTTCTCAGATGTCTCATGGTAGTTCACATGGACACTCTGGGGTTACTAACAGAGGAGGTTTAAGTGTTGTTGGAAGCCCTGCTTATAGTAGCAGCATGAATGGAGTTGGGGGTTCCATTCCTGGGATGCCTCCAACCTCTGCTGCTGTCGGTAACCGGAGTGTCCCTGGGTTGGGAGTGTCCCCAATTTTGGGAAATGCAGGGCCTAGAATTACAGGTTCAATGGGAAATATTGTTGGTGGAGGCAACATCGGACGTAGTATAAGCTCTGGCGGAGGATTAGGTGTTCCTGGCCTTGCATCCCGTGTAAATTTGGGTGCTAATGGTGGATCAGGGAGTCTAAGTGTACAAGGTCCCAGCAGACTGATGAGTGGTGTGCTTCAGCAAGCACCCCAAATGATTTCTATGCTGGGAAATTCTTATTCTAATTCTGGAGGCCCATTATCTCAGAGCCAAGTTCAAGCAGGGAATAATCAATTAAGCTCCATGGGAATGTTAAATGATGTTAACTCTAATGATAATTCTCCTTTTGACATGAATGATTTCCCACAGTTGACTGGGCGCCCGAGTTCTGCTGGAGGACCTCAAGGGCAATTGGGTTCTCTGCGGAAGCAAGGTGGCGTTGGTGTTAGTTCTATTGTCCAACAGAACCAAGAATTCAGCATCCAGAATGAAGATTTTCCAGCTTTACCTGGATTTAAAGGTGGTAATGCTGATTTTACAATGGATATGCATCAGAAAGAACAACTTCATGACAATCCCATGTCGATGATGCAATCCCAACACTATCCTATGGGAAGATCTGCTGGATTCAGCTTAGGAGGAACCTATGCATCTCACCGCCAGCAACAGCAGCAACACGCCCCTTCAGTCAGCAGTGCCGCTGTTTCCTTTGCACCTGCAAATAGTCAAGATCTTCTTCATTTACATGGGTCTGATCTTTTTCCATCTTCACATGGAACATATCACTCACAGATTCCGTCCAGCGGACCGCCTAATATTGGATTGAGGCCTTTAAATTCTCCAAATTCAGTTTCTGGAATTGGATCATATGACCAGCTTATTCAGCAGTATCAGCATCAACAAAATCAGTCCCAATTTCGGCTGCAGCAGATGTCAGCTGTTTCTCAGTCGTATAGAGATCAGAGTTTGAAATCCAAGCAAGGGACCTTACCTTCTCCGGACAAATTCAGCTTGCTGGGTTTATTAGGTGTTATAAGAAATCATGATCCTGATTTAGCTTCTCTTTCCTTGGGAATTGATCTGACAACATTGGGATTAAATCTAAATTCTCCTGATAACCTTCACAAGACTTTTGGGTCTCCATGGTCTGACGAACCTGCGAAAGGAGATCCTGAGCATGTAGTGCCCGAATGTTATTACACTAAACCACCACCTCAGCTGCATCAAGGGTATTTTGCGAAGTTTCAGCTTGCAACACTGTTTTATATCTTTTACAGCATGCCAAAAGATGAGGCTCAGCTTTATGCTGCTATTGAACTGTACAATCAAGGGTGGGTTTACCACAGGGAGCATCATTTGTGGTACGTGAGGGTCGCTAACATGGAACCTCTTGTCACAACAAACGCATATGAGAGGGGATCTTACCTCTGTTTTAATCCCAACACATGGGAAACTGTTCGCAAGGATAATTTCGTTCTCTATTATGAGATGCTGGAGAAGAGACCGGCACTCCCTCAACATTAGCGCTGTTTATAGAGTCAGCCACTAATCTTGTTAAAACTGGGTTTTAGCTTTCATTCTCAATCTTGTTTAGTCTATAATTTTTTGCAATCTAGAGGCTTCTATTCTGCTATTGGTGATTTGTTTTTTTCCCACCGGTTAGCAGAGGATTGTCCAGTAGTTGCTGTAAATATCCCACCTTTTGTTTTTAACTGTTTGCAACGAAAATAGCATTGCTTTCAACATTTTCCTGACATCTCCAAAGATACCCTACATGTTACAATGAATGAGTGAAAGGCAAATTGTTTTTGCTGATTGATGGTAATCCTTCGGGGAGAACATCGATGAAAAGTCGAAGAGGGTTATAAAAAAAAAAGAACTTGGAGACAAATGGAATGTGGACAAGAAAGGCATGCTCTCTCTTTTGGATGCCAATTAGCCCCTTAAAATATGATCAATGTTTTGAATGCTAAATGGGATAGTTTAAGCAAATGCCTCAATCAATACATAAAGCAGCAGTTACCTTTTGCAGGGCTTCCTGAAATGGTCGATTTTGCATGTTTACACAGAAGCGATCAAAGTAGTGGATAACCTCGTCAATCTTGAAGTGCCAAGGAATGGACTGGCTCCCAATTAGAGGTAGAAGAAAAGCTGCAATTAGATTTAAATCTTAGTCTCTCATCCTAGGGTTTATTCATAGAACACTGCTTTGGCCATAGTATGCTTTCATCTAATTGTCTTTCATCCAATTGTTGTGAATAATATTTTGTTGCTGGTCATCTCCTTGTATTGTAGCCTTAAAATCTTTTCCTCTTGGTTTAATGAAAAGTCTCTTTTTTACCGTAAAAAA
>BMK_Unigene_023911
GGAGAAAAACACGATTTAAGAGCCTCTTCTTGTATTGTATCGAACTGAAAGAAATCTCGATCGATCGAGATCGTGATTGAGATTAATCGTGATCGAGATGGATGCAGAACTGCTGGAATTGCAGAGGCAGTTCGAGTTCGCCCAACAAGCGAAATCGAGCATCCGTTTATCGGATAGGAACGTCGTGGAATTAGTACACAAGCTTCAAGAGCTCCATATCATCGATTTCGATCTCCTCCACACCATATCCGGCAAGGAATACATCACTCCTGATCAGCTGAGGCTTGAAATGGAAGTTGAGATTAGTAAGTCCGGGCGCGTTTCGCTGATTGATCTTTCTGATATTATTGGGGTGGATTTGTACCATGTGGAGAAGCAAGCTCAGCAGCTAGTATCAGATTCTGTAGGACTTATGTTAATACAGGGAGAAATTATTTCCCAGACTTATTGGGATACAGTAGCTGAGGAAATAAATGAGAGGCTTCAGGAGTCTAGTCAGCTCGCAATGGCAGAGCTTGCAGCTCAGTTGCAAATAAGTTCAGAGCTGGCAGTGACTGTTTTGGAGCCCCGCCTCGGAACCCTTATAAAAGGGAGACTGGAAGGTGGACAGTTATATACTCCAGCATATGTTGCACGTGTTACTGCCATGGTTCGTGGAGCTGCAAGGGGCATCACGGTCCCAACAAACTTGTCTGTAGTTTGGAGCTCCTTACAGCAACTGCTGCTTGAAATGAATGGAACCAGTGGTGTGTCTGTTGAAGCTGCCTTTTTTCAGTCTCTATTTAATGGTCTGATGAAGGAGGGGGAAATCCTTGGATCACTTCGTGCTGGAGTTCATTGGACCCCTGCAGTATTTGCCCAAGCTCAGAGAGAAAGTGTCGATTCTTTCTTCTCTCAGAATTCCTATATCACATATGATGTACTTCGCAAACTTGCAATCCCCCAGCCTAAACAGTACCTTCAGTCCAGATATCCTGAAGGTATACCGCTGGATACTGTTTTTGTTCATCCTTCGACGATTGAGATGTTGGATACTACCATAGAGGATGCTATTGAGCAAGGCAGCTGGATCGACTGTCTTTCGGTGTTACCTGCTGTTTATGGAGGTCAAGATGCTTCTAAACTTTTGTCACTTTGTCCATCTCTTCAGAGGGTTCTGAAGTCCAACAAAGCAATCATACTTGGGGAATCTTTCTTATTAAGCAATGCTTTTATCAAGGACGTGTTCGATCGAATGGACAAAGAAGCAGAAATAGTCTATAACACAAAGTCCTCGAGTCAAGAGCAAAATGATAGTACACGTTTAGCCAATGAACAGAAAGTTGGACATGATTATGGTCAGTTGAATGAGGCCATTAATGATGATGGTGGCAGTAAATATGTTCCTGAGAAGGGTTCAAAGAAGAAAAGAGGAAAAGCGACGGGATCTTCAAAGATAGAAGCTGCTGAATATGGTCCTGACAACCAGGAAAGCCTTCCTATAAAGACTAAGAAAAACCAGCGCAAAAGCAAGGATACAGGTGCATCTGATGCGAAATCCGGTGCCAAGAAAGACTCAGACAAGTCAAAAGATGAAACCCTAAGTAATGTTTCTGAAGAATGGATAATACAGAAGCTTTTGCTGCTATTTCCTGACTTTGTAGGACTTGGAGGTCAGAATGATCCAGACACACTTCTCAGACCTTTGGCAATCCATTTGAGACCCATGCTGCTCACATCTTGGAAGGAGAGAAGAAATGCATTGTTTATGGAAAATGCAGAAAAGAGGAGACGTTTGCTTGATAGTTTGCAGAAGAAGCTTGATGAAGTGTTCTTGGATCTTCAGCTTTATGAGAAAGCATTGGATCTGTTTGAAGATGACCCGTCAACCTTTGTTATTTTACACAAACATCTGCTCAAAACAACTGCAACTTCTATCATGGACACACTTCTATTACATCTGGACGTGGACAACAAACTGAAGAATGGAATTGCAGTTGAAGAATCTCAAACTGTTGAACCTACCTCACTGACTTCAGCAGATAGAGTTTCTCTTGCGAAGAGCTTGCCTGGTTCTCTTTCAGCAAAAGCTGTTGCAGCAGTTGAGGCATTGGAGGGAAAGCGTGTGGATACATTCATCACTGCACTACGGGCACTAGCAGAGGAGAGCGGGCTGCTATTAAAAAAGCTCGACAAGAAATTGGAGAGGACTCTTTTACATTCTTACCGCAAGGATTTGACTTCACAAGTTTCCTCTGAAGTTGATCCGGTTCCACTTTTGCCGAAGGTTGTTTCTCTACTTTATTTGCAGGTATATAGCAAGGCTCTTCAAGCTCCAGGAAGGGCCATTTCTGCTGCTGTCTCTCATTTGAAGAATAAGTTGGGAGATTCAGCACACAAGGTTTTAGTGGATTACCACACTGCAACTGTTACCCTTTTGGCTCTACAATCAGCTGCAACTGAAGATGAGGAAGACTGCACTTCTGATAGAATTCTGAGTAAAAGGGAGTTCTTGGAGGGCTTAATGCCTGAACTAAAAGCTCTGGTATTGAACAACAACCAAGCCTGAATGCAAAACAAAGAATTTGATAAGAGATGATTATTATACACCATCCCTGTAAACTTAAAAAAGTATGGGAACTGAATTAATTTTTATTATTTACATGAAGCTTGAGGGTAGTTCTGGTAAACAAGGATTCCTGTGTAAGTATATTGTAGATCGAGCATCACGTATTGTTTTTTTTTTGTTTGTAATTGAGCTTGCTTGTGTAGACACTGGTCTAGGCCCAAATTTATCTTGGGCCTGCACTAGCCAAGCTTATAAGTCTGTACACAAACTGAGAACTGTTCCACAAGAAACAGTAGAGCATAACCCTGATTTGACTTGAAAAAAAA
>BMK_Unigene_023912
GCAGAAGTGAGACTAGTACCCTTATTACAGTTGAGACTCTAGAGACTAGAGAGGGAGAGAGAGGAATTTAAAAGGTAGCATAGCATAAACAAGAAACAAAGAGAGACAAGAGGCTTGGGTTAATGTGCTGGGATTGTCGCGAGAGCACGCTTCCTGATCGCTCTTTGCTGTCATCCTTGCGTGAGCAGAGCTCTAATTCCGTTTCTGGTTCGGTTTTGAGTGAAGGAATCTCCATCAGTTTTTCTCTTTCCTATTCGCATCCTCTTTTCTATCTCACCACCTCTTTCTTTCTCTGAGGAAACAGAACAACAGACTTGCGAAAAACCAACCACCCATAGGAGAGGAAGAGTCTGCCTTGCTTCTTTCTGCCACTCTTAATTGGTTTTTGGTATTTCTGCTTGTTGGGTTGTTTATATGGGAGTGTTTCTTTATTAGGATATTTGGTTTCTCCATTATGGAGGTGGGATTTTGATCGCTTTGATCGACTCTTCTTCTGTATTCCTTTTAGGATTCTAGCTATTTGAAGCTGTTAAAGGTGGTGTTTTGAACTGGGTTTCTGATTTGGAGGTTTTGTAGCTTTGGTGGGGATATTTTCAATCTGGGTTCTTCTTTTTTGGATTTAAGAATGAGTTTTTGGATGGTTTCAGGAGTTGGGTACTGTTGTTTTATGGTCTGGTAAAGGTATTCTTTCTGGGATTTTGCCTCTTTTGTTCCTTTTGAGTTTTTATTGTTGTTCTTGTAGCCATTTACGCTCAGCTGTTTGTATTCTACTTCCGAATGTTTGTAAGTTATTGCGGGGATTTCAGTGCTCTAATGGTGTTTTCTGACATGGGTTTCCACCAATTTCTTTGCCTGTCTTCGGGAGCGTTTAAACTCTTCCATTTGCTTTAGTTCTTGTGGGTAGAGGTTAATTAAAGGTCTTTTATAATATAATCCGGGTTTCTTCAAATTTCTTCCATTGTTTTGGCAATCAAATGGAGGGAGATTCAAGAAAAGAAGAATCATATCGGCAGTTCCTTGATTTGATTTCTACTGAGAGAGGTCGGTTGGTGAATGGTGGAGGGGGTTTTGCAGCTGCAGAGGAGAAAAAGCTAGAGCTGAGGCTTGGACCACCAGGAGATTGGTCAGTCAAGGAAAACAACAGCACAAGCAGAGAAAAAGATGAATCTCTTCTGTCTCTTGGGCATTTTTCCAAGTCTCCCAAAACCAGCAATCCTTCCTCTGGTGCAAAGAGAGGGTTTTCTGACGCAGTTGAAACAGAAAAGGATGTTGATAGCAATGGAAATCAATCCCAGAAGCTTTCTTCACAGAACCCAAGTGCCCTTTTCCCTCCTTGTTGGTCTTCTTCACCATCTCCTTCAACTTTCCAGAAAGGTCAGCAGCAAAAACCAGCGTTTTTGCAGTTTCAGTCAATTCCAAGTTTGCCTGTTCTGGCGAAGGAATCCTCACAAGCAAATGGAATCCAAGGAGACATGCAGAAGCTTGAGAGGAAGACATGCTCTCCAACTTCTGCCCCTGTTCCTGTGAATGCAGCTGTTTGCAACAACTCTCAAACACGAACTTCCTCTGTTCCTGTTGTTGGATGGCCTCCCATTCGGTCCTTCCGGAAGAATCTTGCAAGCAGCTCTCTAAAACCGTCTGGTGTCTCCCAAATCAAAGAAAAGGCAGAAGATGGCAGAAAAGGGATGTTTATTAAGATTAATATGGATGGAGTGCCCATTGGAAGAAAAATAGATCTCAGCGCCTATCACAGCTATGAGAAACTCTCTTCTGCAGTGGATGAACTCTTCAGAGACCTTCTTAAAGCTCAAAAAGACTCTTCAGAGACTGGAAATCAGAAGACCGCAGAAGAAAGACGGCTAATTGAAGGTTTATTAGATGGAAGTGGGGAATATACTTTGGTTTATGAAGATAATGAAGGAGATAGGATGTTGGTTGGGGATGTTCCATGGAACATGTTTGTAACGTCAGTGAAGAGGCTCCGTGTGTTGAAGAGCTCTGAACTTTCTGCACTACGCCTTGCAGGCAGTAAGCAGGAAAAAACACTCACAGATTCTGGAGTGATGTGAAAGAAGAGGCTTTTCTTGATCTGGTTTTTGCACACCTGACATGCTACTTCTCGAGTAAGACTTGAAGCTATTTGAAGAGTGGATTTGGTTTGGTTTTCATTTTTCTCCTTTCCTGTAGAAAGAAACCTGGTAGGCTCAAGGAAAATATCAGTGAAGTATGTGGACTTTGGGATGGTACATAATACATATATAATGTATATATGATTGCAATCTTTTGGGGTTCTATTTCCTGTAGAAGTTTATGTCAAATTTCTTTATATGGTCGACTTATTCTGGGGAATTATTACCTTCTGCCCTTCACTGTTATGAGAGGAACCATTCTTCACTGACCAGACTATTTATATGATATTACTAATGGAGGAGGATGGTGGTACCCTGAAAATCTCCTACATTGGAAAGACCTTAATGTTTTGGTCTTTTGGTGGATCAATGTCTATACTTGTGAAAACTGATATAGTGTTGATATTCTCACAGGTGTTTAGGTCATCCCCATGACTATTGGGTTCATCATTAATGGTCTGGATCACCCAACTGGGACTGAACATGCACAAACTGCATATGTAGCAACGTATACATGTGGCCCACTGGATGAATGATTAGTCTGACTTAACCCCACTTCAGTCCCCATTAGGTAGGTCATTCTTGCCGAGGGGATATGGATGTATATCAAAATGAATGAGAGAGAGAGAGAGAGAGATGG
>BMK_Unigene_023913
TTTACGGATCTTCATTTTTATTTCTTTAATTTTAGTTGATTCTACAAATACACTTTATTAGGATTTCTAGGAATCCAACTCCATGAAAACAAACCTTGAATTGTGAGGATAAAGCCTATGTCGGTGATCTTTGGTGATCACCTCTTAGATTTTAATACATTGCTTCTTCCACAGCATTCCATTTGGTCCATGCCTCTCTACTAGAGACTAGAGAGGGATTTCATACATTCTATTGCTTTTGCAACTTATACTGCTACCAAATCTATGGGTTCTTTACAGCATGGCCATCCAAATTAACCAAATGGATGGATCAAACCATGCAATCAATATGTAACAATGCAAGTATTTGAACTCTCTAACGAAGGAAAAAATACATCTTGCAAGATAACTCTCCCACTTAGAAAACCATCCACATGAAAAACTTTTCTTTCTTTCTTGATTTCACTTGGCACAATAGTTATGGTTTACACTTGCTATCACCCCCTGTTTGGGTTTGAAGGACTAATGATGGATTGAGCGACTGCGGCGGCTAAGGTTGCAGTGAAGTTAGGATCTCTTGTTAAAGAAGCAACATACTCTGCCACATCATGATTAATATTACTAATGCTACTATTATTATTGGAATCTTGAAAGGATCCGCTAATCGTACGGTGTGACTCGGATAGAGTAAGATCAAGGGTAACCGTTGGTTGAAAATGATTAACTGAGACGGAGCATGGTAAGTTAGGGGTTGGACCCATGACTAAGCCTTGTGGTGAAGAAGCCAAGCTATCTTTTGTATCTAAAACTTCATGGGTGTGCTCACCTTCATATGTTGCCATGAGAACTGACTTATCATCTATGCATCTTTGTACCTTCTTCTTAACAGGGCAACCTGGAGCTGTGGAACACCTAAAATATGCTCGGGGCGACGGATTATCTTTGGTATTCTTTTGTCCATACTTCCTCCATTGATACCCATCATTCACTGTTAAGCTAGTGTCCGCCGCATCCGTTCGCACAAGGATTTGTGAGGTCTTTACTTTGAGAGGGTCACAGGCCTGCCTCTTGTGGCCTGACCAACTCTCTGTTTGGGTTTGACCCATCTCATGTGTACTCTTTCTTTTCAGGTGAGATTGAAGGATGTTACAGTTGCTGTTCATCACTTCAACCATACGATTAAGTTCCTCGTTCTCTTTACACAAGCGCTGCAGCTCAGCTTCTAGAGCTTTCACCTTGAGTTTAGCAGAGACGTCTTCTGCAGTAGCCATGATTGTGGGGTGAACTGCTCTCTGGTTACAAACACCCCAGGAAAATATGGAAGCCAACTGAGATAGTTGAATACTACAAGAATAAAATCTTCTTATATTGAGAATCAAAATCTATTTGTTTCTGTCACTTACATTGAGATCAAAGCCAAGAGTGGTTGCTACCCATGTACCCATGAATATCTGCCTCCCTCCCTCACTCTCTAATCAGAACAACAACAAGAAGAAGAGGAAGAAGACGAAGAAAAAGAAGAAGAAAGGAGAGCTGAAGAAGGAAAATGGCGAATTGGTCGCCGAGCAAGTATCCGAAGTGGGGCCCACAGATTCTACCCATATTTCAACAGATGAGGCAGCAGATAGTGTCCATGGTGTTTCTAATGGCGAGTCAATTCTCAATGAAGATGAGTTTTATGCTTGGAAGGAGTTGAGACTACATCCCCTGCTCATGAAGTCGATATACAGGCTTGGGTTCAAGGAACCCACACCCATACAGAGAGCTTGCATTCCTGCGGCTGCTCATCAAGGAAAGGATGTGATTGGTGCTGCGGAGACTGGGTCTGGAAAAACACTCGCCTTTGGGCTGCCTATTTTGCAGCGTCTCCTTGAGGAGCGGGAGAAGGCAGAGAGAGTGCTTGAAGCTGGGCAAGATGCGGTGAAAAAAGGGGCTCAGGAGAGCTATCTTCGAGCCCTTATCGTGACTCCTACAAGGGAGTTGGCTCTTCAGGTGTCTGATCATCTCAAGGCAGTGGCCAAACTCACTAATATTAGTGTAGTTCCCATTGTTGGTGGTATGTCCACGGAGAAGCAGGAGAGACTTTTGAGAAGGCGGCCTGAGATTATTGTTGGAACTCCAGGGAGGTTATGGGAACTTATGTCAGGAGGAGGAGAACACCTTGCTGAGTTGCACTCTCTGTCTTTCTTTGTTCTAGACGAGGCCGATCGAATGATTGAGAATGGCCATTTTCATGAGTTACAGTCCATCATTGACATGCTTCCTACCATTCCTGGTACTGTTGGAGGTCGCAGTCAAGTTTCGTTGAATTGTGAAACAAATTCTAGCTTACAGTGGAAGAAAAGGCAAACTTTCGTATTTTCTGCAACAATAGCACTATCTGCTGGATTTCGTAAGAAGCTAAAGCGTGGATCGTATAAACCTAAAACATCTGTGAATGATGGCATGAGTTCTATAGAAACTCTTTCTGAGCGAGCAGGAATGAGAGCTGATGCTGCAGTAGTTGATCTGACAAACGCTTCAATTATGGCTCATAAACTTGAGGAATCATTCATCGAATGCAGTGAGGAAGATAAAGAGGCCTACTTGTATTACCTTTTGAGCGTTCATGGCCATGGTCGAACAATTGTTTTTTGCACATCAATTGCGGCTTTGCGTCGTATTTCTTCTTTACTGCGTATCCTTGGCATCAGTGTTTGGACCCTTCATGCTCAAATGCAGCAAAGAGCTCGCTTAAAGGCTATTGATCGTTTTCGTGCAAGCGAGCATGGTATTCTTGTTGCTACTGACGTTGCAGCAAGAGGCCTGGACATTCCTGGTGTTCGAACTGTTATCCACTATCAACTACCTCATTCTGCAGAAGTTTACATTCACAGAAGTGGAAGAACAGCTCGGGCATCTGCTGATGGGTGCTGCATTGCTCTAATTTCTCCAAGTGATCGATCAAAGTTTGGCTCTTTGTGCAAATCTTTTTCTAAGGATAGTCTTCAAAGGTTTCCTATAGATATGTCGTACATGCCAGAGGTTGCAAAACGCCTCTCTCTTGCACGCCAAATAGACAATATTTTGCGGAGGAACTCCCAAGAAAATGTTAACAAGAGCTGGTTTGAACGGAATGCTGAATCTGTGGAATTGGTTATGGAGGACAGTGGCAGCGAGGAAGAAAGAGTGAACAATTCTAGACAAAAGAAAGTCAGCAATTTCCATTTAAAGAAGCTGCAACAGGAACTAAGTATGCAGCTAGCACACCCCTTACAATCAAAAACATTTTCACATCGCTATTTGGCAGGGGCTGGGGTTTCACCTCTGCTTCAGCGGCAGTTAGAAGAACTTGGTAGGCAGAAAGTAGTTGACAACGATACATATAGAGAAACGAAGAAACCAAAACTAGTGGTTATCGGTCAAGATTGTGTGGAGCCCCTTCAGGCACTACGGACTGCTGGGCACGAGGTTTTTTTTAGTGTGAGGGAGGAAGCTGAAAAACAAAAAAAACTGGATAATAGAAAGAAAACGAGAAGAGATGAAAAAAAGCGATTACATGAACAACGAAGAAAAGAGAGGAAGAACAAAAAGGAAAATCATGAATAGAAGATTTTCTTGGAATTCCTTTTCTGGTATTTCCTATTATTCTTTCTTTATTGAAATCTGTTTTCAGCCTTCTATGTTATTAATTTATGGTTTCTGTATTTGATAAGCCTCATTGTTTTTTTTTTTTTGTATTGTTCTTGTATTCTATGGGCCACATTAGCTAAACAGGAAACTCCTTTTATGCAAAAGAGCCTTCTTGTAAAAGTGATTTTCTGAATGTGTTTTAAAGCTTGAACCAAATATGGTGTGGATTCTCATTTTTATGCATTTGGTTCCGAAAAAAAATTGAGGCAGAATTAATTTTTCAGGTATTGGACATTGGTATGAGGCAGAATTAATTTTTTGGACATGGGTACGAGGCAGAATTAATTTTCAGGTTTTGGACATTGGTCGTCTCTTTCTCTAACCTCTGCCCTCTTTGCTTCGGACCTCATTTCTTCTGTCGAGACTGGGCCTAAATGTGGCTCACATGATTAGGTGTCCAAACAATTGTGATCCTATGTTGTAATTTATCTTAGATCTTTCAAATTTCTTTTCTGCGATTAATAGATCAAGTGAAATTATTTTGGGCGTATTAGGTACTTTGTAAACTGTCTGCAAGAAAATTTGTTTACATGTAATGTGGGCTCGGGTGAGATGCGCATGCTTGGATGTGGGGATTTTGGTTAGGGGTAGAATTAGGAATGAGTACATG
>BMK_Unigene_023914
GGAGTAATCGTTTTGCCAAATTCCACCGGAGAATATTCGAGATTCCTCCCTTCCCATCCCAAACACCCACACGGGCCACACCTACCTCTATAAATACCGTCTTGCATTCTCCCTTTTGCATTCAATTCACCGAGTCCTCTCTCGGTCTCTCTCTCTGAGTTGGCTTTGGAAAGTGGGAGTTTTGTTTTTCTTCATTCTAGTTTCTCAAGAAAAGCGTTTGCTTCCATCCAGTTGAAATAAAATAAACAAAGAGAGAGACATAGTAATTATATCTGAGAATTCATCATGGGGAGAGAGCAGCTGGATGTGTTGAACGCCCTTGACAAGGCCAAGACACAATGGTACCACTTCACAGCCATTGTCATTGCTGGCATGGGCTTCTTCACCGACGCATATGATCTCTTCTGCATCTCCCTCGTCACCAAGCTCCTTGGTCGCATCTACTACTATCGCCCCGACTCCGATAAGCCAGGCACCCTACCTCCCAACGTTGCTGCTGCTGTCAATGGCGTTGCCCTCTGCGGCACCCTCGCCGGTCAGCTCTTCTTTGGCTGGCTTGGTGACAAGATGGGCCGCAAGCGTGTCTATGGAATGACTCTCATGCTCATGGTGGTCTGCTCTATCGCCTCCGGCCTTTCCTTTAGTAACTCTCCTAACTCAGTAATGGCCACCCTCTGCTTCTTTCGCTTCTGGCTGGGCTTTGGCATTGGAGGAGACTACCCACTCTCTGCCACCATCATGTCGGAATATGCCAACAAGAAGACTCGAGGGGCCTTCATTGCTGCAGTCTTCGCAATGCAAGGCTTTGGAATTCTGTCCGGAGGGATGGTTGCCATCATTGTCTCTTCTGCATTCAAGGCCAAATACGATGCTCCTTCCTATACTGAGAACCACTTGGGCTCCACGGTCCAACAGGCCGACTATGTGTGGCGGATCATCCTCATGTTTGGTGCACTCCCGGCGGTGCTCACGTACTACTGGCGGATGAAGATGCCTGAGACAGCCCGATACACAGCCCTGGTGGCGAAGAATGCAAAGCAGGCAGCGTCAGACATGTCCAAGGTGTTGCAGGTGGAGATACAAGCTGAGCCCGAGAAGGTTGAACACTTGGCAAAGGATACCTCCAATTCCTTTGGTCTCTTCTCCAAGCCTTTCCTTCGTCGTCATGGTCTCCACCTTCTCGGCACCACTAGCACCTGGTTCCTCCTCGACATTGCATTTTACAGCTCTAATCTCTTCCAGAAGGATGTCTTCACCTCTGTGGGATGGATCCCAAAAGCTCAATCGATGAACGCCATTCAGGAAGTCTACCACATTGCAAGAGCGCAGACCCTCATCGCCCTCTGCAGCACTGTGCCGGGGTACTGGTTCACAGTGGCCTTCATCGATCACGTGGGACGTTTTGCGATCCAGCTTATGGGCTTCTTCTTCATGACTGTCTTCATGTTCGCCTTGGCCATCCCCTACAACCACTGGAAGAAGCCTGATCACCGAATTGGCTTCGTTATCATGTACTCACTCACCTTCTTCTTTTCCAATTTTGGGCCCAATGCCACCACCTTCGTCGTGCCAGCTGAGATCTTTCCTGCGAGGCTGCGATCAACGTGCCATGGGATCTCGGCAGCTGCAGGAAAGGCGGGGGCAATCATTGGGGCATTTGGGTTCTTGTATGCATCTCAGCCTAGAAAGGGAGCTGCGGATAAGCCTGACCATGGGTATCCATATGGGATTGGGATGAAGAATGCATTGATAGTGTTGGCAGTGAGTAATTTGCTTGGGATGCTGTTTACTTTCTTGGTGCCGGAATCGAAAGGAAAGTCTCTGGAAGAGATGTCCGGAGAGAATGAAGTGGATGATGTTGCTGGGGAGGAGATGGAGCAGCAGCAGAATCGGACAGTTCCTGTTTAATAACAAGGTTATGACATTTGTAGGGAGAATGTTACCGTTGCAGTGTTACAGTTCCTCTACTGCACAGTAGATTTTAGTAGACATGCTTAAGCCTTTTTTCTCCTCCTCCATCTCTGTCTTCATCAATTTAGTTTCATTCTAACAAAGCAAGCCCCCCTTTCAATTCAAGCAATCCATTCTTATGGAGCAAGATAAATACCAAAGCCACCTCCATGAATAACATAATCTAAAGGGTTAGGAGTAGGACTCTGATGACTTAAACCTTGAGTTTGATAGTTGGGACGCAATTTCTAGTGGTTTTCGGGGTGCATTTTCTTATCTTTCATTGTGATTCAATGGAAGGTGGATGATTTTTTTTATTTTATTTTTAGGTTTTTAGTTTTTCTTGCAATTCAATTGAAAGATGGGTGAAAGTCTTAAAAATGGGTTGTGCAGTGCTTTGATACAACTTGGATATAGGTTATAGGTTGGTCATTGCCAGGCCTACTCAACACATTACATCCACAAAGCCCATTGGGCAGAGAATCAGAGATTATATAGATGCATGTATTTGAATTTCGAACTTGGATTCAAATGGCCCTATCCACTATCCATTTTAAGTACCCATCCGACAAGGGAACTTGACAGAGAATCTAGTTAGAACTGAAAAATCACAACCAGGAAGACATCGCTCGATTCCAAATCTAGTATTTTGGATGACTTCTGTCAGTATCTGGTCAAGCCATTTTCTTGCCTTGGTTCGGATTAATGATTTGTAAAAATATATGATTCCATGATGATGGGTCACTTAACTTTGCATTGGGGTCCACTAATCTTGCTTTATTTTTAGTTAATTCCCTATTAAGTTTATTGCTACCTGCTA
>BMK_Unigene_023915
GCTGATTTGATGTAACTTTCACTTGCCAATATAACCCTCAAAACCCTTCAAAACCCCCATCCATGGACCATGGAAGAGATTACTAAAAATATCTACAAGGGTATCTTGGGCACAAAACCCCAAGGCTATTCGTGGATTTCCAAAAACTATTTGTTTCTACTATTCTCATCAAATAGCAGAAACTCCTAAATTGTATTCTGTACACGCTACACACTTGTGCGCTGTATATGATATCTGAATCAATCCCCTGCTGTCTGTCTTTGGATTTTTCCTTTCTAAAGAGATGAGATTCTCTTCTTTCTATCAGGAAAATCTCCTTCTCCTTCTATCGGAAAAACCCCATCTTTGAGAGAGGGATATATATAGATACTTTCTTTCCTGCTCTTCTGAGGCTTCTGGGTTTTGAAGGTCTTTGAGATATGGAAGCTGTTATCCAAACAAAAGGCCTCCTTTCTCTCCCTTCTAATCCCAGAACAAGGGATCTCTATCCATCCCAGGGGCTAAAAAATCGCCTCAGCATCAAGAGCAATAGAGCTGTTGGTGGGTTTTCTCTGTCTCTGTCTAGGAATGAGAATCAGAAAACAGCTGCTTTTGAAACTCCTGGGTTTTGGAAGGAAGGTAGGAATTTGCATATATGTAGGGCAGAAGCTGCGGCGGCGGCAGATGGGCCCGCTTATAGTGGGGATCTGGAGAAACCCAAGTTCTTGGGTGTTGAGATTTTGACTCTGAAGAAGATAGTCCCACTTGGGTTGATGTTCTTCTGCATTCTGTTCAATTATACAATACTCAGAGATACAAAAGATGTGTTGGTTGTGACGGCTAAAGGGAGCAGTGCTGAGATTATCCCCTTTCTCAAGACTTGGGTGAATTTGCCTATGGCAGTTGGGTTCATGCTTCTGTACACAAAGCTATCCAATGTGCTTTCAAAGGAGGCTCTTTTCTACACAATCATATTTCCATTTATTGCCTTCTTTGGGGCCTTTGCTTTTCTTCTCTATCCTCTCAGCGGTGTTATTCACCCCACAGCGCTTGCAGATAGGCTTGTGCAGGCTCTAGGGCCAAGCTTCCTTGGCCCAGTTGCAATTCTGAGGATTTGGAGCTTTTGCTTGTTCTATGTCATGGCTGAGCTGTGGGGGAGTGTGGTGATTTCTGTCCTGTTTTGGGGTTTTGCCAATCAGATAACTACAGTTGATGAAGCGAAACAATTCTATCCACTGTTTGGTCTAGGAGCAAACATTGCTCTTATCTTCTCAGGTCGTACAGTGAAGTTTTTTTCTAATCTGCGCAAGAGTTTGGGTCCTGGTGTCGACGGGTGGGCCGTTTCCCTCAAAGGAATGATGAGCATTGTGGTGGTGCTGGGGTTTGTAATCTGTGGAATTTACTGGGGAGTGAACAAGTTTGTTTTGAACGACCCCTCTTTGCCCAGATCAAATCGTAAAAAGAAGGAGAAACCCAAACTAGGTATGAAGGAAAGCATGAAGATTTTACTCTCTTCAAGATATATAAGGGATCTTGCTACTTTAGTTGTGGCCTATGGTATCAGCATTAACCTTGTTGAAGTCACGTGGAAATCAAAGCTCAAGGCCCAGTTTCCCAGCCCAAATGAATACTCATCTTTTATGGGCGATTTCTCTACTGCCACTGGGATCGCCACATTCGTCATGATGCTATTAAGTCGAGTTATACTTCGCCGATATGGGTGGGGAGTTGCTGCTATGATCACGCCAACGGTGTTGCTCCTCACAGGAGTTGGGTTCTTCTCTCTGATCTTGTTTGGTCAGCCGCTGACTCCCATGCTAGCAGGTCTTGGGATGACTCCTCTACTTGCAGCTGTTTACGTGGGTGCCTTGCAGAACATTTTCAGCAAGAGTGCGAAGTACAGTTTATTTGACCCTTGCAAAGAAATGGCATACATTCCTTTGGATGAAGACACCAAGGTTAAAGGTAAGGCGGCCATTGATGTTGTCTGCAATCCTCTGGGGAAGTCGGGAGGGGCTTTGATCCAGCAGTTCATGATTTTGACATTCGGGTCCCTCGCTAATTCGACTCCCTACCTTGGAGGGATACTGTTGGTGATTGTTCTTACATGGTTAGGTGCGGCAAGATCTTTGGATTCCCAGTTCTCAGCCTTGGCTAAGGAAGAACTTCGTCAGGAGAAAGAGGCAATACCGGCAAAGGCAGTGGCAGAGGAATCTCAACAGTCTTCAAATGGGTCTATTGGACAACAATTGGAGGACCAAAAGGAAGAGAATATCGGAAATGGATCTGTTCCTGGTGGAAAAACCCCATCATCATCTGAGCCTACAACCCCCCACATCCAATAGACTCCTATTCTTTTAGCGGATGAAAGTAGTGACACTAAGGGTTTTTCTGAATGACTTGATGGTTAATGATGATGATAACTAGGGCAGATGCAGGTATGCAACCAATAATATGATCTTTATTTAATAGGACTGGTCTGTTCTAATACACAATTTTATTATTCAAATCGTTTGTTTTAGCATACAGTTACAATGCCCTACTTAGTGTTTGATGAAATTTGCTGTTTTAATGAAATTTATGGAGGTGCATCGTTCTTTTTGACAGGAAAAATGGCATCGATAGTTTTGGAACTGCTAATTAAGGTGAAATGTAAAACTAAATTATTCTCGAGAACGAAACAAATATTTCCGATTTCTTCCTCGATACAACAGAACCTTCTCCAACTTGATATCCACATGACTTATGATGCACATATTCGGCAATGACACGACAGGGACACTGATTTTATCCATAAAATGTGAAGTGTCTGATACAATACGGCACGATACGTTGCCCATTTTGAA
>BMK_Unigene_023916
GACAGTAAGGAGCCACTGCTGGACCACCAGAAAAACATGAAATATCCTACCTTAGCGTTAGAGAAGTTCTTACAACAAAATAATAAATTTCTGCAGCCACAAATAACAATTAGAAACCTTCGGCATTGGAAAGAAAGTGCATATTTGTAAAGAGAGTGCATCAATGTGTGAACAAGAATAGATAAGCTAAAAGTGCTAAACAATCTATCTTTGCTTCCGAATACAAGAGTATCAAAAGATGCCCCTATTATTATCATAAAAATCTACAAAATCTTTATGGTCCAATCATCTGTGATGCGGACATTTGGTTTGCGGATAACGCGTGCAACAGGGCTTGATCCCCCTCGAAGCGTGAGGGTCCCAGGTTCAATATCAGTCCTGTAATTTGCAGGTTCTACCAGAGCACCTTTTGCCCCAGAAGGGAGCCCCAACAATATTATCCTCTCAATAACACAATTAGATGAGTAAAGCTGCTTGCCCGAATTGGAGGGAGCTATGTTTGAGGAAACTAACTTGCCATCCGAAAACACGAACCGACGATGGATGTAGGCCCCCTTCTCAAAGTCATAGCTTTTGCCATCATCGATATAGAGCTCACCTTCAGCTGCTAGGGAATCGTTTAGAGCAATTACCAGTGTGTAAGGATCGTTCACCATCTGAGTGGAACTTCGACGGAATCTATCTTTCCTTGGTACAATGGTACCTGCCTTTTGGAAAGCAGGTATGCTCTCTTGTGTAACTTCCAATTTGTGGGACACACCTCCACGGTATGCAGCTCCATTTCGCAGATCATACCAAGATTGCCCTCCCGGCAAATACACCGTTGTAGATTTGACCCCCTCACTGTAAATCCCTTGCACTAATATACTGTTCCCTATCATGAAAGCCTCGTCATTGTTGAATGTTGCATCATCAGCAGGGAACTCCATCCACAGAGGACGCATAACTGGAATGCCACTTGTGTTGGCCTCCCTAAACATTGTATAAAAATATGGAAGCAATGCGTATCTAATGTGTATGGCATCTCTGATCCGTGCAATATTTTGCTCTCCAAATAACCAAGGTTCTCTCCTCTTGGTGTCATGATGAGCATGCGCTCTAAAGAAAGGATAGTAAGCACCAAGCTGGTACCAGCGAACTAACAGTTCAGGCTCAGGGTTGCCAAAAAATCCTCCAACATCAGCACCAGAGAATGAAAGGCCTGCAAGTCCAAGGGTCAAAATCATTGGAACGGATGATCTAAGATGATCCCAATCTGCCGAATTATCTCCTGTCCAAACTGCTCCATACCTCTGAGTTCCAGCAAAGAATGCCCTTGACAAAACAAAAGGCCTGTCCTTTCCATCTCCTCTCTTCAAAAGCCCATTAGAAGTAGCCATGTGAAAGTAGTATCCATAGGCATTATGTAGTTCACGATGTTCTACATCTCCATAGTGTAGGGCATCCCTAGGCATGGTCACCTCAGGACCATTAAAGACAGAAGGCTCATTCATGTCATTCCAAATGTACAATGAAGGAGTTGAACCAACATAATTCTCATAAGAGAACTTATCACCCCACCATGACCGAATCTCCAGATTCAACATATCTGGATATGATGACGAACCAGGCCAACACCATCCATCATAATCCCTGCCAGAAGCATCCTTCACATAATATCCTTTCGCAGTCGCTTCCTTGTGGAGAGGAAACGACTCATCCCGCTTGATATGAGGATCAACAATGGTGACCATATGCCGGCCCTTTGCAGCCAACTTCCTCTGCATCTCCTCAGGATGAGGGAAAAGCGCCCTATCCCAAGTGAAGTACCTCTTCCCATCAGTGTGCTCAATATCAAGCCAGAGGACATCATAGGGGATATCATGCTCATCAAATTGCGTGTCTACATTCTCAACATCCTCTTCATCTCTGTAATTCCACCTGCATTGGTGATAAGCAGTGGAGAACAGCTGGGGCATCGCCGAGGTACCGGTCACAGTGGCATATCGCCGGGCAACATCCTTAGGGCCAGGACCCATGAAGAAGAATGCGTCTACAATGCCCGCTTCGCTCATCCACAGCGTATCAATCCGCCCTCTCCCAGAAGGCTCTGCAATTCCTGAATTGGCATCCCACCCAGAGCCGAGAACATCAATCTGCATCTCCGCAGCATTCAACCAGAAAAACCCAGAAGTGCCGTGATCTTTTCCATGGGAGAGCATGAAGGGGATCGACCCATAGATCCCAAACGGCGAATCGTGCAAAAACTCAAACACATCAAGGTTGAAAAGGCGATAAGGCTCAGAATCCTCCACCCCCGGCCCCCTCGTCGGCCTCAACGCGAGGCTGGTGGAGGCATGCTCCGGGATCCCATAAACAAAATCAGCACCGTAGAACGACACATCGAAGCTGATCGACTGCGGCCCATAGGGCCGCGTATCGGTGTGGCTTCGCCACCGCTCCTCCCAATCCTCACCCTCCCTCTTCTTCCTCATCTGCTCGAAATCAAACAATCCATTCGAATTGATCGAAACGACGCGGTCGCCGCCCTTCCGGCGGACATAAACCTCAAAGGGATCGTGCCGGAGAACCGCTTCGTAGTCTCCGTCCATGTAAACGATCGAAGACCCACCCTCCGTCGAAACCCTCTGCAGCCAGAGCTTCTGCTCTTCGAATTCCGACAGGATCACGTCGGGCACTTCGAATCGCTTCTTGGGGGGGTCAAGGGAGGGATCTTCGTCGATCTTGAGGCGCAAGATTCCATTTTGATAGACGGAGAGCTTGAGAATTAGGGGTTTGGGCGGCTCCGGCGCTGCTTCTTCTTCTTCTTCTCCTTCTCGATGTTTTGGAGAAGATCGAGAGAGTTCTTTTTAGTTCTTCTTCTTGTTCTCAGACAGGAAGAGAGAGAAGAAAGAAATCATTCGGCGGGAACAGAGATCTCTCGGTCTCGGCTATTCCTGTCTTCCACTCTCTCGAGTCGTTACAGAAAGGGCATAATATTAAAATGGGTTAAAAATATACAA
>BMK_Unigene_023917
AAAAGAAAAAGAAAAAAGAAAAAACATACAGCACGATGCACAATCAATCAGAATTAAGGGACCATCACCAAACCACAATGATCATCATGATACTCCCTGTTCCACAAGATGCTTAAAGGAACTGTCTAGTTTTGAGTTAAGTCTCTGAGCTTGTCAAGAAACACAAGACACCCTAGTGATGAGGGTGTCTCATCTCACACAACTGCTGAGGGATCAATCCCTGGGCAGGTAGGTCTCATATGAGCTTGTTTATGAGACTTAAAACCCTCATGGGACATCACACTTGTTCGAGGCCTAACTGATGGTAACAAAAGTATCGCCCTCTACAATCTGAGGGCACATCTGGATATGGACTGCTTCATGTATTCCGATGACCGTTGCCAACAATTCTGCATCATTGTTATTATGTACCTTATGGTCTAGATAAACATCTAACCACCATCTCATTAGACCCATGGATGACCTCTTCTACCCTTGTTTCCTCAGAGTTGTTCTGGACATTGCATCGAAATTGAGACTATATGACCCCTCCAGCATTGGAGACTATCTTGGAAGAATTGGCTGGGGGCTGGCAAAAATCCGAAGAACCATAGCTGTAAACAGAGTATATGCGCACAGCAGAAGCCCAAAAATAGAAAATCAAGTTCCATTTTAGGATTCAAACAAGGGGACGAGTTTTTTTTTCTTTGGAAGGAAGGAGATCAAAGCAAAGGGAGGTTGGAAAAAAGCTAAACTAGATAAAATGCAGTGATGAGATGCAGGGAGAGGGATCACTACGGTAGAAAGGTGCATATTGGAATAGCTGAAGAAAGAAATCATGATATTGGAATGAGGGAGATTTCGAGCCTTGGATGTGATACAGCGAAGGATAATTTAATCTTTGTTTCTAATATTTTGGTGTTGCTTGGATGAAAGTCAAAGTGATGAGCTGTAAGTGCCAAAGGATCACAGCTTAGGAAATATTTTAGCAACATAGTGGACAGCATTATTTTATAGGCAGCAAGCACCTTCCAGCTGTTCTTCCATCTCTGAGGACATCTACTGATATCTGCTTTATAGTAAGCAATACAGCTTCAAGTGCCGTTATATATTGGGTGAGCCGAAGCTGCAAACAGAGGCTTGGCTTGAAAGCTGGAGTTTGCTGGGAGAGGGAATTTCTTTTATCAACCGAGCTGAGTTAAGAAACATTTTTGAAAGCCTCCAGCACTCTATTTGATGATGATGATGAACATTCAAATTCAATCATGTTTCGTCTGTTCTCTGGACTAATGGTTTTTAAAAAAAGAATTTTTTTCAAATCTTAATCGGACTTTAAAGTCTTAATCATGTGTTTTTTTTTGGGGATCAAAATTTGTCAAGTGCTGGAAGGCACAAGTTCCCATCAAGTTACTATAGATATATATTTTTTGAAAACGAAATAGAATACAATTTTAATGCCATGGAATATGGCTTATTTCTCTTCAAATTTTCTCTGTACTCTATTTCCTTGCAATTTCTTGGGAAGTTCTTTATCAACCTTGTATTTCTATGAAGCACCAAATGGCGAAACTAATTTTGATGGTTTTTAATACCCTTTCCAATTGTTTAATTGTTTCTTAAAAACACCACATGTTCACAACGCATTACAAAAAGCTTACTCTTCTCCTGAAAATAATTTTCTTTCTATTAAAGTTACCAATGTTCCTCCTTCAATTATTTCTAGATAGTCTTAAAGGCCCCAATCCACCCATGTAGAATCAGAAGGTGAACCATGTTTTCATGCCTCCTTTGAAATGTGAAAAGAAATGATGGTTTGTTTCTAATAATAATTGCACATAGCACAAAAACTTGAGAGCCTTTGATTTTTCACTTCAGAGTTGAATAGTCATGAATATTAGTGCTTGTAATCCAATAGAAGACTTTCATATTAGATCCAAGATATTTTTTCATATGCTGTACATTTTTTTTGAATGATAACATTGATATTATTAAAAGAATACCATCATCAACAGCTACAAGGCAAAAAGAAAAAAAAAAAAAAA
>BMK_Unigene_023918
CCCTAGAGGACTTTGGTTAAGATCCAACTCTAGTGTTTGGCTTAATAACCCCTATCCTAGTCGGAGATGTGGAGAATCCTGTGGAGTGAACGAACCAACAAGGAGACTCTCTGGAACCCTATAAGAGTGGGGTGGAATCCAAGATCGAACAATCTAGCGAGTTTGTAGAGATCACCTTCAGTGTTGATCCAGGTAGAACATTTTGGAATTTCTGGGAGTGTGGCCTACATGACCACATGCCTAGGAATGGGGCCAACCTTGGAAAGCCAAGTGCATGTAGGGTTTCCTTTCCTATATCACTAACATATATCTCATGAAGATATCTTTGCCTTAAGGGAAAGTTCTAATCAAAGTAGGACTCTAGTTAGCTATATGCAAGAGTGTTTCCTAGACCCAATAAATAAACATTCCATGATGGGAAGGGAATGGTTAAATCCTATAGATATAGGGATTATGGGTTATATCTCCTCTCTACACAAATACTCTGATTGCCCCATTGATATCATATAAGGAAGAAGTTGGGGAGTGTACCAAATCCTCAATTATAGGCAACTGCTCGACCTAGCTATTTGCGCAAGCCGATCTTCCTCATGGAGTCAAGTATGCATTTACAATGAGATTTAAATTGTGTTATTTAGAGCTGCCCTACTTACTGTATATCCAATTGGAGTATGTTGATCTGTTTAGGTCAACAGAATAGCCTTGACAAACGCATCTAGGACCAGCAGTTGTGTGTTCAACAGAGAAACACCAATGATTTAGAAAAGTAAGTAACATAATCTGGCAGCTAGAATTGGCTAGAGCCAATGTACAGAGCAATTGCGAACGGCATTACATGTGGGTTAATGTGGTTGAAGACTCAAACGAAGGAGATGGAGTTTACTGTAAGTGAATGCATGAAAATGCATATATGGAGCAGCTGAGAGATGATTCTTCACAAGGTCAGAATGGACAGATGACTTTTAGGACATTGCTCTGATTGATACCTTTACAAAAGCAAAGAGAAAGAAGCAGACTAGGAAGTCTGTTTTTCACTATCTTTTGATTGTTTACATAAGACACCCTCATCTCCTTTATATGCATCACATTTCTATCCTCTCAATAAGATACAATATTAATACATATATTAGATTTACAATATTCTATGAGATATATTTCAATAAGGTATTTATGGGGTATGCTGAAACAAGAAAGCTCCAATTAGGGTTGGTACTACCTATCAGATTCAGCAGAAACTGGAATTGGTACTTTTGAGTATCATTACTTATACACTGAATTAATCTCTTTTCTTCTAGATTATCACCCCTATTTCTTGCTGACCCGATTTCCTTTAAGAAGCTCCATCCACATTCAGTTTCCAATGGCTGCTTGGAAGTGTTGGTGGTATTGCTCTGTGACCTCCCACCATCATTGCCTCCCATTTCCTCATGTTATCTTGGCAATGCCTTGTAGTTGCTTACCATTTCCCACTTTACCTATCTTACCTTAGCGATCTTGAGTAATGAGGTAAACAGTTTTCTCTCATCCATTGAATACCTCATGATTCCTCTCCTAAATAGACCAAATCTTTTTTTTTATATTATTTTTTGTCAGAATGGGCCACCTGATTGCCAGAATGAATTTACATTATACTTTCTCTCTTCACTAAAATGGCTTATTCAGTCTAAGAAACACTATTTGATGCATAAATCCATGGTGGGACTAATTCCGATGAGCACAGTCATGAGTAGATGGTGTACAAACTCATCCTCCCTCTTGCAAAGACTGCAATCCAGAATGAATTAGTCACAATCCTTAAGACTGTTTACTATGAAGATCTTGTCAGATACAACTCATACGACCATGTGAAGAATCACATCCACTTGTGAGTGGAATAGCTTAACTCTCTATATTATGCATGTGGAAAATCTCTACAATCATTATAAAGTGAGAACTTTTGAAGGACCTAATCGAAAAGTCCAATGAAATGCCATATTTTCATTGGAAAATCTCTACAATCATTCCAAAGTGAGAACTTTGAAGGACCTAATTGAAAAGTCCAATGAAATGCCATATTTTCATTGGAAAATCTCTACAATCATTCCAAAGTGAGAACTTTGAAGGACCTAATT
>BMK_Unigene_023919
CTCCTCTTTCTCTGTATTTATTTTTTATATTGATAACATGATACAGACCTGCAATCTCATGGTTGAGACAATGAACACGATAATGATAAAATATTAATACAACAAATTACTGCAATGGTAGGCTAATCAGATGCATCACTAGCTGAAAATCTTATTAAGGAGGTGATGATGATTCAGAAATACAGAATGCTAAATGCGTCCATCGATGGAGATCAGAATTTACTTTAAAATGAGAAATACATGCAACAAGGAATAACCAACAGATACTAAAAGAAGTACATTGCACAGTACTACCAGCAGAGGGAAGGGAGCTTGAAGGGGAAGAAGGAAGAAGGCAAATGGCCAGTTCTTCGAATATAATCCGCTCTTTCAGAGGTCCTTGCAGCCCTCTCATTCAATTTGGCTTCTGCATTAGCCCGTTTCTCTTCTGCTATTCTTCGCGTGGATGACAGCTTATTTGTCAGCCTCTCTTGCGCTCGAGATTTCAATCTATCTGCCTTCAGCTCTATCCTCTTCATTTCCTTTTCAGCTTTTCTCTTCTCATGATTTTCCCAGGCTTGTATCTTCACCTCTTCTCTCTTGTACCTTGCCATGTATTTTGCACGCTCTGCTTCGTCCCAAGCCATGGCTCTGGTCTCTAAGGAGTTGGGCAGTCCAGCGTGATCCAAATTGTTGTTCACAAATATCTTGTGAGCATCTGGATCTTCTCTCTCCTTGTTTGACCAGCTATTTGGAGGTGTCCCACTGAAAAGTATGACTTCACTTTTGCTCTCTGATGACTTACGACCTGTTTGGTAGCTTTCACGGGCCTGAGATCCTTGACGACATCTTCCAGGAGTGGATGATCTAGAAGAGATAGGACTCCTCAAAGATGGTGTTGTTGCTCTGAGTGGAGTACCTGTTCTTGAAGGTTCTTGACTAGCTATGGGAGTCATCTCTGTTCCCATGTCTCTCAGACAAACTGATCTCATAGCTGGTAATGTATCTTCCAAAGGATTATCAGCTCGCCAGAATGAATCACTGCAATCAATCTTTTTTGTCTCCCCTTCATCTTGATTTGTAGTTTCTGAGTCTCCATTTTCTCCTCCTTCCTCACCACTGGTGTAGTAGTCCTTCTCCTTTTGGGGAATGGGGGCAATTAATCTCCGATCTTCGGCATCTGAAGCTCGAGGTTTGGTCATGGCACCACTCATATCTCCCCCATTTGACAGGCCAACCACCCACTTCTGGGCATCATCCCATTTTGATGGAGTTGGTTTTTTAAGCGAACCCAAGATCACCCGATGATGAGAACCATTGCTTGCTCCATTTCCTTTGTGAAACTCAAAACTACAATTGCTGCTGCTTGAGTTACCCTTTCCAGATTTATGATTGTAGGACCCCTTACTGTCCACAGACCTCATTCTCTCCCTTTTCTGATCAGAATGCACAGCCCTTACTCCTATTCTAATTTGCAGATTAGCTCCTAAAACATCACTCTCTTCCTAGCATGAATTGATAACCATCCTTAACAACTAATTATTCTAGAATCTATAACAGCTGACAGACCTCTACTCCAAGAAGCTTCTTTTTAAGCATTATGTTCTACCTGGTCATCTAACTATATTATCTCAGAAGATGGAGAACTTGGCTACCTACTAGGGGAGATGAGATAAATGCAGTTATAGATTAGATCTACGGAGACAGGTGAATGATTCTCTAGATCATAGTTCTAAAGATCTAAAAAACCATACTAACATGACGGCTACCTAATCCTCCATCTAGATTAATTATAAGAGATTGGATCCTCTCAACTATACCTCACACAAGTCCTTCAGTCTGCTAAAAATCCAAGAAAAGAGATGCTATGAAAAACAAAGCAAAGTATTTACAACTTCACTATAGAATCACAAACACATGGGATTAAATTTGGAACTCCAAAAGAGAATCCAAACCTCTCCGGAAAATTAACACCCAAAACATCCAAACCATCAACTAAGATTCTTCTCAAAAGCCATATGATTCTTGCATAGACAAAAATCAGGACCTTCTTCACTAAATTGCAAAACCCTTTTTTTAGTTCTCTACCACCTATGCAAATCCAAATCAAAAGATAACCTCTGAATCTCTATGCCCACTACAAATGACAGATTACTCAGTTCACAGCAAACTACAAACCGGATCTTTGATGGGTTTTGCAAAGAAAATGGTTGTTTGACCATAAAATCAAAGTATTTCACATAACAAAACCAAAAGAACCACCTAAATGACTATACTACCACAAAATGAAAACAGAGTCCTAAGTTCATATGGCTAAAACTAGGAAATTATTCCTTGAAGTTATCTGGAAGAAATGATGAATAAAACTATCAACAATGGATCTCACCTAACAAAAGCAATAAAACCACCTCACTCTGTACACCCACCTCACTGAAAGAAACACATCTCACAATACATGGCTAGCCTCAGAACTAAATCCAAAATGGGTGCTGCAAGAAATGCTCTTCTACTGGGAAGAAAACCATAAAATCATAAATGTCAGTAAACTGCCAGAGAAACCTATGTTGGGTTTTGCAGGAGATGCTTGTCCTGATAGAATAAAACCATCATACCATGAGACCATGGGTGTTTGGGACTTGCAGAGATGGAAAGGAAGATCAATATCTAACTATAAATATAAACTAGAAAAGGTGAAGGAGAAAACGAACAGTTCCCAGTGGTAAAAGATATATATAAAAGAATACTACCTGGGAAATGGTGTCTTTTTCCTCCTGAATGCAGATGGGAAGCACCTCCTCAAGAGAGGAATCTAGGGAAGTGGTTGAGATGTCAAAAGAAAACAAGTACTGGACTGCTGGC
>BMK_Unigene_023920
TTTTTGGCTCTAGATAATTATTACCCCAGTCCCAGTGTGGGATTCCTGCTTCAAATCTGAACCGACAAATGCTGCGAAACCCCATGTAGACTTTCAAAGGCTGCCTTTTTTAAACTCTTTATGAAACTCTATCCTTTTCATTTTTCAGTGTGTAAGGGATTACAATAAATTCTCGTACAGACAACAATTAATACTCTCGATATAGAGGAAGAACACTGGCCCTCATCATTTTAGAGGGGCCCAGTTTCCTGAAATAAATGTATGCACCTCCAAAGTTTCCAGCATCGCAATATTCAAGACAGAGAGTCCACCAAAGTTGACAACAACGTGAATTAAATCTCAAGGCCCCTGAATCACGAGGGGAAATCAAATTTGATGATCTTTTCATTCTTTTTCAGCTTGGAACATCCCAATGGCTTACCCCAGCAAGAGGGCCGATAAAATCTCTCCCATTGTCTTCTCAGACAAGGCATTTTCATTTTCCAGATCGATGCCATTCTCCAGCACTGCTGCATCCAAAATCAGTTTCCTCTTTGCAATCTCGTAGACATTCTCATCAACAGTGCCCTTCGTCACAAGCCTGTAAATGGTGACCGGTTTTGTTTGGCCAATTCGGTGGCACCGATCTTCTGCTTGGCGGTCCATCTGAGGGTTGAAGTCCATGTCGTGTATAACTACTGTATCGGCTCCAATCAAGTTTAGCCCCTGTCCTCCAGCTCTTGTTGAAAGTAAGCATGCAAATATAGAAGGGTCATTGTTGAATGTGTCCACTATTGTCTGTCTTTCCGTAACTTGAGTGCTGCCATCGAGACGCAGGTATGTAACTCCAATGACATCCAAAGCCCACTCAAGAATGTCAAGCATTGCAGTCCACTGACTGAAAATTAGAACTCGGTGTCCATGCTCCTTTAGGGATGGAAGAAGCTCAGCAAGTGCCTTGCACTTGGCAGAAAGTAATACATGTTCTTCTGAAAGTGCTCCCCTTGCAGTAATGCCATAGTAATAAACTAGAAGCCTGTGAATTGCAAAATCATTGTAACCCTTTAGCTCTTCAATTACTCTGTCCAATGTACATTCAAATCCAAATGCACCTTTTGGATGCAACAATCTAGCAAAACGAACAACATCCTCCTCACTGTAAATCCGCCTGACCAGTAAGGGATGATTTGCAATCTTCCGAAACTGCACAAAATAGTTGGAAACTTGACGTTTTGGAAACATAGCAGCAACATTGTTAGTAGTGACATCTGCAAGCTTTGCAAGACGAGCTTGAGAAGCAGTACGATACTCATCAATTGCTTCTTTATAAGCCTCAGCCTGTTCTGTTTCCATGAATACATACTTGACCTCTTGTATCTTTGGGACAAGTTGCTGCATCACATCCGATTTTAACCGCCTCAAAATAAATGGACCTAGAATGGATTTTATACGGGCAATCAATACCATATCTTCTGAATTCAATAGTTTTTTCAGATCCACATCTCCAGTTGCAAAAATATCAGGCATCATGAACTCCAATAATGACCACAGCTCATGCAAATCATTTTGAAGCGGTGTTCCAGTCAGCATCAGACGTTGTTGTGCATTTTGTGCAACAGACATTAAGTTTTTCCACCTATAGCTATTTTTATCCTTCAAAACATGAGCTTCATCCATCAACACACAGCTCCATCGCCAACGCTTCAAAGCCTTCCGGTCATCTTTCTGCTGTGCACTGTGGCGCTCAAACAGCGAGTAACATACTAATAGTACATTAAATGGAGGTGGCAGACCAGACTTAGCTAGAGAGTTTAACTCTTTCGAATAGGCCGTTCGGCCAGCACCATGATACTGGAGAATAGAAAATGATGGGCACCACTTTCTGAGTTCTCTTTCCCAATTCTCCAGAACAGAGGCAGGGCAAACAATTAAGTGGGGACCTGGGTCATTATCCAAGTGTTTCAGCAGAGTTAGGTATGTGATAGCCTGGATAGTTTTACCAAGCCCCATCTCATCTGCCAGGATGGCTCCTCCAATATTCTTCCGGTACAACAGAAGAAGAAAGTTCACTCCAACAAGCTGGTATGGTTTGAGAATCGGCTGAAAGTCCGATTCATCTGTTGTACACGCTGCATCTATATCTTCCTGCGTCACAATCCTCGCCGAAGAGGTCTCCACTTCGGCATACCTATCACACGACCGCGCCGAAGATCCATACAGCTCTCTTCGCAGCGAAGCTGATATCCTCGCGCACTTCTGCAGCGCTTTGCCGACCACATCCTCCTCATCTGCATCATCTTCGTATTCGTCAACGGCGCGTGCCACTTCATCAACATCCTCCTCGTCCGACCGGATCTCAAAAACCTGGGGCAAATCCTCGTCGCTGTCTTCCACGACGAACCGCCGGGCCCGATTCGCCGGAGGCGGAACCTCCGTCACCTCAACATCATCATCCTCCAAATCCTCATCAATTTGGATGAAACGACCGCCGTTTTGATCGGAATTCTGGCGGGAAGGGGGCTGGTAGGCGAAGGACTCGATCGGGGGCGGGGATTTCTCCTTTTTAAGGATTCTGGAGAGATTGAAATCATGATCTTCCCATTCTTCGTCGGAGATTTCTTCGAAAACGCGCTTCATTTCATCATTCGATGAAGATGAGAATTGGGAACCCTAGAAAAAAAAAAAGTTTGGGCTTTTGGCTTTTGGCTCTTGGATGCAAGGAAGAAATGGAGAGAGAGAAATAGAGAAAGAGATGTGAGATGGAATAGGGTTTTGATTGGGGAAAGTTGGGGAGAGTGTTTAAAAGATGGCGGTTCGGGGAGAGAGAACCGCCATTTTTATTCGTAGCAGCTATTTTTTTGGGCTCTCTATCGCATTTAGTATTCGTAGTAGGA
>BMK_Unigene_023921
TTTTTTAAGACCAGTGTGTAGGTCTGAAATAATACTGCCAAGATTGTTGGTGACAGAATGGGGCGCACATATGCAACTTGATGGTTTTTTTTTTTTCTTTTCAATTGGTACATTTATGCAGACTTTTTATGCAACAGAATTGCCCAATATTCAGGCGACTGAGAGATACAACCGTCGTGGCAGGACATCAGAAATGTGCAACACATCAAAGGGTGGCAAAGCAATCTCTTCATGAATGATACATTCCGACAACCATCAGCAAGAAATTTATCTTCTGAGGAGTTTTGAGCTTCTATAGAACAGTGTAGGTTCAAATGCAGGGTTCAATCAGCCTTTAAATCCTCTAAACATAGTACACATCCTGTAAAATGCAAAAGGACATCACTGCTACAAACCACATGCTTATACAAGGAGTTATTTTGATGTATAAGTTCTATGGTCAAGCTATTTAACAAGCTGGAAGTGCTCGCAAACTTAGTCACAAAAAGATACTGGAGTATGTTTTGAATAGATGTAGTCAGTTAGATACCACAAAAACCTGAGCCAGAAGCTTGCATTCATTATTCAATTCGCAGTCAGATAAATAGCAATAGGCGGGGGTGTATATAACATATGCATGTCATCTTAAAGCAAAAACTGCTCGGTTCCATTACTGGCATTTTATCCCTGGAAATATACAACCAAACTGGTTAATTCTCTAAGTGAGCGGTCCACACAGAAGGTATAATTACCCATGCCACAACGTGCCCAACCTAAATACCGAAAGTAAAGTCTTAGCGGTTAGAAATTGGAGAAGCAATCTGACAGCTTTATCACACAAGCAGGGATAGTCATTGCTTGTAACTGGAAATGCCAACTTTACCAGACATTAGCGGCTTATCTTTTAAACTTGCACTTAACACTGTCTCTGAATTGCTTGTTTGGCTGTCACCATGGCCAGGTCTCATCCAGATCTTCGCATGTCCCTCCCGGCAAACAGTAACGATGGACTCGTTAGTAAATATTAAACCAGAAAGGGGTTCAGCATGCACACGGTGAACAACTACAGGGGAGAGCTTCGGCACATCTCGCATGCTTGGAGCAGGTTGGAGAGTGCCCACGGGGCAAATGTTGTCCCAGTGAGAAGACTGGCTTCCGCTGCTAAATGTAGGTGACCCACCAGGAGGACATCGTCGCAAGGGCACAACAATCTCATCCATTACCAAGTCCCATAAAAGCAATTGAGTGTCCTGTCCAACAGAACCAAATCGATACATGACATTTTCTCCTGTGCCATCTGAAGTTGGTGATGCCCAATGCGAGTCAAAAGCAACCCCACTAACCCATGAGCTGTGTCCCTCACCCCATGCTACTACCTTCCGATCTTCCATACTCCAAACTTGTACAAGATCATCTTCTCCTCCAGTCAAAACATACTTCCCGTCAGAGCTCCAGGCACAACACAGTAACGCACCATAGTAGCTTTTGCCACCACAAATCAACTGTCCTTTTGAGTAGTCAAAAACTCTCAAGTAACCATCTCTTCCAACAGTGGCCAAATATGTTCCATCTGTTGAGAACGAAATGCTGTTGACTGAACCTTGGCAAATATGCCATCTAGCAATTGGGTTACTCTTACTGGATCTTGCGTGTGCAACAGAAAATTGAGTTTGGTCCTTGATAACAGGGAATGAAGAATCTCCAGTTCCATCCTTACTCTTTTCATATGCATATAAGTTTCCATCAGCATGAGCTACAACGAAAGCACCATCACCTTCAGGCACCCATGCAATACTAGTGCAACGGCTGTTATTAAGAAGACCATCTTTATTGTAATGTTGTGCTCCAACAAGCTTCTTCCCAACATCCTGCAATTGCTGCCTTAGCGAAACTGAATAAATATCCCCCGAATTCAACCCAATGAGAAGGTCATGCCCGTCCTTGGCATCCTGGTCAAACGCATGGCAAACAGGGTTCGAATTGCTAAAATGAATCGCCTTTATCGGATCCTTATCTTGAGAATTAAAATCGCTTATAAAGAGAGTATCCCCAGCATTGAAGATGAGGTACGTGCCCTTGGCATCATAATTAGACGAAGACAGCGAATTGGAAGAAGCGCAAGAGGCAAAAGAGTTGCCGCCACCGATCCTGCCACTGCTGGAGGCAATAGACTTGCCGGTCCCGCCGTTCCCACCTCCAACAAAGCTGAGGGCGCGGCTGCCGTTTCCACCCCCAAGCAGCCTCGCCGCCGCAAACCTGACTCCGCTGGTGGCGCTGCTGATGCCGGAGGACGACGATGGAGGCGTCGGGAGAGACGCCGGCTTCTCCTTCAGATGCGCAATCGTAACCTGCGAGACGGCCTTGCCATGTGCAAAGTGAAGAAGGCCAGCGGGATGGGTCTTTTCGTACTGCAACTTGTAACGTCCTTCGGGGGTCTTGAAATGGGTCTTGAGACCCGGAGCCTGCGCATTGCCGCTGCTATTGTTGTTGTTGGCCGCAGACGATAAAGACGACGAAGGAGGAGACATCATCGACGACATCCGATTCGCTGATCGCCCTGTGCCCACTCCTCTTACGGACGGCTACGATGATCTATCACATATCACAAAATTTCTCTGCTCTTTCTGGTTCCTGATTTCTCTGATGGTGGTGGTGATCACGAGAGAAAGACGTAGTAGATGGAGTATGTTGTTGTCGTTGCTTAGCAAAAGAAGAAGGAAGTCTTTTTATATATATGTTTTTGTGTTGTTGTTTCTAATGGGGTTTTGTAATCAGCAAAGGAGTCAAAGAAGAGGAGGTCTCTTTCTCTATTCTGGAATTTGATAGCTGAGAACAGGAGTTGACAAAAACGGATTTGTGCAGGGGAAGGAAAGGGGG
>BMK_Unigene_023922
TCTTTCTTTCTCTCTCTCTCTCTTCCCATCCGCTCTCTCTTTAAATTCACACATTCTCACTCACACTAACATTACCAAAGAGCTATCGCCGGAAATGGCTTCCCCCACCGTCTTCCTTCTTTTGCGACCCTCTCTTTCTCCTATCCATCACGCCTCTTTCTCCAATCAGAGGCCGGCACCGGAGAAGCTCTCCGATTTGAAATGTTTGAGAAGCGGATGGAAACGAGCAGAATTCGCTCCTCCTGGTTCGAGATGCAACACGATTTCCAAACTTCATGTTATGCGAGATGTGTTCCGAGACGTCGTGTCGGTGGCAGGGTCATCCGAAACGCTATGGAGAGTGGATGATGACGAAAACAAAGCTCTCGTCCAGGTTTCGGTGTCGGATGAGATAAGTCGGAGAGTCAATGGCATCAAAGCGATGCTTCGTTCGATGGATGATGGAGAAATAAGCGTATCGGCGTATGACACGGCGTGGGTTGCTTTGGTTGAGGGCATAAATGGTAACGGTTCTCCACAGTTCCCTAGTAGTTTGCAGTGGATCGTGGACAATCAGCTATCTGACGGTTCCTGGGGCGATTATAAAATTTTCTCGGCTCATGATCGGATAATCAACACCTTGGCTTGCGTAGTTGCTTTGAAGTACTGGAACATTTATCCTGATAGATGCAAAAGAGGAATTTCATTTCTTGGAGAGAACATGAGTAGGCTAGAAGAAGAGGATGCAGAGCACATGCCCATTGGATTTGAAGTTGCATTCCCTTCTCTGATTGAGATTGCCCGAAATTTGGGTTTAGAAGTTAATTTCGATTCTCCGGTTTTAAAAGAAATACATGCCAAGAGAAATCTCAAGCTCAGCAGGATACCGAAAGAAATGATGCACCAAGTACCCACAACGCTGCTGCATAGCTTGGAAGGAATGCCTGACTTGGACTGGGAAAAGCTTCTCAAGCTACAGAGTCCAGATGGGTCTTTTTTGTTTTCGCCATCATCCACAGCATTCGCACTAAAGCAGACTAAAGATGAAAAATGCCTCAAATATCTCAAGAAAGCAGTTGATAAGTTTAAAGGGGGAGTGCCCAACGTCTATCCAGTGGACTTGTTCGAGCATCTTTGGGCAGTTGATCGCTTGGAACGTCTCGGTATTTCTAGGTACTTCGAACCAGAAATCAAAGATTGTCTCGATTATGTATACAGATACTGGACTGAAGATGGAATCTGCTGGGCGAGAAATTCTAAAGTGAGGGATGTGGACGATACCTCCATGGCTTTCAGGCTTTTAAGGTTGCATGGGTATGACGTTTCAGCTGATGCATTTCGTCATTTCGAGAATGGGGGAGAGTTCTTCTGCTTTGTAGGGCAATCGGGCCAGGCCGTTACAGGGATCTACAACTTGAACAGAGCTGCTCAGGTCTCTTTTCCTGGAGAAAAAATTCTTGAGGATGCCAGGACATTCTCATACAGATTCCTTAGAGAAAAACAGGCATCCAAACAACTTCTTGATAAATGGATTATAACCAAGGACTTGCCCGGTGAGGTGGGATATGCATTGGACTTTCCATGGTACGCTAGCCTTCCTCGCATAGAGACAAGGTTCTACTTGGAGCAGTACGGCGGAGAAGACGATGTATGGATAGGGAAAACACTCTACAGGATGCCTTACGTGAATAACAACGAGTATTTGGAGCTTGCCAAGTTGGACTTCAACAACTGCCAGGCCTTGCACCAGTCCGAGTGGCTCCATATGCAAAGGTGGTACGAGGAGGTTAAATTGAGAGAGTATGGTGTGAGCATGAGAGCAGTGCTGCGAGCTTACTTTGTGGCAGCGTCGAGCATATTCGAGCCCGAGAGAGCAAACGAGCGACTCGCATGGGCTCGAACAGCAGTGCTGATGGAGGCATTCGCGTCTTCCTTAAGCAACAATGCAAGCACGGTCGACGACAAAAGGGCCTTCTTTGACGATTTCATTAGGTCGAGTTCGAAGAGGACAGACAAGGGGCTTGTAGGGGCCTGGTTGGATACGCTGCGTCTTCTGTCTTTGGAAACCTTCGTGGCGCACCGCTGCAACGTGCGCTTCCACTTGGAAAGAGCTTGGGAGGACTGGTTGGTGACGTGGAGGGATAGGGAGGATTCGGCACCACAAGGAGCGACTGATCTCCTAGTGCGCACGATAAATTTGTGCGCCGGCCGCTCGGTTTCGAAAGAGCTTCTGTCTCATCCTCATTACGTGCGCCTCGCCACCTGCACCCACACACTCTGTCATCGCCTAAGTCGCTTACCAAGGCTTATTGAGAAGGCCGAACAGACAACAGATGGCAATGGTACAATTCCCAGCAGTGGGTTTTACTCCCAACAACCCATGGAAACTGAAATGCAAGAGCTTGTTCAATATGTGCTCCAGACCTCTGATGGCATAGACCTTGCAATAAAGCAGACTTTCCTCACTGTTGCCAAGAGCTTCTACTACACTGCCCACTGCTCCCCCACCAGCTTCAACCTGCACATGGAGAAGGTACTTTGTGAGAGAGTAGTATGATCCAATATGTAGTATTTACTTTTTGAGAGAGTCGTATGATCCAATAATCAACCATGTATTTACTCATTATTCAACCATCAATGTAAATGATTTTCATTAGTAAAAAAAC
>BMK_Unigene_023923
GCTACATATTATCCACACAAAAATCAAAATCATGATCTGATCAACCCCTTCTCATCACACCACTTGTGGGACCCACAACACTCCATCTCCCCCACATTAATTCATCCAACGCTCCAGATGCTTCGACCCATCCACCAACACATCACCCCATACTCGACACGCTCCCCGCACACGTGCCGCGGAACCGAAATTATAAAAAATCTAACATAATCCCGCGTGACGCACGCTCTCTATCAAATGCTGTTAATTGATCTTGCTTGTCCATTCCAACGGACAAAAAAACCTTCAGTCCCTCAACACGCGGCGAAGCGAGCGGTTCCTGCAAAAAGACACCATTTTTTCTTCTCTCTCTGCTTCTATTATCTCTCTCGCTCGAGTCTCTACTTCCCTTCTCTGGAATTCGTGCAAGATCCTCAGCAGTCGATCTTCACCATTTCCGACTACATCGCCTCCGGGCACTCTCACCCGTCCATCCCGTCCAGAAGCTCCTCATCATCATCACCTTCTTCTTTCTCTTTCTCTCTCTTACATTTATATATTTTCCAGAAACTTATCTATCGACAATAGTAGTTTCTGTAATTAGATACAACTTTGCTATAAATAACTCCTTTTTCCATCTCTGCAACAAGATTATAAGCTTTCAATGACTTCTTTGAAGTGAAAATTGAAGTTATAAGGACCAAATCCTGCTGGCTTCTCTTACAGTGGTTGTGGATTCCTTATTTTTTTGGTTTTCTTGAATCTAGAAATCATGTCTAGAATGTCAATATCATCATCATCGATTTCGAATCTTGAGTGTTTTTTGGAATGCACTACGCCTACGGTTTCATCACAGCTGCTTCCTAAGAGCTGCATTCGTGATCTGAACAGTTTGTGGCAGCCGTTCGAGAAGGAGATGGTCGAGTACTTCACGTTGAGAGATCTTTGGGACCGGTACGACGAGTGGAGCGCCTACGGTGCCGGAGTTCCGATCGTGTTGAACACCGGCGATACCGTCGTTCAGTACTACGCTCCTTATCTTTCAGCGATCCAGATCTATACGAGCAAATCTTTTACCAATTTCAGGAGTTTGAGGGAGGAGAGTGATGTAGGAGAGTTCGAGAGTGATTCCTGGAGCGATGACAGTGAAAGCGGTAAGCTTTCGAGGTCTCTGAGTAACAATTCGAGCAGGGGTTGGGACGCCGCGTCGGAAGATTCGAGTTTTGATCAAGAAGGGTTTTGGCCGATGAGGGATCGGATTGGATATGTCTACGCGGAATACTTTGAGAAGTGTGCTCCATATGGAAGGATTCCTCTCATGGACAAGATCAATGAATTGTCAAGGACTCATCCGGGTTTGATGTCATTCAAGAGTTTTGATATTTCACCTGCTAGCTGGATGGCGGTCTCATGGTATCCTATCTATCACATTCCAATGGGGAGAAGTGTGAGGGATTTATCTGCGTGCTTCCTTACATATCATACACTTTCCTCATCTTTCCAAGATAATTTACCAGAAGGCAAGGAAATTTGTTCAGAAGACGGAATTGGAGAGAGGAAATGTAAAGGAGAGAGTAGCAGCATTTCTCTTCCACCATTTGGGTTGGCGACCTACAAGGTGCAGGGAAACCTTTGGATAAATCCAGAAACTTCTGACCATGAAAGGATCTTCTCTCTCACGAGTGCCGCTGATTCCTGGTTAAAGCAGCTGAAAGTTGAACACCATCACGACTATAACTACTTCAGTTCTCGCTTAATGTAGATGAATGTAAACCACTGCCATATCATGAACCCTTCTTCTGACTACCACTCTTGATGCATCCACCACCCCTGCCAGTACTCGGAAGATCCAGAAAGGAAAAAAAAAAGAAGGGAATGTGACGGACTCTCTCTTCCTTGAAAGTTTCATTTAGGTTTAGATAGTTTCATATGAGACTCTATGGAGAATAATCTGTGAGATGATGCCCATTGTAGGATTAGAGGAGTGGAGAGGTGTGGTAGTGACAGGTTTATCTCCTCTGTGAGTTTCATTTTATGCTTTAAATAGTTTCTTGTGAGACCCTTTGGAGAAGAAACTGTGATGTGCCCTTTTGTAGGATCAAACCAGTGAAGCAGGTGAGTGATGTTCTCTAGTGTCTTATAAAATCATCTAATCTGAGACCTATGAAGCGAAGCTGTGAGGTGCCCCATAGTGGATTCTGTTTTCTATTTAGAGAAACTGATCCAGAGAGGAGAGAGAGAACAGAAATGCTTGTAAGCTTGTGATTTTGGACATAAGTTTTGTTTTCTTTGTTGCACTGTAGAGGTTCAGGGATTGCGCAAGGAAATGCTCTCTTTTTATGTTGCTGTAATTTTGGTATCCTCTGCTATCATCTTGTGTCGTATAATGTAAATAACCTCGTCTTTGGTTGAAATATGCATGAGTAGGCTTCCCTTCATTTTTCAACATCTTGGTGCGTGAGCAGATACTATTGAGGCCTACCTAGCCCACAAGTGTTTCACCTGTGATCCTCCTTTTGTTGGTGCTATATATGGAAAGGAAATGGATTTCCTGTTTGGACCAAACAGGAGATCCATTTCCGGTCTCTTTGCTCTCTGTCCACTGACATGACCATTGACC
>BMK_Unigene_023924
CTAGCACAGCCCAGAAAGGGAAGCCGGGCTGGGCAGGCCCGTTGACCTGGTCAACGGCCCAAACACTATTTTTCTTCTTTCTTGGCCATGCCGGCACGGGACGCCCGCCCACCCAGCCAGATTTTTATCACTAGCCGTGGAATTCCACTCTAGTGAAAGCCTCGAATCGATGCGGACAGATTTTGTTTGAGCCTACGTGATCCACTTTCAATAACCACCCATGAATCTAAATCTCTCTCTCTCTCCAAGATGGCCAGCCTCATCCACCATCTCTCACTCCTCGTCATGACCACCACACTCCTCCCATCATTCTCCAGCTCCGCCACCTCCCTCCGCTGCCTTAATTGCGGCACCACCCCAGTCCCCTACCCTCTCTCCACCTCCACCACCTGCGGCGACCCTTCCTACAAGATCCGATGCGACCCATCATCCAACACCCTCCAATTCGACACCATCAACAACTCCTACCCCATCTCCTCCATCCACCCCCAGACTCAACGCCTCATAATCCGCCCCGCCTCCTTCCTCCCCAACTCCTGCATCACCACAGACCAACCCTCCCAAGGCATCCAGCTCAACAACTCCCTCCCCTTCAACGTCACCAGCAGCAACACCATCCTCTTCCTCAACTGCACCGACCGCCTCCTCTCCTCCCCCTTAAACTGCTCCGCCACCAGCATCTGCCATGCCTACATCAACCAGACGGCTGAGGCAAAGCCATGTCTGCGGACGGGGATCTGCTGTGCTTTCCGCGCTGGCGGATCATCGACTTCGTATTCGGTGCGGGTTTCGGGTACGGGGTGTAACGGGTATCGGAGCTTTGTGAATCTGGACCCGTCGCTGCCGGTGGGGCAGTGGCCGGAGGCGGGGGTGGAGATACAGTGGACGTCGCCGAGGGAGCCTGTCTGTCGGGTACAGGCAGATTGTGAGGCGGGTACGAACGCGACGTGCAGGGCGGATCCAACGGAGGATGGGGTTCGGAGGTGCTTCTGCAATTCCGGTCCGGGTTGCGGTGGGATCCGATCGCTGGGACGTGTGCCGAAATTGTGACAGAGTGCCAAACACCAGGCGGTTGTAATGGTTCGACAAACAGGGCTCCTCTTATTGCAGGCTTAACATCAGGCCTAGCTGCTGCACTGCTGGCTACCATCGTTGGCATTTTCATCTACAAGCGAAACCGCCGCATTAAAGAGGCGCAAGAGCGACTCACCAAGGAGCGGGAAGAGATCCTCAATGCCCACAGTGGTGGCAGGTCAACGAAGAACTTCACAGGCAAGGAGATCAAGAAAGCCACCAACAACTTCTCCCGCGACCGCCTACTAGGCTCCGGTGGCTTTGGAGAGGTATACAAGGGCACACTTGATGATAGTACTTTCGTCGCCGTCAAGTGTGCCAAGCTTGGCAACACCAAGTCCACAGACCAAGTCCTCAATGAGGTCCGAATTCTCGCCCAAGTCAACCACCGCAGCCTTGTTCGACTCCTAGGCTGCTGCGTCGAGCTTGAACAGCCTCTCATGGTCTATGAGTACATCCCCAACGGCACCCTCTTTGAACACCTTCATGGCCTCTGCCATATCAGCGAACCAGGGTCACTCACTTGGCGACGACGCCTCACCGTTGCCCACCAAACCGCAGAGGGTCTTGCATACCTCCATTCCTCCGCAGTTCCTCCCATCTATCACCGTGATGTGAAGTCAAGCAACATCCTCCTCGATGAAAAGCTTAATGCCAAGGTGTCTGATTTTGGGCTCTCGCGGCTAGCAGAGACTGACCTCAGCCACATATCCACATGTGCCCAGGGGACTCTTGGCTACTTAGACCCTGAATACTATCGTAATTACCAACTGACCGATAAGAGTGATGTTTATAGCTTTGGGGTAGTTCTTTTGGAGCTGCTAACTTCAAAGAAGGCAATTGATTTCAATAGAGGAGCAGATAATGTGAACCTAGCAGTGTACGTCCAGCAGAAGGTGGAGGAGGAGAAGCTGATGGAAACGGTTGACCCAGCACTTACAGAGGGCGCGAGCCAGGTTGCACTTGACACCATGAAGGCATTGGGGTTTTTGGCATTGGGTTGCTTGGAGGAGAGGAGACAGAACAGGCCTTCAATGAAAAAAGTTCTGGAGGAGATTGAGTATATAATGAGCATTGAGGAAACTGGATTGGACTAATCGAAATGAAATTGCATGCTTACCAGAAAAGCGCACTACTATCAGTTCTATGTTCGTATTTAGCTTGAACTTGGGAGGGGTAGTTAAGTCAGGCAAATAAAACACCTATTGTTGTAGATATCTCTTATACCGAGGGATATGGATATAACTCTTCAGATTGTGGAATAAAAAGTCTACTCGGAGGGATTCTTGGGACCGGTCCTTAGACCGATCTCAAGGTTCCATCTCATTGTGGAAATTAGCTCGATATAACCGTTAAAGCTGATTGGAATGTTTTTTTTTTTTCCCTTCAAGATTGATGCAGCAGTGCAAGTAGTGATACTCCTCCAACTTGGAGGACGAGGGATCAATCTCTAGTCAATATTGTGAGGCTAAAATGCCTTACAATTGATCTACCAACGGTATTGTAGCTTCTAGTTTAGTTTATGGGCTCAGTTTT
>BMK_Unigene_023925
TTAGCATTGCACAATCAATCTAAATGGTAAGCCCGGGTCAGTGCAACGCTGGAAAATGGTTTGAGTTCGACATTCCTTCTTGTTTATAGTGTAATTATTCCACACATGAGAATCACATAAATGGGGTTTTCAGCCCCCAATTATAGCTCAAAGGCAGAAAGGTTCATGGCTATCGGTTTTATACATTCAAAGAAGCTGAAACAAAAACAATGTCGGGGCAGGTAAATGATGCTAACACTAGAATTAATTTCAAGGCTTCCATGGTGGTGGAGGTGGTGGAGAGGTAGGATAAAGTGGAGGTACTGCTGAAAATATTGTGTTCTTGTCGACACCTCCACCGCCACTGCCTGTTAGTGAAACAAGTGCAGCGACTATGCCCGCATTTCCAGCCATTGTGGGCTCAGTGTAATTGTAATTTGTGCGCACATCGCTGAAACCATCAAACCGGTCAGGTCCGCCAACCATGGCCCCAGTAATAGTGTTAGGATTTGCAGTTTTTGCATCTCGCCATTTCCATCCCCCAGTGCATGAGTATTTATTGCCGTCTTTGGGTATTGAAGCTCCACGATGATGAACATGCTTGGGGTATTTCGAACCATATCCTACCAAGTAGCTCATCTTCATGGGGTTGGCTCCTAAAATATAGTCCACCTGAGAGGTGGCAAATCTTCGGAGAACGTCGGAAGAGAAGTAGTTAGGACCGCAGAACCATCCAGGAACACCAGTGGCATTCAGGTAGTCGGCGAAGAGAGAAGCCAAGAAGGCAGCATTGGCTACATACTGAAGAGGCTGAGGCCGTCCATGATTCAATTGGATCATCCCTCCTCGGGTCCAGTTGAAAACATTGAACTGATGAAGGTAAGAGCACATGTTGAGGCCTGTAACATTGTGGTAGCTCATAAGCATGTCCTCGTAAGGGTAGCCAGGGTTCAAGAAGATCCTCAGCCTGGTGAGCAGCAGCTCGGCTGCTGGAAGCTTGTTATCCCAACTCAACACGCTCAAATCCGGTATCCCCATGAAGGCCTTGGCGTTTTTCGGTATGCCAGGGTTTGTCGCCAATGAAAGATAAGATGTATTCCCCGTCGCATAATACATCCAAGCAGCGCCCCACATGTACTCATCGTAGTAACCAGTCGAGTTGTAGAATTGTTCAATGTCAGGCTTGCCGCGGCTGTAGGAGGTCCTCCTGCCCCCGTCCCTAGCAAATTTGAAGAGCGTCTGTGCGCCTTTCACCAGCTTCTTTGAGTAGGTGGTGTCATCCTGAAAGACGATTGATGCTGCTGCCAGCGCCGCCGCCATCTCGCCTGCCAGGTCAGGGCCGGAGGTAATACTCTCTACTGGCCTGGGGTAGCTCATGTCTTCTGGCCTCTGCCAGCAATAGTGGTCATCTGGGGTGGTAGAGCCATTCAGAGCAGTGCCTACCTGGCAGTAGATATGATCGATGGTAGATGCAGATGAATTGAAGGTAAGAAGGAGGTAATCTGTGCCCCACTTGATGAGATCTCTGACGTGATTATACTCTCCTATGCTCTTATATTTGTGGCTGTATTCGATCACCGTCCAACTCAACATGGTCATGGAGAAGGCCATGGGGAAATGAAATTTGATGTTGTCTCCTGCATCATAGTAGCCTCCCACCAGGCCCCCCTTCACATCCGTCAGCGTAGATCCGTCCGTCAAACCGGAATCCCCCCGCCATGATACACCGTTGTTCTTCGGCAATCGCCCCGACTTTTGGGCGTTGAAGAAGAGGAGGCTTCTGTGGAGGGCAATTGTGTAATTATCAGGTGGAGGAGTTGGGGTCCTGTGCTTGGGCAGAGTCTTCACTATAACTATGGGCAGGACTATGACCAACGCACCAATCACAACGGACCAAAGGGTCCACTTGAGGGCCTTTCGGCTGCAGACGACGCAGCCCAAGTCCACGTACTTGCGCTTTCTGTGGTTGGGGTCCTGTGGACCTAAGAGCCAGCTTTGCTGGGTCTCGTCCAGTTGGTGGGACAGAGCTGCTCTATCCATATCCATGTTCCTGCTCCTCTCATCATCCGTCGCCGAGTCCGCGTGGATCTCGAACGATCCACCCCAGTGATTCTGTGAGTGCATCCTATCAATTTCAATCCAAACTCATCAAAGTTTGATTCTTTCTGGAGAGAGTTCGATGTGATCAAGCCCTGTTTAAGCGTTTGATGGATGCCTCAATGAACTACCTATGTATCTTGGAATGATGTTTCATCAATCATGATTGGTGATGCCTGAAACCCTACTTTAATCTTCAGGAAACCCCACTTGTCATTCAGGATTTATCAGCACTACAGGTCCCAGAACTCCCCCTTCTTAATCCCATTTGTCTCCTCTGTCCTTTTCTATTCCACCCTGCTGTTGTAGGGAAGAGGGAGTTGACTGAGATAGAGAGAGAGAGAGACTAGACAACAAAAGGAACTGTAACAGCTGTAGATGGAAGGGTGCTCTCTCTCTCTCTCTCTCT
>BMK_Unigene_023926
GGCGGGATTTTGTGGTTGGGAATTTACCAAGCCTGTTGCTTTCCTGCAATGAATGCCGCAGTGTGATTGCCAACTCTCCTTCTTCTTTCTAGGCCGTGGCGCCGGCCCAGGCTAGGAAAAATAATAGAAAACCCATTCGTTAGTCAGTCCCCATTCTCCATCTCTCTCACTATAAATACCTTGTCTTCCCCATTCCATCACATTCTCTCTTTCACACTCTGCAGAAAGAAGAAGACGAAGAGCTGAGAGCTGACTCAGAAGAAGATGGCAGAAGAAGAAGGTCCCACTCGCCAAGTCCTTCTCATCTCTGCAGGAGCCAGCCACTCGGTCGCTCTGCTCTCTCGGCACTCTGGAGACATTGCTTGTTCTTGGGGACGAGGAGAGGATGGACAGTTGGGTCATGGGGATGCTGAAGATCGACTGTTGCCAACACTAATGACCGCATTGGTCGGCCATGAGATAGTGTCCATTACCTGTGGAGCTGATCACACCATTGCATATTCTAAGTCTCAGATGCAAGTGTACAGCTGGGGATGGGGAGATTTTGGAAGGCTGGGTCATGGTAATTCCAGTGACTTATTTACACCCCAGCCCATTAAAGCATTGCTAGGGATACCGATCAAGCAAATTGCTTGTGGCGATAGCCATTGTTTGGCAGTGACAATGGAAGGAGAGGTCCAGAGTTGGGGGCGTAATCAAAATGGACAACTTGGTTTGGGGACCACTGACGACTCGCTTGTGCCACAAAAAATACAGGCGTTTGAGGGAGTATCCGTGAAAATGGTTGCAGCAGGTGCTGAACATACAGCTGCAATTACAGAAGATGGTGATCTCTATGGATGGGGCTGGGGTAGGTATGGGAATTTGGGCTTGGGTGACAGAAGTGATCGTCTAGTTCCAGAGAAGGTTTCTGCTGTTGATGGACAGAAGATGGTATCTGTTGCATGTGGCTGGAGGCATACGATATCAGCTTCATCATCTGGAAGTTTGTACACTTATGGTTGGAGCAAGTATGGTCAACTAGGCCATGGAGACTTTGAGGATCACCTCATTCCTCATCAGTTGGAAGCCCTGAGAAACAATTTTGTGACTCGGATATCAGGTGGTTGGCGACACACTATGGCACTCACATCTGATGGAAGTCTTTATGGTTGGGGATGGAATAAGTTTGGACAGATTGGTATTGGTGATAACGATGATCGTTGCTCTCCTGTACAAGTTAAATTCCCACAGGATCAGAAAGTAGTTCAGATCTCTTGTGGGTGGAGGCACACACTTGCTGTTACAGATAAAGATAATGTTTTCTCATGGGGTAGGGGTACAAGTGGGCAGCTTGGACATGGGGATTCTATAGACCGAAATATTCCCAAGATCATTGAGTCTTTGAGTCTGGATGGACCCAATTGCAAATTGATGGAATCATCAACGCTCGAATCTCCGACAGGCAAACTCTGGGTTTCACCATCACAAAGATATGCAGTTGTTCCAGATGAATCTGTCAAACGGCAGTCGGTTGATCCAGCCAAGGGCAATGTGAGTGATGTGAGTGTCCCAGAGACCGATGTGAAGCGGACTCGAATCTAGCCATCCAACAAGAGCATGGCACACCCACCCTACTGTCTACCAGATTTACTGCTGCATTTTGTTTTATCTATCTGTTTCCTTTAGATGGACTGTTAGGTTAAGCTGAGATATTTTGATATATGCAAGCTATATCTGCTTTGTTGTAAATTAATGGCTGCCAATAGAAATGGTGTATCTGTTTTTTCCGCTTACAATGAAAGTAATATATAATGGAAAGAAAATAAATAATTGTAGACGCACCATGGAAAGTTGTTCACAGGCCAGCAAAGTGCTTACCCTTTCCTGTGGGTAGGTGGTTTAAACATGGAAGTGGATGTTAGCTCCAAAGAGAACCCAGCTATTTCAGTGCACAAATGGAGTGGGTGAATAACCCAGTAATAATTTAAATAAAGAGAAAACCTTTGCTGTTGAGGAACAGTCACGAATCAACATCTCATGGCCCAATGTAGGGGGAGGGAGTTTCGGAAAATGCAGTAACATGAGCGAGGAGGCCATGGTGTTTCTACATTATGAACAAAACATTAGTCTTGTCAAAGGAGACATAAGCCACCTGCCATCCCATCAAAATGTTTTTCTTTGTTAGGAACAGAATAATAGTTTATCAAAGGAGACAATCATCTACCGTTGCATCAGTCTGTAGGATAGAACTTAGTCAAGTGTTAACTGTGATTGTGAATGATGCCAAACTGCATCTAAAATATTATCTCATACATTTAACTAATGGTCCGTGTGAATTTATTTCTATTGACATTCCAGTTAATACTAGAGAGAGAGAGAGAGTAACTTCATGCATCAATATTTTCATCAAGAAACTTCCTCCTTGAAGAAAAGCCACTGGCATAAAATTGCAGTGAATAAATACAGAGGTAATTAAGTTGTATGCACAACCTGTTCATGTTATACATCTAACAGATATTTGTTGATCACTTCACTTCACCTGAGCATATCCCCTGAATCCAGCCAGAACCCACTCAAAGATGGCGATTGACTGAACAAGTTACCATCCATGGAATGTGAGGATCCATGTCCCAGAGGCATTGGCCTATCTGGTAGTGGTATCGCAGGCACTTCCATGTCCCCTTCCAACATCTTGAGTGCATCCATGATTGTAGGCCGCAAAGCAACCATCACATGTGCACACAATATTCCCACCAACACAAACCTCTCCATCACACCCTTTGGATTGCGGCGGCTCTGACCACTCTCTCCATCCCTCAGCGACTCCTCCAACACCTCTTCTACCCTCCCTGATCTCACCAGCATCCGTGCCCAATCAGTTATTAGAAACACTCGTGGCGATCCAGACGACGACAAATCCAGTGCCTTACTCCCACTCATGATCTCCAATAACACCACTCCAAAGCTATAAACGTCACTCTTCTCCGTCAATTGCCCGTAAAGGGTATACTCAGGGGCCAAGTAGCCATGAGTCCCTGCAACACGAGTGGTGAGATGAGACTGGCCTTCTCTACTCTGCCTGGCCAGTCCAAAACCTGCCACTCTCGCCTTCATGCCTCTGTCCAGGAGTATGTTGGTGGCCTTGATATATCTATGGTAGATGGCAGGTTTTACGCCATAGTGGAGATAAGCAAGCCCCTTCGCCACATCCAACACAATACTCTTCTTCTCAGGCCAGCTCAAAGGCCTCTTCCTCCTGCTGCTGCTGCTGCAAAAGATGTGACTCTCCAAGTTGCCATTGATCATGTACTCGTGAACAAGGTACCTCTCATTTCTTATTCCTCTTACCTTCTTCTTCATTGTCACCCTCTTCATTTGTTACGCAGCAGCCTATGAGAGGGACTACATTCCTATGCTTCAAGTTGCAGATGATCTCCACTTCATTGCGGAATTCCGCATCGCCTTGGAAATCTGACTCTATGATCTTCTTCACAGCAACTAGAGTTCCATCTGAGAGAGTGCCCTTGTAAACAACTCCAAACCCGCCTCGCCCAATCAGATTTTTCTGAGAGAAATTGCCTGTGGCTTTCTCCAGTTACTTGATCGAAAACCAGATGGACCCTGTATTGGGTAGGAAGCGAGGTTTGTAGCTTTCATCCAGTGCAAAATTCAATCTTGGAGTTGCTCTTTTCTTCTTTCTCATTCGAGCCCACCATAAATACATCAGACATCAAAACAACAGTGACTGCAGCGCCAGTGGAGGCGAAAACCAGAGCAGAGCGGCTCTCCTTGTGCTTGTCTCTACCTGGGGGAGGAAAGAAGGCCAGCGCCAGAATGCAGCCGGCAGTGATGGGGTTCTCGGGACCCATATCGTTGACTACTCCGGCAGCATAGAGGGCGGCGAAGTAGAAGCAATTGGTGGCGTGGGAGGCGTTTCCATCAATGAAGGTGAGTTGGGAGGAGACTCAGAATCCGGCGGAGACACAGGCGTTGCATTGCATAGGGTGAGTTCAGAGAGATTGGAGCTAGCTGCAGGAGGAGAGACTGGAGTCTCCTAGCTTGCGAAGCCAGTCCTGCTTGGTCTGGGTGCCTGCACAGGTGGTGGGGCTGATGAGAAAGCGAGAAGGAGAGTTGAAGCAGGAGGAGGCAGTGGAAGGAGGGAGGACTCTGTTGAGGAAGTATGATGGCAACTGGGAGATGAGAGCGGAGGAGAAGGGACGCCAAGGATGCATTTGTCTCTGTTGGAAGGGGAAGCCTGTGTCCTTTTGCTCACTGTGGAAGCTACCCAGTAACAAAGGAGGATGATGATGATCGATCGATCCATCACAGTGATG
>BMK_Unigene_023927
GGAAATCTGGTAAGATGTATAATATAATACAAGGCTTCCTAGTCCAGTTCCAACCTAAGTTCATCCGTACATAGACATAGACACTGCCCAGAAACCAAATCCCAAAATCCCTTGTTCTTATTCCTCTCCTTGAAATATCATTTCAACACTATCATTTTTAAATTCGTTGCGTTTTCTTTCATTTTCTAGGGTTTTAGGGTTTGTTCCTTCAATTCATGGAAGAACCCAATCCGTCTTCTCCTTCCAGGCCTTCCTCTTCATCCACCTTCTTCCGCCACTTCTACTGCCGCTTCTGCCGCTTCTGCCGCTGCTTCTGTAGCTGCTACTGCTGCCGTTCTCTTCCCTAATCTCCTCCTCTCCCCTCCTACAAAACCCTAATCATCTCTTCCAGTCTTCCCTCTTTTCCCCCTTTCTTTTTCATGGATCCTCCGCATCCAAAATCCGATCTTTCTCTCTCCTTCCACTCCCCAGAACCACTTCAATTGCTCGAACAACCCCACCAAGATTCTCCTCCATCCGATCGATGCGAAGAAGACGAAGAACCCCACGTAGAGCAATTCAAGATTCTGGGGTACTCCATGTCTCTGAAACGCAGAAAAACCGATGCAGAATCGTCCGCGGCGAAGTGGGTTGCCTTCGAATCGGGGCTTGAGGCCCGGCGGGCGGCAGTTCGATCATGGGGTGACCAACCCATCGCTGTTGCAGACCCAGAAATCTTCGAAATCATGGAGAGGGAGAAGCAGAGGCAATTCAGAGGAATTGAGCTCATCGCATCGGAGAATTTCGTATGCCAGGCTGTTCTTGAGGCCCTCGGCAGCCACCTTACCAACAAGTACTCTGAAGGAATGCCCGGCGCCAGATACTATGGAGGGAACCAGTACATTGATCAGATTGAGCTGCTCTGCTGCCAGCGGGCTCTCGCAGCGTTCCATCTCGATCCCGACAAGTGGGGTGTGAATGTGCAGCCGTATTCGTGCACCTCTGCTAATTTTTCTGTCTACACGGGTCTTCTCCTTCCCAAGGATCGGATCATGGGTTTGGATACCCCCTCTGGAGGGCATTTGAGTCATGGGTATTATACGCCAAGTGGAAAGAAGGTTTCGGGTGCATCGATTTTCTTTGAGAGCCTACCTTATAAGGTGAACCCACAAACGGGCTACATTGATTATGACAAGCTCGAGGAGAAGGCACTCGATTACCGTCCTAAGATATTGATTTGTGGTGGAAGTTCATACCCGAGGGAGTGGGATTATGCGCGGTTCAGGCAGATTGCGGATAAATGTGGGGCGGTTTTGATGTGTGACATGGCTCATATCAGTGGTCTAATCGCTGCTAAGGAATGTTTAAGCCCATTTGATTTTTGTGATATTGTTACCTCAACAACTCACAAAAGTCTGCGGGGTCCTAGAGGTGGGATAATCTTTTATAGGAAAGGCACAAAGCCAAGAAAGAGAGGGATCTCTTCATGTCAAGGAGATGAAAGTGATCAATATGAATTTGAGGATAGGATAAACTTCGCTGTTTTCCCATCACTGCAAGGTGGACCTCACAATAACCACATTGCCGCACTTGCTATCGCGTTAAAGCAAGTTGCTACTCCTGAATACAGAGCATATATCCAGCAGGTGAAGAAAAATGCCCAGGCTTTAGCATCTGCTTTATTGAAGAGAAAATGCAGGTTGGTCACTGGGGGCACAGACAACCATTTGTTGTTGTGGGATTTAAGAAGTCTGGGTTTAACAGGCAATAATTATGAGAAGATCTGCGAGATGTGCCACATTACTCTCAACAAAAGTGCAATATCTGGTGACAATGGTGCAATTTCACCTGGTGGAGTGAGAATTGGAACTCCTGCTATGACATCAAGAGGCTGCTTGGAGGGTGATTTTGAGACCATGGCTGAGTTTCTTTATAGAGCAGCAGAGATTGCCAGTATTGTTCAGAGTGAACATGGGAAATTACAGAAGAGTTTTCTAAAGGGTCTTCATAATAGCAAGGACATTATTGAGCTTCAAAATCGCGTAGAGACCTTTGCTGCCCAGTTTGCAATGCCAGCATTTGACTTCTGAGTATGTTAAATGTTTAGTTAAAAAGCTATGATCATAAGTGTAACGTGGGATATTGCAGAAGAATATTCTGAAGAGTCTTCAGAATAACAAGGACATTATTGAGCTTGGAAATCACGCAGAGACCTTTGCTACCCAGTTTGCAATGCCAGCATTTGACTTCTGAGTATGTTAAATGTTTAGTTAAAAAGCTATGATCATAAGTGTAACGTGGGATATTGCAGAAGAATATTCTGAAGAGTCTTCAGAATAACAAGGACATTATTGAGCTTGGAAATCACGCAGAGACCTTTGCTA
>BMK_Unigene_023928
GCCCCTTCCAATGTCATTCACAACAAATTTAAGCATTAAAGTTAAATGCCAAAAACTGCAATTAAGAAGCTTGCTATTTGCAACCCAAGCAAAATACCAAATAAACCAAGCATATCCCCAATTCCCCATTAACTCCTTGAAAATAACTCCAGCTACTTCACTAGTGAAATCACATAAAAAAGAAATTAAGAACAAAAATAATAATCAGTCAGGGAGCTGCTTAAATTAGACAGTGAAGACAACAGATATATCCGAAAAAACTTCTACATCTCTCTATATATGTACTACAAAACTACAAACAAACTGAAGTTGCACAGGAGTTACAACAAGGAAACTGGATCTAATTCATACTCATAGTTCAGCAAAAACATTTACATCAGACACAGTAACACAGCATACTCAAAAAGAAGTGTTGAAGGCAACTTATTTGAGAGTGTTCTGATAAAACACTAGGACCGGGAACTTCCTAAGAGCACTTTCATTTGCTCTACCAAAAGGCCAGTTTGCTGGTGTCTGGCTGCCAGCAAAGCTGTTCGTCTTCAAAGGAACCACTTGCAACTGCTGACTTCCTATATTTTGCTCATTGATGCAGATTTTCGTCCAGAATTTTATTTACTCGAGCAGGGTTCTAAGGCTTCATCCATAGTGTCAGACGGTAAAAAAGGTAACCCTCTAGCTATACAAGTAGATGAGGACAAACAACCAAACTGGCTAGTCCTCATTTTACTAAGAGAAAGATCACAAAACTTGCTCCCATTAGAAGTACTGGAACCTAAGTCTTCAATAATACAGCTGTTTTCCCTGCTCAAACATGGAGTCGACAGCGGACCCAATCGCAGCGATAGATCACATCCCACATCTGCGGGTTTCCCAGATGTCATCTCAAAATTTAGAGCTCCACTCTTTTCAGTGGAAGGATCTAGAGGTTTGCCACAACCCAGGAGATTCTGCAGGAAACCTTTTTCAGCCTCCACAACAATCTGGGCATGAGGGATACCAACAATAACTGCATCACGGTTTGAAACCTGAGGATATTGGAATGAGAACCCACTCTCCATGGCATTAGATCTGTAATAATTTGGATACATGTGGCCAAAAGTCGGTGAGGGATGTGTTTCCCTTGGAAGTGCAGATTTGTCTTGCCAAGGAGAAAAGTTTTCAGCCAAAAAAGCACTATAAGGATGATACATGGGTTTATCTTGAAGAACAGGGCAGCCAGAGCCTGAAGCTAAATAAGTTGCATTTCCAGTTGCGGCTGTAAGCAGAGTTGAGTTATGCGGCACAAACTGAGTGATGGACTTTGGAATTGAATTAAAAGATTGAGGAGGTAGCAAATGGGTACCACCATTAAACACCATGTTCTCAGCGATTTTTGGGGCAACAGAGGATTCAGAAGCTTCTTGCACGGTCGTACCAAGATAACACCTTGGACTATTATGCCGTTGGCTCCGGGAAGCCCTTCTGGGGATGCAACCTAAATTAAGAGCAGCTGGAGCAGGAGAGACAAAGTAAGTTGAGATATAATTCATTTCAGCCATTAAGGATTCACAGTGTCAATGGGTGATTTTGTCAGGCAGGAGCCAGCCCTTCCCAACACCAATTCTAGTGATGGATGCAACATCTACGCCCAGAAAGGCCCACAGTGGACATACATATATGCATACATATATACATATACATATGTATATGCATATGTACCAGCTACAATATGGTACTATGCTGGGCCCATATGGACCACCCTCAACATTGTTATAGTGTTAGACAGAAAGATCTCATTATAAAAGTGCATTTGCTAGATACTACTCACTGAAGGATATAATTTTTATCAGCTAAAGGCCCATAACACTTAAATCTAATCGTGAATAATGCACCACCAATCCAAACTGATGAAGCACAAGAAGGCTGCCACAGAATGGGCTTTCAGGTAATGGGCCAGATCCAACCCAAGGTCTGTATGCCCATCCCATGGGCCAAATTTTCACTCATGTGTAAGAGGAGGCCCGTGGCCCTATAATCCTCTAATTGTATTTGTAACATGGGACCATTCACACAAGTGTACAATTCAGGACATGCATATATGTCACTTAAGTGACATGGACCCATCCTACTTGTGAACTAGTCAGTGGGACCTACCAGCACATCTAAGAGAAAAAGTAATAATAGATTTAGATTCACTTTGATTTATGCTGCTAATTTTTCATTAGATAAGGAATCTTGTTTTGTCTAGAAAGTCTAGTAGGTGGAATGAATCTTCATGCAGTTGGGAGTAGATCCCTAAAATTTGGAAGGAGAGAAACAATTAAGATATGTTTTAAGGGTAAAATGCAAGCTAGGGATGTGCACTAGTCTATAATCATGTATTCCTCTATTCAATGAATGACATTGAAATGATGATTTCAGTGATTTTCTTTGGTTCGGTGTAGGAAGACCAGTGGTGCTGAATCCATGGTAATGATAATGCAATCTTGAGGCTCAAAATGCAAGCTAGGGACGTTCATTAGAGTCTACAATCATGTTTTTTTTTTTTTTTTTAATAAACACGCTAACATAACCTCAACCCACACTTTTCACATAGCATTCATATTTACAATCCTGTCTGAGCAAATTTTTTTACCATACCCCTTGAAAGTATGGTATGAGACAAAGGCCAGCAGGCAGCCTGGACGTCATACCTCAATGTACTTGAAATGTATGCCAAAATTACTCCCTACATGATACTAACAGATCATAAATAACAAATACTACATGCAACATACCCCAGCAAACATTACTAAGCCAGACCACAGTATTTCTCACAGAACACGTTCTTCCCTGATTACAGGTTGGAACTAAAGCTTGGGAATGTCCCGAAAGAAGGCCTATTCGTATGTTTGCGCCTGCACTTGTGCTGTCAAATCCAATTCTTGAGCAAAAAATCAGTAGCTCTCAGGAAACATCCTTATCATCTCGAGCATCAGATTCTGAAACCCCGGACAATGCCAGCAACTGCATCAGCTCCATTCGATATTCAAGACCTCTTAGGTGGTGACCCAGAAGCATGCACCAGAAGAGCAGACGGGCCAGGCAATCCCTCTTGACTGAAATAAGTGGTTGAAATTGAAGAGAAGTATTCTCAAGTAGTTCTGTACAGTCTTCTTTTCCTATGTTCAGCGTTCCAGATGTAGGGTTTCCAGATTGAGGAGGAGCTTTTGAATGCATCTTTGGTGAAAGTGTTGCTAGGAGCCCATGTACGACGGAGTAGACAATTTCTTGCAATTCGGGAGATGATGTTTCTGAAAGTTCAGCTACCTTCTCTGGTTGTAATGATCTCAAGTAGTCCAACAAATCATTCTTTTCCTCACCAACAAAATGCTGCATTTGAAGAGCAGCATTTTTTATCTTGATTTCGAGTAGCTCCTGCCAAACAACAAAGGAATTCCACGATGATATGGCCATAAACAAACACCATTAATCTATCATTTCAAAAGGCAAAGAAAACGAATGATTTTCTATGTTCTTAAATGCGAATAATGTCTTATACAATCAGTAGATCTGCTGTTATCAACCATGAAAGTGCAGGACTGGATAAAAGAAAAAATTCTCTCAATGGGATTCACATGGTAAAAGAATTAGTCATCCGTCCCAGTGAAAACCCCACTCACTTGGAGTTTTCATCTAATTAAACATACATTGTTTGCAGAGTCTAAACGTGACTGCAAGTTAAGAATGTATTCCTGAGCCTCAGGGGTCAATTCACCAAGACCTTGCACACCCATTTTCTCTTTAGACAGATCTTCACTTCTTTCAAATCTTCCTTCAAATTTATGGATTCTCATATTCCTGTCAAGAGACATCTCATGGCAATCATCTTTAGCACACTCCTGTATTTGCTTCCCAAAATGCTCATCATCATGTATATCAAAGTTCCGTTCAAGGCAAAGCCTATATTCAGCATTCCGCAGAGTGTACCCGGTCATCATGGAAGAAACCAGCAGCTTGGAAAGGGGCTCCCAGAAAGCCTCAACTAAAACATGAAATTGGTCAGATGGAAGCAAGCCCAGCATTCCAGAGATAGTCCTTTTCATGGCATCCACCGTTTCTGCTGGAACATCTTTTTGAATGAGAGTTACATCCAAAGGCTCTATTTCTTGTATCCAGTTAAAGAGAACTGACTTCTTGGATTCGATGAAGGGCTGAGATCTTCTTCTGCTGTTGGTGAAATCTTCGGGAGGAGAAGAGGAGCAAGTGATGCGGAGAAGGTGATTGATTGGGCGAGGACTGAAAGTCGGGGATTTGGGGAAGAAGGCATATGATGAAAGAGGGCGATGTCGACCGACCGGAAGAGGAGGAAGGAGGGCAGAGGGAACAACAAC
>BMK_Unigene_023929
CCCAAATCACATATACTCCAAGCTCCTATTGTCCAAATCATATTCACCTCATATTCTCCCTCTGAAAGTTAAAAAAAAAAGGAAAGAAAATAAAAGAGTGTCCTTTTGCCTTGCAGTGATGATTAATCCTATGCAGTAGCCCCTTGTTTATATCAACCAACCACCCACCTAAAAAAACGCAAACAACAAAATCAAGAATCTACATACAAATCCTCCATAAAACCCCAAGAACAATCAATCCCTCCTTCTGTAAACCCCCCAACCCAACCCCCACTTTTTTTTTAAATCTTTGTTGAGTTGTCCGTCGATGGATACCAACAGAGGAGAAGGAGCGGAGAATGGCATCAAAATGGAGTCGATTTCGATAGAACGAAACGGTTCGGAGACGGAGAGGAAGAAGGAAATCGACCCAGATGAGGAAAAGGAGAGTCTGTCGATTGAGAAGATATTCGAGAGCAAGGAGGTGCCCAGATGGCAGGATCAGCTGACGGCGAGGGCGTTCGTGGTGAGCTTTATACTGAGCATCATGTTCAGCTTCATCGTTATGAAGCTCAATCTGACGACTGGGATCATCCCATCTTTGAATGTGTCTGCTGGGCTTCTGGGGTTCTTCTTTGTGAAGATCTGGACCAAGTTTCTGGAGAAATCCAACCTTTTGAAGCAGCCCTTTACAAGGCAGGAGAACACTGTGATTCAGACCTGTGTTGTAGCCAGCTCTGGCATCGCCTTCAGTGGAGGCTTTGGGAGTTATCTCTTTGCGATGAGCGAGACGATTGCCAAACAAGCAACAGAAGCGAACAACCCACAGAACATCAAGAACCCACGTCTGAGTTGGATGATTGGATATCTATTGGTTGTTAGTTTCCTTGGCCTTTTCTCTCTAGTGCCCCTTAGGAAGATCATGATCATCGACTACAAACTTATCTACCCGAGTGGCACAGCGACTGCTCACCTCATTAACAGTTTCCACACTCCTCAGGGGGCCAAGCTAGCAAAGAAGCAAGTGAAAGCATTAGGCAAATTCTTTTCCTTCAGCTTTTTGTGGGGGTTTTTTCAGTGGTTCTTCACAGGTGGTGATCAGTGTGGCTTCTCATCCTTCCCTACTTTTGGCCTCCAGGCCTTTAAAAACAGGTTCTACTTCGATTTCTCAGCTACTTATGTTGGTGTGGGGATGATATGCCCTTACATTGTAAATATATCTTTGCTTGTGGGAGCTATTCTTTCTTGGGGAATTATGTGGCCACTCATAGATGCTAGAAAAGGCGATTGGTATTCTGCAGATCTTCCACCAAGTAGTCTTCACAGCCTGCAAGGATACAGGGTCTTTATCTCAATCGCCTTGATCTTAGGAGATGGAATGTATAACTTCTTCAAGGTCATGACTCGAACTGTCTCAGCCTTTGCTTATCACATGCGCCATAAAGACTCCGCAATTATACCTGTTGCCGGCCGTTCTCCTAGCTCGACCAAATCAGTCTCCTTTGACGAGCAACGACGCACTGAACTCTTCCTAAAAGACCAGGTCCCGTCATGGGTTGCAGCTGGTGGCTATGTTGCTGTTGCTGCAATTTCCATTGCCACACTCCCTCATATCTTTCCCCAATTAAAGTGGTACTACATCTTTGTTGCCTACATCTTTGCTCCGGTCCTAGCCTTCTGTAATGCATATGGCTGCGGCCTCACTGACTGGTCTTTAGCCTCTACCTATGGGAAGCTTGCTATTTTTACAATTGGTGCATGGGCTGGTGCTTCAAATGGCGGGGTACTGGCAGGCCTGGCCGCATGTGGAGTCATGATGAGCATTGTCTCTACAGCCTCAGACCTTATGCAAGACTTCAAGACTGGCTACTTGACATTGGCATCACCCAGGTCCATGTTTGTCAGCCAAGTGGTCGGAACCACAATGGGTTGTGTGATTGCCCCATGCGTCTTCTGGCTCTTCTACAAGGCCTTCCATGACCTTGGTGTTCCTGAATCGGAGTACTCAGCACCTAATGCAGTTGTCTACCGTAACATGGCAATTCTTGGTGTAACTGGATTTTCATCACTGCCGAAGCATTGCCTTACCCTCTGCTATGTGTTTTTCGCTGGAGCTATTATCATCAACTCACTGAGGGACATTGTGGGAATGAGAGTGGCAAGGTTTATTCCAATCCCAATGGCAATGGCGATCCCGTTTTACCTTGGGCCTTATTTTACAATTGATATGTGTCTTGGGAGCTTGATACTATTTGTGTGGGAAAAGACAAACAAGGCCAAGGCGGATGCTTTCGCACCTGCTGTCGCTTCTGGTTTGATATGTGGAGATGGGATATGGACTCTGCCACAATCGGTGCTCTCTTTGGCTCAGGTGAATCCACCCATCTGCATGAAGTTTCTGTCTAGAAAAACAAACATTAAAGTCGATGATTTCTTGAAGAAACTATCTTAGAAGTAGTAGTTACCAACCGTACCTTCTCTGCTCAATGTATCTGTACGTATGTAAAGTTTGAAAGCAATATTCTATCAGATAAGTCCCATCTTTTCTTCTGCTTCTAATGGATTTATGTGATTCAGTCTGCATGATGAAGGGTCTGTAAAGAGTCCTTAACAGGAATGAGCTCTTCAGGATTGTAATAAACTCTCTTAGTTCAAAGTAGGGAATGCCTTGAACTCTTTTGCTCGTAAAGCCTTAAGACATATTTCAATCTTCAATTCTCCCAACAAGTACTCTTGTTGCCTGTTTGTGAGAAATAAAGGTGAATAACCAAAAACAACCATCAAATAATCACTCCCTTCAATAGAAACTGAATCAAGGGGAAGAACTGAAATGAATACCAAACCATAATCCCAGTAATTCTAATCCCAGGAAAGTCATCATTCCATCTACATCACTACCTTATGTCCTTCACTCATATTTGAATGTCCTCATGTTTCATCGGTGGAGCCTATTGTTATCCATGAATGTCCTCACTTTCCATTCAAATAAACAAGCTCTTTGTTTGTGTTTGGATACATATCAACATGTTTGAATACCCTCATATTTTATTTTTCCTGAAATATTGTTATATTGTAATATTATGCTAATTGCGATGTTTGATGATTTTACCTATTTCAATAGAACATAAACTATTGTGTTTTGCAATTTTTTAAATATTTTATTAGATGTTACACCGAGAGAGGAGCAGTTTTCTTAAAAATTTTCTTCTTTTTTCTTTTTTGCATTCCAATTCTCCCATGCAATTGTCAGAAAACTTATTGTAAATTGTAATTCTGCCCTCTCTTGGTATGAGTTATCATCCAAGCCAAATACGCACACCCCTCCATCCAACTAGGCCTATCTTATGTCTCAATATATTATCCCCACCTCTCCTCATCTTCCCTCTCCATTACATATTGGAGCATACATGATACATATTGGACATTGTACATTTGCATTGGCTTCTCTAGCAGAGAATGTCCAGAAATATTCAATGAAAAAAAAAATCACATAAACATGTACCTCACAAGTCATTAACGTCAAGCAAGGTCTACTACATTCATGGGCATACATAGAAAATGAAAGATTTTCACAACATCATGAAGGTTAGAAGAGCATTCATACAATGAATGGAAAAGTAAATAACAAATTATAATTACATACCCACACATATGCCAAACCCAAAAAATGTCATTTCATTAGAAAGTTGTGTGGATGATTCATAAGTAAGTTTTCCAAATCCGTCCTCTATCAGAGAAAAACCATGCCTATCTATTTTTACACTTTATAGTGCCCTACCTCATAGATAAGTACTGTCTATTGCTCATCTCCTCCTGCAAAAATCTGGGCTTTCAGGCTGTGTTTGTCTCCTGAGTGCTGTATTGACGCAAGCAGCTACAAGTCTCACTGAAAAGGCATCTGTTGAACTACTTAGCCTAATCTTAGGCTTGAACAAGTCCAGTGCTTCTGAGCCACCAACACTAGGCCAATCACATCAATGACTTGGGTCACTAAACTCTGTGGCCTATCTTGGTTGAATCATTAATTAGGTGATGACCCATTACTAAAGAGGTATTGTCCCACCATCAACATGTCTTTCTTTTAACCAAACTGATCTTTTTCTTACATTTGAATCACAGTGACCATCTGTTTTTTACTGATGTGATGTCCATCTTTATTTAAGTAGATGGGTAGCTTCATCTAGGCCAAACATTTTTGGGCAGAGTGCATGTCCTATAACTTGTGCCAGAGTCCCTTAGTTAGGCCACCTAGCCCTATCATTTTATGATGTTGGCCCCACCTCTGGTCCCTCAATCAGTCCCTTCGATGGTCAACCTGATAACATTCACATGACATGGAAATGTTCTTGATAGCATGGCAATTGGATTTAGCTATCCTAAATATTAGTGGTCGATGCCTATCATTTCTTACCAGATCAACTAAATTTCGACAGCTAATTGTTTTTCTCTAAAGCCCTTGGATCTGCACATGTGATCTTTGGTCCACTAAGCATCTGCATATGGATATTGTTGTTCTCAACAAGCTTCTCACTCCCTTGCAATTGTTAAGACCCATAGTTAAGTAAGACCAAAAGTGAAAAATGGTGCACCCTAATTTGTCATCTTTCAATCTTCACCGTTCTCATTCTAATTGTCTTTGTATAGGTAGATCTGATGTTCAACCAGCTTAGAAGTCGTGGTCTCTCCCACATTATAGGGTTTGGTTTTGTTTGCAATTCTGATAGCCTCAATTACAATTTTGTTGACTTCCTTAGTTTTGACTTTTACCAGAGCACGTAGAGCTCACATTTTATTTTGAATATATTCATCATTGTAGTCATCATCATCAAAGTATTTTCCCAACTATGCTGAGTCAACAACATGATTTTTTTTTTCTTACTCTAGTCAGTCATGGGCTAAATCTTCGGATAGGTTACTTCATGAGATCTCTAATCTTATTACTTTCATTCATGTTCTTTTCAACCTATTCCTTTTCTTTGAGGGCCATCAACTTGATTGGTGCAATTATTGGCATGCATTGTACATGAATAAATTATCTCAAAGGAGATCTCTGATCTCTGCCTTAATGGTTTGGATGCTGTCAATTCTATTCCGTTTTTACTAGTTTTGTCACACATCTATCTCAAGATTTACATCTCTGATGTATCCATTTTTTGCATGTGTGTCATTCTTTTATTGGCCAACAATCTAAACCATAGGTCATAAAATTTCTAATAGTTGTCTTGTAAAATATTTCCTTTAATATTGTTTGTACGTGCCTATCACAAAGCACTTCAGATGTGAGTCTCCATTTCAATCATCTAGCACTTATCCTATATTCAACATCCTCCTCAAGCCTTCCCTCCTTATTAATCATAGATCCAAAATATTGGAAGGACTCTCTTTGTGTATCACTTGAACTTCAATTCTCAAAGGAGTTACAAACCCTTGCCTGCTTTCATTACAACTCGGCATCACTCCATTACATTGCTTATAGTGTGGAGCATTCTACCATGATCATGGAACACAATTTTAGAATTATGTTGTGGATGTAATAGAAGTTTTACGCTAACTATAAATCTGATGCAACCCTCATCCTTAATTAGGGCTTGAGACCCGCAGTAAACTAACAGACTTTATGTGAAAATATAATAATAGTAATAATTATTATCATTATTATATTATATATTTTTTAATATAAGCAGAAGAATTTAAACCTGTAAAGGACATAGAATTTTTATATCAAAACTCATTAAAAGTATCTACAACAGCCATAAATGAGGCAAGTGGTCTACCCAAACCCATCTGGAAAATGACTCCCCTGCACTTTATATTAAAACAAAACAAAAAACCCCACTGATTATTTTAGTATAATTTTGTTTCTTTTTTCTACTTTACTTTGATTCTGTCATTCAATCTGTCAATCGGTTAAAATCCTGATCCTCTTTGACTATGACTCAAGTTTCATAATCTAATAATTAGGCTGCAAATGAATTAGGGTTGAAACAAGAGACCATCAGTATCCACAACTGAAAATCTAAATCCACCCACACTTCCAAATAAAAAAGAGCTGATCACTGTGTCTGAATGTAAAAATTATCTAGCCTAGTTCTAGCAAATTGGGATCACTAAGATGAGATGAAATGCACTACAAACCATCAATTGCAAATTGTAATCCAGGTAATCTTATCTGGTTCCTTTCGGTGGAAATATTTGCTTACTCGCTATAAGTGATACTATCAACCTGAAGACCTAGGGACCCATCCTTGGGCATGTGTGATACCAAGGTGCCAACACCACTCAACCATGAGTGTGTTGGCATCCTATCTTTACTTTTCATCTGCGACCAGCATGGGCCAAAATGTAGTCCAGTGGACTGTGCTTTGTTGGTCACCATCAATCTTCACAGGGTAAACTTTGTTCTGAATCAAGTTATTTGTTCATCAGGAATCAAAACTAGTCAAAACCAAGTTAGCTTGTCTATTAAACCCGGTATTTGTTTTAGAGTATGATAGATGGTCTTAGCCTAGATCATCGTACTCCAAAATTATAAGTTAATTCCATTCCATGTCATTTTTCAATTGTGCCACACCATAACTATACTAATGCTGCTTAAGAATCAAATTTTTATGCAAGATTGGGTTGCTTTGGCTGTGCCAATCCACTCGACTGAATCTCAAGCCTATGCTTGAAATGGATTTGGAATTCCACACACATGGTCAAACATACGCATAAAACCACAGCCATGGGGAGAAAATTTGATTTTTCATTGATAATATCCATTAGAGAGAGGGACAAACATCATTATACTGTCTCAATCCTTGGATGTGCATAAGTTGTACTCCAACTCTATCTCTATATTTGCCTAAGCCCCAAATCAGACTCTACCCCTCTTGTAAGAAGGGTCTTAACTTTCTCTAAATCATTTCAAAATCACACAATCTTGGGTTTATATTGGATTGGAAACTGAATAGCCAATCTAGCGGAATCAATTCATGTCAACACTGGAGTTAAAAAACGCAGGCTAATTTTTCTCAAGACTTCAATACTTCAACTTGTATAACATAATAACTCTAACAAATCAACTTTTAAAAGACTCCAATCAACACACAATTGAAGACGTTAAAAATGTGTAGATGGTTTGGATAGGCCTTGGATTGACCAATGGAGCCTCAATTGGACTTGGTTTGGATCTGGCCCATGATTCAACTTGATTTGTGCAGCACCCTCTTGGGCAAGCATCATTATTTCTTATATAGAAATTCAGTACTTGAACATCTGTAAATGTTAATGACAATGTCGTTAGGGATGTTAACGATTGGGATTGAGATACCACTGAGTAATGGGTGTTGACATGAAACTGGTGGTGATGGTCTTGGAGTAGTGAGATACTCTATGAAGAAATGCAATTGAGACTAATTGTGGTAAACATTGTAGGGGATGGGAACTCTAGGATGCCCTAAGAGGTATTAGGGTGAATGGTATTCAAAAGAGATCTCCAAAATTAATTGCAAATCAAACTGTGGGTGAGTTTTTAAGAGAAGACCCTAATTTGTGATGCCTTTGATTGGTTTTGGAAAGTTACCTGGCTTGGGATTTATTCCTTAGGTAACTAACATCTTTCCAGATTTTATTCAATCTCAAACCAACCATTCATCATTAAAGACACCAATCAGTAAAAATTTGCGTGGTGAGTTTGGGTGATAATATTGCCATTTAACCTTCCAAGGAAACCTACTACGGTGACAAGTTTTGAACAACATATTATAATTTAGGGCTTCTATATGAATATCCTCAACTGAACCTGGAAGCATATTTATTTGCTGCTGCAAAAGCCCTATGATGGTCCTGAGGCCCCAGACTCCAGACTGTTTATATGGTCAGCCAATGGCATTGTGGATGCCATGCCCCAAGACAAACTATTCCATTATTAGAACAAGATCCAGGAGCTGGGTAGGTCAGCAGCTGTGCAGGAGATTTTGAGGCATCATTCATTATTATTGATCACTGACCAGATTTTGTAAGCCTGCATGACGAAAAAATGATTGCTAGTTTGCCTAGATTGCCTGCAGCCAAAGCTCTGATACATATAACATCTAAAAAATGATAACAAAAAAGAAAATGTTCACATGTACGGTCTGCATCATGGCAGTTGTCTTTTTTGACATGTTTGGAAAGTAGGCAATCTATCAGCTAACAGGGTTGCATGATTTCATGTTAATGTGATTTCCTCTATTGTTGCAGGTAATATTTTATGAATCACGG
>BMK_Unigene_023930
TTTTTTTTTTTTTTTTTTTTAAATCTTTGTTAGAGTTGTCCATCGATGGATACCAACAGAGGAGAAGGAGCGGAGAATGGCATCAAAATGGAGTCGATTTCGATAGAACGAAACGGTTCGGAGACGGAGAGGAAGAAGGAAATCGACCCAGATGAGGAAAAGGAGAGTCTGTCGATTGAGAAGATATTCGAGAGCAAGGAGGTGCCCAGATGGCAGGATCAGCTGACGGCGAGGGCGTTCGTGGTGAGCTTTATACTGAGCATCATGTTCAGCTTCATCGTTATGAAGCTCAATCTGACGACTGGGATCATCCCATCTTTGAATGTGTCTGCTGGGCTTCTGGGGTTCTTCTTTGTGAAGATCTGGACCAAGTTTCTGGAGAAATCCAACCTTTTGAAGCAGCCCTTTACAAGGCAGGAGAACACTGTGATTCAGACCTGTGTTGTAGCCAGCTCTGGCATCGCCTTCAGTGGAGGCTTTGGGAGTTATCTCTTTGCGATGAGCGAGACGATTGCCAAACAAGCAACAGAAGCGAACAACCCACAGAACATCAAGAACCCACGTCTGAGTTGGATGATTGGATATCTATTGGTTGTTAGTTTCCTTGGCCTTTTCTCTCTAGTGCCCCTTAGGAAGATCATGATCATCGACTACAAACTTATCTACCCGAGTGGCACAGCGACTGCTCACCTCATTAACAGTTTCCACACTCCTCAGGGGGCCAAGCTAGCAAAGAAGCAAGTGAAAGCATTAGGCAAATTCTTTTCCTTCAGCTTTTTGTGGGGGTTTTTTCAGTGGTTCTTCACAGGTGGTGATCAGTGTGGCTTCTCATCCTTCCCTACTTTTGGCCTCCAGGCCTTTAAAAACAGGTTCTACTTCGATTTCTCAGCTACTTATGTTGGTGTGGGGATGATATGCCCTTACATTGTAAATATATCTTTGCTTGTGGGAGCTATTCTTTCTTGGGGAATTATGTGGCCACTCATAGATGCTAGAAAAGGCGATTGGTATTCTGCAGATCTTCCACCAAGTAGTCTTCACAGCCTGCAAGGATACAGGGTCTTTATCTCAATCGCCTTGATCTTAGGAGATGGAATGTATAACTTCTTCAAGGTCATGACTCGAACTGTCTCAGCCTTTGCTTATCACATGCGCCATAAAGACTCCGCAATTATACCTGTTGCCGGCCGTTCTCCTAGCTCGACCAAATCAGTCTCCTTTGACGAGCAACGACGCACTGAACTCTTCCTAAAAGACCAGGTCCCGTCATGGGTTGCAGCTGGTGGCTATGTTGCTGTTGCTGCAATTTCCATTGCCACACTCCCTCATATCTTTCCCCAATTAAAGTGGTACTACATCTTTGTTGCCTACATCTTTGCTCCGGTCCTAGCCTTCTGTAATGCATATGGCTGCGGCCTCACTGACTGGTCTTTAGCCTCTACCTATGGGAAGCTTGCTATTTTTACAATTGGTGCATGGGCTGGTGCTTCAAATGGCGGGGTACTGGCAGGCCTGGCCGCATGTGGAGTCATGATGAGCATTGTCTCTACAGCCTCAGACCTTATGCAAGACTTCAAGACTGGCTACTTGACATTGGCATCACCCAGGTCCATGTTTGTCAGCCAAGTGGTCGGAACCACAATGGGTTGTGTGATTGCCCCATGCGTCTTCTGGCTCTTCTACAAGGCCTTCCATGACCTTGGTGTTCCTGAATCGGAGTACTCAGCACCTAATGCAGTTGTCTACCGTAACATGGCAATTCTTGGTGTAACTGGATTTTCATCACTGCCGAAGCATTGCCTTACCCTCTGCTATGTGTTTTTCGCTGGAGCTATTATCATCAACTCACTGAGGGACATTGTGGGAATGAGAGTGGCAAGGTTTATTCCAATCCCAATGGCAATGGCGATCCCGTTTTACCTTGGGCCTTATTTTACAATTGATATGTGTCTTGGGAGCTTGATACTATTTGTGTGGGAAAAGACAAACAAGGCCAAGGCGGATGCTTTCGCACCTGCTGTCGCTTCTGGTTTGATATGTGGAGATGGGATATGGACTCTGCCACAATCGGTGCTCTCTTTGGCTCAGGTGAATCCACCCATCTGCATGAAGTTTCTGTCTAGAAAAACAAACATTAAAGTCGATGATTTCTTGAAGAAACTATCTTAGAAGTAGTAGTTACCAACCGTACCTTCTCTGCTCAATGTATCTGTACGTATGTAAAGTTTGAAAGCAATATTCTATCAGATAAGTCCCATCTTTTCTTCTGCTTCTAATGGATTTATGTGATTCAGTCTGCATGATGAAGGGTCTGTAAAGAGTCCTTAACAGGAATGAGCTCTTCAGGATTGTAATAAACTCTCTTAGTTCAAAGTAGGGAATGCCTTGAACTCTTTTGCTCGTAAAGCCTTAAGACATATTTCAATCTTCAATTCTCCCAACAAGTACTCTTGTTGCCTGTTTGTGAGAAATAAAGGTGAATAACCAAAAACGACCATCAAATAATCACTCCCTTCAATAGAAACTGAATCAAGGGGAAGAACTGAAATGAATACCAAACCATAATCCCAGTAATTCTAATCCCAGGAAAGTCATCATTCCATCTACATCACTACCTTATGTCCTTCACTCATATTTGAATGTCCTCATGTTTCATCGGTGGAGCCTATTGTTATCCATGAATGTCCTCACTTTCCATTCAAATAAACAAGCTCTTTGTTTGTGTTTGGATACATATCAACATGTTTGAATACCCTCATATTTTATTTTTCCTGAAATATTGTTATATTGTAATATTATGCTAATTGCGATGTTTGATGATTTTACCTATTTCAATAGAACATAAACTATTGTGTTTTGCAATTTTTTAAATATTTTATTAGATGTTACACCGAGAGAGGAGCAGTTTTCTTAAAAATTTTCTTCTTTTTTCTTTTTTGCATTCCAATTCTCCCATGCAATTGTCAGAAAACTTATTGTAAATTGTAATTCTGCCCTCTCTTGGTATGAGTTATCATCCAAGCCAAATACGCACACCCCTCCATCCAACTAGGCCTATCTTATTTCTCAATATATTATCCCCACCTCTCCTCATCTTCCCTCTCCATTACATATTGGAGCATACATGATACATATTGGACATTGTACATTTGCATTGGCTTCTCTAGCAGAGATTGTCCAGAAATATTCAATGAAAAAAAAAAAATCACATAAACATGTACCTCACAAGTCATTAACGTCAAGCAAGGTCTACTACATTCATGGGCATACATAGAAAATGAAAGATTTTCACAACATCATGAAGGTTAGAAGAGCATTCATACAATGAATGGAAAAGTAAATAACAAATTATAATTACATACCCACACATATGCCAAACCCAAAAAATGTCATTTCATTAGAAAGTTGTGTGGATGATTCATAAGTAAGTTTTCCAAATCCGTCCTCTATCAGAGAAAAACCATGCCTATCTATTTTTACACTTTATAGTGCCCTACCTCATAGATAAGTACTGTCTATTGCTCATCTCCTCCTGCAAAAATCTGGGCTTTCAGGCTGTGTTTGTCTCCTGAGTGCTGTATTGACGCAAGCAGCTACAAGTCTCACTGAAAAGGCATCTGTTGAACTACTTAGCCTAATCTTAGGCTTGAACAAGTCCAGTGCTTCTGAGCCACCAACACTAGGCCAATCACATCAATGACTTGGGTCACTAAACTCTGTGGCCTATCTTGGTTGAATCATTAATTAGGTGATGACCCATTACTAAAGAGGTATTGTCCCACCATCAACATGTCTTTCTTTTAACCAAACTGATCTTTTTCTTACATTTGAATCACAGTGACCATCTGTTTTTTACTGATGTGATGTCCATCTTTATTTAAGTAGATGGGTAGCTTCATCTAGGCCAAACATTTTTGGGCAGAGTGCATGTCCTATAACTTGTGCCAGAGTCCCTTAGTTAGGCCACCTAGCCCTATCATTTTATGATGTTGGCCCCACCTCTGGTCCCTCAATCAGTCCCTTCGATGGTCAACCTGATAACATTCACATGACATGGAAATGTTCTTGATAGCATGGCAATTGGATTTAGCTATCCTAAATATTAGTGGTCGATGCCTATCATTTCTTACCAGATCAACTAAATTTCGACAGCTAATTGTTTTTCTCTAAAGCCCTTGGATCTGCACATGTGATCTTTGGTCCACTAAGCATCTGCATATGGATATTGTTGTTCTCAACAAGCTTCTCACTCCCTTGCAATTGTTAAGACCCATAGTTAAGTAAGACCAAAAGTGAAAAATGGTGCACCCTAATTTGTCATCTTTCAATCTTCACCGTTCTCATTCTAATTGTCTTTGTATAGGTAGATCTGATGTTCAACCAGCTTAGAAGTCGTGGTCTCTCCCACATTATAGGGTTTGGTTTTGTTTGCAATTCTGATAGCTTCAATTACAATTTTGTTGACTTCCTTAGTTTTGACTTTTACCAGAGCACGTAGAGCTCACATTTTATTTTGAATATATTCATCATTGTAGTCATCATCATCAAAGTATTTTCCCAACTATGCTGAGTCAACAACATGATTTTTTTTTTCTTACTCTAGTCAGTCATGGGCTAAATCTTCGGATAGGTTACTTCATGAGATCTCTAATCTTATTACTTTCATTCATGTTCTTTTCAACCTATTCCTTTTCTTTGAGGGCCATCAACTTGATTGGTGCAATTATTGGCATGCATTGTACATGAATAAATTATCTCAAAGGAGATCTCTGATCTCTGCCTTAATGGTTTGGATGCTGTCAATTCTATTCCGTTTTTACTAGTTTTGTCACACATCTATCTCAAGATTTACATCTCTGATGTATCCATTTTTTGCATGTGTGTCATTCTTTTATTGGCCAACAATCTAAACCATAGGTCATAAAATTTCTAATAGTTGTCTTGTAAAATATTTCCTTTAATATTGTTTGTACGTGCCTATCACAAAGCACTTCAGATGTGAGTCTCCATTTCAATCATCTAGCACTTATCCTATATTCAACATCCTCCTCAAGCCTTCCCTCCTTATTAATCATAGATCCAAAATATTGGAAGGACTCTCTTTGTGTATCACTTGAACTTCAATTCTCAAAGGAGTTACAAACCCTTGCCTGCTTTCATTACAACTCGGCATCACTCCATTACATTGCTTATAGTGTGGAGCATTCTACCATGATCATGGAACACAATTTTAGAATTATGTTGTGGATGTAATAGAAGTTTTACGCTAGCTATAAATCTGATGCAACCCTCATCCTTAATTAGGGCTTGAGACCCGCAGTAAACTAACAGACTTTATGTGAAAATATAATAATAGTAATAATTATTATCATTATTATATTATATATTTTTTAATATAAGCAGAAGAATTTAAACCTGTAAAGGACATAGAATTTTTATATCAAAACTCATTAAAAGTATCTACAACAGCCATAAATGAGGCAAGTGGTCTACCCAAACCCATCTGGAAAATGACTCCCCTGCACTTTATATTAAAACAAAACAAAAAACCCCACTGATTATTTTAGTATAATTTTGTTTCTTTTTTCTACTTTACTTTGATTCTGTCATTCAATCTGTCAATCGGTTAAAATCCTGATCCTCTTTGACTATGACTCAAGTTTCATAATCTAATAATTAGGCTGCAAATGAATTAGGGTTGAAACAAGAGACCATCAGTATCCACAACTGAAAATCTAAATCCACCCACACTTTCAAATAAAAAAGAGCTGATCACTGTGTCTGAATGTAAAAATTATCTAGCCTAGTTCTAGCAAATTGGGATCACTAAGATGAGATGAAATGCACTACAAACCATCAATTGCAAATTGTAATCCAGGTAATCTTATCTGGTTCCTTTCGGTGGAAATATTTGCTTACTCGCTATAAGTGATACTATCAACCTGAAGACCTAGAGATCAATCTGGAGCATGTATGTAAAATCAATGTGCCAAATAAGAAAAATACATCTATATAAATAGTTTTTCTTTTCTCTTTTTCTATTTTTTTCCCAAGTATGAATATCATATACCCGATTAGGTTTCTGCCTGACTGGTGCAGATGGTTGAAACTATATATGGAAAATCCTCGAAACATCCTGCAGAGGGTGAGATAGCGTTACGTCAGAGAATCAATCAATCAAACACTGAAGCATGCCATGCTACTGTAAACATATGCGTTGGATGGGGCCACTCCCAACCAAATGCTGAGCTCACCAAAGTCCTTTTGGAGCCCATCCTGGCCCCAACCACTTGGCTTAAAAATGGGCAGTGTTAAAGCCAACATTACCTTGGTAAGTCTTGGCTGACCATGCATGTAGGATTATGTATTCTCTGAAGAAGGAGATAAATTTATAAAAACAAATGTTTCATGAAGTATGAATATCCCCTAAAAAGCCTCTAATTAAATGACATGATTTGTTCATCTTCATCTCAAAAGTAGAGAAATGTAAATGGATGGGCCGGGGTATTTAATTAAAATTAATCACTTGTGCATTTTTTTTAATTACAAATAACTGTCAATCTTGTTTGTTTTTATAGTATTCCCCTCTATTAATTATATATCTAAAAAATATCAATCAACCACCTTGAATCACAATCAAAGGTCAAGTTTGACCAGTTGTTGAAATTCTACATGCTTTCAAAAGGTTAATTTTTTTTATACAACTAGCTTGATTTAATTGGAGGCTCTAATCTTGATTAGATTAATTTGAATTTCTGAACTTTCAATTTGTCTCCCTGAATGTAATGCTATGGAGTTTAGATCAAATGGTTTCCTTTTACATAATTCTCAAATAAAATTACATGAATTTTTTCAATTGATCAAAATCTGAAAATTGATTGACAATGAAGGTGGTTTGCCAATAATTTAGATAAATAGAGGTGGTTTTTTTTTTTTTTTTTTTT
>BMK_Unigene_023931
TACCCCTGTCATCATTATAACCTCCCACTGCTCCAGTTTCCATATTCTTCCCATTTTCTATTAATACCCTTTAAAGGTGAAAACCAAACCAGCAGCTGCTTCCTTTGTATTACATGAGTTTCCATCACCACTCTTTAATGAAAAATGCAGCTAGCACTGACTTCAAAAATAAGCTACACATCCATCTCAAACAAATAAAGAGCCAAATAGCTCCTCATTCAATTTCCAACAGGAGACACTGATAGAGTAGAAGAAGAGCGGCATTAAAGCAGTTGGAAGAAACTAAATTTAGCGACATGGCAGCGACATGTCATCCTCAAGAAGACGATTTGTTCTCACAGAATCTGCAGAAAAGGTATGATGGACTAGTAATGGTTAGATCAAGGGCCATCAAGGGTAAAGGGGCTTGGTACTGGTCTCATCTAGAGCCTATTCTCTTCCAGAACCGGGACACGGGCTCGGCTAAAGCAATCAAGCTGCGGTGTGGCCTTTGCAGTGCTCTCTTCTCTGCTTCCAATCCTTCCAGAACTGCGACAGAACACCTCAAACGTGGAACATGTCCCAAGTTCAACACTGCAGTACGGAACAGTACTGTTGCCAATGGCAATGGTGTCATGTCCAAATTCCAAAACTTTAGCCAATTGGCCTTACCAGCACCACTCCCACAACTCGCCATGATTGCTGCCCCTTGCTCCAGTGAGCCAATGCTTCCAAGCCCAAAGACGCCCCATCTGACACAAGATCAAATAAAAGCAGCATTCGATCTACTCTCGGACTGGTTCTACGAGTCATGTGGGTCCATTTCTTTCTCCTGCTTTGACCACCCCAAATTCAAGGCTTTCCTTCACCACCTCGGCCTCCCACAGGTGAACAAAGCATACATCTCAGGCAGAAAACTTGAATCCAAATATGCAGAGGCAAAACTTGAAACTGAAGAGAAGCTCAGAGATACCATGTTCTTTCAGCTATCCACCAATGGCTGGAAGAACAGAAGGGATATCCAAAACTCAATGGACATGGATGCTTTTGTAAATGTTTTGTTGAACCTTCCCAATGGAAGCAGTCTTTTCCACAAAGTGCTAATTCTTGGAGCTGGCAATGCCAATGTAGATTATATCAAAGAAGTATTGTGGTCTACAATTGAAGAAATTACTGGTGGTGATGTTTACCGATGTGCTGGAATTATTGCTGACATAAGCAATGTCAATTCCAACATGCTGCGAGAATTAGAGCTTCATCACCATTGGATGGTGAATCTCACATGTCAATCGGGTGCGCTCGGGAAGCTTCTTGAAGACTTCTTCAAAAAGCTCCCTCAGTTCACCTCCATTTCTTCTCGCTGTTACAAAATTGCACAAGTTCTCAATTCACGCCCCTTCAATGATGCAAATATCTACTTCAATTATTGCCGCCTGGATAGTTCCCTTGCCCACAACAACACAGCCACTGCAATTTCTGTCATTGAAAACATTGCGCGGTATTCACATACATTGCGTCAGACCATAACAGCTGATGCTCTATCCAACAACCCAGATGGCCAGGAGATCTATGACATGATTCAAGATCCAAGGTTTTGGGAAGAACTAAACAGTGTTATATCTCTAACAATGCTTATGAAGACAATGGTGCAGGAGTTAGATGAAGAGAGGCCATGTTTAGGTCAGTGCCTTCCCTTGTGGGAAGAAGTAAGGAACAGAATCAAGAGATGGTGCCGAAGTTTCTCCATCGAAGAAGAACCAGTAATGAAGTTGGTGAACAGGAGATTCTCAAAGAACTATCATCAAGCATGGTCAGCAAGTTTTGTTTTAGATCCTCTATATCTGGTTGAAGATAGCCGCGGAAGATATCTTCCACCTTTCAAATTCCTTACTTCTGAACAAGAAAAAGATGTGGTAAAAATAATAACAAGGCTGGCTCAGAATGGGGAAGCACCTATTGCTTTAATGGAGTTGATGAAATGGAGGACTGAGGGTTTAGATCCCATCTATGCACAGGCGGTTCAGGTGAAAGAACGAGACCCAGTTACAGGTAAGCTGAGAGTGGCAAATCCACGAGGCAGTAGGTTAGTTTGGGAAACTTATCTGAGAGAATTCAAAGTACTGAGAAAGGTGGCTGCTAGGTTGATATTTCTCCAAGCGACAACAAGTTGGTTGAGGTGTGACCAGTCGTTTCTGAGCTGGGTTTGTTCAAATGGCCGATCCAGGAATGCCATTGATAAAGCTCAGAAACTAGTATTTGTGTCTTCACATGGGAAGTTGGCAAGAAGGGAGGTTATGGATGACGAGAATGATTCAGATTTGTTTGCTTGAAAACATGATGATACTGCAGGTGAAGAAGCATTAGGGAGTATGCCTGGAGGTTGAAATCAAGGATAGCTACTGATATGTTGTTCTTTAGTTCAATTAATACATCATAACTAGTGTAATCCTTCATGACTTCTTGTATTAATGGTTTTCACTCTTCTCCCAAAAAGTGTTTCTCATTTCAGAA
>BMK_Unigene_023932
TGGCACAAGATTTCACCACGCGAGGACCCCCCTGCCATATTTGCTGTTTATCGCACAATCATCGTAAGATAGTATAGTATAGAAAGAGCGAACGAAGCGATGCGCGGCCCTTTCTCGCTCTCTCCTTCCCTTCGCTTCTCGAAAGTCTCCACCGCTTTTCTTCCCTTCTCCTTCTTCACCATCTCCTCTTCCTCTCGAATAACTCGTCCTCCTTTCTCGACCCTGTGCCGGAAATCCCATCCGTTCCCGTACGTCCACCGGGAGCCGCCGTTTTTCCCGGCCGATCTCCTCCGATCTTCCACGCCGACGCATCGGACGGTCGCATGCAAGGGCGGAGAGCTGTTTTCTAGCTTCGTATCTGCGGATATACCTCCGAAGGAAGGGAATTCGGGGATGGAAACGGCGACAGCTGATAACGGAAGGAATTCGGATCTGAGCGAGGAGAGGATTCGATTGAAGCTGGAAGATCTGAGCTGGGACCATTCGTTCGTGCGGGAGTTGCCGGGGGATCCGAGAACGGATGCGATTCCGCGAGAGGTAGTTCATGCTTGTTATACAAAGGTATCTCCATCTGTTGAAGTGGAGAAACCTGAGCTTGTGGTATGGTCAGAATCTGTGGCTGAGTTGCTCGAGTTGGATCCTAAAGAGTTTGAGAGGCCTGATTTTCCACTCTTATTCTCTGGGGCAACTCCTTTGGTGGGAGGGTTGCCATATGCCCAATGCTACGGAGGACATCAGTTTGGGATGTGGGCTGGTCAGCTAGGTGATGGTAGGGCAATAACTCTTGGAGAACTATTGAACTCTCGAGGTGAAAGGTGGGAGTTGCAGCTTAAAGGTGCTGGGAAGACTCCTTACAGCAGATTTGCAGATGGCCTTGCAGTTTTGCGTAGTAGTATCAGAGAATTCCTGTGCAGCGAAGCAATGCACAGCCTCGGAATCCCAACAACTCGCGCCCTTTGCCTTGTCATAACAGGAAAAGATGTCACTCGTGACATGTTTTATGATGGTAATCCAAAGGAAGAACCTGGGGCTATTGTTTGCCGAGTTGCCCAATCCTTTCTCCGCTTTGGTTCATATCAAATACATGCCTCTAGAGGCAAAGAAGACCTAGATATTGTTCGGGTTTTGGCAGATTACACCATTCGAAATCATTTCCCGCATATTGAGAATATGCGCAAGAGTGAGAGTCTATCTTTCAAGGCAGAAGGTCAGGAGGGCTCCTCAACAGTGGATTTGACGTCTAACAAGTATGCAGCTTGGTCAGTTGAGGTTGCCGAGCGTACTGCTTCTCTTATTGCAAAATGGCAAGGGGTTGGATTCACTCACGGTGTTCTGAATACAGACAACATGAGTGTGTTAGGTCTCACTATTGATTATGGCCCCTTTGGCTTTTTGGATGCTTTTGATCCAAGCTATACCCCAAATACCACTGATCTTCCTGGTAGAAGGTATTGTTTTGCGAACCAGCCCGATATTGGCTTATGGAATGTTGCACAATTCACCACAACTTTATCAGCTGCTGAATTGATCAGTAAGGAGGAGTCAAACTATGCCATGGAAAGATATGGGACTAAATTCATGGATGAGTATCAATCTATAATGACCAAGAAGCTTGGTCTGCCTAAGTACAATAAACAACTAATCAGTAAGCTTCTCAACAACATGGCTGTCGATAAAGTTGACTACACAAATTTCTTCCGGTTGCTGTCTAATGTCAAAGCGGACCCTACCATATCGGAAGATGAGCTACTTGTTCCACTTAAGGCTGTTCTACTAGATATTGGCAAGGAGCGGAAAGAGGCATGGATTAGCTGGCTGCAGACCTACATACAGGAGCTGGCCTCTAGTGGTGTTATGGATGAGCAGAGGAAGGCTGCGATGGATTCTGTAAACCCAAAATTCGTTCTTCGGAATTATCTTTGCCAAAGTGCCATTGATGCTGCGGAACAAGGTGATTATGGAGAGGTCCGCAGGCTTTTAAAAGTAATGGAACGCCCCTATGATGAACAGCCAGGAATGGAAAAATATGCACGCCTGCCACCTGCATGGGCTTATCGGCCGGGTGTATGCATGCTGTCATGCTCTTCCTGAGGTTTGTTTCCTCTCAACATATATTAAAAAGAAAATTCAAGGTTGATTGTAAATCATAGTATATTATTTATATAATACAACTCAAAGAAAGTTCTATGGAGTTGCTGTAGTCTGTCATGTAGTTATAGAAATCTTCTTGTGTTTTGTTCTGGTTATAGTAGAGAACACAGTGCTCCGACTTTAGCCAGGTTGGGGGCTGGGACCTTCCTATTTCAATCACATCATTGTTATTTTTGTAAAATCCTAATCTATGCTGACACACTATCCTGTCTAACCTATTTTTCTTCAGTAACTACTGGCTGATGCGTTCCCATGGTTTGCCTTTGCCTCCTTTGGAGGACTTTGATGTCCCTTATCAGCTGAGCTGGCAGCCCTAAGTGGAATGTTTTTCAAAAACTCCTTACGTGCAGGAGAAAATCTGCAACTATGAGACAATTTTAGTATCCTAAGTGGCTTATCTCTCTATAAAAGGCAGTTCTCAAGAACCAACATGTTCCTCTCCCATTTGCCAAACAGAGCAGCAGACACACATTTAGGGTGTGTTTGTCATGGATTTGAATCCTGGTTGAAAATGAGTTTAGTGCTGTGATGTAAGTTATGGCTATTTCTGCTGGCACATTTTGTTTGGTTTATGCATTGAACTTGGTTAAGCCAGGCCTAACCACC
>BMK_Unigene_023933
GAACAAAGGAAATACAAGAGAAAGTGTAAAGCACTTACTTTATTGATCTTAATCATAGATGTAATTATTGTTAGAACCTTTGCTGCATGGACATTGGGGGTGGGTGCCTTCATTATGTCATGATGATTAATAGATGTAACCAAGCTCCCATAATTTAGTAGGCTTTTAGCCTAATTCACCATAGGAAGTAATGATGAAGGGGATGACAAGGGGGTTCTTGAATGGAGAAATAGACACTTTAACATATAACCTCATTTACAGTGGTTTCTTCTAAGTGTCTTGGATATAATAGAAGGTTTACATGAAAGGAAACACGTCTTAATTTAAGCGAATATAGTTCATAATAACAAAAATGGGGAACCCTAAAACCATCACTCATGAAGAAGATGACATGGTTTATAGAATTTATATCTCACTTTTACAGGATTAGGGTTTTGGGTATGGATAGAAGTTTTGTTGCATAGGAAATGGGTGGTTGGGGTTTGGAGAATAGAGGAATGTGGAAGGGGTACTGTAGTTTATAGAATCAATCTTGTGGCCTAGAGTTTGCAAGGCATCCACTTGTGACCTGAGGAACTTGAGATAGTTTGCAGCCTCATCTAGCATTGAAGCAGTGTCCATCCTGGTCCCACCGGGGACCAGCCTTTGCAAGGTCCTGATCCTATCACTTACTCTCTCCCTCCTTTGTCTTGCTGCCACAGTTTGCGGATCACTTGATATTCTCACATTCTTCCTTTTGGGCTTCTCCGCCACTTCCATCCCAAAATTCACAGGCCTGAAGGCTGCAGCCCTGTAAATCATCTCCTTCATGTGCGTGACTGCCTCGGCATCAGGCTGACCGCTGGAAGAACCTGTAGAATTTGGCTGCGCAAAGTCAATGTTGAAGGGCCCATGATGCTTCTCTGATCTGGGTTTCTTGGACTTGTCCAGATTCTCAGGGATGAGCTGAAAACACCCACCAGCAGTTGAAGCATCTGATGGTAGAAGATCCAAGTAAGGGCAGCTCGCTTTTGAATTTGATTCTTCTTGTCGATGTTGTTCCCTGCTTCTCTTAGAACTAGGCACAGTGACAGTAGGACCAAGAGGACTGGAGCTTAGGTTAGAAGAACCATGTGACATCGCTTCTTCGGTCTCACTTGGCCGCAGATGTACATCTTTGTTGCTCTCATTGGAGCCATTGTTCTCAGACTCACCTGATGAAATGGCCCCACTGCAACTCAAGCTCCATAAACTTCTACAATTGGGAAAAATTGCTGAAACGCCTTCTTCCTTGGCCGACATCTCTGTGGTGCTGGCCGTCGCTGAGAGCAAGCAATCAAGGGATTCAATCGAGTCAGTAATGGGAAACAGGATCTTTTCATCCTCACTATCAGCAGCGACTTGCGATTGCAATGACGACCCAAGATTTGTTGCTAGGCCACCTAATGAGCTCATACCGCAAGGCGTCTTGATTAGAGGAGAACAACATAATTCATCAGTTTGAGCTTCTCCCCAAGAGGTTCCTGCTCCTGATTTAGCAAGCGCTGCATTTGCCACTGACCTTATGGCATCATTGCAATGCAACAGATTCAAATTCAGGGCACCACTCAAAGAATCGAAAGCTGGAGTTATCTGCTCAACCATTTGCGTTCCTGTTTCAGGACTTGAACTAGTATTGCACATGTTAATTCCTTGGATCTCTGGATATGGGTGGAAAAATTCATGAGCAAGATCTATGTTGCTACCAATAACGCATTGGTCTGCAGAAGATTCAGTCGAATTTTCACTGATTTCATGTTGCTGATTGCTCCATATACATGACCTTGCAGCCATTGCGCTTCTAAGGGTTTGTTGGCTCTCCCAACCCAAACCATTCATCTTCTAAAGATTGTTGTCTTTAGCTTTCGGATTGAAAAGCTCTTTCCCTGACTCCAACTATCCAACAGGTTTAGAAGAATCCAATTAAACAGCGGTGGCCATACAAGAAACTTCGATTTGAATTCAATATAGATGAGTATTTTGAACTTGTTTAAGAGAAACCAAACCCACCGGATGACAGCTTGATTGCCTTTGGTACAAAGTCCTAAGAATACACTAGCTGCAGACAGGTAGCCATTTCAAGGTTACTGCAATCGGGAGAGACATTGATGCTGCTTGTACCATTCTAGCAATTGAATATTTTTCGACTGGTACTGATTAGAAGAGTATGGAGACTAGAGAAAGAAGCTGTTTCCCAACTTGGGTGTCTTTGAAGAAGGAAATATGGCTTGATTCCGTGAACTGTTTTTACAGAAAGATCTGCTTATAAAGAGGATAGACTGATGGTCCTTGCTAGTACTACTTGCAGGAGAGTAGAAAACAAACAAAGGCCAACTAAATATTATATACTAACAAAATAATATTAATATTAATAATAATAATCGTAATATTCTACAAGAGAGAGTGCTGGGTCTTCAAAAGATTAGGCATTTGGGCAGTTTGGTAGGGAGAGGAGGATTTTTGCAGATGGGGAGCATGAGATTTCTGAGAAGCATTTGAATAATGAGCAAGAAAAGGCCTGCAGCTCTTTTGGTTGCTTCTGTTATTCCATGCGCTCTGCCAACTTTCAGCAGACTAGGGTGGAAGGGAACATTGAG
>BMK_Unigene_023934
TTGATTTTATTTATTTTTCCGAAATGTTTCACCGAAATTCCGAATCAGCTGAAACATTTCATTCTAGAGGCAAGACCGAAATGGAGTCTGAAAAGAAATTAACAACTATCTCAGTTGAAACCAAATCTAGTTTCATCCTTTAAAAAGCCACTGGATTTGGATACATCATTCCTTCCCGGACCTGACCTTTGCAGCCCTATGTATGTGCCATTTGGTTCTGTGACATCTCTAACCTACTGGGGGTCCATATATTCAGATACCATTGAAACCCCGTTCTGTGTTAGCATGTTCAAGGCTTTAGTGGATAGGGTTGTGAAAGCGTCTCCAAATCTCTTATTCTCCGAGTGTCTTCGATCTGAAAAAAACTGGGTGTGGAACTCAAATTTGGTTTTTATAAGTAATTAGATCTGGATCTGGAACCTGATTTCAGTTCTGGTTAAAAACTATGTTAAAAAAGAGATAGCCTATGTTAAAAACTATGCTAGTTGTTGATCTAATTTAATCAAGATAGTTGTTAAGAAATGATCCATCGCCCAAATTTAATCTATTATATGCTAACGTATGTTGATTAAATTAGATCCACTTGGTGATCTACTTTTGTATGTATCTCATTCCTTAAGTTGTTGATATCTTGATCGAATCTGTTAAGTTGGGTAGAAAGCCAGACCATGTTTAGGCCTATTGCCCCCATCATGTTAAATATTATCTAATCTTTTGAGCTAATGTTTTTAACATGATTGAATTGATTCCATGCTTAAACATGTGATTAGTGTTGAGATCTAAGAGTTTATGTTCATTGATTGATTTCTTGACATTCTATGCTTAGATCCTAGCTGGTCCTATGCTTTAGGATCACAATAATCTCCATATGATTTGTATGATTCCAACTTTTGCTAGAGGGTTATGGATGTTCCATGCTTATGGTTCAAATTGTTCCAATAGGGTTTCAATCCCCACATGGCTGATCATGGATGGATCATGGGGAATTTAGGATTTTGGTTATTGATGACATGATGGCAGATAGATCCACTTCTTTTGGTTCCTTCATGTTCATCTAAAATATGATTTCTAATTTTAATTATGATATCTCTTGTTCCATGTTGACTTGTAGAAAATTCTATGATATCTCTTTATGGTGTAAGATATCTAGATTGGGGTTTGCGATCTTAACTTGTGATTGACATAATACATTTGTTTCCTTTTGGTAATCTGATCCTAAATGTCTTATTGAAGTGTGGATAGGTTTCTTTTATATTCATGTTAAGTGATTCCTTGCTTTAAATGACCTTGTTTCTCCGTCGCCCTTAACTTTCCAAACCAGGGATAAAAATGTACAAACAAATTAAATTGTATGAATGCTTCAATGGTAACTACCTGTCCTTTTAACTCCAGTCATAATATCTGACATAAAGTTAGTGTTATGTTTTTATCATTGACAAGTGTAGTTGTTCTACCAAGATCTTAGTATTTTTGGCTAAGTGTGGCTAGCACATGAGTTAGATTTCGATGTCTAGATGTATGTTTGAAATTCCCGACTTATGTGCTTTGTGTTAGGCTATATATCCACTGACTTGTGTTTGATGTATGTTCTAGATCATGTGTGGGTTTTAAACTAAATCTCAAGGACCATGTTACATACGGAAGGGATCTGTGGTATGGGGCATGGATATCCGGAAGTATGTGACCTGCGAGGGTATTTGATTAAGAAGCAGGTCATATAAGGAATCAAGGATGGAGTCTTTTGTATGGGACATGGACTTCGTGAACTACTTGATTGATTTCTGAATGGAACATGCTTGTTGAAGGGATGCCAAATTGTCCAAGGTTTAGTGGCTCCTATGTGCGTTGAGGATTTCTTGGTCCTGTTCATGTTTGAGTTATAAAATTTCGAATCAAGTTCCTTGTTATTAGGCATAGCTAAGCTGTATAAGATTTTGCGTTTGAGGACTGATGCTATTTTGTTTTCTCTGATTCCATATGGGCCTATGGCCGACCTTGGGGATGCTCAAGTTAGGTAGCCATTGTGTGTGGGGAGAATGCCATGGGCCATGCTCAACCCGGGTCTCTGCTTTAACATCTGATGCTACTCGATAAAATAACTTTTGTTTTGTAACTTTTACCAGTGTGTGTATTATGCCAGCATACATCCTCAGAGCGAGATGCCCAATTTTTAGTGAACTATGTTCACAATTTTGTTAACCAGCGTGTGCGATTACGTTGCGTCCTGGTATAGTGGTGATCAACTGTGCGTTTTTTTTTGCATGTGCCTTTTTGTTATGTGGTCTCATGAAACTTCTGCTAATTATGTTCAAACGCAATCAATGTCTTGGTCTAAATTAATTCACTTTTCTGAAATTTCTTTTGCCGTAATTAACTCGAGTTGCACCTTCTACACATAACTTGTAGGTTTAAACATTTTCAACCTGTTTGATATTTTTTGTGCATATGATTTTGCTCATGATTTATGCTCTTTTAACTGCAAAACCGCATAAATGGGACTTCTAATTTTAGAATTGCCTTTATGATTTACTTGTGTTTGATTTTTACTTGTATTTTTGAATTGGTTAAATCATTCTAAGAATTATGTATGTGCATGATTTTAGATTTTATTAGTCTAATTTATGTGTTAAGCTATTTTAATGAGTTAAATTTGTCTTTA
>BMK_Unigene_023935
TATATATATATATATATATTTTATAAGCGCAATGCAGTTTTACGAGTGTGACTGCACCCATGTGCATCTACTTGGGTTCCACCCCTGGGTCCTGATCATTTCCCCCAAATATATATAGGTGGGCCATGGATTAGCTGATCAGGTGGAGGACGATGACATCGACGGTCAAAATAACATCAAAGCCCATCCACCATAAGATAATAGATGAACGGTCCAAATGACCCCAAATGAAGTGGCATAAAAATCGATAATTTTCCCGCGTTATCTTCCTTTCTCCAGTTTAAAACGCCCAAACAAAGCCCAAACCCAACGGTTTCATCCTTTTGGCCAGGACGGTCTTCCGTGTTCCGACCGTCTTCCTCTCGACCGTTTTTGTCGGCGGCGATGCTAGCATCTGCATTTCCACACCTTCCTCAGCTTCAACCACCCCAGTTTCCATTTCCTCCAAAACCTCTCCACTCACCGCCATCCAAACAGAAGAAGCAACACAGAAAAACCCTAAAAAACCCATGTCTTTCCTGCCAAATCTCCTCAGTTTACTCCCAAATAGAAAACCCAATCCAAACTTCTGCTTTTACAGAAGACCCAGACGCCAAATCCTCCAGTTCTTCTTGTTCTTCATCAATTCAGCAGTTTCTCCATCCCAATGAGCTTGCTGACATGCTTCAATCTTGTTCTGGGGTGAAAGAAGCTAGACGAATTCATTCGGTAATTGTGAAAGAATTTGGAAGCTCCGGTATATTTGTTAATAACAATCTGATTAGTGTGTATGTGAAATTGGGTCAGGTAACTTATGCCCGGAGGGTGTTTGATAAAATGTCTCAGAGGGATGTTGTGTCATGGACGGCAATGCTTAATGGGTATTCGAAGGCTGAGCTGGACGATGAGTTTCGGATGCTGTTCGTTGAGATGGTTGGAAGCTGTGTTCGAGTGAATGCTTTCACTTGTGTTTGTGTATTGAAGATGTGCGGAAGGAGTTTGGACTTTGAGCTTGGAGAACAGATTCATGCTTGCATTTTGAAGGGAAGGTGGAACAATTTGATTGTAGACAATGCCCTTGCCAGTTTCTATGCTCAGTGCGGTGATTTGTCCAGCGCACTTAATGTGTTTGAGAGGACGCCAAAACGAGATGTTGTTAGTTGGACATCAGTAATCACAGCATGGGCACGACATGGGCATGGAGAGGAAGCCCTTTCCATGTTCTCTCAGATGCAAATTGATGGCTTCTCTCCGAATGAGTTTACAATATGCAGCACCTTAAAAGCCTGTGGGGATGAGAAAGCTTTGAAGTTTGGGAGACAACTACATTGCTGTATAATCAAGAAAATGTTTAACTCTGATGTATTTGTGGGCAGTTCCTTAGTGCATATGTATGTGAAATGTGGGCAGGTTTCAGATGCTAGAATATTGTTTGATAAGATGTTGAAGAGGAACACAGTTACATGGACTTCAATGATTGCAGGGTATGCACAAAATGGGTATGGGGAGGAGGCAATAAAACTGTTTCGAAGAATGAAAAGACGACGCATATTTGCTAATAGCTTGACCGTGGTTAGCATTATTAGTGCCTGTGGATTGGTTGGATCATTAGACATGGGAAAGGAAGTTCATGCCCAAATCTTGAAGAATTCAATTGAGAAGAATATGTATATTGGGAGCACACTTGTATGGCTTTATTGCAAATGTGGGGAGTATGTTTATGCAGCGAATGTTCTGGAAAACATGCCTCTGAGAGATGTTGTCTCGTGGACTGCAATAATTTCAGGCCATGCTCGTCATGGGCATGGTTCAGAAGCTCTTGAGTTCTTGAATGACATGTTGTTGGATGGCGTGGATCCAAACCCATATACTTACTCATCAGCACTGAAAGCATGTGCAAAGCAAGAAGCTGTTAATCCAGGGAAATGGATTCATGCCTTTGTGAATAAGACCCATGCTATTTCGAATGTCTATGTGGGTAGTTCACTTATCGACATGTACTTCAAATGTGGATATGTTGAGGATGCATTCAGAGTTTTTGATCAGATGCCAGAGCGCAATTTAGTATCCTGGAAAGTGATGATTGTAGGGTATGCAAGAACTGGTCGCTGCCAAGAGGCTCTAAAGCTCATGTACCGTATGCAAGTGGAAGGTATCAAAGTTGATGACTTCATCCTTGCTGCAGTTCTTAATGCATGTGGAGATGTTGAGTTGGAAACGGAGTGCCCATCCACATGTTGCTTGCAATCCAGATGATCCTTGTGGATTCAAAAGATCATTTGAAGAAATTATCAGTTGCAAACTGCGCCAGAGTTGCCATTAGAGGCGGCATGGCTGAAAAAGTTACTTCAAGGTTTCCATTGAAGCCCTGACAAGGATGTTGCGCCAAAATGAAGATGCTAGTCACATGTATAGTCTGAAGTACAGAAAATAGCATAATTTGTAGGCTTTCCTTGAATTATTTTCTTAGTTGCAACCTGTCGGCCTGTCGGGTGCAGAAAGGCTCCTGTTTGCAACAATCCATGTAAAGCAGATTGTCCGAAGACAAGATGCAATATGCATCAATATTGGGATAGTGTTGCGGCTTGCTGAAATTCTGCATATAAGAAAATACTATTACTATGTATAAGGGTATGCTTGGATGTACCCTAAATTACCTTAATTTGAAATGTACCCCAAAATTACATTGATTTGAATGTTTTAGCAGGAACAAATTAAGTTGTCATTTA
>BMK_Unigene_023936
GAAGAAGCAGCAGCAGCAGCAGGAGTAGAAGAAGAAAAAAGATTCTCTTTTCTTCCACTCACTATAAATGCATTCATGACCATCTCGTCCCCATAATCTCTCCACACCTCCTACGCCCACTTCTTTATCTTTATATACAATACACACGGCTTCGTCTCCACATCTCCGGAACGCTCTCTAACCGTTTCGGAACCGACATTGCTAAGTAACGCCCGAAATGCAGGTGCCATTTCCCGAGCCGAGATCCTGAAAGAAGAAGCAGCAGAGCCGGCGGAGATGAGGGTTTTGGGAGAATCCTGGTGCTTCTGCTCCGGCGGAGGTAGGTCGGAGCGGATGAAGGCGAGCATCTTCTCCGGCAGAGGTCCGGCAATGGCCGCTGTCTCCGGCGGGACTGGGTTCTTAATCCACCGGAGCCTGCTGCTGACGACGCACGTCAATCTACCGTCCGTCGCCGCGGCGGAGGCGGCGGCGGATGTGCGGCTGCAGGATCGTGTTGCGGCGAGGCTCGTTCCTCAAAGATTTTTCATTACCAGTTCTGTTCTTGATCTTACGATAGTGGGTCTTGATACTGTGGATTCTGACTCAACTTCCCAGAGTCAGCAACCTCATTACCTGAAGACATGCTCCAACCCAAGTCTGGATCTTGGCAGTGTAGTGTACCTGTTAGGCCACACTGAAAAAAAGGATCTGACTGTGGGCGAGGGGAAAGTGGTGATAGCCACTGATAATCTCATAAAACTGTCGACAGATGGAGTAACGTGGAGCCCTGGATCTGCAGGTTTTGATGTCCAAGGCAATCTCGCTTTTATGGTCTGTGACCCCATGAAGCTTGCCTCATCTCCAACTGCTAAATCTTCTACCTCATCATCATCTTCGTCGTCATGGAAGAAGGATCTCCCTATGCAATTCGGCATCCCCATACCCATCATTTGTGATTGGTTAAACCAGCACTGGGAGGGCAGCTTGGATGACCTTACTAAACCCAAATTACCCCTCATCAGACTAATGTCCACGGGGCAGAAGAGCGAGCATTCCTGTGCATCCTTTACTCTCCGTCAGGTTTTCAAGCCAGAAGAGGGTGAAAATGATGATGATACATTATCATCACAGATACTCTCAAGACCCATGAATCAGCCTGGATCTAGTAGTACCGCCAGAACAAATACATACCAGGAGGGAAACCTACTCACTGAACTCCGCCCTACCCATGAGCAAGGAATTTCAACTCCTGAGATATACGAGTCTCCAAGGCTGACCGCAGCCCTGGTTCAGAAGAAGGAAAATATCCAACCCCAGCTTCTTGATATTAATTTTCCTCCCAGGGTTTCCAGATCTGCAGCCTATCCGTTAGCCATCAAACAGCGGCTCCCTGAACTGGATGAAAATGCTGCTGAGAAAACTAGATTGCCGAACCCATCAAATGAAGACCCACTGCGGGAGGAGACAGGATCAGTCAATCCTGATTCAAATGATGAAATTGTAGCGGTTAGATCTGTTATAGGGGACCACAGTGAGGTCCAGTCCAGTTCTTCCCCTTTAGAGGTTTCAGAGCTGCAAGAAGAGGATAATGGATTTCATGCCAACTACAGCAGTGAGGGGGAAACCATGTACTCAGCAGAGACGATGGAGAGTAGAAACTACACAAGTCCAAGAGAGGACAGGTTTCAGCAAGTCGGGCGAAGCCACAGCTGCATGAATTACAGCAGATGGTCTGCGGCACAAAGAAATACTGCATCAAGGAGGGGGGCTCTGGAAAAACAACAGAGCCTTGTCCAGGAAAGGAAAACGTATTCACAGGCAGCAGTGTCACAGAGGACTAGGAGCCATGACTACTTCAGCCCAACTGTCTCATCAATCATGAAGAAGAGGAACAGCTCGGAGCAGTTGCCAAGACCCCGTCAAAGCACAGTTCAGCAGTCTCCGAGATGGGTTTAATCAGATCCTTGTGGATTATACCATTTAGAGCCATTGTCATTCTTGTTATGTCTGAGTGTTTGAATTTATGCCAATATTATCTGGGTCAAATAGTGTAACTGATTCTTTTTTGTGACTATGAGCAGGATGGTTTAAAATGAATAACCAAGTCCAGCGAAGTATCATGGATCTGCTTTGTAAAAGAGGTACAACATTTTCTAGTTTTCTGTTAGAATGTTGGTTTCCATGTCAAAATGCAGGTAGGAGTGTTGTGAGGAGTAGGTTCATTCTTATACAGTTGTTTATGTGGTAGATTTGGCTGTACAATTCATTGGCATTTAGGTGAAAATATTGTAAATTTGCCCAATGTTTATATAAATGAATATACAAAGATGCATGGGCAATTTCTGATGTTGTCACCATCATTGAAGCCTTATGGGGTTGACCTTATAGAGTTCTACTTTTTCCACT
>BMK_Unigene_023937
GACGAAAAACAGAGCTTATAAGAAACCAATCCAAATCCCAAACCGAATGAAGCTGTTTACGGGAAGTCTGCAACTGGCACTCAAACTCGCGCTTCATCACCGTCCATCAAGCCCCAATCTCTCCATCATCCGACACGTGTGCTCATCTCAGCTGTCCCTTACACGGTAGGCCCACCTCTATCGATCTTGATCGCCATACATACAGCCCTCATTGATTTCTTGTCGGCATGTCATCAGCAGTTTTGGCTGCCAGAAAAAAAACTATCGCTTTCAAGTTTCAACAGAAGAAAGATTCAAGAATCTTGGGATTCTAAACAAATCTTGTCCAACCAAACAAACACGAACGAGAAAAGTACACGAGAGAAAAATCAAATCTTTTCTAATCAGAAACTGTTGCTTTCTCTGTAAGGATTCTCTCCCAATTAAGTAATCTCACATTTTTTCCTTCAAAAAGGGCTTTTTACTCTTTCTTCTAAACTTAGACAATCCAAATCAGTTTGCTTTTGTTCTTGTTTTATCCCTCTAATTTTAGTGAGAGATTGAAAGGTTCTATTCAATTGAAGAGATTTTAGAAGGAAATAAAGAATACCCAATTTGATTTAGGTTTAGGGCAATTCAGAATAATTGTTGAAATTTTGAGAAAATACACAGTTCTTCTGTTTTTTCCCTCTTTTTTTTTAGTGAGATTGAAAGTTCTAGTCATTTGACGAATTTTAGAAGGAAATAAAGAAGACCCAAAGACCCAATTCGATTAGGTTTAGGGTATTTTAAAAGAATTGTTGAGTTTTTTAAAAGAGTCAGTTCAAGTGGTTGCATTTCAGAAGATTTGGTGTAAGATTTCTTTTTTTTAATTGAAAGTTTGAATCTTTCTTGATTGATTTGAAAGATCAGGCGAATTTCGGGTTTTGGTGGGTTGTTGGTTTTCTTTTTTACATTTTAGAATGGTGGCGGTGGAGGTTGGTAATTCCATGGACGGAGAAGCGAGAATTCCAGGAGACGCGAGGAAAATTCTGCATTCTCTGGCGTCGAATTGGAGCGATGTCGTGGATTCGAAGGCGCTGGAGGTGATTCCGATCAAGGGGGCGATGACGAATGAGGTTTTTCAGATCCGTTGGCCAACAGATGGAGGAGAGCTACCAAGGAAGGTTCTGATGCGGATTTATGGCGAGGGGGTCGATGTGTTCTTCGACAGGAATGACGAGATCAGGACATTTGAGTGCATGTCGAAGCACGGACAGGGGCCTCGCCTCTTGGGTCGGTTTTCAACTGGGCGGGTTGAGGAGTTCATTCATGCAAGGACGCTCTCGGCGCCTGATCTGAGAGACCCAGAAATAGCTGCTCTTATTGCTGTGAAAATGAGGGAGTTCCATGATCTTGACATGCCTGGTCCACGAAAGGTACTACTGTGGGACAGACTAAGAAGCTGGCTTAATGCAGCCAAGCATGTGTGCCCCCCAGAAGAAGCTGCAGAATTTCGCTTGGATACACTAGATGTGGAAATTGCTACTCTGGAAAGTAAATTGTCTGGGGAAAATCAGAGATTCGGGTTCTGCCACAATGATTTGCAGTATGGCAATATAATGATTGACGAAGAAACCAGATCAGTGACTATGATTGACTATGAGTATGCAAGTTACAACTTTGTTGCATATGATATTGCAAATCACTTCTGCGAGATGACTGGTGACTATCATACTGAAACACCTCATCTTTTGGACTACAACAAATACCCAGATTATGAAGAACGCAGAAGATTTGTGTTTAAATATCTGAGTTCCTCAGGCGATGAACCTAGTGACCCTGAAATTGAGCAGCTGCTTGAGGATGTTGAGAAGTACACTCTCGCAAGCCATCTGGTTTGGGGCCTTTGGGGAATAATTTCGGAACATGTAAATGATATTGACTTTGATTACATGGAGTATGCAAGGCAGAGGTTTCAGCAGTATTGGTTGCGGAAGCCTGGGCTATTAGGTTCTGGAGATCCCTGATGTGGGCAGATCACTTACAAAGTTAGCGCTTCTTTGTTTACTTCACGTGTTACATGGCACAAGGGCAGATCACTTGCAAAGTCACTTCACGTGTTACATGGCACAACATCCTGTAAATATATACATTTGTAATGGTAATAATGGAACTGTGATATGAATTTGGCATGCGTTTTATGGTGCAACAATAATACAGTGCATTCACATTTATCATGCAACAATAATAAGTAATATTGTTCAAGTGGATGAGAATGTTGGTTGTTGGCATCTGTATATATACCTTCTTGCTGGCTTTACATCCTTGTATGATGTTTTAACCTTAGTTGGGTCAAATGCTTGCATGTGGGCCCCGCTTGTTCCCAAACTTCAGTTGTGTGACTTGTATCCTTTGTGCATTTATTGAATGGCA
>BMK_Unigene_023938
CCATGAATTTCTATTTGTTCAATAACTCAATTCCATACAAACAAATGGGCCCTTGAGGATGTTAGATATAGAAATGGATGAACACAGAATAAGGAAGATATTTTGTCCACAAATACAGAGTTAATAAGCTATTATACCCAGATTCATCAAAATAGGGCAACATATAGTGTCGTATCGTATCTGACACTTCGCTTTTCCTGTGCAAAATCCGTATCCCTGTCCTACAATGCCATACCTGAGCATCATACTTAAGAAATGGAAGTACTTACCCACTATCTGCCAGACCCACCAAGTGTGAGATTACACCTTCAAGGCACAAAAGTTGACTCGATAGCTCATCCTGCAGTTCTTTGGAGTCATCACTTTGTTGCTTCCACTGAGCAAGGCCATCACCAACAGCCTTCAAACCACTCTGCAACAATGCCATTCCTTCATTAATTCCATCTGGGAGCTTCCTCTTTTTCTTTACATGATTATCTGAAGTAATTTCCACAATTCCTTGTTCAGAAACCTCAGCTTCAATATTTGAGTACTTCCCAATTGTTTCCTTTAGCAACAGACCTTCCTTTTCAAGCAGGCTGAGTTGCTTTGAACATGGAGTAACTGTAAGCACAGCAGCTTCTTTCTCAAGAAAACCCTTGAACTCAGACATAAACTGATCCTCCCTTGCCTCATTCCCCGTCTCCATATCACACGAAAGAGCCGCATCAGGTGGGACAAATCTCCACAGTTGATCACAAGAACTTCGAGCAGCAAAATATTCAAAAGATGTAAGTGCCAAATGGACAAACGCCCAATGTCGCTCCCTCAGTAATGTATGGTACAATTCCCAGACTGCAGAACATGTTTCACTTCCTTCACCTTCTGCCATTTGCATGCGACTAAGGCCTGCCATGAATAAAGCAAGAGCTGGTTTGCATTGATATAACCAAGTCTCCGAGGCCGAGGATCCTGCTGCAAATAACTTACGCAGCTCCAGGATGACTTCTTCCATCTCGTCAGATGCAAAGAGATGATTTGTGTGAGAGATAATCTCTAATGTCTGACCAAGAAGTTTACTGAGTTGGTCCTTGTCTGAACCATTTGTAGCATTTTGGCAGCCATGAATGACAGCAACTGTGAACTTCAGGACTCGTGAGAAATTCTTGTCATCAAGATCAGAACTGCTGATCTGGCTGAAATAAAAATATATTTTGTCATCCAAACATGCGCAAAAATAGACAGGTCTCTCACATGAAATCAACCTGATAGCATTGCATTTCAGAAAGGCAACAGCTACTTACAGAGATTGTAACACAGTCGACAGAGCATACATGGATACTACTCCAAGCACACCAGAACTGTAAGGTCTCCAAGCGTTATCCACTCCAAGCTTATTAACACTATTCTCTATAAAACAAAAAAATGCAGAAAGGATTCTTTGATGAGCAATCTTTATCAGGTTATCTGATAACGAAGTCAGTGGGAAGCCCTCCACGAGCAAAGCTGTGTACATGATGTACGCCAAGTGAGATTTATCATCACTGAAGATGGAAGTGTAAACTCGATCAATGGTGGATGGTGCCGCATAATGAAGAAGCGTACATATTGATCTGGCCATCCTCCTCAGAGAACAGCCAGGCAAAAGAGCCGGTTCTGATGATGCCATCATCTTGAATAATGACAACAGTCTATCAATGGAGTCGTTAATCATATCTGTTTCAGCATGACGGATCAAAAAGCACCATAAATCCATAATGATCTCCCAGCAAAGAAAGTGAGGATGGAGAAAGTTTGCGAGTAGGAAAGACTCCACCTCCCCCCATGCTGGACTTAGTGCAGCAACAACCATGAAGGTTTTCAGTGCATGTAAAATGAAAGGAAATAAGGGATTCCAAACCAACTCTGCTGTCGTTCCAGAACCACATAATACGGGAATTTGTAAAACAAGAATGGAAGAATAAATTTCAGCATTGACCAAAATGTCAAGAAGACAATTTAGCCTTGTAGATATCCCAAGAACTACCTCTTCTTTTAGATCTGGTGCAACCTTAATAATATTCAAAAACAAAGAAAGCCGGCCAAGCATTAATGTCCTTGCTCTGGGCATATCATCACATGTTACAGTGAATATTCTGTTGTATATTGAAGTTGTCGAGTCTGTACAAGTATTAAGAATTTCTTCTGGATGCATAGAACTTAAATGACTTGCATCTGTGAACAACCAGTCTAGAATCTGCAACTTAGACTCATTTTTTACTTCATCTGAATTTATTAAGGTAAGAAGTAAGAGAAAGGATGTTGGCTCCAAAAACTCAGCCAACACTTCACTTGCAGCTTTGAGATGACTTTCTTTGGTCAATGAAATGCCAAAAGTTGAGATCATCAAGACACACAGTCCTATCTCCTTGTATACTACCAATGCTTGGCATGGATATTGAGAACAAATCCGAACAGCATTTATCAGATAAAACTTTATTGGAAGGAATGTCCGTTTAGCTTCAGCCACAGCCAGAGTTTCCATGAATGAAGATGATGACCATACTCCAGCCGTGCATCTGAGAGACTCAGTTGCCAAAGAAATTAGGCTTAGAATGAAATCTCCTATGTTTATCTTATCAGCCAAAACACCCTTGCCAAGCTGCAGTAATGTAACCACACCTTTCCATGATATGTTAAGAATTGTCACCAGGCTCCCACCACCACTAGCAGCAAGGATCCCTAAATCGTACAAATTTTCTATTGCACATGTGATTATGTTGATAACATGAGCCATGTTATTGACCCTTCCATCAGCAGTTGAACCGTCATCTTCATTAGTGAGTGCCTCAGTGGAGCCCCATTCTATGTCTTGGGCATACGCCCTGCATAATCTAATAGCAGCATCCAGGACCACTTGTGCAACCTTCAGTACTTCTGAAGCAATCGAATGAAATCTCGTCATCTCTGAAATTGAAGCTTTTGTTAGGTTTAACTGTTGCAAAATAAAGTTCTCAACAATGAGCATCAACTCCTTTTCCTCAAACATAGGGGAGTTTGTCAAAGCTGAAATGGTGGTAGAAGAGAAGCTCAATGAATCCAAAACTAACTGAAAAAAGACCCTTGCATGATTTTCTTCTTGATACTCTTCAACTGACATAGTTGTCATCTGGAGATGTTTCTCACACCACATGCTTGCCTTTGTTCCAAGAATAAGAAAATGTCTTAAACAGCTGGTAGTATCCATTTCTAGGTATTTTGCAGCTAAGTGCAAAATAGCATTGTTTAATGTGCATTGGGATATACCTGAGCAAGCTGGCTCCTCCCAAAATATTGTGAGGCTTTCAGCAAGAAGAGCCAAATCAGATTTCCCAGATATGCCCACATCTCCAAGTTGGTTGATGAGTGAAATACGGCTCTCACGATCCTTTGAAGATTTGATGGCTTGCAGCAAGCTCTGGAGATGGCTTCGCCCTCTTTCTCCCTCCATTTTCACCCTCTTCGAC
>BMK_Unigene_023939
AGGGAATAAAATCCACCTGTTGGTTGGTCGGTCACTTAACAACAATTTATTATAGGGCCTGATATCCATACATCTATTGATACCAAGATTAAAAATATACATGCCAAACAAAATGCAAGAAAAAAATATGCATAGTACAGCACTCTCAGACCTAAGAAAACACAATACAATCACAACATGTGTAAAGGTAACAGATCAAGACCTCCCATACAGACAAAACTGCAAAATAACCAGAATGAAATGGTTTGACCTCGTAAGTAGATATCATAATCACCAAAGCCTTCTCCCTTCTAGCAGGGTTAGGTAGCCTCAAGTATATACCAAGATGCAAAATCCACTCTTCAGGAGGTGATGATGATACTGATCTAGTTGATGAAGAATGACAAGTGGGATGCTTCCATTTCTGCATGATGAGTTGGTGGGTAAATCATGTATCTGAATCAGGTCTACTTGCCAAGCACAGCTCATGCAGCTCATTCAGTATCCACTCTTCCCCTGTATGACTGCCCAATACCAAGACTCGAGTCCCTCCGACCACACAAGTGCTGTGGCCCCATGCAAATTTCGGTGGCTGCCCTGGAACATTTAGTATCCTCCAAGTAGGTTTCTCCTCAGAAGGGTCCAGAAGGTATAGCTGAGAGGGTGAGTGGAGACCTGCAATTGAACCACCAAAGATGATGATTCTCCCACATGGCATACTCACAGCAACATGGTCGAGCCTTGGTGGTGGGGCTGCAGCACCCAGGAGCCCATTACCTCCCAATTGCCTCCACTGTGGTTCATCTTCTTCTAGGTCTATTGTGTACGCTTCAGATGATCTCAATCGCAGCTGCCCACTCTTGGCCAGTCCACCAAACATCAGAATCTTTGTTCTTCCATAAACAGAGAGTGTGTGGCCTAGTCTAGAGGGCGGAGACCATGATGAAGGTATCTCTCTCCACATCGGCTTGTCCATGGTGAGATCTAGTAGAAAAGTGTCACTCAGTAGTACACCTGCATCTGTGCATCCACCTGAGACGACCAGCTTCGAGCCATCAACGGTACAAGAACTGTGCCAGGATCTGGGAAGAGGTGGGCCTGCACTTGCGACTTCCTTCCATGCTGGCTGTTGGGCATCCAAATCCAACACAAAAACATCATTGAGCAACCCCTCTCGTCCACATCCCCCAAACACCACCAACCATGAACCATTCAAGCAGGTAAGAGTATGCCCCCACCGCCCAGGTGGGGATGAGGTCACTTTCACCCGATGCCATTCCGGAGTCGCTGCATCAAGATTGAGAACAAATGTATCGTCCATTGGTTGCATGTTAACTCCTTCCCCTCCAAACAGAACAAGGCGATTCCCAGCAGCACAAGCACTGAAATTACAACGTGAGGGTTCCACCCCACCGCCAACGGTTAGCTTCTTCCAAGCAGCCGCCTCCAGTGTGGTCAGCTCTCTAGCAAGACGGCCCCACCCCACTCTCTTGGTTGTCAACTCCAAATTACCTGTCACATCTCTTCCCCATGCATTTTGGCAGACCATCTTCCTCAAATGCTCATTTTTTGTCAGCTCTCGAAGCCTTGTGCAGACAGACCCAACTGACGCGACGTCTCTGGGTGTCAAGCGAGACAAGATGTTGTGAGCCAAGACTTCATCTGACAGTTGAAATATCCCACAAATGTTATGATTTTGGTTGTTTGGTCCTTGTTCAGAAGTCAGAGAATCTCCATCCAGCTGATCAGATTGCAGATAAGAAGACTGTTTGAAGACAGGATATGAGAGGCGGTTCAGATCTATCTTTGTTTCTGAGAAGACTTGAATACCTATGATATGCGTTACTACACCATCATCCCCATGTATGGGCGTGAGTCGCAGCCTGTTCATCAAGGGAGTGCCATCCTTTCTGAAGTTGAGAAGTTCACCTTGGAACTCAATTCCTTCCTCAAGGCATCTGCGGATATCTGAGACAACTACAGGATCCACCAATGGGTGTCGACGTTGAGCTCGTGGATCGCGAAACTGTAGGAATCGGCAGTTCCGGCCGAGGACCTCGTCGGCGCGGTAGCCGGTGAAGATCTCGAAGACGGTGTTGACGTAGATGATCGGGAAATCGGGCTCGAGGGCGTCGGAGACGACGAACGCCGACGGAGTGATGGGGTAGAAGAAGATGCCAGGTTTCAGAGACAGCTCGCTCTGGTCATCTTCTTCTTCCGCGCACTTTAGCCGCTTCCCTAGCCTGTGCGCCGTCTCATCCATGGCGTTGAATTTGCTAACTTACACGCTGCGTGCAGAACTTGAAATCTTCGATAGCTCTAGCTCGCTCTCGACCTCGATCTCGATCTCGATTTCTCCAGAAAATCGATCTCGAAGATGGGGTGGAATTCTTTTA
>BMK_Unigene_023940
TGTTTTTCTACATTTGAATTCCACACGTTATTCAGTGAATGAACGCGGACTTCATAATAAAAATAACCTTTCTTTTTATAAAATCCGTCACTGGCTTTGTTTTTAATTTCTTGTGCTCATTTAGAGATTTGAAGAACTCCCAAATCCCAAACTTCTATCTGAAGTATTGAACTCCCTTTCACAATCCTGCAAACCCAATTTCATGCTCTTCTTTTAAATCCTTGAACCTGGCAAAAAGTTCCCATCTGCTATCTTCAATTTCATTGAACTGACCCAATCCAAAGTGCTTCACCCTAATCCGAAACATCTTCAATTTCACTAGCATCCAGATCTAAAGAAACGTCGAAAACCCCATTTGTCCTGTTACTCTTCATTTCCAATACCCAGATCTAAAAACGTCCTTAAACAATAGTACCTAATCCAAAACATCTTCAATTCCATTGAACACCCAGATTTGGTTCCCAAAATCAGTAATACCAGCCCATATCAGAAAATAGTTCAAAAGTCACATTAACCAAAGTCACCTTAACCACTCAAATCTTCATTCCTTTGAACTACAATACCCAGATCTAAAAGAACTCCAAAACCAGTCCAAGTACAGTAACAATATTATGCCTTCAGCAAAGGCGGTGTTGTCCACTGCTGCCTCTCTTGCAGCTTCAGCAGTCCTCATCCGCACCATCGCAAATGATCTTATACCCCACCAGTTTCAAGACTATCTTTTCTCCACCTTCCATACTCTCTTCAGCCATTTCTCTTCTCAACTCACCATCATCATCGACGAATTCGACGGCTTCTCTAGTAACCAAATCTATGAGGCTGCAGGGATCTACCTAACTAGCAAGATCTCTCCCAAAACACGAAGATTGAAAGTAGCCAAATCAGAAAAAGAAGAGAACTTTAGAGTGACCATGGAAAGAGACGAAGAGGTTGTAGATACATTTCAAGGAATTCAACTCAGATGGAGGATGGTATGTCACGAGGTCCAGCGGGCAATTGTGAGCTACTCTCGCGATCCCAACTCGACGGTTCAATCCGAAGTTCGATACTTCGAGCTGAGTTTTCACAAGCAACACAAGAACATGGTGTTGAAGTCTTACTTAGAGTTCGTCATTAGGGAAGCAAAGGAGATGAAAGAGAATTTGAAGACAGTTAAGCTGCACACAGTGCAATATGAAAATCTATATGGGAACTTCATGGATGCATGGAGCTCAGTAAACCTCAACCACCCCGCTAAGTTTGATACATTAGCTATGGATCCGGAACTGAAGAAGGCAGTGATAGAGGACTTGGAGAGGTTTCTTGAGAGGAAGGAGTTTTATAGAAGAGTGGGGAAAGCTTGGAAACGTGGATATCTATTGTATGGGCCGCCTGGAACAGGAAAGTCAAGCTTGATTGCTGCAATTGCGAATTTTCTCAAGTTCAATGTGTATGATCTGGAGCTTACTGAGCTGAGGTGTAATTCAGATCTCAAAAAACTGATAATTGCGACAGCGAATCGCTCTATAATAGTTATTGAGGATATAGATTGCACCATTGATTTGGTAAATAGGGAAAACCAAGGGGGAGGATCGCAACAGGCTCCTGAAAATGGTCAGCCACAAGTGACTCTCTCGGGGTTGCTCAACTTTGTCGACGGACTGTGGTCAAGCTGTGGGGACGAGCGCATCATCATCTTCACTACCAACCACAAGGAACGGTTGGACCCTGCACTGTTACGGCCTGGTCGCATGGACATGCACATCCATATGTCCTACTTGAAAGCCAGCGCATTTGGCGTCCTTGCCTTGAATCATCTCGGAATTGAAGACCACCAGCTTTTTGAAGAGATCCGGCGACTCTTGACGGAAGTGGAAGTCACTCCAGCAGAAGTTGCGGAAGAGCTTATGAAGAGCGACAATCCCGATGTCGCCCTTAGAGGCGTTATCGAATTTCTTCAAAGAAAGAAGAGGGAACATGTCGAAGCAGGAACTAAACAAGAGAACCACATGCAAGGGAAAAATGGGAATGACAATAAGGATGAAGAACAGATGGGTCAACAAAATCAGGAGGAAGGAGAAATGAATGAAGCACAACCAAAGAAAGACGAAGAAGCAGTTTAACTCTACTAAACATATGTATTTCTATACCATCATTAATTACCCATGTCTCAAATGTAATAGGTTTTATTTTCACACGCAGATCCAGCCTCAGATCCAGCCTTCGTATTTCCATTAAATAAATAGGTTACATGAGAAAGTTAAAGGGGGGTAACCATATTTAAAGTCAGAGTTATCTTGCTGGTTTGAAGCATATCAAGGTCGGATTGAGTCATTTGAAATCATGATTAGCCAAGTGAAGCCAGCCGATCTTATCCTTTGGATTGTGTGTGATCCAGTCTATTTACATTCCCACATGAAACTATGTAGTTGTGCAACAA
>BMK_Unigene_023941
AACGAATATTGGAGTAGTATACAGGTAATTTTAAGTGTTATTTAGGCCAGTTAAAATGGACTTGTTAATGCATATTCTTTTTTTCTCTGGTAAATACTCACTGTACACAAGTACCTAACCAGTGGAGCAGTGGATCTACAACTAGGGATTGATCCTGGTTGTTTTTGTAAGGAGGGAGATGCCTCGCCGCTGAGCTATCAGTGGATTGGCAATTTGTTACTGCATATACTATGGTGTAGATTGTAGATGCTACTATGTTGCTGGGTGCTTAGTACAGTTGTTGACAACAGTGAGATATTATTGAGATCTAAATTTAGTGACCATATTCTGTTTAGTGCTTATGGTTTATCCATTCTTGAATTAGTATTCTCTGTCTAGTGTTATATGAATTTATTCCTGGATTTTTGCTCTTTATTGGTGATTCATGTAATAGCATGCTTTGTGAGATTTTGTTGTTTTACATCATTTTCTTGGACCTGGTTGATGTGATGAGCTTAAGTCCTGTGAAATTAATGGTGCTAAGGGAGGGGTTGTTAGTCTGTGAAGAGTAATAACTGCTAAACATAATCAACCTTTTACGCTGCTAATAGTTGAAGAACCTTGCACTACACATAATAAGATCTTGATTTTGTTGGGCAATCGATGCATGCTTACCGTTTTGTATTATCCTACTAGTACTTTTTTCCCTTTTGTTTATTGACTCGCCTCGCCTCGTGACATCGCTCAAAACGAAAAGTTTTGGGGTCTGCTGCTTTAAGGTGTTTTTCTAGTGCTATAAATTGAGCAGGGTAGTCATTCCCTGCCCTTTGAGAACACCCACCTTTGTTGATGAGATCCAGGACGACGTGAGGTCTTTTTATGATACTTCTTCTCATGTTTGAAGAGGGGCTAATGGGGAAGGAGATGCTGGCAACACAGGGTGTTGGTTGCTCATTGTTAGTTTACATAAATGCTGTCTCCCTCTTCATTTTCGTCCCTCTAGCCCTTGTGGGGTCATCTATCTTGTGTATGCCATTATGGCTTGTTCTACCATCTTTTCAGCATTTAAAATTGCAGTAGTCATCACTTGGTGTTCGTGCGCACACACCAGGCTGTGGGTCCACCTGGGGATGGGACTGGGTGTTTTAAAGATCTGGGTGGGCCCTATCTACCTATTGGTCATTCTATCATCTTCATCCGGGCCCCACAAGTTTAATGGCTACAAAGTCCATTTGCATGGGTGTGCTGTTCATCTGTGGGCAGTCAATTCAGATGAGTGTTTACCCCATGGGACAGGCGTCATGGGACAGGCGTCAGGGGGTCCCTGTTTGTTGTCTAGTTAGATGGGGCATCAATGGGCCCAAGTGGGCCCCAGTCCCATAGCCGGGTGCGCACCATGCGCCTAGTGTGCACCTGAATCTGATAACCA
>BMK_Unigene_023942
TTTCGGGGCGCAACTGGTTTGGGGTCTATTAGGGATGGAAAATTCTGCTCCACATTGCTTCCATAGGATATCACGTATGAGGTTTAGCACAACTTCCATCATGATCACAACACATTTCAGTGGAAGCATAAGAATCCAATGGTATCAAAATCATAGCATATAAAGCATCCAAAAGAGATAATAGGATGTCAGAGCATAACCGGTCCATCAATAGAGTAAAATAGTGTGGAAGCGTAAAGTTCAACCATTATTACATATTTTACTCAAAAGTCAAAGCCACTAAAGTCCGAACAACTAAAACTAGCCACTATCAATGTCCAAAGCCCAATGTATCGCCACTCTCAAGCACGCAGATGCCTACACGACATTGTTCGGAGTCCACCAAACTAACTCGGACGGCTCCCCAATCGCCACCTCTGACTTCGTCTTAACGGTGGTGGCGAAGTCCCTTACAACACCAAGAGTATCAAGTTAGAGCAAAGTAAGAAGATATAATATCATAAGGATGCTACATCAAATATAGACTTGAAGATACGTAGATTGTAAAGAGAGCAAGAAATACAAATAGCAATGCATGATTGTGCAAATAATGGATTGACATTAATGTATCATGTAAGACAAGTCTAACATGTACAATCTAGCAAAATGGCAATCCACGTGAGCTCATCCTCCCAACTGCACGATACAAGCAAAATGTCCGTGATGAGAGCTAGATAATCTATCAACAATATGAGGGTACTGCGAGTCTCCATAAAGGAATTAATCTCGTGGGCCCGTGGCCAGCAAGTATATAAGAGTATGGTACCAGAGTATATCACCCAAATACAAGCTGTTACAGCAGTAATCGAAAACGAGGCTAAATCCACGCAAGTCGGGCTTGACTAGTAATGGATCGTAGCTAAGTGGCGTCGACATGTGTATCAATGGAAACTCAAACCGGATATGATACAAGGTAGGCTACACAACCAGCTCATCTAGCAAGGGCGAGTACATCAAGGGTGTAATACTAATTTCCAAGTCCATCTAGCTCTAGATCATCAATGTAAACAAGTATATAAAAGAAATACAAAAAGTCCATCCATAGTAAAGGGTCACTTGGTCCATCCTAGGTCCAAGTTATAGGTCCAACACATTATGATAACCACATAAACAAGTATAACAACTAAGACAACTAGAGAATCATGTACGAGCCATGTGAGCAATGGACTACCATTAGACATGTTTCATGTGACAATGTAAAACAAGAACATAAGACAAGATCCAACCTAGGTCTAGATTGCCCATGGCCAATGCCATCCAACCCTACTTTGCCTTAGGGTCCCTGACGTCCAAATAGAAATGTACCATTGGCATTCTGAAGTTAGGTGACATCAAAGGCCCTAAATCTCCATATCCTTGACCTAGCATTAATTTAAACAAGTTTAGGCAACCCATAGGTGAATGTTAGCTCAAACATCACCTACTATGGTCCCACAATTAATTAACAATATGACATGACATGGTTAAAGGGTCCCAAGTTGGTCCTAATGTTTGAAAGTATGATTTCTGCACTTATGGAAAACCCAGGCTTACCATACCACGGCTAGCCGTGAGTGTTCTATGGTAACATTTATGGCTCGCCGTGGGTAGCCCTATGGCTAGCCGAAGTAGAGCCTTATGGCCCGCTGATGTACAAATGCCCTGAATTTCAGCTCTCTGGAAAAAGTAACTGTAAGAGAACCGGAATGTACTATGGTTGGCCTTACGGCTCGCCGTGGGTAGCCTCCTTGCTATCCATGAGGTGACCGTAGAGCAAAACTTTGAAATTACACTTCTCTAGAATTGCAAATGCAGTACATTCACGATCAGCTTTCTTTAATCTCATGGCTAGCTGTAAAGGGCTTATGATTACCCGTAAATCCCTATATCTGCAGGTTGAAATGGAAAGTTCTGAATTCGAAGGTGATCTCATTTCTAACACCAAAATTTGCAGAATTTCATCACTACCAACACAATCAAGGTCTGATCCATCACATGCAATACCCAATTCTACCAAATTAGCCACCAATTACCCAATTACATGCAATTAACAACAAACCATCAAAAGAGCTTGAATTAGGGAATTCTAGATTAGATCAACCATCAAATTAAGGAAAACCAACATGCATGTTATGGAATTATAGATGTTTACTTTCCTCAAGCTAGATCTGGGTAGAATTCTCGAAGATTCCTCAAGAATCCCTCGAAATCTTTATCTGTTCTCCAAGTCCTCCCTACAAGAGATCCTAGACCAAAAACAAGGGACTTGCGGCTAAAAGGGACTGCATGCAAAGATCCTAGCATTTAGATCATAGATCTAGACAAAAGAAAGCGTTTGGGAAGGAAATTGCCCACCAAATGAGATCAAACCAAGAGGATTGAGAAGGGGAAGGAAATCTTGATGAAGAAGAAGATGATCAAGTGTCCTTGAAACTTGTATTTGCCTTCTCTAGCTTGGATTGATGAGATCCTTTGTCCTTTTGAATTTAAGGAAGGAGAGAAAGAGAGGAGAGTGGTAGAGAGAAGATAGCTTTGTTGTAGTGAAAAGAGGGAAATAAAATGAGATGGTT
>BMK_Unigene_023943
GGCGTAGGTTAGACGTTTAATTCTATAAAAATATTCCCATCGTATAATATTGAATCAGAAAAATGCTCAACTAATTGCCAAGCTGTATAATATTAACAAACCTTCAAATAACCATAAATAGCCAAGAAGTAAATGGTACAACTCACTGTAAGAACTAAATTGGGGGCTAACATAATCTATGGGCATTTGAAGATTATTTTACCCGCTCCCCATCAACCCACAAAAGACTAGGAAGTTCCTTAACCAGTAACATTCTAAAATTTTCATTGTCAACGGCATTCCCAGCAATATCTAACTGCGTCAAATGCATATCTTTAAAGATCAGCAAGGCTTCCCAGTAATTTGCCACCTCAACATTAACAGTTGCATGTTCCTCAACATGAAAATCACTTGCTCTTGTATGAGACAGAGGAGAAGAGCATAGATACCTCGTTGTGTCGATAGAGTGCATGCCAATCTCATTATATGAGATATCCAATGATCTCAATGACTTTATCAACCTCAAAGGCTCCAGTGCAGTGAAACAACTGATTCTATTGTGGCTTAGGTTCAAGTAAATGAGGAGTTGCAATGACTCTAACCCTTCAATAGATTGAAGCTCATTGTGGCTAAGATCTAGCATCTGAATCCACAGCAAACGCTCAAGATAACCAATCCTTGACAAAGATAATTTGTTAAGCCGTAGACAGAAATTGGTCTGGGAAAGTGAGGAGGTTAACTCCTTGTAGTACCAAAAGTGCTTTGCCAGAGATTCTTCATCAGAAGTCACCTGTTCCATGAGGAGTAAGCTGTGTTGATCTTTGTAATATCTGGAATGAACAGGATCCATCTTTATCAAGTCATTAAAGATCTCTAAAACCTCTTTAGTATGTGTCCTTTGTTTGCATATTGCCCCAGATGACATGACGATATCAAGGGACATCAATAGCCGGGCAAGTGTAAGCTTTGCTATTTTACAGTTAATTTCTGATAACAGCTCACGAAAGAGAGCTATCTCGTTTTCCAAAGTCTCCACATGCCAGTTGGAATTTGTTGACTCATGGCCCTCGTTGATTGTCAGTTGGTTAAATCTATGTAGAGTAGGAGTGAAGTCCTGAAGAAGAGCATCACTGGTCACAAAATTCTCATCTTTCCAGTTGATCATCTCTGTACTCCGCTCTGTTTCCATATTTTCAGAATCATTGAACTGTAAATTCAGCGTGAATCTGAAACAGATAGGATAGATGCAGTGACACCCACTTGAGGAAATGATACCCTGAGAATGCCCAAGGCTTACCTCAATTGTATGAGCTTTCAAAGCACTATTTCTTACATCAGGAATTTTCAGATACGTCATCCACGAATGGGCTTTACCAGATTTGTTAGTTGAAAGAGGCTTCCAGATAAGATTCTCATTCTTCTCCAACATGGAATTGACAGTTACAGTAGATGAATTTACACCTTCAACAGCTTGATTAAAATACAGAATCAGAGGGACACCTTCCTTGTGCACAAAATTGTCCAAATTAAAAGTAGGGAATGGAGATGATAGACGAACATCCTCAGTTCTATTATTAGATAAGGTCAGCTCCAAACCATGAACAGGCCAGGAAGAAATTAGCAGCGTCGTATCTTGATTAACTGTTTGATCTAAAAGCCAAAGATGGTAAAACCACCCACTTTGATCATCAGGATCCGTAAATAGTGCTTGGTGGACAAGTTCATATTCTTCACTTAAGACTTTCTCCCTTGGAACAAACCCTTGAGCCTTTCTATTCAGCAAGTGAGACAGCAGGACACTCCGATTATGCCATGCAGAATAATTGCTGAAATTAGCATTTATCTTATCTGTTGTGAATTTCAGTTCCTCCTCTTCAGACACATTCTGCAATGCTGCAACGAATCTCCGATAGTTCCAACCATGGAAATTTCGAGAATCCGCTTTTAAGAGCTGATCGAGAAGCCGAAACTCCCTCTCAATTGACGAGTACCCCTTGCTTAAAACCCATTTCCGGTGATGCCATGCCCCGTACGACTTGTAATTCTGTCTCAACGCACTCTCCACGACTCTGAGTTCTTCATCGAGAAGGGATTTGATCGAATCAGGATCTGATAGCGACTGGAGATTGCTTTCTACACCGAGCTTTCGATAATTCCACGCGGTGTAGACCTCCGGATTCATTTCTAGCAGCTTCGCGCTCAGATCTAGAGCTTCTTTGTCATAGATTTTGTTATGGTGTATATGATAGAATTGGGATTGGAGGGTGCGCAGTTTATCAGCTTTTGCGATGGAAGCTGCAGAGTCCTCGGGCTTCAGGGGTTTGCGCGGGCGCCCGTGCATCTTCTTTCTTCTTTTATCTCTTGCTGCTAGCTGCCGCGGCTGCGACTGCGACTGCTTTCTCTTTTCTCTGTCGTGTGTGGAAGGTTTTTGCCTCAACCGCTCTCGCCTACCGGGCGCGGGTCTCGGCCTTGGTTTTGTCGATGATGATCTGTGGGAGGAGGATCGCGCCTTACCG
>BMK_Unigene_023944
AAAGAAAATGAGATCTCGCTCCCGACAAAAGATCTGTTAATCGCTACCCGCCTTTTTCTCTCTCTATTCACACTCTTTTTCTCCCTCTCTTTCTCATGTGCTCCCATGTCTTCTCCATGTGACCATCTCCACTATAAAACGAAAAACGCTTGGCCCTTCATTTCTCACTCCCTTCTCCTTCTTCTTCCTCCTAAAACCCTAACCCCTCCTCAGCGGAAGAAAAATCCAAGCTTTCTCTCATGGATCTTCTCTTCTTGCTTTGAATTCTGCAGAGCTTCTTCAAATGAAGCGTCTTCTCAGCTGCATTCTCTTATTCCTCCATGTTCTTGCCTCTCTCCGCTCGATCTCAGCTGCTTTTCCCACAAGAATTGGAGGTTCTCATAATTTCATTCTAGGTGAGAATTTTTCACCATGGACAACTGGTTTCTTGCAGTTTCCACCGGCTTCAGGACCGGCATATGCTCCAGATGCGAAATCCCCCTTTGTTTTGGCTGCGAATCGGACAGACCGACCAGATGTACTTAATGGATTCAGGCATTATAGGGGTGGCTGGGACATTACAAACAGACATTACTGGGCTTCTGTTGGGTTTACAGGTGCTGCTGGATTTATTCTTGCATTCTTATGGTTTGTGTCTTTCGGCATGGTGTTAGCAGTACAACGGTGCTGTAAAAGGGGAATAAGCATAAAAAACAAAGGCTCCTACAGATTCAATCAGATTTGTCTTGCACTGCTTCTTGTCTTTACTTGTGCTGCTGCGATTGGATGTATTATTCTTTCTGTAGGGCAGGATGAATTTCATAATGAGATGTTGCATACCATGAATTTTGTTGTGAACCAATCAGATTTCACAGTTCAGATCCTTAGGAATGTGACAGGATTTCTGTCACTTGCCAAGACTATAAATGTGGACCAGGTTTTCCTTCCATCAAATGACAAGGATGAAATTGACAAGTTGAATGTCGACTTAAACAATGTTGCAAGTACGTTGACCGAAAAAACAAATACAAATTCTTCAAAGATAAGAACAGTGCTCAATGATGTGCGATATGCATTGATCGCTGTAGCTGTAGTGATGCTTCTGCTAGCTCTAACTGGTCTATTATTATCTGTCCTCGGGCACCAGCATGCCATTTACATATTTATCTTGAGTGGATGGCTACTTGTGGCATTTACCTTCATTCTTTGTGGAGCATTTGTCATCCTAAACAATGCAATTTCAGATACTTGTATGGCTATGAAAGACTGGGTGGAAAATCCTCAAGCAGAGACAGCTCTGAGCAATATCCTTCCATGTGTTGATGAGCAGACTACGAATCATACTCTGTATCAAAGTAAAGAAGTTATTTATCATCTTGTAAATGTTGTCAACACGGCAATAGATAGCATTGCAAACTCGAATTCGCAAACGCAGATGAATCCTTACTACTACAGTCAGTCTGGGCCTCTAATGCCATCCCTCTGTTGCCCATTTGATTCTCAGCTGAAAGACCGGCAATGTGAACCCCAAGAGGTGTCATTTACCAATGCGTCCATGGTGTGGCAAAGCTACGTATGTACAGTTTCAGCTTCAGCTTCGGATACATGCATAAGCCCTGGGAGGGTGACCCCGGAAATATATGCAGAGTTGGTAGCAGCTGTAAATGTCAGTTATGCTCTTGATTACTATGCCCCGTTAGTACTGAGCCTCCAAGATTGCAATTTTGTGCGCGACACATTCACCAACATCACCACATTGTACTGTCCTCATCTAGAGCATTACCTTAAAATGGTTAATGCAGGTTTGGCGCTAATCTCTGTTGGTGTGATGCTCTGCCTTGTCTTATGGATTGTGTATGCAAACCGCCCCAGAAGGGAGGAGGTGTTTGCTAAGTCTGTTGTAAAGGTTGCAGGTAGTAGGAAACAGTCTGCAGGAAATGGGGGAGAGTTACCATAGTCTTGATTCCCTGGAGGGCAGGGAAGCTTTTTCAATATTTTTTTTTTATATAGTTATAATATAAGCAGGGAAACCCGAATGGGGCGAAGCACCATTCAGGGTGAAGTATATGATATCCATGTACAGTTTAGTTGCCTATTTAAAGGCCATTACGTGTTTAAGATTGTCTACACATCTGATACGGGAGCATTTACGCAGATAAGCTCACAAGGATCATCCCAACAATAGGCCCAAGATCACTTAGATGTTATGTTTGTTAGATCCCTCACATGTAGTCAGTCACTCAGCATTTTGATTGTCGCTATTTATGGTTGTGTAGCGTCGTGAGGTGGCTGCCCTTATTAAAAGCAATGATGCAGGGAATGGGAGTCGGACGTCTAACTTTAAACAAATTCATTCATTCAGGGCCGGTTTGTTTTGTATAATTGAACAGCTAGGATTGTACTCATGTTAAGTGGTAAAATAAATGTTGAATCAAAGACGAACATCCAATAATGACTATCAAATAACGTCCTCTTGATGGAAACTCAATCGAGAAAAATGAAAAATGAATATCAAGCTATCAC
>BMK_Unigene_023945
CAAAAAACACCCTCTCTTCATCACCGTTAAATATGTCCTAAAACCCGCATTCATTTCTCTGTCTCCACAGTCAAAATCCCTTTTTCACTCTCCAAAAACCCTAAAACCAAACAGATCCAATTTCCCCTTGTAAATCCCTCTTCTTCATCCTACAAGATCCCAAAACCCTAAATCTCCTGCAGTTTCTCTTGTAATTTCCCCTTCTCGATCTCAAAACCCTAGGGCAGGGAAAGCTTCAGGACTTGCTGCAGCTTCTACAATGGCAGATTCCTGAGAAAAACCGTTACGAGCTGCTCCTCCTATGGCGGTATTGCGAAAAGGCGAGATCTTTCTTCTTCTTCTGTTGATATTTGTTTCATTTCCTTCTCGATTTAGTTTCTTTGCTTCTTGTTCCACGCCCAGCAAACACGAACACGGAAACGAGCAAGAACAAGAACAAGAACCCGGAGGCCGAGATGATATTTTAACTGTATCAGATCGGCAAGAAATCCAATTGAAAAAGCTCGAAACTTTGATAGAAAACCTCACAGAAACAGTGTCTAGGCTCGAGTCGTCGCTATCCGATATCGGTAGTTTTGCATCTGTTGAGAAGGAGCAGCGCAAGGCAGAGAAGCCTGCGCAGTTGGATTACAGTGAAAGTGATAAGTATAGTAGGATATTGTCAGATTTTGAGACGAAAGGGAAGCCTGTGGTGAGTGGGAGAGAAGGGGGGATTACAGTGACCAAGTACAAGCCGTCGTGGTCGGAGAGGTTTCAGTTCCTCTCTGCGATTAGGCTGGAATCGGAAGCGACTTGCATTAACATCTTGCCGTATGAGGACTATGAGGGTTCCAGCAAGTATGTTGCGGTGGGTGATGAGCGAGGGTGGGTTTACATCTTCTTGTCTAATGGAGATGTGTTGGTTGAATTCAAAACGCTCTCAGACTCGCCCATAACCTCCATGCTCTCTTACATGTCTGTTTGGAAGAATGAGAGCTTTTTGGTCACCGGACATAGAGATGGAGCGATCTTGGTTCATCGGGTTTGGGAGGCGGCAAATGGAGAGGATTGGCATTCGCTTTCAATGGGGAAGTTGCGCGAAATTGTTTTGCCGGAGAAGAGTGAAGAGGACTTTTCGGTGATAAATTTGGAAGTGCATAATGTGGGAAGGATAAGGTACATTCTGTCCTCGGATGTTAGCGGGAGAATTAAGGTTTTTCGTGAGAATGGCACGCTCTATGGCATTGCCACGTCGCTGAGCCGACCACTCGTTTTCTTGAAACAGAGGCTTCTGTTCCTGACCGAGAATGGCGTGGGCTCATTGGATTTGCGGAGCATGACGGTCAGGGAATCCGAATGTGAAGGGTTGAATGGCTCACTTGTAAAGAATTATGTGTTTGATTCCTCAGAGCGATCTAAGGCCTATGGTTTCACATCAGAAGGTGATCTGATTCATGTGGTACTTTTGGGTGATATGACAAATTTTAAATGCATGGTGAGAGCCAAGAGAAAATCCGAGATGGATGGTTCCCTTGCAGTTCAGACAGTTAAAGGTTATTTGCTTGTCATCAGCCATGAGAAGGTGTTTGTGTATAATGTTTCTTCTCCGAGTTACAACATTAGGCTTGGAGGTCCACGGCCCCTTTTCTATGCAACTCTAGAAGAAATCAAAGCCTCATTTATAAATTCCCCTGTGATGCTGGTAAGCTGTGAAAGTAGAAAGCCTTTAATATCAACCGATCGTGAAAAGCTCGTTGTTCTAGGGCTGGGAAATGGATATGTTGGAATCTACCGCTCAAATCTTCCTGTTTTCAAAGCAGAGTTCAGTACTGTTCTCTGGAGCAGTCCTGTGTTGCTTTGTGTTCTATTTCTCATTGGGGCATGGCAGTTCCTCGGAAAGAAAAGAGAATTTGTACCATGGAATCCTGATGATCCTCTAAGTGCCACTTCAATGACAACAGGAGTGCAGTTAGGATCTGGCTCAGGAGAAAGAAGTTATCAGGATTCGTCAAGAGATGTAAGGGGTGGTGCCCTTATGGGTGGTCCACCAAGAAGGTATGCCTCCCCGAATCGCTATCCTGCTGGAACTAACACTTCTTTTAGGCCTAGTTCTTCTGACCCCAGTTTCAGAACAGGCCCAGATCTGAAATATAGAGGGCAGAATCTAGACATTGCAGGTTTTCAGAAAAGAAGAGACCCTTTATTTTCAAACAATCAAGTTGTGGAGGATAATGTGGATTGACCCTTTGAGTATTTGGGAAAATGTATGTGCCTTTGTATGTTAACTAGAGCTCTTTGAATTTTGATCCTTTTGGCTCATATGTTCGGAGCAGATTTGAGAATGATCCCCCATGTTTGTAACTCAATTATGTGAGAATATATCATGACAGAATTTGAAGAACTTTATTTTGAAAGATACTTCCTTGCTAGCTAAGATTTTTAATGTTGCCTACATCTCCTTTTTTTTTTTGTGTGTGTGTGTGGGTGTGTGTGT
>BMK_Unigene_023946
GGGGATGATAAATAGCGATGCGATTAGGTTTTGGAACTCCGCCTCTTTCTCATTTCATCTTCTTCTGCTTCTTCTCTCTCTTTTTTTACTCTCACTCTCTCTTCATTCGTTGTTGCGGCTAGGGTTTCTATCGTCGTCGTCGTCTTCTTCTTCTTTTGATTTATGGAGCGATCGATGAAGAAAAACTAGGTTTTTTCTGCTGCTGCTGCTGCTGTGGAATATCTACGAGCTAGGGTTTCTGCAACTGTTTGAGGTGAAAATGGCGTCGATGAACCCTTTCGATCTCCTTGGAGACGACGACAACGACGATCCGTCGCAGCTGATAATCGCGGCGCAGCAGCAGCAGCTGAAAGCCGCGCCGAAGAAAGCCCTAGCTCCGGCGGCGGAGAAGCCGCAGCCGGCGCCGCAGGGGAAATTGCCTTCCAAACCCCTTCCTCCAGCCCAAGCAGTAAGGGAAGCGAAAACTGAAATGGGTGGTGGGCGAGGAGGCGGTCGGGGCGGTGGCCGTGGATTTGGGCGTGGTGGACGTGGCGGTGGATTCAATCGGGACTATGGAAGTAACGAAAATGCAAATAACAATGGAGTTTCTGGGGGGTATGGCGGTGCGACTGAAGATGGAGAATCTGGGAAGCTTTCAGGAAGAGGACTTGGGTCATTGGGCGGACCTCGTGGCCGTGGCGGTCGTCGTGGTGGTTTCAGCAATGGAGAGGCTGTGGAAGGTGATCACCCTCGAAGACAATATGATCGTCGTAGTGGAACTGGACGCGGGAATGAACTCAAACGCGAAGGATCTGGTCGAGGGAACTGGGGAACTGCATCTGATGAACTTGTGCAACCGGAAACCGAGGAACAAGTCGGTGAAAATGAGAAGAACACAAACACAAGCCCCGAGATTAAGCAGGGAGAGGAAGATGGTGTAGTTGTTAACAAGGAGAATGCGGTGAATGAGCCAGAAGAGAAAGAACCTGAAGAGAAGGAGATGACTCTGGAGGAGTATGAGAAAGTGCTGGAAGAAAAGAGGAAGGCTCTGCAAGCACTAAAAGCCGAGGAAAGGAAGGTGGATTTTGACAAGGAGTTTGAATCCATGCAACAGCTTTCTGGCAAGAAGGCCAATGATGACGTCGTATTCATTAAATTGGGCTCTGAAAAGGATAAGCGGAAAGATATTGCTGACAAGGAGGAGAAAGCTAAAAAGTCGGTCAGCATTAATGAGTTCTTGAAGCCAGCTGAAGGTGGGAGATACTATGGCCGTGGTCGAGGTCGTGGTGATCGTGGTGATCGTGGCGATCGTGGTTTCAGGGGTGGTTATTCTGGAGGCAACATTAACAATGTCCCTGCTCCTTCCATTGAAGATCCTGGTCAGTTCCCAACCTTAGGTGCCAAGTGAGACTCAATTCCCAACCTCCGCTGCTTAGTGACTCTCTCTCTTTCTCTCTCTCTCTGTTTTGATTTGAAGATTAGTTGGTCAGTGGAAGGATTTGCAGGAATAATGAGGTTTCCTGTATTGAAAGAGATAATTGATATTAGTGTTCTTAATGTATATCTAGGTGTTTATCAATAGTCTGCTACAGTTTTTCCCATTGCATGATTGATTGTAGCACATGCAATCACTGCCACTTGATATTTTTATCTCACTTTGATGCACCTTCAAAGGACCAGACACTACAACCATTTTCAAATACATGCTCTTGGAGACTTGTCTTGATAAAATACATGCAGGTTTTATATCAATGACTAGTATCTGTAAATAATGGTTTGATATTCGACCCTAATATATACGTTCATATGCCTAATAATTCGACCAGTTGAAGGATTGCTATTAGAAGTTTCATATTTTTTGTGTCTTTCACGATGTCATTCAGTGGGAGATGGGAGAGATGTTAATTTCCAAGTTTTGTGGCCAGAAGAGCATGTTGTTCTGAGTCATGGAAGAGGACGACCGACGACCAGAGGAGAATGGATAGAGTAGTCGTGTCATATCTGGGCTGAATGCTATTATTGCCACTTTACCTGAAAGTGGACATTTGGTCGGTCATTACTTGTACCCCGCTAGGTGCAGTAACTGTTTTGTATTTGTCTTGTTCAACTTCACTGCTTCTTCCATGTTAAAGTGATACGACGTGGCAGCTATTCTTGAAGGAGATAAAAATTGGGTAGGATTGGCATTTACTCGTCTGATGCTTCCATGTTACCCGGACAACCATTTAGGTTCATTTAAGCTAGGCGATACAATCTAACAGCAATTTATAACCTAAGGTACAGTTTGTTGCCGTCTTCAATTGCATATAATCAAAAGTTCGAAGTAATTAGATTGAACAGGTAAACAAAACTACATTGCAACCATTATTTGTGGGTAGAAATGTGATATGAGGTCTGCTCATTAATGTCTATATCTCGTACCAAAAAGAAGAAAAAAAAAAAGGGTTGGTCTTACTATATCAAAATTAAGTTGTATGATTGTATATTGTGGCTGGTTATTGTGAGTTGGGCCTGTATTGTTCAATAAAGGGATTATTTGGAAGGGATAAATGCAAACTACCTATTTGGACTTTGGTCATTTTTCGG
>BMK_Unigene_023947
TTGACAAATTCCCATTGATGTGAGATGCAGTTACAGAGGATGATGGAGACAGCCTACCACACAGACATTTCCTACAAAGATAAGATTCCTCATGACGAGTTCAAATCCAGTTTCTCCAACACAAAATCCATAATGATCTTAAAAAGAACAAAGAAAAAAACCCCTTAATCATAACTCAAAGCAGTATTTCAAGCTACAGACCTGTACACAATGGTTTTTCCTACTTCACAAACATAATACATTCACACAATCAATCTTTCTCTCAAACATCTACATAAGAAATTAAGTGGGAAAAAAAAAAGGACAGATAAAAAGGGGGTGGAAGGTCCACACCCCAAGTCTAAGATTTAGGCCAAAGTAGCCCTCTGAAAGCAAGGGAGGCCAAAAGAATTGCAATAAGAAATGCCCATCTCAATTAATTTCACAAGGCTGAACAGCAGAGCTCACTTGTGGGATGATGGTCTTCGGTCCCTTCTGCCATCCGACCTTGAATCAGGGTTGTCGCTTTTGTCCGTGTCGGAGTTCTCCTTTTGGGAATCAGTCTCCATGCTGCCAGCTTGATTTCGCCTGTGCCTTCGGTCCTCGCGTGGAATGGGATATTCCTCAGATTCAAGCATGCGAACAACTTGGCCCATCTTTGGCCGCTTGTCTGAATCAGGATCGACACACCTCAAAGCAGTCAAAAGGGCCCGTTTGAGGGCTCTTGTTGATGGCCTCGTCTCAATGTTTGGGTCCACAACTTCTTCCGATCGCCTAGATCCAACCATCATTTTGAGCCAGTCTACAAGATTTACCTCATGTGCAGGGCGACTGTAGTCAACTGGATCTCTGCCGGTAATTGCCTCTAATAAAACAACCCCAAAGCTGTAAATGTCACTCTTCTCATTTAAAAGGCCAGTATTTGCATATTCTGGTGCCACATATCCAAAGGTCCCCATAACCCGAGTTGTGATGTGGCTTTTCCCAGCACCAAGAAGCTTAGCCAGACCAAAATCAGACACCTTAGCATCGAAGTCATCATCAATCAAAATGTTGCTAGATTTAATGTCACGATGCACCACTTTAGGCTCGATTCCCTCATGCAAATAGGCAAGGGCCTTAGCAGTGCCTAGGAGAACCTTCATACGAGCATCCCAAGGCAGAGATCCCCGCTGACGCATGGCCCCATGAAGCCATTGTTCCAAATTCCCATTGTTGACGTACTCATAAACAAGCATCCTGTGAGTTCCTTCCACACAGTACCCAAGGAGCCGCACTAAGTTTTTGTGGCGAACATGACCGATAGCCTCAACTTCCACTCTAAATTCTTTCTCTGCTTGGCCAAGATTATTGAGGAGCTTCTTAACAGCCACTGGTGTTCCATTGATCAGATGACCCTGATAAACAACACCATAGCCACCTTCCCCAAGGATATTTTCCTTTGAAAAGCGATTAGTTGCAAGTTCTAAGTCCCTCAATGTAAACCAATGCCCCCAACCAAGGTGAGAGAATTCCGGAAGACCAGATAGAGGTGAAGGGGCAGTTATGGGATGCGACGAAGATGGTTTGTACACAGTAACGGTCCCTGAACTCCCTTCTTCACCTGATTGAGAGCTGGCATCTTTCTCCACATGATGAAATGAGTCTGAATGGCTGCCGTTTTCTCCATTTTTTAGTTTACTCATGCCCAAATGAACCATAACCTTGTCTGATTCTTTGTCACTGGATTTGTCATGAATGGTGAGGAGAATCCCATCACGAGGAGAAAAATCATTAGCTGCCACTTGTTCCACCCGTACCTCTTTAATTTCCTTTGAAACCTGAGGGATTCGGGTGAGGGGCAAATTCTCTGATGTCCTTCTTGATTTCCTCCGGACAGAAAGGCATATTGATAGTACAAAAAGGATGAGTACAATGAAGACTCCAACTCCTATCCCAATTAAGACCCACACCTTAAGACCAAAAACAGATGTCTTTTTTGATAGTTCCGCATTGAGTGAGGACATTTTTCTGATGCCGTGATGCCTGTGACAAGATTCAATCCACCACCCCAAGTCCCCAGATCCCCAGATCTCAGAAGCACCTTCTCCTCCCACTCAGAAACAGAGATCTGAGCTCAAACAGACCTAGCCCATGTGGAGGCAGTCCCATCCAGACAGCCCCAAGCCAACCCCATTCTCCAAAACCCAAGAAAAAAGGTGGTAGATTGGTGGATCCCTTTCTGGGTTTTTCTTTTGGGGCAACTGGGTTCTTGAATCTACCCCCAGACCCACCTTTCTGACACCCTTCCCAGCCCTTCCTGAGAACCCTAACCCTAGACAAAGGCCTCTTCTCTCTCTGGTGCTTGAAGGGATCTGCAGGGGGTAATGGGACATGGAATTTTCTGGGGCAGGGAGTGGAGACTAATAAGGTGGAGATGGAATTATCAGTGGTAGGTGTTATGAGAGATGCCTCAGAAACAGTAAAACAGAAGCATGGAAATGGAAGCCCTCTTTGATTTTGCCACATTTCTTTAAAGGGGTTTTGATGATGACTGTTGATTAAACAAATTTTCATGAATTAGTTTTTTGTTGGTCAAACATCAAAAGAAAATTTCAT
>BMK_Unigene_023948
TAATTCTACAAAGCGAAGAAGATTGACTATTAATTCTAGTTTGGATGACACCAAAACCAGTACTGAATAAGAGTGCTGGGATGTTCCATAAACTATAACTGATTTGATTATTGTATATGCTTTCCAATCCCTTTCGGGCGACAAGCAAATAACATAAATATCTACATCAAAGAATGGTCGGCATCTGAACATTGATAGTATAAGAAAAGTATTGACAGATTATCCCACGCTAGATTTAAAAGTTTGCACTGCCCCAAAAGGACAAGAAAACAAAACAAATATCAACCGGTCAAGGCTAAAAAGCAGGGGAATAAATTGATCATTCAAACAAATCTTTCTGCTCCAACTGCACAAGGCAATCACATGATGAAGAGCAGGATTAGAAAACATCTACGCATGCCTGATTGTGTGACAACTTCTGATTGCGGTCGAGGATCTGGATATGACGGTGGATCTAAATTCAGAGCTTTGGTTGATGATGGTGCAGATGAGAACAATGGTCTTGTTTCTTTTCTTCTCTTGTAGCACACTTGCAATGGTTCCCCTAGCACGTCAGTAGGTTTATTTGTCTCAAGAGTCTATGATTTCTGACTTGCCTCATTTGTTAATCCTTGAAACATTTGTAGGCATACCAATTCAAGGAGAGTAGGTGTTCCCCTTCATTCTCTTCATGAATCAATTCCTTACTTGATGAGTAGAAAGGAATATCTTCATGAAAAGTTACATCCATTTTAACATAAAGATGACCACTGTTCTCGAGAAGATAGCATTTGTAGCCTTTCTGGGATATCATACAAATATGCACTTAATTGCCTTGAGATCCATCTTGTCTTGTTGATGTTTTGAAACATGGACAAAGCATGTGAATCCAAAATACCCTTGGTGGAACCAGACTCAATGGAGTACTTTATTGTAACACTTTGACTCTAATGATGAGGCCACAACAGCAATTTATTGTCATCAATAGTTGTAGTATGCAAGACTTTTGACTCTGTCCTCGAATCTAGAATGTAGTGGCCATTGTTCGCATTAACACCACCAATCTTCTACCCCATCCTCAAATCCTGAAATACACAATGAGAAAGATAAAAGATAACACAATAATTAAGGTCAATGACCTAAAAGACATAAGGTTAAATGAAAAACATGGAATGTGTGAGCCAGATGAGAAAGATATGTTAAGGAGGACACTGATGATTCCATTCCCTGCTACTTATGTGTGGGAGCCATTAGCAATTCTCACCCTACCATGAGAAGTTGGGGTGTAGAACTGGAACTCATAACACATACCTGTCACATGGTCGGTATCCCCTGAATCAATAACCCAAGTGGAAGGAGATGCAAAATAAGCCAGAGCAATAGGGTTGAATGGTCAAGATTAAAACATCCATAGACTTTCAATGTACAATGCAATGTCCAAATTCATCCATTGGGTTTCAATGGTTACTTCATGATTTAGGGATACCAATATCCGGCCTCTCCACTCTATAATGAGAGTGACTATAGGAAGACACTTGCTATCAATGATGTTTTCTGAAAAAGAATTAAGCATCTTCAGGTTAATCATCATTTTTTTTGGCACCATGTTCAGCATAACAATATTCACATTTCCTATTTTCTTTCAAACAATTCTTTTTGGAGAGAAAACCTTGTGTCACTTTGAATTGCATGACTCAATACATAATACACATCTTGCCTTAATAATAAGGATTATAATCTAATCTAGAGATTGCCTTAATAACAAAGTCCCTCCATCTTGGAAAAAAAACATTACCCCACATTATGCAAGATTGCTCAGAGTTTTCACTAAACATCAAGTCAAACTAAGCATTGAGATAAGTAGCCTGATACCTTTCTAAGAAAGTTGGATTGAAAAGGTGAATCTCAAATGTCTTCTTTTTGCTTTTGCACGACAAAAATATCTGAGACGCTTTTTAGGAAAAAATAACTCTTCTCCTCAACCTGCTGACTGTAGAAAAATTTTGCCCACAACCACCAACAAACAATAGAAGCTTCGATTATTTCTGGTGCTAAGGATGCCGATCAAATGAACAAAGAAAGGACAGCTCAATCGTGGAATATGAAGAGAATCCATTGAAGAATGATTTAGTCAAAAAGTTGTCCTGGATGTGCATGAGTTCCACAACTGAGTAGCACTACAAATAAACACAATCATTTGTGGACCTACTAACAACTCATAGTCCTCGAATCAGACTTAGTAACACTCCTAAGTAATAAGGAGAGACCTCACACCAACACCCACCAATTGACCATTCATAAGACACATTTAACAAAGACTTCTATTAACTACAACAACATACAACCCCAGAATCTGATCTCCTAAGGATTCCTCTCCCACCAACAAGTGTTCCTAACGAAAACTCTATCACAAACCATAACATCAACATTCTCAGCTTTTATTTAAATGCTCACACATTTTACATGATTATCTCCTATCTGGAAACTGGAACCCCACACCCCTAACACATTACACTGTCTCCCTCTAGCCAGTCCCTATCCTCTCTCCCTACATCCATGCTCGCTTTTCTTCATAAAGCTTCATTCTCTTCTCTGAACCTCCACCACGACTTACATAGTAGCACATAATATCTATGACATCTTTTACACAATAACTAAACTACTGCATTTCTCAGGTTTCATTGGCTCCTAACTGATTAGGTGTAACCTCTCTTTTTTTAATCTTTTTTCATCCCATCTTGCATTCCCAACAAGAAGCCTCTTCAAATCCTCTCCAAACATTTGATTGAACACATAACTTGAGGTTGATTACAAGGAATTGGAGTATATTTCTATTAAAAACAGTTCTCCAAAACAAACGTACCCACATTTTTGAAACACTCAACATACCATACCCTACAAGGATGGCACACGAATCAGAAACCACGCTTATGAGCCCATCTACACATCGTCATCCCTAATCATCGTCAACCATAGAAAATAGAAACCACCAATCAACCTGTTTGAACGGAGTCCATCTATGTCTGGCCCACCAGTAAGACAGAGCTGATCGACTGCTTAATCATATTCCAAAACTTAAAACCATAGTTCTAGCTCGAATGATTAGAAAGACATAATCCACACTCGGGCAAAATATGTATGCTCCAGGTCACCCGAATTGGGCGCTTGAGTTTAATGAGATTGTGGGTTCACACCCTCCCCCGTCAATCCTCAAACAAAATAAGAACAATTTATGGCAATAGATTAAAATACAGATAGAGAGGAACCACCAAAAAAGCAACAAATTAGGCATAGTGATGATCATGAAAGGGAGAATTGGCTTGCTCCCTCTTCAAGAAGTACTGACCTGGAATTCGAGCTTCTTGTGGCCTAACAAAGAGATTCCCCGGATGGGTTTTTCATTTTTTTTTTTTAATTTTTTTTT
>BMK_Unigene_023949
CAGGGCCGGAATTAACCGGTTTACATCCCTATTTAAGAAGAACCAGTTCTCCATCACCAACTTCTTCTCTAAAACCCTCTAAAAAACCCAAGGCCGCTTTCCAGCTTCCCTCCTACATCACCACCCCCAAAATCTTTCACCATGCAGAGATCAAAGGGAACTCTGTCCACTGCTAGATTCTTCAGCTCTCTTCTCCTCACCAGATCAACAGCCAGAACTCGCCCTCTCCACTTTCAGGTACCTCTTTCCTCACATCTCTCTTTCTTCCCGTCTGTCCCACAAAATCACCCACACCACCACCCCTCCTTCAACACCCACCAAACCCTCTATTTCTCTTCTCAATCAGACTCCATTTCTGAGCTGATTCTATCCAACCCATGGTCAGAAAACACAAAAAACAAGCTGCAAGAGTCCAATCCCACACTAACCCACGAATCTGTTCTCTATGTATTGAAGAAACTTCACAAGAACCCTGGAAAGGCTGCCGGGTTCTTTAGATGGGTCTCTAACAAAGAGGAGTCTAAGCTGGGCACCGTTGCTTATGGACTAATTCTCAGAGTTCTCTGTCACAAAGAATGGATGAGTGAGTTCTGGGTGGTTTTGGGAGAGATGGGCAAGAAAGGGATTGAACTTGATGAAGAAACCTACAAAACTCTTCTGGGGTGCTTCAGTAGGGAGAAAATGGTGAAGGAGGCCGCCTCCCTGACCGAGTTCTTTAACAATATGGTGCAGAGGAGCGCATTAGATGCGAGGGTTGGTGCGGTTGTGAAGATTATTTTGGGTTCAGATTGGAGTGAGGACGTTGAGAAGAAGTTGGATGATCTTAAGATTTCATTTTCGGATGTTGGTGTGGTGAAGATCTTGAGGGAGGTTCGCGGTTACCCTATGCGGGCTTTAAAGTTTTTCAAGTGGGTTGAGGAGAAATCAGGCTTTTCTCACAATGCTGTTACTTACAATGCGATGATTAGGATTCTGGGGCGGGATGATTGTGTTGAGGACTTTTGGAATATGATTAAGGAAATGAAGGGCAAAGGGCATGAGATGGATATAGACACGTATATAAAGCTCCTGAGGCAGTTCCTAAAGAGGAAGATGATGAAGGAAGCTGTGGAGCTTTATGAATTTATGATGGAGGGCCCGTATAAGCCTTCGATCCAGGACTGCACCGTTCTCTTGAGGCAAATTTCATTGAGTGGAAACCCGGATCTCGATTTAGTTTTCAGAGTTGTGAGGAACTATGAAGCATCAGGGTACTCTCTTTCAAAGGGTGTTTATGATGGGATTCATCGGTCGTTGACGAGTGTGGGGAAGTTTGATGAAGCTGATAAGATTCTGAATACCATGAAAGATGCAGGCTTTGAGCCAGATAACATTACATACAGTCAAGTGGTGTTTGGGCTATGTAAGGCTGGGAGACTTGATGAAGCATGTGAAATATTGGTTGGGATGGAAGCAGGAGGATGTACACCCGATCTCAAGACTTGGACAATCTTGATTCAAGGACATTGTCTAGCAGGTGAAGTGGATAAGGCATTGTTGTGTTTCACAAACATGATGGAGAAGAACTGCGATCCCGATGCCGATCTCTTGGAAGTTTTGGTAACTGGTTTGTGTGGCAAGAATAGGGCAGGGGCTGCATACACTTTGGTTGTTGAAATGGTGGAGAAGGCTCGTTTAAGACCATGGCAATCTACATATAAGAACTTGATTCAAAAGTTATTGGGTGAAGGGAAGCTTGAAGAGGCATTGAAGCTTCTCAATATCATGAAAAGCCACAATTTTCCGCCTTTTCCAGACCCATTTGTTCACTACATATCCAAGTTTGGGACAGTGGAAGATGCTAAGGAATTTTTAAAAGCACTGACAGTAAAGAAGTTCCCAACTTCAACAGCCTATCTTCATGTTTTCCAGTCCTTTCTCAAGGAAGGTAGGCATTCTGAGGCCCAAGACTTGCTTTACAAGTGCCCTCACCATATCCGTAACCACGTCGACATTGTGAAACTTTTTAGTTCAACAGAAGTTGGGAGTGCTGCCTGAAGGTATCTTGGAAGAATTTCCAATACAACTGCATAGCTCTTGTTATTTCATCCATGTTTTCAGTTTTTGCAATTTTCTTTAGTAGGGACCTTCAGTTCGAACCACTTGTTCTTGATGGTGTGTTGGAAAGAAGCAAACAACTGAAAACAGTAATGATGGATGTCTTTGTTTAATTGTTGGTCCCCAGTCTATTTATGCCAGTTGTGCTTTATTGTGTTTTTTTTGCAATTGATGTAACCTCTATCAGTGAATTTTTTTAGATTGTTTTCCTCTCTCTTGCTTAACTCATTTTAGTTAACTTCATTTTTAACTTAAGAGGCAACCTTACATAATATATTTTTTTTATAATAATATTG
>BMK_Unigene_023950
GTGTTCTGAAAAAAATATCATTTTTTGCTGCATGATAAACAAGGCCTTGTCACTTGATAGGTTTCTAGGTAAATTAAATTAAACATTAAACAAGTAAGAACATAATACAATTCAGGGACAGCAATCACAAACTTCTAGAATCCTAGAAACATTTGGTTTTCTCACATAGGTTTAATGGGAGCCACAGAAGTCAGCAGCTCAGCCCCATGTGGGCAACATGCCGGATTAACCAAGTAAAAGAGGCTACTAAGAGAAATAATACAATTCAGGGTGTTGTAACTTAAATCTATAGATAAAAGGGAATGATACAATTCAGGTTTACTATATAACTTGAACTCGAATCTGTTACAATAGCAAATTATTAATAATGATCATATAAAAGATTACAAGACCAATTGAACATACTGCAGAATTAACAAATAAGATTAATATCTGACATTACAATCTTAAGAGCACCAGGGCAGCAAGAACTGAAATCTTACTTGCAGTGGAAACTTGATATAAGAACGAACTAAAGTAATTGAGATGCACTACACAGCCACCTTCAGATTCTGATACAGTTAGTATTGAGCAGCAGTTTTACTTGCTCTCATCTTAAGGTATTTCCTCTTCACGGATCTCTGACCATTGTTTGGGAGAATAATCCATTAAGTGTATCGCCTTTTTGAGAATTGAAGATCGCTACAGTTCATCAACAGAGCTGCCTCTCACCTAGAGCAATTTTCAGAGATATGATTTATATGATGCTCAAACGATTTATATTATGCTCAAACTTCTCCGGAAGCATCATTAGACGGGACCTTTCCATAGTTCCACAGGTCTTTCAGCTCACCTCTCAGCCAACCCAATATGATAATAAGCCCTAATGTACATGGAACAAGGTACAGCAGTGCAGGTTGACCGTACCCATCCATCAGATATAAAGCGACGTATGTAAGGAAGAGCCCTACTCCATAGCCAACAACACACCAAAGAAAATATCCATTCAATATTCCTTTCTTATTTGATCTGTCATATCTGAATGAAAAGGAAACGAGCAAACCAGGGAAAAGAATGTCCCCAAAGCCAATCATATCATATCCACCCCAGGGATCAAAAAATCTCGGAACTCTAAGAAGCATTGGAATCGCTTCACCACCACTATTGTCACCACGAGCAACCACAATCATTACACTTTCATGGAATATGAGTGGTGATATGAAGACCCAAAATATATCATAGAAAAATGCACAACTAAGAAGTACTGAAGCAACCTTGATATTTGGTAAGCGAGCCATCTGCAAAACTGTAATCATCAAACTTACACCCAGAATGTCTTGACCAATCCAGGCATACGATGCATGCTGTTTTGCAGCCCAAAATATGGCAAATGCCACACAGAAAGGTAAAACCACAACAGAGAGAGCCGAAACCTCCCCAAGAATGGGAAGCTTGATCAACTTCCTCCCGCAGTCTCTGCATATTCTTGAAATCAGTGCCACCAAACAAACATGTAATCCCTCAATACCGCCTATGCAAAACAGCACGATCAGAAGCCAAACGAACCAAGATGACATAAAAAAGTATAGCAGCAATAGAAAAGCAGATGCGGTTATAACAAAAATTATAGCTCCCTTTGCATTAATATCCAGTACTTCCTTCTCAGAATCATCCTTGTTGGTTGTTCCAGCATTAGGTGAGCCCAATTGGTTATAGCGCTCATCAGTCTGCTCACATGTAACAAATTCAGTCCAGAGGGAAGCACAAACGATGGTCCCAACAGCCATGAGCCACAAGAATATCTCAGATATGTCCACAACAGGTCTTTTTGGAGAATAGAGTAGAAGCTCCACCTTCCCCCCTGTGGACAAGGAATCCTTCATACTCTCCCCTGCTGATTTTGGAATCATTACAACCGGAATTGTAATGTTTAGGTTAGTATCATTTTCAGTACACACCATTTTGTAAAGATCTTCATTGTCATTCATTATCAGTAAGCCAGCTGCACCTGCTACCTGTGCAACTTCTGCCTTAGCTGTGAAGGTACAATCTCCACGCTTAGACAAGGCAATAGAATTGGATAACTTTGAAGAGGAATTGGAGCAACAGTTAAAAGGATTTGCCATAACAGCAGTCATTCTATGGGCTACAGCCGCATGGTTTGGCAGAGTAGCACCAAACCTAGCACTTAATCCAACAAAGCTTTCACCTTCAGCACCATTCACCCAATTCTTCACCTTAACCAACTGGAATTTGTTGTTGCAAGCAGCGGATTTGGGAGTGGATTCGTCGTCGTGAGAGACGTCGTCGGCAAAGGAGAGATTGAAGAGGAGGAACACATGAAGGAAGAGGGATATGCGGAGATTTCTTGCAGAGTAGGCCGCCATGGCACGAATAATTTCAGATAAACCCTAGAATCCCGTTCTCTCTTTCTCAGTAATTTAAGAGAAACCCTATAAATGCTTCTTCTTCTTCTGCCTCCTTCTCTTGTTTTTGAGAGGAAGAGGAGAATCGAGAGAGAGAATCGTCCGCGTTTGGATCTGCAAAGAAAGTGTGAAACGAGGAAATGCACCGACAAGAGGGAAAGGGATATTAGGTGAAGTGGGGAGAGTGTAAAGTACGC
>BMK_Unigene_023951
GTTAAAGGCAGTGTGCAGGTAGCAGCGCTCTTTGATGAAAATTTCAGACAATGCCCACTCCGCCACGTCCGTGTGAAAGACGCACACTGTAGACTGTAGACAAAACTTTCTCAGTAGAGTAGAGATTGAGAAAGACTGCTGCGAATCGAAACCCCACATTTCCATCTCTGCAATTGCAAAGCCCAGTTCCTCTCCTTGAAAAAAATGGTGGAATTTTCGTCAGCGATGGCGAGGGCATCCAGACCAACCAACATCTCCGACATTGAAGGCTCAGATGATACAGACGAAGAACCCGGAGAGGTGATCGAATCAGCTCCTCCTCTCAAAGTGGGAGAGGAGAGAGAGATCAATGCCTCTGGTCTGATTCTGAAAAAGAAGCTTCTCAAATCAGGTCGTGGATGGGAGACTCCGGAGCTATGCGATGAAGTTACTGTTCACTATGTGGGTACTACACTCGATGGAAGCAAGATTACATCCACTAGGGATAAAGGGGAACCATTCACTTTTAAGCTTGGAAATGGAGAAGTAGTTACTGGATTGGATTATGGGATAGTTACCATGAAGAAAGGGGAGACTGCATTATTCACACTGCCTTCCAATTTTTGTAATGAAAGCGTCCGTGACCACGGAGTTCCCTCCAATTTGGATCTTCAGTTTGAGGTTGAACTCATTTCTTGGATCAGGGTGATTGACATATGTAAGGATGGTGGGATTATCAAAAAGATTTTGTTGAAAGCGTTGAGAGACGAACAGCCGAGCGACTTGGATGAAGTTACGGTTAAGTATCAAGCAAAGTTACTAGATGGATCTATTGTTGCCAAATCCCCTGAAGAAGGACTGGAGTTTCATGTCAAAGATGGCCATTTCTGTCCAGCATTGGTGAAGGTTCTCAAGACCATGAAAAGGGGAGAGAAGGTCATGTTAATTGTTCAACCCCAATATGCCTTTGGGGAGCATGGAAGAGATGCTACTGACGGGTTTCCTGCTATTCCAGCAAATGCCACATTGAACATTGATCTTGAGTTGGTATCCTTTAAGCCTGTCATCGATGTCAGTGGTAATCTGAGTGTCTTGAAAAAGATCTTGAAGGAGGGAGAAGGAATGCGCAGTCCAAACGAGGGTGCGGTTGCACATGTAAGGTATACTGCTATGCTGGAAGATGGCACTGTTTTTGAGAAGAAAGGGGTCACCAGAGAGGCGCCTTTTGAATTTACAATAGATGAAGAGCAAGTAATTGCTGGCTTGGACCTAGCAGTAGCAACAATGAAGAAGGGCGAGTTATCCATAATGACAATTAAACCTGACTATGGATTTGGAGGCGTTGAAGTCAAACATGATCTTGCCATTGTTCCCGCATATTCAACTGTAATTTATGAAGTCGAGTTGGTGGATTTTACGCAGGAAAAACAACCATTTGAGATGAGCAACTGTGAGAGAATTGAGGCCGCTGGGAAGAAGAAAGAAGAAGGCAACAGACTTTTCAAGGGTGGGAAGTACAGGCAAGCTATGAGAAGATATGACAAGGCTGCAGAATACGTAAGTGAAGATCGATATTATGAGGATGATGAGGAAAAGGCTGTCAAACCTTTGAGAGTGTCTTGCTGGCTAAATCATGCAGCTTGCAGCCTTAAGCTCAATGACTTCCATGAAGCAATCAAGTTATGTTCAAAGGTACTAGATGTTGAGTCTCACAATGTGAAAGCTTTGTATAGACGGGCACAAGCTTACATGGAAACTACTGATTTGGACTTGGCTGAATTGGATGTGAAGAAAGCCCTGGAGCTCGATAATAAAAACAGAGAGGTGAAGTCAATACAAAAGACACTGAAACAACTTCAGGTTCAATGCAACAAGAGAGATGCCAAGCTCTACGGCAACATGTTTGTACGGATGAGGAACGAGACAACTGCAGAAGTGAAGAGACTGAAGGTTGAGAACGTGGAGTGTACAAAGAAAGAAGAGGACATTGAGGCAATGGATATGGAAAAGCAAGCAACTAGTGCTGCTCCTGCTGCTGATGAAATGGTTATGGATTCTTGTTGACTGGCAGTGAGCATATATTTAAAAATTACCTTAGATGTATCTATAGTTGATGAAAGAAGTGAATGTAAATCTTTTCAACTTCTGAGTTTTTTCTCTAAGAAGTTGAAATGAGATCATTGCTTCAATCTGTAATCACATGGGAAAATCATGATGTGATAAGATTGTAGCTTTCTTGGAAGCCATATAAAGGTGTTTGAAAAAATAAATAAAAAAGGAAAAAGTAAAACAAGAGCAGTTTACAACTCCATTGTACTGTAACTCAGAGGGCCCTTTCTGTGTGGGAATAACACTGTATCACTACAAAACATTTAGTTGGAATTCAGTCCTCGCCTGAAATATAAGAAAGGAGTAATATAAGTATTATGATCATAGGACCTACTGTTTTTTTTTTGGTAAAAAGGAACTAATGTTAGGAATCAACATGGAGCAGGC
>BMK_Unigene_023952
TTTTTTTTTTTTTGTACAGTAGCCCTTCCAATCCATGGCCCAGGAAATGAACGGCCTTCGTTGCGTCTCCATCCTTCCATACGAAGAAATAACATCCGTAACCCGTTCCTTAATTGGATTTCAGACTTAACCTAGAAGAAATTGTCCGCGTTCGCGTTGTCCAGAAGAACTACGTACCAGGCCCAATAATAACACTCCACGTGTCACGTCTCTTCACATGACAGCCGTGAATCTGGTAGAGCGATTGGCGGTCCAAATTCGAGATCGCCTATAAAAGTAAAAGTGGGACTAGTTGCATCTCTCATTAACGCTTCTAGACTTCTCTCTCTTCGAAAAGTCCGATTCCTTCTTCTCCAACAAATCTCTTTTTAACTTTCTTTCTAGGGTTTTGCAGAGCAACGCGGAAAACAGCGAAAATGGCGGAAACAGAAGGAAAGCACCAAACTGAGACGGTTCAAGATCGGGAGATTCAGAGTCTGAAATATCTAGAGTTCGTCCAACTCGCGGCCGTGCACGCAATCGTGTTCTTCTGGAGCATCTACTATTTTGCAAAGGATAATTCAGGGCCGTTGAAGCCCGGCGTGCAAACTGTAGAAGGCACCGTCAAGACCGTCATCGGTCCCGTCTACGAGAAATTCCGCGGCGTTCCGTTCGAGATCCTCAAGTTCGCTGACCGGAAGGTGGATGTGCTGGTGCACGAGGTGGACAGGCACGTGCCTGCGGTGGTGAAGGGAGCATCGTGCCAGGCCTTTTCTGCGGCTCACAAGGTTCCTCAGCTGGCTCGGTCCGTGTCGTCCGAGGTCCAACGTGTGGGCGTAGTCGATACGGCAGCGGAGTTGGCCAAGGTGGCGTACACCAGGGTCCAGCCGACGGTGAATGAGCTGTACACCCGGTACGAGCCGGTTGCCGAGGGCTATGCCGTGTCGGCGTGGCGCTCGCTCAATCGTCTCCCTCTTTTCCCCGAGGTGGCCCACATTGTGGTCCCCACAGCGGCATACTGGTCTGAGAAGTACAACAGGATCGTACTCAACATTGCCGACAAGGGGTATACGGTGTCGGCATACATGCCCCTGGTACCTACGGAGAGGATCGCGAAGGTGTTCGGAGGGGAGGAAGACGGGTCCAAGCTGGGCACTGGTCCTGTCGAGCCGCCATCAGCCAGTGCCGACGTTGCAGCTGAATGAGGGTCCAAAGGTATATTGGTGTGTGTTCATGGGCAGGGGGGGGACTATTGTAAATTTACTACCCTATCTGCACTACCTCAGGAATCAGGAGCTTTGGTTTATGCTAGTACACTAGTAATCTCATTTCATTTCAAGTTTATGCATTTTGGTTTTTTTAATTGTGACCCACCCAAGTTTTAAAGTTTCTTGTTTCTCGATCCGTTGTCGTTTTTCATTCCTATATAGAGTATAAAAATGCCTGCAAGTATGATTTTTGTGCAGCTGAGGAGCTGGCGATTGGAGTTCCTGTTAGCCGGGTGAGAAGGTAAAATCAATGTTTGAAAAAGGATCATTTTTAATGGGATCCGTCCTTGCTAGTGGAAGATGTTAAAGGCATCCCCATGTGTGAGTGAATTTTTATGCGCGTTGAGAGTATTATATTGTGAGGATGATATCATGCGATTTAACATATAGGATCACATGGCCTTTGAACGCCCATTAACCTGTTTTTGTCTTTTCATACATACACACATCACCCGAACCCAAACTACTAAGTACTCTTTCCTTGTGTTGCTTTGCTTGCAACAAACTAGTCTCGATTCTTTTGCTCATGGCATAGCCATCCAACGCACCTGTGAACCAATTTCTTCTTACTATGTGAATTTATGAATTTAGGTTGCACCATCTTTCATCAGCGTGCCGACTATTCCCTATCACTTCCAGTGGGCATCATTCAAATCTCAATTCTAAACTTCAAGCGTATTTCTGTAGTGAGTCCCATCTATAAATAGCCTTTGATGCTCAATGCCTCGATCCCATTTCTACAGCTTTATCCATTGGTCTACTTTTATTTTGCCTGCATTAAGATTTGAGGCCATATTTACTCGCATAGATCCTAGGCAAAACCAGCTTGGGTCAACCAACATGCATGGCTCTTGTGGGCTTGGAGGGAGTGTTCGTTGGCCATCTTTGAAAGATTTGGATTATTTAAGTTGGGGCCTCAAATTGTTCACCTGCATTATGATCGAACAAATTTCCGAGGAAATTGATATTTTAAATATTGGATTGAAGAAAAACATACTAATAATAATGAAGTGAACCTTTCGATGATTTCTGTCGATTAGATGCATAGCGTCCTTCATGACTCTACATGAATTTCAATTTACTTGTACTCTTGACTGTTAGATTAGATTGGAGCAACACGCTTCAGCCTTTTTTTTTTTTTTTTTTTTTT
>BMK_Unigene_023953
AGATTGGAGCAACACGCTTCAGCCAAATTTTTTTTTTTTGATGTCGTGGTCAATGAATCGTCTTATCCCTATCGACCCAAGATTTGAAGTGTAGTGATGATGAATGGAGAGAGATTGAATTAACAAAATACAAATCCATGTAAAATGGGGCTTTGTCGTATGCAAACTTTGATTTTATTAAAAAATGTGGTTATATAATGTGATACACGACCTCACTTTGTGGAGGATTTCCTAATAGTTGCAGTGAATCATGAACCTACATGTAATAGGTTAATCACAAGCGGGTACATCTTTAGGTCCGCCCATCTTCTAAGCATTTTACAACTTCAGAAAGTGGACTGCACTTGTACAGACCTTATTTGCCAAATGAAATGGTCGACTTTATAATGCAATCATACCTCTTATCAATGAATCTCGA
>BMK_Unigene_023954
TTTTTTTTCTATTCTTCCTATTTTTAAATCATATCATCACAAATTGTAATTCTGAAAATACCATGAGATTACAAGAAAATACCACTGTTTAAATATCATGGTAATATCACAATATTTTCATAATACCATTACCAGATACCTGTATCTCAGGCTCTGGCACAGCCTGTTGACAGCCATACGGCCCAAAGTAAAAACGGAGAACAATTTTGGACATTCGTTTTAGTCCTGTATGGAGGACACCAACTGCTTGCAACTCCAACCCTTCCCATTGAAAGGCAAAGGTGGTGGGTGAGAAACTATTCACAGAACAAGCAATTAACCAAAGACGTTTTTTGCTGTATCAGAGACATGAAGATGTTTTGGTTGATGGGACCAATCTAGAGAAAACGACTAGGCTGGGAATCATCTTCAACAGTGTTAGCCTTCTTTCTGACCTTGTATTGCTTTTGAATTTTGATGGGCCCTTGCCTTAAGAGGAGGTTCCCACGGAAATCAGTTGTAAAAGCAGTACACAAATGGAAAAAAAAGAATGAATTGATCATGGAAAGTTTACAAAATTCTTTGGTTGTTGAGATTGTTGTCCAGGCATTCAGGAAATGATGAGTAGATTGTTCTCATACCCATTGCTGTTTGTGATGGGACGAAGTGGATCGATTTTCCATAAGCCATCCACGATGAATTTGATCTACCTCATAGCGGCCGGGATACAGTTTAAGGTTCAATGAGAACATGCCTGCACTCGATCTTTCCATCCTTCTCTGACTAGTCCAGCCATCAAAAGATCCAGTCAAAAAAACCTCTTTGGCATGATTTGGCCAAACAACACAGGCAGTTCGGAGGATGCACAGAGCCTTTTTAGCATCATCAATCCTTCTTTGTCTTTCTTGCACCATCTTTTGTGCTTCTATGATTTCCAGTGCCATCTTTCCTTCCATGACTGCCAACTTAGCACGTGTAGAACGCAATTTATCTCTGGTTTTCATTATTTCAGTTTCTTGAAACTCCAAAGCATCAGAAAGCTTATGCATCTCCTCCAAGGAACTTCCTTGACCCTGATGAACAAAATCAAACCTTATTTGAAAGAGCGGAATCAGTATAAGTTCTGAGCAAGCGGAGTACAGAAGTAAGCTCTAAGTCCAAATGTTGAAGACGGGAACGTATCTGATCTTGAAAACTCTGTTGATCACCAGAGCTTGGTTCTTTCCATACATTTGAAGCCTCATGAATACTGTCAGCTACTGTATACATCTCATCAGTTATATCCACGTTATTTGAAATGCTATAATCTCTTGTCCACTGATTTCTACTTTGGCGAGGAACAATTTCAGCAGCTTCGAATTCAGTTTGAGGGAGACCTGCCCTTTGAGCACTCCACGTTCTCCACATTTCTGTCTTAAGGGAGCCACCCATGCCGTCAAAATTTGAGCAATTCCCATTTTGTTGGGAACCCTCAGTATCATTGTACAACCCTTTGCTAGGGGCAAATGATGTGGATGTGAAACTGCTACTTCTTCCACTGCTAGGAGCCGCATCCGCAGAGAGTCCCCACAAATTATCTTCCCTCATCTTCGTCAAGATTCCTTCATAGCCTTCAATCTCTTTGGACCCAACAGCATAACAAAGACTCCTTTCTTTCTTAATTCGGCTCAATATTCCCTCAATCCCTGAATCCTCCGCGCTCTCCATCTCTCTATCACCATGCAATCGACCAGAAGACGAAGGAGCCATGGAACCTGCTTCAAGCTCACTATCGCGACTCTCACCGGAAAACCTCTGCTGAAAGATTCTCCCATCCTTCTCCCGCAAACCGCTTCCAGATTCTTCAGCAATCGAATTCGATTCTTTCTCTCCTTTCTCATCTTCCTTCTCATTCACATCCCAACCGAGCGTGAACCAGCCTCCCTGCGCCACGATTGCCTCCGCCAAATCCATCCTCCCCGCAGCAATCAACTCCTCCTTGGTCGGGAACCTGCTAGGGTTTGCAGACCTCTCCATGAAATCGAAGATCTCAGACTCCAATGCGGTGCTGTCCGCCACTTCAGCATCCGGCGCCGGCAGCTTCTTCCGCCGCCTGCGCGGCCTGGTCGCCGCCGATCCCGCCCTCTTCTTTGCCTGAAGCGGGCGGAGGGATTCTCCGCGCGCGGCTCTTTGAAAGGAGACAGAGAAGAGATGAGAGTCGGAGCGTGGGGGAATTCTAGGGTTTATGGCGTCGGAAGAGAAAATGGAGCTGCGATGCGAAGAGGTAGTGAGGGAAATCATCGTTTCGTTCGCATTTCTTCGAAGGAGACGAAGGGTTTGGATTAGGGTTTTTGATTTCGCTTCTTTTCCTGTGACTTCTCTTTCTTTTCCGTGGAATTTGTACGAGAGAAGGAAGGAATGGAATGGAAAGCAAGGAAGGAACAAACACACTCAAGCTAAGTGGGAGGGAAAAGAGAGAAAAGATTGGGTTTTGTTAATGATTGAGATTAGAGTTGAGTGTAATTAAGATTATGATTTGGGATTCTCTGATTGCATTAAAAATAACCAACTTTCCCGGTGTCAGAGAGCGGTTGGGTTCTTGGCTCTTGAGGAGTCATGTCTGGT
>BMK_Unigene_023955
CACGCCCAAAGGATTGTATAACAGGAACAAAAGAAAATGCAAATCCAAACGTCAATAACAAAGAAAGGATTCTAAAAAGTAAAATGCTTCCACAGGTGCGAAAAAAGAGCTTCCTTCATAATAAAAAAGCCGCATAACCTTCCTAATGTCAGTGGGTTTTTTTAACCCCACAACACACGCACAAAAAAAAAGTCAGGTGGGTTTAAGATTTCATTTGTTGATTACCTTTACAGCACCAAGATCACGGAACACAGTTATCTTTCCAAACAGCACTCTTATCTCATATATATGCACAGCAAGACCAAGAATAAGGCACCAATTGGATTGTCCTCGAAATCAATTACTTCCTGCATAATGTGCTGAAACACATGCTTATCAGTTCCTTGCTGCATTCGGTTCCCACCTCTGTTGCCATAAGAATTCTACAGTCAAAACAGAAAAATGCAATTGGCAGTCAAAAAGGGTCCAACCAACCTGTACTTCTGTTGTTGCTTAAGAGGGGTGGATATCTGAGAAACCTAGATTTGCAGTTCCATTGGAAGCAGTTATCCTGTCTCTCAGCATTGCTCTTTCCACCTTCCAATGAAACTGAAAATTATACTTTAAACAGCAGTTGTCAAAACAAATGTGCAGCAGTGACAATTCCAAACTTGATGGTCATGATTGGATCAACCAAAGTTAAGCAAATTGCTTCCAAGTAACATCTATTGGAAAACCTCCTTTTCTTCGCCTGAAATTGTAACAGGTTCATCTGGAGGTTGCTGAGGCGGCTTCAATTCCAAATTGCCCACATCAATATCTGGAGTGGCATCAGATTTGCCATCTATCTTTGTAATATCTTCATCCTTCTCATTACTGACCTTCATCTCTGTTGTATTCTCAGGTTCATTATTGGTTTTGCTTTCTGTCTGCGTAGCAGGAACATGAAGGGGTGGAGGACGGATGCCCATACCTTTTGAAAGAGAAACATACTTGATAACAAGTTGTTTGTAGCTGTTGAGTAGTTCTCCAACTTCGTTGAGTGTTAAATCACCGACATTAGCATATAAAAATGGGAACTCCTGGAGAAAGCTACTCGACCCATCTTCTTTCAAAAGCTCAGAGGCACCTTTATACTCCAAATCTGAGATGGATGGCTTCCTTGCCATAGATTGGTTCTCCTGTTCATCAGGATATTTAATCTCAGCCTTCAAACTGGATGCTCCTGATGGGAGATAAGAATCATGTCGTTCCTTCTTAGCTTTCAGTGGTTGTGGTTTGGGCTCTTTGGGTTCTGGTGTTGAAAGATGCCCTATGTCTTGGTTGCTTTGACTGAGGAGAGTTTCTAAATTGGTTGACATGCCTGAGAGAACTGCTCGGGCAGATTCCATGTTCCTTTCGAACTCATTTTCGTCCATTGAAAGGGATTTTGCATCAATGCTCCATATGAAAGACTCTGCGGATAGAATATTTGTGAAGAAATACGCTGCTTCAGAAACTAATCGTGATTGACGCCTGTATCTCTGTATATATAGCAAGTTCGAATGCAATTGTGGAGGGTTTGCCTTTATAGTAACATAAATGAGCACAGGGAGGAATTCATCAGCACCAGGAGGATTTTCATTTGATGCAATCGAAGCATTGAGCAATAAGTTGTTGATGACCTTGCAACAATTCAGAATACAAACAAGTTTATCTCTAGGTGCCTTGTACATATTGATCTTCTGCAGCTCTTTCTGTGCAAGCAGCCACGAAGTTTCATTTTGTAAGGAAGGCTTGATATCCAAATTTTCAGGTCGGATGAATTGTTGAACTAATGCCATCTTCTCAGAAAGTTGCTCATCACGTTTTACATCTTCTGGAAGTGATGCAAATGCACGCGTGAATAATTTTGTCATAACATACTTCTCCAGTCCCTCGCCAGCACTATCTAGCTCTTCCTCCGAGCAACCGGCCCAAAGCGAATGCGCGCGAAAGGCCCTCTCCATGTTGGCGAGGAACTCCTGCACCGCAGCGCTGTCCCTGTCCGGATCAGGTGCATGGTTCGAGAACGACACGATAAAACTCTTGATGGATTTGACGAACTCGGCGGCGGAGGGGTGTCGCATCCGCTCGAGGAAGTCGTGCCATGTGAGCGGGGCCGTGGAGGAGCCAAAAACATCCGCGTTCTCCATCAGGACGACGGAGACTGCGAAAACGATGGGATTTCGAAGAGAATCGAGTCGGATCAGGTCAGATCGTGAAGAAGAGAAGATGGGGTTTTCTATATATACATATAGAAAATAGAGAGAGAGAGAGAGTTTGTGGAGGATAGAATTGATGTAATCCAGGTGAAAGTCTCGAAGTCTCCGACAGGCTAATGAGCTGCTGGCCTGCTGCTCCTTGGCGATGGAAACCGCCCTTTTACAGTCGGTCGTTGGCGCTCTCGCAACAGTAAAGTGGAGTGGTAGTGGAGCCTCGAGCCAAAAGTACCCACATCTCCTGTCCTTAGCATTGGCCCAATTCTCTCTCAAATCTCTGATTTGGGGTCACGTTTGATTGATGATTGTTGAACATGATCAAG
>BMK_Unigene_023956
GTGCTACTGAGATATCCATGCATAATTGGCCAAGATCATAGGAACATTATCCACTCACTGCAATAGTTATTAATCATTCCAGGTACCAACTGATCAAATTACAAATCCTTATATGAGTGGCAACATGAAGGTATACATTGCATCACAAGAACTGTTAAAAGAAAGACTATATCCTCAGTGTTGATACATATGTACCCAACTCTCTTCTCAAGTTCAAGTATGACGGGTACCAAAATCTGCTACTCTTTCTGAGACAAATGAGATTCTTTGAAAAAAATATGGAAAGAAAGACTACCATGATGATGAATCCATATCTATGCTGGGGCAGAAGCTGCCACTAAGTCATCACTCCATCAAATTAACTCCGATCCTAAGCTTTTGAAGACAAAGGAGGCTCATCTTGGGGCTTCATGGCAGGAAACAGAAGAACTTCCTTGATATTTTGAGAATCAGTGAACAACATCGTAAGCCGATCAATTCCCAATCCCCAACCACCAGTTGGTGGCAACCCATACTCCAGAGCTGTGCAAAATGTTTCATCCAAAGCCATCGCCTCATCATCACCTGATTGTCGATCCTTCAGCTGTTCAGCAAAACGCTGTCGTTGTACAACAGGATCATTCAACTCTGTATATGCGTTACATACCTCATGTTTGTTGACAAACAATTCAAAACGTTCAGTCAAGCCAGACTTTGATCTGTGCCACTTAGCCAATGGGCTCATTATCTCTGGATGGTTGATAATGAAAGTTGGATTTACGCATGTCTCCTCCAAGAAATGCCCCACGAGCTTGTCCAGCAACCGAGTTGTTGTCTGAGGAGGGGGACATTTGACATCAAACTTCAGGCATGCATCAATCAAGTACTTGTTGGCTTCTTCACTAGAAAGATCTTTGGGTATACTGAGGTTTGCAATAGTCTCTAATTCTTGTATCATGTCAATCCTTCTGAAAGGAGGAGAGAAGTCAATCTCAATTGGATCCTTGTCCACCCCATTTGCGTGGTATTTAATTTTATAGCCACCCGTTAGCTTTTCGACCATTCCGGCTAGCATTTGCTCAGTGAGCTCCATCAAGTCATTGTAATCTGCAAAAGCCATGTAAAATTCACATGTAGTGAATTCAGGATTATGAGTCAAATCGATCCCCTCATTTCTGAACTGCTTCCCAATCTCATAGACACGATCCAGCCCACCAACAACCAACTCCTTAAGATAAAGCTCGGGGGCGACACGCATATACAACTTCATATTTAGATCATTATGATAGGTAACAAATGGCTTGGCAGCTGCTCCACCAGCAATCATGTTCATCATAGGTGTTTCTACCTCCAGAAAATCGCGATCATCAAGGAACTTTCTGATGTAAGAAATGACCCTAGCTCGGGTATTGAATATCTGCCGAACCTCCATATTGAGCATTAGATCCAAATATCTTTGACGATATCGAGTTTCCTGATCTTTCAAAACATACGTTTCAGGATTCCTGAGATGTCCTGGAACCCATGCATCAGTAACTGCACTCCCTTCATTTTTCTTTGCATGAACATTATCTGTACCGGGACCAGCTTTCTGCCTTGGCATCATATGGAGACATGGAGAGAGCACTGTAAAAGATTTTGGAAAGATACTTAGTTCTCCTCTTTTGCTCTTCCCTGGAAATCCCGAGACACCGACAATGTCACCACGTTTGACACCAGAGTGGAATTTAGAAAATTCAGCTTCATCGAGGTCCGAGTTCCTTGCATCAGCCATGACTTGAAGTTTAGCACCGCCGCCATATAGATCATAGAAGTACAATTTTGAGGAGGAAGTTCGCTTGTTCATCAATCTCCCAGCCAGAGAGATTACAACATTCTCAAGATGTTCGCCATTTTCCAGGGACCTGTATTTGTCAACATATTCCACAATGGACATAGAAACGAAAAATTTATGGGGATATGGGTTGACTCCAGCTTCCTTCACAGATGCAAGCACTTTCAGTCTATTTTCATAGTATTGAGTTGGGTCCATATCTTCATCATCAGCTTGCTTTTGAACCTCTGAGCTGGGTGCGACAGCGGTCTTTTTCTTCTTCTCTTCTTCTTTGAGGCGTCTCTCCTCTTCCTTCTTCTTCATCTTCGCCTCTCTTTTGAGAGCGTTTTTGCTGAGAGCATCAGAAGAAGAATCCATGGAAATGTTGGAAACGCCTTGCGCTACTTCTTCTTCGACACCACCTCCCATTTGTAGAATCCAAGGGTTTTAGATGAGTGCGGCTGCGACTGAGAAGAGACTTGTATTCTCTTTTTAACGATGATGATGATGATGAAATGTTTGGGTGGAAATGGACGGTCAGATGAGGGCTTCTTTGAGTTGGCTTCGAACTAGGGCTGGTTCTACTTCTGCTAGCTATAAATTGTATAATTCTGAACTTCTAAGTTTTAGCTTT
>BMK_Unigene_023957
TCCAAATCCAGCCAAGCAAAAGAAAATTGAAAAAAAAGGCGGGAAAAGAGAAGATCTTGCTGTGAAGTTCGAACTCCTACCCGGGAACTGGGAAGGGAACGCAACAAAAACAGCGGGAAAGAGAAGGGAGGAGGAAAGAAGAAAGAAATGGAACAGAAACCGACACCAGCCCCCCCGATACACAAATTTCCGGCATTTCCTTTCGATCCGTACCCGATACAGATCGATTTCATGAACGCTTTATACCATGCTGTAGAGAAAGGAGGAGTCGCCATGCTCGAAAGCCCCACGGGAACTGGCAAAACCCTAAGCATCATATGCAGCGCTCTGCAATGGATCGTCGATCAGAGATCGAAATCTTCTCCGAATCCAAAAGCCGCAGGTAAAGATTCCAGAGATCAATCTGCTACGGACGATGACGAGCCGGATTGGATGCGGAATTTCTCCCGAGCAGAGACAACGAAGAAGATGAAGAAATTAGGGTTTGGATTGGGAAGCTGTAATAAGAAATGCTCTGATGGGAATTGTGCTAATCCGGTAACAGAGGAAAGTAGAAAGAGAGTGGAGAGGAAGAGGAATGTGGAGGGAGTGGATGACGATGAGGAGTTTCTAGTGGAAGAATATGATAGCGGAGATGAAGGGATCGATGGCGGAGATTTGAAGAGGAAGGCTGGAGATGGTTGTTTTAGTTCTAGTGACGATGACAGGGAAGAAGAGGAGGAGCAAGAGGAGGAGGAGGTTTCAAAGGTTTACTTTTGCAGTAGAACGCATTCGCAATTATCACAGTTTGTGAAGGAGTTGAAGAGAACAACTTTTGCTTCAGAGATGAAGGTTGTGTGTTTGGGCTCTAGGAAGAATTTTTGCACTAATTCAGATGTTTTGAGGCTTGGAAATCCAATTCGGATCAATGAGCGGTGTTTAGAGCTGCAGAAGAATAAGAATCAGAAGGGCTCCAAAATCAAGATCCTGGGCGATGGAGGAAGAATTCGTCGGACCAAGGCATCATCTGGATGTCCAATGCTGCGTAAGCAAAACCTACAAAAACAGTTCAGAAATGAAGTATGCCAGAGCGGTGCCCTGGACATGGAAGATCTTGTGCAGCTTGGGAAGAAGATTGGTACCTGTCCTTACTATGGATCTCGGAGTGTAGTTCCAGCAGCTAATCTTGTGATCCTTCCCTACCAATCTCTTCTCTTAAAATCAGCTCGCGAGTCACTTGGTCTAAATTTGAAAAATAGCATCGTTATTATAGATGAAGCACACAATCTAGCGGACTCCCTCACCAATATGTACAACACAAAAATTACTTTGTCACAGCTTGATCAGGTGAATTCCCACCTTGAGAAATACCTTGATAGGTTTCGGAATCAGTTGGGAGCTGGCAATCGGCGATACATCCAAATTTTGATGGTTATCACTCGTGCTTTCCTTCGGTTGATACTTGGTGACATGGATACTAGCTCTGCTCACTCTTGCCATGCTGAAGAAGCTCTTGGAGAGAAAAATGTCTGTGTCTCTACTATGAACATAAACGACTTCTTATTTTCCCTCAATATTGACAACATCAATTTGGTTAAATTATCTCGGTATTTAAAGGAAAGCAATATAATGCACAAGGTCAGTGGGTATGGAACTAAACTGGTCAGTTTACAAAGTGGTTCGGTGCTTCAAGATAGTGGAAACAATAGTCATGAAGGAAGCAGTCTATCTGGGTTTCAGGCTTTAGTTGACATCTTACTTTCACTTACAAACAATGATAGCGATGGGAGGATGATAGTTTCAAGGTGTACATCCACATGCTCCAGACAGGATGAAGAAGGGTACCTAAAATATGTCATGCTTGCTGGCGAGAAGATTTTTTCTGAGATTGCAGATCAAGCACGTGCTGTTGTACTGGCAGGAGGAACCCTGCAACCTATTGAAGAGACAAGGCAGAGACTCTTTCCGTGTTTATTGCCTGACCGATTTCATTTCTTCTCATGCAATCACATTGTTCCACCAGAGAGCATTTTGCCAATTGCGGTTTCCCGTGGACCCTCCGGCTGCTCATTTGATTTTAGCTACAATTCAAGAAGCTCACCAAGCATGATAGATGAACTGGGGCGTTTGCTATGCAATCTGGTGGGAGTGGTTCCTGAAGGGATTGTCATGTTTTTCTCTTCATTTGAGTATGAAGGCCAAGTATACGATGCATGGAAGGCTTCAGGTATCCTGGCAAGGATTCTGAAAAAGAAGCGTATATTCAGGGAGCCCAGAAATAGTATGGATGTTGAAACTGTTCTTAAGCAATACAAAGAAGCTATTTCATTGCCCCGTGCTGATTTAAGAGAAGATTCACAAATTCATGGAGCACTGCTTCTAGCTGTTGTTGGCGGAAAGATTTCTGAAGGTATCAACTTTAGTGATGGAATGGGCCGATGTGTTGTTATGGTAGGACTCCCTTATCCAAGCCCATCTGATGTGGAACTAATGGAAAGAATAAAGCACATTGAAGGACGAAGTGAACCAAATGCAAATAGGCATGTGGAGCTTGCAAATAGGCATGTGGAGCTTTTGGGTAACGACACCTGCACTGTGGATGCTGTTCAAACAGGTTTTGACATCATAAGAAGTTGCAGGCGAAGGGGAAAAGAATACTATGAAAACCTGTGCATGAAGGCTGTAAATCAATCCATAGGTCGAGCAATCAGGCACATTAATGATTATGCAGCAATCTTGTTGGTGGACTCACGTTATGCATCCAATTCATCAAAAGGAAGCTTGTCTCACCCAACAAACAAGCTCCCACAGTGGATAAAAGACTCCTTGGTTTCCTCCACTGAAAACTATGGGGAAGTTCATAGAAGGCTTCATCAGTTCTTTAAATTCCACAAGCAGAGACGATATCAGTAGAAAAAACCCCCTGTGAATACATGCATTTGATATTTAGATCTGTCTTTCCATGGAAATTAAGGTGTCGGCAGATGTCAATTTTCTGACTATTGTTCTCATAAGCATCTTCGTCTTCATCGACATCATTATCATTATTATTGTTGTTATTGTACCTTTTCGGTTTCCTAAAAGCTGAGATTTTGCTCTCTGTTGCCATTATGTTACTGTTAGGCATTAAAGATATTTTGGATGACATCGAAAA
>BMK_Unigene_023958
CAGGTCAAATATTTATCAATTCAATGGAGAATATGCAGCAATAAAGAGACCCTTTTCAGTTTGGCTCTCTTCAGCCTCATGTCTCTTATCCAAAGAGATCTCCCTCCACTAGCTTTCCATCACTCTATTCAACCTCATATCCATTATCTCTAAAAGGTCTACCTACCTACATACACCACCCAGTCCTTCCATTACTTCCAAAGAAATTCATGTACATGGATAGCAAGCCTGCACTTCTTGATTCCAGTTTGGCTGTTGCTCTCTGCACATTCTGTCCTGTTCATGGACATTGATCACTCATGTTCTGGACATTTTCTGTGGTGGTTCCATTACCATTACCATGACACTAGCTCTTAGCAAGCAAGGTATGCAACTTGAAAGATTGATCATCCCTAACATTTTGGGATCTCATAGTTTCATTCTCAATTTTCATTTACAAATACTTCAGTGATGGATGCTCAGCTTTTGAGCAGGCAGTCCACCTATAGAGCCCAACATTGGGTCACCCCTTGACCAAATAACTTCAATCAGATTATTATAACTTATAACCAGCAATTGGAATAGAAGACAGTCATGTTCCACATATAATGACATGATCTACTGTTTTGTCTGGTCCTTTGGCATAAATCTGAGGGCCAGCAGGAAGATGATTAAGAAGAGTGAAGAGGGGCATTTGCATCTCAGATCATATAGATATCATAAAGTGTGCCCTTAATCTGCATGCTTACGGATGGAACTGTCCAAGATCAACCTTTGCAATCATGAGATAATCAGACCAATCACACAGAAAGGGACTGAAATCTCACGTTATGATAATAATTATGAATCTCATCAAATCTCACTTCTGTTGTGTTTTATTCCCAAGCACTAAACCACCTAATAATTCAACTACTCTGTTGTAGAGAAGCCTGCAACCTGAACAATCTCTTCAGTTGTGAGTTGCAGAGACCACTGCCATGTGCTCAATCAGATCCAATACTCGGTTACTGAACCAAGCCACAGAATCTCATGTTAACAGAAACATTTCAAAGGGGGAAAGGAGGCATGAGATAAAAAGATAGGTTTAGGCTTACCTGTATCCCCACTCATTGTCGTACCATGAAACAAGCTTCATGAAGGAAGCACTCAATCCAATGCCGGCCTTAGCATCAAAAATACTTGACCTCGAATCACCAACAAAATCACTAGAAACAACATCCTCATCTGTGTACCCAAGTATGCCTATCAAGGGCCCCTCAGATGCAAACTTTATGGCCGCTTTCACATCATCATACGACGCGCCTTTCTCAAGCCGGCATGTTAAGTCGACAACTGAAACATTTGGTGTTGGAACACGGAAGGCCATCCCTGTGAGTTTCCCACTGAGTTCTGGTAGAACTTTTCCAACAGCCTTGGCTGCACCAGTCGAACTGGGGATAATGTTTTGGCCAGCCCCACGGCCACCTCGCCAATCCTTCATTGAAGGGCCATCAACAGGCTTCTGCGTTGCCGTTGTTGCATGCACAGTTGTCATTAGACCTTCTGCAATACCAAACTCCTCGTGGACCACCTTGGCAAGGGGAGCAAGACAATTAGTAGTACAGCTTGCATTAGAAACAATATTCATACTCGGCTTGTACGTTCCCTCATTTACTCCTACCACAAACATGGGTGCATCAGCTGACGGAGCTGATATGACAACTTTTCTGGCACCACCCTTTAAATGGGCCGATGCCTTCTCCAATGTTGTGAAAACCCCAGAAGATTCGACAACATATTCTGCCCCATAATCACCCCAAGGGATCTCTGCTGGATCCCTTTTGCTTGTAATCGCAATCCGCTTTCCATTTATTTCCAGGTTTGATTCATCCACAACCTTAATGCTTCCCTTGAAAACACCATGTGTTGAGTCATACTTAAGCATGTATGCCATGTATTTGGCATCAATAAATGGATCATTGAGCGCTACCACTTCAATATCATCCCTAGCTGTGGCTATACGTAAAACCAGCCTACCGATCCGACCAAAACCATTTATTCCAATCTTTGTCTTCCCACCGCGTGACAGGTGAGTGACTGTAGGTGGTATCTCAGTAGCAATGGCTTTGATGGGCTGAAAACTTCTAGCAGCAGATATCTGTAAAGAAGACGCTTCTCCTGATAAAACAGGAGAACCAAAAATACCGGTCTCGATCCTAGTAGAACTTAGTCTCTGATTGACACCAGAACAAGATACCTTAAACCGATCGAGATCTCGCGAGTAATCACGACATCCATCAACCAGAGTCGCCGCCGCTGCATAGCTGATGGAGGACGAAAACGCCATTAAAGCAGATCTCTTTCTCACAACAGCAGCAGCAGAGAAGCAGAGAAACCCTAAAAAACGAAGGAAGGTGAGAAAGAAGGAAGAAAGGAATGTATTTATAAGAAGAAGTGTAGATGAAGAAGCAGAAGGTTTTTGGAGGCGGAGATCTTGAGGTGTTTGGTGCAGAGAGAAAAAATGGGAGTAGGTGGCGAAGCCCGGGTGTGTCCTTTTGTTTCCTGCTGCTCTCTGCGGGACTACTTCGAAACACACGTCCTAAT
>BMK_Unigene_023959
GTTATCGGGAGTTCCTCTCTTGTGTTATGGTTTGTGCCGCGCCTTAGGGCTGGAATCCTTTTGGATTCTATCAATCTCCTGGAGATTGGTTTACACTTCCGATCGAGGACTCGGGACTGCGCCACATGTGTGCCTCTATCTGTTGCAGTTGCAGCTTTCTCTAAGAAGCTGTGCTTTCCTGCTCTCTCTCTCTCTCACTTGGTTTCCTTTTGTTTTATTTCTTTGTTGGTGATATTTCTTTTAGTAAATGAATCATCTTCAAGTATCAAAAAGTGAATTATGAGGTGTGAGACTGAAAAAGAGTCAGGTACAAGAGTTAGCTGATGTGTTGGGCTGCACACCACTGGAGAAATTCCCTCTTTGCACCTGGTCGGTCCTTTATGTGTGGGTTTGGGTTCAAACAGGCTTTGGGATCCAATAATTGAGAGGATGGAGAAGGATATGGTTGTTGAAGGAAAATTACTTATCTTTAGGCGACATGATCACTTCCTTGAAAGTAGTGTTGACGAATACCCCCATTTACTGCATATCCTGCTTGAGGCCTCTTGGTATGTCATAACCAGCTCAAGAGGCTTCGATAGGTATTCTTATGGCAGGGCTCAGAAGAGAAGAAGAAAAAAACCAGTAATAGATGATAAACAGTGTGTTAGGAAAAAGAGAAGGGCATGCTATGCATTAGACCACTAGGCCGGATGAATAAAGCTTTGTTGGGACATGGTGACATAGATTGGATGGTGACCCCAAGGGCCTGTGGATAGAGGTGTGTATAACCAAGTATGGGGTGTTCAAGAGCAGGTGGGAGGTCCAAGTGGGTTTGGAGCAACACTTAGGAGTTTGGAGAGCGATTGCCTCACGGCTGAAAAGATTCACGGGTCTAATTAGGTTCAAGGTGGGCAGTGGGAGGAAAATATGCTTTTGGCCCAACACTTGGGTTGGTGATAACCCTTTGGCATTTGCAAAACTCTTTGTTTTGATGTGATTGTCAATGATTACCTGGAAAGGTAAAGGAGGTTATATGTTTGGGGCCTTTGGGCACTTGCCTGTGCCTGTGAAAGACACCTGACTGATAAAGAGCGGGAGATATCAGTCCATTTTTATGCTTCTAAACTCAGTATTCATTCCAGTGATGGGGGTGAGGTTTGGAAGGTATGTTGACGAGCAAAGGTGGTGCGATCAGTGATATAGGGAGAAGTTGGATCTCAATGGTCCTGGTGAGCATCAGAAGATCAGTGCGCCCTGTAGAGCTGCTGCCTTAGATTGGATTGCCCTTTGAGGATTCATCTTGACAATGGATACCTTTGGCATTGTCAGCTCATTGTGGTTAACACTTGCCCCCTTTGTTTGGCTGATGCTGAGTCGGTAGATCATCTCCTCCTCCAATGTCTCTTTGTTTCATTGGAACTCAGTCCTCTTATAGTGTGGATGCAGATGGGTTCTCCCCAACTCTTTACTTATAGATGATATGAAGAATGAAAAGTTGGTTTCAAACAAAGTAGAGGTAGGATTCTTTGGTGTCTCTCTCTCATGTCAGTGATCTGGAATATCTGAAAAGAATGGAACCCTTGATGTTTTCACAGTAAATAGTCTGATAAGAGGTTGTGGAAGACTTTCCTCAGATTCGTGGTAACATCCTAGACCTCTATTTTGGATCTATTACTGGGTGTGCAGATATCAATCATAGAGCGATGCTGGTTGGAGGTGGCTACTTCCTCTGGAGTAGTGCAAGGACTCCACCCAAGATGGTCCCCCCTCTGATTGGTACTTCTAAGCTCAAATTGGACTATAGTTCCTTGGAAATCCAAGGATGGTAGGCATGGGAGGTCTAATTTGGGACAGTACATCTACCATCATCTTTTGCTTTACAGGCCCTGTGGGTCACCAAATCTTTTAACATGAAATAGTTAATGGCCATTTGGGAGGGCTACATCTGGCCAAGACGGTAAGAAACCACCAAGTTCAAATGGAAGGTGACTTTGTTTTGGAATTTGATGTGCCAACAACAGCTGTAAAACCCCATGACTGTTGGCATATTTGGTTAATCAGGTGGCAGATCTTGCTGACACTATAAGTGTCTTTTGCCTCATGCATTGTCTGCAAATGAGGAGTCTAATATTCTGGAAACCAAGGAATAAGGATACAAGAAATGGCTACTGGCTTACTGGCAATGTGGTTCTCTTCCATTTGGAAGATCACGCTGTTCTCCCCATACTTGGGATTAGTTTGTATATTTTGTCTTGATGGGTCTGGTTTTTTTGGTTTTGTATCCTTCATCCACCTTCCTTCAGCATATACCTCTTATGCTGTATATACTTAGTTACAATATTAATAAAGCTGTAACTTTCAAGAAAAAAATGTATTATCTTGGAGCAACGCCTTATTTTGTAAGGGTGATTATATATAATATAATTCCCAGCATTGTGAATTATATTGGAAAAAATGAATTATCTTGGAGTAACGCCTTATTTTGTAAGGGTGTTTATATATAATATAATTCACAGCATTGTGAATTATATTGGAATATACTTTATTTCTATTCTAAATACTATGCAAATTCTCTTCTTGGAAATGCAATGCCAAACATATCTAATGATGTGTTTGATAACAAGAATTTGAAGAATTCTTGTACGGAGAATTTCAAAGGCTCTTAAATTCTTATCATAAATTTTACCTCTTGAATTCCCAAATACCAATCTCCAAAAGATATTTTGGAATTCCAGAATTTGGAGCATTCTGGAGGCTATTTTAGCCATTTTACTATGGTTGGTTTCTGAACTTCCCTTTATTAAACATAGAACTTCAGGAACTTAGGTGATAAGTTTGACAAGCATTTGGTATTCCGACACAATCCAAATTCACTCAGAAATTCCCTATATCAAACAAACCCTTAGTTTCATGAGTGTTATGTTGTAATCTAATTTCGATATGAGGTGGCCAATTCAAGAAATCCCAGAACATATGATTTGTGAATTTGACATAACATTTAAATAAATTTAAATAAATGTTTAAAAATGGAACTAATAAAAAAAATAACTTCAATTAAAATGATAAGAAATTTGTGTGCAGAGTCTACATACTGTAGATTTGAATCTTGAATCATAAAGTGGTAGAACAAAAAAAATACATCTAGATCCAGGCAAAGACATAGTGGGGCTTTAATGGCATCAATGGTAACACAGCAGTTCATTCAAATCTTTAACCACTAGATGAAGAAACCCATATTCTATTAAATTGTGATTTGTGATAATTAGAATGACTTAATGATGATATCAAATTGTATATATTATGATCAAGTAATGCGAAGGTGATGGGGACATTATGCCTAATTCCCCCAATTCCTTC
>BMK_Unigene_023960
TCGGTCATTTTCATCAAATCCCGGGTGTTTTTACCAAAACTCCAAAAATCGTTTAAAAACCTCCTGTCTGTTTGAAGCTCGTCTAGGGTTTTTCTAGGGTTTTAGCTTTCAGCCACAGAAACCCCCTTTTTTGAACCGCCATGGCTACAGATCTCATCAAAACCAAAGCAATCTTCGAGGAGGAAGATGAAGAAGGCGAAGAACAGATTGAGAACTGGGACGATTGGAAGACTGACGAGGAAGATCAGGACCCTGATTTTCTCTGCCTTTTTTGCAATCTGAGATGGAATTCAATCGAACTCCTCTTCGATCACTGTATTTCGGATCACTCCTTCGATTTCCAGAGCATCAGGAAATCTCTACTGTTGGATTTCTATGGCTCGTTCAAGCTCATCAACTACATTCGGTCTCAGGTTGCTGAAAACAAATGTTGGAGCTGTGGATTCAACTGTCAGTCCAACAAGGATCTCCAAGCTCATTTACATCCGGGAGTCAACTTTGAAAAAGACGGAAAACTACCTTGGCAGGATGACATATATCTGAAACCGTTCATGCAAGAGGATGCTGTCTTGCATAATTTTGGTGAAGATGAAGATGGTGAAGATGACTGTGCTATATCAGTTGATAATGAGGAATTGATGCAAGAGCTAGTCAATGAATATGACCTTAGAGAAATTAGCCTTGATGATGATAACACTTTAGGTATTGTGCCTTCCGAGCATGGTGCCCCAAGTGAAAATGGAGCCAAAGGATCATCCTTCTGCACAAGCAACTGTCTTAACGTGGGCAGTCATTTGGAGATGGGCACAGCCAATGGCACGGCTCTAAGAGAAGATATGGGATCACCCTCTCGGAAAAAAAAGGATAAAAACCTGAAAGTTTCTTTTGCAGGTGTTTCTGCCAAGGAAATCAAGAATGTGAATGAGAGTTATTTTGGGGCATACAGTTCTTTCGGCATTCATAGGGAAATGCTCAGTGATAAAGTTAGAACCGATTCTTATAGAGGAGCAATTTTGAATAATCCTTCTCTTGTGCACCATGCAACTGTCATGGATGTTGGTTGTGGCACTGGAATATTAAGCCTATTTGCAGCTCAAGCAGGGGCTTCAAGAGTAATTGCAGTGGAAGCAAGTGAAAAAATGGCTACTGTTGCAACTCAGATTGCAAAAGATAATGGCCTTTTACGTGAGGGAAACCAGAATGGAGAGAACACGGATCAGGTAATCACTGTGGTGCATGGTATGGTTGAAGAGCTTGAAAAATCAATCCAACTTCCACCACATAGCATCGATGTATTACTGAGTGAATGGATGGGTTATTGCCTCTTATATGAATCAATGCTCAGCTCGGTACTCTATGCACGAGATCGTTGGTTAAAACCTGGTGGTGCCATTCTCCCAGACATTGCTACTATTTTTGTGGCTGGATTTGGAAGAGGTGGAACCAGTATTCCGTTCTGGGAGAATGTTTATGGTTTTGATATGTCTTGTGTTGGCAAGGAAGTTGTAGAGGATGCTGCTCAACTTCCTATCGTAGATGTTATAGATAGTCGGGATATAGTGACCAACTCTGTGAGTCTTCAGACTTTCGATCTGGCTACAATGACTCCGGACGAGGTGGATTTCACCGCAAGCATCGAATTGGAGCCTAGGTTTGATCCTCCAGAGGACCATACAGATCCTAAATGCAGAACTACTTGGTGTTATGGTGTTGTTTTATGGTTTGACACTGCTTTCACAGGCAGATTCTGCAAGGAGATGCCCACTGTTCTATCTACATCACCTTATGGTCCCAAAACCCACTGGTCTCAGACCATCTTCACATTCAGGGAACCAATTGCAATGGTGTTGGTAAAACCTGACTCCATCTTCGATGTGGCAGCAGCAGTTGGTACCCATGAATGTCCCGCTGTCAGGATTGGGTCCCGCATTAGCATTGCCCGGGCTGCACGCCACCGTAGTATAGATGTATCATTGGAGCCTACGGGTATCAGCTTTGATGGTCGCAAGCGAAGCTGGCCGGTGCAGATATTCAATCTATGACATGATCCAATTAGTGACTGAGATTGGCTGTGTATTCAAGTTTATTATTATGATTTCCATTTCTCTTTCATATGCATTGTTTTTAAGGTTGAAGATAACATTTGGAGGTATGTGCTTTGAGAAATGATTTTGTGCTGCCCTCAATATCCAGTTCACCTTTTGCTTGATTTAAGCCATTTATGTGGTTGGTTACCTATGATGCCCTTCTAGTCTTTGGGGACACCCTTTGATTTCTGCCTTGCTCTGTCATCTAAATTGACATATCCATTTATGGAGTCATCTCTGTTGAATGTACATGTGTTACTTCCAAAGCCATTGATGGTCCTGCAAATAGACTCTACTGTGGCATTAAAAGACTAGAAAATCCACAAAAAAAGAATGCTTCAGGGGAAGACCTAGCCTTGCCACAATAATGAAGTCAGAATATCATAGCAGCTCTAGCCATTTTGCTAGCAAGGGAATGAAGAAAATGAAACGGAAAGAAAGAGAGTAGGTGAAGGAAAAGCAATGAGATTCTATTACTCTTTCAACAACGACAGGAAAAAAA
>BMK_Unigene_023961
GGAATATAACAGAATTTACTCCTTAATACAATGTATGTTACAAGTTAAACAAATGGCATTAGAGACCCCTCATTTGGGCCTGGTGTCTCAATTGCAATGTAATAGGAGACAAACACCACTTGGGGCTAGTTTCATTGCGTTAAACCAGAGTTACTGAGATCCATACAAAGAAAATGCTTCCCTGTCTTCCTTTTCTTCTTAACCAGCAAAGAAAACATCATTCTTCAAATATGGCAAATAAGTTCATCTCTGTTTCCCAGTTTTTCCAGCTTCAACTCCTTCCAGCTGGTTCCCTTCCTTCAATAAATACGTGAAACTGCGGCTTCTCAATGTCATATCCAGGACATGCATGCAATTCACGGACATTGAGGGAGGTCTATGTAGGGGCCGCCCAATCATCCCAACTCTTGAATTGAGGGCCTTAAAGTTTCAAAATTTTCAACTCATGGAAAAAAGAAAGTACATTTTTCAAAAACAAAATTGCATGATAAATCCCACAGATGTTTCAGAATGGAGTTAGTACCATCAATTCACAGGGAATAGTGAGTAGGAGGTTGTCAGATTGATCATAGGCAGGCCACAGATTGGGCTGCTCTACATTTTTATTATCAACACGATTGCCTGTCCTTCACGCATGACCCACCCCAACAGATTCAAGCAATGACCAAGCACTCTCTAACTCATGCTTCTCTCGTTCGTTGATTGATGCATTCTGAATCTCCCTTTCTACTTGAGAGTATGTCTCTTGCAGAGAAGCTGACATCAGTTCAAGCTTTTCCCAGCTTCCATGCTCACGTCCCACCATCTTTATACACACAAAATGCAACATACCTAAAACCAGCCCAAAGTCCTGTCTTTCCAGCCCAACCATCACAGTTCTAAGAAAGATGGCGCCAACTGCATCCAGTACCTTTGGGTTCCCTTTCTTCAACAACATAACCACCATTTCTATAAGCTTCCTGAACATAGAAAAATCCTTCATGTCATAAACCTTGTCTATCCGCTCATCATTGTTTACTTCACTTAGCTCACAGAACTCAATCTTGCACAAAGCTGTAAGCCATTGTGAGCAATGGAGCATCCTATAATGAGGCAAAACTGATGCGTCCCCATCCTTCGTTGCCTTGATCAGAATATGCCAAGAGGACAATGCCAGGACTAGGTCAGGAAGCCAAGGCTTTGCCACGGCAATGAGGTATGCTGCATGCTTCGAGCCCAGATGAAATTCAACTGTAGTGATTAGATCAAGAAGGTTGCTAGTGAGATGGCTGGTTTCTAGGGATGGCAGTGAAGATTCGTTAGCATTCTTTAGCACTAGATGAAGTAGCTTGGACGCATAAGTGAAGGAACTCTTGATGCAATTAAAAGTTTCTCTCAAATCCTCCTCGAACAATGAATCATGGTCTGGGAGATTTTTAATGGATGAGATGACATACTGCGCATACGCTGATGCAAACCTTAAGGCCTTCGGATGACTGTTCAAAAAAACTTGCATAGAAGCAGCATCGACAATGAACTTGAGAACCGTGGTGGCCATTTTCACCGTGTTCAAAATCCTCTTCGCTACAGGTGGATCAGTTTTATCTCCAGCACCATCTTCAGCTGTGTTTGAGACATCAGCGAGAGCTTCTCTTCGCTTGGATTTTCGACGATTGACTATTTTCTCCTCTCCTTGACAAAGGCTGCTAGACTTTGCAGAGATGCTTACATGGAAAAGCTTCTCTGTGCAGTTGATTAGATGGTTCAGCGTAAGGTCCAACGTTGTTTGCTCAAGTGATGGTCTTGTTGATTGCGAACAATTAGTCCCATCATTGCCAATATCATTTGTATTGGTTAACTCAACACTTTGAAGAGATATGTGCATAGCAACCGCAGCATATGCCAAAACTGGTGATGTGTCCAGGGATTCACAATGCATGCAATGCTCAATATTTACCTGAGCAATTACCTTCAAAGCCGAGAAAACCAGGTTCAACATTGGCGAGTTCAACACAGAATTCCGTGTCTCTACAGACACAAGCAGGTCTTTGATCTGCCATGCACTCATTGAGGCAACAAGAAGCTCATACTCCACACTGGACATGCTAGAATTCATCGATCTTTTTCCATTTGAATGACTTGATTTAATGGAGGATTTCCTGGACAGTCTTACCTTTTTCCTCTTTACAGATGGCACATATTGTTTGGGCATTTCCAAGCCAAATTTTTCATGAAACCCAAAAGCAATTTCTTGCAAATTGTTTGCTAACGCTTCAAACAACTCATTGAATCTATCACAAGACAACATTAACTTATGGGCCGCACGAACTTCTGCTTGCCTATCAACGTTTTCCGACAAACCATCACAATACATGATTAAGCACATGCAATGCTTAAGAAGCCCAGACACGTTATCTAAATGAACCATTGAAGCAATGCTTAAGACAGAAGTTCGTGAATGGGGCGTCTTTGCTGCCATGAATAAGGACTTCAGCTTTTCACCTGAAAATAACTCATTCAGAGCAACCTGACTAGATGATTCGGTCGATAGATTGCGACATATGTTGGCAGCACCAGCAAAAAGGCCATCAATGTAATTTAATTTCAGATTGTCAGCAGACAAGATAAAATCAACACAGACTCTAATAAGTTCCATCAGTGATTTTAGAGATGCTCCTTCTGATAAAGCAAATTCACAAAACCGTGCAGCAGCAGTAGGAGACCTTTTTATAAGTGCAATAAACCGGTTGCATGCCTCTTTTGAACTTACTTTCAAAGGAAAATAAGATGGCATTAGCAGCCTTGTTATTTTTTTAGCGACAAGTGAATGATCCTTTGCAAGAGATGACAACAAGGTATCTAAACCAACCACCTTATTGAATTGAAAAGTCCGAATGTCTCTCACAGCTAGAAGAAGATCGGCAATGGCCACTCGAATAGAGAGAACAGGATCCACAAACATCTTCCCAAATCTTGGAAGAAGCACTTTAAGAAGTTCATGAGTTTGTGGATTGCCAAGTAAATATACAACTCCATTCAGTGTCGAAAGTCTGACCTCAGTGCATGTATCATATTGCATGTCGTCTACAAGTTTTGCTAACATTTTTGAGATTGTTGAAGGAGGAATTACTTCCCAAAATAGACGAATAATACGGAAACAACCTTCCACTGCAACAACTCTCACATCAGGACAGTCATCTACAAGCAATCTCTCCAATAAAAAGAATTGCTTGTGAAGCACAGTGTCTTTCACATCTTTTGTTGCATCTGGATCTTCAAGAGGGAACATATCTAAGAGTAAATGTAATGCATTTTGACGAACATTTGAGTTTGCAACCTGGAGTGACCGGAAGAGCACCGGCTCAACAAGCCGGAAAAGTAGCTTCTCAACCCCATCAGTAGTCCTCTGATTAATAAACCCTCCCAAAACCCTCCTCACCGAAGCCGCCAGCGATCTAGATCTAGCATGGATCGCCCCTTCAACCAAACCCTGCAAGAACCCATCCTCAATTTCACCCCTCAATTCACCATCAGCAGCCTTCCACCCCCGAAACAGAACCTCCCCATACGCCTCCAGAATCGACTTCCTCCCGAATGGAATCTGCGCCCGAATCATCGCCAAAGCCTCCTTGGTGAGCTGCAAATTCAATCCAAACAGCGATGCCACGAAGCGCCTTCCTTCCTCTGTCTTCAGATACAAAGGGGTAACAATACACCGGACGAGCAGAAGCTTCAGATCCTCAATACTCTCATCGTCGAAATCAAGCAGCGAGAGCGCGTCACGGAGAGCGCAAACCCTTCGGACATCGACCTTCTTCCCTTCCGTCAGCGACCGCGAGAGCAGGAAAGGGAGCGACTGAGAAATTAGGGTTTCACGCCCGGGGAGGTGCTCCTTCCACCACTCCTCGCACAGCCCGGCGATATCAAGCATGAGGACCGGGTCCGATTCGAAGAGTATGAGGCTGTCGTGGAGGGCGCAGGCGGCGGGGAGGAGATCGGACGGCGGGAAGGGCTTCTTGGGGTGGGAGAGGCATAGGCGGAGGATGTGGGTGTAGGTTCGCAGGGAATTGAGGAGGGTCTGACGGTAGGGATCTGGTGGAGGAGTGTTGGGGGACCTCCGGCAGGGGCGTTTGGACGGGGGCGAAGGCGGGGAAGAGGGGCCATCAGATTGGGAGAATGAATTGATGGATTGGGAGATGGAGAGATGGAGGGAGAAGGGGAGAGAGGAAATGAGTGGGGAGGAGGGAGGAATTTTGTGGATTAGGGTTTTGAGTGGGGGTTTTGAGGATTTTAAAGGGAGTTTGGAAGCGCAGATGAGGAATTCTTCAGGAGAGGAATGGAGAGCAGATCGGAGGGTCTTTTCCATGATTCTTGGTGTGTTTGATTCTAGGTTTTGGAGGGAGAGAGAGGGTGGGTGTCATGAGGAAGAAGATACTCTGAAAGATGAGGATCCCGCCATTTCTGAGGTTTGAAATTGGAACCAGTCGGTTTAATATGAAGGGTATTTGCTGATGCTCCCTAACTTTACTGTTAAATACAAAACATGGTTCTTTATATTTGTTTGTGAACCATGCTTTGGCTCTACTTTATAAATATTTTATAAAAGATGTCAGCTCTTTTAAGCTCAAGTTTATCATAAGATAAGTTTAAGTATGTG
>BMK_Unigene_023962
CAGCTGATGGTGGGTGAGTTCAATTCCCTTGTTATAATACTAATACTACTAATAATTATAAAAAAAAAAAAATTCAAATCAGACATGCGGACCTCAAGAATGCATATACATATTTGACAGGTTGCTGTATTACGTTGCAGAAGACTTGACATTGCTTTGATTATTGAGTATTCTAAACTGCCTGAGGTCATGAAATGAAAGGATAAGGGTGCTCCCCTCCAGGGAGATTTTCTGAGCATGGAAAAACATAGGGAACCCATACATCAAATAGTATGGATAGCCAGCCATGATATCCACTTGTACAAAATAAAAACCCAACCAAACTGTACATCTTCAAGGAGCAGTGAAAGCCCAAATAAGCTGTACAAACTTGGTGGCTGAGCCATGAATATTTCAAAACAGGAATCTGCATGCTGGTTCCTGCCACCAACATAAACCTGTATCATCCATCTATCCATTCACAAAGTTGATGAAAAAGGAATAACTTGTCATCAGCATCATCAATAAGAAAAACCTCATCCCCTCCCATCAGCGGGTTGGCTTGAAGAGGGAACAAGTGCGTCTTCTGAAATTTGATTTCTAAAAGTACAGCAATAGTATTGCTATCTGGCTTGGTTATCATCTTCCTCCGCAATATTGAATAAAAACTGTGGCAGAGAGGCAATCCGAGGAAGACTAAGCAGCAGCTCACTGAATGAATCTTTTCTTGACATTATTGGTGGTGCCTTGCAGTTCAAAATATCAGTACACTCTCCCTCAGCAGAACCACCCATCAACTTATCTTCGCAGGTTGAAGATTCAGGGATAGAATTAGGCTGATTGTTCATGCTGTGTACGTGTCTAATAACTGCATCTTCACTTTTTACACGTGCAGTATCTGTATCTTTCTGAAGGAGACAACAAAGGGAGTTCACCCTTGACATGAGGGACTGCTCATCAGATGCTGACGAGAACTGTGAATCACTAAGTAGGTAATGAGTCAACTCTTCCATCATTTCTCGACTCTCTGGCAATTTGCCTGGAGTCATCTGCTCAGAAATGCAATGCTCAATGTGACTTAACAAATCACTCACTGACATGGATTGTACAAGTGTCGGCCCTTTGACCTGAGCCTGACGACTTTGCTCCCTTGATTCTTCCTTTTCACTGCTTACAATCTCTTCAATGGAACATGTATCCATTACTGAGCTTGATGAAGGACTTCCCCGGTACATAGCTTCTGATACTCGAGCAACAGGCTCTAGAATTTCACTCAGTGAGGAAGATGACTGAGCAGCACATGATGAGGCATCATCATGGAAACCTGGGAAGGTGGATACAAAGTCGCTCTTCAGTTGGTCAAATCCATGGCAATTTGGTTCATCTAAGCCCTCAAATACAGAGCTTCTGGATTCAAAGAAAGGATCATCTAAGACTATATCTGGTTTTTGGCTCAGCAAATTCAGACGAGGATCACATTGGATAAGCTTTTCGAAATGCTTGCTTAATAAGCCTTGTGGACACTGCAGAAAATGTCTCTTATGTTTACTAGCTTGTCCATCAGTGAAATCTGAAGTTGCCTGCCATAGGGTATGCTTCCTAGGCTGTGGATTGGTCTCCCTGAAGAAAAGAGGCTGCCTGGCCAGCACTATATCCAAGGTTCCAGGTCCATTCTCAGGGCAAGTTGCCTTCAAAGCTGTAATATCCGACCATTGTATTTCTATTTTGCTCTTAAGCCCACCATCAAGAACTTCCCACACAAGCTTATGCTTTGCAAAATAGCACTTAGCTACTAAATCGCCTTCATATCTTGATACACGCTCCCATGTCCCTATCCTTAAGAGTGTCGCTGGAAAGTTGGAAGCCTTCAGCTTGTCCATAGTAGAAGCAACACCACTGCACTTTAGGTTCTTTTTTCCTATTTCATTATTTGCACCTGCTACTGTAGTAGTGTTGGATTGAGAAAGCTTCATTTGAATTAAATCCAACAATGACGGACTTTTTCTTAGCCGTAGGCCCAACGGACTAGGTTCAGCAAGGAGATTATAATGTACAGGCTGGGAGGAAAAGGAACTAGTTCCAGTGCTCCACTTCTGCTGGAGAGGAGCGGAGATCTTGGATCGCTTACTGATTGGGCCGTCTTCTTCATCGAGAGAATCTTCGATCTCCAACTTCACAGGCGGCTTGCTGTGGAGTTGAGATTCGGATGCCGGCCTGAAATTGCCGGGATTTTCGAGCTGAACCATCGAAATCACTTGAAAGACTTGAGGGACGATTGAATAGAACAAGAGAAAGATTGGATCCTTCTTCCTTCGATTTGATGAAACCCTAATTCGAAAGAAAAAAAAAATCTCTGCACGCGTTTCGGTCGAAGATCGCTGATTCCGAAAGTTCCGCTTCCGTGTTCTTCTTCGTTTTCGCCTTCTTTCGCTGGTAAAGGGCG
>BMK_Unigene_023963
GATCCTTCAGAATGGAATGAACCTGGAGTCAAGAACAGAAAGTCAAGCATTTTGAAAAAATAAAAAATAAGTCCTACTATGGAGTGGATTAATCACACCAACCTTAAGTTGATCAAACACAGAAAAGAACTACCATTATAAAAGATTATATGCTGATATAAATAAATAAATAGAATCAGCGCAGGATGAGAAAGTGTAGTGTTGTACAATTGTCTAACGCCACTTCAATTAAAAGCTATCTTTCTAAGACAACATTAGAACTGCTTTGTTGTATGGAACTGAATATTGGACAACAAGGAAATGACGATAAGCTAAAAGTATGGGCATTCTGAGATGGACTAATAGATTTAAGAGAAATGACTAAAAAAGAAATGAGTCCAAGGATATCTACCAGTGGCCCAACAAAAGAAGAAATCAAGGAATGTTGTATGAGATGATTTAAACACGTACACAAGTAACCAGAAACAATCTATCTGAAGTATATGGGATGTTCCAATTTCACCGAGCTAGGAGGAAAATAAAGACCTTAATAGAGTTAGAAAAGACATGTTAACTTGTGGAGTTATAGAGAACATGAATTTAAATAGGGTTGAACAGAGAAGAAAAACGCAAAAGGATAAAAAATAAATAAAGGGAATATCCATAATGATGATCAAGGATTAAAAAAACAAGAAAGACACGCTGCTAAAAGTATATGGAAATATATAATCCACATCTAAAAGTATTGAAGCATAACTTATAGCAACAAAAAATGTTCAATATGTGGGTTGTTTTGTGTGTGGGGCGAGAAAAGGGGAGGGAGTGGTTTCCATATTTATGCATACACTCAGGGACTGCCATAAATGGCCTTTGGGAGCCAGATCCTTAGAACCAAGTAACTCAGACATGGTCATGTCATGTATCAAGCACAAAGAAAAAATCTCAAAAAAAAAAGGGCTATCTGTATCAAGAAACCATGATCAACATTTGGTCTTGAATTGAATTATCTTTCCCATGCATCCAACCTGCCTCCTCCAGAAGCTTATGAAGATAATTTTGGCTACAAATTGGGGTTCAGTGAGGTGAGCATCTCACAGCTCTTTCATTTTAAATGATTACAACTGAACACTGTTAACTTCTATGTTGCTGTACAAGTTTTTACAATTGGTGGAGAATCTATCAGAAAATTATTAGCCCAGAATTATATGGGTAAAAGCTGTCAGATGCCCCACTTACAATTATCAAATAAATATATTTCAACCTCCAAGCAAAGAGATGGTTATGTTTAGAGATATACTCAAGACCCAGATGTACAATGGCAGCCATAAATCTTGCTTCTTCTTTTTTAATTCTTCAGAAGGATCGATCAGTAGCCCAAGCTCCACCAGAATGCTGGGTCCCGTGGTGATTCAGAATATTATATGATCCTTGTATCTTCTTAGCCAGCCAGTATGCTTCTTGCATATATTAATATTTTATTTCAGATCTCAAGCCAATAACTTCTTGCATTTATTAGTATTTTATTTCAGATCTCAAGCCTCTAGCTCGCAAGAACAAGGATTAAAGACTCAGCCAAGTCCGAGTCAACTCAGACTCGACCTTGAGCAAGTTGGGTCCCATGGGACTCAGACCCAACTTGGTTGAAAAGTGAAAACTGTGAGAAATAAGATAGATTCTACCCACAAACAACCTTCCTACTTCCCCCCACAACTTTCAACGACCCAGTGAAAAATGTGAGAACCAAGATAGCTTGCATTGCCTACAAATAACTTTTAGTGGAAGGACAGCAACTTTTTTCTTAATATTTTCCAGATCGTTAAGGTCAGAAGCAACTTTTGATTGGACATTTCTACAGATCATCTGTAACCTGATAAAAATTACCAATACAATGTGCGAAATGACACAAACCTTACCATGCTTGGGTTTCCAAGATGCCCCAGCCCCCAGGCCTCTAGCCCATGAAACCAATACATGTTACGAGTTGCGGTGCGACTTGGCAACCCAACCCGAAGTGGAACGAGTGGGATCCCAAGTCCAGGTTTTTCCTTGCACAAGAAAAGTGCTGGAATCTGAATAACATCTTAAGCAATTCAATGTAGCTTACAGATGCTTTTGAATTAGGTAGTATTCTCCGTGATTGCATCTTGTCGTCAATTTTTTGAGACTATTGGAATCAGTTTGGATTTTGATCTTTTCTTAGTTATTTGCAAGGGGCTTTTTAGACTTAGTAATTATCATGTATTTGGGAATTTGCTAGTTGCCATTTCAGGTGTCTGGTCGGTACTGTAATGGATATATTGCCTTCCCAAAATATAATAGACATATTTCCAAGCAATAATCAAATATGTCTAAAACATGTGTAAACTCTCTGTGCAAAAGCTATTAGCATACCGCATCAACAGATGCCTCAGC
>BMK_Unigene_023964
CCATTGCATAAAAATTCAGGCCCAATTGATAATCAGGTATAGACCCGAATACCAAAATCTATCATATATGAGAGAATCTACGATGTATTAGACTAACATTAACATTATTATACATAATAATATACTTTGGCATTGAACTGCGTCTAAGTATATGGACTTTTAATTTATTCACTGCATGCTGACCAAATGGGCTTGTTTGGAGAGGAAAAAGTGTAGAGAAATGGAAGTGGAGAAACCTGTCCATAGTACAAATTTCAAGTGTGAGCAGTTTGTCTTTTTCTGCCTTTTCTATTCATCTAAACGGGCCCAAAGGGTTCAGATCACAATCACAAATTTGGCAACATTTTCTATATATTGTGAGTTTGTGACCACAATGAGATATACTATTTTTTTTTTTAATAATATAGAGATATTCTCAAAATATTTGCAAGGAAATCATGCTCGGTTTGGAATAAGAATGGGAAGAAATATGAAAAATCTATAAAAAGTTATTTACAGAATTATATTATGTATTTAATAAGGACCAGCAGAGGGTTCTCACCTGAAAATTTTTGTGATTGTGTGTGTATATGTATTGTGTAAAAAGGAAAAAGTTTACCTAAAAGTCCAATTAGAAGCCATGGTGAGGCCCTGCCTTATCGACGACAAACGGGCTCCAGCTGGGCTTGGCAATTAGGCCATAGGCTGAATCCATGGATTCAAATTAGTGTGCCATATCTTTGTTAATAAAATTTAACTATCCAAAAAAAAAAAAGAACCATTATTTAGGTCACCCAAACAAATGAACTGTCATTTATGCATAATAGACCAAGTTACCTCCATTCACATTGCAAGGATCCAAAATCCAAATGGACTACTTACTTGGTTTCCTAATGTTTAGACTTTCTTCCTAACTTGTTTTGTGAAATTCCTTACAAGTTGGTGAGATGGATGGTGGAGGTTTTCCGATGCAAGACGATCGGACCGACGGTGCCATCTGCCTACCTGGACAAGAGCATTGAAGGGGACACCAGTTATGGCATCACTCTCCATGATCAAAATGCTGAGTGCATGAATTGGCTAAACACAAGAGAAACAGGATCAGTTGTATACATTTCATTTGGGTCCATTGCTGAACTGGTACCGGAACAGATGGAGGAACTTGCATGGGGCCTCAAAGGTTGCAACTACTATTTCTTGTGGGTGGTGAGGGCATCTGAGGAGGACAAGCTCCCCAACAAGTTCAAAGAGGAAACCCAAGATAAAGGGCTGATTGTGAAGTGGTGCCCACAATTGGAAGTGCTGGCCCACCCCGCGATCGGGTGCTTTGTGACACACTGTGGGTGGAACTCCACACTGGAGGCATTGAGCTTGGGTGTGCCACTGGTTGGAGTGCCACAATGGACAGACCAACCCACAAATGCAAAGTATGTGGAGGAGGTGTGGAGCGTGGGGCTGAGGCCTAGAGTGGATGAGAAGGGGATTGTGGGGAGGATTGAAATGGAGCATTGCATTAGGGAGGTGATGGAAGGAGAGAGAGGAAGAGCCATCAAGAGGAATGCTTGTAAATGGAAGGAGTTAACTAAAGAGGCT
>BMK_Unigene_023965
GGAGGTGATGGAAGGAGAGAGAGGGAGAGACATCAAGAGGAATGCTTGCAAGTGGAAGGTGTCAGCTAAAGAAGCTATGAGCCCTGGTGGGGGTTCTTACACCAACATTGAAGAATTTGTAACTACTCTTTCAACCTTGGCCAAAGAGTACTAGGCTTTTCTAAAATTATTGTTTTCTCAAAAGCTAGTGAAGTGGTGATCAGAGCTATTAATAATGGAAAGATGGAATAGATCATTGAATGTGTAATTTTGGACTGTTTTTAGATTGCTAGTTCTTCGAACAGATTGAGTTTTTCTATTCCTAAGAAATTAAAAGGTGTTGCATGAGGATGGCAAAGTTCGC
>BMK_Unigene_023966
ACCATTTCTTCCTTTGCAGCACCTAAATCGAATATCTAAATAGTCAGTGATCAGCACCACAGCATTACTCACATGGAAGACATAATCAGACGTGTACATATGTGCTGGTTCAGTTTCAAGTCCAACTACAAATGTACCCCAACCAAGAAAATAAGCAAACCAACCAACTGAACTGAATTATCACATGCCCAACAAACGTGGACCACTGCCAAAGAAAACTTTAACCTTAACTTTTACAGCCACTAACTGAATGATGTTATCATCAAATTTGTGATTTGGGAGATGGCCCATCACAGTGTGGCCCCCCTAAATGAGCAGTCTAGATCACCTGGACAATATGTAACACAACTGTAAAGAGAACACTTCTTCAACAAACAACATGGGTAGAAAGCAGTGTATAGTTCAAGCACGATTGATATAAAAAACCACCATCATACTAAAAGGTGAGAACAAAACTAACACGTTTCGATCACAACTCATTTCAGTTGCATGAAAAGGAGACAGCATATAATCGGATGCTTGATCGATCATATGAACGCATGTATGGAAGCAAGTTCAAGGGCTGCTTTGTTTCAGTTAGATCGACAACAGAGAGATGAGCTTCATCAGCTAATCTCAAAAAGCAATTGAATGTGTTGAGGTTACGGATGACTGTTGCTAAATAGGCCACTGTCCCTTGCTTTTTCTGAGATCCACCATTTGATGCACCACTACTGCCTGCATCATCTTGAAGGGTACCCTGTCCACGACCATTCTCATTACATGCTTTCAATTCCTGGGGATTGGACCTACAACAATTTAATTCTGATTCATCACATTGAAATGATGTATCCTTCTTTGAGAAGGATGCACAGTCGTTGATACATGGGTGCTCGCGAGTTCCATTATGGTTGAAATCGTACTTTTCACCATAAGCATCATTAATTCTGTCGTTATCAAAATTCTCCATCATCCCATCACGGCATCTTCCGTTCGCTTGATGATGTCTGAATTCATTTGGTGTCAAAAGAATAGCAAGTACTCGAACAAGATGTGGCACACAGGAAGGATCATAGATTATATCTGCACCCAAGACTATATCAGGCTTGATGCCTTGGAGTTCTTCTTCTGATGCAGATTCCCATGGAAGGTATTTGCACTCAATCTGAATTTTAACAACTTATACATCAACATTAATGGAGTCTTCATTAAAAAAACATCATTAGAAATTTTCTTTCAGCACTATTTACATCATAACTTCTGCACATGGATTTAGAAATATGGCTTCTTCTTCGGTTTGAACTGCTTATTCACAATGTAGTGGAAAAAAATAAACGTGATGTTTTCATAAGCAATGATCTAGAGCAAAGATCCTATAGTATAATATACAGTGCATGTTGCATTGGGAGCTCGGGTGAGCCCACCAGCTATCCTGGTGAAGGATACAAGAGGGGTACTGGCTTTCTAACTTTCCATTTTGTAGGCCATTCATTGGATGTAAATGGTCATCTAACCATGGCGTTTCTAGCCCACATGAGATCACTGTGCCCTTTTATCTGTTAGCCCACCACAGCAGCAGGTAACCCCTCATGGACCTACAATGCAGCCAGAAATCTATTAGAAGATAAATGTCGCTCACCAAATTGAGATTATAGTAAGTTTTTTGTGGCCTCAGGGTTTCAGCATTCAACTGGTTCAGTTCCAAATTAGACTTCATGTTTCCTAAAGTTGACAGGTCACCATCACTCAGTATAACCTTGGAGGCATTCACAAAACTAAGAGATATGCCAACTAGACCGACTCCTGATCCAACCTCAAAACAAGACTTATTTGAGAAGATCTCGGGATAAGAAAGTATATACTCTGACAAGAAAAGACTTGATGGCCAAATGGAACACCCTGTATCTCCTTTGAGCATGTTGACAGAACATTGAAGTGGAACTACCAACTTCATTGGCCTTGAACTCCGGTCTCCAGGGCGACCATTAGGGAATAAAAATGAAATGCTTTTACAGACTCTTGTGTTTGATTTTAATAAACCATCATCCTTAAACGAAGTCATATAACAGGCATATTGTTCATATAATCCATCCAACACATCATGACCACTCGATTCAACAGTGACAATAAGCTTCTTCAGGAAATTTTTTATGTATGAATGGTTCAGAACACTGTTTCTTCCCACAACATTGTTAACACATTGGTCCCAAACGAACCTTTGGACTCCCTTAGTGATAGATCCTCCACCGCATTCTTTGGCTAAGGAGATTAGGCAGTCTGTAGGTTCCATGGAAAGAAAAGCTGCAACCAGAAGCTCACACATGGGGTTTGAAGGATCCATAATCTTTTCTTCTGCTTCTTCTCCTTCCATGGATTTACTCATGAAAAAGCTGTCTTGGGTAGATTTTCTTCCTCTCAAGCGTAGTACAATAGAAACGGAACTCAAGTAGGA
>BMK_Unigene_023967
GTATTCAATTTTTTTTTTTTTTTTAATTTCTGTGGGAAGCTACAGATTTGCATTGCGTTTTTTCCGAGAATTTGGAGGGAAAGTTGGGATCTTTGTGAATCGAGGGGTTGAATGTTGTGATTTGAGATTAAGAACTCCAGATCTAAGCGCTGGATTTGTTGTTTCAGAAGACTTGTAGCAAGGACAGTGTTTTTATTTTTATTATTTTAATGAGAACTAGGTTGTAATTTGCATTCTTTTGAGTTAGAGATGTGTTTGGGATAGATAGGTATTGGAATTTGATGGGGAAGTAGCTTGGAATGGTTGAAAAAGATGGCGCTCAAGGCCCCACCTACGAAAGCTGCTGAAATTGCTATTCAGTCGATTGGAAGGGGATATGATATCGCCATGGATATTCGACTCAAGAGCTGTAAGGAGGGTTCTCCAGATCCGCGTTTGATTGAGCTCGATGACGGTGAGGGAAGAGATATTGTTCTACCTGGTGGTTTTTCAATACCTAATGTTCCCAAGTGGATCAAGTGTGATAAAGGAGAGCGGACGCGGTTCAGGTCGGATGTTCTCTCCTTTCAACAGATGTCGGAGCATTTCAACCAGGAAATAGCTTTGCCTGGTAAAATTCCATCAGGGCTGTTCAATGCCATGTTCGAATATTCAGGATGCTGGCAGAAAGATGCATCCAGCACTAAAACTCTTGCTTTTGATGGGTGGTTCATTACGCTTTATGCCATTGCACTAACCAAATCCCAGATAGTACTGCGGGATCATGTAAAACAAGCTGTTCCATCATCATGGGATCCTGCTGCTTTGGCCAGTTTTATTGAGAAATTTGGTACCCATATTATTGTGGGTGTGAAGATGGGAGGGAAAGATGTAGTTTATGTGAAGCAGCAGCATTCATCAAATCTGCAACCTGCTGAAGTTCAGAAAAGGTTAAAGGAGATGGCAGATAGGAGGTTTCAAGATGCAAATGGACAGGTCCACATGGATCCAGAAGAAGCATTTGGGAAGGATAAGTCTGATATCAGGGAGATCCGATTGAGGTTTGCAGATTCCAGCCCATCAAGGTCTTACTCAAACAAGGAGAATGTCGTGGGTATTATTTACAAGAGGAGAGGCGGAAATGAAGATAAGAGTCTTCCTCATAATGAGTGGTTAAATAGTGTTCAAACTCTGCCGGATGTGATCTCGATGTCCTTTGTTCCAATTACCTCTCTCTTGACTGGGGTTCCCGGGAGCGGTTTCTTGAGCCATGCCATTAATCTCTACCTGCGATATAAACCACCCATTGAAGAACTCCATCAGTTTTTAGAGTTCCAACTGCCAAGGCAATGGGCACCGGTGTTCAGTGAGCTTCCACTTGGGCCACAGAGGAAGCATCAAAGCAGTGCATCCCTCCAGTTCAGCTTCATGGGTCCCAAGCTTTATGTCAACACCAGTCTGGTTGACGTGGGTAAGAGACCAGTGACTGGCCTCAGGCTGTATCTTGAAGGAAAGAGAAGCAACCGATTAGCAATACACCTTCAGCACCTTTCCTCCCTTCCAAAAACCTTTGAATTACAAGATGATCCTAGTGGAGACATACCTCGTGAGGCCGATCGCAAGTACTTCGAGCCGGTCCAGTGGAAGAGTTTCTCTCATGTCTGTACAGCACCAGTCGAGTCCCTTGATGACGTCTCAATTGTCACCGGCGCAAAGCTCCATGTTGGGAACTACGGCTTCAAAAGGATCCTCTTCTTGTGTCTCCAATTCGCAAAAGTCTCCAGAGCAATATGGGTCAAGAGGCCCGAGTGGGACGGTTCCCCTGGATCTGCACAGAAGTCTGGAATCATCTCATTGTTGATAAGTGGCCACTTCACACAGGGCCTGAAGCCACCCCCACGGCCGAATGATGTGAACATCAACTCTGCTGTGTACCCAGGTGGGCCACCGGTGCCTGTCCAAGCACCTAGGCTGCTGAAATTTGTTGACACAACGGAAATGACGAGAGGCCCACAAGACATGCCTGGATACTGGGTTGTGTCTGGAGCGAAGCTGGTTGTTGAGAGGGGCAAAATCTCCCTCAAAGTAAAGTACTCTCTCTTGACCGTGACATCGCCTGATGATGATGAATTGTTGTAATCACATGTTTCCATGGCCTGTTTCTTTTGCATCTCATGCATAAAGTCATCCATTGAGAAAAAGGTAATAGATTTAGGAAGGAGTCGAGGGGAAAAAAGGCCAACTAAGTCTTTCTGGAGACTTTGAAATTGTCTATTGGTGAGTGTTGGTGGACTGGGATTCTCTTTGTACTATAAATTTGTATGCTGTATTTCTAACGTAAATAGACTTGTTACTCTTTTGGATAATGATCATTAAAAAAAATCTTACTTCCACCTCTCTCTACCTTGTCCATAGAACAATG
>BMK_Unigene_023968
GCCCATCTCTCCCCTGCATCTCTTCCGCGACCTCCACCAACCCCTCTCAGCATCACTCCCGCGACCCCCTTCTCATTGTCCCTAGTCCCCACAACACACTACACTCTCTACCGTCTCTTCACTTCTCGTACATAATTTCCTTTCACATCTCCTCTCCTTCCCTTTTCGCTTCTTCCGAAGAAAGCTTCCATTTTCCCCCTCTCTTCCCCATTTCTCGAGCCCTAGATGATGAAGGGTTTTAACCCAATCGAATGAAGAATTAGGGTTTATCGTCTGCGCATCATACAAATCTCACATGAAACTCTATAGGCGCTTTTCGATTCGGAGAGAATTGGGATTTCTCTCTTGAAGATCGTCCACAGCATGGGATGCTTCTCTGGATGCTTTGGTGTTAAAGGCAGAGATCGGCTGCCGGATCATGTCGGCTCGAACACGGTTTCTTCCAGAAGCAGAGAGCCTGCAGTCTCGAGAAATCGGCTCTCCTCTTTGCTATTATTGGAAGAGGAAAGTTCTCAATCCAGGGATGAGGAACACGATGCTTTGCAGCCTACATCTAATACTGTTAAGGGAGATGCTGATGATGGCGAGCTTAAGGAAAAGGCAAAATTCTCCACTTCTTTGGGCACACTATTCCAAAGTTCTGCAGAAGTTCAGAATGCATCAGAGAAATATAAAGTGCGACCTCATGATGGAGATGACGCATATTCCAAATTCCATTCACGGCTTCATGTTACATCTGGCAAGAAACTCAATTGGGTGGAGCAATCTGATCGGGTTTCCATTTCAAAAAATAAATTTGATGAAGAACTGGGAAGGCTACCTATGCCAAAAAATTCAGTTTCTCGACAACCTTCATCTTGCTGCAGCTCCATCCCTGAGGGACAGCAGCAATCAATGACAAGCCGTGTTATGTTTACCAAAGAAAGTGCATTTGAGTATGTTGAGACAGAAATGGGGATCCCAATTCGTTGCAATAATTACAATGCCTCTCCTACAGCAACTCCTGAGTTTCCAGTTGAAACTATGCAGTGCAAGAAATGTGTTCGATTTCAATGTGATACTGCTAATGCAGACACGAATCTTGTGTCCCTGAGTAGCACCACATCTAAACTGGAATCCAATAACTGCAACCTGCATGATTCCTTGAGCAAAGATGTTGAGGAAGGCCAACTATTTGGACCAAAGCATTCACCTTATCCGACTCTAGTCAAACTAACAGATGAAATGCAGAGTCCTGGTTCTGTTCACCCAACAAAATTGGAGAACTTTGCGGGTGGGAGGAACGCCCGGATCCGTTCCCAGTATGTCTATCCTGTCCTCAATCCCATTGAGAATTCGTCTCAGTGGAATGCGTTAAAGAAAGAATTTGACACCCAGCAGCTTGATCATCCAGGAGAATCTTTTGACCAGTGTAGAAAAGCCTGTTGTGAATCAACCAAGACACCAGTGAGTAGTTTCAAGGATAATGCTGAGGGTATTGAGCAGAATCATAACAGTCCCATGCCTGTGGTAGAAAGCTTGTCTGATTGGCTGAAGCCTGTAACGTCAAATGATATAAAAAACCGTAGGACTATCTCCAATGGGAAATCTTATTCTGGCAAGAGTACTGATGATGATAGGCCTATTGTTGGGAGTGTTGCTGCACACTGGAATGACGACGAACCTTCCCACATTCCGCCGAAGCAGTGGGATGGAAATGGAATACCAAATTCAACCACCAAATACAAGGAGGATCAGAAAGTCAGTTGGCATGCAACTCCCTTTGAAGAGAGATTAGAGAAGGCATTGTCTGACGAAAGACTTTTTCCTCAGAGGAATCCTATGACTGGAAAACCAATTGATTTTGATGAGAGTGAGGAAAGCGATACTGCAGCTTCCAACTTTCAAACTTCACTCCATCGGCAGTCATGTGTAAAGGTTTGATCATTGGTGAGGCTAATTCTTGTTTGCATGGGAGATATTAGTGTTTTTCCCCCTTTTCTGTGGTGTTCATGTCCTTGTAATTCATTCATTCAGAGGATGTAATGGCTTATTTGGGTGATCTCAGTATGATGTGTCTGGTGAGATGGAGTTGTTTTAAAAGATGATGCCATGAGTGTATGATACAGCATTGGCTCTTCGGTGTTAGCCTATGCTTCTGTGTGCTGTGAAAGAGCTGCTCACACTGTACATAAGAATCTGTTCTCTCTGACAAATGGTTTTGAAGTTGTGTTAGTGCTGCTGCACCTATAGAATTTAAATGTCTAGACTAATGATGCTGTCTAAGATAATGCTCATTTTAAAGCTTGTCTAGAACTATATCATTTTCCCGTGCTATACTTAGATGGTTTTAATCTGACCCTTGCCATTGATAAATAATTAAATATATGCAAGTGACCATGAGTTTTATCACCTTTTGATACTAAATACTGATGGAACTTTCCT
>BMK_Unigene_023969
AGAGAGAGAGAGAGAGAGTCGTGGTCCTCGAGTCGGAACTTGTATGCATTTAGAACTGGACCTGATTTCTTCTTGGATCCGAAAACAGGTTCCGGATCTGGACCCAATTTTCTAACGGAACCAAAAATAGGTTCCAAACATTGTTTTTTCAATTTGGAGATGCCGAATAATTGGTGAATCGGAGATCTGTTTGCAATCCTATAGGTAGGTGTCACGGCCCCAAATCCATACCGCCGCAGCCCAAAATCAAGGTTATGGATTGCCCCAAAGTAGGCATGCCTTTGCGTGACATAAAAGAAACACCAGTACGCTACTAAACTTGAAGAAATTACCCTTTCTATTGAAATAAATGAACTTTAATCCCCCATGGTACATGATTTGACAATAGTTTTGCATTTTGATGCTGGGCTATGTCATCAAGTGTTGGCATAAACATGATACGTTTTATGTTGTTCTTTGGCTTGAGGAACATTCACTCTAAGTACTTAGGTGGCTTAAACCGGGATCCTTTAAATGTCAAGCTTTATGTTTTTTTGGATATCACTTGTGGAGGATCTTGATGTACTACAGGTACAGAAACCCTCTTAAATATTACAAATTACAGGACCTCCAAGCTAATATCCATCCAATGAATTAGCAAAACCACCCCCTCCTTTTTTCCCTTTTTATGCACTTCTACCCTGTTAAAAGAATAAAAATAGGTCATGCACTATCTTTGTCACTTATAAGTTCATTCTTTGACTACTTGCTTTTTTGATATTTTAAATCCTCAGCTGCTCCAATTTATTGTGTAAAAGCAATCTTATCTGCTCTTTTTGGATGCCTTGTTAGTCTTTCCCTGCTATAGCAATTGCCGTGGTTGATGAGGCCCATGATGCTATCCCTTGGTAATTGCTGTTTTACATATTTTCTTCCTAACACATTACTTAAGGCGTATGCTGATTACAGAGCAAGTGCTAATCATTTAAGCGTCTAGAACATGAGCTTCTGAGGGCATGCTTTGAATAAGAATCTGAGAAAAAAATGGTTCAACAAATGATTGATGCTAAATTCAACGAATACGGGTTGGCCAACAGTGGAACCAGCCTTCCCACATGCGACAGACAACTACCCATATCAATAAAGAAGACACCTTTGAGGGATCTGCAAAATGAAACTAGGAACATCAGTTCCAAGCGTCACAATAACTCTCCTCTCTCGAAAGGCAAAAGACTTCCTGGGGATGATGTAAAGGTCTGTGGCAGCAAGCGACCCATTCCCGATTGTCCACCAAGTCCTACTTGCAACTCATCTCCATGCAATAATGGATCGAACAGTCATCTTGTGTATGTCCGCAGGAAAGCAGAATCTGAACCAGGAAAGACAAATGCTTCCAACATGGAAAATGAAAATTCCCCACAAGCAATAAAGGTCACCACCGTCAATGAACATGAACCACCCAAGCTAGAATGTAAGATGCAAGATTCTAAGTTCTCTCAGCTTCCAACATTTACAAATATCCCAGTGGCCTCTCTTCCCCCCTTTCTGTCTGGGGAACCTTCTGCTCCTCATTCTTTGGGGAAACCTGGGAATGGGTTCCCATCTGGGGGGTCTTGGATGCCTCACACTTTTGGGAAGACTGTCAATGGGTTGACAGTCAGTGAACCAAATTACTCTACAGTTACTACTGGGATGCCTTTTCTAGTTACTCCTAAGAGTCAGAAGATGCATATTCAACAACGGCAAGAGCGGTTTGATCAACTGCAAGCACGCTTGAAGAGCTCTGACAATTCAAATCAGGATGAGTACATTAGAACGCTTCGGTCATTATCTGCTGCTGATCGTAGTAAACATGCAATTGAATTGGAGAAAAGAGCAATATATCTTTCACTGGAGGAAGGAAAACAATTTCAGCGGGTGATGAATCTCAATGTCTTGGGCAAACCTCTACCAAAGAACGATGCTTCTACTGCTGCACAATCCCAATTTTAGCCATGAGTTTGCCAACAATGAGTAGACAACAATTTTGAAAGAATGAAGTGAGGGATGGGCCCTGCATCAACAAAGCACTCCAAGAGAGTTTTGAGTTTGTAATCGAGTTGTCAATGAGGAGCTATGTGGTTTTTCATGCTGTCGGGTAATCTGGATCTTTTTTTTATAAATTTACCTTGCAAGGTACCATTTCTCTCTCTCTCTCACTTATGGCAGAGAGCTATGGGGGGAAAACTAACTGTAAGTATTCGTAGCTGTCACGTAATAGACTCTCAGATATTAATGATTAATTGATGCCTGAGAACTCTTTTAAACTGTGGATCATTGTTTGAATTAGTGTTAAATTGAGGAGTGAAGTTTGGTAAGCCATATATTGGCCCGTTGCACTCAATCCCTTTTTAAGTTTGTAATCCAGTTGTTGATAAAACATGACTTGGTTTTTCCTGGTGTCTGG
>BMK_Unigene_023970
CACTAACCCAAGCCAGTCACGGCCGCACGATAAAGATCGAACGGTAAAGCCAACCAGCTCGCCCCAATAAATATCGCGCCTTCCCTTCTGTAGCCTTCCTCGTTCTTCTAGGGTTTGCTCGGGAGCTCTCTCTCGTACGCCTCGGCCTTTTTAGGGTTAGGGTTACGATCACGGTTAGTTCTCGTCCCAAAGGTTTTTCTCTAATCTCCTCTCCTTCTCTTCTTCGCATCTATATCTAGTCCTCGATTTTCTAGGGTTTCTGCTCTCTTAGATCCCTCAAAATCCCGCGATTTCTAGGGCTTTTGCTCTTTGATCTCTGCAAATCCCCCTAGGGCTTCTAGGTTTCGTCGATTCTTCTGCAGAAATGGCTCTGCAGTCGATTTCTGCAGCAATCAAATCCATTCCTTCGAAGAAGGATGATCTTCGAAAAGCCTTCGAGGAGCTCCAATCTCACTCCTCGGCCCTCGCCTCTTTCACCCTCAAATGGAAGGATCTTGAGGAACACTTCGACTCGATCGAGGGATCGATCGAGAAGCGCTTCAAAGATCTCTTAGCCGTGGACCAGCAGCAGCAACCCCCTGCCGCCGTCACCGCTGCTTTTGATATTCAGCCGTCGGATTCGGTCACATGGCCGGAGCTGAAAACCCTCTGCTCCAATATGGACGGCAAGGGATTGCGATCTTTCATCCTCGCTCACCGTAAAGACGGCTCGGACATCAGGACCGAGCTCGAATCTGCGCTGCGATCTGCATCTGATCCGGCAAAGATGGTCTTGGATGCGATGGATGGTTTCTACAGTGGGAGATCGAAAGGGGATAAGGACAATGAGCTTGCGGCTTTGAGACGCACTTGCCTTCTTTTGTTAGAGCGTCTAGAGGCGGTGTCGCCGGTTATCAAGGAATCTGTGAAGGAGAGGGCAAAGAAACTAGCTTTGGAATGGAAGGGTAAAATAGGCAATGGGGGTGATAATCAATTAGAGGGATTGACCTTTCTGCAGCTTTTAGGAACGTTTGGTTTGGTTTCCGTTTTTAAATCAGATGAGCTGTTGGATATCTTTGTTATTATTGCTCGAAGGAAGCAGGCACCGGATCTTTGCAGAGCGCTTGGTCTTGTGGAGAAAGTTCCTGATCTGATTCAAAAATTGATTAGTAAGGGGAAACAGCTTGATGCTGTTAATTTTGCCTATGCTTTTGAGATTGTTGACAAGTTCCCTCCGGTACCCCTTTTGAAAGCCTACTTGAAGGAAGCCAAGAAGATTGCTCAAGAAGTACGGAGAAAGGGAAATAATTCTACTCAATCCCTGAATGAGGCCACTGCCAAGGAAATTGCTGCCTTGAGAGCTGTAATAAAATCTGTTGAAGATCACAAGCTTCAATCTGAGTACTCGTGTGAGGACCTTGAAAAGCGTATTGCTCAGTTAGAGAAGCAGAAAGTCGACAGGAAACGTGCTGCAGCAGCGAAGCCCCAGCAGCAGCAACCCGCACATAAACGGCCTAGACAGTCTGCCATTTCTACAGATGGTGGCCCACCGATGTTACAACAGCTTCAACAGCCTTCTGGTCTGTTGGCTGATCGTGTAAATCCTTATTCTGCTTCTGCTGGCCTGTATTCCTTGCCTGGTGCTAGTGCAGGTGCAGTTGCGGGTTCAGCCAGTTTGTATAGTCTGGCTGGTGGATCTGGTACTGCACCAGTTTCAACTTCACCATATGCGTTGGCTGGGGTCCCTGGATCATCTGTGCCTTATGGCATGGCAGGTGGATCTGGAACCATGACTGATACGCTATACGAGCGTCACCTGGCTTCTAGATTTTCCGGATCACATTTGGCTTATGGCGGGAACCGCAGCCCGCCAATGTCTCAGCTTTCAGCAGACGCCTTGTCGAGTCTGTATGACAACAAGCCAACAGGTTATGGTTACTCCATACCTCCCAAATATGATACATCCTACTTTCCTGGGTACTAGACATCCAGTGGCTTATGGAGGGAATTCAAGGCCGCCGTGGTCTCACCATTCTGCAGAGGCCTTGTCATCTTTTTTTTTTTTTCCATTGGTAAACCCATGGGTTTACCTTGGGTCTGATGGTGTTCAGTGTACCCTTTCTATCAACCACCAACTTATAATCCCTAGATTCTATCCCTGTTTTAATCTTATTAGTGGTCTTAATGGAGACTAGTAATCCCATGACCTCCAGAAGGTCATGGCTACGGTTTACTTTGTTCTTAAGATTCTTAGGTAATGATGCTGGTTTTCTCACATTTTTCTGGTAGCACTTTATTATACCTAGTTCGTGATTTGATTAATGTTCTTTACTTTAATCTTCGCATCAGATTGGCAGATTTTGGTTTTAATTTATTTAAAACTTTCTGATATTATAGTAAGTTAGTGTGATCTCTTTTAGAGCTGTTGTGGGGTTATACTGTGCATTGACAATGTCAGCTGTTGCTGGCAAATGTTAATTCCATTGGGCATCAGATATTAGATGTAGATTGATCCGTCTTGTGCTCAATAATCTCATATCTATCAGTCATATTGCAAACATAACTCTCTTTCTTGTCTTGATTTGGATATTGTGTCTTAAGTTACCAGTTTCCATGTTTCATGGCACAACTTATTTTAGAAAGCTAGCCTACTTGTTCTGTGGAAGAATGAATTTATTGGTATGTCCATGTTAGGAGCATTCTTATGCCTTGCACCAGTGGCTCTATTTCTCATCTTGCCTTATTTCTCGGTCTTGCTGCCAAAATCATGATTATTTTTTGCTTTATCTGCAAGTATGTTTGATTGTTCGCGGTGTTCGCGGTTTAAATAATCAAGCATGTTTTGTTCACCGTGCTATCAACTAAATTGCACATGAATTTGTGTTATGCACTTCCCTAATCTCTCCTAAGCATTGAATTTGTGAGGCTTCATTTTTTTTCCTTCTCCCTATTCATTTTAAAGAAGCAACATGTATCTTGTGGATCTTTGTATTAAGAAAATTATTCGTTTTGTTTCTGCACTGGCATGTTGTTTGCCGTCAGCAGATTGAATATTCCCTAGGGACTTGAATGTTGTCTTGAAAACAATGATTTTGCCGCCTCAACCATCTCTGGACCTTTGTTAATCTGCTGTGATGTCCTTGTGAGCGCTCCCGTTTCTTCCCATTGTGAAAAATTGTATCCATATCCATGCCATGGGATTAGTTTACACACAATGTGTGCGCTTATTCATCCAAATGAAATCTGTGCATCAGTAACACAAAATAAATAAATAAATAAAACTGTCTATTTGTTATCCTTGTTTATCTATAGCATGTATTAGGATTCTTTGTTTCTCCATATACATGTTTTGCTAGTATCATCAATTATATTCTGACAGCATTGACTTTCTTATCTTCTTAGTATATGGTCTCACTAAACCATTGTTTGGAGGGCCATTTTGTTTGTATTGTTGTTTCATTCTGTGGGCATTCTGAAGCCATTCTTATTTCATTTTTATATCGGGATCCATCAAAGGAGGATCTTTATCCGTATTTATTGAAGCCCTGCTTCAACCCCTCTCCCGTCTTGTTATTAAACCTTTCACTCAGCGGGTTTGGTGATGGAGATGATAACCCCTGCTTGGTGGTCTGCATCTAAGCCTTTGTTTTATCTCTTTCCTCTGTTGATCTCTACTATCTATCATTAGCTTGAAATCATTGTGAGGTTGCTAACGGGGTGGGGCAAGCGAAACTGCTCAGTACCTTTTGTTCCTCTGGGGGTTGGGGGGGAGGCGGTTTCAACTTATTTTGTGGAATGCTTCATCTTTCCTATACTCTTATATCCTCCTTTCGATTGTTCTCCGAGGGCGGTGTCCCGTGAGGGGGCCTAGATAAACGAAGTCCTTTTGAGGGTACAGGTCAAAAACAATTTACAGTTTTTTTTTTTTATTGAGTTCATACCATAGAACCATTGATAGTTGGATTAGTCATTAAAATGACTAATTAGAAGTTGGCGCAAAATGAAGGTGAAAAAATTGAAACTACTGGAGGAGTTAAAATGATGTCGCAGTATGCTTTTTGAAGGGAAATATTTAATATAGTACCACTGATTTCTAAGTGAGAAGTCCTCTTTTCCACCGTTTATGGCGAGGAACTTAGCTCCGTGTATTTGTGGGGGTCAACTTTTACACGAGAAAAATAAAGGGGATTTGACCGTACAAGTTATAAAATATAATGTATTCCTCAAAATGGTGTTGAATGAGAATTTATCCCAGACGTGGGTATTGTACAGTGAGGTTCCATTTTTTGTTCCAGTTTTGCCCCTAGTCTTTATCCTTGTGAAAACTTCTTTGATTCCCTTTCACTGGTATGGGCGAAAATATAGTCTCAATCTTCCTTCGTCGATCTATTGTGAGACCCATCATCTTCTTGATCGACTCCATCTTGATATCGCGTAAGGGGAGTTCGTATTCAACCTTCCGTCAGTATTTATTATCTCTCTTTGGTGATTGTGCGATATTGCATAAAAAAAATACTGAATTAGACTCCATATTAGCTGTGGTTTTTGACTTGTTTCGTTTTAGTTCTCACTATATTTTGCCACTCCATAAGAGAAAGTTGGGGCTGTGCAAAAAACCAATTAAAGTCCTAGCTATTGTGACCAATAATACAGTTGAGTTTTTTGGAATTTAACCACCTGGGTAGATGGCCAAGTGAGTGTGTGATATCGTACAAAAAGTACTGAATTAGACTCCTATATTTATTGGATTTTTTTTGTAATTATCTCATTTGGGTCTAATTCCATATTTCTAAATTGATGGGAGGAATTTTGGGCTTATAAAAAATTAGTTAAAATCTCAACTGCTGTGCCCAAGAATGCAGTGAAGCTTTGTGGGAATTCATTCCCTGAGTAACAAAATATGGACAGTTTGTGCGATATTGCACAAAAAGCACTGAATTAGACTCTTTTGAGTTGTTTATCTTAGGTCTTACTCCATATTTTGTTACTCGATAAGAGAAAGTTTGGGTTGTGTAAAAAATCAGTTAAAGTCCCAGCTCTTGTGACCAAGATTATGATGAAGCTTTTTGGAATTTCATTTTCTGAGTAGCTGACCAAGTGACTGTGTGATATCGCAGAAAAACCACTGAATTAGACTCTCAGATTTGTTGTTGCCTTTTACTTGTTTTATTTGAGGTGTAACTCCATGATTTCATATTCGATAAGAGAAAGTTTGGGCTCTCGAAAAAATCGATTAATGCTCCTAGAAGTTGTGTACAAAGAATCATTTGAATGCTCCAATAAGTTACAACACAAAGACGTAAAACAAGTCAATGGAGCATATCGAGCCAAAAGAACTATGTGATCAAAATATGGAAAAACCTTTGGAGAAATGAAAGAGCAACGGCTTAATCCTCTTGAGTACCTCCTCTAACAATGGAGACAGTCACACAAAAAAGAAGAGGGAAAACGACCTACTTTAAGATATGCGTACGGAGGGGAAAAGGGATGAAAAATGAGCAGATATTGACTTTTCAGTTTGTGCAATATTGCATATATTTGTGACATCGCACGAAAAGGGTAGAATTAGAAAAAAAAAAAGGGCTTCATGTATGATACCCCATATTTGGGATATATTTTTTTTGTCA
>BMK_Unigene_023971
CATTAGGGCATCTTCGTAACTTCCTGTGAATCGGAGGCGAAACGGCCGCGGTTTCTGGAAATCCCCCGAGCCCTATTTTAAACAAATCTGCCCTCACCGCTGTGCAAAGCTGCAGCCAGTGTGTGCTTCGAAATAGAACACAGGGGTTTCTGTTTCTCCATTTCTAGGGTTTTGATCTCGATCTGCTTTCTTGCTATTGAAAAACTCTCATTTCTAGGGTTTTTTTGATCTCTTCCACCATCCTCTCCTTCGTCGTTCCACGGTCGATATCATACGCCTCTAAAAATGGTGTTCCAGATGCAGCCTTATGGCATCCAATCGATGCTGAAGGAAGGACACAGGCATCTCTCTGGCCTCGACGAAGCAGTCCTCAAGAACATCGATGCCTGCAAGCAGCTCTCTGTAATCACTCGCACTTCGCTTGGACCGAATGGTATGAACAAGATGGTCATTAATCATTTGGACAAGCTCTTTATAACAAATGATGCTGCCACCATTGTGAATGAACTAGAGGTGCAGCATCCTGCTGCCAAGATTCTGGTGTTAGCAGGCAAAGCACAACAGGAAGAAATTGGTGATGGAGCTAATCTCACAATATCATTTGCTGGGGAGCTTCTTGAAAATGCAGAGGAGCTTATCAGGATGGGACTGCATCCGAGTGAAATCATTAGTGGCTACACAAAAGGAATCGATAAGACTGTTGAAATTTTAAATGAGTTGGTAGAGAGTGGTTCGGAAAACATGGATGTACGAAATAAGGATGAGGTTATTTTGCGAATGAGAGCTGCTGTTGCCAGCAAGCAATTTGGACTAGAAGACATTTTGTGCCCTCTTATTGCTGAAGCATGCATCCAGGTCTGCCCCAAGAACCCTGCGAATTTTAATGTGGACAATGTTCGTGTTGCAAAGCTTCTTGGAGGAGGTCTTCACAATTGTTCAGTTCTTCGTGGTCTGGTCTTGAAAAGTGATGCTGTTGGGAGTATAAAACACATAGAAAAGGCAAAGATTGCTGTGTTTGCTGGAGGTGTTGATACATCTGCAACTGAAACTAAGGGAACAGTTCTTATTCAAAGTGCCGAGCAGCTAGAGAACTATGCGAAAACAGAGGAAGCAAAAGTAGAGGAGCTTATAAAGGCAGTTGCGGATTCAGGTGCTAAAGTAATTGTCAGTGGAGCTGCAGTTGGAGAGATGGCATTACATTTCTGTGAGCGTTACAAGATCATGGTCCTGAAAATTAGCTCGAAGTTTGATTTGCGGCGATTTTGCCGTACAACCGGTGCTGTAGCACTTCTGAAGCTGAGCCAGCCAAATCCGGATGATTTAGGATATGCTGACTCTATCTCAGTCGAGGAAATTGGTGGTGTCCGGGTTACTATTGTGAAAAATGAAGAGGGTGGAAATACAGTGGCCACTGTGGTTTTAAGAGGAAGTACTGATAGTATTTTAGATGACCTTGAAAGAGCAGTTGACGATGGTGTGAATACTTATAAGGCAATGTGCAGGGATAGTCGAATAGTTCCTGGGGCTGCAGCAACTGAAATCGAGTTAGCAAGAAAGTTGAAGGAATTCTCATTCAAAGAAACAGGACTGGATCAGTATGCTATTGCAAAATTTGCTGAAAGTTTTGAGATGGTACCCAAAACCCTTGCTGAAAATGCAGGGCTCAATGCAATGGAGATCATTTCTTCCTTATATGCCGAACATGCAGCTGGAAACACCAAAGTAGGGATTGACTTGCAGGAAGGTGTTTGCAAAGATGTGTCAACAACAAATGTCTGGGACCTTTATGTCACCAAGTTCTTTGCACTAAAGTATGCTGCTGATGCAGCTTGCACTGTTCTTCGGGTGGACCAGATTATAATGGCAAAACAGGCAGGAGGCCCAAAAAGAGATCCAGCTGCAGGGATGGATGAAGACTAAAACTTTGTTTGTTGTGATAGTAGTAACTGGAATCAACAAGTTTTGTTCACCGAGTGAATTTCCAAGTAATTATCAGGTGTTGTTTTCAGTGAGTGAATTTATCAGTAAGCTTCAGGCGTTGGTCTCAGCAGAGAGATACAGACAATGGTCATTTTGCTGCATCGACCACTAATGTAGATGTTTAACAGGATTGTGTTCTGTTAATTGTGTTGGAAATTTCAGTATCCACTCAGATGTTGATATGGGTTCAGTAATGAATGGGGTGTGGTGTGTCGTTTGTAGAAGTTGATGCTCTAAGTGCATGCATGCATGCCCGCCCGCCAGGTGTTGTGTCTGTGCTAATTTTTGTTAATTATTATTTTAATACGAAACCTAAACACGTTATGAAGGAACTTGTTTTCAGGTTAAGCTTGCTTGTTGAGAAGGAAAACGAAAAAAAAAAA
>BMK_Unigene_023972
TAATTGACAAGCACAGAGACAATGACAACATGCTGAAACAAAACAAAGAGCTTACGACATGGGAAATTGCCACATATGGCTTTTGTATAGCCCCCATTTGGTTTGTAACAGAGGTGAGGTACATTCATAGAAATTGCATCTGTATATAAGCACGAGCATGTCCATACTTCTTAAGCAGATGCTCATTTGTAACTAAAAAAGGTTTTTGCTTGTGCTTGTTTTTTTCTCTCATTTTTTTTTTATTTTTAACATATCTGAATCTTTTTTTTTTTATAACAATATATCTGAATCATAATTGTCTACTTTCCAATAGATTCATCATAAATAATTTCTTATTACAGCATATGTCCTGAAAATCATTTGTTAATTGAGATACGTTATGTCATTATTATGTAAGGGTGTGAGTAGGTCAAGGGAGAACCTCTCACTGACTATTATCTGTGTTTGGACCCCTTTGTCAGGTTATTTCTGGGTCCAAGTTCCAGAATCCAATAAATAATTCTCTCAAATCTGGGTTGATCCTAGCCCAATCTGGATTGCTATGGAGATCTGCATTATATCTGAGTTATTGTACCCATATTTGGGTCCCATCATGCTGATTCAGGACCAGACAGGGGTTGTCATGATAATTAGGTCAGATACTGGCCAACTCTGATTGGAACCAATTACAGTTTATGCCGGTTTCTTTCTTATTAACATGGCATTTCCTTTAATGTTTGTTCATTTACATACAAATAGTAGATATTCTTTGCAATGATGAAGATGATGCTGATGCTTTAATTCTGTTTATGTTATATTTATCTACCTTGATCGTCCTTGAAAACAACAGGAAGATACTTATTACTCGTTTTCCCTTATGAATACAGTATTTTGCAAATTCTGCACTTGCACGAACAAGTGTTGCAAGCACAACAGTTTTGTCCTCGACTTCAGGACTTTTTACACTATTCATTGGTGTTTTATTAAGACAAGACTCTTTAAACGTAGCGAAAGTAGTTGCTGTATTTGTCAGTATGGCTGGAGTCGCTATGACAACTCTTGGGAAGACTTGGGCCTCTGACGAGTCACAGATAAGCCCTTCCGGGTATGGGTCCTTTCCTCTGTTGATATACATTGTTAAGACAACAGCTCGAGCTTTTGGTGTAACTGGTTATTAACATCCTCATCCTTAGATGTTCATGTTCATCATGATTTACCTTTTGGTGGCCAGAGACTTCCTCTTATAAGATGCTTAAAGTCTTATGCAGCTGAATAGCTGGAGCATTTATGAGGCAATTTGTTATAGATATCGACAATAGTTTACATGATTGTTTCTTTATTAGCCGCCAATAACATTGTTTCATCCCAAATTGCAAGTTAGGTAGTAATGATATCAGTTCTGCAATGAACTAGGGACATTGCAGAAATCGGAAACTTCATTTGGTGGGTTTATGTTATTCTTTCTTTCCTGCACAAAATAATTGTCAGTTCTTATCAACAAAATTTATTTGGAGCTGAAAAGTTGGAAAAGAAAGTATCGTACGTTATGTGATTTCTGGTGCTGCCCCAGCGGGGCATTCTGATAATTTCATTCATTCTATCGATATATAAAAACCTATTGCTAATTGAGACACATTCAAGCTCACACTTTATACTTTATGATGCATGTATCTTGACTGCTAATTTTTAAATTTATTGCACAGAGGTGGAAAGCATTCTTTTGTAGGAGATCTTTTTGGTCTCCTCTCTGCTGTGTGTTATGGGCTATTTACAGGTTGGATGTAGTCCCACTCAATTTGAGTCTTTTTGCACTAATTATTCATTAATTAGATGACTATATTGATTTTTTACTATATTATGCTGACTTGATTACAAAAATAATCATGCTTTAGTGCTTCTCAAAAAGTTTTGTGGAGCAGAAGGCGAAAGAATTGATGTACAGAAGTTATTTGGATACATAGGACTTTTTACGCTTGTTGCCCTCTGGTGGCTTGTTTGGCCATTGATGGCATTGGGGATTGAACCTAAGTTTACAATCCCTCACTCTTCTAAAATGGACGAGGCGTTGCTTGCTAATGGCTTTGTTGGAAGCGTCCTGTCAGACTACTTCTGGGCATTATGTGTGGTGTGGACTACTCCCTTGGTTGCCACCTTAGGCATGTCCCTAACAATACCCCTAGCCATGATTGCTGATATGGTAATTCATGGCCGCCACTATTCAGCCATCTACATCCTTGGTTCAGTTCAGGTGTTTGCTGGGTTTGTAATAGCAAACCTTTCTGATAAGTGTTCGCAAATGTTGGGATTGTAAGTTGGAAGGGTATGAAAAATTGTGTAAAATGAGGACATTCCATTCTTTATTCATGGGCATTCTTTTTATCCCGTGTCAGGGTGAGGCAGCGGGTGCTTGTAAGATGCTATACATCGGATTCCTTGTTGGCCTCAAGTGAGATGTAATATTTTTTCATATTCAATTTGGTGTAGGACTTGAATTTAAGAAGTCTCTCCCCAACAGTCCTTGCAGACACCCCCTCAATACAGTAAATATATAAATCCATATACATATAATATAATTTTCCTCTTTTATTTACACTTGGATATATTCCGT
>BMK_Unigene_023973
TTGAGACTGCAGTTAAGATTGCACGCAAATAGCACACATGGAATATCCACAACAATTGATAGAAGTGGAGAGAGAAGATGTTCATTAAAGAGAAGATTCCATCATTTGCGTTACATTTCATTATTCCATAAAACAAGCTGTAAGCTATGAATGGTGATGATAATTCCAAGGTCCATTGTTGTCAAGGCAGCAGCAGCTGAGCTCCACAGCTAACTTTCATCAGATACTATATGTGAAAAACCAATCTCATCTACAGCTGAGGCATCTCAAACTCTCCATCTCAACTCATAAATATATATATTATGAAATTAATCTCCGTAATGAAACCCAATAACAAGAACAATAAATGTGCTACAGATTCATCAGCAGCAGCTGGGGCATATGATCAATCCATTCTCATTACAGCTGAGACATCTAACAGGCAATTCATTCTCATCGAAGGCTATTCTCTGGCTGCCGCTGCACTCCAAGCACAGGACAAATCTAACTCCACCACACTCATCACACTTACCATTTGATCTGTCAATTGGCATCCCTTGCAGGAGCCTCACAAGCTTTCCTTGCTCATGTAGTCCGATCACCTCGTCGGCGCCACCGATGTATCTTCCCTTTATGAACAACCTAGGGGGGACTACTCTACCACCCAAGATTCTCCAAAGCTCCTCCCTGAATTCCAAATGCATTGAAACATCCCTCTCAGAATGGATGACTTTCAAGCTTGCTAACAGAAATCGAATTCTGTTGCAGTCCTCGAATGTCTTCCTTATCCCTCGAATGCTAGTGGTATAGAGGACAACCGAGTCGGCTCCCCCCGGTGGGCACCGCTCTTCGAATTCCAATAGGGGGTCATCAGGGAGTTCATCTTTCTCTAGATTCTTAGCTTCACATGTGCCTCTTCTCTCAGAAGCCTGAGCTTGGTAGTGGTCTTTCACAGCCTGTTGGAATATTGTCAGCAGGTCTGGATCAAACAGTGTTCCTGAATTCAGGTCTGGGCGTCGGAAACTGGATCTCTCAGACAATGGGCGTTGGCGCAAATTACGATTCTCAACCTCTGAATTCTCCTTGGAAGGAATTGAGACTTTGGGTGGTTCAGGAGGCCTGATGTTTTCTTTGTCAATGGTGCCAATGTGGTGTTCTATCTCTTCATCTTCTTCTCCAAGTTCTTTCAAGAGCTCTGAAATGTCGATGATGTCGGGTTCAGGTTGAGCTGTTTCGTGAACAGGGGGAGCCTTAAACACTTGGCCTGAATCAGGAACCTTAAGAACTTGGCCTGAATCAGGCGGGAAAGGGTCTAAAAACCCATCAGAGGCAGTCACCTGAAGCACACGTCCAGGTTTCAGAGAACCAATCTGTCCAATGGATTTCAGTTTCTTTAAGAACTTTCCCTTCATCCCCTTCATCTCTATTCTTATAGATAATAGAAGTGAAAAGCTTCTATCTTGAGAACCCAATTCCTGAAATGAAGTGAATATGTGGGATTGACTTCAGCCAAGAGATGAAATCACTGCTCTTGATTTTCTCCCTTGATCTTCTTAAAAATTTGAATACAAGATTGCAGTTCTCTGAAAGCCTAGTTCTTGAAATTGAAGAGATGAAGGAGATAATTAGGCGAGGGATTATTGGATAGAATCAAAACCTCCGTGGGCTTTTATAACAAAAGCTAAAATCAATTCTCTTCAAAAGCCCTGTTCTTGAAATGAATAAAACAGATTCCTGGTTGAAAAAAAGAAATCAATCCTTTTGCAATTTCTTCGAGAAATTTGAAAACGTAAATCCTTTTACCGTTATCTTGAAGACCCCAGTTATCCAAAAACAGAAAAAGGAGAGAATTTCAGCTGAACAAAGAAACTGATAGCTGAAAGATTGACAGAGATAATCAATCAAACCTCAGATCCCCTTCCTTTATCTCAAGATATTTCAGAACACAAGGCCAAAACAGATAATCTTGAAAACCCAGTTCCTGAAATGGTAGAGAAGCAAATCGTTCAATGTGGAAGGAGTCTGATAGAAAAGAGAGTGCCGAAGAGAATCAAACCCATGTCTCATATTTCCTCATCAAAACTCAAAAAATCAGAAGAGAACAACAGTTTCATTGAAAACCCAGATCTTGAAATGAAGAGCAAAAGGTAAGATTTTACATAAACAGATTTTCTTTCCCTATCTGAACATGGAAAACCCAGAGAGATGAATCAGCTCAGCAAAAGACCCAGTTCTTGAAATGAAGATTCAGAAGATTCAGAAGAAGAAGAAGAATGGAAAGATAGAGGATTCATGGACCCTTCCTTACCTTTCCTTGCTCTCTCTTTCTTGCCAATGCTTTCAACGGCTATAAAGCTGGGTTGGTGTTTT
>BMK_Unigene_023974
GATGCATGATCTTGTTCATGATCTTGCACAATCTGTGATGGTTGATGATTGCTTCGTCCTAACATCTGGCAAGGAAGAAAGGATTCCTGAAAAGATTCGACATCTCTCTCATGATGGGGAATCAATCATTCCAATGAGCTTATGTAAATCACAAACTCTCCGAACGTTCCTTACACTTGATCGTCATTTTGAAGGCGAAATTCCACACCACATCTCAAAACTCAATTACTTGCGGGTTCTAGATTCATCACTTGGTCCAATCAGAAATTTGTGGTCTTTGATAGGAAATTTGAAGCATCTAAGGTACTTGCACATCTCATCCTCTGCTGTCGAAACAATCCCCGAATCAATTACCAGCCTACAAAATTTGCAAGTACTGAATGTTGGTGGCTGTGAAAATCTCTACAAGTTACCCGAATCAGTTACCAACCTACAAAATTTGCAAACACTGAATGTTAGTCGTTGTTCTAAACTTGGCGAGTTACCCAAACAAATGGCGAAAATGAAAAGGCTCAGACATCTAAAGAATTCAGGTACTTGGTCACTAACTTGCATGCCTAGAGAGATAGGGCAGTTAACTCACCTCCAAACTCTGAAACGCTTCATTGTGGGTAAGGAGTGCGGACATCACATTGGAGAGTTGCAGAAGTTGAATCTCAGAGGAGAACTCAGCATAGAAGACCTTAATTGCGTGCGAGATGCCAAGGATGCTGAAGAAGCCAAGTTGATGAGCAAACCACACCTCTGCTGGCTTAAGTTGTCATGGGATTATAGGGTTGATAATGAGAAGCAAGAAAACTCGGATGAAGTTCTAGAAGCCCTACGACCGCACTCTAACTTAAAACGGCTGGATATAAACAACTATAATGGCATCATGTTTCCAAATTGGATGAGAGATACAAATACACTTGCAAATCTTGTTAAATTATTTCTCTGTAAGTGCAATAGAAGTGAAAATCTCCCACCACTTGGTCAACTTCCCTGTCTGAAGGACCTCAGCATAAATGAAATGGATGCGGTGAAGTTCATCGGTGCTGGCTTCTATGGTGATGGTGAAACCACAAAATCATTTCCCTCATTGCAAACACTTGGGTTTTCGTTACTGCGTTCTTGGAGGGAATGGTGGACAGTACAAGACGGAAGAGAACAATTTCCCCAACTTCAGAAATTACATATTGCAAATTGCCCATGGTTGACAACTATGCCGTGTATTCCCTCTCTTCAAAGTTTGGAACTTGTGTATTGCAATCCGAGTATATTGATGTTAGTGTCGAGCCTCACTTCACTTCAATCAATAAAAATATGGAGTTTCAATAGCCTGACATTTTTTCCGGAAGGGATGTTTCTGCCTGGGAAATCATTGGAGATTTACGATTGTTGGAGACTATCATCATTGGAAGGATTAAAAAATCTCACCTCTCTTTGCAACTTGTCAATCAAATCATGTGACAGTCTGACATCTTTGTCAGGACTACAATACCTCACTGCGCTTGAAAGCATCCGCATTAGTAGCTGTAAGGAGATTTCTACTCTTCCAAATGGTATCGAGAATCTCAGAACACTCCAAAGACTAGAGATACGAACGCTTCCTAACTTGGTTTCCTTGCCGGACGAACTAATGTATCTCACATCACTTCAATATTTGGAAATTCGTAACTGCCCAAACATAGTCTCCTTGCCTGCTGGGTTGAAGCTCCGTGCTGCACCTCTAAACATGTATATTGAAGATTGTCCTCATTTGAAATGACACAACCATCATCAAAGATCATCTCCTATACTCCTGCTTTGAAAAAGATTCCTCTCAGGGTACGTTGATTGCTACTTTACTATCAAACTAGACTATAAAATTTGGTTCCATGAGTTTTTATTTTATGGTTGACTGCCTGTCCGACCTCCTCCTTTCGAGCTCAAGGATGGCAGATGACAGGACACAACATTATAAGCATTTCTTTCAGGCCTGAAGGGACTCACAAACTCACGTCGATGGCCAAAAAATTCTCTTGCTTGGATGGAAATATCTAAAGAAGGATGTACAGGTGTTGCAGATGCTTCGAAGGATCCTAAACTCGGATCATGCAAGGAAATGAAGAGAAGTTGATTCTCACTGCGGTAATGATGGCTAGAATTAGAGTCTTCACTAAGATTTGTGTTTATTCTGATGCTTTAGATGTGATTAATGCTGTTAATGGAGGGCCTGATTGATCTATTGCTGTTGAGATCTTGGTTACGTTTGCTAGTTACTTTGGTAGATTTGTGTCCTGTCATATTAACAGGAAGTTTAACAGGGATGCTCACCATCTCGCAATTGTTTGTGGGAGCTCTCCTAGGGATTTAGAGTGATGTGACTCTTTTTTTTTTTTTTTTTGGTAAAGCCGATTGGTTGCCTGGTTGATATGAGGTACTCTCTAACAATCTTTGGCTTATGCAATAAGGGCTTCTTTGGCATCTGTGTCATAAAATGTAAATGACTATCTGCATTTGATGCACCTTTGTAATTGATATCATACGCATGAAGAAGTCGATAAATATATTAAGAACAACATATAGTATTCTAACCATTTGAGCCGGAC
>BMK_Unigene_023975
GGCACTCCCATCTAGCTCCATCTTCTCCTCCCAAAGTTCCTATTACACACATTAAAAACCCCTGCATTTGCTTTTGTACTTGTACCTCCTCTTTCTCATAAACAAAACCAAAACAGAGAGATTAGATAGAGAGAGAGATATGGTTCGTCTCCTGCACTTTTTTCATCTGCTCTCTCTCTTCTCATTACTACTCCACCCTACCAAGGGCATCATCATCCACACCAAAACCCCCGACTACCTAAAACTACGTCTCCTCCACCGAAACCCCTCCCCTACTCCCTCCCAGGCCCTCGCCACCGACCTTCACCGCCTCTCCGCCCTCCGTGCCCCCATCGTCTCCGGCGCCTCCTCCGGCTCCGGCCTGTACCTCGTCAACGTCCGCGTCGGCACCCCTCCTCAAAACCTCCTCCTCATAGCCGACACCGGCAGCGACCTCGTCTGGACCCGCTGCTCCGCCTGCCGTAACTGCCCCCGCCACAGCCGCCCCAAAACCGCCTTCCTCCCCCGCTACTCTTCCTCCTTCTCCCCCTTCCACTGCTACAACCGCGCCTGCCGCCTCGTCCCTCCGCCCCCCTCCGCCACCACCTGCAACATCACCCGCCTCCACAGCCCCTGCCGCTACCAGTACTCCTACGCCGACCAGTCCACCACCTCCGGCTTTTTCTCGCGGGAAATCGCCACTCTCAATGCCAGCTCAGGGCGCGAAATCAAGCTCAGGAATCTGGCATTCGGGTGCGGGTTCCACGTGTCCGGGCCCAGCTTATCGGACGGTCATGGTGTGATGGGGCTCGGACGTGGGCCCATCTCTTTCTCATCGCAGATGGGCCGTCGATTCGGTAAGAACCAGTTCTCGTACTGCCTCATGGACTACACCCTCTCGCCTCCTCCAACCAGCTATCTCATCATCGGGGGTGGGCCCCACCAGCCACTAAAAAGGCCCATGAGCTTCACCCCTCTCCAGACCAACCCTCTCTCCCCCACATTCTACTATGTTCAGATCCGGACCGTCCATGTGGATGGAAAGCCACTACGAATCGATCCGTCCATCTGGGCCATTGATTCGACTGGCAATGGGGGCACCGTGATCGACTCGGGTACGACCCTGACGTTCCTGGCGGAGCCGGGTTACAGTCGGATTCTAGACGCGGTGAGAAGTCGGGTTCGGGTCCCAAGAGTGGTGGGGCCTGCTGCGTCGGGGTTCGATCTGTGCGTGAACGTGTCGGGTGTGAGGAATCCGAGGCTGCCGAGGATCGGGTTCGGGCTTCTCGGCGGGTCGGTATTCGATCCGCCGCCGAGGAATTACTTCATTGAAGCGGATGTGGGGGTGAAGTGCTTGGCGCTGCAGGCGGTTAGCACGACGGGCGGCGGGTTTTCGGTGATTGGGAATCTCATGCAGCAGGGGTTTTTGTTCATGTTTGATAGAGACGGGTCGCGGGTCGGGTTCTCGCGGACCGAGTGTGTGTTGTCGTGACGAGGATAAGGGAGGATCCGACATCACTCTCCCTTCTGCATTTGTTTATTTTTTCCTCTTTTAATTAAAATGTTTGCAACAACAGGGCAGAGGTATCTATCTCTTTGTCCCGAAATATATCATTTAGAGTTATCAACGGCTTGTGTTGTGTTCGATGATTCTTTATGAGGCCACTACGAAGATATATCGTTTGTATGTGGGGCTCACTGGTGGTCACTGTTGGACACAAGGGCTGTATGTGGATCAGCTATCAGAAATGAGAGTGACTTGATCTATCTGGAGTTTGTTACGTAGTTAATGAAATATTGCCTTACTTTTCATCTAGTTGGGCCGCCATTGACGGAACCCCGGCCACAAAAGTAGTACATGACGATCGATACCGGTGTTTTTGACACCCACTCGCACCAGCTTCACAATGTGGTTCACATAAATGCGTATGTTAAGGTGGAAAAAGCTTATGGAAATTAGTTGTACATGTAACATGCCTTTTGTGGCAATTCAGAAGTGGTCTAAAGTCATTTCTTTGGGAAGGTAGCACAATGGGCAGGCTTATGTTACATTGTTATTGCTGCACTGGTTAATCGTACAGCTTTTAGAGAACAAGGTCCAAAAGCAATGGTTGTCGATCATGAAGATGCAGGACCCACACGTTTAAGTTAAAAGATACTGTCCGTCTGTCCTTCCAATCGAAACCATTGATCTCTTCTTTTTCGCCTTCGCCGCGTGAAGGCTTTGTCGTCTATCATTGATAGCTGGCTTTTCACGTGAAAGCGGAGGAGTAGTGGAGAACCATCAAAGTGAGACGGCTCGCAATCCCATTTTGAGCTGACAGTAGGGTCCTCATGCCTGCCCGTGCAGCTTCAGATAGCCACTGTAGATGCTAGCGTGGCAGCTGCATCGGTTGAGCTAGCCCACTGCAGCAGTACCAGGAGTCCGGATCCCCTGTTTCTTCTAAACAGGGGTTTCCTGTTTGGGCCAACCTAATGTGTCAAAAAAAATGGATCCCTCTTTGGACCAATCAGGAGAAGCCACGTGTAGGGGAAAAAGTAAAAGAAAAATTTTCTCTTTCTTTCACCCCCGCATCCACCCCTTGATGTGGCACTCCCCTGACTGTTTGGACC
>BMK_Unigene_023976
AATATATACAACTTTTATAGAAATTCTTATATAAATGTATTAGTTCTCATGCAAGTATATTGTAACCGTAAGGCTTAAAAAAGCAGCTGCGGATAGCGTAACAGCTGCCCCTAAAACAATGTAATCGGCGTGAATTTATATTTAGTTTAGAAGATCTGAAAAATAATAAAAATTATAAAATATTAGAAAGTGGTATATTTTAATGTTTATTTTCATTAGTAACTAAAATAATTGGAGGATCGAACAAGTTCATTATCATTTTAGGTTTTGTATTGGTGTTTTAATTTAGAATTACAATATTAATGTATTTGTTCACCTATATTCATTCTCTTCATTTATATTAAGACCTGAAAAAATGTTCATAGTCGAAGGTCATTATTTAGTATTTTCATGTTAATCAGCTTCAGGTGTCTTAATCTTCCCTTGTGAAGTTTTAGTATTCTTGTTCCAGTACCAAATCAAATTTTGGGACCAGTTACATCTGATATCTTAGTCATGCGAGTAATGTGATATAAATTTCAACATAAGAATTGATCCCCACTTGAGTTGGTATTGATCTTTCTTCTGGTGTCCATGATATCCTCTATGGTGCTGCAATGCATTATCACAAGGCCTACTCCCCACCACGTCGCGTCCTGATATATGTTGATATACAATCACAGCATCATCATGTTCTTTGTTCTAGTTTATATTAAGATAATATTTTTTGAGCTAGTAGAATCTATTTCTATTGTTACTGTATATATTGTTGGAAGTTCAAGAGGTCTTACTGACAGTGCTCGAGGCTTTTATAATGGAATGCTCACTTGTGCTGCTTTGAATTCTGGTGAACAGTACGTCCTTAAGGTCGGTGA
>BMK_Unigene_023977
CTAATATCATCTACAAAAGTGCTCAACAATTCCATGCTAGTGCAACAAAGGAGGCAAGGTAAACATTCAAATGTGCATAGTTTCTCATGGTGGTTTCTTCCAGTAGTAGATGAAATTGTTCGCATCCCAATCGCTTCCATCATTCTCATTCCCAGCTTGCATCTGGGTATCAGTGTGTCTTAAGTTGTAAATCCAGAATCTAGCTCATTGCCTTGATAATACTTAAGTGGAACTAGCTTCTTTTATCAATCTGTAATCAGGCATGCTAGCATTTCAAACCAGACTCATTTTCAAAAAAACAATAAGAAAAAGGCATTTCAAACAAGACTGAAACAGTGGCAAATTATATATAAGTGTGGATGGTAATAACTTAAAACAGAAGTGTGCCTACATCATTTGATTTAGAAACCTCCAGTATAAATACTATTTTCAGGATCCTCTGATTAAATCCTTGAGTATCCTTTGTGATCTTCATATTGCTCCATGAACTCATCATTGAACTTCTTGAAGCTGGACATGATTGCAGGCATGTCTTCTTCGGCTGGTAAGATGGTAGTTCTTAAATGAAAGACCCCTTCCTTCTGGCCAAAACCTGAACCAGGTACCGTTGAAATGCCTGTAGCTTCCAAAAGCTTGAGACAGTAGAAAACATCAGGGACTTTTCCAGCCTTGTTGGCAGCTTCAATTGCTTTTGGTGGTAAGCGTATTTGTGGGAAAGAATACATGGCTCCTTCTGTAAAATTACACACTACATTTCTGCAGCTGTTGAATCCGTCAGTCATCATATGGGCTCTCCTCCTTAGTGAATTAAGAATTGCCTTGCTCTCTGTTACAAACTTCAAGTATGAGATATCGCCTGGTTTAGGGGGATTAACCATCAGCCCTAGAAATATCTGCCCAGGTACATTTGGACTGAGTGAAATGGATGCTACTTTATAAATCTCTTCAACTGACTGTGGAGGAATGTTAGTCATCTCAAAGTACCCTCCACGCTGTCCACATTCTCCCCAGTATCCTTTTGAAACAGTGTGGAAAGAAACAAGCTGGACTTCCTTGCTTATTGGTGGGCCCATGTCCAACAAAATCTTTCTTGCACTTATAAAGGGGCGCTCATCCTGATATATATTTTGTTGATAGACTTCATCTGCGAGTAGCACCAAGTTTTCTTGGAAACAAAACCTTAGCAGCTCCTTTAGATTAGATATACTCAAACATTGACCAGTAGGATTTCCAGGGTTTATAATTACCATAGCTCGGACTGTTATTCCTTTAAACCGAGCCTGTGCTACTGACTGTCGTAAGTTATTGATATCAAGACCCCAATTTGCAGTCTCTTCTAGGTAATAGGGAACAAGTGAGCCCCCAAATAAAGATATTGCAGCTGAATATAGTGGGTACTGCGGAACTGGAACAAGAATCCCATCTTTATCGTCACGAATAATGGTATTTAGGATCTGCATCACTCCTTTGCTAGCACCATCCGTGAGAAATATCAGCTCTGGGTTACTTGGATATCCATCACGTCTTTCGATGAACTCAGCCACTTCATTCCTTATTCCCGGCAGGCCGCGAGAGTCACTATATGCACCCAATCCACCCGACGTCAGTGAAAGATAATGCTTAGCTCTTGCAATAGCATCCGCCGGGAATACAAGTCCCACATTAGGATCATCTAATAGAAACGGAGCTTGGCAAAGTGCTACGACCTGGCGTGGGAAGCTCAACGGCTTCTGTCCTAAAGCATGAGGATTGCCGACATTTGTAAAAATAATCTTCTTCCCCTCCTTTTGAAGTTCTGAAGCTCGGAGATATAGCTCGCCTCTAACAGCATATGCAACTTTCTTCACATTCTCATTTAGTGACTCATAGTCTAACGCCTTTGGTGACATGATTGGTAATCACTTATTCCAAAGTATAAAGAGAGGTAAATTTTCTTTAATTTACAGCAGTAAAATCTCAGTTTGTAACCTTGAAGATTGAGTTGGAGAAAGGCGATTGCTGCAGGGAAACAGTGGGAGAATAAAACTGAGCTGGCAAGAGGAGGCCAAATGATTGGCCGCCTTCTTGGTAAAGAAAAGGGTCTCTGTTTATAAGCTTCGTTTTTCCCTTGGGAGTTCAATCACATGCACAAAAACATAAGACTAAATAAAAGATGCATGTATATATCCAGATATAGTGGCACCACCACCACTGAAAATTAGGAAGATTACAAAGCAACCAAATTCAATAGGGATAAAGTTCTAAGAAGTGTGGTCTCTAATGGTGGGATCTTGGTGGTAGGGTGAGAGTGGTAGAGAATTGGCCATTTGGCCTTCCCCTAATCTCGTACAAGCTTACAAGTTGTATACCCAAAAAAAATACAAGTTTCTACAGGGACCTACTTTTAGGCACTTGCAAAGGGGGTTGTTTGTATGGGATTTTTAGCTTTG
>BMK_Unigene_023978
TTTTTTTTTCCCTTTTTAGCCAGGGTTGGGCCATAGAATAATTGCTCAGTCTCAAGTCCAGGTGCACATCCTTGTAACGAAATCTCCATTTAAGTAGGTTCTGTACAATTAACTACATCAGCAACAGAAAAACTATGAAGCCAAAATTTCCTGAGTACTACTGGACCAGGACAAAGCCACCGAAAAATAGAGAGAGAGGAATGATTTACATCATTCCAATATGTAACAACAATGTACAAAAATGCCTCTATTCACAATTTAATCATCATCTGACAAGGAAATCACATCAAACACAGTTGAGGGACCAGTGGTCTGTGAACTGGCAGTACCCTGTCCACCATGCCCAACCATCATTATATTAGACGGGACCAGAGAATCAAATGTCAAGCCTGGTTCTGTTAGTGGCGGCAAGTTCAGTGGATCGGTTCCAGACTGATGATTGTTGACATCGACAAGCAGCTCAAGAGCAGATAGAGAACGATATTGGGAAGCTGGCAATGCACTGGTATCATATGGCAAATCAGTCCTGCCACGAGTCCCAGATAACGAGGGAGGGCGGATCGTAGCTTGTGGATATAGTGGTGAGGTGGAGACAAAGCTATTGTGTAGTTGCTGCTGACTTGGCATCCTGACCAAAGGAGATAAGTTATCGGATGGTGGTGGCGTGTACGATGGCCTGAAAGGCTGTTGGTGCGGAGCAGGAGCCCGCAGTTGTGCTCCAACATGGAAGGTCACAGGAGGATTCACTGGGCTGATGTGAGGGGCAGCCAGATTTCCCAAGGAAAGGGCAGGAGGGTGCTGGGTGGATAGGCCTGCAGTCTCAGCTGAGGACAATCCATGCAAGGATTGCATTGATGGTAGGCTTGAAGTAAAACGCATACCTTGCCTCAAAGCCGGCGCCCTGGATTTGGCAGCATCAATTAGCATCAACCTGAATCCTTCTGCTAACTTTGAATTTTTACAAACCTTACTTATGTTTTTCTGAGTTACTTCTAAGTTCTTTTGAATCATCATCTCTGCATCATGAATAAAGCCCTTGTATTTTCTACGAACCTCTTCAATCTCTCTCTCGCATTCTAACTTGAGCCGAGCTTTCTCATCTTCATGCATCTTGATGGTTTTCTCTTCTTCTCTGCGCATTTTGTTGAGTTCATTTGGAAGAGGACCTGTGCAATGTAATTGAGATTGGAGGGCAATCAGGTTCTGTGGACGGTTGCTGTGTTCCTCTATCATCCCAGTTCTGGCTTCAAGACCTGCCATAGGCATTCCCCTCGGAGGCATGTTCATATATACAGGCATAGGAAAGTGTGTGAGAGATTGTGATGTTGAACAGTAATGTTGCTCAATTTGTGAAGATAAGACCTCAGGTGGCGGTTGCATTGCCACTTCAGCTTGCTGAGAACTGCTCCTTGCACTACTAGGTTCATCTTGGCTTCCCAAGAAAGATACGGTTGGTCGGTTATGTTCAGAAGGAACATCTACTGGAGGCAGATTCAACTGAGCATCAGAAAGTGAGTCTAAGCCATTATCATTAGATTGCTCAACTCGTGATGATAGAACATTAGCCGAATGCAGTGACAGGACCTCACTGTGATGATGAGAACTCTGTCCTCCACAACTTGGAATGCTTTCAGTCCCTGACCCGGCAGATACAAGTGGTTGATTATAGTTGGTGGAGGAGGGTACCTGATGGGGTGGCTGAGCATGATCATCACTAGAACTTGTATGAGATTGAGATAAAGAAGGTGAAACAATGTGGGGCATCTGAGATGAAACTGAACATGGACGACTGGACTCATCTGCCCTACTGTGCATTTCCGAGGCTGTATTTTTCACTCCATTACTCTCATAGCTGACTACAGTCTTGTCTCTAGAGTGCGTAGTAAGAGTAACATTTCCAAAAAGTGTATCCTCTGTTCCTTCGCTCAAAACTCTTGCTGGAGCATCAGCCACCGGACCAAGACTTGTATAAGAATGAGCTAAAGATGGTGATTCAATCCGGAATTGCTGAGGGGAAGATACCGAATGTACATGGGCAGATGTCTCTGCCCCACTCAGCCTTTCCAATGCTGCATTTTCCATCCCATCATTCCTCGAGCCGACTCCATTCCTGTTACCGGACAGCATAGTAGCATTTCCGAAGGGCACACCTTCCAGCCCGTCTCTAGAAGAAATAGCCGGAGTATCAACTGATTTTGCATTTGGCACTGTTGGTTCTGCTCCTCTTGACACAGCTAAATTGACATTCTTCAGTTGTGACGAAGGGTCAGACAAAAGCACTGTGCCTCCCATATCATCACCAGCTCTGGTCTCCATGTTCTCCAGGATAAATCCGGTATTTGGCAAAGGGAGCTTTGAGAATGACTCTGATAGTCGCCCAGATCTGGCTTCTTCCAACCAGCGAGCCTTT
>BMK_Unigene_023979
ATTAACTTCTGCATGAACCTGACTAGAATTCACTTCAATATAGTAATTGCTTAGAATAATGCACTGAGATTTTAGTCAAAATTCAGCTGCCAACTAAGGAGAATGATGAAGTTAATCTTATACATATTTTCCTACTGAGATTGCAAAGTATAGATGCAACTACATGTTTCTCTGAACATTCCATGCGTTCATGCAGTCTAGTTTTTTGGCCTTTGGCTTGGCAAGGAACCACAAAAAGGCCAAAGAGATCCAAAACCTCTCATATTTTTACCCAAAAACATGACAACAAGCTTGGACATTTACAGAACAAATGGCAGGCACTATGTGCAACTGTGAGTTGCAGTTTGCATCTTCATATCAACCAAGATGCAGGATTCATGTATGCGGAAAAATACAAGGATGTCAAAAATTATCGATGAAGGATTTTATTACCAATAAAGGCTAGTATACAATCGACATACATACTCTCTATGAATTACCATGAAAAGGGGCTTGCTCCCAACAAGAAAATTTCATTTTCCACATCTCTCACCCACTGGCACACTCGGTTGCAAGTCTTTATTGCCAAAGCCTTGTCGGCGAGTGGATCAAATGCTGCATAAAGTTCAAAATCTTGAGTTATCCAGCACAAAAGAACATAATTTTCATCTCTTCTGAACTGAGTCTTATGAGGCCCATTCCCCCTATCATGCATAGAAGCATATAGCTTTTGATAAGCCCTATATAATCTCTTTTGTTGATTAGAACTGTTTAAAGGCGCTGAGAATTCTGAAGATACATACTGATCCAGGAATATACTTCGATATATGAAATGCCAAAGCCCTGAAGGGCCACCTATGCCCACATTTACTTCTCTGAACCTATTTGGTGACCCAGGTGCAATTCTGTCCTGCCCCAAATGAGGACATGCAGATCCCACTCGAAGAGATGGATCAACAGGCAGATCTTCAACATGCAGACCACCATCTAGCATGGATCTTTGAACTTCACTGAGAACATTTGACTTCAGAAGGACCACCTCAATGCGAGTCCTGCAGTCTTTAAGATGAAAGAAAGCATCTGAACTAGTAGTAAGCAACATCAAGTATGTATCAACATCAAGGTAATGAACATAAGCATACAGAAACGCCATTGCATTAAATCTTGGCAAGCAAATTGGCGAGAAAGATTCAGATGTCCTAAATGATTCAGAAGACAACACAAAATTGGCAAGCAGAAGCATATCATCAGGATGAAGAGATGCCTTCTGTGCACCAACAAGACTGATAACCTTGTGCTTACACATCAAAATCGCAAAGAGAACCCCCGAGTCAGCGACATCTTGCAATATGGCACCTGCAGCTTGCCTAGTTGAGTAAGCAAGAGGAAGGCATGTATATGCATGAAGAAATGTGGCAGGGTTCCAACTGAAGGAGTGAATTAGAGATGAAAAGACAGCATCTGTTCCTCCAAGCAAGGGTGTCATGTCAAACTTTGGGTTTTTCTCAAAGCATCTATTTACCGACTTTGTCAAAATAAGCAACATCTGACCATATATAAGTTCCAATTGCCCCCTTAATGCCTCATATGGTTCTTCAGTACAGCTTATGCAGACCAAATAAATTGGACCCTTCACAAGGAAAATTACCTGATGTTTTCCGGCCCTTACAAATTTGACCCGATCTCCACCATTCTGCACGAAGGAAATAATGGCTTGCAAGGTTGCTGAAAATCCTGCTAATTTGTGCTCATCTCCATATCGAGAGTATATTGGCTTCCCAGAGTGACTCAACACAAAAAAGTGTTTCTTCCTTTTCCTCCATGAAATTGAAGCATCATCCTCATCGAGATGCCGTTTCCCGGGGACCCACGGCGCCGACTCCGCCGCAGCATTGGAAAATGAATCAGCTCTGACGATCCCGTCATTCCCAACCTCCTCAATCGGTCCGGCGCTGGTGCCGGTGCTGCTGCCCCTCTCTCCAGCGTAGCCAGAACTGCTAGGGCTGGACGGAGCGAAATCCTCCGCCTCATGCTGCGAATTCTCTCTCCAAGCAACACCAGAAGAAGAAGACTCATCGACCTGCGCTTCAGCTGCTCGAATCAATCCAACAGTATTCTCCTCCTCCTCGCTGGCGATTCCATTAACTGAGTCGCCATTTGCAGATCGTTCTACTGCCTCGTTTGCATCGATGGATTGAGATTCATTCAAGGAGAGGGATTTGAAGGGGTTTTCGAGAGGATCAGGGTTTGAATCGGAGTCGGACATTGGGTTTTTAGGGTTTGATTTTCATGTGATGATGGTTTGAGATTGAAGGAGAATAAATGGGAGGAGTTAGGGTTAAAAGAGAGATTTTTTTTCTTCTTCTTG
>BMK_Unigene_023980
AAAAGAAAGCAAAGGAGAAGCCCCAATCTCATCCCCCTCCACTTGTAGCTAACGCTAACACACAATAAAAACAAAACAAAAAAAAAGGCCCCCAGAGTACCCATCCCCCACGACCTCCCAAATACAAACACCCTTCCAAAACCAAAAAACACCCAACAAGAAACAGAAAAAATGCCTTCCACTCCATTACCAGACTTCTCCAACTCAGTCAAGCTCAAGTACGTGAAGCTCGGCTATCAGTATCTAGTCAACCACTTCCTCACCTTCCTTGTAGTCCCTCTCATGGCCGCCGTTGTCGTCGAAGTCACCCGTCTCGGCCCCGACGAGATCATCTCCAACTGGAACTCCCTTCAATTTAGTCTCATCCAGATCCTCTCCTCCGCTTTCCTCATTGTCTTCTTCGCCACCGTCTACTTCATGTCCAAGCCTCGCCCCATCTACTTAGTCGACTACTCATGCTTCAAACCACCTGTCCAATACCGGGTCCCTTCTTCCACCTTCATGGAGCACTCCAGGCTCGTCAACAACGACGCCAAGAGCGTCGATTTCCAGATGAGGATTTTGGAGCGGTCGGGGCTTGGAGAAGAGACTTGTCTCCCTCCAGCCACCCATTACATCCCACCAAACCCCTCCATGGAGACCGCAAGAGCTGAAGCACAACTGGTCATCTTCTCCGCCATTGATTCTCTCATGGAGAAGACCGGAATCAAGCCCAAGGACATCGACGTGCTGGTCGTTAATTGTAGTTTATTCTCTCCCACCCCATCTCTCTCTGCCATGGTTATTAACAAGTACAAGATGAGGAGCAATATAAGGAGCTTCAATTTATCAGGGATGGGGTGCAGTGCAGGTGTGATTTCGCTCGATCTCGCAAGAGACCTGCTGCAAGTCCACCCAAATTCTTATGCTTTGGTGATCAGCACTGAGATCATCACACCCAATTGGTACTTGGGGAATCAGCGGTCGATGTTGCTCCCCAATTGCCTCTTCCGGATGGGTGCCGCCGCCATCCTTCTCTCCAACAGGCGGCGGGACAACCATCGATCCAAGTACCGGCTGCTCCATGTCGTTCGAACCCACAAGGGCGGCGACGACAAGGCCTACAGGTGCGTCTATGAGGAAGAAGACCCTCAGGGCAAGGTTGGAATCTCCCTCTCCAAAGATCTCATGGCGATTGCCGGCGAAGCGTTGAAGGCGAACATCACCACCATGGGTCCTCTAGTCCTCCCTGCTTCGGAGCAGCTCCTCTTCCTCTTTACCCTCATCGGCCGGAAAATCTTCAACCCCAAGTGGAAACCTTACATCCCAGACTTCAAGCAGGCGTTCGAGCACTTCTGTATCCACGCCGGCGGCCGGGCTGTAATCGACGAGCTGGAGAAGAACCTCCAGCTATCAACGCAGCACGTGGAGGCGTCGAGAATGACGCTCCACCGCTTTGGAAACACCTCTTCTTCGTCCTTGTGGTATGAATTGAGTTACATTGAGGCCAAGGGGAGGATGAAGAAGGGTGACCGAGTGTGGCAGATCGCCTTCGGGAGTGGCTTCAAGTGTAACAGCGCCGTCTGGAAGTGTAACCGGACTATCCGAACGCCCACCGACGGGCCATGGTCAGATTGCATCCATAAGTACCCGGTTCACATCCCGGAGGTGGTCAAGTTTTAAATTTGCATTGCCTTAGGCAATCTTTCTCCTCTCTCTTGTTCATGATTTTTTAGATATTGTTCTATCATAAAGCCTATTCGATGCTGCTGCTTCTTTCTTATTCCACTCATGGAGTTGTCTGAAAAGAGTAATTGCATGAAGGAGAGAAAGAGCATAAGTAAAGGCTCTGAAGATGACAGCCATGGGACCATCATCTGCAAGCTTAGTCATTTATAGGAGGGGGTTTGTTAGTTGTTGCAGCTTTGCCTGTTGTCATGAACTCATGATGGTATGTCTGCTAGTGTCTTTTGGGTGCAAACTGCAAACCGCGTCCAACATCTGTATTTATCTACTGTGTGTGTACGTAATTTGGTTTTTGTATGGACTATGATCGATGTAAACAGCAAAAGACATTTTATCTCTATTCATCAGTTTTCTGCATCTTTCATTTCAGTGATTGAGCAGTGAAATAAGGGTTGATCAGGAAGTTTGGTGACACTCCAAATTGATGAAAATAATTGTCTCCACTCTTCCTGGCTATCGGAAATGTTGGATTCAACGTTGTCTTTGTTGCATATAAAACCATTAATTAATTTCTTTTCTTATTGATAAATCTTACTGTGAACCTAGCTTATGTTAGAGGGGAGTCTAGTAATTATATGTATAAAAGAATGGAGGTATTTATTTTGAGTAGTTTAAATTTTAAAAAGTCTAAATGGTTTGAAAATCATGGCCTGAACCCACCTGGACCCTAATCCTCAGGCCTCTTTTCAGGCCATGTAGAACGATTCTTTAAATTTTACCAAGGGTTTCTTT
>BMK_Unigene_023981
CTGACCTTCTTTACCTTCTACTTGTGCATGAACAGACCCCTACCCCCCCCTCTCTACAGTTATTTGCATGCATACAATACAATATTGTCTCTATTTTCTCAATCTGTTACATGAATTGCATGCACAGATCTCTCCCTCCCTCCATGTGTGTGTTCTTTTTAGTGAGTGCATGTATGTAATCTTTCTGTCTTGGATGGTTCTTCTTTCTCTGTAACGCAGATGTATGTAATAACCTAAGGAGAGGTAATGTGGTCTTGGAGAAGGAGCTCTCTTCAGTCCAGTCCAAGATGGTGCAAGGCCAATCTCAGCTGCCGACTCGTTGGTTCATGAGCTCATCCAACGGCCATGAAAGGACGTGTTTGTGATCGAACGATGCGGGAGCCGTGTTTGGTTCGGGCTGTCTCGTCTTGGACTGAAGGGAGCTCCTTTCTATTCCACCGCCCTTTCAAAGTCCAAACACTGCTCTAAATTAAAGCTCAAACCTTGTTATAACAGAGGTAGTTCTTGGTCCAATTAGCGTTTAAACGCATTGCATGTTTTTTGTTTGTTATTTTTATTACATCTGATCGCAGCCAAGTTTCCTTGTATGAAGGAGGAAGATGGAAGGCTGATCTAGATCTGTAGATTTTAAAGGTGAACCCCACTGATGGATCCTTGGTTATGATAACAGACATCTTAGTCCTGATATCCGAAAGACCTGGGTTTTATGCTGTAACGTTGTGTGCCAAACTTGGTGAGTTGTATCCAACTTGATCCTGGCATCTAAACCGGGTTCTTGGTCAACCTTGGGGTAGGTTTCTGAGTTGGGACTGAAATGGAATTACCATTTAAAAAAATGACTCTTATTTCATGTAATGGAAGAAGTTTCAATCTATAAAATTGATTAAGATGTTTTGTTGCTATTTAGTGTTTTGCTTCTCTTCGATTCAATCTAACGGCTGATATCGACAGCTTTGGTGAAGATCTGAAGCCTGGAAATCACTCTCAAATATAATGGTTGGGACGACATTTGTAAGCTCGGTTGACCACAGCAGGTTGTATTACATTGCATAATCACCTCCCCTGTTATCATTTAGGTTGATTTGTGCCCACTAAAACCATGCATATGATGTTTTGCAATCTTTATGTTCCCATTGGGTTTCATATTCTTACCAGAATTTCTGAAGTTTTCTCTTAGTTGTAATTCTCTCAGAATGGTAACTGGTAAGTGCAATGTAGCTCCCATTTTGCTCCTTCAATTTTGGTTGCCATTCATTTTGATGTGATGTAATCTGAAGACTAACATGTTATTTCGTTTGAAGCCTGGTCATTTTGGTAGACCACCTGAGCTGTGGTGGGGCGCGCATGCACATGCTTTGTCGAGAAGAAAACGTTGAGCTAGGGGGCCCACAGATAGGTGGCCCTTTCTGTCACAATATAAAGTAGATCAACTGGGCCCCGCCGTTGGTCGTATGAACGGTTATGATGCTATCAAGCTGCAGTTTAATGTGTGTGTGAATGATCTGTTATCTCTGGATGATAGGCCTCGTGATGGCGTGGTGAAAAAGAACTGCTTTACAATCGATGTGATTGGAAGTTTCGGTGATGGCCGCTTGTCCCATGTCAAAGTTGCTTTGTCAAATCAATGGTCTGTATTTGTAGGAAATGTACGTAGTAGTGGAAGGTAAACCGCTGTACTTTTATGTCCCCAATAGTATCCCCTGTTTAGAACAAATAGGAAAATCCTGTTTGGAGCAATCAAGGGGTGACAAGTGGAGGAGATGTCAAATCCCATCTCCTCTAAATGAATAAAAAAAATTCATCTTCCCATCTAGCACCTCCTGAGGTTTTCCTGTTCGATCCAAACAGGGGATCGGTTTCCTTGATGTCCTTATTGAAAATATAGAATTGGCATGGCCGAGACGGTAGACATTTGAGTTTGGATGACTTGAGATTGGATAAAATCATGTTTCTGATAAAGTAAAGTAAGTATAAAAATCAAATGAGTGAGGGGAAGATAATGCCTGAGTAAAAACTGTAGAAGTAGCCAATTATACTGCTGGTAGAGTAAATGTCGGATAAGTAAAAATGGGTAATGGTTAAGTAAAGATGAAGAATCTGTTTGTTTTGCATGGCATGAAGTAATTTAAGAGAGTGGTGAAGTGGCCAGTTTGCCTTTTTGGCTGCTGATATAGTAAGAGCAAAGTTTATGGTAGGTGGAACTTTACTTTTCTGCTTACTGTAACCAACAAAAATTAGGTTAAATAAAATTTTGGCATTATGGGATAAAACTTGCTAATTTTACTTATCAGGGATAAGCTTGACATGATATCTTCTCCTCACAGTTTTCCCCATTTGGTTTAAGGTCATTCGTGCCCACCTATAATTAATTCAACCCTTCAAACACTGGGTTTATTAAGTGAATTCTCTATTTTTTTTGGGTAAATCCCCCTACTGGAATTGAGTCATTTTTCTTTCATGCAATAGTTGGCCCAGTTGGGAAACCGGTTTTGGCAAATGTACTATATAGCACCTGGGGCCGTTTGCCTTTAATGCCTGTTTTAATTACTTTGCAAATATCAAATGTCATATACCGGAAAGCATGATCATGTTTGTGAAAATCAC
>BMK_Unigene_023982
GCCAAACTTTGAACACTCATCTTGAACATCTTCTTTAATATCCAAATCGAAGTCCGGTTCAGTCTCGTTCTGTGGATCAAACATGTTCTTTAATAGAAGACATTCACTAGGGACCCCAATGGTATCAGCTGCTGTTGTAGTTGCAGGAACAGGGATGGGTGCACCTGGAAGTCCTCCAATTACAGGTACCTGTCCCATAAGGCCAGGTAGAAGGGGGTTTAAAGCAGGAGCAGCACCAAGAATCGGTGCAGTTGCAAGAGAGAGAGCAGGAGCATTAACAGCCGGAGTTCCAAGAGAAGAAGCAATACTTGAGGTAGTACCACTGCGGTCCAACTTCTGCATGAGAAGAGCTCTAGAACGAGCATTCAGAGCCAAGCTTCCACCGTCATCATCATCAAAATCTCCTACATTGGCCCCAGCATCTTGCATTCCAGCTTGATCAGTAACAGCTGAAACCTTTAATATCTTGCCAGCAATGCCAATTTGACCATGTAAACTTTGAGCAGCTCTAGCATCTTCAAGGCGTGTAAATTGGACAAAACCATAACCTCTACAGTGCCCAGCGTCGTCAGTGGGTAACTGCACTAGCTCCACAGTACCAAATGGTTCAAAGACCTGGATTAAATCATTAAAATCATGTTCAAATCTCCAACAAGAAATGCAGGGAGTCAATTAAAGCTTTCTCAACTCAGAGGAGATAGCTATAACAATGATAGAGACAAATCCTAAATACAATAGTGACCCTAAGACATCTAAGCTACAGTCCCAAATGCCAACTTCTAAGCTAAGTATCAAGTTATGTCTAGCCAAGCCCACATGCTAACGAGGATAAAAATATTAAACAGCATAAATGACACAGGAGCAGAAGATCAAGATTTGGTGGACCCTACGTCTAAACAAGCCCCCAATTATTTGGGTCATTTTGATCTGTCCAATGGCCCATTGACCCATCTCAATTGGGGCTCAATCAAGCACAAGGGCCCAAATACAAATTTGAATGGGCTTAAATTGGATTTTAAAAAACTTAATTTAATGTGGGCCCTAAGCAAACCCAATTAAGACCTTTGGCCCATCTCAAATAAGGCTCAATCAAGTATAAGGGCCCAAATCCAAATTTGAATGGGCTTAAATTAGGTTTTAAAATATCTAAACTTAATGTGGGCCCAAAGAAAACAAAGTCCTAACCAAGCCCATATTGGACATGAATGATCGAACCATGGGTGCACCACTCTCCAAAACACTAAGTGGGACCCATAGCAACTAAAAATACGCTTAACCCGGCAGGAACCAAAGCCCCACTTGGAGAGGGACGCCCAATGAGCCTCAACTCCAAATACACCCACAGCTGGCAATTTTGAAGGTTTATCAAGTAAAGAGATCAAGAGAGGAGGGATTCCTTAATTCAAGAAGCATTAGAAGAAATGAAGATCCAAAAAAGGCAAGTGGAGAGAAATTCACTAAAGAGGATGTCCAAGTGGATTTTGAGTCCTAGAAACTTTCTAATCTTTAGTTTATTTCCTTACTTGAAGCAAGTTAATCAGTTTTGTAATGATTTATTTAGTAAGTTCCTTAATTCTCTAGATTAGATGGACGGCTAGGATTAAATCTGGGGAATTAGGGTTTTTTGTTGCAAACATTATTTAGGCATTAAGGGTTGGACGTCCAAGCCATTCTTTGCTAATTTTATTTCTCTTCAATAGAGATTAGAGAGTAACATGGTTTTCGGCTTTTTGCACCTGCTTCTCTTCTCCATTGGTAAGAGAGTATGTCTTTGTCTCCCAAAGACTGAAGACCAATCAAGTAGAGAGTAGCGATTTGGGGTAAGCTACTTTCTACCTTTCTCCTTGTGTTTGCATATTTGATTGTAGAATAGGTTAGCATTTTATCCATTTTTGGGTTTCCCAAATTAATCGAGATCTTTGATTTGGGTTCTGTTACATATAGTTCGGTTTTGTTAATCCAGACTACTTCAAGAAACGAGATAAAATGGGATCCATGGTTTTTCCAAATGTCTCTTTCTATGAGTTCTATTAATTCTTGTGAGAAAAGAAGAATGATATTTTGGTTTTATAGGTTTGGGTTTTACAGGCATTCGAAAGGCATTAGAGTTCAGCAGGTCTACTTATTGTGTCTGGGTCATTTTCTGCTTTCATTATAGAAGAGTTTTCATTGCACTGGTGGATGGCACTTGACCTGTTTCTGCTGTTGTATTATTACATTCTCTTTATACATTTAATTATCACTAAAAAAAATTTCAAAATGAACCATTCAAAAAGAAGAAGAAAAGAAGGAATTCCAAAATGAAATTAAGACTGCATAATTGGCCTAGCGTGCATGAGATGTCAAACTGAGAAGTGGGAACGACTCCTAACATCAATTTTAAACATCCGATGACATGGAACTGGGTAACAAAGTCAGAAACCCCCACTTAAATACCATTTACAGTCCAATTCCACCAATCATAGGGTTCAGACTTCATGTGTCAATAAGCACATTGACATTTGGTTACTCGTAGTAGTAGGGTAACAAAGTCAGCAACCTCAATTAAGTACCATTCATGGTCCAATTGTACCACTTATGGGGTTCAGATTCAACTAAAACATCGACCTTGGTTACTACCAGTAGGTAGTAGGAGCATAAAGATAACAAAATTTATAAAATGAAATCATCAAATGGAAAGAGGCAAAATACAAATACTTTAGAAACACATGGCTTCTGATGAGGACAAGGAGTGATACTTTGAACTGGGAGACCCATGGATCGGTTCCTGGACATCAAACCTAAATCGAAGATTAGTCAACCATATTTGCACCTCATAAGAAACAAGTGCATAGAAATGGATGTAGTTTCCAAAGTTGAAGTTCAGAAGACACTATTTGAACCCAAAACTTACTAGCCATTGTTCCAAAGTCGAAATTCATAAGAAAACTTAAACCTGTCTAAGTTGATCTTCTGTTATGTTGAAGTGCAGATTCCCGACATACAGCCTCCTAGCTCCCCCAGAATAGGGTCCAATAAGACCACCTGCCCCT
>BMK_Unigene_023983
CGCAAGCATGTACTAACCAGAAGAGCCACAGGCAGGACAACTGATGTTTTGGATTATCACTCCAACCAGTTGGTTTATCTTCCCATCAGAACCAGTTGGTTTATCTTGGGTTCTAGCTCATTCTCTAGAAAAAGCAAGAGATACATGGTGATTGGGCATCCAAAAACTTCGAAAAATCCCCAACATACAATGTTCTAGGAAAATGATAATGTAGAAGTCAACCCTGTACAATACTTTTCTGGGGCTCACCTCTCTTTAGTCAACCTCCTCATCCATCTACTACAACCTGACCATTGGCACTGGTACAGATTTGATCAATAATTGACTCATATCCACTGGTGGATAAGAATATTTGAGGCAAATACCAAAGGATGTCGTCCTCCAACATGGATGATTTTTCAGCTTAATCGGTGCTGGTCCCAACAGAAAAACGCAAATAGCTCATGCTATTTAACAATATCTAGATTTCTTCTACATCCAACAGCCACATCTACCAAGGTCCAAATATACTGTGTGGAGCCTACCGTCCAATGGAAAGTGACTTTTCACAATATTTGAAGTCTCCCACCAGCTTGCTCCTGTCCTCAATCTCAACTTCGCAAAGGAATTTGAATTTGCTTCAAAATCTTGAAAGAACACCAAAATTCAGGAATTTAATGGTTGGTGCTGAGAGCCACTTCTTGCAGGTGTGTCACCGATTTTCAGTTTGGATGATACAAGATTCTTCAAAGGATATGATGCTATGAAGTAGGACTGCCCCCTGACTGATTTTTCACATCATCCACGCTGGCTTCCTTCATTGTGTTGCACTCTAATGTGGATGATGGTCTAGCAGTCTCCGGAAGTTGATAGTTAGGCAAGACAGTCTTATGTGTCTGCAATCCTGTGAACCGTGCGAGATCCACCCATTGCTGAGTCCCCCAATATGAGTTGATTGTACGGATGAAGAAAGACAACATATTCATAAGTAATGGTTGAGAAGATAGAAACTGATCAGATAATCGATGCTCCACTAGTCCAGCAATTACCTGATACCGTAAATTTGCTGATGTTCCAAGAAAACACCCATAAACAACAGCAGTCTTAAATATAGGAGATCTTTTATTTCTTTCCTTCACAACCAATGTGGAATTCAATAATCCGCGAACCACATATAACAAATTTGAGATAGCCACAGCTCCAATGCTAGAAATAAATCCAACACCAGAAAGTTTTAGACCCCCAATGAGGACAGATGCAAGCCTATGATTCAAATTCCAGTCCTTCCCAGCATTGTTCATTTGAAAAGCATTATCTGGGATAGATCCTAGAAGACCCTTCAGTAACTCCAAGTTCTCAGGTACAGTGATCTCATCCGCATATGAAAGGAATGATATCGTTGGGGCAGGAAGCCATACAGTAAAAAAATCGACAACTGTACCCCTGAGAGTATCGGTGATAACATAGTCAAGCTCTTCAAAAAAAGTTCCTTTACGCCTTTCATACTGTGCTAAGAGAGTGGTTGTTATTGATATAGCTTCTTCTATAGCTAGCCTGTGTAGAAATTTGGGATCTGCCAACAATCTTTCCCGGAAGCCCTGGAACCGGTGAGTAAGTTCGGCAATGAGAGGATACTGCTCCAGATCAAAGAAGTTTTGTAGTGCTTCAGGTGATACCAGACCAAGATCCAGCCCTTTCTGAAGATCCTGGGGTAAGGCATCTCGCCTCCTACCAGCTGCATTCATAACCCGAGCTACTTCAGCACGATCAAAACAATTCCTACTACATTGTCTAGCAGCTGAGAACCACAAGAAATCAGCAACAGGAACTTCTCCCTCTTGGCGTATATCTTGCCGTTCAGGATTCAGTAATATAACCACTTGATTTTTCTTTTGTAACTTCTTAGAAATTCTTGCTGGCAATCCAGTCCCTCTTGATCCATATATCACATGGCTTGCACCTGTTATTACTACTAGCATAACAGAAGAGCCGCCATCTACCACTGCCTTTGTGAGAATCTGGGACATTGTATAATCCTCGACAACTCTGGCCTGAGCAGACAGATAGGAACTTGGACCAAAAGGAGCAGACTGACTCAGAGAATTCATGTCTACTGACAACCTACGGGAGATAGATGTGAACCCAGCAATGAATCCTGAACCAGGAGGAGGGGTATAGATCTTACGTTCCGCCTTAGAAAGACCGCGTATACCTTCAGCTTGAACAGTCCTCAAAACCTCAAGTGGAGTGCCACAAGCAACTATTCGAATTCCATTGTCATGACAGTAATTTAAAAGAGGTTCATACTCCTGCCAACGTTCAGGGGGCCAATGTATAGTATAAGACCTTAGGCTTTCACCATCAATCCTCCCGTCCATGAATTTGTCCAACTGCTCTTGCAGATCGCAGGGAAACGCTTCGATCGCCACCGAGACAGTCCGATCCAACTCAGAGCACCGATTTTTCAAGCTCCTCACGATCTCGAGCTCCAAGACCTTATCTTCACGAACCGGAACCTGCTCTGCCTCCCCCAAATACACGATCCGAGCATCCATCAGCTTCTCCCAAACCCTCCTCCTATCCTTTCCAATCGCCAGAGGCTCTCCGATCACTGCAGCATCATAAACCCTAGAAGTCACCACATCCTCCTTCTTCTTCTCTGCCGCCACAGATGCTGTCGTCGTCGATACCGCTGCCACTGCTTCAGGAGATTTCTCTTCCGCTCTGGCGACGATCGAATGCAAGAAAGAAGCTCCAATGGCGACGAAAGGAGTGACGATGAGATTTCGCCGGTTTCCAGATAAAGGACGGTGGGGTTCCGGCGGATATTCGTCATTTCCGGCGGGATTCCGGCAGGAACGGATGGTCAGAGTCTTGCGGAGGCGGTTTTCCGGGGAGAATGGTGTGGAAATGGGCGGCGATTGGCGGAGGAGGAGGTTTTCCGGGCGGAGATGGCGAAGAGAGTAGAAAGCGGAAGTCTTCAAGGGCACGCTCGTTCGAGCGTGTGACTTCATCTCCCGATCCCGGAAGAGAGAGAGAAGAGTGCGAGGGAAGGAGGTACAGGTAGGGAAAATCAAGTGTTGAGGTTTT
>BMK_Unigene_023984
TAAGAGTAAACTTTGCTTCCACGTTCCACGCCACAACAGGTTACCACTTACCAGGGGAGAACCTCTCCTTTCTGCAAACTCATTATTCATTAATATATAAAACATTTCCTTCCTCTCTCTCTCCTCTGCCTTTACTTCAATCTTGTTTATTCTCTACCATTCCTGGACCTTTTGAATCAATCAATCTCCATTCTTTTACTTAGATTGATCCATCTCTTGCTTTCCCCATACTTTGAGTCTTTCTTCTTTATCCCTCTTTTGAGAGATTGTAGACAGCGGTGCTGTCTATTTTAGAGGGAAGGAGAGGTTTTTGGGTGAAAAAGGGGGGTTTTGATCGGAAGAGCAGAAATGGGTAGGCTTTATTTGATAAACCTGGAGGGCAGGATCTACAGCTGCAAGCACTGCCAGACCCATCTTGCGCTCTACGAAGACATTGTCTCCAAGTCCTTCCACTGCAGGCATGGGAAGGCCTATCTCTTCAGTAAGGTGTAAGTGTCTTGATATTTTATACTCTTTTATATGCTTAGAGGTCTGTAAAATAAATCCTTTGTTCCCTCAATAGCGGTTTCTTTCACTTGGCAAGAGCTGGAACTGTTCTTTCTTGTTGCATTATTGTATGCATGGTTGCTTTGAAAGTAAAAAAAGATGAACATCAAGTACTTGCACCACTGAAAAATGTTACTGTTCTATATCTGATGCATTTGATATATTTACAGAGGAACTCAATCTATTAAAGTACAATACACTTTCTGGTGTTTTCTTGCTGATGTGGAAATTATCATATTGAAGCATTATCTCATCATGAGAATGTGGAAATATATGTTATTTATTTGCCATACTTTTGGAATGGTTCTCTTGTGCTTTTGCTTAGACTCCCCACCTCATATTGGATTGATCTAATTTATGGTGATGTTTCTGTTTGGAATATCATGATTCCAAAGTTTTAGTTGTGTGTTGCTCCACTTGTCATGTCATTGTGGTAACCATGGTTCAACCTTTGTGCTGTTTCTTTTGCCATGAGATTTTCTCTATAGGAGTCCTTTACCCTGCAAAACTCAATGATGGTATCTTTTTGAGCAACAAATTTGCATCCATTAGATTGGGTGAAGTCCCAAACTCATGATGTTTCTTGGTTGTGTGATGTTAATACAGTGTTTTTGCTCCTAAGGTAAGAACTAAGAAGGGAACATAAAGCAAATGTCAGATTCTAGAGATTGTGAGCTATAAGAAGACCGATTTACCATGTGAACATGCACTCCACAATAAATGCCCATGCTACCTCCATCTGCTGTTACCCATTCAATGTTACTTAATATGGACATGGGTAGGATGCCCCCACATTTGGCCTGTGTTTGTTTCAATTGCTCCCCAACTTACCTGTGCACCAGTGGGCTGTATTTAGAATGACCAACTCAGAATCGATTCAAACTCGAAGACAAGGTGTCAGAGACTAGTATCTTGGAAACCTGACATGCGAACATATTGGAACTCAACTTATTTACATTATGATATCCTCTCACTCACAAACACATACACATCCCAAAGAGAAAAAGAGAGTAAAGAAGTAAAACCATACAAGAGATTCTAAATTGTCAAGAAACTATACAGGAGATGATCAATTTCTAACGTTTCTTTCCTCATGCGAGATTGCCTCAGCATCTTTTCTGAAAAAAGGTTTTGTATTTTGGAGTTTGATACATTACGCGTAGCATGTGCTTTCAGGCAACAACTTCAATAACGGGTTTGGGACTACACAGACTCTCTGGAGTTAGATTTTTTTTTTCAGGCAACAACTTCATTAAGAGTAAGGTGTTCATGGATATGCATTTTTCCAGTCGCTGGGCGATAGGAACTACACAGACACAGCCCAATCTGTTTGGGACATTAGCTAACATTTTCTTTTCTATCAGCTGCGAATGATAGCTTTCTTTTTTCCTTTTCGATATTATTACAGCGTCAATGTCACCCTTGGCGAGAAGGAAGAGCGCTTGATGCTGACTGGGTACCACACTGTAGCTGACATATTTTGTGTTTCTTGTGGATCTATTGTGGGATGGAAATATGAGGCTGCTCATGATAAGAGCCAAAAATATAAGGAGGGGAAGTTCATTCTTGAGAGGTTTAAGGTTTCAGGGCCTGATGGGTCCAACTATTGGATAAACCATGAAAGTCAGGTCGGTGGAAGTGATGCTGACGATGCTTAATTGGGTATGAGCTAGTAAGCTCAATTGCCGTTTAACTGTACAGCTTCCTTTGATGTTCTTTTGAATTTGAATTCCAAGAATACCTTCATCATATTTGCAGATTGACAAACTGCTCCAATAATATAGATTGTTGTTCCATTGGCTGCATTTTGAGTTGTTAGTCATGTTGCATGTGATCTCAACGTCTGGAAACTGCTAATTAGGTTCATGTCATACCCTTGCTCTTATCTATATTGTGGGTA
>BMK_Unigene_023985
[truncated: 15,247,434 more chars]
