# Supplementary material for: Transcriptome Analysis of Litsea cubeba Floral Buds Reveals the Role of Hormones and Transcription Factors in the Differentiation Process
Source: G3 (Bethesda). 2018 Feb 27;8(4):1103–14. doi: 10.1534/g3.117.300481 (PMC5873901; doi:10.1534/g3.117.300481)
Supplement: Supplementary file 5 [file 1103FileS5.txt]

>BMK_Unigene_030461
ACAGCCCTTCAGCTCGAATGCACATTTTTGGATATCTAACTGGGATATTGTAAGTTCTTGCATTCTAACAACTATACTCTCTTGCTAGTGTTATTTAATGTCTCTTCTTTTAAGTATATACCATTCTTACAATGATAGTTGGTTTGTTCATAACTCATAATTCGACTGCCAATTTGTTGCAGCATATTCTATGAGTTGGTTGAAATAAGTTGCTACTTCAAGGGTTTTTGAGCATGTATTGATGATATTCACGTTAACTTCTGTTTGAAGGGTGTATTGTTGGCAAAAATGAGTTCCACATATGGTAGACTTTTATCTTTTGGCATGTATGGGGCTTTTTGCAGTTTAGCACTCATAGGTGGGGAGTGCTTGTGAGTTCTTCCCACTTTTAGAAGTCCTGGATTCCCTCTAATGATTAGGACATAGGAGTGTTTAATCACTAACCTGTCAAATCTAACTAATGATTAGTTTTCTTCTTTAGAAGGTTGCTAATTACCAAATGATCTCTCCATGACAGACAAAGAAAGCACTGAAAGGCTATGATGCCCGGATACGGCAGGGACATGCCATGGGCACAGCAGGGACATGGATTTTACACATA
>BMK_Unigene_030462
CGGAAACAGAGTTATGTTTTGGGGCTTTGTTGAGGCTGATCACAGTAGTAGTTTACGCAGATTTGAGGCATAGGTATGGTAGTCAATAGATACAAATTTGATTATTTAAAGCCTGGTTTGGGGACAAATTCTGGACCGGATTATGGGGTGTACTTGGGTTTAGTGTTGCTTAAGGCTGGGTCAGGCTAATTTATTGAAGATGATGTCAAACCAAACAGAGGATACAAATTTTGGGCTCGGGTGAAAAACTAAAGGACTTACAGGTCGGATTTAGACTGGTTTTTCCAGGGGCTGGCCATCGATCATATCGGTGACTATAACAGAGATGAAAAGTGCAGGAGGACAGGGTTTTTGGGCCGTAGTTGGCACAGATTAAGTGGGAAAGATGTATAGGGAAGGACTTTGGGCATGTTTACTGGGAATATTTCTAACTCAAAGAGGAGCTGCTAGTGGATTCTAAATGGAACTGATCAGGGATTGAAATAGGTGAGAGAAAATCGGCAGCATCTCAGGGCTGATAACAGGTATAAATTGACTATACCTTGGGACCATTTGAACACAGAATGATTTTGGGCAGAAAAGGCTTCAAATAAAGTTGGGTTTAATGAGATTGGGAAAGCTGGATTCGGGGTTTAAACAGGGAAGGATGAGGCTGAATTCATGGTTTAGAGCACAGTTACCTGATTCATTAAAGTGGCTTCCGAATCACAAATAGTTTGATCCGAACAATACGTGATTTGATTTGTCGAATTCCAATATTTGAAGAGGATTCAGTTCGGCACAGTTCGATGATAAAGAAGATGAGATATGTTACCGTGGAAATCAGTAGCATGAAATGAAAAGAGAATTGAGTACCATACAATGGTGAAATACATGTAATGTAAACTAGAGGCTGGCCCAGTGATCCCATCACAAAAACAAGGGCATGTTATATTAGTTGCTAGTGAAAAATCAGTCTCGCAAAATATTATTAATCATCCAATCAAGGGAAATAAAGATGGATGGTGAATATAGATGCATTGAACGGTTAAAAATGATTTCCTTTGACTATATGACCAAATATGTCTGATGAGATCTATTTTTCTCACATCACTAATCCATCAACCTCTCTTCCATATGGTAAGACTGCTGGCCCACTCCTAAGTGCCACGTGTCCACCATCTCACTATGCGATGAAGTTTCTTTTAACAAGTGCTTGTATGGAAAACTATGAAATATGAGTTGGA
>BMK_Unigene_030463
AAATCCTGGGTCCGCCACTGCTTGATCACACTAGGATTGCAATGAAAAATTGATTCAATTGAAATCAGAAAAACAATGCCTTTAGTATCACTAGATAATTAAAGAGATAATAGAAATCAAAACAAAACTCACAAGCAAACAATATTGTGAAACCTGGCAATTTTTCTTTCGTTTTTGCAAGAAGGCAAAGTGAAAAGTAAAGAGTTAGTGTTTTAAAAACTTAAGTTCATAAACTTACATCAAGAAAGCAACATGATCCCGGCTCAATAAATGAAATGAATAAAAGGATTGACCCAGTATAACCAGAAAAAAAAAAATTTAAAATACAACACACACAAAAACGACCCTATCTCTTCATGTTTTACATAAAGAAAATATAAAATGGATGTCAAATCCTATTTTAGGACAACTACAGAGAGATTGCTGCAGTGAGGCCTGTTGGGGTTCCAACTATTTTTATGAAAGCACACCCAACTAAAGCATTACAAGTTTACAACTCTTTCTTTTATGAAAGCTCTTTTACAAGAATCAAAAGTAACTATTATTATGGGTGAAGCACATACCTGTAGAAGCATTGCCAAGGTTG
>BMK_Unigene_030464
TTTTTTTTTTTTTATGGAAGAACCGTAACTATTTGTTAACTGAATGGATTGAACTGAACCTGATTTAAACAGAACAGCAAACCTGGAAACGAGACGTCGACCTATTCCCTAGTATTATCAGGAAAACTTCTATTTACTCTGAAAATATAGCATTGATAATTCAGCACCTCCAAACTTTGTGATATAACTCACAATTCCTGTTTGTATTATTCTCTAGGTTCTATTGTTTAACTTCTCAATATTACCACTCTTACGAAAATATTCAAGGGTCATTTAGACTGAGAGAGAGTTTCCAATCCTTGTCCTTTCTTTCTTCAATACCAACACCCCTGAAGGAAATTATAAATTTCCTACTATACCTATAGAAGAATCAAAATCCTACTAAGCTGATAACTCCCTCCCTATTTTCTCTGGTCTTCAGCATACCAGGTGAATCAATGATGATGTCTCTACAAGAGAAAGATCAGATTCAAGTCCTACAAGCACAATAACCTGGTTGCCCATTCAAAGGTGAAATCCAGCCTTCAAGTTACTACCAGAATTTGCCAGACACTGTCAAGGGACCCCACCCAAAAAAACACCAACATATCTGATGGAGGATGCAATAGGAAACTCCAATTAAAAGGCTTGCTGAGGTCCCTTTCCTGTAAACAAGAAAGAAGGGTAAAAAAGGGGGGGATCTGCAGCAGTACAATAGTGCTTAAAGCCCAGAATGACAACATGAAGGAGCCTAAAAAATGAGACCTCACAGTGAAAATTAATTTAAATGATCGAGTCAAACAAAGGAAATCCCAAATAACATTCTAAAAGCTCCATTTCAACACAACACCACTTTTCCCATTATTATATATTATAGGGAT
>BMK_Unigene_030465
TCTCTATATATATATATATATCCTCTTTGCCGTTTATTAGACGTGGACGGCCAATATTTCAACGAATTCGGTGTGATACTGGTCGTTACTGATTTGTCGATAAAATATCGATGCAGTAACCACAGATACTTGTTACTTATCAGCTGTCACAATACGCCCAATATTTTAAACTAGAAGAAGGAAATATTATTATGCTTTAAAATGGAGGATTGCTTTTGATGCAGAGAACTGAGAGAATGACACAAAGAAGTCATCTTAGGTTAAAGAAAAGGCTAGAGATGAAAAACAGGTCTAAACTAGATGAATACATGAATTCCCCCTAATTGCAAAAATCGGGTATTTGTCCAAAATTGTACTTGATCTAATTCTGGACAAATCTGGGATCCTTCAATAAATTCTGAATTTGATTTTGGATCTATGGATTCCACAAGGACCCGAATTCCACCATCGCCCACCTTCCACCCCAAGTACCGAAAACCCCTAATTTCTTCTTCAGCTCTACCCCATATAAAACCTGGGAGAGTTCTACGACATTCAATCACTGGAAGGTGGGGCCCTGTTACTAGATACTTTCTCCATTCCACTTAAGACTGTATTTAGAAACATGCTTAAGGAAACCCATCATCTAAGTGGTGAATTTGGAAGGATTCTTCAGTTCCTTTAATTGACTGAGCTCTTCCATTAGAAGAAGTGAGGTGACGTTTTGGTGCATTGGTTACTTATAGCTACTGTAGCTACTGGAATGTTTGGTAGGAAAGATCTACTGTAGCTACTGAAGTGGTAAATTTGTGAATTGGTGAAATTGGTTGAACATATGGCTACTTAATTGTTACAGAAAGGAGATCCTTCACTGTAGTTGGATTTTTTATATGCCAGTTATCCAACGAAATGGTGCAGGGAAATGAGAAGGGTCATGTGTAATAAATTAGAGGACAAATGAATGGAGAAAATAGAAGGCAACCATCACAATGAGAGTTGAAGCATTTACGTGGTTTGCCAATTGCCACTATATACTATATCCATGAGCAATCTGGCTATGAGAATATCCACCACCATGGTTTAAAATCTCGATATCAGTCGTGGTATCGGCCAGGCCGAAAAACTGATATCGTCGCGGATATCGTTCCATCGAAGTCGTCGCGGTGTGAATTT
>BMK_Unigene_030466
TAAAATCACTTTTCAATGAAAGTAGCTTCTCTGCACTTAATCTTTGACCTCCCAATTAGTTTTAGGCGAACTCCCAACAGATTAAGGATTATATTTTTTGTAACCAATGGTGAGCAATCTACTGCTTCTCCTGGATTTGTCTCAGATTTTCTGTTTGATTAAAAGATCAAGGTTCTTCGGGTTGACGATAATGGAATTTGGCTTCCTTGACTGCATCACACCAATAAACTATCCCATCTGTTTGTTTATTTATAGGTTTTCTTCAAAACCAGTCGAGCTTTTGATGTCTCAGCCTCAAAAGTCTTCAGAACCCCAGATTAGTAACTAGTAAGTGCTAAAACAACAGGCCAAGATGGAACTCAATTCCAAGAAACTATACAGATTTACATCTAATTTTCTAGAGAAACCAAATAACCACCAGACATCCAATGCCTAGAAAGCTAGTAAATTCAGGCAGCCCAGTATCTGTCATGATACCATCCAGATCCCCTCCTCCTTTTCCCCCTTTCCCTGTGTCCTTCTGGTAAGCTGCTCACTCAAGTGGCCAGTGGGAAGAATATAGGCATAGCATGGAATCCCATGACAGGCTTGAGACATGTATACCCCTTTGGAAATGAAGAGCATGCCTTACCGTCGCACCAAGTGCAGGTTCGGCCCATTTAGCTCATCAAATGTGGCAGGGTCCCCATTTAGAATGCTTCAAGGCAGAGAAGTAATTATAATCTCGGAAGACTGATGCAGGAAGCATAAAGAAAAGATGTTACTTCCAAGCAGTGGAACAGCTGTATCAGGAGAAAAGAATAAACCCTTTCTGTTTTCAATCTTCAGAATCTCGTGCTCTGGGCCCCATAATCGATCAATGGACAAAATTGGAAGTCAGGAGCAGCAGCAACTTGAAAAAGAAAATGTGAACAGAACAGGTAACAAGTGGAACGAACAGTCCCAAGTATAGGCGTCTCTGTTGTCAACCGGTTAGAATTCCTGAATAGCTAGATTCAACTCCATAGCAGGTTTTGCCAGCAAGCCACCTCTCCTTATCAAAGAGGGGAGAAGTTGCTTAATCTTTTGCAGCTGGACAAAACACTGGGTGCAATGATTACGCCTCTCCTCTGCTTGAAGATCAACCCCAATGGGAGAAGATGACGACACAGTTGAATTGATTACTGGTCCAAAGATCTTTACAAGCTTCAGAAGCAATTCCAAGGAGATAATTATGTGCCTGTCCACCTTGCTATCTATTAAGCCTGTTAGAAGGGGCAGCAAGCAGGTGAAGATATTTAAAGTAACAACATCAATCCTATCCATGAGAATATTGACTACATCTGCCTGCACAGAATGATCAGGCAACCTTCCCACTGCATTGATGGCACCTTTAATATCATTCCGAATCCAAAAGTGTTGTACCACCTGCAATTTTGTAAGTCGAGATTGCAGAACACTTATGAATGAATCATGATTTTGCATTAGCTTTTCAGTCGCATCCTCATTAGCTGGAGCAATCAAGTCATTTCCTGAAGATTCCTTTTGTCCTTTCTCTGAGGGACGCAATGTGTCAGCTTCAGGCATCAAAGATGAAGATTTGGTTGCAGGAGCTTCAGTGTTAATGCATCTTTCTCTCTGTTCCCATCTCTCAACCAAAGATCGTGTCCTTCCCGGTTGAACATTCACAAGGCGGTTGCTTAAAGGTGTATCTGGAGATAAAATCTTTTCAAACTTCTCAGCAACAACCCTGATATTTACGCTAGATTCTGTGTCATTGTCTTCAGCAATGAATCCAGAACAAAAGTTTTGATCCACTGCACTGACTAAATCATTTGTTTTTCCACTCAATGCCCCAGACTCTTGTGCATTACACTGCCTCGCAATATCCCTGTTAACAGGAGGGGTTGATTCATTGGCAGCAATTTCTTTTCTTGATTCAGCTGCCTGTTCCATGTCTGAACTGTTTCTTGGGACGATGCCAGGCACTGTAACCTGCCTACTGATTAGTTGGCCACTATTTCTTGTCTGCACCTCTATCATGGAACTCTTCTTCGGAGTTGATGATTTACTACCCCGAGATTTGGATATCGTTGAGGGAAGAGGGACTTCATAAATTATTCGTGGAGCACTATGACTGCTTTCGGTGGATTTCACACTTAAACTTCTCATCATATCTTTAGCTCTACAGTCCTCTGTTGTCGTCAACAATTTCTCACTAGATTTTATATTGCTTTGTATCTGCTGCGCTGATTGATTCTGCCCAACAATATATTTAAGCTCCATAGGTTCACTTGATTTGGGCAATATGCCAGCCGCATATGGCCCAATCAGCGAAGTATGTGCAACCCAAACTCCAACAGTGCTCTGATGATATGAACAACCAAAAAGTTTCCCCTCATGAATACTGAGATCGCAAAGAGTAGACCATCCCATATCAAGAGCATCATGACATATTATAGGCTCCCATGAGAAAACCTTTAAACTTTCATCGAATCCACAGAATAGGGTTCTTCCATCAGGGTGAAAGATCATAGAGCGAACTCCTGTAGCCTCAGGTCCAGCAGATCCAATCAGTTCAAATGTTTCTAAGTCCCAGAATTTTACAGTTCCATCTGCAGAGCCTGTTGCCAGGAGGAACTCATGGGGATGAAAATCTATGCACTGAATCTGGCCCTCGTGACACTTGAAATCATGTAAGAGCTTTCCAGCAGTCAGATCCCATAGCTTCACAACGTTGTCTTCTCCACCGGAAACAACCCATCGGCCATCTGGAGTGAATCTAATTGCACTAACCCCACGAGTATGACCCTTGTATGTGTGAATGCATCCCTTCCTTCTGATATCCCATATCTTAAGATTTGTATCCAAAGAGCCAGATGCAAAAAATTCTCCAAATGGATGAAAATCAACAGATATGCAATTTGACCGGTGTCCTGTAAGTGTGCGAACAATCTTTTCCTCTTCCAAATCCCACAGCTTTATAGTTCCACTGGCGGCTCCTGCAGCGACCAGGATTTCAGAAGAATCGAAACTCACAGACTCAATAGCACTCGTATGGCCAGATAGGCTCAGTATGGCATTTGGTTTGCCGATCGCCCACAAGTTCACCTTGTGATCTTCTCCACCAGTCACAAGAATCCTCGACGATTTCCTCCCGATCTTGAGGCAGTTCACGCTGGAAGTGTGCGCCACAAACTCCTGTAGCTTGTACGCGCGTTTGGTCGTCATAACCGAAAACACAAAAGATCAAAAGCCCTAGCTCCGTAGCTGACGCTGCTTTCATCTAAAGCTCTCGGCAACACACCAACGGATCTCGAGAAACCACAGCATCTCTGCAACTGCTCCTTTGCTCCAAAAGAAATCGAGGGTGAAAGAGAGATCTCAAGAAAGGGATAGTTTCCGTACATGGCATTTCATCAAACACGAGAGCCTCAAGACCTCCATTGCAGCTTCTGGTGGTCGGTGGTGTGGATGCAGCTCTAAATCTTCTTCGTCTTCGTTCGATGTGGGAACAAAAAGTAACGATAGAGAGAGAGAGAGAGAGAGA
>BMK_Unigene_030467
AGATAAAAAAAAACACTAAATTTCTAAAATCACCTCTTCTTTTAACAAAAATAAATGTTAAAAGGATATTTTCTCATGCCGTCAAATGACAAAAAAATGCTTGGACTGTTCATGGACCAGGCTGGGCTAGGTTGAAGAATATCTAAAATGGCCCGACTTATAAACTAGCAGCCTAAGCCTGCCCAAGCTTGACCTGGTCTTGAAGTTGCTCAATTTTCTCTCTGTTTGAATGTGTTGCAGGCAACTGAATGAAGTGTCTCGGGCTAAAAAAAAAAGGATGATTTTGTTGTTAGACTCGTTACACTACAGGGGTGATTTCATTGGGACAAGACGAATGACAATGGGCCCTACTCCTTTCTTCCTTTTTTTTTATATGTTTTCCAAAGGTACCTGACTCACACATGTATTTCAATTCGTTGGAGAATGTCACTGTCCGGATCCTCGAGTGCTGGAGCAGTTCCCAAGTGTCGTTGTGGAAATGGTGATATGAAACTATTCCCGTCACACAAAGACGAATTCTAACAGGAAGTTTTGGGGGTGTCCAAAATGGACTTGTGGGGTTTGGGTTTTCAGTAGGGCCCACCAGGAGAGGGGGCATATGTAAAAAATGCATGGAAATTTTAAAATACATGAGGGATTCTTCAAAATCCAGGGAAGCCATATGAGAAAAATGTCTAGAGCCAGGAATAATTAGGAGTAAAACATACTTGTCAATTTAATGTCGGCTGCCATTTCGATCTGGCCTCTAAGATGAATTATTTTGGTGTTTTCAAATTTCG
>BMK_Unigene_030468
CAGGCTTCCTGATACCCGAACCGGTGAGCCAACTTCTCACTTCTCCCAATATGCAGGCAGATCAAAATCAACTTCTTAGGGTAGGGGTACATCAGAATATTGAGGCAATTAAAACAAGTGCTATCTATGGTAAAAGAGTATAAGAAAATCATCAATGAAGAGAGTAATTAGTCACAAAAAGCAAATAGCAACTTGTAGAGACCCGATATGTTGTCCTAGTTTTGAGAAAAATCATCATTCATTGGAATCTTTCGTGTCAATGCAGTGCAGGCAGAGTGCTACCTTACATTAATGCAAACTCACTTAGATTTAGTTTGGCAAGGTTTTTGCTTTATAGCCAAATTGCCCGTATCATGCCAACCCTCCTCATGCCAAGACATGTCATAATGTGGAGGCATTAACCGAGGCCGGACAATTGAACAGGAAAAAACAATACTGCATATAGGCACCAACACAATGCTCACCAAATATGCTTGGTTGTGCACATAATATATGGAACTTTGCATTCCTAAATTCTGAAACTGACCCAAATCTGATGTGTCCTTTGCAGCAATTTCCGAAGTGGTGGCACT
>BMK_Unigene_030469
AAGAAAACGATAAAACATGGATGCTTCATAAGAAAAAATAATACAAACATTCTGAAACATGGATGGACAATTATTTTTATTTTCATTTGAAAAGTAACGGTAATTTTTATTGAAAAACCATTAAAATACAAAAACACGAGTATAAGAGGCTTATACAAAGATAAAATTACAAAAAAATAACCTACCAGGGAGACGACCGTTATACCCAAGGTTTTCTCAATTGTCTCCCTAACAACAAATAAAGACTGAAAAAAACCAGTTTCATTCTAAAAAGAAAAAAGGGTCCTCAGCATTGAGCAAACTCATGCAAGGTTCTTTTGTTTCTACCTACAATGACTCGTTCAAAACTGTATTAACTTCTTGAGCTTATAAGCTAAAATTCATTACAAACAGGAAGGAAAAGAACAAGCAAACCCATTTCTTTGGTAAGTGTGTCAACTGGCATCCAGATGTTCTGGAAGGGCCTGGAGATAAAGGCGAAGATGGAGGCGGACTGACAATAGAAGTAACATTTTCCTTCGAGCAAGTGTAATTGCAGCGACTTGGACGCACAATTCTATATACGCCGCTGCTGGCCAAGAGATAGACATCCTTCTTATTGTCTTCTCCAAAAGAGAATATGTAGCCCAAAGAAGGGAAAGAACGTCCAGGTACCGAACTACATGGGAGTGGAGAGTCTTGAGCACAGCTGAAACTAATTGTGGTGCTGTTGAACTTCCCACTGTTTTCAGGCCTTTCTGTACCTGCCCAAATGTAACCTGCGTACAAATCTGTATACAAGTACCTTCCAAACAAGCATGGGTCAGCTGTAGATCGATAAACATAACCACCAGTGATTGATGCAGAACCTTCTTTCTTATTTACAGCTGAGTGAGTGTATCCCATTACAGGGAAGATGGCATCAATGGATCCTGGAGTTGTATTTCCACCAGGGGTCTGCAAAGGAGTATAA
>BMK_Unigene_030470
TCCTAGGGCCGTGCGATATCGCACTTTATACGAACAGTTATTCGAGAATTATATAAACTTTAACTGTTCTAGGGCAAATGTCAGATGTAAGAACAGTCGTACGGTCAATATCCCCTTTTAAGATCCTTTCATCAAATTAGAAGAAGATATAACAAAAAAAAAAGAAAAATAAAATCTTGGGAGCTATATCAATGTGGTGTTGGATGCATGTGCTCCGGATGAGCCCTTCCCACATGGTCATCCTCATCCACTACCAATGTAAGGGTGTTTTTGTCATTGTACTCAAAATCAAACCTCTCCATCTCGACTTCTCCAGCCGCAAACAACAAAGGTCGGGTTGCCATCTCCAGCCGATACCGTTACGACAAGAGGTCCTCTGACTCCGCAACAATCTCCTCAATCCGTCGGACAGCCTCCCGCATATCGGGCCGCCGCTCGGGGTTCAGCTCGATGCAAGCCGCGCCGAGCCGCAAGCACCTTCCCATGCTCTCGTGCGATTTTTCAGACTCCAATATTTCGGGATCGTACACATCGGATTCCCTCCTTTCCGATATGGCCGATTCAACCATCTGTACCACATCGGTCCCGCCATTTCCATGGGTGAGATATTGGGAGGGGAATTTACCGGTCAGGATTTCGAGGATGAGGATCCCGAGGCAGTAGACGTCGGATTTGTGCGACACATGGTGGTACTGGATTGATTCGGGGGCTTTATAGGAGAATAGAGCCTGAGAGGCTTGCTGTGGGGAAACAAGAGGGGAGTAGCCGTAGTCGATGAGGAGAGGCTCCAAATCGGGGCCGAGAAGAACGTTGGAGGACTTGAGATTGCCGTGGGGGAGGTCAAAGCTGGCGAGTTGAGTGTGGATGTAAGCCAGTCCTCG
>BMK_Unigene_030471
CTTTCATTGTAATTAATACTTTTGATTAAACTGTTTCAAACTTGAATTTAGATAATATATTTTCGTATTGCTCTTAACTATACATCTTGATATACCACTTGTATTTATGAAGCTTTTGCTTTACGTTTTATGTATCTGAGGAAATGCATACACCTCACATTGGTCTTCGATCCATATTGGGACATGATTGGGGTCACGTGTGGTTTATTAATGTTGAAAATATTTAATTGACCATAATCTAACGTATAATCCCCGGTTTCATGTTGGGGGCGTGACATGTAGATTATAGCAAACAAAAATTGCCCATGCGTAAAAAAATATATGCATGTGTAACATTTACACATGTACAAATAACCGATAGGTCATTTGTTTACATTTATTTACATATGTAAATAGTCCACATGCAGAACAATTGCGCATCATCACGTGTGTTTGAGCTTATTTACACATTACTGAGGTGTGAAAATAGTTTGTGAACAAGGTTATTTACTCTACATAATTTCCACATGAAAACAGTTGTGAAGTGATTCACACCCCTCTAGTAAAAAAGGCACGAATACACTTCTTACACGATGATTGCATTTTTGTTGGATCCAACAAACAATTTATTTTTTCTCATTCCTATTGACCTCATATATTCACTTTGTTTATTGAACTAATA
>BMK_Unigene_030472
CCCAATCAAAAACACTTTTCCGTGAATCGCAGAAATTTTAGCTCATTTTTTCACTTTTTCTTGCAGAATAGTGGCTGCACCAGACGTGGAAAGATTTTGCTGCAGAAAAGCAGCCAACTTTTCCTCTCCTTTTACACTGAAACGTGGCTCTACACAAACGTACCCTAAGAGTTAGAGAAGAATCATTGTGTCAAGGCAATGAGATCTTATCTCACCAAAGGGAGTTGCATCCGACATTTGATATTGCACAGTGGGAAAATCACATTACAAATTGTGCAAGAATAGTATCCCAACTGTTCCTTTGATCAAATGCCATTACTTGTACTTGATAGGGCCAATGATGATGGAGAAGCCTTTGTCGATCGAATCAACAAATCAAAGAGCAAGTAGAAGACTAAAGCTAGCAATGCCAGATACAAAGGCATAGTTGATTTGCAAAGGAAGAAAGTATGCCGAGTAGAAAACAAAGTGATGGTGCACTCATGGATGGAATGCAATCCTTGGGAACACACAATGGATCCAAAACAAACAAGATTGAACCATGCAAACTAACACAAATATTTGAGGATAATGCTTATGCCATGGTTGCATCTGGGACTGGATATCTTGTTTACTTTGATTATAACAGAGAATAAGAAAACAAGAAGTTTCTAATGATGATGTTGACCAAACCTTGAAAAGCTATGAAGGACATCGAGGACATTTGAAGTTGTCCAGATCAAAGACAATATTTGATCAAATGACGAGAAAACCAAGTCTAAAATGATAACAGAAGAC
>BMK_Unigene_030473
GAGAGAGAGAGAGAGAGAGATAGGTCTTTCATTGACCTTTTTTTCCAAGCATTTGAGAAGGCTTAGGAGAAAAAAAAAAATCATGGATTGCATAATGCTCAGTGTAGATGATTTTGGGGCCAATGGTGATCGAACAACCTAGATAAAAATCATGTAATGAAAGTTTCAGTTGATTATATAACATGACTGCATCTAGATCATGTGATCATGAGAAAGAAACTGAAGCGATTATATTAAATTGCATATATAATATATATATAAGAGAGTGCTAGACACAATGACCCCAAAAACCTAAACAATGGGATGTCTATTATCTAAATAGGTATAAAATGCATCAAGAAAACATTATCTGATTTTAACTTGATTCTTCCATTGCGTTAGAATGTCTTCTTCTGTTCCTCCATTAATGCGGGTTCGAGGGGAAAGGGATACCACGACCCCCTTTCAATCCCGTGGTATTTTCGAAGTCGTAGCCCATCTTGCTCATCATCCTTTTAGCAGCGTGGCTGTATCTGTCACAGTCAGGGACCCCTTTGACAGAAATAGCTTCCACAATATATTACCGAGACGAAAGCCAAAGGTGA
>BMK_Unigene_030474
AAAAGAAGGGGAGTGATACAAGAAAATGAATGCGGCGAGAGAGGGGTATTTTGGGAATAATGGGATGTGTATTAAGAAATTCTTTAGAATTTTTTAACTTAATTAGAGCAAGCAGATAGAGATGGAAGTGGAAACACTTGGGTGGTCACATTAGCAACTCTGTTTCGAAGGGATAGCTGTTGGATCTGAATCGCTTATAAATACACGGTAGGAGGACTGAATCCATATCTCGTTGAGTTCCGTTTGGAGAAAAAAGAGCAGAGGCTTCTTCTACCTCTTCTCCAAACAAGATCTGCTACTGCCGCTTGTTCTTTTAGTTCCCCTGGATAAAATGGACACCTTCCTATTCACTTCTGAATCTGTTAACGAGGGTCACCCCGACAAGCTGTGCGACCAGATCTCTGATGCAGTGCTTGATGCATGCCTCGCTCAGGATGCGGACAGCAAGGTTGCTTGTGAGACCTGCACCAAGACCAACATGGTCATGGTCTTCGGTGAGATTACCACCAAGGCTAATGTGGACTATGAGAAGATTGTCCGTGACACCTGCCGAACAATTGGCTTTATTTCGGACGACGTTGGTCTTGATGCAGACAACTGCAAGGTCCTTGTAAATATTGAGCAGCAAAGTCCTGACATTGCCCAGGGTGTTCACGGCCACCTCACCAAGCGCCCTGAAGAGATTGGTGCTGGTGACCAGGGCCACATGTTTGGCTATGCAACTGATGAAACCCCCGAGCTGATGCCCCTCAGCCATGTCCTTGCCACCAAGCTCGGTGCCCGTCTCACCGAGGTCCGTAAAAATGGAACCTGTGCCTGGCTGCGCCCTGATGGAAAGACTCAAGTCACTGTTGAGTACCACAATGACAAGGGTGCCATGGTCCCCATCCGTGTTCACACCGTCCTCATCTCCACTCAGCATGATGAAACTGTCACCAATGATGAGATTGCCGCCGACCTCAAGGAGCATGTCATCAAGCCTGTCATCCCTGAGAAGTACCTCGATGAGAAGACCATCTTCCACCTCAACCCCTCTGGCAGATTCGTCATTGGCGGCCCCCACGGTGATGCTGGGCTCACTGGTCGCAAGATCATCATCGATACCTATGGTGGCTGGGGTGCTCACGGAGGCGGTGCATTCTCTGGCAAGGACCCTACCAAGGTGGACAGGAGTGGTGCCTACATTGTGAGGCAGGCGGCCAAGAGTATTGTTGCCAACGGGCTTGCCAGGCGCTGCATTGTTCAAGTGTCATACGCCATTGGTGTTCCTGAGCCATTGTCTGTATTTGTGGACACCTATGGTACTGGGAAGATACCAGACAAGGAAATCCTGAAGATTGTGAAGGAGAGCTTCGACTTCCGGCCAGGGATGATTGCAATTAACCTTGACCTTAAGAGGGGAGGAAATGGCAGGTTCTTGAAGACAGCTGCCTATGGGCATTTTGGCAGGGATGACCCCGACTTCACCTGGGAGATTGTCAAGCCCCTCAAGTGGGACAAGGCTACTGCTTGAGATCCCTGCTTCTCAGCTATTGATTGGTTGGCTCGAAATAATAGCTTGCCGCCGGGAACAACTTGCTTGCATTACTATATCATTTACATGTTATTTCCACCGATCATATTTTTCTGTGTTTCCCCCCTCTGTGCTTCATCTTCATGTCATCAATTTCAATCTTTTTTTTTTTGGGAGTCCAAAGGAGACTGAAGGATCAGTTGAATGAGCCTCTGATTGAATTTAGTTAGGTGTGCCTCAGCAAGCAGAGGCAGTGTACTGTGTGGTAGTTCTATTGGAGCATGATACTTTCAGTAAAACTGGTATTATTTTCTTAAATTGCATTTCCAAGTTTTATCTTTTGAGTCATAAGAGAATTCATTTATGTTGCTGCCCTTGTTGTGTGCCCTCTGAAAATGGGGAGGGGATGCCGAACCTTGTATGAAAGGCAGCAGTTCCTGCTCAGCAGCTTTCAAACTCTACTGTCCTTCTCTAAAGATGGCTACAGGTGATTTTGTTGAAACCTTCAAATACCAATGTTTCTCTGTGGTTTTTTGTATTTACCTACCTACCTATCCTGAATCTCTATGCAATTACGGAAGACGCTGAACTTTCAGCTGCGTGAAAGTGTTGCTTGAGAAGATGTCTCTGATCTTTTCCTGTTTAATATTTAGCCCAATTTTCTCTTGCGTGTGACATTCATCCCCCATTGAGTGAACTGTATCTCACCAGAACGAAACCACAGGAGCATATTGTGACGACTGTGATGGCTCAACATTTGAATCTGAAGG
>BMK_Unigene_030475
TTTTTTTTTTTTTTTTGCTGAAAACGTGTTTTTTTGCCTATTCTGGGCTGTTCTTAAGGTAAAAAAAAAAACGGGTTTTGGGGATTTTTTTTTGCAGATTCCGGGCATTTTTCACCCAAGGATTCTAGCTTTTACGCGTTTTTGAGTGATTATGGGCTGAATTGTCAGCAAACTGGTTTTTTTTTTTTTTATGGTAAAAAAATGTTTTTCATAAATGTGTTTTTCACTAGAATCATAATTCCTGTTTTTGTCAAAAATATGTTTTCATCCAAAAACAGCCCAAAATCATCAAAACTGAGTTTCACCCCCAAAAACACCAGAATCATCATTTGTTCCAGAATGTCAATTAAATCTAGCCAAGATAAAAAAGAAACTCATGAAATAACTTTATGAAGTTTTAACATATTTTCATAAGTGATCTAATTTTTTTGGCAAAATTAATATTATTATGATTATACACAATGTACAATCTCCAATTTGCAACTCATTGCCTCCTTATTTAACAATATAATTGTAGCTTCAAATCATTGGAAGTAACTGTGTTTTTATAGAACCCAGGAAAAAGATAAACACAGTAAGTCACGGTCATTAAAACTCGTTGATAAATCTGAAATCTGAACGCAGGTTTGTGTCATTTAATAAAACAACAAGCAAAGGATAAATATTTGACACAACAAGTTTTGAGTCGGACTGGAACAAAAAGAAATGGATTAACAGAAAAACTTACACAAAGAAGATCTATTCCAGCTG
>BMK_Unigene_030476
TCGGGCTTAGGTTGCAAGTTCCAATCTGGATTCTCAGCTGCAAGTGATGAGCTTTGGCTGACAGATAATCTTGAAGGTTGTTGGGTCCAGTTGCAGGCTTGGATGGCCTTACTCAGGGTTAAATGGCAATGGTGGTCTGATTTTCTGATCTAGATTGTTTTCCAATTCAGAGGTGGTTTTAGGTATGAATTTGAAGATGGGTGAAGAGCACATTGATGGTGTTTTGGTTTGTAAATAGAAGGTGATGGGCTCTCAAGATTCGCAGGCAGTAAGTGGAAGACAGCTATGGAGGCAGGAGGTTGAGTGCACTATCTCAGACCTGGGAAGGGATTCTCAGATTGGCTTCTCTAATGGTGCGCGTTTGTGCAAACATCTTAAGCTGGGTGTGATGAAAGTAACGTGTGATGGTTTTCTTATTATCTTCTTTCTTGCCATCTAAAGTTCAGTTCCAGATCACTAGGTGGAGGCTGAATATGGTTGAGATTATCTGAGAATCATCTACATATTCGGTTTGAAGGTGAAGTCTGGTTTTCAACTGAAAAAAAAAAATTTGAGATCTAGATGGAGCGAAGAACTATATGTTTTGCATATGTGATTCAAGGGTGTTGGTGATTGCAACAATGCTATAGGATGAAATTAATAGATGAAGCAGGTGAATTTCAAGTTAACTTGGTAAGTATCAAGATTTAGAAGTTAGATCCGGGATCAAATATGTATTTCACCTGGCCTGAGAAAGAAGAGGGGGGTGGAAATAGTATGGGAGAAAAACATGGTCATGGTGGGATTTTTGTGCATGGCCTCTCCAAGTAGAATTTGTCCGGGTTAAGTATTTGATGATTGATTCTGATGCGTTGCTTGCAAAGGCAGGTCTTCCATGCTAATTCTGGAATGATGTGTTTCTGGTGATTCATCTACGATGCACATGGCTTATGAAACTTGCCAATCTATCACAAGCTGCATCCGATTTTCAGATTCATACTGTAAATTTATTTACACATACCTGACCAGATGGTTGTTGGGCATATATAGTAGTGTATTTTCATTCATTTTGCATCAGGCAGGTTTCTTCTATCAGGGGATTATGATTTCCATCAGCTATAAATCCAAGGCTTGTTTGTATGTATGGTATTGTATTTCA
>BMK_Unigene_030477
TAATAATAATAATAATAATACAAAGACATGATTAAATGTCCCTGAAGGGTAAAAGAAAAAAGAAAAAAAAACCTCCCTAAATAACTTGTCTCAAATCCCAACGAGCATGGCTTTCCATGGGAGTACTCTTAAGTAACACTCCTCTCATTCCACTTTTAGGAGACTCAGGAAGTAGAGTAATTTTTGGTCTGTATTCAGTTTAATGATTATTGAGTTTCTACTTGGTCTGCTCAGTTCCTTTCCTGTCTTCTTCATCTGGAAAATGGAAGATTGCCTTCTGTCTTCCCAGACACTTGGGGAGTATATCCATAATGAATTTAATAAAAACGAAAAATTACTACTATCAGAATGTATGTCCATATATAGAATAGAATGGCTGAGAAGAACTGAAGAATAATAGATAACTTCTTGAAGTTGATAGAGCTATTTTTATTGATATGAATGTTTTCAAGTCTTAATTTGACGCTGCTATTGGCAACCTATTTCATGAATCAGCTGTCTTGTGTCCTAAACGGAAAATCACCAATTAAGAACTCTTCAGCTTAACAAACTAAGCCTAACGAACTACCTTTTCTATTCCACCTAAAGTTTTCATGTCTACTTCGTCCAATGAAGTGTCAAAGCCCAAAAAAATGTACTTTTAGGACATCCTGGTTAATCAGACAGGTACAAGTGCCGCCTTCCTAGGAAGAGGAGGTAAGTAATTTCGCTCTTATGGATGCTACTTTCCATGAGACTAAGCCATCGTTTCTATTCTTTTCATTTCATTTTTTTTCCTTATAAATTGTCTTGTCATGGTAAGGAATCATTTTAGTAATTGAGTAGTGATCAACCTGCATTGAGTGCACCATTTTAAAAAAAAGGCCTTGAATGTACATCATCATAGTGTCTCTATGTATCAATCAAAAGAATTATTGCGGGCTTCACGATTGAAGTGCTTATATAATATAAATGACCTATTTGGAATGTTAGCCACGTTGTTTTTGTTTTGCTTTTATTTGATTGAGGATGTTTTGGGTGAAGAGTGGATAAAGAAACTTATGAAGAATATAAGGCATCATGGAGTCTTTGAGAAACAGGTGTGGCGTCAAGTACAACTCAAGTGTCAATCCAGCTAAAAGGGCTTTGAAAGAGTTGACAAGGAAAGAAGTATAACATCAACAAATGATGGTGTTAGAGAAATCGATCCACTGAAAGAAAACACTATAGATGATCTTGCATTAAAAGGCCTAACAAAGGATTCTATGGTGGATCTTGTGGTCGACAATCCATACATGATGATTTAGAAAATCAACGTATCAACATCAAATCCTCTGTTCCAAATTACTTAAAGATTGGTTCTGTTGTTGAGGGGTAGAGAAAATATTCAGTCAACATGGACTAATGGATACATATGTTAATTAGGACAATATGATCGAATACAAGATCTGTTCATTTGTCAGCTGCTACAAATTAATCTATAGCTAAAGCAGTATCCTACCACTACAAACATTAAACACACACAGAGAGGACACACAAGTAACACGGCTACATATTTTGCAGTGATGCCATTGGCATCAATATGGGACGTATCAGTGTCTAAAGCTTGAAGACTAGCTTCTCTCCAAATCCCCAGAGGGTGGGAGGTGATCGAGCTTAGCAATTGGGCCCACTGAAAGGCCCACTTTTTAGGGCATGGCTGACACGTGCTATGGGAGTGGTGTTTTCTTAGTGGCTGTATTGGTTAAAAAGTGGTGGGATATATTAGTAGTAGAAGGATAGAGCGATTGGTATTTTTTATGTCTTCTTTTTTAAAGGAGAGGACGTATGTGAAGAAGGAATTGAATGTGGCCCCATTTTCTTCTTGCAGTTGGTTGAAATCAATACTTCAAGTCCTAGGCCATGTAATCTTTCCCTAGAAATTTGAAAGGCTTGGTCATATACTTGCTTCGTGCCTCTTGAATCTATCTTTCATGCTTTCATGGTTGCTTGAGTGAGCTGCTAGTATCTGATGCTGGAATTATGGCTTGTTGCATGCCTTTTCATGAAAACTTTAACCCTCAATCATGTTATTATGCTAGAATTATTTTTCCTGATTTGAGTGCATTTTGTGACTTTGGAGCTGGGTTGTGCTAGATTTCTTGTGGATAATTTGGACAGCTCTAATGTGTGGTTTGTAGAGTAGCAGTAATTACACTATTTTCCAGTTATGTTTGATTAGTGTTAAGTGTGGGTCTAACAGGCAAACAAGCATCCCATTAACCTATGGATGCATTAGATATTTACTAAGTTTCAGATAATAGAGAGGAAAGAGAAGGGGGGTG
>BMK_Unigene_030478
GTCCCCACGTTGTTGCTCAGCCTTCGAACATTAGAAAAAGAAATTAAAAAAAAAATCACCTTACAAAGTCAGCTAAGTGCTAACACATACATAAGAACCTTAGACACTATATATGGAGGAATTTGACATTTTTTATATATATCATTTGCATGTAAGTGTATGGGGCGCAGTGGAAACCTGCAGTCACACACACAAAACCACACATTGCACAAGCAAACTAATCGAGCAATCACATGTGAAGAACAAAGTAGAATTACATGATTCGGCTGTGTGCCCACATGCATCCATGGAAGTGACCTGCCATCAGAGTCTTTCTCCTTGTTCCTAGGGTTAGATTTACAATTACATTACATGTGTGTCCTTTCTTAAACCTGGGCCTGACTTTTCCGAGAGGGCCGATCCTATTAACTAGGAATACAAGACATGCATATAACCTATCAACGTGGAGGGGTTGAGAAGAGGGTAAAAGTAGAGGTGGCAAAATATGATCTGACCCGCCAACCCGACCCGACCTAAGTATTACCTGCTTAACCTAACCCGTTTAATAGGCGGGTCGATCACGGGTCAAGTATTCATGACC
>BMK_Unigene_030479
GAAGCGGATAGAAGATCTGATTACGCGTGATTATCTGGAGAGAGACAAGGATTATCCGAACATGTTCAGGTACCTGGCCTGATTCCACCCATTTATCATGAATGGAGGCATACACCGAACTGTATATGGCCATGCTATGGGGAGCTGCTGGCAGTAGCCTGAAAGCAATAATCTATAGAAGAAGCTAGTTTTTGGACAAACCGCCACTAGGTCTGCTGCTGCTGCTGCTGACTTGATAGTGATGCTGAGAATCAAGAACACTCTTTTCCTGTATATTTATCATGAAGCTAGCTTCTATTAACTGCCTTCAGTTCCCTTTGTTTATCAGATAATGGAATTTCACACAATGTAAAATGCTCAAGTGCAGTTTATGACTGCAGCGTTTTGTCTGTCTTGTTTCTCCTCCTTGGACCATGCTGCTTTGCTTTTACAACCATCTCCTCTTGTAATCAAGTTTAGTGTTCGTGATTGTTTCTATTGCAATTTATTTCATTATATAAGGACCATCTGTACTTGAAATGGTAACATGATTTGATTTATCTCAAGTGTTCCAGTTCTTTAATTCTGCAA
>BMK_Unigene_030480
ACACACACAGAGAGAGAGAGAGAGGGTAGAATGCACATCTCAAGCTTCAACAGAAGCAAAACAAATGACTGAGTTATGAGATAAAGTGGATTCTCCATGACGTCTTAAGTTTTATTGCAGAAAAAACCATATCCCCTACTAATCCTACATCAAACAGGCCTTAAATGATTACCGGATACCCTGGATCAAATGAGGTCAAGGTACCAGCGCTAAATATGCAATGACAAGGGCATGGGTAAAAGATGTATGTTCCACATTACTCGATGAACCCAAACACTTCTATTAAAAATAGTAAGAAATATGGTTAAAACTGACAAGAAAAAGTACTCAATTCCCAAATATAGTTTAGAATCCATTACATGAATTTAAAAGACAAACATGCCCCCACTTTTAAAGTACATTCTGGAACATTTAAAGATATAGCCAAAACACAGATCAGATCAATGAAGTAACTAGTATTAGAAATCTTAAAACCATACATTCTAAAAAACTGAGAATGCATTCTAGAACAGACTGAAAACACACTAATCCAAGACATCAACAACAGAGAAAATATAGCAATCAACACAGAGAAAGAAACTAAAAAGTACTCTCAGACACACAAGAGAGAGAGAGAGAGAG
>BMK_Unigene_030481
TCTCTCTATATATATATATAAAATTTTTTTGTTTGAATGGGAGCCCAAGTACTCTTCTCATTCAGAATTTATTCACTATTTCTTTTCCATTCAAGTTAATCAAAGTCAATGGATCCAATGATCCATGACTAGTTGAATTGTTGGGATTTGGAACTAAAAAACTTGCGAGGGGTTATGAAAATGTTCAGGTAAGTAGGAGACCTACAGTAAGGATTGAACCATATTTGTGAATTTGCATCACTTATGAGATGTATTGAGTCTATTTTTATAATAGCTGAAAACCACAGAAACTGATGGTGAACTGAACTGGGTGGTTCCATGGGGAATCCCCATGGTATAAAATGTGAACTCTGTAATAAGCACATTGTAGTTACTGCAGCTGCTGTTATCATGATGATGATGATGCAGATGATCTCCCTTTTCCTCATTTCATGAGTTTTGGAGAGTATTTTTTTTTTTAAATATACATTTCAATATTTCAGATTTTATCTCCTGAATCCTTGTCTGAAGAGAGTTTATTATTTGTTCATACCTTGTTTTGAACATTAATTTTGATGAAAAGTTGTTTCTTAACCAGGCATGCCCAATATGCATTAAGAGATGGAAGGTGATGACCTA
>BMK_Unigene_030482
GGCTTCTCCCACTGCAACCGCTTCGCCAACCGCCTGTACTCCTTCAGCGCCACCTCCCCCGTCGACCCTTCACTGAATTCCTCATACGCGCAGCAGCTCATGTTGGCCTGCCCGCGCAATGTGGACCCCACCATTGCAATCAACATGGACCCAAACACTCCAAACACCTTCGACAACATGTACTACAAGAATCTCATCAATCGCGAAGGGCTGTTCACTTCTGATGAGGTGCTGTTTTTAGACCCTGCGTCGCAACCCACTGTCACTGACTTTGCCACCAGCCCGGGGAACTTCGTGGCGGCCTTCACAGCGGCTATGAAAAAGCTGGGAAGGGTGGGAGTGAAGACAGGTCGACAGGGAGAGATTAGAAGAGACTGCACAGCCTTCAATTCATGAGATAGGAGGACATTACAAGCATTGTGTTTGTTTGGCAACTGTAAGTAGAGAATAAAACTTGAATTGTTGGGTGAAATGAAGAGGTCGGAAATAAAATGGAAGTGAGGAAGTGTTTGTTCCGTTTGATATGTAACAAGTTTGTACCAGTACAAATGAGAGAAATCACAAACAGTTTATATATGTTGGGATGGAAGGGCCATGGATATATATTGCAGAAGAAACACA
>BMK_Unigene_030483
AACATACTCATGGTTGAGTGGTGTGGCACTTGGTTTCACACACATACCTAGAGATCAATCCCTGGGTTCTCAAGATAAAGTTTCACTCCTAGACGAATAGCCCAATGAGGCTGAAAAAAAGGGCAGACTGTTTTGGTCTAGTAGTCAACAACCAATTCTCCCTCCCTTTAGTGGCAGATGTTGTGCAACTATTTTAAAACACAACGAAAGCTCTGAATCACTGGTATCTCTATCTCTAAAAGTCATGAATTTTTAAGTTACACGCTCAATGTAATTTGAGGAATCACCCAATAGTTATATCTTAATCTTCCCTTTATCTAACTGCCTCCCTCAAAGCGCTTTGAATTTGGAAGAAGGAGCATGTGATGTGTTCATCATATCTTTCCTCATAACCATTAAGTTTTCCCCTCTTTTCTCATGCTTTAGTTTTAATACACGCTTGTGATGATCACTTCATGTGCTGCTTACCTTTTTCCCATTCTTACAACTGTTTTATTCCTTTATGACAACCAATATACCTTACCTTCCTGAATAACTGTAGACCATTATCGAAATAATTTACAGACCATTCACCTAGCAGCTTACATTCAATTTGAATTGATTGCAGAAGTCTGAGAAGTACTGCATA
>BMK_Unigene_030484
GAGGATATGAGTGATGATTAATCACCATAAGCAAACGCGGAAGTAACAACTCATATAATTTGCGCTGATGGTCACCAATATCACATATAACACTGTCAGAGCTGATACAAGTAACAGGCATTTACTCAAAATTTAATTATAAAAAGCATTAGAGTTTTAATGATGGTCCAATACTACAACAGTGATCTGAAAGGATGCACATATGCTCATATAACCGGGATGTATAGTGAGCCTCTCAAGTACTAGCCCACTAACACCACACTTCTGTTACGCTCCACTAGTGGTAACCCCTCAACCAGCGAGTCCTGTGGGATTGCCTCCACCACTTACAAAATAGGGCTCCACTACTCACATGCCTTGGCTTGATTGTTCAAAAACCCCTTTCCTAGATGCCTAGGGTTTTTCAAATCCTTGAGCTCCATAGTACCTCACTCCATGTAAGCTAAGAGCACACCTCCTACATGCCAAATGAAGGAAAAAAATACATCTAAGCCATGAATGCATGCCCTCTATGAAGAACAATGAAGCTACATGAAGATTGGGAATGGGTAGCTTAACTAGAAATTAAATGAAAATAGGGAAGGAGATGAGGAAGAAGAAGGCGGAGAAGGCCTTGGGAGCTTGGAAATCCTGAAGGAAGAGCTTAGGAACGCTTGGATAGCGCTTAGTGATGGAGAAGGCGGAGTAGAGAGTAGAGAGTAGAGAGGGGAGGTGAA
>BMK_Unigene_030485
GGTTTGGACATGTCCAACGCATGCGAACGAAAGGGCTGGTGAGGAAAAAATTTCTTTTCAGGTTAATAGCCTATTAAGGAGAAGGGATACACTAATGAGGACATGGATAGAAGTAGCAGGAATGGATTTGGAGAAGTGCAACTTATACGTGGATTGGCCCAAGATAGACTAGAATGACGAGGCAAAATGGGTTGGGACAAGGCTTTGCTGCTGATAATGATAATTCATTTACAATTTCAAGAATGAAAAAGAAGATTTTTAGACATTGCACAATATATAGCTGGAAGGTGCTTATTGTTGTAGCCACAAGGTTGATGTTTTGAGTTAACTTACCTTTCACAAAAACAATAGAGGAAAATCTTGAAATAGACAAATGGGTTTGTTTCTTGTCAAGCTTCTATTCTTCTGTCTTCCTTGAACTTATTCAACTAAAATGCTTATGGTCCGCCACAAGTGGAAAGTAATGTAACTTTATGCACAAATTAATCAACTTTTTTGGAAGTCAGTGAAATTCATGTTATTACATTTTATAGTTTCTTTCTATACCTTATCAAATTACCAATTTACCATTCTGCCTTTGTTATGTGCACTAGTATTTTAAAACTTTTTGGTCTATTGAATTAGTTAGTTAGTTATATAATAGTCATTTTCTGGAACGGCCAGGCAGTCCCTAAGCATGGCATAGCTTGGCATGTGGGGCCCACCTTGAAGCATCACAACCAAGGGGAACTAAGTGTCAATCAGACCCAGATGGGCCTGATTGACCAGGACCCAGATGGGCCTGATTGACACTAAGAGGTTTAGGTCTCCCCATGACCTCCTTAGGTGCAAAATATGGTACCCATCAGAGCACTGGAGGTACACTTTTGAGGGCC
>BMK_Unigene_030486
CATAGAATAAAATTATTTTCCGTGTTTCAGTCACAAATCTGTCTACTGCAGTTGGATGGTGAGAATGCAGATGGATGACAAGATAGACACATTGTACTCCTGATATGAGAGATCCAAACCCTAAACCCTATCTGCTAATGAAATTAGGACCTTATCTGCTAATGAAATTAAAAACTTATCTGTTAATGAAATTAGAACTTCTTGAAATTAAGACCCAAACAAAATGATGTTTTCACACTTTTGCTTCATTGAAATGGAAATCAATAGACCCAAACAAAAGAATTTTATGACCCTAGCCTATTTAGCTATCTGTAGAAAATGTAGGCCCAAGCACAGTCCACATGCCTAAAGCAAATCGCAGCACAAGCCACACTTTGCCAGTGTTGTGTAGTACATCTAGGCACCTTGATTCTGTCACCAGAGAGTCCAATGTGGTTCTTATTTTGGCTTCCCACCATTAAATAGAAAAAAGAGGAGACATCTTCTTTTTATGTTTCTCAGTTGGGTGGACCTTCTGTTAATTATATAAATTGTGGGAGAATGTTGACTGCTTACTATTGATATGCGGTCCAGCTCGTTGGCCCAATTTAGATGCATGGTTAAAGCAAAAAAGGGGCAATAAAATGCTTGCTTTCATCAATTTGCATCAATTGATGAAG
>BMK_Unigene_030487
TTATACTGCATGGCGATCATAAGGTGAGATCTTTGGATAACCTGGCTGCTCTTGATCATGAATGTGATCAGTTCTATGACTTCTGTTCTGGGTTTTATGTTCGTATTAAGTAATCGGTTATCATATTTTTAAAAAAAAGAAGTAATTGTTTCAAAAGAAAAAGAGAAAAAAAACTTGAAGGTAATGCTATCAAAGAAAAACCATTTTATACCTTTTTTTTTATTATTATGATATACTTGGTCAACCAACTGAATTTTTATACCTTAGCACTCCAGTCATTGGTGAGAGATATTTGTCACATTGAAAATGGATATACAGTTTGTGCAGTTCATTTAGTGTACGTTTGTACTAGGGTATTTTACATGTTTTCTTGTAACTTTAACTTCATGAGGTTAACAGCTCACAAGATCAATACTTGCCGGTACCTGGTCGTCATATGGTTTGAATTGATCCCCAATAAGCACACAAAACTTGCAAACACCATTTGTTTCTTTGCAGATAGACTTCTCAAAAACAAATAAATCAAAGAAAGTAAGGAAAAAAACCCCTGGAAGCATAAAAAGACAACAGCCTTTTCACCTCGAAGTGATTGTGATCACCAACTTTCATGCCCATTGGACAGCAGAGAAGGAATGTGACAGGAATATGACTCCCTTTCCATGTCAGCCATCTAAGAGTAATCTGGGTTTCCTGTTGTCTTGCCAGATTATTTATTTATTTGTAAATTCTTTGATAAGTGAGAATGAGTAGCACCGGGATACTATTATACCAGCTTGCCTTATTACAATTAACTTTTGATGTGTACATCAAGTTGTGCAGACTGTAGGGGTTGTTGGATTCCTGTTCAGATGCTTTCTGTTCTCTTACATCTCTTCATAATTCCTTTTTTTCTTATGATATGACTTAAATCACCTCGTAGCAACTTTTTCCTTATGATACGCTTTCTGTTCCTTCCCTTTAGACCCTTACCGCTGCCTTAACTAAATCCCAAAATGTAACTGATTTTTAACTTTATCTTCATAATCTTTCCAAGTTAGTTTTCTCCCTGTTTACTATTGCCATGTTTCATTCTTTCCTAATTTACCAAGGGCTGACATTGGCAATCAAAGGCATATTCTCTACTTCCTGTAGCACACACAGCTTCTTTGGTGTTTGAAGGGTTAGCAAAGAGCCATTTCAAAAAGAAAGAGTTAGCAAATATATAGTATTTTGTCGTCAGTGGTCGTGCCCAGCCTTTTTGTAGCTCAGCATGGTTTGTTTGTTTGCTATCATTTTGCCCATTTTCAAGAAAGAAGAATACATTGATTTATATCAGAGTTTTTTTTTTTTCATGAAGGCTTGTGAATGGCTTTCTTGA
>BMK_Unigene_030488
AATGGGCCTGGGCTTGGATTGACAAAATTCAGAGTATTAGATCAATATTATGTTTCTTTGACTTCTTGGGTAGTATATAGGTATTTATCTGACTCTCAATGTGGTGCAGCCTTGATCACTGACTAATCCTAAATGAATGGAACTGCTGAATCAGTTAAAGTTCAGTCATTTTGTCCCCCCTATTCAACAAAACTTATACAAATAGAAGTTAAATATATGTTTTTCATACAAAAATTAGTCAAATACATGTAATTCATAATATCGTATATCAGCTGGCCAGAGTGTTGGATTTATGACCAAAGTCATAGGTCCCAATCAGGGGTCGAACTGGGGGGACGGGTGGGGGGGCACCCCCCCTCACCATACCTCCCAGGGATAGGTCCCTAGACCGGTAGGTTTAGATAGTCCCCCTTGGCCTAATGATAGTCACTATTCAAATAAAAAAAGTCCCCCTTGGCCACTAAGCCAAGTAAGCAAAGAAAATATGAGCTGAAAAATAAAAAGAAATAAAAAATTTAAGAAAACCATCAACCAACAACAGATTAAATACTAAAAAACCCAAAAGTCAAACGACATAAAAGTAAAAACCTATTTATTTGGGCAGAATATTTATTAAAATATTTTTTTTCAGGAAAGTAAGAAAAACATGTGTTTCTGATCTCAACTTGAAATCTTTACCTTTGAATCGTATCAATTAATGCTAGTTGGTTGACAAACGAAACCCTTCTTTTTCAATGGATTGACAAGTATATGATTTCATTTTTAAACGAACATATTTTTAACAGAAATCATATATAAGTATCTGAACATGACATCAATGAGTAAGTATTTAGTGAATCTAAGAAACTTATCATTAATCAATGCTTGGAAAAGAAAAACGAAGGAACAAACACACAATTGAACTTGCATATCAATTGTTTAATCATTTATTCTAAGTGAAGCATTATAAACAGAGTTGAAATTATGACAGGCAAATTAGCAATGACTGATGATGAGTGGACAATGCATACAATCAAGTATCAAAAAGATTAATTTTATGCAATGTAAGAGTGTACCTTCACATTTGTGTGCCCCGT
>BMK_Unigene_030489
AGTAAGGCACAGCGTTTACATGTACTTTTATGTTCATCTAATTCATTATATAGTTACAGAAGAATACTCTTTATTTCATTTCTCTATTATACACAGCCCCAATCTTACAGAAAGAATATCTGGATATGAAACTAAAAAAAGAAAAAAATAATCTAGGTGACCAGCTCAATTAACCTCTGGTATGCTCTGCAATGCCGGCCGCCATGCCCGGTGCCGGAGGTGGCAATCGCCACCCTTGTTCACCAACTGGGTCAAGACCTGTTCGATCGATATCCCTTGCATGCCAACCTTTGCAAGCAGTTCCTCCATTTGCTTCTTGGTCAGCTTGATTTTTATTTCAGTGGAAGAGCTCTCATTTTTCTCTCCTAACAAGCTCACATTTTCTGAATCCCCCTTGTGGTCGACATTTTCAAAGCGCTTGTCATGGCCCATATGCATATCTGTGCTAAAGAGCTTTTGAGACCCTGTAAAATCCCAATCGTCGCCGCCCCATGTCGTCTGGGATCGATGTCTCAAACAATTGCCCATTCTTTCTTTTTCGATCTAGGAGGAATAGAGGGGAGAGAGATTTCTTCTTTTGGATTGTATATATAGACAGAATTTCTTCTTTTTTTCTTCTTTAGGGGAGAGAGAGAGAGAGATTACTAGTTGTTTTTGTTATTTTGACTTGTAAGAGGAAGGGAGAGAGAGAGATCTGGGAAATGAAGAGGTTGGTGTTTAT
>BMK_Unigene_030490
CAAAATCTTGGGTGATATGGAAGGGCTCCATGTCAACATGTAAGGACCCTTTTTTATGTTGAAACTCAAAAGAGGGGTTTTTGTGCCTCTTCTACAAAACCTAGTAAAGTCAAATTGTCTCCATCCATGGAAGAGTTGTCAATGAGCTGAGAATTAATAAAGGACAATGACCTCTAATGTTGTAGAACATTACCTGTGTCGAAGTTGAAGAGTTATGTGCGCCATGTAGAGCTGCAATATACTATACTATCTGTTTGGCCTTCAGTATACCATATTCATTATCAATTATCATTTTTGTATTGATCCCCATGGATTAGATAGGCATAAATAGGCAGATTGTTATGTCGTTGCTCTATTTCTTTTACTTTGCCTTTGGGCTGATACTTGGTGGTACCACTGCCAAGGACATGCCATATAATAACATAGTTTCTGCCTTCTATATCTTTTTTGGGTATGACTTTTTTTCTTTTTCTTGCACTTGTTTTTAATGTAGAACCTGGGTTGGGACTGTCAGATATCTTCTAAGTTAATTTTAGGAACCATTCATCAAGGCAGTGCCCAACTATGCAGATATTTTAATATGTTTGCTAGTTTCAAGCCATTGGCCACTGTTATTTTGTAATTCAGATGAAGACAAGCCACTTTTCCCTTGAGCTGTTTTCATTTAGCAACTTGGTTTGTGTCAGATGGAGAGTGGTCGGTGGAGACACATATCCAATTTGAT
>BMK_Unigene_030491
GAGCTAGAGCTGTGCAAGCTCAGCTGCATCAAAGATCAAAAGCCATCTTGATAAATAATCAAGAACTGAAAATGTAGTCATTGATATCAGACAATAACAGAAGAATACCATATGGGCTATTCATGAAAGAGAACTAGATAACTCACAATGAATACCAAGTACCTAACACTCAAAAAGCAAAAAGAACAAAGTTTAAAAAGTAAATGGCCAATCTCTAAGTATTGGGTAGGAACATCATATAGAGTGTGAGGGTGCATGATTTCTAGTCTCTAGTAAAGAAAAAATAAAGAAGAAAAAAAACAAAAGAAACTAACTGCTTAAATTTAAACACAAAACAAACTCTCTACTTTACAATTTCACTGTCAATACTAATCTATAATCTAAAAATATAATAAGTAAATAATCTACAATTGTTACTTTAATTTCAACATTACTTTGCTTTTCTTGAATGATACAACCAAAAACTCAAAAATTCTCAATCAACACTAACAAAATCAATCACAAAGATACTCAAAATGAAGATAGAAAAAGAACCCCCTTCTCAAAATAAGGAAATAAAGACCCATGCATAAAACCAATCAGAAAACACAAAAGAATCTACAACACAAACAGGAACAAAAGCAAAAATAGAAAAGGGAGTGAAAGTCTCAGTACCGGTATTCTGTTGACAGTTCCAA
>BMK_Unigene_030492
AGAGAGAGAGAGAGAGAGTTTTGTATCGAAATAGATTAGGAAGAGAAGCGACGACAGATACAGGGGAACCATGAATTCCTCGCTAAGCCATATAAATGGGAACCATGAATTCCTCCACCAACAAAATCAAGAGTTTATCAAGATTGGCAGGGTTCCAATCTCCAAATCATTCTTGTAAATGACTTTTTGCATCATTCATCCCTCACAAATTTGCTTCCAATAAGTATAGGATACTATTTGGAAAAATAACCCCATAAAGTTACAAGTATAGTTTGACAAAAAAAAATGCTCACATCACTCCCACATTAAACAAAATCTAGTATGCCTGCCCCTTGTACCTTGAAGTGTACCAATCCAGACTGGTCAAATAGCGAATCACAACAAGACGATGAGCCTCGGCTGATCCAGACAGTTCAGCTAGAGTGTCCCAATGTGATGGGTCGTGTGGAGAAATAAATATCACCAACTAGAGGCTTTTATCACCAACACCATCCAAAAGGACGACTAGAAGGAACAGTCCACATTTTATCACTTATTTAATTTCCAGGCACTGGTTTTTTTCTTTTTTTTCTTTTAGATTTTTTGGATGTGGCCTTTACATTTGACAAACTACTAATCATATGATCCTGATAAGTAGATGGCAATACACAAAGGTAGAGCAAATCGACGACCACATCAAATATTTGACAATGACTCCCAAGAACATGAAAAAGAAAAAGCACAAGGCAATGAATGCTCCTTTAACTTAGAAAACTATGATGTGCTACATTTGTAAGATAGGATGAATCCATGAATGGACAACCCTATCAATCATGACTTCGACCAATGAATGAGCATGGAGAAACTTTTCCAAGAAATGGATAGGATGGTTACCATTCCCCAATGGAAGCAATTCACAAAAACCTATTGATGCAGTACGGACCCAGCCCAAGAAGTCAACTGGGCCAAC
>BMK_Unigene_030493
CGGGGGCGGGTAGGGTATGGTAGTCCCATACCCAGCCTCGAACCCGACCCAAAAAGTCTATAAATTTGCATTTCAAGTTTTACTCATAAGTGGACCCCACTTTCACCCATTATAAAAAGAATCACCCAGCTCTTTCTTCTCATTTTCGTTCGTTCCAGTAAAGAGAAGCCCTGCAGCAGAACTTTTTCTTCCTCTCTTCTTTTCTTGTGTTTTCCTCCTAAATCAAAGGGAAAACTTCACCTAATGGAAGAAACAATTTCACCATCTTCCTTCTCTTGACCTCCTCTACGCGTGGATGCCATTTTCGCGAAGAACCCACCTTGGCAGCCCCTCCTCTCACTAAGTTCTTGCTGGTTAGACACCTTAGAGGTAAGCCCTCATCTTCCTTGTGTTAGAGCTTGATTCTGCACCTCTTGAGGAGTGGGTATGCCAACGATGAAAAGCCCCTGTCCCTCTCTTTCTTTATTTTCCATTTTCGGGTGTATTTTAGGGTAATTTTTGGGGATTTTTGTTCTAGGAGATTTCCAGCAATTTTGGGATGGAAACGGGGCGGGGACAGGATCGGGTATGGGTGTTACCCGTCCCCGTCGGGGTCGAGGATTCCCCGAACCCCAAATAGCG
>BMK_Unigene_030494
GGGGGATGAATGTGTAAGCTGTATATCTGCTCCTGGGATAGTGAGGCCTAAGCATCATTATGTATATACTTCTGTGAATCCAGAGATGCCAGATTTGGTACACGTGGATGCAGGCATATGATTTGGTGTCTGCAACTCTTGATCTGATGGGCACCACTGTGGATGGGGCATGCCCAAAAACCTTATAGATTGGAAGAGATCCTAAATGTTATGGATAGGTGATTGAGCCAATAATAAATAAATTTGTAATATTCGTCTGTCCACACTAAAAAAAAGTCCAAGGATCTTTCACTTCGTGCTATTTTTGTTGCATCATCCATCTGCAGCAAGGCACTTCAGATCAAAGGCTCTGCTTAAAAGTCATGGGATCCATCTGTGTTCCAACATCTAATAAAGCAATCTCTTAAGATATCGAGGCTTGAGGTTTCCAATTCCCTAAAGTGTGGGGGCCTAAGCCTGAAAGCATGTAGTCTTATGAGCAGTTTGGTTATATTTTTAAGCCTTTTAAAGAGTTAACTTGAGTTGAATTGAATTAAATATATTTTTTTGAAATGAATATAATTAAAAAAGTGTTAAATTAAGAAAAAAGTTTTTGAGTCATTCAAATTACAACTGGTGGTCAAAACCAAACCACACCCCCCCCCCCCCCCCCC
>BMK_Unigene_030495
AAAAAAAAAAGAAAGAAAGAGAGAAAGAGAGAGAGAGGAGAGGAAAGCAAAGCATAAACCAAAACAGAACAAAAGATTGATGAATATTGAGTGTATGGAAGGGCCATCCGTACACACTTGTATACTAACATTTAAAGCACCATTCAAAAAAAATATTAAAAGCACCAGTAAATAAGCATGTACTTGAAGTGCGTCCATGGAAAGATATGAGCTTAGATGTTACAGAATTAATCTCTTAGCACGTTCTAGTTTTAGCGTCTTATGACATTAAGATTTACATTGGTTATCATGAACAGGATAGTCGTAAAAAAAAAAAACACAGATTATTCAGATATAAAAATAAGCATGTACTTAAAGTGCATCCATGGAAAGATCTGATCTTAAATGTTAAAGAACTAATCTCCTAACACGTTCTAGTTTTATTGTCTTATGACATTAAAACTTACATTGGTTAACTGAACAAGACAGTCATAAAAAAACCCAGATTATTCAGATATAGAAAAGAGATAATATAGTATCGATCAAAGAATAAACTTGAGTGCGGCCACATCCATATGCTGCTTCATAGGCAGCTTTGAAAGAAGGGATTCCAAGCTATCA
>BMK_Unigene_030496
CTTCCACGTGATTGTTCCCTGGGATCCCTAATTGTACCCCGACACTTACAATCGTATCAACGATTGCATCAATTTCCCAATAGTGCTCCACTTAGGATCCAAGCACACTTTGCATCAATTTATATTATCACCATCATCTTCCTCAGGCATCAGGTATGTTTTTTATAAATCTATTGTCCAAGTCCGATTGGGACAAGTTATCACTTACAGCTTTTTCTTTAAGATCACCGCTCTGCCATCTTGCTTCTTTATTTCTTTTTTTATATTATTTCGACACAAAATTAATGAATTCTTAGTCTCACTTGTCATATAATGTAATACAATATAATACAGTACAATACAATGTAATTTACAGGCAGTGAAATGTTCTCCTATAGACGTCTGCAGGAGACAAACAACACGAAATCAATCCGGCCCATTAATTTAGGGAGAGCCAACATGCGTTAACAGCGGAAAATCATTTTGGTTCAGCACTTCTATGGATGTCTCCAGGAGAAAATCTATTTTTATGGGGAATGATTATGTAAGAGTTGATCACACTGAGTGCTCAAGCAAGGTGGAATCAAATCCATTCATGTGCATCCTTTTTCAAAAGATGAGCCAGATGAGCCTGCCCTTCTTACCCATGTAGGGTCATCATTGCTGCAACAGTCACCATTTGATTTGGACAATTTTCAGAAAATCATGTATTGATCATATTTTCTTAATAAAACCAGTTTTTGAAAACGTCACTATAATCCTTCCTCTATGCAGCAGTATAGATTCAAAGTGATGGGTTGGATGCATTTGAAAAAGATGGCTTAGTCGTGTTTATCCAATTCAATAGTGAATAGATTGACGTTTTATAAAGTTGGGTGATAGTGAAGTGCACATCTAATCAACAGTTAAGATAATATGTTCATGTTGTATACAGATAATAAATTTATTAGTTGTTTAGTATAATTAAATTATACTTTAACTATGTTTTTCCTTTGATCCAATAATTTATATTATCTACTTCCAAGAATATCCCATGCCTTCTATCAATGATAATGATAGGGCCTCAACTTGAAAGGTTCGGATCTTTGGAAGTTGGATACTGGATGCATGTATAGATCTGATTTGACCAACCTTAGCCACATTATATGGCCAGCCTTAAGTTACCAGTTCCCATAATTATTATATAATAGGGGGGGCG
>BMK_Unigene_030497
TCAGGAACACAAAGTACATTGAAATCGACTGTCATTTTGTGTGACAACATCTTGGGCAAGGTGCTGGTGCACTCTATTCTACATCCTTTGCTGATCAAGTGGCTGATTTCTTCACCAAATTGCTCATTGCAGCCAGATTCTAACAACTACTTGACAAGCTTTCAATGTCTAGTTTGTCACATCACAAGTTTCAAAGCTGAGGATTATGTATCATATGTAAACCTGGAATGAACCATATCATCAGAAGGGCTACATGGCCAGTATGGACCTGCTGCACACCGTAATTTAGGCTTTATCTTTCAAAGATTAGATTGATATCATGTACAACCTTAGGAATAAGACAAAAATTTCCTTTATATAATTTTCATCATTTGTATATCTAAACTCTATCATATGGATCATCTCAGTTTTACCAAAAAGTTCTCAAAACTTTCAACAGGAGGGGGTGTAAGCAAGGACTATTATTCCTTTTTGGGAGTCCAGCCCATCAACAACTTCTTCCACCCCTTACTACTTTCTTTTGAAAACTAAAATTTAGCATTAAATTATTGATGCTATGGCATAAAATATTACAACATATGAGACATTCCCACACACACAATCGACATCCAAATAATGGATTTTTGAGTTCTTTTCTAAGTCTAGAAATTAATTGAATAAATATGATGTTAATGATTTCTTGTTGTCTAGGTAACAGCACTTGTTCACCTTTTATTGTAGGCAAAGACTAAAGCACCTGACCTATAAGGCATATACTTGGCCATACTAACTGGTTTTGTTACCAAATATAGACAAGGTTAAAATGCTCAAAATTGGTATCAAATGAATGTAAAGACCATATCCACAAATGGATTCAAAATACAGAAATATTCCATCTTATCACAAATATTTCAACATTAATATATAGAATGGCAAA
>BMK_Unigene_030498
CCGCCTCCGCCTCCGCCGCCGCCTTCCATTCTTCCATCGAAAGAAAATGCAGTCCTGTCATTGCCACCAATGCCTTTGGTTCCTCGAAAAGAATCTGCACGCCAACCATCAGCACCACCACCACCCATGTCTCTATCGAATGGATCTGCACCACCTCCACCTCCTCCACTTGGTGCAAGCAAAGCCTTACGCCCCAAGAAAGCGAATACAAAGTTGAAGAGATCAACCCAAATGGGGAGCCTGTATAGATTACTTAAGGGGAAAGTGGAAGGATGTAGTCACAATGGCAAGTTGTCTAATGCGAAAATGAGTCAGGCTGGAGGCTCTGGTGAGAACAAGGCACAAGGCATGGCTGATGCATTGGCAGAGATAACAAAGAGATCTTCTTACTTTCGACAAATTGAAGAAGATGTTCAGAAGCATGCGAAATCAATCATGGAGATGAAATCAGCTATCAATTCATTCCAAACAAAGGACATGACTGAGTTGCTTAAATTTCACCAGTATGTTGAACTTCATCTTGAGGATCTAACTGATGAAACACAGGTATTATCAAGGTTTGAAGATTTTCCTACAAAGAAGTTGGAA
>BMK_Unigene_030499
AAAAATAAAAATAAAAATAAAATTGTGAGATTATATATTCAATCAATATTCTTAAGGATGACATTCTTTTGAGGATCTATAGGTCTATATTCAATCAATATTCAGAAGGTTAAATTGAGAAATCAAAAGAAAATTTAAGTCTAACCAACCATACTAATTAAACCATAATTATTGTTAGAAGCCATTCAGGACTCGTTTTAGATTTTTAGAAATATCAGGTTCAGTTTTGTAAAGTTTAGAACCGAGAAATATCTGGTACAGTTTTGTAAAGTTTATTTACCACCCGTAAGTTTCCTCTTTTTGTTTAATGGTAACATGAGTTGAAACTGCAACCTTGTGGCTGTGACAAAGAGCACATTCCTTTCGCCCGTAAGTTTCCTCCTCAGTGCTCATTTCTACTTCTGTCCTTATAATTCCACACATTTCTCTTGGCATAAACATTTTCACACCATGCGTTTTCACTTCTCATTTCTTTATTGACCAACATTTGACTCCATAGAGCATAGAAGACTAACTAGCATCTTTTAAAAATGCTCTTCCATTGAAGCAGCACTTGACAAGCGCATCACGATCCACTAGTTTCTCTCCACTTTGCCCACCCAGCGATGATCCTACTTGCAACA
>BMK_Unigene_030500
GGTCTGGACCTACTAAGCCCAACAGAATTGATGTGGCCCCCCGGTGGGCACTACAAGTTTGTGCCCAAATTGCTTAAATGATCATGTGCACAGCTGAAAAGTAATATCCTCACATAATACCGTGCAACCATATATAGGTGAGCATTGTCCTCACATAGTACAGTGCAAACTCACTTGTGGGCCATGCCAACCATAGAGAGATGGGGAATGAAAAGAGCTCAATGAAACTTGAGGGTTTGCAAAATATCAATCCTATCAAATCATCTTAACCCCTTTATCTATCACCTGGATTTTTACGGTTTTAGAATCCATATATATAAATTGGATTTCAATCTAACAATGATAAATTAGTAGATGAGAGTGTATTTCGGCAATGAGCTATTTAAAAGGGAAAGGGTAATGAGTACAAAGGATGTTACATGATCACAGGTGAGCCAGGTGGCCCGAAAAATAGTGTGGACCACACATACAAATCATATGGATGATTCTCCTCTGAAAATTTATATCGCCGGCATCTTCAACAACTCTTGTCAGTTGTCACAACTATACGAATTATGGTTTCGCCGTTAGAACTCTTGTTGTAGTTGTGACAAAAGTTTTAACCGATTGTCAACGTACATGATGCAACCCTCCTTTATTCGGGCTTGGGAATATTTGAGAGAGAGAGAGAGAGA
>BMK_Unigene_030501
GCTCCTTTTAGCTATCTAACTTTTCCCATGAGCATCATTCATTACAAGGGCTCAATATAGCCTCTATCAGATGATTTTCATTAATTTCATTGGTGGTTAGGAAATGGAAACTTACAGCCTATGATCTACATTCGAGGCCATTTATGAGTAATACTCATAGATAGAATCTGTATTCTCTAAAAGCATGACTCTGAGAATTCTGATTCTATCTGAATAAATCAATTAGTAGGGACCATATCTGAAATCTAAATGGGTCACAGTCACTAACCTTCCAGCAAATCAATCACAAACAAACAGTTTTCCATATCTAATCTTCTAAAGTTTTCGTTTAAACTATCAATTTTCAATGAAAAGCATCCTTAAGAGAAAGAATCACTACTTCATCAAATTGAGGGGGAAAAACCCCATTTCTAACTATACAAAAATCTTTGGATCGGTAAGATTTATAGTTCACACCTTTCAAATGTCAAAAGCTTCTCAACTAATCATTCAACTAAAACCCAAATCAGCATCAATTCTAAAAAATGAAAGAGATCAAAGTTCATCACAATCTCAACAACCCATCTCCAAATATCAGAAAAAAGATTTAGTATTGATGGATTTTACCTCTTTCGACTCCAAATCTCGA
>BMK_Unigene_030502
TGATTGGTGCTGTCTGTTTGTCCGTGGAAAAGACCAACCCGCACAAAGGAAGAAAAGGAAAGGGAAACAGACGCAATACGAATGCATTTCCGTCAAAACAGGCATCATTTTCACGAGGAGGCTGCCCAGAAATTTCACTCGAAGAAGAATCATCTCCTTTGCAAAAACGCGTTAATGGCGATCCGTTGAATTCTCGATTATTAAAGAGGCCGTTTTTTTTTTTTTCCTAATCTTCTTTCAGAAGAAAGATCCCGCTCTTGCTTTCCAAAGATTCATGAAGATAATCGCATATCTTTTTGGAGCAATTACGATTTGGAGTTACTGAACGATATTTCTCTCGTTGAAGTTCGATTTTGGACGAATAGGTTTGTTTGTTGAATCTCTTACTCTACCGAAAAAAGAATCGATTTTTAGGGTTTGGAGACGAAGAAACCCTGGTTTGTTTGTGGAGAAGCTCGATGGCTTCTGCTGCGATTTTCTCCTCTCTTCGAAAGAGGAGATCGCCTTCGTTGGGGACTTTCTACGCACCGATCGATCTCGCAGATCTGGCTCTTGTTCAGACCCTAATGGTTGTCTCTGGAGACCTTATATCTTCGTCTTCGGATCTGTCGACTCCTTTCCAGCGGAGAAACTCGAGATCTCTGATACGGAAGGTGAAGATCTTCGTCGTCCTGTTTGAATCGCTCCAAGATTCGTCGTCGCTTCCTCTCCCGTCCTCTGCAAATCTCTGCTTGAAAGAGCTCTACATCCTCATCTACAGATCCAAGGTTCTGCTCGATTACTGCTCGCAATCGAGCCGTTTATGGCTTCTGCTACAGAACTCGACGATTTCTGGCTATTACCATGACATGAATCAGGAAATCTCGACGCTGCTCGATGTCTTTCCTTTGAAGGAGCTCGATCTAACGGTAGATATCAAAGAACAGGTCGAGCTGCTGCAGAAGCAGTCGCGACGAGCTAAGATCTTCATTGATCCGAAGGACGAGCTGCTACGGCGGAAAGTTTTCTTCTTTCTTGATGAATTCGAGCATGGTCGGAGACCGGATCCGTCTGAGCTGCGGATGGTTTTTGTCGATCGATTGGGGATTCGAGATGCAAGAACTTGCAGATCAGAGATTGAATTCCTAGAAGAGCAGGTCTACAACCAGGAAGAAGATGGCGATCCGACGACTGCGGTCCTTAATGGATTCATCGCTCTTGTTAGGTATTGCAGATTTCTGCTGTTTGGATTCGAGGAAGAAGAAGATGATGACGAAAAGGATTCGGGGAATTGGAAGAAATTGAAGAAGACTTTAATCTGTCAAGAAATTGGGGAGACTTTCCTCACAATTCCGAAGGATTTCTGCTGCCCAATCTCTTTGGATCTGATGCGCGATCCAGTGATTATTTCGACTGGACAGACCTACGATCGATCATCGATTACAAGGTGGTTTGATGAAGGGCATTGTAGCTGCCCGCAGACCGGCCAATTGCTTGCCCACACCCGTCTCATCCCCAACCGAGCTCTTCGCGGGCTGATTATGCAGTGGTGCACCGCCCATGGAATCCCCATCGACGCCCTGGAGAGCTCTGATTCATCGACAGAGGCGATTGCGGTCCCTGCAGCCTCCAAGGCTGCAATTGAAGCAAACAGAGCAACTGCAGAGCTTCTGGTTAAGCAGCTCTCGCAGGGTTCTCAGGGCGTGAAAACAGTCGCTGCCCGCGAGCTGAGACTGCTGGCGAAAACAGGGAAGGAGAACCGCGCGTTCATTGCAGAAGCAGGTGCAATTCCCCACCTGAGACTGCTTCTTTCTTCACCCAACCCAGTCGCCCAAGAGAACGCCGTGACCGCAATCCTTAATTTGTCGATTCATGACAAAAACAAGAGCCTAATTATGGATGAAGAAGGATGTTTGGAATCAGTTGTTGATGTTTTGAGACATGGGATGACAGAGGAAGCTAGGGAGAATGCGGCAGCCACTCTGTTTAGCCTCTCTGCTGTTCATCAGTATAAGAAGAAAATTACAGACGAGGAAGGCGCACTTGAGGCACTGGCAGGGCTACTGAGAGGCGGCAGCCCAAGGGGGAAGAAGGATGCTGTAACAGCGCTGTTTAATTTGTCGACCCATGCGGAGAATTGCGAGAGGATGGTCGAGGCAGGGGCTGTGTCGGCTCTGGTGGGTGCATTGGGGACTGAAGGGGTGGCCGAGGAGGCAGCAGGCGCATTGGCGCTGCTGGTGAGGCAAGGAGCTGGGGCGGCAGCAGTTGGCAGGGAGGAGGAGGTTGTGTCAGGACTTGTGAGGTTGATGAGGTGGGGGTCGGCGAGGGGGAAGGAGAACGCAGTCGCGGCACTGCTTGAATTGTGCCGGAGTGGTGGGCCTCCGGTGACAGAGAGAGTGGCGCGGGCACCTGCATTGGCTGGGCTGCTGCAGATGCTCTTGTTTACTGGTACCAAGCGGGCGAGGCGCAAGGCAGCTTCTCTTGCCAGAGTATGCCAGCGGTGCGAAGCTCAAGCCTCGCCCATGGAAGCCTCGCCCATGGAGGCATGGGGTGTGGAATTTGGGTTTTCAGGCACCTCGGTGGCACGCCCGGGGCCAAATTTTGGAGGGGATGTGTCTGTATCTGTTCCAGTGCCGGCGATATAGTGTTTTCTCCTTCAAGAAAGGTGAATTTTCAATTTTAATCTTGGTGATGGTTCACATATTCTTTCATTTGTATGACTGTGAGAATGTGAGGATGGGGGATAAGAGATAAAAGGTGAATACTAATACATGTGTTTAGCTACAACTATGGTGTCAAATTTGTCAGGTGATGATATCAAACACTATAAAAAAAAAAAATTCTGCATTCCATCTCTAAACATGTAGAAACGTGGTATATTCTGTTCATCCCTCATGCCTGGCCTGCACAAATCATGCGATCCTGGCTACTGATGGGAAGATTATTCTTTCCCCTTAATATTTCTTCTCTTTCATTCATATATCATGTCATTGAGAGTCATTGATTTTGTAGTTGGGATCATGTCATTGAGTGTCCTTGATTTTGTGGCTGGGATCATCCAATCAGTGTATTTTTAGAGGGTGAATAGTTTGGATCTGATAAATTTGTGGCACTGCCACAGGAGCTGTTTGATAATGAACTTAGATAAAGGGCCGTTTGGTTTCATCTAAATTCCACTTCTAAAAACGATTTTGCAAATAAAATCCACACGTCTTAAATCACTTTTGGCTACTAGCTTTTCTATTGACAATCACCGTATGTGCCATTTGCTTACTCCATGTTAGAGTTGTTTAAGAGCCCAAAGCTAGAAGGAAGAGGGACTGGACTCTTAACAATTAGTAGTAAAGAGCTGAGTGAAGGCTGTAAGGTGAAGATGTACATGGGATTATCATTTTTCTAAGATGTAATTTACA
>BMK_Unigene_030503
AGTTGCATTGTCCTTGGGCATGCATTGGGTTTCCAACTTTGTGATTGGGCTATATTTCTTGAGTGTTGTCAACAAGTATGGAATCAGCAAGGTCTATTTGGGATTCGCAAGTGTCTGCCTTCTCGCTGTGTTTTACGTAGCTGGCAATGTGGTAGAGACAAAAGGCCGCTCATTAGAGGAAATAGAGCGCGCTCTCAACCCAGTCTAAAGGTATGTACTGTCAAGACCAATTGATATCACCAACACTTTTGGGAAAGGAAGGTGATTTTCCTCTCATGTGAAAAGTTGTAGAGAACTCAAATTATCATGTAGATGCAACTGGTTGTATACATGTGTTCCTTCTAGAGATTAGCTCGAGATTAATGCTTTTTTATAACAATCAAGGTTCATGGCTGTTAGTTCATGAAAAAAGAAAAAAAAGGGTTCATGGCTGTTAGCAGTCTTGGAGAAATAACTGCCTTCTCGTGTGACAGTAATTTATGACTTTGGAAGTTTGGCATTTTGCCCTGCTTCTCCTGTCATACTTGTGAATATGATTTAAATTTTGACGTTTTCGTCCTGCTTTATAAAATTTGAAGTTGGAATTGGATGGAAGA
>BMK_Unigene_030504
GGGCAACCCCTTGCATGTGTACCTATCAATACATGGATAGCAGATTTCAACATGAGCACCCATGGCAAAATAGATTCAACAATTATTTGGGAAAGTAACAAAGCCACTAAATTAAACAGGCATACATTAATAGCTACAAAGTTACTAGGCATCAAATAAACTTCTCTGTGACAATTTCCCGCCGGTGAATAAGTTTCGATTCGAACTTGATCCTGATATGACTGATCTTCACCAGTGGGATTATTAAACAGATATTGACGGTGCAAGAGGGTCTGAAGATCTTCGTGGAATGGTTCTTAGGACATCTGGTAATAGCGGAAGATTATAGTAATGCAAATCAAGTGGGCAATAAGGAAGAGGCAGATTCTATAAACACTGGCTTTCATTGTCCCAAGAGAAGTGGGATCTTTGCAAGTTGATGTCAGTTTCTGAAGTCTGAAGGCAGCAGTGTCAGGTTCGCAAAACTAGTAGCAGCAGGATGTCTAGATTTGCAACTTGAGTGATTTATGTAAGGAAGAAGCTTATTTGTCCTGTAGGGGCTGATTTTTTTGCTCATGCTTACAGTATAAACCTCCATATTGTATCTTTTTTTTTTTTTTTTTTT
>BMK_Unigene_030505
AATATACAAATATATATATATATAAATTGTCTTAAAATAAAATTAAGAGTCTATTAACCTACTTTTTATTGAATTCCATTGGAATTCCAACTGAGTACTAAAGTGAGGAGGAAAGCTATCAAGTGTCGATGAAAAAAATGTGAATCCAATTGAGACTACATAAATAGACAACAATCGAAACCAACTGGATCATAGAAATTTTTTACCTTTTAACCCTATTTCAAAACACATAAAACCCCGTAAAAGCAATGAACTGCAACCGAATCCAACCCAATAGACTAGAAATTTCAAAATCGGCAAAACCCACTAAAGCTACAAAAGCGCCAAAGTCACAAAAACCAAATCCCTAAATAAAACCCTAAAGTTATGCAAGCACCAAAATACGATAATCTCAAATCCAGAAACACCCAAATCCCTATATAAATTAAAGGAAATTAATCGATGTTTACTTCCGCAAGCAAAGCAAAGGAATTATGAGAGGAAACATTGATCAAATACCAAAATACATAAGTCGCAATAGGAAAATAACCAAGCATAGCTCTTTCCATTTCCAGATATCATGCAGTCCACATTAACTTTGAATGAAATGGTAATAATAGCACTGGCTAATAAATGACTTTTAAGTGCTGCTCAACTCAAATGGATCACATTTAATAAGAGGGTTA
>BMK_Unigene_030506
GTTTTAATATTGTCGGCACTCCTGTTTATATATGAATCACTGTTTAGGAACTCCTGGAACCTTTCAATCCAAGTAAGATGGCTAAATATATTTCAAACAAATGTTCAATGCTACACTAACAACTATTTACGAATTTTCAGATATCACTACTTGCTAGATGATTGAATAACTTAAATACCATGCACATGCAATCCCACATCATATATGTTGATAGAAGCACAAATATTAATAAATATCCAAGTATCGAAACATACTGGAACATTAGTAGACAAAAGCAGTTTCATGGAATGCCAATAGATGTCAGATGCATCTAAGGAGGATTACAAATATCAATCTCAGTAATATCAATTGGGCACCTCTTGAAGAGGCTCGAGTAGACCCCCATTGAGCACAGAGTCATATGGCGAACGACAACGCAAGGAATCATTAACATTTACATTTGCAATTTAGTTCTGCAGTGGTTCTGTTGGATGCTTCTACAGTACTAGCTGGGAGATTGTATTTCATACTTCTGGAAGTGAAATTCTTATAAGAAAAAAAATAAGGAAATGGCCACAGACACCACATAGGAAATCCTCTAAGATCAAAAAGGAAAAAAAAGAACCCCAATTGGGTA
>BMK_Unigene_030507
AGCTCTTCTATAACTACTAGGTCTTGTATCCCTTTTTCTTTTCCATCTGATGTTGTTGTTTTTCTTGTTTGATTGGTATCTTGTCATTTGATGCGAAACTAATGATTTCGAATTCTGATTGTGGTGGGTTGATTTAAGGCACGTTTGTGCACAGCCTAATTGTAAACATACTTTCTGCAGAAATTCCTTTGGGATCTTTCGTCCATGCATTTCGGATTCTTCTTTGGTTGTCATTACACAAACAAGCTCTCAGTGGGGGTTCCTCTGTTTGGATCTTTGGAATTAGTTGAAACCTTTTGGGATTTTTAGGGTGCACATTTGGGTAGAAACCCTAGTTACAATCAGAGTTCTTTACACTGTTTCTAAAGACAAAATAGAGCTCTTTCTAGCTGGTTACTTGATTAGCAAAATTTTAACTGGAAAAGGAGATGGGTCAAGCCTAAAAAAGTGAATCAGGTTGATCCGGACCGAACTCAGGATCTAATTCGGATTGGACCTAGCTTGATACGCCTACAAGAGACATTGCATTGCAGTCCCAGCAATTTAACCGTCTAATATAGCATGTATTGTTAGACATGAGTGGTGCTCGTGACCACATGTGCAACACTATTGGGATCCACGGTTTGAGCCCACTAATTTAAGTTACTTTCCCCTT
>BMK_Unigene_030508
TTCTTGGCCTGGCTGCCCTGGCGGCGGCCAGCGACGTCGCTGAGCTGACCAAGGACTCATTCAATGACTTCGTCACGGACAACAACCTTGTTCTTGCAGAGTTCTTTGCACCATGGTGCGGTCACTGCAAGGCCCTCGCGCCTGAGTACGAGGAGGCTGCTACGGCACTGAAGGAGAAGAACATCGCGCTCGCCAAGATCGACTGCACCGTCGAGGCAGAGCTCTGCCAACAGCAGGAGGTTGAGGGATACCCGACCCTCAAGGTCTTCCGCGGCGCGAAGAACCCGTCGCCCTACACCGGCGCGCGCAAGGCCCCGGCGATCATCGACTACATGACCCGCCAGGCGCGGCCGGCCGTGTCTCTGATCACCTCGGAGTCGCAGTTGACCGAGTTCAAGACCGCGGACAAGGTCGTCCTGGTCGGCTACTTCGCCGCCGACGACAAGACTTCCAACACCACCTTCAGCGAGGTGGCCGAGGAGCACCGCGACTCGTACGCCTTCGGCGCCACCTCCGACACCGCGCTTGCGGAGGCCGAGGGCGTCAAGGTTCCCTCGATTGTCCTTTACAAGACCTTCGATGAGGGCAAGAACACCTTCACCGAGAAGTTCACCAAGGATGCCATCGCCGAGTTCGCCAAGACCGCCTCTACTCCTCTGATCGGTGAGGTTGGCCCGGAGACATACGCCACCTACATGGCGGCTGGTATTCCTCTCGCATACATCTTCGCCGAGACTGCCGACGAGCGTGAGTCGCTCGCCAAGACCCTCAAGCCGATCGCCGAGCTCTTCAAGGGCAAGGTCAACTTCGCAACCATCGACGCCGGTCAGTTTGGCCAGCACGCCGGCAACCTCAACCTCGAGGTCGGCAAGTGGCCCGCCTTCGCTATCCAGGACACCGTCAAGAACATGAAGTACCCCTTCTCGATCGCCGGAAAGGTCGCTGAGCTCAGCGAGAAGGCTATTGGTGCATTCGTCAAGGACTTTGTCGCCGGCAAGGTTGAGGCCAGTGTCAAGAGCGAGCCGATTCCGGAGAAGCAGGAGGCCGGTACGGTCACCGTCGTCGTCGCGAAGAACTACCAGGATGTCGTGATCGACAACGACAAGGACGTCCTGTTGGAGTTCTACGCACCGTGGTGCGGACACTGCAAGTCGCTTGCGCCCAAGTACGAGGAGCTGGCCGGCTTCTACGCTAGCCACGCGGACAAGGTCGTCATCGCCAAGGTCGATGCTACCGCCAACGACGTCCCCGATGAGATCCAGGGCTTCCCGACCATCAAGCTCTTCAAGGCCGGCTCCAAGACCGAGCCCATCACCTACTCCGGCTCGCGATCCGTCGAGGACCTCGCCAAGTTCATCGCCGAGAACGGTACGCACAAGATCGCCGTCAGCCTCGACGATGAGGAGGTTGAGACCAGCGCCATGCCCAGCCAGGCGCCGGCCGCCACTGTCGCGGAGGGTGCTGCGGCGAAGATTGCCAGCAAGGTCGCCGACGTGGCCGATGCTGTCAAGTCAGTTGTGATCGATGATGATGACAACCTTGATGACCATGACGAACTCTAATCGTTCGCAGACAACTCTTTATGCAGGTGCCCATCATTGGACGCGGTGCCTAGGCGGTACCGACGTGGACTTTTGTGCCTGTCGCTGTGAACATTATGATATATGTATGAAATAACATCACGAATTCGCAATTG
>BMK_Unigene_030509
GGAGATGGGTAGTTTAGGAAAAAAATTATCGTTTAGTGCGGTGGGAAAAGTAAAAAATTCGGTGCCAACAGAAGCTCTCATTATTGGTTAATTGATGAATGGTTTTATATATGGGGCCTACTTGGATGTATATATGCAAGTGAAGATTAGGGGATGGAAAGGGGGTATGAACTAGAGGTGTGCAAAAAACTTGAGATCTGGCTGATCACCCTGTATCTTTATTTGTCAATATTAAAAAACTCATTACAATTAAATTAAGTTTGGAATTTGTATATGTATATGTATCAGTGAGGGCGATTGTGAGTTTAAAAAAATTTGGGGACCAGTGGTGTTAAGTTTGCAAATGAAATAAAGAGAGAATTGTGAATTAAACATATATTTAATATCATATATTTGATATATTACAATATCTTTTGAGAAAAGCATGCAAAATACGAACTCTTATTTCTTTTTGTTGCTAAGTTGGATTAATGGTATAGAAATGTGAAACTAACCTACACACTTCTCGCAGAGCCTTTGATGTCTACCTGAGGTGAGACACCTCTTGCCACCTTACTGCACAAACTCTTCTTTTATCTACAAATAGTCATTTTTTATGTCTTCTTTACCAACAGTCCAAAATACTATTTATCCTTCTTTTGTCTGTTGCTTTTAATTTATATGAGGCAAGTTGTGAAAAGGACCTTGATA
>BMK_Unigene_030510
AGAAGGGGGGGAAACAGTGCCTAAGGAGTGGTTGCTGGTCTGAGGAGCTAGATGGCAATTTTGAGAGGAGTGGCCTGATAGAAAGCAGAGAGGGCAAGGGCAATGTTCATAGGAAACTGCAATTTCCAATTCCCCTTCACCCTGCAAGTCTACGAGGATGGTTTTGGGTTTAGGTTTGGAGAGGTCAATATTGACCTGGACCCTAGCAAAAGTTAGAATTCTTTGTGAGGAGGTAATTGCATCTAGCTTGATTGGTTGGCCAATGGAGTTGGCTATGGAGAAAATGATGTGCTGGCTCCAGCAGTGGTAAGGCAGCCCTGAAAGTCTTACCCATACAGGGGAAAAGGAGGGCCAAACTGATTCATCCTGACCAGGGGACCAGGGTTGGAAGAAGATTTTCTTCCTGTCTAAGGACAGAGGGGAGAGGCCCAGAATGAAGGCTTTATCTTCGGGTGAGTTAAAGCGGAAGATGAAGTGGCCTTTGATGGTAAGGGAAACCAAGCAAGGTCTGGAAAGGGCCCAGAATTTGGCCTTCTCTTCAACCCATTCTAGGGAGGGGCGTTTACCTGCAAATTTGCCTATGACAGAGAAATTGAAGGATTCCTTACTCGCGGAAAGCACAGTTTGGGGGATGGAAAAGGTCGGTCTACCATTAGTCCAGGTGGTAGGGGGATAGCTTGGAGGGTGGAAGGAAGGCTGTGGAAAAGCAAAGAGGTTTGCAAAGGAAGAAGGGGGGAAAATAGGTGTGCCAGAGGAGAGGCTGGGAGTAGGGGGAATTGCGGATGGTAAGGGAGGGAAGGCAGAGGGG
>BMK_Unigene_030511
AGTGGCATAAGGCGTGGGTTTGCTTCCCACATCTTGTGTTCGAAATTCGCCCTAGATTTGCCCGGTGTGCATTTGGTCAAGACCTCATGGATGCCCACGTAATTAAAAAAAAAAAATGAACATTTAATATCAATGTCAAGTGAAAGTATTTTTTATCTTAAGTTTGGTATCCTTGCAGGCATGCTTGTCAATTTTCTAATGATTTCTTAGGGGATGTGCTTCTAAACGGTGAAGGGTCACGGGTGTCTTGTTTTCCTCATATGCTTGGATTCATTTTCTTATGGTGGGAGTAAATGTCCCATGAAAACGTATCATCCATTTTACAAATATGGCATGCTCTAACCAACCATTTCTCTTATCAAGATTGTCCAACCCCATTAAGAAACCTCTAGGAAAATTCCAAATGTCCCTACAAAATCATTTTGATATCTCAAAATAAATAAGTAAAATAAAATAAAAAAGTACCTAAAGATTGTTGAGCAGTGAAAAACAGTCAAGTATTGTGCAACATATCTACTTCAAAAAGTTTGCAGAGTTGGTTAGTGTCAAATAATGGCACAAGTTAGGCCGTAGTGAGCAAATTCATACATGAGAACTGAGTGGTAGCTA
>BMK_Unigene_030512
GAGCTCGGTTTTGGGGGCCCTTGGTATGTCTTGAGCAAATATTTGATGTTTTGTTCTACTATTTGAGCCTCCTACAAACTATACAGGAAGGACAACCCCGTTGGTTTAATTGTTCTTGAGATGGGACCTACTGTGGATGAGAGATAGCCCAAAAATCCTGTCATTAGATGATCACAAACATCTATTTCACCTCATATAAGAAGGTCATAAAAAACTATTTCACCTTGATAGATATATGGCTATAATTGTCTATATGTAAACTACCAATTGGATAGAAAGGCTTATCCAATATGAGAGAGAAGCATCATGCTTACTGTAATAGAGGAGCCTACAAGATGAATGGTCTAGACAACAAAAGATTTGGCCTTCCATTACCACCGTTGATTGAACAGACAAAAGAAAAAAATAAAAAATGAAGGCTACTGTTTCCCTGGATCTGATTAATGGGATATGATTTTATTGTTGATGATGATCACAGATTCCCTTAATTGGGCACCGTATAGAACTTCTGAAATTAGTAACTTAAAACTTTCTTGAGACTATTTGGAACTTTCACCAATCTTGTTGTGTTGCTGCTTTTAGGGATGTGGCAGGTGGAGCTGTT
>BMK_Unigene_030513
CTTACGCTGCCTAGAACGGCCCTGCAGGAATTTCAGAAAAACTCGTCTTTGTGAAATTAGTGGAATAGATTGAGTAAAGGCCCTCTACTCAAGTTACGTGTTATTGCAATCACTCATATTCCTGATTACCTGTAACTAACTGGCTTGTCAAAGATCAACACAACAATGACTCAAGGTAAGTCAGGTTATCCGAATACATGATCTTTCATTTAGGTGTAAACTAGTCACTCGTGCTCAAGTTTGTAAAGATTCAGACAGGCCCTTAGCTTTCAGACAGTGGTATAAACAGTTCACCAAAAATAAGAAAGATGTACAAACCAAAATTCTTTCTCAGGTTCTTCTTGTTCCAATGGAAGGCAAAATCTAATATCACAAATGGATCAGAGAGCCGATGGCAATGGGCAATTGTCATTCCTTACTGGGCTCTTGAAAATGACTTGGTTCAAATATAGTCCATTATTGTCCATTGGCCTGTATGCAAATTTACAAATACAAAGATGCCTATAAAACCTCTGATAGTCGATGCCCACATCTGGACCAACCTGATTTACAGAGTAGGTCATTTACAAGGTGGGCCCAATCTGATGTGCAGTTTAACTAGATTCAAATGGGCCTGGAGTTTTCACTTCAGAGTCCATGAATGCAGCTTATTTATTTCTGATTGATAACTCTGCATCCCAAAAAAGAATAGCTTTAAAAAAGAACAAAACACTCATGTAATCATGAATTAAAAATTATGAGCGACAAGTGACACAAACTAGATTGCTGTTTTTGAAACGATGGCAGGTAGGTGTTTAGTGTCCATGATCTTTATGCTGTTTGAAATTTGATGTGGGTGTTTTTGAAAAAGTTATAACAGCTAACGCGAACGCCCTATCAAAGAAGGCCTGAAACACCTCAAACAAGAGTAGCAAGGGCCAACGGTCTGTTGCTGACTTCAAGTCAAGAGTAACAGACCTTCTTGCCCACTAACCTATCAAGAGGTCGCTCCTGTTCAAAGGTACCATCCATGGGTATCCTTGATAGGAGTTCCATCAACCAATCATGGACTGGTTTCAGGAGATGTTGATTTAGGTAGTTTCCATTGGCAAATATTCTCCGCTTGCCCCCTCCTTCGACCACTTGACCAAGGCGGCCGGA
>BMK_Unigene_030514
AAGAAGGGACTTGTTGAAAATCTAGAAACGAGAGAGAAAATTCAGCAAGCTGTGGGAATGGATATCAGTAGTTAAAAACAAAGTAATACAAACTATATGCCCATACACAATCCCAAGGAAACCTGTTTAAAAGACGAAGGAAGAAAAAAAATCTTTTGGAAGGTAACTTCTTCAAAGGTTTATAGCCCAACAAAGCCCAGTATGAAATTTTCATTGTATATATATATATATATTAATATAGGTAATATTAGTCAAAATTGCAATCTTCTGGTTGCAATCCTACACACTCTTGCCCGATGCAATTTTAAATTATTACCATCGATATTATTATGGCCAGAGAACTCAATGGGCTTGGCATAACTAATCAACAATTATGTCACAAACAAGGCTGAATTAACAGGTTGGACATAAACTTTAAGCGCATATTTGTGTCTTTCAATCCTGGTTTCAGCTGAAGGAGGAGAAAATTATACATAGGCCTAATTTCAGTGTCACAGAGAGAGGGGGAGATCCCTTTTCTAATAGAAAATTGACCATCCATTTGAATCCTTCTAATGACTCCACGTCTCTTTTTCACTCACCTTTAAGACCTCAGCCCTCCTCTTTCCAAAATATCAGGTGAGAAACAAATGAAATGTCAAAAGAGACGGTCTCACTTCAGACCTGGAAATTAGCTTATATCCCTAGTTGTGAAAGCCACCCCCACACATCAAGCTAACCCAAATTGCAGACAATTTGTGCTGAGTTTTGTGCAAGGAAAAAAATGGCTACCTTTTCAATCGGAACTTCATGGCG
>BMK_Unigene_030515
ACTTTCTCCAGGAAACAGAGGCTGCATGACAACCAGTCAACATTTATCAGAAGAAGCCATGTGAAATGTGCAACAGTGTAAATGTGATTTTAAAATGAACACCGAATATCTTTTAATGGACAATATGAAATGCACCTTCCATCAAGACCGGATGGAAATACAATTCTATTGTTTGTGAAAGGTTGCCATAGAATAAACTAAAAGTAGAATTAAAAGCAATTTTTCTCAATGTTCATTGTGATCTGCAACTTGAATTCTGGATGCCCAGAGCAAAGCAAGCACAGTGGGCAATGTAATGCAGATACATGCCGCAGATTTGCATGCTGCTTTTAGATAATCAGGCCAAAGGTCAACACCATTAATTTTCCTTTCAAGTATCTGTAACGTCATAAGACAAAATTATTGTCTAGTGAAAAGCCAGCCAACATCTAAGATTGAGAAGAAAATGATTTTGCGCATATACTATACAACTAGGATAAATTTTTCAAACATGGCTAGCAATAAACTAGGCTGAGCATAATTCATCAATGAATCTAGCTTGTATGATCATATTTCATACCTACCTGTCCTAGAAGAAGCTCGGCTAA
>BMK_Unigene_030516
TTCCCAAACAGCGCTTTAAAAGCCACCCTGAACCAGTCCGCTAAACCAGATTTTGATTAGAACCCGTAAGCCTAATACATTCACCTGTCTTGTCAGATGAAAACCACTGTATTTGGTTAAAATAAGAAAAAAAACCAGTCAAAATCAGTCAAGCCTTATCTTAAAAATGGGTCAAAGAACTAAAAACCAGCAGTCAAACTGGTAAGACCCACCATGAATTATTTTAAAGCATCTTTTTTTTGTTTTAATTTTCATTATTTTTATTTTTTTGCATCACACTTGAGCAGAGTTAGACCTAAAGATCAAACTGTGTCTGGAAGAAAAAGGTCCACTCCACCAGTTCATCCTCCACCCAGTTTCTGAGACTTTTGGTTGGATGGTGTTACAAAATTGGGTTCAAGTCATGTTTGCCTTGATTGTATTAAAAGGTGACACTGAGTGTCTCAAATCTTCTTTTCCTCTATTATCCTTTTTTGGGCTCATGACCTCATCAATTCTTCTATCAAAGATGACGAACATCGACAAACAGCTACTACACCTTTGAAGAAAAAAAAAAAAATCACGAAAAACAGACTTGAGTTTGTACTTTATAGGCGGCTTGCGGATGATGTAGATAGAAATGGCTGATGCGCGCTCCTGATCCTATACTTCACAGCATCAACAAATTTGGCAAAATTGGATTTCACTATATACTTTTTATCAGTATGGGTATATTCTAAGCTTGACTTTGCATATTTTCACACCTGAACCAATACACGGTAGTTTAATTTGAGCAAGTCGAATTTGCTGCCTCCGTCTTGATAACCCTGGTATTATAAGAACCACAGAAGCTGCATTTATGGTACAGCCAATGGAA
>BMK_Unigene_030517
TGACAGTCATAACTGCCAACCCTGTTCCAAGGAGAAATGGACACTCAGTTATTATTGAGAAAGGATAGGCTGTTAAGCTGGCTTCAGGAAAGCAAACTGAATGTTCTAAATCAGTAGAGAACAGCATCAAATAGAAATATCCAAGCGTTTAATCAGAGTGAGTGGGATTTGTACATTTGTAATGGAGAACATTCAATGAGAAGTAGGCTGAAGATAAAAGGATTAGGATCTCCCAATATCAAAGAAGGATCAACAGTTTGCAATACCCAGCTATGACTTTTACATATAAGAAATCCAGTCACAGCAAACAATTTAAACTCGCCATATAATCTCTCTTCATTTTCCTGTTTTAGGCCCTTTTTCTAATTCCTCACTACAAGAAAGAGGGAAGATATGTGTGCCACTGCCAACACCAGTCAAAGAAGTCCTTTGCACTACACATGTCAATATGGGATCTTGTACAAATGTTGGCATGTACAAGATCCGGGCCATTCATCTAGCAGGTTCATCCATGGGCACAGGTGTGGTGGCTGGCACAAACATAAGCACGCCAAATCACGAAGCAAGCAATGTGCATGTGAAACAATAGTTGTGA
>BMK_Unigene_030518
TTTTTTTTTTTTTTTTTTTTAGCACAAGACAAATTACCAATTTTATTGAATTTAATAAGGAAAGACTGGCCTAGAGGCAGATATTAGACAGCACCACCACATAACATAACATAACATAACATGAGGAGTAGTGAATATAAAGGTAGCTAGGTGACACCACTACCATCTTCTCCAATCCAATACTGACAATCTTCACATCGTTAGATCTTGACTCGGCCACCGTTCACCCCCATGATTTGCTCTTTGGCAGAGCTCCCCTGGTTATTGAAGTTGTTAGTCGCACCATCACTCTGGGTACACACACCAATATCGCCCCTGGTGGATGTTGTGCTGTGCGACTTGATTCGCTGATTGCTCTGGCCCCAACCCTCCTGGTTGTAGACTCTGTCAGTTTTGTAGCTCATAAATATTTTGGACGGTAGCACTTGGGACTTTGACTCCGGGACGTCATGAATCAGATGTAAAAACTCTGGAGGGCCCATGTAAAAAGTACCATGAAATATATAACATAATTGCTTTTCCAATGTAATTTCCGATATTTCTGGTTCTGGTTCGGACGTGTCCTCCTCTTGCCACCCCGGCCCCCAACTTCTGGCCATGACAGGGGATTAAACTCAGATGGAGTTGGAGGTAGCAGGGACAAAAGGTGGTGGCTGGCCTTCCCC
>BMK_Unigene_030519
GGTGTTTCTTTTTAGTTGATTTTGATGAAGAGCAATATTACTTGATTTTAGATGTCAATCTAATCCCAAGCTGGGGTTTCTCTCTTGGGGTGTTTCTTTTTAGTTGATCTTCGTTTATTCAGTTCTTGGCTTCTTCGGATGTTGGAAGATAATGATGTGAACTTAGACAAGAGCTTGTCGCAAGGTGGAAGGTGCTCGACTGCTCGCTATTGAAACCTGAGGTTTTTAGATTCAACTCATGTTACAGATTGAAAAAACAAAACATGATTTTATTGCTGCACTACCAAGAGTTTTGAATATTGAAATTGCAAATAGATGGATTTTGCTTTTTCTGCTGCATTACACTTCTCCTCATGTACACAGTTCCAAGAATTTGAAGGGCTATTAGTTCTCCTGAGTTCCGTCAAGGTTGAGTTGTTAGAGTACATGGTATTTGATCAATTACTATTCTTTGTAAATCCAAATGAGAGAATTTCATCATGTTAGAAGTTTTTGAATACATTGCTTTCTATTCTTATGGCATCAAGTCTTATGGATCTTTTTTGGGTTTTTGGTGTTGGTGAAGTCTTAGGTAGGAATTGACTTCCTTTTCTTTTTGTTTCTTCAGATTTGATGGACTACCATGTCCTCAATGAATATGTAAGTAGATTTTGATTTTAAGTTGTAACTGAGTGATATTCAACTAAGATGATCTTTGTATTTAAAGAGATGTGGATTACTGACTTACTTCCTTGACCCTTGTTGAATTAGTTGATTTATTATATTCATGTCCTTTAGTTGTTGCTCTTGGCATGAGGTTTTTGGGACTCCCATGTCCTCAATGAATATGTAAGTAGATTTTGATTTTAAGTTGTAACTGAGTGATATTCAACTAAGATGATCTTTGTATTTAAAGAGATGTGGATTACTGACTTACTTCCTTGACCCTTGTTGAATTAGTTGATTTATTATATTCATGTCCTTTAGTTGTTGCTCTTGGCATGAGGTTTTTGGGACTC
>BMK_Unigene_030520
GGGGGGGCGGGTGAGACACATAAATAAACCTGGACCTCAATGGGCCCATGTAACTATTTGTACTTATCCTTGATTGTAGAGAATTATGGGAATCTACTTTTCTCTTTGTGGTGATAATGCTTATCGAGCCAAACTGTATGCGATGGAAGCCTATATAAAGAATGGTCGGGTGACCTCAATGCTCAAGAGCACAATGACTATTTCCAAAATCTGCATCCTTCCCCTCATTTATGAATAAGAGGTTATAAATAAAATTTGCACAAAGAATTGGTGAGAAAATGGCACAGACCAACAGAAACTGGAATGGAGTAGAAGAAACATGCTTGACCTTGGAGTAAATGAATTGGAGTGAGAAGTAGGACAGACAAAACTGATCCCAAAAATACTGGATAATGCTCTGATGAATGTGGAAATTATTTCCAAAACCTACTTAAATGAATCAAACAAATCTTATTTATTTTCTTTCAGACTTATTGCTGGTTTCCTAGTGATCGAAGTGGCAGAAGCAGGCGTGAGTGGGGCAGGGGTGACTAAGGAATGAACAATAACAAGTTACTACAAGATTCAAGAACCCAACTATGTGAAGGAAATATAAATAGGAGATTCCTGCAACAAAACAGCTTACTTACAAAGAAACATCAAATACAGAAACCTATTATGATCAAGCAAAGAAAAAAAAAATACAACGGTTAAAAACCTAAAAAACTCTAATGGAGAGACAGATAATTGATACAAGTTTCCCACAGTTTTGCCAATTTTTTCTATCATAAATTCTACACTAGAAGTGTTTGACTTCTAAAATTTGTGACAGAAAACAGATAAACAAACTGTTCTCTTAGAATGTCATGGTTTGTTGACCCTTCATCAACTTCGGGTGGCTTATATTTTTTCTACTGTTTAATAATATAAATCTTTTCAAATAAGAGGCTAAATAATAAAAGCTAAAATGTAATAGATTGTAAACAATGTGGTCACTGACATGCCTTTTCAGTCAAATCGAGTGCTCC
>BMK_Unigene_030521
CAGTGCTTTCATATAGGTAGGATTCAACTCCACTGCGTTTGTGCATTCCTTAATAGCATCATCATATCTTCCCAATTTTGAGTAGCATGCCGCACTATTTGCATGACACATGGAACGGAATTCTGAGCATGTTGGGATTTCAGGAGCAATTTGTAAAGCAAGTGCATACTGTGACAATGCATCTTCATATTGTCCATCCACAAACAATTTATTGCCTTCAGCTTTTAAATCATTGGCTTTATCTAAGGCCTTCTGCTGCAACTGTTCCTGTTCCTCAGTCGGTTTGTCATCTTCACAAGATTCGCTTTTGGAAGCGTCAGCCTTTTGTTCCTCACCATCAGAGTCACCTCCTCCTTCACTGGCAGTCTCAAAGCCTTCCTCTTCCCTGGCCAATTCTTCTGTTTGAGCATCCAAAGCTTCAATGTTTGTGTGATTTCTCGCGGTTTGATCCTCGCCAGCATCGGAACTTTGTTCGATCTGTACCATTTTCTTGGATTGAAGGAGAAGATGAGGCAGAAGAAGAAGAAGAGGAGCTGCTTTTAACCAGAGAAGATGATGATGAGAAAGGAAGAAAGTTGCATGCACTTGTGATCATCAGTTTGTGACTCTTTTGTTGCCTG
>BMK_Unigene_030522
CTCGTTTCTTCCCACTTTTGCTACTGCTGTTGCTGTTGTTGTCTCCTGTATCACCATCTTTTTTTATATTTTTTTCCCCATCTTTTAGTGCTCTTCAGAGGATCCTCTGCTTGCTTATCAATTTCCAACACCATGTTGGAAGGGAAGGCACTTATAGGAGAGACAGATATGCTGCAAACCATGCAGCAGGACGCACTCAGCCTCGCCGCTAAGGCTCTCGATGCCTTTGACGTCACTGACTCCACTGAGATTGCCCGCTTCATCAAGAAAGAATTTGATAGGGTGTATGGGCCTGGGTGGCAGTGCATTGTGGGGAGAGATTTTGGATCATTTGTCACCCATTGCTATGGGTGCTTCATCTATTTCTGTGTGGGCAGCCTCTCGATCTTGCTTTTCAGGGGGGCGTCCTTGGGTGCTGAAACTGATGCCGCCCGTTTCTCCACCCCCATGGATGCAGTGAAGGCCTGAGTTTTGTTTTGTTTTCCTCTCTTTTCCTTCTTTTTATCATGGTTATAAAGAGAGAGTTTTTGATAAAAAGGACTGTATTTAGCTTTTCGCAGTGCCCATATTTTCTTCCATGTCTTGTACCTAGTTCTCTAATGTATTGAGTCCCTGGCATTGTGGATATCCTTCTTCAACTCTTCTTCTTGGCTTTTCTTGGATCCAACCTTTTCTGGCAACTCAACATTCACATGTAATAGGGAAAGCGTTTGTGAGTTC
>BMK_Unigene_030523
CATTACTATGCTATTATAGAGCAGGTATCATTGAAGAGCCTCCTTTTTGTTTCATCATTGTCATGTCTAGTTTAAAGTTTCCTTTCCCAATATTTGTATTCCGTCAATTTCATTGAACTGCATCCTCACATTCACTATCCCTAGGGATCCTCATGAGCCAGACCAGCTGATCCCGGCACACATTTGGCTGGATTTGGGCTCTGTCCTTAAGCCTGTGGGATATATCCAAGCCTAATTTTATGTTTTAATTACTGGGCTTTGACCTTGGTCTATATATGCTTAAAGGCCCGGCCCAGACTGATATATTTAACACAAACCGAATTTATTTTACAAAGGGATTGAGCCTGGGTTTCAGGCTTGTGGGCTGGATCTGGGCCTGGATATTGGACTGTTACTAAATGGGCTGCTTTGGACAAGCTTCAGCATGTCCTGGCACTAATAGATTTGGGATCCAATTTTCTAAAATAACATGTACAGGCACTTGGCTACTGGCAATTTTTCTTACTGTCATGATGAAAGTTGTAAAATCTATTAGCGCTGTGAGTTCCATTCTGTTTGTCTGCCTTATTTTCAGATGATGGAGGGAAACATGTGG
>BMK_Unigene_030524
AGACAACGATGAGATAATAATGCTTTGACGATGACAAGACAACAATGACGAGTCTAAGGAGGAACAATGTTTTTGGGTGAATAATTATGCTTGTGAGCCTTTAGCCGCCTAATCAGTCTACTGGGGTGCCTATAAATCAAATGATGCTCTTTTTGGGTTAAAAAAATGGATTCTTGCTCTGTCAAACAACTTCAAAAGCCTGGTATATCCTTACTCCTTAGCATAGTTTAAAAATTGATAAATGTAATGTTGCTTACAAAGGAGAGTTGTGGTTTAAACCTAGAAAACCTAAACCAAAGATGTCACTTGTTGTAACATTAAAATCTACCACCAACGCTCAATGCTCATGGTTGATTGGTGTTTGGCACTTTAAGATCACACATATCTCTGGATCCTCGGATGTTATCACTCCTAGACTAGTAAGCCCACGTATTAGAAAAAAAATTTACCACCACTAAAACAGGGGCTTTTACAAAATTCAAAATACATATAAGTTGGTAAGATCTGGATGGTAGTTCCACGCGTTTCAAATTATATTCTTCAAGTTCCCACCAAAAAAAAAAAATTAGATTCTTCAAGTGGCAATACTACTCCAAAATCTAACAAGCATGTACCGTATAAACAATCTAAAGAAAGAGTAAGAAATAGTTGTTTTGGTTCATTGCCACATGAGCGTTGTTCAGAGATTTGTCTCGCCTAGGCCGCCGGCTACACTTAATTTTGCTTCCATGCTTACTTAGGGTATATTTGTATGATGAGAGGATTCTATGATAAAGAGAAAAATGAGCCGATTCTCATCGATAAAGTGAACTTTAATTTCATATATATATAGGTGAGATATGAATGCTTGATTCCATTCTCTAGTGAAAACATAATTAAATTCACAAGTGTGAAATCCTCTCATTGCACAAACAATCTAAAAAAAAAAAGACATTTAGTTGCGGGAAAGAAAAACGATTTGATGGTGGTTTCTTTCCGCCCCTAATGCTTACTTTTTGAGGCAGAGATTTTTTTCATTGCAAAAAGTGCCGCTATTGCCTCGTTTCTGGCCGTCTAAGATTGAATTGTGACAAAACTCGTGTAAAATAAAAACCGCCCCAAAATAGAACCTAATGATGTTAGGTAGTGTTTGGTTCACTAGGAATGGTTATAGGCGGGAATGGAATGGAGACTAGAATAAGTTTCGAATGAA
>BMK_Unigene_030525
GTCATTTCAAAGGGACGATATTTTTTTTTATATTTTTTGACATGATTCAAAGGGACGATATTAACATCTTTCATTAATCACATAAACTAACAATGTTACTGGTTAAAATGTACGTGCTAAAGAAGGACATAAAAGCTTAGGTTAACGCATGAGAGTTTTAGCATGCCTTGGTCTGATAGATTTTCTTAGATAAGTAAAGTAATGGCATGGAAAATTAGAATCATAATTCACTGAATTTCTAAAGAGTCGTCCTATTATTCCCAGACTAATTGGAGGATTCTTTTGGCCTGATCAAGACCCAATCTTTACAGAACAGAAAATGTTAACAAATGTGAACCACCTACTCCATCACAGCTCACAAAGTGAAAACCAAATGAAATTTATCCAAGGAAACCCCTTCCTTAGTCAGAAAGTGGGAATCAAATGAAATTTATCAGAATACCCCACATGACAGAGAGGCATGTCTCCACATTGATAGAGATGATTAAGGTGAGTTTGGAACAGCAGTCCTTTAACAAGGAATTTCCCAGTATCTCTAAGTTCTGCAGGGACCCAACCGCTACAAGATTAATAGATAAGAAAAAGATTACAAAAGAAAGTGGTTATCACCACCACCACATGGTTTTTAGATTTGATGTGGATGGTGAATCAAACGAAAGCCAAATG
>BMK_Unigene_030526
GGAAAAGGTGCATATTGTATGAGTTCTTTATCCATAGTTTGTTTTCTTTTCTCCCTCACGTAACGTTATGGCAAGGAAAAGAAAGACTCTTTCGAGATCCGAAATCTCTACCACCAACAAGACAAGAAGAAGAAGAAGAATAACAAGAAGAATACCTAAAAGACGATCCCAGAAAATGGGTGAGACGGCTTTATGGTCCGTCTATCTCATCATCTCCTCCCAATTGCCAAAGACATACGTTGGAGCCACCAACAACTTCTCTCGACGATTGAAACAACATAATGGCAAACTCAAAGTTGGAGCTAAAGCATCACGTGCTGGAAGGCCATGGACTTGTGCGTGCATAGTTCAGGGATTTAAAGATCAAAGCGAAGCTTGTATGTTTGAATCGAAATGGAAGAGTTTCTCCCGGAAACTGCCCAGGAAAAAAGAATTTGAAGGCACAGGGATTGGAGCAGATGATGGTGCAGGATCACTTCATCTGTTAAAGCACAGGGAAGCAGCTCTGAATAGAGTCAAAGGTTGTGTTGATTGCAGCCACTTAGATATTGAATGGCATCAAGACCCTTCTTGATTTGATTAACATTTATTATCCCCTTTCTAAATGTGTTTGTATATGTAACTGTATTTGTATTTTTAACATGGAATGATAATAAGAAATAAAATTGGTGGGTTTGGCCAAGATGGCTACATGTGTAACATTGTAATTGTGTTGAATGGCAAG
>BMK_Unigene_030527
GAACTTGCTGCCTCAGAGAGATATCGAATGCTGTAGAGGTGCCTCTATTCCAAGTTATTCTGGTTACTTCAGTACAGGAAAGCAAGCAGATATTGATAGGACAGCACAAGAAGGTGTCCTCAATGAGTTGAACAGAAATGCATGTTTGCGGCTAGAATTAGGAGGACAGTACCCATACCAGTCATACAATCTTAATCTGCTGAATGAGAAGAAGTTCAAGACTGAAACAGAGATGAATTTACAAGACTCAAATGTTGTGGATTATCGAATCAATGGCTTCGAACTGCCCAGGCCCTCATATGATACCGACCATCATCATAACTGGGCTTCCACATCTGGGTCTTGTGCTATAAACATGTTCGATGAGCATTCATACGCTCAGCAACCCAACTGATTGTCACTGGTGGTGCTATTAATCTGTTCAGTGGTTTTTCCATACCTTTGTCAACAACCCACAACTATCAGGTTCCTGATGGAAATACTGTGTGATTATTGTACATGAAGATCTTCAGATTCTTTGATGCCAACCAACACTATTTAATCTGCAACTTGTTAGTCATCACGAAATCAACTGTACTATAAAATTACCTTGGATCCGGGTCTTATAGTTATTTTTCTTTATAGGCGCAGCAGATAACTTGTAACAGAAGGATCTTTTTTATTATCCATACTCCAGTGTAATGAGCTGTAAATTGAATCTGGATGAATCAGATATGTAAATCCATT
>BMK_Unigene_030528
CTCTCTCTCTCTTTCTCTCTCTGGCTTTGGCTTTGGAGGTGAGAATGAGATTTCCGTTCTAGCTCTGGCTTTGGGATCTATTGATTCTACTTTGAAGCTCTTTCATTCCCCTCTCCTCTTTTTTTTTATGTTCCTCCATTGTTTTAGGAAGAAACAGCTTCAAATAGGGGGGGTCATTGATGGTGGCGTTTTGATGTGGCTTTGACTTGTTCTAGTATTTCAGGATTGAATTGATTTTTATGATTGGAGTCGGTTCTGCTTTAAATGATTCCTTGGATCAATAGAAGTTGAATGCCATCCTTTGGACTACCAACTATGAGCATGAGGTCACAATCACATACGCATCTGAGGGCAAAAGGGAGTGGCAAGGTCAACCCCCAGCAGGTGGTTTTTCAACTCAAGCATCGGGCAGTTCTCGCCCTGAACAAGCTTGCAGACAGAGATACTTTCCAGATTGGAGCTGATGAACTGGAGAGAATTGCTGAGAGTTTAACGCCGGAAGGACTTGTGCCATTTCTTTCATGCATTGTTGAGACCGACTCAGAGCAGAAGAGTGCTGTTAGGAGGGAATGTGTAAGGATCATGGGTACATTAGCAAGGAATCATGGGGCTCTTCTGGTTCCTCACCTTGGGAAGATAGTGGGCAGCATCATTAAACGTCTAAAAGATCCAGATTCTGTTGTGAGGGATGCATGTGTGGAAACGGTGGTTGCTTTGTCTTTAAAACTAAGCGGCTGTGGGGATGAAAGTAGTGGACCATTTGTCGTGTTGGTGAAGCCTCTTTTCGAAGCTTTAGGTGATCAAAACCGACAGGTTCAATCCGGTTCTGCTCTTTGTTTGGCTGGGGTCATTGACAATGCCAACAATCCTCCAGTTGCACTATTGACGAGGATGTTGACCCGAGTCATTAAGTTACTGAAAAACCAAAACTTCATGGCAAAGCCAGCCCTCATTGACTTGGTTAGAAGCATTGTTCAGGCGGGGGGTGCTTCAACGGAACAAGCTTTATGTGCAGCTGTAACCAGCATACAAGAAGCTCTTAAAAGCAGTGAATGGGCAACTCGTAAAGCTGCGTCCGTGGCACTGAGAGGTATTGCTGCAAGTGGTGGACCTTTCCTGAGTTCTTTCAAGTCTTCTTGTATCCTTTCACTCGAATCATGTCGTTTTGATAAGGTTAAACCTGTTAGGGACTCAGCGATGCAAGCAATACAATGTTGGAAAGGTCTCTCAGGATCTGATTACTTAGAGCCTTCAGAAGCAGGATCATCAACAAAAGAAAATTTTTGTGGAGACTATAATGATCATCTTATGAGTCTTGGTGAGGGTGGGTGGAAAGGAAACCCTCCTGGGAAAGTTGCTGCCTCCTCTGCTGTGAGTGGCATATCAACGAACTCTACAAAAAGAAATCCTTTAGGCATTAGGGAAGGCTGTCTGAATTATGTACAGAGCCCTTGTCATCCCAAGGCAAATGATTGGAATATTGAAATAGCACTTCCGAAGACATATACTGTGACTTCAGCTGATACTCATGATGAAGAATCTGAGGGGAGTTGTGTCACTGGAACTTTTGAAAGAAATGCAAGTGCAATCAAGATTCAAGGTTTTAAGTATGATTATGTGCCAATGAATGATAAAGCAGAGAGTTATTCTGTATCAGATTTTGTCAGCAGCAGTGTTGATACTAAACAAGAGAGAATTGTGAATAGCTGTCTTCGGGAAAGTGACTCAGTGAAGGTAATTAAGATGGATCATAGGTCTCCAGCTGAAGAGACCGACTCAGAGGAACACATGTCTTCATTAGCAGTACATAAGCATAAAAATCTGGATTCCATGGTGGCTGAATTGAACTCGCAAAGTTTACGTGGGTGTTGTCTGCACACTGCAAATGAATTGGCCTTCATTAGGAAGAAGCTCTTAGAGATTGAAACCAAGCAATCAAGTTTATTGGATCTTGTCCAGGTATTTATTGGGGATTCGATGGAAAACATGTCTTTGTTGCACACAAAGGTACTCGGACTAGAGCATGCGGTAGATAAAATAGCACGGAATTTTACTTACTGTGAGAACTATTCTAAAATGGCCATCTCAAAGGGTTTGAAGAACAATGAAAGTGTCTCATCATCTCCTAGGTTCTCTACCTGCACTCCTAGGCCATCCATGGATACAACTTACAGACAGCCGTTGGTCCCTACAAAAAATAGGGATTTGTGTGGTGAAACTGTATTGTCAAGGAGCAGGTCAAGCACTTCAATTAGACAAGGAGTTGAAATGTGGAGTGATTCTACACTAAACATAATAAAAAATCCAATAGCTGACAGGGTTGGGAAGAATGTTGGATGCAAATTTCAATCTAGAAAGGGTGCAGAACTACTATCTATTTCAGCTCGTGCTTCAAAAACTGAGCAGAATCGTATTAAAGATTTTCTTTGCATGGGGGATCTTAACACTGCATTTTTGGAGGCTCTCTGCTCTGGCAATGATCTTATTTTGATAGAATTGATGGACAGAACTGGCCCTGTTCTCGAAATGTTGTCACGTGATACAGTTAGTGATATTGTCAGCGCTATATCAGCACACTTGCTAAATCAAAGGTTTCTGGACTCCATAATCCCTTGGTTGCATCAGGTGGTCGAATTAAGTGTTACCCATGAACCAACTCGCCTTGGTCTGTCTCTGAAAGAAAGGAAGGAGCTCTTGTCGGCAATAAAAGAAGCAGCTGGCATGGATTTCTGTGATCCAGTGGGCAGGGGATCCATTAAACAACTTGCATTGAAGTTGCACCAAGTGTGGGGGGACCGAGGCAACTGCAGTTGAGCTCATTAAAAATGGAGGAATTAGAAGCATGATTTCTAAATCAAAGTGGAGACAGATTGACAGATACCAAGTGAAGTGGGACTTCATATTTGCAATGCCTTGTCTTGGTTTCCAAGTAGAGCATGCAGGTTGATACACCATCCAAGACCCAATTGTTAATACTCATGATCCATTTCCAGATGAAGGTTTTCCTTGTTTTTCAAATTGATATCAACCAGACCCATTTTCCATACCAAGTGAAGTGGGACTTCATATTTGCAATGCCTTGTCTTGGTTTCCAAGTAGAGCATGCAGGTTGATACACCATCCAAGACCCAATTGTTAATACTCATGATCCATTTCCAGATGAAGGTTTTCCTTGTTTTTCAAATTGATATCAACCAGACCCATTTTCC
>BMK_Unigene_030529
GTTTTTTTTTTTTTTTTGCCAGTTACCAATGAAAGGTAAACTGAGTTGCATGTCACTAGATTACAAGTTCACTTGATCGAAGAGGAACAGAATTGTGAGGATCCAAACAAGGTCAAAAGAAAAGGCACCTAACTGAACTTCTGAACCAAACCAGAGCTAGGAACTTCCTGGTGCCTCTGTTTCGGTTGGTCCTAGAATGCCCCCCTACAATCTTAAACCCAAGTTTTGTTTTGTCCATTGTGTTAGCGTTAGGCCATGCCCAATCGTATCTGAAGCCAACTTACTTAGTTATCAGTTCTAACATACAAGCTGGGATCCAGCCCATACACTGGAGAGCCGGACAGGAGCCCAGACCGTTTGGAAAATTGCATGTGCTTTTGTGTCAAAACTGCTGGGTGACACCAGGCATTCAAGCAGGTATTAGGTTCAGGCCCAGTCCCTTTTAATGTTCCCCAGCCCAGTCCAGTGTCCACAGGCCTAAAAACACCTTCCAGTGCAGATCTACACTGCCCCTTTCAATCCGTAGACTTAACCCAGGTTAGTGATATAATTAGGGGTGGTCCTATAATAAATCCCTATCCAGCTGATACTCACCGCTGGATCTAATCCCAATGTCACTCTTATCAACTGCTAAATACAAACTCTTTGGTTTAAAACGAATGGTAAATATCACTTGGATAGGGATCAAGTTGGGATGTATAGCAAAGGAGTACTCGTGTATGATGGGTTTGATCTTTGATCATAGGTAGGCCCCATATAAAAGTTCTTTTGTGTTGGCAATGCTTAAAACAAGAGAGGATTTTGATAAATAAAACTGGAGCCACTGAACATGTAAGGGTCGGTTATGACAGTTCATTTGTTTTCCTCCAACTTGAAACTTCCCATATTATATATTACTAATCAAGAGCAACTGTAATTTATGGAATTGACAGGATCCTTCAAATATGATGAAG
>BMK_Unigene_030530
GAAATAGTCATATGAAAATGACTCACCGTCTTTGCCAGAGAATCAACTACTCATTTGAACTTCTAGAAATAACCCGAAAATTGAGAACTACATTTTAATATGGGGGCCCACCCCCAAGTTTCTCTCATAAAAATTTGCGTTCTCCAACCACCCTTCTTTCCTGTCACCAACCTATTGCATTCCTCAAATTTCTTTTTATCATCAGCTGTCCTTGAAACCTTCGTTTCAGAAATTCAAGTGCTTCCCTAATAGCTAGAGCTTCCCCTTGTTAGATTCTTTGACACCCAACTAGCTCAAGAAAGTGCATGACACCTCCCCCTGGTCATTTTGAAGAATTCCTATAATACATGCTGGGTCCTGGCTCGCCTCTAGAAGTTCCATCCACATTGAGGCTTTAATCAACTCCACCATCTCTTCAATCACTTTCCTTTCTCATTGAGGAAGAAATCACCATTTTACTAAATTATCTGCTTCTATAACCCCCATTAATGATGCAAGCTTTGAGGTTCAAAAAAATTGGTTACAACAGGAAGGCATTAAGCACCTTCACAGCCCACAAAAAAATCACGTTTCTCTTCTGTTCTGATCTACTATTGTTCTGCCCTTAGATGGTTGGTTAGAATCGAGAAATTAGCAAAGTCAGAAACAAGTGCTATAACTCCAGCAATATGGCATCAACAATTGTGACCCACTGCAAAACACTGAGCAAAGCTCCCCTTGTGTGATTTTGGGCTACATTTTTTGGAGGTAAAAAATGCCACTGGAACTTGGAATGGCTTCAAACAGTTGTCAGCACATACTATTATTTGCGCAGATGTGGTTCCTTTCTTTTCATTTGATGATAATGAATATTAGGAATCAGCCGAATATCATGATCATTTCTAGGATTGGTTCCTATTAGTACAAGGGGTACTGGTTGTTGAATGTTTCCTTCAGAAATCTTTTCATATTCAAGAGTCTATTCATTTTGAAGTCCAAATCATTAGTTTGTTTGCTTTAATTTAAAAGGCAATCAACCTAGTTATCTATTTAATGTTTTTATTTTTAGAAACAATTCAAGGGGAGTTGGTTTTTT
>BMK_Unigene_030531
GGAGGAGGAGGAGGAGGAAGGGGACCACCTTGTTTGCCGCCGCGGCCGCCGCCACGATCGCTCCTTGGATCTTGAGGGAGACGGCATTGGGGAGTCCTCCAGGCGCCACTCCTGCATCCTGGGCAGGTGGGTGGCACGCCAGGCTGAGGAGATGATCACCACAATGGAGAGGAGGAACCGTGAGTCGGAGCTGATGGCTCTCGCAGGCCTGCACACGGTCTCCATGCTTGATTCCTCCTTCTTGAGGGAGTCGCAGTCTCCGACCTCCCCCCAGCACGGGGCTGTTGAGAGGCCGGCCACCCAAGCGTCCTCGCTCCTCCAAATGTGGCGGGAGCTTGAGGACGAGCACGTGCTTGACCGTGCCGGAGAAAGGGTGCAAAATAGGTTGAGGCAGCACCGGGGTTCAGGGTCGGATGACAATGCGTCGAGCCCAAATGCATCTGAGAGCCTAGTCAGTGAACACCGTAGCAGCTTGGAGGATGTGAGTGAGAGTGAGAATGACTTTGCACCATGGTCACAAGACCAATTGGGCACTCATAATGAACTTAGGGACCATAATTCTAGCAGGGAACAGTCTCCTGAT
>BMK_Unigene_030532
TAAACCCACCTCTGATTCTTCTTGCTAGAAAGTAAGCAGAACACGTGATTTTAGTTATACAATATTGTACTTTCTTACATATAGAGGGAGAAAACAAATAAAGTCTATAAATTCTAGACAACCTAAAACAGAAGCATGATCGTGACAATAGTTCAAAAGTAGTCAAGAAAGGCAATGAGAAGCATGTTGAAACTAATGAGAAAATAAAGTAGCATGTCACTTCCTCTTCTAGAAACAGTTTCCTCTATCACTAAATTGCGGCCATGTTGTTAGATTCATCTACTGGTTCTCTCCAACCGTTACAGCAACATATTATTGATGCTGACTGGGTCCCATGTCCCATCCAATCCTAGTACTACATGAAGGATCAAACCTATAAGTTGCCGGGTTCATGCGCAGGACACTCCACTCATAAGGGTATGCAAGCCACAGGATTCTTTTTCTATTCAATCAGTCAGATTTTGAGCTTTCTTCCTCCTATTATCATTAGAATTTTTTTTTCTCTTAATGACTCGTTTAAAACCAGGAATATTAGACATAAAGGGGTCCGTTTATCCCCAAAACTTTTTTTTATATATATTTTCCATTTCAGTACAAAATGTGTGTGTGTGTTGTGTGTGTGT
>BMK_Unigene_030533
GATTATCGCCGTCATCATCAGCACCGGGATCAACCCCAAGGCGAAATCATATTACCTGTTTGACGGTTACGCTCACCTGTCGTCCGGTCTTTCTTGTGGCCTTGCCGGTCTTGCAGCTGGAATGGCGATCGGGATTGTCGGAGATGCTGGCGTCAGAGCAAATGCCCAGCAGCCCAAACTCTTTGTTGGAATGATCCTTATCCTCATCTTTGCTGAAGCACTTGCCTTGTACGGCCTTATTGTCGGCATCATTCTTTCTTCACGAGCAGGCCAATCAAGAGCGGAATAGGCGAAAAGTAGTGGAGCTGTTGCGACTCTTGATTTTCTCCTACGCTTTGAAAGCTTGTTTCCATCCTAAAAATGATTTGTTGTGGTGAGCTGCATGTAGGAGTGGGATGTCTTGAGAATAAAATTTACCCAGTTGGTAAATCTCTGAGCTGTATTTTGCAGATGTAAGTTAGATTTTCTTGAACGGTTAAATTAAACTAATTCCAGACTTTTGAGTAATGTGTTATCTCTTTGTGTTCTTTACTAAATGCTACATGGTAATAGCTCTCTCTGAAGCTGTACTCTTGAGTTTATGTTAAATCACATATGGATCGATATTTAATCACTGAAAAGCACTAGGTACCGTACGAG
>BMK_Unigene_030534
AAAAAAATGAAACAGAACTGATAAGATTGACTAATTCAAGCGAACAAAGAAAATGAACTGTACTTAGTAGCAGCACAGGGTGCTGTGCATAAAATCCCAACAACCTTGTACAAAGCCTAATGCCCAAAAGAACATATAGACAGTCTTCCTATAATCATTAAAAATACATCAAGAATCTGGGGAATTCATCCTTTTAGGCCATTCTTCTCCTGCTTTTGGTTCTGTTCATAATTCAAAGGCCTCTTGAAAAGCATGATATGAGGCTCGGGACGGTGAATCGCATAATGAACCCAGCCACGAGATTGCTGGACCCCGATCGCTCTCCATTCTTCCTCAGAAAGAAGCCCATTCTTTGGTAGTAGCTTCGCAATCTCACGCGGTAGAGTAACATGCCTGTATTCGAAACTCTCGTCAAAGTACTTCTCAGAGTATGTGATTTCAGGCATTTTCTCCACTAGTTTTGTTGAAGTTGGAAGCTTTTGAGATTATGATTTCTGGAAACAGAACCTCAAGATCAATAAAGAAACAGAGACAAGAGAAGAAAAGGAAGAACTGGGGTGGAGTAGGATTTGAAACAGAATCTCTTAGAAAAGGTTTGTGGACCCGCGC
>BMK_Unigene_030535
TAAAAAACCAATGCCTGAAAATCTCCTCTCTCTATCGCTCTCACGCGCACGCACAACACAACACAATTACAACAACACCTGTATGTATGTGTGTGGACCCAAGAGAAGTGCCTTCACCTTTTGCGGGCTTTTAACCCTTCACTCTCCCTCTTGATTTTATGGCTTTGTCTGCTTTGCTGAGAGAGACGAGAGAGAGTTTCAGTTCCCATCGCCAAATCCACTGATTGCAAAAACAAAAACCCTCTTTCCTTTTCTCTCTCGAAATCCTCTCTCTTTCTCTCTCCCACAAAGAAAAAAGTTGAGAAAGAAAGAAGAGAAACCCACCCATCTCTTTCTTTCATTTGATTTTTTTTTTGGTAGAACTTTCTTCATTTGATTTGATGGATCTCTTGATCTAACTCCCCCCAAATCACATGGACTGCTGCCTTCTCATCAGATCCTCGCCTTTCTCATCTCAAGCAACCTAATCTCTAATTAAAAAGCCTTGGTAGAGGAAAACAGTTGGAAAAGTGCTGAGAGAAAGGAATTGTGTTATTGGTTATTGGATCTTATTGCATCCTTTTGGATGAGTATAAATCAGAGGGTGGTCTGGATGAGATGAGGGATGTT
>BMK_Unigene_030536
GGGAAAGATGCATTTACAGGTTTTCCTCCACTCTGAGCGGAGGAAAACCTGAATTTGCGACTTTACTGCCGGTCTAAGCAGCGGTAAATAGGTACATTTTAATTTTTTCGCGAATCAAATGAACATTCCCCGCGGGAGGTTTTCAAACGTTATCTTCATCCCTGTAAGCTCGCCTCATGCTATGTTCGTTTGCAATCAAACATCAACACTCCACAGTGCAAAACAATTCATCGCAAGCGGTCTCTATATATCCTCCCTCTCCCGTCTCTCCATCTCCTCTGCAACTCCCTTCGAGCCCCCCAATGTCTTCTCATGGGCTTCCGCAATCCGTTCCGCTTCGCAACAGGGCCGCTTCAAGGAGGCTATCTCTCTCTACGTGCAAATGCAGAGAACCCATCTCACCCCAACAACCTACGCTGTATCTGCCGCTCTCAAGGCCTGCGCTCGCATCCCCGCCGTGGTTACTGGGAGAGCAATCCATGCCCAGGTCTATAAGTTCGGGCAGCTATCCAACGTCTTCGTGCAGACGGCTTTGGTCGATTTGTACTTTAAATTCGGAGAAACCCAAGTCGCACGGAAGGTGTTTGATGAAATGCCTG
>BMK_Unigene_030537
AAAAATCTCTGTTTCAAATATTGCTGCGTGACTGCGTCTCCCAGCCATCTTCGAATTTGGAAACTCTCTCTCAAATCCGAACCACATTCAAATACCTATCTACTATAAATATGCATATGCAACAGAAAAAGAAAGAGAGAATTAGGGTTTTAGTAATTGAAAGTTCGAGGCGAACTGTTGTTGAGTTGGCTTACAGAGACCCTGTTTCTATACTTTCCCACCACTTCTCCATCAAATCAAATCAATGGCTGATGTTCTTCGATCATCATTCCGCCCTCTTCTCCTCCACTCTCCCCTTCGGTTCCCACAGACTACAAGATTATCGCTTCCCTTGAATCACCGAAGAAACCCAGATGGGACAAGGGTTTCTATTGATTCTAATGCTCTCCAACTTTTCTTCAATCATCGAAAGACTTGTCCTTCTTTTAAGGTACATGCAACAGCTGTTGAAAAAGATGATGAGCCAAAATGGTGGGAAAGAAATGGTGCCCCAAATATGGTTCACATCCATTCCACAGAAGAATTTCAAAGTGCCTTAAGTCAGGCTGGAGATAAACTTGTGATTGTTGAATTTTATGGCACTTGGGGTCCTTCTTGTAAAGCATTGTTC
>BMK_Unigene_030538
ATTACAAAGAAGCCCCAGCCAACATAGCAAAAGGGCACCATGATATAAAAGCATTATACCACAAAAACAGGTTACATAGTGAAAGCAACAAAAGTCGGCATGTGTATTATATTTACTATACACATGATGAAAACTAGCATTTTGTTGGAGCTACTAAAACCTTAATTTGATTAATGATGTAGAAACTAGAAAGAATTCCAAGGTACATTCTGTTTTGACACTTGCCCAAGCTGTTGCATTGACTGAGTTGCCTTCAACTGCCGGCAACCCGTGAAATGGACAGAAATTCATACTATCCCTTGCATAATCACAAGGATCGCGGCTCTATTTGCATCAACTTCTCCTACGGGGCTAGAAAAGATTAACACAATACAGCCATCACCATCCGTGATGACGACTCTCTTATCAGAACTTCCTGGATTACCTTCAAAGTTGCCTTCTATATTCAATTTGAAACCCCTGACCTCAGGGAACATACAAATTGAGTATCCTCTCAATCTCAAGGTTGTGCTGTCTATGGATGCTGCCCGACTTTTGTGGAAGTAAGATATCACACTATGGAATTCCTTAGCTTGAATACCCTTATCAATAAAAGATGATATCATTCTCAAAAGCACCTCATACAGAGGAGCCCCTTTCCCTTCAGTGATTTCAGTTTCATTCCTTCTATGCTCCCCTTTAGATAACAAGAGGCAAGGTTTTCCATAAAACTTAGCCTCCTTTTGAAGGCC
>BMK_Unigene_030539
GGAGTCTTGCTCCCTCTGCAACCTGCAAATGGACAAACATGAGAGAGAGATTGATTTTTTTTTCTATATGTTGGGCTACTGTTTAAGTATTTAAATTTGAGGACAGGGAACCACTTAGGCATGCATGTGAACCTAGGTGCCAACATGGCTCAACCATGGATTTGGGGGATTTGCTTATTTTTACTATCAACGGGTAATTTATTTAGGGCATATTTGTGTACTGTCCAGCATAGTTTTATTTCTTATTCCTCCAATCCAAAAAAATTTTGTGCTAGTTTACAAAAAATTACACTTAAGATGCATTTCTTAGCAAAAAGTACTCGCACAAAGAAAAAAGGCTAAAAAAAATCCATGTTTTTCATTTCTCAGGGGAAAAAAAACACTTAAACAAGATGTGCAAGATATATTTATATTGAAATTCGAACTATTATACTTATGATGTGAATTTTAACCAATCACGATGCAGTTAATAAACAAGTAAGATGAGAATGATAAATAAGATTTACATGATTTGATAATATCATTTTTACGGTGCATTTGCAACCATAGACTTATCTAAGGACTAAATATATTTCAATGAACAGAGATAGGGCAAATCCATAGTCAGGGGCATTTTCTCTTACAGATCATTCACATGAGTCTGAGTTTAGCGTTTGCGGTAAAAGAAGTTTTCACTGGTGTTAAAGCCCAAAAGAGATCATTATTTCCTATGAGCGACTGAATTTTATTCATCTTCATTCTAGCTCACGGGACCTACTTAGATACATGTCTATCAATAGAGAGAAGATATATGGAAATGTCTCCTTCTTGATAAGGGTCAGCAAGAAAATCAGCCCCCACAAGTTCTCCTATTCCTTGATTTACCAGCTTTAATGTCTAACATGTTGGAAATTAGGTGGGCCTCTA
>BMK_Unigene_030540
AAGAAAGCAAACCCTATAATCTAAATCTTCTAACAAAACTAGGAAACTAAGCAAAATTTGAAAGCTATTCTCATTAGGGAAATAAGAAACAAAAATTCTAAACATCTTTGGGTCCCACATGTGGGCCATGGGTCTTGTTGCAATGGCTTATTCTAACCCCCACCCTTCTTCTCCTCCTTTTTCCCCTCCTCTCCTCCCCTCCTCTCAAACGAGAAAATTCTGCGACGGTGTGTGTGTTTAATGATATTGTAGAGGTAAATTAAAAGGCAAGAAAATTAAGATTTGCTTCACAATAAGTTTTTATTCCACACTGTATTTATATATTGTTACTGTATATTTACGATATAACATAAAATTATGATGTATTATGTCTTGTAAATATTATTCCATAAAAATAAACTAAATGTCTTTGGAAATAGCAGGATTTATGGCTAAGCCATATCCCTTTAGTATCCCAGTGTATCTTATATTGATATCCGCATTGTTCCTCTGGTCAACTGTTATATCTTGTTCATACACTTGACATGCATCATGCATGTGAATGGCTTGCAATTATGTTTTTAGACTATAGAGACTTGAAATTCTATCAAGTATTTCTTTACCGGCCATATGGTTTCCTGGCACGTGATCAAGTAGTGAACTTCAATTTTTTTTATTGCATCTGTCCATGTTTTGGCTCTCCATTTGTTTGCAGCATATGTTCATTATAATGCGCATTCTGTTATATTTATATGCAAAGGCTTCTCCTCCTGTTGTTAGCCCTGTGAATTTCGTGTCTTATTTTCTTCTTGTTCCTCTTATCATAAACTTGATTGGTGAGTGATTTATTCTTCCTCTCCTGATATTGGAAGGTGGGACCACTTGCTTCATATTAT
>BMK_Unigene_030541
CTCTCTCTCTCTCTCAAAATACGTAAGATGACTCGAGCCTGCCAACATTATGGTTTTCCAGTGAGTTTACTGGTGTCGTTGATTTTGAGTAAAATTTTGCATTGGTGAGACTTCTGGAAAGTCATTCTTCTTTTGATAAGGCCAATAGTCTAATACAGTTTCATAAGGGCCGTATGTCTTTCATGCATGGGATATGTAAACGGTATTTACATATATAAATTTTGCACATGTGAAATTCACACATATGAAACACAGTACGTGTTTGTTTGGAGCACCACTTTCATATAAGTAAACATTGACCGGTTTGGATTACATATTTAAAGTCTACAAGTATCTCAAAATCTAATGTTTAAGTGATGAGACTAAACGTTTTGGGATTTAATGGTTAAGAAAAAATTTGAATGGTTTTGGATTAAAAATTTGGTGCTCACAAAAGTTGAAAAAAAAAAAAAAAAAGCGGCGGCGAAGGGATATGATACCATGACTTGTCCCAGGCATTCTCTGTAATGGTACCCTATTAACTAAAAAGATGTCTAATTGTTTCATGCATTTTCATATGAAATGACCTCATATACACAACATTTTCACACCTCATTTACACGTGATGTGTAAATAAGCAGAAACAAACGTAAGTATGGTTAAATGTTACACATGTGCAACATTTACAAATGTAAATGGGTGCAAATAAACAAACACAAAATCTCCATAATTGAAGATATAATAGTGTTTGATTGTTTCTTAGTGTAATCTTGTACTGATGTGGGCCATGTGGCCATTAATCTAGTGCAGCTTCATGGACCATTTGAG
>BMK_Unigene_030542
GCAAAGTCAAAATTGTCAAAACGAATCACAGCCGCTCTCTTTCCGTGTAAGAGCCGTGTCCTACCGTTTCGTCTCTGCCTTTTCTCTTTCTATTTATACATCCTTATGAATCTCCAAGCAAACATAGAGGCGTTTGAAGCCGAAACAACGCAGCAAGTTTTATCGGCATTATTTTCCATCACAAGGTATTTGTTTTACATTTCTTCATTGTGAAGAAGAATGGGAGGCGGCAAGGACAAGCATCAGCAAGATGGATCAGAGTCGAGTGATAGGGGACTTTTTTCAAATCTTGCTCATGGGTTGGCTGGTAATCACTCAGGAGGATATCCACAACACTCAGGAGGATATCCACCGGCACCTGGGGCTTACCCTCCTCAAGGATACCCTCCCCAAGGATATCAAGGATACCCTCCTCAGGGTTATCCCCCACAAGGATATCCACCTGCAGGATATGCTCCAGCTGGATACCCGCAGTCTGGTTATCCACATCAGTCTGCTCCAACGCAACATGGGCATGGACCTGGTATGGGGACAATGCTAGCTGGAGGAGCTGCAGCGGCAGCTGCTGCTTATGGGGCCCACCACCTAGCACATGGTGGTTCCCATAATGCTGGGCATGGTGGAGGCTATGGGCATGGTGGAGGCTA
>BMK_Unigene_030543
TGGTTTGATTTGGTTTGGTTTATATGTGGTTACATTTGAATTTAATTCAATCGGATGAACATTATTATTGATCTTTAGATTCTTAAATCTTCAAGACAATGTGGTTTGATCTCCCAAGATGCAAACGGACGACAAAAGCCTCCAGCATTACGTTATCTCACAAGAAGCTAACAGGAAGAAAGAAAAAATACTAGTTTTGGTCTTTTCCCAATTGGACTCTGCCAGACATTAGTTTTGGTCTGGATTAAGAATTATTCAAGGAATACCCATAACATTTTTTTTGGGTTGCCCTCTGGATTTTTACTATAATCCAATCAGTTTTCTTTGTTTACCAAAATAGAAAGGAGAAACATATTAGTTGCTGGAACTACCTTTTTTTATGAAGAGATGATTCATTATGGAGGTGGAAAGTTTCTTATTTTGTGAGTTTTCTCCAGCAAAATAGAACTTCTGGGAAAAATGAAGTTCAGGAGTTGAATTTTAGAAGTTCGCATTTTGCAGGAGAAAAACTGGGAAGAAGATTGTGGCTCATTTCAAATCTCTTCTATTTTTCTGAACAGAGCCTTAATCATTTTAGCAAATAGCTGCTACCATTAGGTTTGTGTGTGTCATGTTGTAGATTTTCTGACTTTCTGACCAAAATCAGTGTTGGGATTCAATGTAAATGGATGTAAGCTGACGAAGCAAAAGGAGCAGGAAAGAAGGGTAAAAATTAAGGCTAGATGTGAACCAATGAAAATTATGTTCTGCACATGTTATATTATTATAAGTCAAACAGAAGAATATACTATCGGAACAGGTCATCA
>BMK_Unigene_030544
TATTATTATTATTATTATTGTGAAAATTTAAGCCACATCATGGAATGGTGGAAGAATTTTCAGCATTCTGGGTGCATCCTACTACTTGTAGTTGTGGGTGCATTGAGGCACAATTTGCTTAACTGGGTTCCGGTTTCTTATGATTTCTAAGCAATGCTTTCGTATGTAGGATCTAGAAATGAAGCATTAAAGGTGAAGATGCACAAGGAACTGTTGAATATACTCCTCTTTAATAGGAAATGATTAACCCACCGATCACCCTAGTAAATTACATCTTAGGAAAGATGTGGTCCCATTTAGTTCTTCACCTTTGGCCCTTCACTCCTTACCTCTTCAATACTCCTTCAATAAAACCCTTTTACTAAGAACACTTAGGAATTCAATCCGGACTAGGAAAACGTGTTATTTATATTTTATATCTTGGTATTAGTGAGCTGCGTTTTAGAATTTCCACCTGATGGTTTCTGATTTCTGTGGAATGGCAGAAGAATTGCCTTCCTTTCTGTCAAGAGCACTCAAATTGGCCCAAGGGATAGCTCCTGGAGGGCCTAGGACCGCGGTTTGCTCCTGGAGGTTGAAGGTTTGAAACTGCATTACCACATTGGGGCCACAGGAGATTTACTCGGCTCCCCTTGGGCCTTTGGGGATTAGT
>BMK_Unigene_030545
GAAAATCTTGATTATTTAGTCTGGGGCCTTGTTTTTTTTATTTCAAACAGTTATCAATTGGAAAACCATCACCAATTTTTCTCATCCATCAATGGGGCTGGGGCCTTATTTTGGTTTTGATGTGGATCGTCTTCATTTGGTGATGATGATGTTGATGTGGATATGGTCATGGGCCATGATGGGGATATGAGTTGATTATTTAGATTTTGGAGATATATACATTTTGATATTTTTAGATTGATGTTTTAGAATGAATATTTTGTATTTAGATCATGAATGAGCTCATGAGTGGTCCACATAACATAATACAATGCATCTGATCTACTTAAAACTGAAGGTCCACTGATGCATAACACCAGGTTGAATGATCTGATTTTGGGGCCTTGTTTCAGTCTTTTTCAGTTGCATATTTTTACAGTCATACTTTTTGTCCCTTTTTTTAATCAAATGCCTCGCTTCAATGATTATGAAGCCCGCGCCTCGCCTTGCGCCTAGGCCCCGGGATATCCTTGGCGCCACGGTGCGCATCGCTCCTTTAAAAACATTGCACATACATTTATCAATTAACATTATTTCCAATTTAACATTGGTTTGATTATTAAGCATTGTTGGATTTCAGTCATCAAAATAAATGCACTTAAAAAATACT
>BMK_Unigene_030546
ATAAAGAAATTTCAAGATTCAAACCAGCTGCAGGAACACCAGAGCCAGAGACCCCAAATGGAAAACACTCCCCATACTAGAAAACGAAGGCGCTCTTCCTCTGAACAGCCTCTTCAAGGCATCTTCACTCGCAGCCGATTCGATCTTTTCATCCACCGCACCCGATCTGGCCGCGGACGGGCGGATCCTGATTGTAGGCGCAAGTTTCCTGTCGAAATCGGACGGTCGCCGTCCTCCCCAAGAATCCCCATTGAAGAGCAAGGACCGGGAAACGATTGTTGCAATGACAGCTCTCTCAGCTCCGTCAAGGATCTTCGAACCAGGAGGGTTTTCTCGCCCGCTTCGGTCGATGGGGAATGCTCCCCTGAGAAAAAACCCAAGGTTCAGACCGACCCAAGGGAGATGGAATCTGATGGGGAGGACAGTTACGATAAGCAGAAAACCAACAATGTGATTGAAGAAATTTGTGGTGGGGTGGATGGTTTGTCTGAAATGACTCAGACTCCATCTCCTGACAGCGACTGCGGGAGCTCCAAATTGAGCAATGTGAATCGGGAAGTGGGGTTTGATGGGGAGGCGTTCTTAG
>BMK_Unigene_030547
GACTTTAGAGCTGCTTCCTTGCTGCAATATAACTCTCCCAAGTAAGGAAGCAAGAATGTCTATATGTGTAGCTGTAAAACACTTGGGATCATCACGCTCCGTATTTCCCCAGGAACCAATGTCCACGCAATAATTCTTATTCTGCTCAGAACTATCAGCAGCGGCAACGTCAATCCCCTCGAAAGCCTTGTCGTCGTGGCTAGAGGACATGAATGTCCTCACAACACCCGCATCTTTTCTGGGATAGAGGACGAGGCCGGAGAGAGACAAGGGCGAGATGAAGTTGTGATCTTTGAGAGATGGATATGAAAAGAGACGAGAGGCCATGAGGCGAGCAGGAAGAGAAGGACGAAGATGCCTCAGTAGCTTCGCCATTGAAGAACAAAAAAAAACGCGAATTCAAGAGATTTCTCTCTGCTGGGAACGTTATTTCACACAAAAGGTAATAGAAAGTAGGAACCCTGTACTTGCTTCTCTCTGTCCTCTCCGTTGGCTCCGGATCTTGCGCAGAAAATCAAGTCTTTGTAAGATCGGACAGCCAAATTTAGGATGATCACAATGAGAGTCTTTGGTAAGATCGGACTGCCAAATTTAGGATCCGGACGGGTTGCTGCTTG
>BMK_Unigene_030548
ATGGAGATCACCTACAAAACATGTGATTTGATATACATATTTATTATATCATTTTCACATGATATTATTAGTAGATCCAAGTATCCAACTTCAACGAAGTAGAAGGCCTGCCATCAAGTACAAGGGCAAGGCTGACAATGAGCTGATGGGACACAGAGGATTATCCCAATCCCAATCATTATGTTGCATTAACATATACTGCCCTCATGGGATCATGATTCCCATAAACCATAACCAGAAATACAGCAAGTGAGAAAGAAGCAAACCAAAAAATTAGAAAAACCCATTAAGGATATAACTTAAAATCAAAATTCAATTCAACCTTTATAGTAACCAAACCATCTACCCATCCCTTCATTTTGCATTAGGGGCACCTCCACATCTCTTGGGCTACAACTAAGTAAAGAACATTGTAACGATCACATCTAACAACATCTGCAACCGGGTACTTTGCTATGACGATAAAATTCAAGAACATATGCACAATTTTAGTCATAGAGGCAAGAATTCTTCAAATCAACCCGCTTTCCAAGCTGGTTTTGTCTCAAGGTAACAGAGCAATGAATGGTGGAATAGAATTTGGGCTTGACAAGCTTCCCAAGAACGTATGCTCTTGACCTGATGACAAAGGTGAGGCTAAGGGGCACTGCAGTGGGGTGCTCTTTGGAGACTGTGAGGGTTGCACCCCCACCATAGAGGGGAATCTGATACCCCTGCACCACAGCTGATAACATCCTCTGGCTCTTCCGGGACTGGTAGAACTGCTTCATATTTCCCGAAGCGACCTTCAGATCGTAATAGTATAATGTGATGGGCGTTGAAGAGACATGAACCCCGAAGAAAGTGGCAGTGTTGCGAAACGAGATCCTCACCGTTGAATTAAGAGACAGCATCTTGGTCGGGACGCCTGTACCGTCCATTCCCGCTTGAATATTCAAACTCTCGAACACTATACTCTGCATGGAGACTCTGGGATTGTAGGGCTTGCTGGCACCCCAGAGGATCAATGAGAAGGCCGTGAAAAGAACAACAAAAGAGAGGATGAAACAGATGAAATAGAACTTGGGGAGAGACATGCGACTGTGACGTTCCAAGCCGTCATCTTCGTCTTCGTCGTCCTCTTCGCCGGTCTCGTGGAGCATCTTCTTCCAGGCGCCTGACTTGGGGTTCTTGATGGAGGCGGAGAAGCGGGTGGTGGAGGACTCGCGGGAGTGGTGGATGGGGGAGCAGTGGTATTGGAAGTGGTGGTGGGAGGGGGAGGCCATAGGGCTCGATTGGAACGACATCTTCTCGGCGTCGTGCTGAGATGGGCTCTGCACGTAGTAGAGGGGGCGGCGAGGGGAGCGGGTTGGTGAGGAGGGGGCGAGGCTCGTCACCTCCGAGTCGGATTTCGCATGCATTGTGAGAAAACCGTTTTACGTTACGAAGTTTCGGACGGGGAAGAAGAAACGAAGAGAACAAGGGGATTGAATGCTCGTTGCTTTGTCCTTTTATTTGAGAAATATTTTTATTGGGGTCCGGATCGTCTGGGGATATCACTCATGATGACTTCGTGAGTCTAGGATGTAGGGCTCATTATGAAGATTTTCACATTTCAAAGTAGCCTTTTCTTGGACTTTTATGGTCCATTTGGGAAGGAGGGAAAATATGCGGAAGGAAAAAAAAAAAAAAGAAGAAGAAGCACCCAGCAGGC
>BMK_Unigene_030549
TTATATATAAAGGGATTTTATAATTTTTACCTCATTTTTGTCATTCATGTCCAATATCTTAATTTTATTTTTAATTGTACCTTGGAACAAAATGGTAGAAAAAAGTTAATATCATGACAATGGAAGATTCTGTTTGGCCAACTAAATTTATTAGTTAAATGAAAAATAATCTAGCTAATCCAAATACACTACAAAGTGCGCTGTAACTTGAGAGATACCAAAGTTTGAATTGTATTCCGTATCTTTTCCTTAGAACTCATCAAAATTTTCATACATACTTAAGGAAAAAAAAAACTTAGAAGCGAAAGGAATCATTACAGGATGTGAAAAAGAATAAACTAAATAAATATCAATAGATGTCATGAAAAGATTGTGGAAGTAAGTTGTAGACATTGTTATGTTATTTATCATCAAATTCAAGACATTCAGACCTATGTACCCTCCATAAATTGGCACTCACTCAATTGTAGCAAGCCTTTTCTCTAGTAAATTAATATTTTTGAAAATTAAAAAATTGCCCCTCTAATAAACTCTTGTTTGTATGTTTACCAAACATGCTACTGTGACATAAGAGCTTCACTTTCAAATTTTACCAAACAGACAATGTGTAAATTAGAACTTTAAAAAATTAGAGCTATTAACTCTAGGCCCAATCTAACTGGTTCTTGTTAGAGCAGTTTCTGCAACTATCCATTATTAGAATGACCTGATGGAGTGATTTCCTATTCTTCATTACTATTTGTGTTAATTCCATTTGGGAAAACCAATGTTAGTTCCCGTTCTGCAATTTTAATTCTACCGAATTCTTGGTATATGATCAGGGTGGCATTTAGCTAATAATTCACAAGTTAGAGCTACACCATTGATTCCTTATATCTTTTCATATGATTTGATGCCAGCTAGCATCCTCTGCTTCTTGTTGGATAACCAAGGATCTAAATAATGAAATATATGCTATTCCAACTTAGATTTGACAATTTACATGTCATAATGTCATATTTTCTAATTTATTTTTTTCTATTTACAATTTACATGTCATAATATCTAATTAATGAAATATATGCTATTCCAACTTAGATTTGACAATTTACATGTCATAATGTCATATTTTCTAATTTATTTTTTTCTATTTACAATTTACATGTCATAATATCTAAT
>BMK_Unigene_030550
GGTGCTCATTATTGCAACCACAAGATTGCGGGTTAGAATCAGGTACCAATTGGCAAAAATAAAAAGAGATTGTTTTACCATTGTTCTTTGTTCTTTCATGCCCTTCTGAGAATATTTGCAGAGATATAAGAGGATTTTCATGTGTTAAGTTACAATGTAGCATGCATGAGAGGTCTGGGCCATTCTTGAGGTGCTGCCTGACATTTGCGTTCTCTGGTCGAAAAGTGAGCCTTGTTCATTCATTGGCTATACATATTCCAAGTGTGGCTGGTAATTACTGTCTGCTTATATACATGTCCAACTTGATGAGCACGCTGGCCTGATGTGTGGGCCAGGTGACTGTAGGTCCAATCTGATACTTGGCAGTTTCTCCTACTCCCAGTTAGAGTGCATTCCACAAAAATCTTCTGTAATCATGTTTGCTCAAATATAATTAAAATTTCCTTTTGATCTTGTCATATGTATATTGGTATGATATTGTGTTTCCTGCTTTATTGCATGGTTAATTTCATGCCCAACTTGCCACAAAAGATTGAAATGAAACATGATTTTTAAACATGCAGAAAACTGATTCCTAAACCTGAA
>BMK_Unigene_030551
CATTGCACAAAGACTGTACAGTATAAGAGACTATACCGTCCAAAAAAAGCCCCTGCAGAAAAACACAAGGAAGGGCTGTACAGAAATTGAGAAACAAAATTCGTGTAGCCGAACCCAACATTGTTGGGGCGAGGCTTTGGTGGTGATGATGATGACTGATGAGAAACAACTACTTTTCAACAAATTCTAAATGCAAGTAAGTTTCAAGTAACTAAGCACATTTTCCCATTAAAAGTGGAATGTATACAAACACATCTCAGTGAAAATGACACTGAAAAGAAAAGGAGAGGGGAATCAATCCAATGTTAAGTAGGAGTAAAAACAATATAGGTATTGAAAAAACATAAAAGACAGAGTTCATGAGCATTGACATGCATATTCGATCGGTTCTAAACATAACAATGCACCTGAAGAAGGTTTCAGCTCTTACATGCAGTCAACAGAATGTGATTTAAACTCTGTGCAACGCCATTAGTCGAATTTTACTCTTCCAACAACCTCACAGGTCGTGCAAAGATCCCCTCCAATCCTTTTTAAGATCATTAACTTGCAAAGGTACATCTATCTATTCAGAAACACCTAGCAGCAAGGTCCAGGGCCCCTAAGCTCTAAAATCAGTCCCAGCCCAATTTTTCAGAGAACAAATCTCTCCTTCTACTGTCTTGCATCAACATACCATTTTTCTACCCATCATGCCATGTGGGACCACGTCAGATTGAGAAATGGCTTAAAGCCCAATAGTAAATCTCCCAATCAAAGTCTTAATCTGAGTCTTCAGGAGAGTCCGGATGAGACCAAACTAAATTGGAAATTGGTAGATCTTCTTCTACTCTCTATCTGTCCCACATCTAAGTCCAAAACGTAACGTAGACATAAAAACAAAACAAAACCGATCTAATGGGGGAGAAAAAGAGCATTCTACCAACCCACCCCGACCCATCAGTTCTTGGGCCACATCCAAACGCACTCGTAACTCGCATACACACACCACTTTCCCTCTATGGAAAAAGGAGGCATGTGACAAAAAAAAACAACAAAAGTATACATAAGATCGAGTACTTTTACCTAACTAACCCACCTCCAATCTCTCAAATTCCCACGTAGAATTCCCCAAAAACTCAAATTTTTACGTCCTGATTGCGTTTCTCTATGAGAAAACTTCAACGATCAAGAAGAACAAATAAATCTCACATTTGAACAGGAGGCAGCTGAAGAAAACAAGAAATCTCAGATATGGGAAGAAAATTCAATGGAGAATAGTAAGAAAAACAAGATTGAAGAGAATGAGAAAAGAGAAAATTGAAGAATCTTCTTCAGAGAATAAGATGATCATTAGCATTTCAATTTCTTACGAGAATAAGAAGAAGATTGAG
>BMK_Unigene_030552
CTCTCTCTCTCTCTCTCTCTATTCAGAAGTAGGATTTACTTTAGCCACATATATGAAAGAAACTGTGTGTGTAAATTCTTTATGTAAATAGCATTGTACATAACTATATATGGGTTGTAGCACCTGCCGCTGAGCAACTTAGCTTCCTTGAAAGGACCAACTTACTACTCCATGTGCATTCTTTTGGATATGTGGGCATCTGTATAATTATAGTTGTGCATGTGTAGAGGATAAGATAGCTCATTTCATTCCAGCTGCTGGACGGAACTCAGATGATTTAGGGTGCATTGTGCGAGAGGATTCCGTGATGGAAGAGAATTATCATGAAAAAAAAGAGTAGGAATATAGGATTCCTCTTTCCCGTGGAAGCATAAATTAGGGGAGCATGCTGCACAAAGAAAGTCCTTGAAATAGATCTTCTAGCGTGACAAGGCTTTTGAGCCCAGGCATGTTAGTAGTATGATGGTTCATCATCTTCTTAGCCATTAAACTCATTAGTTGGGCTGCACTTACCATGGTGATGATGGGAGCTCAATGGACGTATCTTCTAGGTTCAATGTAATTGTGTGGCACACATAGTTCTATGTTTGGGATAATGTTTCCAATCTTGATAAATGAATGGGC
>BMK_Unigene_030553
ATTTCAAGTCTTTATTGGTCTCCCTCTTCCTCCAGTTCACTGAATAAAGTGCATGAGGCTGTTTCTGATGTTCTTTGACGTCCAAACCATCTCTAATGGTACTTGGGAGGGCATAATTTTGTAGTTGAGGAGTGGGAAGGGGTACAATTCTCTTGTGCCTTGTTGATCTTTCCTGTTTTTTCTCGTCCTAAAACCCCTCTCATGTACTCATTCAATTCTACCTTTTATATGTCCAACTTTAAGAAGAATATGTAACTTACAGCAAAAGAAACAAACCATAATCCTTTTGCCATGAGTACAATCGCACTAGTATGAACCAACCAAACAAAATACACTGGCTACATGTGTTATAGGCAAAGATGACTTCCCCATGCCATCCAATACCAAAAGCATCTACTTGTCTAAAGGATGTGGCTCACCTTACTCCCAGCATGTTTGTGCTATACACAACCTAGGCAACATATTCATGCAACTTTACTACACATGAAATGTGCCTAGAAAAAAAGACTTCTAAAATTGCATTCATCAAAAGAACATGATTAACCCAACGCAAAAAAGGCGTCTTAAGTGTCTAACCAACATCAGTATGGATGAACTCCTCATTCTATTATTAAACTAATGCCAATCACCAAGCGCACATGTGCTGATTTTTTCTTACCTTATATGCTGTCGTTCTATTAGTCAATTGAATTGTAATATCAAGATCAAATTTGACATAAAAAAGAGAACTTTACAGCAAAAACAGATCATCCACTTAAAAGAAGAGTTCACAAATGCAGATACTTGATCAACGAAGCAGAGAAGCAGGACTTCCAGCTATCAGAACCTAATTTCAAAATTCACATTCCACATATGAATCCAAAACAAACCAAATCCCAAATGCGATAACCACTGCATCAAATCAAAAGGAAAAATGAGTAAGAGATCTCCAAAAAAAACCCATACCGAAGGATTCGGAGATCTTCA
>BMK_Unigene_030554
ATAGTCACGGCTCTTTGGCCATGGGAATGGGGTCACGTAACCTTTGGGAGCTGGGATAAGGCAATGTAAATTTTCTTCCTCAGGAGGGCAATGCCTCTCCCTATAAATCATGTTGTCTCTAGGGAAAGTCATCGCCCGCCTTTGGTCTTGGCAGGGAGTATAATCAGTGTAGCCAGCAGCACATGGCTCAAACACTTGAGCTTTTGAATTAGTATCATCAACAATATCGCCTGCACCATTGTGATGTGTCTCAAAATTCAAATTAGGCAAGATACTGCAGTCTGTTTGCTTGGTAATCTCCACTGCTATGCTGTCTCCCTTCCCAAAGCCACTCTTCTGCCATGCACCCAAGATGTAGAAGAAGCAGCACAAACCAACTACAATAAATATAGAAACAGAACTCCTAGTCCTGCTGTCTGCAGAGCTTGTCTTCAAAGCCATGATATACTGGAAGAACCAAGCATGTGGTTTTTGAAGAGGAATGGAGATGAAACAAGCAAATAGCTGAAAATTCTGTGAGTGTAGGAATGTTGATGAGGAGGAGGAAAAAGATGAAGAAGAAGCTTAGTGTTGTGCAATGAAAAAGAATACGGAAGAGATCAGAGTTAATAAAGAGGCTTTGTT
>BMK_Unigene_030555
CGGCGCAGCCCCCACAACAAAAGGACCAATTTAACATGACAATCAAGCACATCCCACTTTTTGAGGGGAGAGTTTAATCCAATTTTTAGTAACCTCACCAAAATTTTCCAGGATGTAAGACAAGTGGTAATAGGCCAATCGTACATGATCATTCCTCACTAATAATAACGACAATGATGATGATATATCTTTCGTAGGTAGCAGTAATAATAAATGCTTTATCTGTTGGTTGATGGAGGTATCCATTGCACTTGTTCATTGTGTTGTCAACATCCATTTGCTGTTCCTTTCTACGAAAAGGTTTTTTAAGGGAAAGCCTATGAATACACTTGGCAGTTGAAAATCAGATCCGTGTTGCTTCTTGGGAGCTTATTAGCTAAGGCATAAGGTGTTATTATGGGACCTCACTTCTCTGAATTTGGATACAGAATGGCGTGGTGTGATCAGTGATGAACATGCAAGCCATGAAGGTCGTTGTAAGGAAAGAGGCCAACAACTAAGATCTGGTTGGTGGAAACTTGATGCTGATGGAAGTGTGGTCAGAACCCAGTAATAAGGGGTATCCGGGACAATAAAAAATAATAATAAAGGGAAATTTTAATGCAATGACCAGCCCATGGTGGATGAAAACAAAGCAGAGATCTTGGCCACAAGAGAGCATAATATTATCTTTAATTAACTTCTTTGGGCCATTACTAGAAGAAACCTAGTCAAAGAATGCCTTATTGTTGGTGAAGGCTATATATTTTTCTTTAGGGATAAAAGATCTTAGTTTAAGACAAAAAGGAGAATAAAAATAGTAGTACCATTCAAAAATAAATAAATAA
>BMK_Unigene_030556
AATCTTCTCACTAAAGACCAGACCTGACAAGGGATTAAACAAAAAAGAGTAAGTAAGGTAAGGATTTCGCTAAATTTATCATAAGAAACAGAGTAAGGAAATTCCCCCTTATCCAACCCTAATTGATTTGCCATCCCAGCTCTACAAAAACTAATCAAACAAAACAAACTGTCCCTGATCTCAACTGAAATGAATTGAAATTTATCGCATTCATGATCCTACTGTTGTTTCAAGTGTTCCAAGTAATCAAATAGCGTTCCAAATCCATCTTTCTAATAAACAAACACTCACAATATCCCAACGCTATCTCAGTGGGATCCAAAATGCCTCAAAACACATAAAGATCAAATTCCAATCGCAAAATCTTCCAAATTAGCAAAATCCACATCAAAATCTCAAACATACAGCTTCCAAACACTCCAAGATCGAGAATTTCACCAACACATCAACACAAAATATAAGAATTCAAGCGCAAGAGCAAGATCCAAAGCATCACATCAACCGATCCAGACAATCTAACATAAAGTCAAAATCGAAACAAAAAAAAAAAAAAGTTCCGATCTGCACGATTAAGCGAGATCGTAAGACCGATACTGTCCGATTCAATAAACTGATCAGAAAAAAAAAAAAAA
>BMK_Unigene_030557
AGATCTCTACTCTCCATTGACCTTTGATGTAAACACAATAATTAGAATGAATCATGGTAAAAAAGAAAAAAAGAATGATGATGATGATGATGATGCAACCAAGCCTATATGCTAGAACAAATGAAAATGCCTTGAACATTTTCATTGAGAACATAACAAGGTTCAAGAATTGGCAACCTTATGTAACAATAGCATTAGAAATGCAAGAGCATGAGCAATGGTGTAGGTCGATTGTAATTTAAACAAAGGCCCTTATGCCTCCTTTTAATTGTCAAATTCAAACAGAAACCCCTATCACTTTTCGAAATTGTTCAGTTCCCTTTTCACCTGAAACCATAATTCTCAATGGTTCTTTTGAAAAGTGAGGCCCAAATAAAATCTTCAGGTTAGGGTTCATTATGACAAGGGCAAGAGGGGAAAGGGGGGGAGGAGGAGGAGGAGAATCTAGTTTCTCTAAAGAAACCAGAAATGACCCATTTGGACTGTCTTTTTAACAGCAAAAGTAAGTCTTCTCTTCCATGCTTTTCAGAAAAAAGTAGGAGAAATGGATTGCTCCTCTAAAGGGTGCTGAAAACACATTTCTCTAGTCAAATCAATTTTTTTTACTTTAAAAGTGGCATATAACCATTCAATTCAACACACACACACACACACACGCACACACACGCACACACACACACA
>BMK_Unigene_030558
TACACGATCCGTGGTTTAACAAGGTCCGATCTTGATCTCATATTTCCTCCTCCTTTGTTGATGATTTCATTTCTTGTGCGCTTTTGATACTAGCCTGTTTGGTGATAAAAAATTAGCTCTTTGGGTGATCGGTAGTCATTAACTCGATCAACTCGCTCACAAAAAAAAGATTTTTTTTATCATAAAGATTTGAATGTGACAGCTAGAGCCTAGAAAGCGTCCAAATGTTCAATTTTGGCTAATTGGGGGTCAATCTCCACACCCGTTTGGATCTGGTGGAGCCAACATGGTGGGGCCCGAAGTTTCCTGGCCATCTGATGTCTGGTGGGTGGCCCACATTGTTACCTAGTTTTGGTGATGTGTATTCTGTGATTCATCCCATCCGCCATGGATTTTGTATGGGTCGATTTTTAAAATTAGGGGAAAAAGATAGTTACTTTTTGGGAAAATGTGCGTTTAGAATTTAGTGTGTTTAGGCTATGGAAATTAGAAATGTTCTTGCTTGCTATTGTTTTTCATTTAATTATGTACTAATCATGTAAACACGCAGTTTTACAATAAGAAGATTATGGGTTCAAGTGGTTATAAAAAAAAAAAGGATTATGAGTTCAAGTCATAGTATCAATGTGAAGAAAATATACTAGTATAATGCTTAGTAGCCTTGTATAGTAGTTAGTTACATTGAAAATTCTAGTGATAGTCACTGTCTATAGAAATTAGTAATAGCTTAGGCTATTGATAATAGACAATGTCTTTGTTTGCACTAACTATTCCACAA
>BMK_Unigene_030559
CCGAAGTCAGCAGCGAGTCTCTCCGTCGCGCTTGCAAGGTCGAGCACATTGACGCCGTGCAAATCGAATACTCGCCATTCTCGCTTGATATCGAGAGCCCACAAATCGGTCTTCTGAAGACTGCACGCGAGCTCGGTGTCGCAATCGTGGCCTACTCGCCCATTGGCCGTGGCATGCTTGGAGGCCAAATTCGCAAGCCATCCGACTTCGAAGAGGGAGACTTCCGCAAGTTTGCCCCAAGATTCTCGGAGGAGAACTTCCCAAAGAACCTTCAATTGGTCGACCGTATTACGGAAATCGCCAAGGCCAAGAACGTCACAGCAAGTCAATTGACATTGGCTTGGCTTTTGGCACAAGGCGACGACATCTTCCCGATCCCGGGCACAACCAACCTAGCACGCTTGGAGGAGAACTTGGCTGCGCTGAAGATCAAGCTCACCAAGGAGGAAGAGGCTGAGATCCGAAAGTACATCGAAGCAGCGGAGCCCGCTGGCAGCCGGTATCCAGAGTCGTTCTCCGCAGCGCTCTTTGCGGACACGCCACCACTCGTCAGTGCTTGAATGACTACTTCAATATCATTATCGAAGCTAGATGCTGAGATTTGATGAAATGAGACGGCCTTCAAAATGAAAAGTTGTGATACACGACGAGGTTGCTAGTCAGAATAATGTCCGTCCTTGAAGCAGAATAATCTACATGAGAAA
>BMK_Unigene_030560
AACTTTGGGATGTTCTCCCCACAGGTTGTTCTTGCCAAAATTCGATTTATGCTTACAAACACATTCACAACTAGATAAACAGATTAGAGACTAGTATAGTATATCTGTGCTGAAAAAAAAGTAGTTAAAAGTGAAGAAATGAAGGTGAAGATTTATAAAATGGCCGTCAAGTAATCTCCCCCTTGATGAAAATGGATATCCTAGTAAATCAAATCCCCGGAATGTTGTTCGGGCCGATATACAGATATTCTTCACCACTCATCTCTTTAATAATCTTTCATTGCAAGTTGGAACTCCATATTAGCTTGAGGTTTTTAAGAATTCAATTAACTTCATGCAAACAAATTAAACTTAGCCCATACAAGTGTTTGCAAGCTTAGGATGGTGACATGGACAGATGCGCGCCCTTAAAAAAATCAAGAGTGTCGGCATGCTTAGATGGTGATATAGATCTACCCTCTTACCAGAAGAAGAAGTACTTGGTAAAATTCTATCTAAGCTGACAAGTGATGCAGCCTTCCAAAGAAGTCAGCAGATGCTGAAATCTTCATGAACCTTTTATTTTTAAATAAAAATCTAGAAAAAAAAAAAACAAAATAAATCAGCTTTCAATTAATTAAATTTTTTTTTTTTTAGTGCAAAGAATA
>BMK_Unigene_030561
CCCCCCCCCCCCCCCGGCGTCCCGTCCTGTCCCGTCCTCCGTTGTTGGACCCCCTTTCATATAAATTTCTTTTGGGGCCCATTTTCTTGAAGTCTTCATGTAAATGTCTCAGTAGCTAATCTCCTGTGGAACAGCCCGATGTGGGGTCTTCCATACGTATGCCATAGGAGGCCTTCAACAAACCAGACACCAGATCCAGCGGTGGATCTCCGCGATCATGATGGTTAGGCCTATGAGAGGCGGATCCATTCCCAAAGACGCTCTATCAGCAACTTTCTTCTTGCGCCACTGCTGCTGGTAGACTTTGGAGTACTTGGGATTGATGTCCTCATGAGGTTCTGTTACATTCTCTTGGTAAAAAAAAAAAAGAGCAACTACATGCATGGATTGACTGGCTTCCTCTTATATGGTCATTTCAATCAATTGTTGGATTGCAAAACTGCAAGGAACTTAATGCATCATCGGGTTGTTAAATTCTTTATTAATAAGGGTCTCTTATATTCTCTGATAAAAAAGAGCAACTTTGTATGATTGTGTTGGTGCTTCAGTGCTCAAGTTCTTGTTTTTCCTACTTAGCATTGATACTGGAAAGCTTATGGCTTCACTGGTTTTCTAACTTCAGTCTTTCATAGCAATGAAGGTGAGGTCATCTGT
>BMK_Unigene_030562
TCCCTTGGCTGGGTGGAGTCATTAATAGAAAAATTTACCAGGAACCAATTTTCTGCTGCATTTCCACATACAATGTAGAAAAGGAGGAGAGGAAGGAGTATTTGGTGTTGAAGCCTCTTTTTTCGCTGTGTTGCTGCTGCTGAAATAACTGGAACTGCGTACGCACTTGTCTGGAGCTGCAGTTATAACCCAAAATTGAATCTGGTTATGTGGTGCACCTTGGCTCCCCCTTTTTTCTGCCACCCACACCAATTAAGATGGCACGGACAGACAACCCATTTTCTTACTTTCAAAATTTTTTAAGAATATCTTCAAGATTCTTACTCTGACACCTAACTATTTGCATTCAGGCAGGGCCATATGAATTTTGTACATTGTTTGAATTTAACTTCATCCTTCAAATGTGCTAAGATGAAGGATGATTTATTGGCCCGGTTTTATCATGGAGTGGACTTTTTTAATCAGTTGTTCAAAAGGTGACCCCACTATCTATTTACCCGGGGACATTAGTTTTTGCCACACAGCAGTTGATTTAAATGCCTACAGTTTTGCTCTTGCAAAAGTACAGTAAGGAATTGGCACATTTGACTCTTATTTTTGTGTGTTATCAGACAAAATCTTGCTTTTTAAAAGTTTCTTTAGAATCCAGGTTTGGCAACTTATCTACTTCTTTTAGATTATTAGCATTGTATGATTCCATAAATAGGAAGAGAAAAAAAAAAAAAAAAAC
>BMK_Unigene_030563
AAAAAAAAGAAAAAAAAAAAAGGAGAAACTTCAACTTTTTCACTCCTTTGTGCTTCTCAACGAATCTCCTAGGATTTGGGAAGTGGGCTCTGATTTGAAGTAGAAACTTTAAAACTTGATTAAAGTGTGCATTTAATATGAAAGGCACAAGAATACATGGAAAGATGAGGAGATGGAATAAGAGAGTGAAAGAGGGAGGATTAGGAGGGGATAGGTTGCTGATCATCCAACTTAGGTTTGGGTGACCATGCTAAAACTATTTATATATTAAACTATGACGTATTTACAAAAAACCCTTCCTGATGTTAACTGTATTTATGGACCAGCCTGTGATTTCATAAAATCATAATAACAGATTAACAGTGCCTTAAAAGTTTTGAACAAGATATTGTCACTAGGCACCCAAAATTAGGCTGGGTTACCTAGTCACTTGGCATGGAGATGGGATTACTATTAATTTCTGAAATTGAAAATCTGTTACCTTTTCTTGGGCTTTTCCTATCCGTGCAACTTTTACCGGAATATTGATGTTTTACTCTTCAACTTTTCAAGTTCTCTTTGAAATCTTACACATTGTATCTGACTTTGAACTTTAGACAATATACCCACCAAATTTATATTTAGTATCAGGTGGCAAAGATCGCCTTAATTAAATATCGGTTCTACTCGATTGTTTGGTGTGTACTGTGTATAATTTAGTCATTTACTGTAAGGCCTCATTCTGCTAAAAAAATGATAAGATTGGTCTTTTTCATTTTTCATATTCTGGCCATCCCTTTGTTGCAGCCAGAGGAGCCACCACTCTCG
>BMK_Unigene_030564
CACTGAGCTTTCATCAAATGTTGGTATGAGGACTTTATTTTACTGAACTTCAGAGAAAGTTGCATAAATCTCTTAGACACCTCATATTGGACTTAAATAACACGGTACAATTAATGTAGATGATGGAGTTTGTTTTGCTTTGTCTATTTGGGAATCCCCTGATTTTATCACTGCAAAGTCTGGATTTATTATTTTATTTGTTAATGTGTCTTGGCTTGTACCAGGAATGTCACCTAAATTTTACATCATAATCTACTGATGCATTTACATGTTGGCCATTAATGGAGCAAAGATATAAGGCCAAAGGGCTACCTTTTTGCAGATGCCGGGTGGTGACATTTATAGTTGCAGTTTTGGTTATAGGTGGTGCAAAAAATCTTAGGATTTATTGAAGAGGAAAAAACTTGGAAAGAGTGTGAGATTTATATGGAGTATCAGTTGATCTAAGTGGTCTACTTAACCTTTAACTGGTTCACTAATAATTTGACCAAATGCCACAAAGGAGGGAAAAGACCAAAATGCCCATAATAAGATTATTAGTTGCAACACTCCCCCTCATTACCAATAAAAAAGAAAAAGAAAAGAA
>BMK_Unigene_030565
TAAAAGATCGACCAGAAGGTCTTTGTCCATATTGATAGCGGCCACGACCACGGCCACGTCCGCGGCCTCGATTGTTACTAGGAGACCGCCCTCTTCCTCTATTTGTATCAATAGAATTAGTTGCCAAATTCACCGTGGGAACTTCAACTGTCGCAAATGTTTCTTCAATTCGTGCTTCTTGAGAGAATAGAAACCCAGTTAAGTCATCAAGAGAAATGGGTTCTACACGAGTGGTTATTGAGGTGATGAAAGCCACATATTCGGAGCTAAGACCACTAAGAAGACTAGAAGCCAGATCAAAATCAGAAACTGGCTGAGCCACAGCAGCATGATTGTCGGCAATTGATTTCTTCTTTTGAACATAATCAGACAGAGAGAGACCCTTTCTTAAGGGTATGCAGCTGGTACTTTAGATTCATGATTTTGGCTCGAGATTGAGCCGAGTATGTTTTCTCAAGAGACTGCCAAGCATCTCTGGCTATAGACAAACCTACCACTTGAGCAAGCACAGGCTCAGTGAGAGATGAAATGAACCAGCGTAACAGAGTCTAGTCTAGAGTTTGCCATTTCAGAAATTCGGGATTAACTGTATCAGTTGGGTTTTCATGATTATCAAGGACAAATTGAGAGTGTGACGCCCCGGAGTCCCACAT
>BMK_Unigene_030566
GGAGGAGAGGAGAGAAGGCAAGAGAAGAAGATGACGCTTGTTTCAAAGGAACTGCTATGGGACATCTTCTCTCGCCTTCCTATCAAATCTATCATTCGCTGCAAGTGCGTTTGCCGTTACTGGCGAAGTCTGCTCCAAGACCCCAGTTTCGTTCAAATCCATCTCAGCCGTTGCAACCAGAACAAATACATCACCAACATCTACTTCTTATCGGGCAAAGAAACTGTAATAGCGTCTCGAAATGCCCTTGCCCTCTTAGATCTCGATGCCGACATTGATCACAGCGATCCTTCTTCTCAAATCGCAGCAGCCACACCAGCAAAGGTAGGCCAAAATCTCAACGACCCACATCTCAAAGGTAGTCATGATCACTTCTCCCCTTACATCAGCTCCTGCAATGGCCTTGTATGCTTCTCCGAAAACGATACATATTATCCCAAACTCGTCTGCAACCCTGTCACAGGACAGTCCATCTCTCTGCCCCCATGGCCCATTAAGCTCCCAAGACAGAAGATGATCGCCTCTGGGATCGGTTTTGACCGGGCCACCGGGCAATACAAGGTGGTGCGGATCTTAGACCGCGAACCAGACTACGAGCCTTTGACCCGAATTGGGGGGGAGATATACACGCTGCTGGAGGGTAATGGGTCATGGAGAGATGCAGGAGAAGTGCCATTCTTTAGATATACATGGGACAAGAAGGGGCTCTTTGTAGATGGGGAACTTTATTGGAGGATGTATTATGGAAATACACCATTCTTACTTTGCATGGATATTGGGAGGGAGAAGTTCTACACCGTTCAATTGCCGGAGATGCTCACCCGGGCGTCTGAGATGATAGATTGGAAAGGGTGTCTCGGCATAGTGGAGAATCTTTATGGTGGTCACCGCTTCACTGACATTTGGGTTTTGAAGGATCGTCAGCCGAGTGAGGAAGGGAAGAAGAAGATGTCTACTTGGACTAAAGACATTAGTATTGAATGGGATCTCTCACCTGAATCGCGTCAACTTCTCTATATCAAATTAGGAATGACCGATTATGGGTACCATCTGAATTTTCTTCCATTGGGCGTCCAGAAGAATGGAGAGATTTTGGTGTTGTGTCATCTCTGCATCTTGGGTTCCTATAATCTCCAAAGCAGGCAGTTTACAGTAATTGAAGTTGAGTGGCCTTCGTTACACATTGCTGCCTGCGAATCCATTTCTCACATCGCCAGTTTCGTCTCCCTTCGAAGGAGAGTCGTCCAAACAAGCTGAAACAGAGCGGAAAGAGGGGGGAAATTGATGCACATTTGCTTGTCTTTGGTTTTGTTTACTTTTTTTTTTTGAGCGCGCACAGCGGATACCCCTGTTTAACTTGCTTTCTTTGTGTGCTTAAGTGAATTGTAGGCTGTAGCTAGGGTTCTCAATTATATATAATGATCAATATACATTGCGCCAGTTTCACTTATTAGGTCTTCTGGTTTCTGCAACCTTAAAGCATTACAAAATCTCACATTATCTGGTTGTGTGGCAGGCTGACGTTGTACACATTCTGATTAATGGGAGCCTTTCAATTCCTTTTTATCTTAAATTGATCTCTTGATATTGTTTGCCCACTGCTGCATATACTCTTTAACCTTCTCATAAGCGATATCTGTATGATAATAAGTATGTTCAATTGTTTCACTTCGTTTTTTGTGTTGCTTTTAACTGGCCAACGATGGCAATTGTGTTGATCTGAGCCAATTTTGTACTTTTCTCTATTTCTCATTTCCATGTTTGCTAAAAACTTTGCTTCATATTTGACATTTCTTCGATACTATAGCATGATACGAATGTTCTGAAATGCTTTGATCACTACTTCATATTGAGTTTTTATTTGGATTTAAGCATATCGATCATTATGTATACAAGCGTTGTTTCTAGTTTTATGCGTGCATGCACAATCCATTTCAAATTACACTATCAGTTTCATCTTTATTTTAACTTCGTCATTTTTCTTTGTTGTACAGATGTTGACCTGTATCACAACTTATGTAAGTGTTGTACTTCACAAGAACCATATGTGAGAAGTTAAATATCACTGTAAAATGAATCTCCACAAATTGAGAAAATGCAACCTTGAGATTGTAGGTTTGAGTCATGTTGTCAATAAAAAAATGCTGATCTTTCTGGGGAGCAAAAGAATGCTCCAATGAATTGAGAATATCGTTGTTTTTTTTTTTTTTTTTG
>BMK_Unigene_030567
TAACAGCAGAGATACACAAGAGGTATGCATCATTATTAGAGATTCAAACCTGTTAGCTGATTTGAACCAGCAACCATAATGTGCACCTTTCAACAGTGCTGCTGTGATTGTCGGGGTTTTATTTTGACCTTTTCCATTAGATGTACTATATTTTGGTCATCTTCATTCTATTTTTTTTTTTTTTTGAGTATAAGGATATTCAACTATGTCAACATACTTACAGCATTTACAATTTTATTATTTAAAACTCACCCTTTAGATAATCACTGTCCTGTCCACAATGAAATGAAATATTGATTTAGCCGTTGGATTGTATGCTTACCAGCTTTTAGAATTTCAAGGCCCGTTTGGCTTGTAAAATCCTTCCCCCCTTTCTCATATTTGGATCTGCTGGGTGTTGTAAGCATCATGCCGACTTGGTTGCAGTTGTTTATGACTTGAATGGTTGGATCTGATGACCAATGTTTAGTTCTGCTTTCTGTCGTGGAGACATTATTTTATCAAAACTGGGATTTTGAGTCAGACATTAAGGCAAATGAATGACAGCTTTAGTTCCGGGTCCGATGAAGAGAATAATTTGAAGAATGTGACTGCTGCCCAAATTTTAGTTCTGTTATTATTATTATTATTATTAT
>BMK_Unigene_030568
ATGAATCTTATCTGCCCAACCTGTAGAATTTTCATTGCATACCTTAGAGAACTAACAGTTTTAACCTTATTAGCAATCCAAGACCATCTAATCTGTCCCCACCCACAAAAAGGAATTAAATCTTTGTATAAAAAATCTAAAATAAAACAACTATGTCGAACCAACAAATCCTAGGCCACCTGAGGTTGAACAGGGAAGTCTTCCCATTGATGTGTTAACCGATTAAAATATAAAACCACAAATATCTATCTGCAGAAATAAAGGAGCTTGTGCCAATAAAATTCGCAAAGCCAAATGACAAATTCAACTGCTACAGAAGATTTAAGTGGAAACCATTCAATGTGAAGGGGAAAGCACAAAGTGTATTCAAGAAGAATATATAAGAGGATAAAATGTTTCCCTCTATACACCTGTTCTCCTTAGACATAAAGCCTTCCCTTTCAACCTTGTAACAGAAGGAACCCTCCTTTTTCTTCATGCAACTGTGCAAATACTCAAGCACAACTCTTCCAATTTCGCCCCCTTTTTTCTTTTGTTTCATCCCACTAATGTGGGTGGACTTCTCATCGGTCTGAAACCCCACAACAAACACTTTAAAAACTGAAAGGAAAAAGTGTTAACGCCTGCACCAATAAGATGATCCTATCCGTACAAATGTGGTCAACATTGGCCCTCATTGTTATACTCATAACCAGTAAGCACCATCTGGTACGAAGTGATTCTTTGGAACCTAATCAACTAAAAGAGGCTCTACTCAGTCAATGCCACCAGATGCAACTAAATAAAATCAGAATTCTGACATATTCAATGTCCCCCACCTGCATAATATCGAAACAGACG
>BMK_Unigene_030569
CTCATTTGTTTTTTTTTTTGGTGTAAAACCGACCAGGTCATAGAATTCCGAACACATCAAGGTCAGCATCTTCCAAAATGTCTAGAAGAACATGCGAAACTTACACTTCCTGTAGTCCAATCCTCTACCAGCTCAAAAAACCTCTTATCTGTACCCATATTCTTCATTCCCCTTTCTAGTAATGAGCTTTCAACTCTGCTACCAAATCAAATTCTACAATGTTGATACCCCAACTTACCTTTTCTTCCCTGGAATATACCCCTCCCGCAACTTCTCCCTACCTTCTAGCCTACAGCATCTTCTACGATCAACGTCTGTTTTGATCTCTCCTTGCAGATTCCTTGCATTAAAAGCACTGCATGCTTCATTCAGCTTCTTTTAGCCTTTTTTTCCCTCTTTGACACAGCTTTCTTCTTCTTTCAACTTGTACTTAAATTACAATTAATTCTATACAAGTGGCATGATTCTCTTCCTCCAACAAATGCACCGCCTCCTTTCATACATTTAATAGATCTTCTAAGGGTAGCTGCCTTCACAAATATCTATGACTAGGTCACCCTCTCGACATGATAAAATAACAGCTTGAATTCCCATCTAAGTCGCTGGTGGAAATGTCAATCAAGCCTCATGTGAGGGTACTCGATCCAGCTCAGCCATCAAAAAGCCTGCA
>BMK_Unigene_030570
ACCCCTGCAAAAGTACAAACTAGGTCCTGTTAATCAACTGTCCAGAGAAAAACCAAGGCTTACTAGCGATTAAATGAAAAATATATGATCCTAAGTCCAAAGATGTCCAGTCGTAGGGCCATGAGTTAGAATTTATGGAAACCCAACAGCTTCATGGCCTTGAATACAAAACCACAGGCCCAACTTCTGAGTCTGAAGACTAGATAATACTAGGAAATCCTATAGCTGAAGATGAAAATTACTTATTTTCAATGTAATGCGGACCGACTACAAGATGCGGAGCAGGCAGGGGATGTGATGGATTAGGGTTTCGGTAGCGGTGGAGTCTCGAATTTGGTGTTTGGGTGTCGCAAGGTTTCTATGAACAGTGGGCAAGATGAACTGAGGGATGGGGTTCGACTGAATGTTTGGAAGGGATGGGCAAGTGGTGTTCTAGGGTTTGGAGGATGTTTGGTTCCTGGATTTGGGATAGGATGATGTGCAGCTATTGGGTTTTGGGTTGGATGATGATCGTACTAAGTGGGGATGGTTGAGATGGATTCGGCCAGATGGATCTTGCACTTGGAGAGGTGCGGCAATAATGGGTTTCTGCATATGTGGGGAACAGCACAAGGATTGAAAGAACAAGGGGAAGGAGGATTAACTGATAAGCCGATTTTCGAATCTGGGTGGATCAA
>BMK_Unigene_030571
GATCCAAGGTGAATATACAAAAATAACCATCAAAATAACCTCCCCTCTCACAAAAAGAAAATGAGGGAAGATGAGAAATGAATACTGATCCATCACCCTAATAATTCAATACCCTGGAAAGTTACGGTCTCATCTACATCTTCATCTTATACCCTTCACTCTTTACCTCACATCCTTGATCCCTCAGCTCTTGAATAATCCCATGGAGCTCATTTGACCATGAATTCCTATGCATTCTATGCATATAAACAGGTGATTGGTCTTATCCCATCTATTTGGGGTCGGCTTAAGAACCGTACAAAACAGCTATGGAAGGAAGAGAAACTGCACTTGTGAGACAAAGTGGTTCCACTAAACTTGGACATGGAAAACTTTATCTTGAAAAAGCAGCTCCATAATAAAATGAAAGGAGGATATACTATTGCTTTACAAATAAAATTTGATGATCACTGTTTAAAGGCATAGGGTGCGTCAATGTACCTGAAACCACGTCCCCATTGGAACTTTCCTTCTAATTGTCATTGTAATCTTTCACCTCATGAAGATATAAGCAAATAATTACTTCCCTGCATAAACTGAAATACTTTCACCAGGCAGGCAGCTTATCACGTGCATGACTAGGCCTTCCTTAGTTATTCATTAAAATGAATTGCACCAGCTTTCCAAACAATATAAGTCGTTGCAAACATGACCGAGCTGATGAAGACAAATGAAAATACAATGACGAACAGATCCACACCCCCAGGAAAGTCGAATGTCAAGCCCTGCTTTGGCATCCCACGCTTGCTATCGTCAAACAAATTAGTAGGAGCTTGAGGTAGGCCTCGAGGTTTGCCTACATCACTTTCCCTGAGTGCATCCAACACACTGCGGCCCATTTCTCTCTTGGAAGGTCTCGATTCCGTGTATTTGTTGAGAACACGAGCTGCACGTAGCTTTTCCCTGGCTGTCAAAGGAGATCTCTTGGGCAGAGATTGCACACTAAAAGAAGAAACTTTTACCCTCTTCGCCTCAGAATCAGTCCGACTCCCACCAGAGTCAGCACCTTGCATTTGTGAACCTGTTTCATCTCTAGCACTCACATCCGCCTCAGCATTTCCAGTGGCTGAAATTAAGGACGCGGTCTTTGCTGCTAACGACTGATTTTCATTGAGTGTACTTTCCATATTTTCAGATCCTATGCTCACTGCATCTGTAGCAACCTTATTACTATCTGCAGCGCACAGAAGTCTGACCTGTCTCATTTCCTTCATGGGCTTCTTCGACTGACGCTGTAGGCCCAAGGGAGCTAACACACAGCTAGCCCCTTGGCCCAAAGCATTCCCCTCATTTAAGTAAATGCTATCCCCTGAAAAGGATCTTGAAACATGTTTTACCTTGGTCGTCGTGCGGAGGTTGGCACTAGCCAGGCATAGAGAGCTCGCGAAGGCTGACGACATGGCTCTCTTTCTTTTATCAAGTCATACCCTCGTCTCGCGCGCAGGTTGGTTTGTTTTTGGCGGAGGCAAAAGGCAAAGCCGCAAAGGGAAGGGAAGAAGAAGAGGATACGAAGAGATTGGTGTTAGTGGTAGTGGTAAGTGCAAGAGAGTGGAACCAACTGTACAGAGCGTGGCCATTTGCCGTGTGAGTATGTGACACGTCACGTTTTCTAGTGTGGCCCACCT
>BMK_Unigene_030572
CCATCCATCGAGGTTAACGTTTTACAGACACCCAAACAAAAAATAATGGAAAAGCAATAAAAATGAAAATCGACACTCTTAAGGAGCCATTTAGATGATAAGAGAAGGTAGAGAAAACAGGTGGAGAAAACTATCCACAATATTTTCTAACTATAAAAATGAGAAAAGTAATGTGTAATGGAATATAAAAAGCAATTAACTAAGCTAGAGAATCTGCAAAGAATTTGTTGATGTCTCCACCTTACTAAACTGAGTAATTAAAGATATGCTTAAACTTCCAAGCTCCATAAATCATAATTCCAAACCTCATTAGTCCACTAGCCCATGAAATTGAGCTGTTGTAATCACCTTCCACTTACCCTAAGATTCTCGGAAATGCCTCAAACCAACAAGGGATCGCAAAGACTCATTGGGGACCCAAATTAGTAAAACCAAAGTAGCTTCTGTCATTTCACAGAAGACCCACTTGGAAAGGGATCCAGTTACCCAAACAGCAACCATTTCTGCCCAATTTCCAAGCACCCATACAAGCGCTTCATAAGTTTCTTAGCTTTTAAAGGACTCTTATTCCTACCAGCCTGTTGAGGGTCAACACAGCAGCATAAGCATTGACCAACATACTGATCAAGAATTACATGAAACCAAGTCCCAAAAACATGAAG
>BMK_Unigene_030573
GAGAGAGAGAGAGAGAGAGGATGGGGCAGTCCATGAAGAAGTTGGCAGGGAAAGATGACGAGCAGAAAAAGAAGGAAATAATTGGAAAGGTCATAGATGATCTGCGGAAGAAGACTGAACCCAAAGTCGATAAAATCAGCATGGGCGAGTTCTACCATGAGATTTTCACGGCTGTCCAGGAAATGAATAAATCTGAATCTGGCTTCCAGTTAAATTGTCCAACAGAGGACGACCTAAAACAGGCGTTTACGAAACACCATCCCAGCGACCAGTACGCTGTAACCAAGGAAGAGTTCGAGAAAATCATGAAGGACTTGGCCTCCAAGATGGGAGGAAAGGGAATAGGAGATATTCTGCTTTACATCTATGGTTTTCCAATATCTGCAACCCTTATTAAGCAAGCTGTGTTCCCAGAGATTGTATCAGATGATGTTTTCATTCCACTCATAACTGCGGCGAGTGTATTTGTTTTCGCTCAGATGAAAAAGCTATGAAAGCCCTTATTCATTCCCAGTTACTGTAAACACCTTCTTTGTATATTTGGAGATAATGCATCCATATCAGAAGTATGGATAATAATGAGAATTACTGTTGAATATTATTTGTTCTCTCATATTAGTTAAAAGAGGAAAA
>BMK_Unigene_030574
GACATATATTATATTATAATTATCAATATTATAATATGATATTATAATATATTAGTAATATAATAAACTAATATTAGATAATGAAAATATTATTGGTACTATTATATGATACTAATTATAATATATTATAATACATGAGGCCCATATACAGCATCGAAATGGATAGGATATACTATATATGTTATATTGTATATTAATAATATTAATATCTCTTCGAATCCATTCATTTGCATTCTATCCATTTTGAATCAATTCCATCCAAACCTCATACTTGTTCGAATTTCGATCGATATACAGTGATATATGTGGGTCAATTCAATAACAAATTGGAGAATAATACGAATCATACATAGAAGCAATTAGAAGGGCTTGGTCAAAATCCAAATGGGGTACCACCTTCGATGAAGATAGTACAAACTTTGGTTTGGTGGCAACCATAGACTTGGATGGCAATATATATAATTGATTTTAGAAAAACAGAACATGGAAATAAGATTATGATATTTGAAACAGACTAGATGAAGGGCTTGATCTAAATCCATTTTTGGGTCCTACGAGTGTTAAAATATTTCAGCGAATAGAATTTCACATTGCTTTTTTAAACATAAGTTTTCAAATTTAGCAATATTTTACATGATTTCACATGTGAGGATGTTTGCGTCTAGATTCTTTTTGTTAAGCATACTAAAATAATTTCATATGATTTTTTTTAAGATATATATTAAGCTTCTTTTATAAAAAAAAAATTAAAAAAAATAGCAATATAATATGTGTTCGATTCTCATGTGTATAATTCGGTGTGTTGACACGAGAAGGAAAATGGAAAATGGTATGGGAAGGAAATTCGTCAAAGAGTGACTGCAAAATCAAGGACACTTCAGTTGCTTGGACCTCTCAAACTTCAATAATCGATCCATTTCATTCATTTGTAATAGGCTATAATAGCCCCCTTCTTCATGGGCCATGGTGAAAGATCACACCACAGATTCAATGGGTCCGTGCATTTCGTCTTTGTATTGGAGCATTCCGTCCTAGCAGCGAGCGTCGCCTCATCCGGCAACTCTCTCCGGCGATCTTCATCTGCACGCTCTCGAACTCCGATATCTGGCAAGGTATGGTGATCCCTCCGGGGTGGTGGAATCCGTACTCCTTCTCTGCCTCATGGAGGAGCTGGCCGAATAGAGGGTGGTTGAAGTAGATGATGGGGACCAGGAACCGGTGGGGGTCGCCGTCCTTTTGGCCGACGTAGACGGCCAGATGGCCTTTTGGGACTTGCACCGGCTTTTCGTGGGACGGTGTCTGATCTATTCGGGAGTAGGAGGATGCACGGAGGAGCGGGGGGCGGAGTCTCTGGGTGAGGCGGCGGCCCCAGTTGCAGATTTTCGTCATCGTCCTGGTTTTTGTAAGGTTGGAAGTGCTTAAGCGTAGATATTCCACAGTGGAGGGCTTTCTCTTTGGTCTCAGAAGCCATTTCCATAGCTTCACAACCTTCCGACCGAGCCTAAAACCCCTGGTTTTTCTCATGGTTTATGAGAGAACAGTAGGTGGCCGGGCTAGATATCAAATGAGAGAGAAGAAAAAGGAGAAGATGTTTAATGGGGTTTGTTTAGGAGAAGAGCCAAGGGTCTGAAACATGTGGGGTTTAGGAGAACGGACATGGAGAGACAGACGTCATAAAGGGAAGAGGAGGTGTTTGACGTTTGTGGTTTTCTTAAACAAGTTAGAAGAGGACGGAAACATCATCAACAGCGAGGATTTGGTCGTAGTAGGATTGGTTTTCACTCCTTCCACTGCTGTTCTGCATGTATGCTTACCTCCCTCTTTATTCTCTTCTTTGTTTCTGCCGTGTGAGTTGCGGTGCTGCAACAGGAGAATGGGATGGGGTTTGCTCTTCCGATGGAGGATTTTGAAACGTGTTTTATAAGAGAGGATGAGGGTCACGAACAAAAAGAAGAGGTCGGCAAGCGATAGACTCAAGTGTAGAGAGAAGAAATGGTAGGGGCCAGGAAGTCAAGAGTCAGTTCTGGTATTCTGGTAACGTCTTTTGTCTGTCATTTTGATTTTATTAGCGACAACGGAAGGCGATTGAGTACTTCATGCTGTTGTTAAAGTCCTTTAACTTTGTTAGATAAAAATTGCATCTTGGGAATTGAGTCTGGGATCAAATGAACTGCTCAATAA
>BMK_Unigene_030575
AAATTGAGGCCGACATAAGGAATCTGCCACCACCAGATTATTATTTTAGATGATAACTTAAATTTATTTTTAAAAAAAGAGAGAAACATCAAATGTCATACAACAAAGCAGATCAACCAACATTATGTTTGGCTGATCAATCAACAGCCCTCATTCACGTCCCATAGAATATGCCAGAAAGAAAATTTCCACTCTGCCAAATCACGAATTTCATCTACCAGATCTGCTAATCTCCTTGGGAAAAAGCAACCCATAATAGCACATTGAACAGAACCAATAAATAACTCTCCACAAACCACCCACTGCCCCCAACTTCACAAGTTCATGGCAACCCATCAACACAGCAAAAAAATCCACATCAGATGAACTACGACCAACAGGCCCAGAATAATTCCAAATAAAATTTAGGCCCTGAAAAAATCTCATGCAACAAGTTAGGAATCCAATGGATAATTGTCAGAGTAGCAAACAATGATACTGCTCGCACAGTGATTGGCACACCCAGGAATTAGAAACATGCCTGAGCATGATATCATTTTTCAACTTGGTAACCGCCATATGACCAATCATCGAAATGAATCCTGCCCTATTTTCTTGAGATGGGTATACCAATA
>BMK_Unigene_030576
GTGGCCAATGCCCTTTTGAGTCTTTTGGGCTGGCCCATTGGGTTCCCAATGAACTACCGAAACTTGCTTCTTGTCCATTAGTCTTGAGTCTTCAGATCCTCTTCTGCATCAGTTAATCTATCTTTGCATGATATACTATTGTCTATCCTTGTCTGAATGCCTACATTTCTTATCTGACACATGATACTTGGACATGGGGTCTATCATCCCAATTCCCAACCACCTCTTCTTGCATTTGTATCTTTTGGTGACATTGACTGATGTATTTGGTTTAAAGTCATGGCTGCATAGTATTTTTTGTCATGCTTTTATGCACTATCAAGTGCAGGATATTAGCTCTTGAAACTTATGGAAGTGAACCATATATTTAGGTGTTTAGGTGCACTAAGTACAGCCGATGATAGCACAGTTGGAAGGTGGCCATTGGTGCAACTACAACGTTGCGAGTTTGACTAATTTTACCATTAAAAAAATGTACTGTGTTATTGAATAAATCCCAAGTAGTAATTGCCGAATTCAAGAGACCCTTTGCCAACAAAATATGCACATAGAATGCTGGCTTTTCCATAAACACAAATAGCTAGTTTCCATTTATTTCTTGTTTTGGGTTGCAGTTATTTTCTTCATATTATAGGGGTAGCCATAATTCTAACTTCTTTGTTTATGGTGCTCATATGTGGTGCTTTTCAGTAGTTTCAGTGTGTTCTTTGCTTAGCGGCAGTATGTTTTGTTCAATTTGAACTTCACATTTTCATTTGTTTCAGCACCTTTTCAGTTCTTTTCCCCCTTAATTCGTTGCATTGCAGAGTGTGTCAGTACACTGTTTTTACTGCTTTCATTTACTCTTGATCTCCTTTTGTTTTCATTTTTTTCAATGTGCATTTGAATGGGTCTAAAATGTACTATCAAATTTTCAATATCACAACATTTGAGTCTTGTGATATTGGTGGCCACTGAACACATTGAAAAAATGGTACATGATTTTGTCCCCCCTGTGCTCGGCATAGTGGTTATGGAGGTCAAGAACCTTCCATTTTGTGAGGAGGGGGCAGAATAACCCTTATGTGTGGGAAAAGGGCGTTCTTGCCATGTGTGCTACTGTGCTCTCGATATATTTTAAAGTTCAGGATCTGCTAATAGGGCAGCTACCAGAAAAGTGCATGATATGCCATTGCATGTTCACATGAAAAAAATTATTCGGGTCACATCTGAAAATTATAATATTGAAATACATTTGTTGAAGGCGGTGGACTTGCTGTATTCAGCTTCTACCTTCTAACTAAACAACTTCCGCCTAAATTTTGGTAGACTGTCATGCAAATAGAAGAATCGACCCACTGAAACAGTAATATTGTTTACTTTGCTTCCATTACAGGTTGGGCCAGGAGAAGTGGATG
>BMK_Unigene_030577
TGCGCAAGGGGCGGGGATGGATAGATCCAATCATGATGGACCCAAATATAAAAAATGGGGTCAAACTCATGCCTCTAGCCCCTTGATTTGTGGCCCACAACTTTAATGGCTTAATATTTTAAAATAATCGACCACTCTTGATCCAACAATCTAGTCCATTTGTGGGTGCAAACCTTAGGGTCCGGTTATTATGTTGCCCTTACCATAAGATGGTGTGAGAAGTTCTCATAAGAAGATTTTCCACACACTGACACACACAGTGTATCATGAATGTATGCAAACATTGAAGTTAACTGTTATTTTATTTGGGAAAAAGTGACAGAGAAGGAAATACAGTTCGAAAGTTCACATAGCTGAAGATCTATTAGCAGATTCTCACTGCAGTGGTTTCTGAAAGTCAGTCATCTGGTGTTTTTCCAAAGCTGAGCATAACAAATTTAGTATGTTTAGAGAAATTCAGTGACTCTTTTGTAATTCAGTCAACTTTAAAGGGTTTCTTGTTATTAGCAGAACTTTTAGTAATATAAAATGGCGCAGATCAGGTCATTTATGATTCAACCTAACTTGGACAACCAGCATATTTTCTTCTTAAATTCTTTCTCCCCTTTTCCTTTCTAAAAGTCTAATTTTCATCTTTTTTCCATATAATATACCTTTTTTTTTATATTTAAAAGTTAATAACTTAGTTACTCTTCAAATGTGCGCAATGGGCATTTTTTCTGCTGCTTTCAGTGTCCATAAATTTAAGGTTTACAATTATGGTTCTTATATGATAAGGTATGCAATTTGTACTAGCATTAGGATCAACAGTTACAGCCATAAAAAATGGTCTTTGAATCTTGGTTTCAAGAGATCATCCTGCATCTTTGGTTATTTGTTGCTGTTTCAATTGTGATTCTTCCGATTGATTGTTTTGGTTGAAAAGGAGTGCATGTTTAAGGTAACATAAATGTTCAAGCTTACCGTTTATTGGCATGTTGAGTTCATTTTTGTCTCACCAGTTGTGACATCCAGTCACAATATTGTGTTTGGTATGTGCATCCTTCTAAGAGATAGTAATATATAATGTTCTCTTAAATGTACCTTTTATACATCAGTTGCAGGTTTTTACTTCTATTATTGTGGATTTTAAAATCTCTTTCCATTTTGCAGAAAAATCCTGCTTGAAAAGT
>BMK_Unigene_030578
AGAAAACATGTAACCCAAAATCCATAATCCATACCAATAGGATGGCATGACACCCAAGTCCTTAGATATTCATTTGGGGATTAAATATTGAGAACAAAAATGAATGCGACAATAATTGAAACGTACCCATTTCTCTGCTTTTGTTTCCACCATACCCAACAACCATGACCTTCAATCTCCTACGCTTGTATTTCCTCTTCATCTCTTCCTCCTCCTTCATCCCTTCAACTCTGTCCCAAACTCCAAGCTCCTCCCCCTGCTGCAGATTCCTGCAACGACATCTTCCTCTACTACACCTTCCAGCACCACACCCGGATCCACCCATATCTCCCCGACCCTTCTCTCCAGCACTACTCCTTCCGATCCACCGCCACCATTCTCAACACCAACACCGATGAGCTCAAGTCCTGGAACATCATCATCGGCTTTAAGCCACCAAGAAATCCTTGTTTCTGCCAATCCGGCTGTTTTGTCTGATGGGTCATCCCTGCCAGCGAGTGTGGGTAATGGGACTTTCTTTTCAGGATCCCCCAATACTGATTTGAAGACGGCTATTGAGACCGCCGGGGACTTGGCACGGATTCAGGTAGAGATTGAATTGATTGGGACCCAGTTTGGCGTTTTGCCGCCCGGGGTTCCGATGCCGGCGAATATCAGTCTTGGCAATAAGGAGTATAACTGCACTTCCCCTACTGTTGATGGAGGGACTTTTATGCATGTATGTTGCACTAAAGACACTAAACTGAAACCAAACATGACCGAAGAAAAGTTTCTGCCCCGTGAAAAAGGTGATCTCACAATCGCTTATGACGTGCTTCAAACATATGGATCCAATTACTTGGCACAGGTCACAATTTCAAATCATAACCCCCTTGGCCGTCTTGATAACTGGAATCTGGCATGGGAATGGATGAGGGGAGAATTCATCTTCAGCATGAAGGGTGCTTATACGACAGCCGTCGATCCAACAGACTGTATCTATGGCAAGCAAGGCGCATATTACACCGACTTTGATTTCAGCAAGATCTTG
>BMK_Unigene_030579
GTTCATGGTTCTCAACACGAGAGAAAAAAAAAATTGATTCTTTCATCATATATTACACTGTACCAATGTATCACAACCAGACGAACACCAAACCAAAACATCCAAGCAGTTTCGCATTTGAATTTTCATTGTGCCCATCCATGCCTCTAGTAGGGGCTTATATTCTTTGGGAGCTCTCATAGCTCTGTCTTTACATAATCTTTAGTCATTTAGCCAAAAAAGAAGTGGAAACTAAAATCCTATTCAGGTTTCAGGAACATCTAAATGAATCAGTTCCAAAAAAAAAATGACATGAGAATTATAGGCATAACTTGTGAGACAATAGTGAGCGACACAGAGGCAAAGAGAGGTGTTGCTGACATAGGGGAGAGAGAGAGAGAGAGCTGATTCAGGGGAGAGAGAGAGAGAGCTTCCGTTCGCCCAATCGCCTAAAACGGTCCGATCGCCTAAGCCCTGCAACCGTTTCGCTGAGAGAGAGCTCTCAAGCAGCCTTTCCGATCGCCCCAGCTAGGCGCAAAGGCTGTTGGTCGAAAGGGGAGGAGGCGCAGTCCAGAGGCGCAGAGGTTGTTGGTCGAAAGGGGAGGAGAAGAGGAGAAGGGTCGTGTGCAGTCCAGAGGCAAGCTCGAGCTAGGTTAGAAGAGAGAGAGAGAG
>BMK_Unigene_030580
GAGGCAGGCGGCCAAGAGTATTGTGGCCAATGGGCTTTCCCGAAGGTGCATTGTGCAGGTTTCTTATGCCATTGGCATTCCGGAGCCATTGTCTGTGTTTGTGGACACATTTGGCACGGGAAAGATACCCGACAAGGAGATTCTAAAGATTGTGAAGGAAAACTTTGACTTCAGGCCGGGAATGATTTCCATTAACCTGGATCTTACGAAGGGTAGCAGTGGGAGGTTTTTAAAGACTGCTGCTTATGGGCACTTTGGCAGGGATGACCCTGACTTCACCTGGGAAGTGGTGAAGCCCCTTAAGTGGGAGGACAAGGCCACTGCTTAGAATTTCTTTAATGGAACTTCATGCCTGTGACTCTTATCTTCTTGCCATGCCACCTCCAGTGTTCTACTACTTGTCATCTTGTCTTAAGAGTTCAATACTTCTGTTTTGATATGTGTGGATGTACTTATAGAGTGGTCTATTTATGTATTTGGCTGAATGGAATCATCATAGTTATCATCATATTTTCCCTCCAGAATGCCTTTTGTTGTCCTATACTGTTGTCATTTGCTTGTATTTTAAGCTCTTAAAAGCAAATAAACTTTGTGTCTGCACTACAGTTGCAGGAGGAAGATTTGCAA
>BMK_Unigene_030581
AACAAAAAGCCTTCTCCTCCAGGTGAAGATATTTTCCGTGCATTTCTTCTATTTTCATTCATCATCATGATGGTAGGGTAAGGTTATGTTTGGATGCCAGATCATGTATGGACAAGATTCTTTTCTTATGCGAATCTATTGTTGATTTGGTTTCATTACTCAAAAACAAACTCATACTTGTTTTTTTGGCCAAAAAGAACACCAAAAAAATGCATACTTCATGTGATATCCGTCTTCCCTGCATCTCCTGAAGTGGATTGTGCTGAATTTTCAGTGGAAAAGAAAACACTGTTCAGCCATGTTTGTTTTAATGACAAGTCTCAGCAATGCCATAGAAAATGCTTCAATTTTCTTTATGTGCAAAATGTCCAATTGGAGTGGTGTTTTTCCACGTGCAAAGAGGAAATTTTCAACTAATTTTCTGCAGGGGAGTAGAGGGTCAGAACCAGTTTTCCTTGCCTATGCAAATATGAGTTTCCGCAAAGTGCGGAAACATAAAGTTACAAAAAGAAGCTCTTACATATTTTTTATTTATGAAATAACACAAATGCAGATGGTCTCATTCACATTTCTCTTTTCTTAGTTCTGGGAAATGGGAACTGTGTATAACTCATGCATGAACTCAGTACGACTGGGATGCCCCTTTAATAAAACCATTTGTCCCTCAACATCTTCACCAACATTTATGGAAAGTCCCACATCGTAATGCTTGAACTCCCAGTTTATGTGCAAACTGAGTTACCTAAACTCTTTTTGCATAGATCTTATGGGAGCTACATGTGCTTCCAATTGAAGAAGTGCTCAACAGTCGGATGCCTTTGTTATGCCTGACCTTTCATTTTGAAATGT
>BMK_Unigene_030582
ATATGCTTCCTATATGTTTGGCCCTGAGGAAAAAAGCAAATGAAGATCAGATAGTGAAAGTTCCCAAGCTCAATAAATAATTTATTTCATGTATTAGTATCAAGTGAGATATACTGGAGATGGAGAAAGAGAAAGGTCTGCAGAAGAAGATTATGGACCTAAGAAGAAAGGGTTTACCCGACAAGGTCTCAAGTCTCGACACCCAAGCTTGAAGATATGTTCTGCAAGGCTGGAAGGAATGACAACTCGTTCATTCTGATCTACCAAAACAGTGGCAAAAAATAGGTTTTCGCTTTCATTCGATTCAAGACTGAGGAAGAAGCCAATTCGTTAGAGGAAGATCGTGAGGATGTCGTAGAGTACAAGTACAGATTTCCAGATTTGGACCAGAATGGAACTCAGGATCCCTTCCTCAACGTCGTCTGGAGCTAGGGCTAACAGCTCTTCACGCAGAGATTCAGTCACAGGCATAGTTGTCAATTTTGTTCCAGGCACCATTTCTATTTGACTTCCAATTGAAAACATTTAAGCTGGTATGGCGTTTTCGATGTTTCATTTCAAAAAAGTATTAACAATCTAAAAATAGGGAAAGGTTAAACAAACTAGAACGATATAAATATGGAATTTGAAAGTGCTGGAGAGGGGGGTTGCTCTAAAATCATTTTCCCATTCAAAACGGACCAAAAAAGAGCTTCACCTTTTTCCCTAATAAAGAGCGGTCTTGTCAATATATTGGAATTTAAAATTTTTCCATGCAGTTTGACCAAAATTGGGTTTTTTTGCTAGTTTCAAATCAAGGAATTTGAAGCTGAAAAGAAAATTTTGATTGAACAAAACCAAATTTCGTACCTGAACTATTGTGAGGGGTTACTCAATACAAAACACTAAACGAACCAATTAGTCTTCAATTGATTCGGCCTAAACAAACTGAAATTGACTACTATGGTTGCAAGGCTTAACTAAGGGATCAGTCACTCTGGGAGGTTGGATCGTGCCCAATCATGACTGGATGGCTGTCCGCTTGGCTCCTTGAGTTATTGCAAAGAGGAAAGAAGCTTTGTGCCAAAGTGTTGAGGAGTGGTAGTGATGGAGTTCATCGAGAAAAAGAATGGCTCAATGGGTTGTGGGTAAAATGCCTACGCTAGTAGGTGTGGAGGAACAGATGAAGAGACCTTTGGAGATTAAATCTTTTCCACTTATCAATCTCAACAGTTGCATGGAGGTTATCAGTTGTCCCCCGAACCCATGTTGTGTTCCAATTAGAGTTCCAGAGAGGGAGTTATCCAGCTTATTGAGAATTGCTTCGACAACATGATGGGAGGTGGACCAAAGTACTCTATTTAAGGAGAACATGCTCTTTAGCAGAAACCGTGTTTTGGCAGAAGATTCTCACATGATACCACCTCAGAACCAACTTTTGATCAACGATTTGGCATTCTCAGTGCAGTTAGTTGCTGAGACAAAGAAGCAAATTTATATTCCCTTAGTCCAGTTGCAGGTGTCTCCTAGCCATGCCAGTCTAGGGTAATCAAGTTCCTGAATAGAAAATAAGAGGAAAGGTACAGTCAATGGCATCACCTTCAACGGGTTGAACTTGGAGTTTCATTTTATCGGGTCATAATGGAGCCGACTAATGGGAATTTAATGTCTAATGGGAAACTAATGATAAGGCCCCAGTAAGTTCTATTGTAAGGGACCATAAGGATTTTATTTGTATTGGGACTCAAAAAGGGACAATCTGGTAATCATCCTTTGGATGACCTAATATAAATCAAGGAGGAGACCATGCATATGAAACACAGTCTCCCGCTCCCATGAGAAGAACTACGGGGGCAGGAGGCATGATTTTGGAAACCTCCCTTATTTTATGATTTTTTTAGTTTACACACACACACACACACA
>BMK_Unigene_030583
GTGTCTGTTTTTTTTTTTTTTTTTCTTAAAGGGCTCAATTGAATATGTAAGATTTAATCCACCCTTTCACATATGGACAATGAGTGCCTTAAACTCTATGCAGATTTTTTTCTTAAAGGGCTCAATTGAATATGTAAGATTTAATCCACCCTTTCACATATGGACAATGAGTGCCTTAAACTCTATGCAGATTTTTTCTTCTATATTTTCCAAGCAATGGCATCTTCCAATGAAGGGACTTTTTAACCAATGCAATTCAGGCCATTGAGAAGCAAACCGATGTCCTGTTGACCCAACCTTGTCAGGTCAAATTTTACTGCACCCAGCCAAGCCAATACAAGCCTATACAAACCTAGGATGCCCAAATGGATATGGGCACAGACACGGATACATGGATCGTGGATACGACTCTGCACTTTTAAAAATCTAGGACAGGGATACGGATACTGGTGTCCTAATATATTCTTTGGACCACTTCTGAATTAATGAAATTATCATTGTTAGCATCATTTCTAACATTTTTTACATTGAAATGGAAGTAAAATTAAAATAACTATATCAAATATAGGATATACTAAACCTTTACTCGAGAAGTGTCTCGGTGCAGGGTCAAATACTAATACACGTATTGGTCTGACTCCTGAGGCAGATATGCTGGGCATGTAGTACCTGGGTATCTTAGTGCAAACCACCTACGGCAAAGAAATTACATCACTATAGCTTAAAATGTTGATGCAAAACACTTTGTTCACCAAGTGATCAGCTTTGCCATTAGAGCTGGAAATATATGACAGGTTTGGAGATGCTGAGAGATCTTAACGAGGCAACAATATGATGAAAATAACCTCTCACTTAGAAAGTGCTAAAAGAACACTAGTGCGATGACATTATTTGTTTCTACCTCAAGAATTGTTATGAAAGTACAAAGAATGTTGTGGAGAAAAAGAATGTGCTCGGGAGAAAACTGAAGAGCAACACTGCATTCAGTTGAAACCGGGAAGGAAGGACCCAGACAATTAGTTGACTTGGTGTATCCTAGGTTCAGTAATTAGCTAAAGCAATTTATACCATTGAGAGGCAACTCTAATTCTATTTTGTGAGCACTGTTGTTTTTAACCATTAGAGGGCGAGCCTTGGCGCAAC
>BMK_Unigene_030584
TTTAAACTAATCCTAATTTAGGAATCTCGCTTCCCAAATTACAAGTTAACCCCCCGAAAGTTACAGTTAAAATCATCTGTTTCTCAACAGGCACCCCAAAACAACACGAATTTTAACTAATCCTAATTTAGTAACCTTACTTCCCAAATTACAACTAAACCCAAAGACCCAAAATTACAGTTAAACATATCTAGGCAGCTGATCTTAATTTTTATGCAACCCACCTATGTAGGGCACCCAATATCAAACAAAATTAAGGGATTAATATGTGCAAAAGTATTTATGGGCTAAAGATAGTGTATCACACCCATATCAGATGTATACAATTGGCTTAGTCCTATCTGCACATGTAATGTATAGCTATGGCCTAAGATGCACAGATAAGCATGCTGATACAAGGATGGGGATACGACTCCTCACTTTTAAAAATCTAGGACACAGATACGAATACAGGTGTCCTAAGTTTTTTCTTTAGATCACTTTTGACTCAATGAAATTATCATTGTTT
>BMK_Unigene_030585
AAACCCCACCCATTTAGGTTCCCTTTCGCTCTGTTGGGCAGGCTTTGCCGACGGATTTTTATTTTTTGAAATTAGGGTTTCGATTTCATCTTCTAGCTATTGGATTTGATGTAGTGTATTCATAGCTAGCTACAAGCGACAATCAAAAGAAGTCCTTTTTACCGATTTCAGTCAGAATCGTCTGCATTTTCTATGGATCCTCCAGCTAATTGTGTTGATAAACTCAAATCGTTTGCCAAATCGAGCAAGGATTACTTCAACAGCCTCGTCCGAAGGACCAACAGTCGATCTCGTGGGAACCCAATTGAGATATTGAAACGTTTGCAACGAGAAACATTTTCAGACTTGATGAAGCTGAGAGATAGACAGGACAAAGTTGAGCGGATGCTTTCCGTCTATAAAACTAGAACGGGAAGTCCATTCCAGGAAGCAAGTACACATGTGAAGGGAGAGGTTGATGTGGTTGGATCTTTATTATTTGTAGAAAACATTGATCAAGAAATATGTGACATAATAAAAAAAGCAGGGGTCAGGACGGGTGTGAATTCAAAGTTAATTTTCGAGACTACTGTTAGGAAAAAGGATACACTTTCAGCGGAGTTTATGGCTAAGCATAACAGCCAAGGCTCCCATGGTGATGTTTTTGGCAGCCCCCTTGCACTGAAAAAGGTCACATATTTGGCTAATGTTAATGACTGGTTTTCTGCGATTGCGATTCCAGTGGGAGCTCAGTTCAAAGATGTTGGGATTGGCTCAGATCCTTTACAGGTATTTCTTAGAGTATTTCTGGATGTCTTGAGAAGTAACTGTTGGGATTGATGTCCTACTAGAACCTAGAGTGGAAAAAAACTATTAGTTTTGGGTGGAAAAGTGGAAACCATCCTAACGTGGTTTCCACTTCCTGCACTGCCTCAAAAGCATCACCCATTTGCTCAGAGATAAATTTCACCAAAATATCCATCAATATCATGGTATGGGGTTACAATTAAATGCTCTCTTATCCCAAATCACAAGCATTGAGAATATTGATGATTTTTTTTAAACGGATATTATGGAAGATATGTTTTTTTTATTCCACTATGGATTTAGGGTGTTGTGGAATTGCAAACCAAACGTTAGGTGGGATATAATTTTTCTGCATTTCCACTCCAAATCAGCATCTACTTAGATATTCAAATCTAAGGCAAAGTCTGCCAACAAAACCTCACCACCTAATGTGATAGCTGAATTTCTTGCTGCCCAAATACACAGTGGAACAGATCACCATTCTGCCAAAACATTTAAATTGATTGTGATTTTGGATATGCACTGATTATTTGAAATGGAGGGGATACATCCAAATGCACTGTCTATGTTGGGACAAAGATTGTATACTGGCAGACTATATCTTTTTCCCTTAAATCAGAAACCTCTTCCTGCTGCTGCCTAATTGTCTTTTCTTTTCTCAGAGTCGCGGTCTTACTGATTTTTCTTCTTTTGCGCCACCTCTTCTTGATCGATATCATGGGTGCGCTGCTGGGCTCATGATGAAAGGGAGAAATGTCTTTGCTTCTTTGGCCGAGTTTGTTTCTTGGTTGGGTATGGAGCCCAATTCTGTTAGTAACAGCCGTTGCTTGAGCACTTTTGCACAAGTTACATATCAGCCAGTTGAAGGGACCAAAATCACCTTCTTGGGTCTCCAGCAAAAGCCCAAATTACGAGCTCAGAATATACGTTTAGATTCCCTCACCATACCTATTAGCAGTTTTAAATTTCATGGGAGCTCTTTCAGTTCAGCGGAACCATCTTCTCTGCCTATTGCAAGGAACTCAACAGATAATGCCACATCAGGATCTCTTGCTCTCATGCTAGAGACGGAGTTCGATGAGAGTGCGAGAATTGGAGGGTGGGTCGAATTGCAAAAATCAAATACAAGAAATTTGCAATGGGCAGTTTGTCTGTCTGATACACCTGAGGATGAGCTAGGATGGTGCATGAGCATTGGTGGATCGGTACAACGCCCTTTGACATTGCTTCATTTCCAGTTTGAAGCCTCCCTAAAGTTTAGTCTAGGCAAGAGATTCAATTTTCAACCGGGACTTGTATATGCGTTAAACGAAAGACGTGGTGTTCCTGCACTGGTGTTCAGGTCAAGTTGGTCATTGTGAGCATCTTCAACAGCCCAACAATTTATGAAGCCATAAATAGTGGTGGGTCCAGTTAAATGGAGATGCACTTGTGCACCCCATACATTGGATCAGTTTGGCTGGATCAATATCTTAATTTACATCTAGAGATGCACTTGTGCACCCCAACTCAGATCTGGTTTGAATATCTGGGAAACTCGACAGGTGTCTGCTTTGTTTGGCATATGGGGTGACACTGTGACAGTTTCGAAGTCATGTTTGGTAGGATACTTTATTTCGGGATTTTCTGGCCAGGAATGATATTAGTGATGCAAACTACTAACTTGGGACGGAAAAGGCAGAAAAATATTGATCCACTTAAGGTTGTTTCGAGTTTCCCATATACATTGTGGAACAGGTAGGTTACCATTTAGTCTGACAAAATTATTCAAACTGCCTGTGATTAAGGCGCGTCCAAATTACTTTTGATTTTTTTACTATAGTTTCAGGAACAACATTGCTTTACTCTGATATGGGTTTTGCAAGGCTGTTGATGAATGATGAAAGTCAAAAGAAGAATGAAAGTGAAAACTGTCACCGAAATTTTGACCATTTAATCAGCCTAACAAATAGGTGAGCTTCATTTTCTGATTCTTTAAAGAGTGTAAATTTAGTGTCTGTGCTTGGGCCATTTAAAAGATGTGATTTAATGTAAAGCTGCATTTGTCAGTTTCTCTTCTTGAGCAGTGAAGTTTTAAGTTCTTACACTCCAACACTGCATAAATAGTCAGTTGTTTAGTGAGCAACATTTATTTATTTATTTATTT
>BMK_Unigene_030586
AGCGGGCGGACTACGACCGGAAGCTTCTGCAGCGGCTGCGGCCGTTCCCGTCCTCCGCTTCTTCTTCTACTTCTTCCTCTTTCAAGAGGGCGTCTTCGTTTGGGGGTTACGGTCGTAGGACGTGGGAGACTGATCAGTGCTGGTAGATTAGAGTCTATCAAAACAGGACACGTGGCATATTGCATGGGCGTAACATGAAGTTGACTGGATACTGAGCTCTATCTTAGAAATTAGAATTCTCATTATCTTTTGGCGCCCACGAACACCGTCCGGGGGTGATTTCTTCTGAATCCAGAGCTGTGTCTGGTTCGCTTGGTGGGATCCACTTTATGCCACGTGGTCTACCATTGGATGGTTTGTGCAGATGAAGCAGGGGCCACGAGTAGGACGGTCCGGATTTTCCGCACCTTGATCGATGGCCTAAATTTTAAATAGAGAAATGGCTTCGTTGTTGGATTCGGAACTTTGTGTGTATATATATATAAAAAAAAGAATATGCATATTAAAAGTCAAATTCTCTGTAAAGGCTACTTTTGTGGCTTTTTAAGGCTGGACTCTTATCATACTATATTAAAGATTAATTTTGACTATCGGTTGAGAGGTCGAGATTTTCACTGTCAGTTATTTATTTGTTAAATCTTTTCTCTCCACTTATGCTATGCAA
>BMK_Unigene_030587
CCAATATAGAAAAAAATAAAGAGGAAGAATCTATGGTTGATTCTATTCAATCCAGTGTCCATAAATTGACAACTAACAATGGCTACTATTTCATCATACTGTTGACCCCATATGTTAAGGCCCAATGATGTAATGAATAACGGGGGAAGAGATTCAAGAATCATATCAATGCTCGTCGCATAGCAGTAGCAAAGGGGTTTTTCTCAACTCAACTGACTTTTATTTAAGCCCGTTTTTCCTCCATTTTTCTATGGTGGGCCAGACCTTTTGACAAATCCAAACCATTCAAAAACAGTGCGCAACAAAAGGAAATTAGCGGTCACCCATCTGATACTGATATGATCACAACCACCCTTTAATTCAATTACAAAAAATAAATGCACTTTAAGAAGCTTTAAATTTTGACACTTCAAAATTGAATGTAAATATCGTTTCATTGCAAAGTGATGCTTTGCAACCCCCTATCCTCGATGTCCCCTCTCCATATGGCCTACCTCCATGAATTGGATGTGTCCTAGGCGGGATGGGAGGGTGCACTTTTTAGAAAGAGCACATGAGTTCACAAGAGAAAACCCCATTGCGAAGTTATTAAAAATTATTACCTTCTCTTTGACTCAGATTCATC
>BMK_Unigene_030588
GTAAAAAGCCAAGCGGCTCTGAAAACCCGCCACGATGCTTTGTTTTTCCTGATCCGAATCCGGATCCCATCACAGATAGTCGATTCGAAAACCAGGGGCATTTTTTTTTTGGAACCAGCAGCATCTTCCATTTGCCCCTAACGAGAGATTTTCGGCGATGCTTTTTCTCAACTTTCGTTTCGTCTTCTTATCCACTCCACTCTACTGACAGAAGGAAAAAGGGAAAAAACAGAAAGAATGGCGAAATCTGCAGCTTTCCTCATCTTATCTCTTCTCCTCTGCCTTTCCATTACAGGCAAGAGCCGTTTCGTGCCAGATACGTCTTCCGATCTCATCTCTGACGGAATCCGCCATGTCCGCCAACCTTCGCTTCTCCTTCTCGAGCGTCCATCTTCATCTTCATCTTCATCTTTATCTTCTTCTGATACCTGCGAGCAGACTTATGGTTTCCTTCCCTGCACGACCACCATTTGGGGTAACCTCTTCCTCATGCTGGTCTACGGATACCTGATGTTTACGGCCGCCAAGTATCTCTCCTCAGGGAGCGAGCTCCTCCTCGAGATCCTCGGCCCTGGAATCATCGGCGGCCTCTTCCTCCCCATCCTCGGCGCTCTTCCGGACGCTTTGCTCATTCTCGTATCTGGACTCTCTGGAAGTAACGAGACCGCTCAAAAACAGGTTCTGATTGGAATGGGCTTGCTTGCTGGGTCAACCGTCATGCTTTTAACATTGTTATGGGGTTCTTGCGTTGTAGTTGGCAAGTGTGATCTGGTGAATTCAACTTCAGTTGATTCTCGAGATAGCAAACGGTGCAGCCTGACGGGCTCAGGTGTTACTACAGATGTGCCTACCGGTCATGCTTCTAAGATCATGATTATATCTGTGATCCCATTTATCGTTGTGCAACTGCCTAAACTTTTCCATATATCATCTGGAAGCCGCATCGCAGTTTTGATATCTTTGATTTTGGCTGTTGCATTCTTGATTTCTTACTGTGCATACCAGGTTGTTCAGCCTTGGATTCAGAAGAGGAAAGTGGAATATGTGAAGCGTAAACATATAATGTCAGGAGTTTTAAGACACATGCATAAAACGTCAATGGGGAGGCTCCTTGATGAAAATGGCAAACCCAATAAACCTGTTATAGAAAAACTATTTCATAGACTCGATCTGAATCGCGATGGACATGTATCAAGTCAGGAGTTGACAGCACTGATCATAGGAATCGACTTTATAAATATAGATTTGGACAAGGAAGATGCTGTAGATAAGGTGATGGATGATTTTGACACGTCTGGTGATAGGCTAATTGACTTGAAGGAATTTTTCAATGGTATTTCAAGATGGCTTGAGGAGGCCAAGCGTTCTGTTGTTCAAGGAGGTTCTTCCACAAAAAAGTATGACGACTTCCATATGAAAACGTGGGAAGAGTACTACGAAATGGCTGACAGTCGAGATGAAATCGCAGAAGGTGATGAGACCCGCACCCGGGTATCCATTAAAGCCGGGTTGATGTTGCTTCTAGGGACTGTGATTGCAGCTGCATTTGCAGATCCTCTAGTAGATTCTGTCACTAACTTCTCTAATGCTACAAATATACCTTCTTTTTTCATCTCATTTATCGCGATGCCCTTGGCAACCAACTCTAGTGAGGCCGTGTCTGCAATCATTTTTGCGAGCAGGAAGAAACAACGGACCACTTCTTTAACTTTCTCTGAGATCTATGGTGCGGTAACCATGAACAATATACTTTGCCTGGCTGTCTTCTTAGCCCTGGTTTATGTGCGTCACCTGACTTGGGACTTCTCAGCTGAAGTGCTGGTCATTCTCATCGTCTGCGTTGTAATGGGTCTCTTTACAAGCTTCTCCACCACCTTTCCGCTCTGGACATGTTTTGTAGCATATTCACTGTATCCATTTTCCCTGGTGCTGGTTTATGTTCTTGACTATGTTCTTGGGTGGTCGTAAACTTTAGAAGTTAAAATGCGGACTTAAGGTAACTCCATCCGTACTTTATTGTGGAGTGCCAGTTTTCTTTGTGTGTTTTCTGTATTTTTTTGGAATGGCAGTTCTGTGTCGGCTGTTCATCTCTGTTAATTATGTTGTTGCTCCCATTTTGATAGTATTCAGTATATCAACATTGTTAACATTGCCCTGATAGTAGTTTTAGTTGTTATAAACTTATAATAATGTCAATAGCGTAAACGCCTGTGGTTAACCTTAACCCGGACATGTTATTATCAGTATATGCAAGAACTGTGTAGAAAGTTCTTTTATTTCACGTAGAGGGCAAGTAATGGGTTATCTTTTATGAGCAACCGCCTAAACACCACATATGCATATGTTTACAAGCATGTCACTGCAGGGCAGTCATAGTATGTTCGAAACACAACTTCTGGGTTGTTCAATCGCAGATGTGTGGACTTTGATTGGGCCATTGATTGGCCTCAAGCTCGACAGATGGATATTCTACTGTTATCCCCCCCAGTAAGTTACGTCTGCTTGCTTAAGAAGCCTAAAAGCGAAACTGGTGAGGATGATTTTGTGCTGTGTGGTGCGAGTGTTGTTTGAGGTCTGCTTAAGAATCCTAAGTTACGTCTGGCCAAATCCTACTGGTAAGAGCCTTCATGCAATGCGATTTGTAGGAAAAAGACCCTAGTTAAGGTTGCCACCTGTCATTCAATAAAGCTTGATTGTTTCTATTTTATGTTTTTATCTATATTCACACGAAGTTTTGACTTGTTTACCAAGTCCAAATCAACTTGGGCTGGAAGCTTTTCAAGAGAACTGGTACTTCTAACGTTTTAAGTGTGGGCAAGGGATGTATTAGGGCTGTGTTTTGGGGCCCATTTGTTGCTTTTGGGCTTAAAGTTTTGCCAAGGGGGTTGAGGGAGGGGAGGGCCTTGGGGCCTTGGGTTGTTTGCCGATGTTAACACCCAACAGCCCAATCAGGGGGCACAACCCAATCTATCATGTAATCATGTGACATTAACATTGCAGGATGGCCAATGCATTACTGTCGGTTAAACATGCGGTCTGGATCATGTGCTATATGATTGGCCCGGTAATTGTGTTAGGTACTTTTATGGGCTTATGCACTGTTTGGCCCACTTCAAGCTTGCGGGTTTTTGCCAACTACTTTTTCTGGATCAGCCACCGGGTTAAATCTTCACCCTTTCTTCCAACCCACAAGCCTGTTGTCACTTGCCATTAGTTGCCAAGCTATTTTGGACCTGATGGTCGGGAACCTGTGTTTAAGAATACTCATCTGGGGGCATTGGAGCATTGTACATTTGTGCTGCTGAAATGAATATTTGCCTTTTTCAAGCTGATGGCCCAAAAACATGATACAAAACATAATCATACGACTAATATCACGTACTCTTGTTTGAAAATGACTGTTTTTAGTTCCTACTTGACCCGTCCTGAGGTCTTGGATCTAGTGAACCCCCGTCCCCCACATGAATGGGCAGTGTGTTGGCCATTCTGAACGATGAGCCATCCCTGTCGGACGGCGTCCCCCCCCCCCATTATTTGGTAGCTTCACTATTAAAGTAAAATAAAGAGAAGTGAAGCCTCTATTTAGGGATGATGGGATCATCTTATAAGTACCAAAGTTTAAATTTTTTCCTTCTTTGTAAGTAAAAAATAATAAAAATAACATTCTCAAATTAATAGATGATAAAAATCGATCTACTTTTTATATAAAATAAAATTATCAAGCCATTAAAGGCTAAAGATCATCACATTATGATTATACCCATCCTATTTTATTCTCTCTGACATTCACCTTTACTTCACTCTACAACAAAGTTATAGAAGACAATTTTCAAACGCCAAATGCATGTGAGAACTATTATTTTCTCGCCCGAGCACATCCTGGTTGTAGTGGGGCCCTTTACCCCATTTCACACGCTGGAACGGTCGATTTTAGACTTACAAAGAAAGATGCAAAAATAAAACACGGAAAAGTGATAGAAAGGAGACTTGAGGGACCCTTTACTTGAATCAGGTCCGTCGGATCATCTCTAAAATCGAAAAGGACACAACCCTTCCTCTCGGCTCCATTGTCAGTCTACTAAACAGTAAACACACCTCTCAGTCCTATTCCCCAGCAAAATGCCAGCTCTCTGTTCTCCTCTTCAGTGTGCAACGGTAACATTCCCACCATTCCCTTTCCAAGACCACTTCTCCTCTTTTTCACTCTCAATTCTCAAATCTGGGAAGAAGAAGAAGCCTCTCTCTCTCTTCTCTTACAATAATATAATCTTTTACTCTTCTAAAATCTAGATCTATTCTTCTAACCCAAATGGCATCCTCATCTTTTCTCTCTCTTGTTTCTATCTTCTTCTTCCTCATTCTCTCCTTCTTTAACTACACCTCTTTTTCGCTGCGGGTAGATTTTTCTTCTTCTTCTTCTTCTTCCTTTTACTGGTAGAGACTATATTTTAGAGGAAGGCTAGAAGAAGGGGAAGAAGAAGAGGGGTCTGAATGTCTGATCTGATTTGCTGCTGTTTCTGTGGTTTGCATGATGGGATGGAGGGGGTTGATGGAATGATGTGAGTTTTG
>BMK_Unigene_030589
AGAGAGAGAGAGAGAGAGGGGGGATGAGCCGCTACAGTTGGGAGCAATACTAAATAGCCGAATACGCCCAATAATGTGGTCGATACACTATAAACTATGATTGAGATTGAATGTTTTCTGGTGGGTTGGTTTGTTCGGACTTTGTTTGACCTTTTCAGCCAAACTGAACCAAATCTGAGAACTATGACTGGTGTTTAGATCTTCGAAAGATAATGGTAGATTGCAGCTGTATAGGCCGTTACTTTCGGTGCAGTAGTAAAATCTACAAACTTTGTCATAGCCACGTCAGCTGCTCACCATACTCTCATATGAACTTCGAGGATGATATGCATTTCCATGTGTTCTGTTCTGTATCATGCAGTTCTCTTGGGGTGAGGACCTCCAAAAGGAAAACTGCCCGATACAAGCATGTGACATGGGTTCCTGCTGTAGTGCTTGCACTTTTACCTTGTAAACTGTTGACAGCACCTGCGGGGCTGACTAGAATTTTATTTTATTTTTTCATTTGTCATTTGAAAAGATGGCAAAAATGCTATTTGCGTTGGTAACATGATTGAATTGTCTCATTATACAGCTTCACCTAATGTTTAATCCTGCAGGCAAACTTTTGTGAAAGCC
>BMK_Unigene_030590
ACTATTTTCCCTCATTGACAATTTCTCCATATGCTTTACTGATCTGATTTGCTTCTGACGTTTAATTCAAAATCTAACATAAAGTAATGTGACACAGGAAAGTTAGAATTTTCATGCTTGAGTGAAATCCATGGCCAAGTTTATTACAGAAACTTATGGTCGTGAGGGATGAACTCATTGACGTATTCCAATACTCCAAAATAAGTGGCACCTGATCCAGCAAGAGTGATGTCAATCGCAGGATGTGTTAATTTCACTTTTTAAGACTGAATAGCCCTGAGAATCAGCTGGACTATCAAATGCAACCGTGATGAGAAGGGTTTTCTGGACTTGATTAGTCTGTAAGTTTTGAGAATTTTGTTGACAGTGAAGTGTTGTCCAAACACCGGCTAGCAAATGAAGTTTAGTAACAGATGACCACGAATGACGAGTAGTGATTCAGCCAACCTCATCTAGTGGAACATTGAATAGATTGGAATACATTCAAAGCAACACACAACTTGCTCAATTGTCTGCGACTAAATGATCATGACATACCATCAGACCAAGCTAGTCCTTAGTTTCAAGCAATGTGGAAGCCAATTACAATCTTATAAACAGTTTCAAGTTTGTTCCAGGCATTACATACACTCCAAAGTCCAAACACCATAATTCTGATATCAATTAGTATATAGTAAGCATTGCTGAAAGTCTCACACAACAGTACTGCCTGCCATATTTTCATGCTCTGTCAAGTTGTACCACTTAATAGTGCAAAAAGGGCATATGTTACAAATTTTAGGTGGCCTGGTCTTTACAAGGCTCA
>BMK_Unigene_030591
TTTTCATACTCGGTTTATATGAATGATTGAAGAGAATAACAACATATTCGTACAGTTGGCATGCTTTCAAGCTCCAATATCATAAAACCATCAAGCAATTGAATAATAGTACAATAACTGGATTGACACTTTTTTTACATTATCTAATCTCAATTAAACTAACGACAATGATAGTTGATTTTCTTTTTGAAAGATAATGATAACTGATAAAGTGAAAGAATAACCGAAACCGAAATATCATGAAGTATAGCTGCCAAAATTGTAATGCTAATGAGAAGCAATGGGTTCACAATTTCTCCCATTCGACAGCTCGAGCTCCATTCAGACCTTTGATGTCCACCATCCTCCCAAATTCACTTATAAACAGGCTTTTGGACTGAGATCTTTCTCTTGATTTCTAAGTTGAACTAATAGAGGGACTGTTCGATTATCTGCTCGAATATTCCCTTGGCATCATACACAGGAGCTTTTGTACAATCTCAGACATTGGTGGCCGAAATTCTGGCTCCGACTGAACGCAAATAGAAATGATGTCGGCCAACTGTGATAATGATTTTTCAGGACAACTTCTAGAGAGTGAAGGATCAACCATTCTTGA
>BMK_Unigene_030592
GAGGATCGAACATAAATGGTGCAGGTACGTGTATCACTAAATTTTGCTTGTGCTATAGAGTTAATAATTAGCTCATAAGATAACAAATTGTAAAGGCTATGTGTGTTCTAGTTTACTTGGTAATGAATAAGTTGATCATACTATCCATTGCAAGCCCCATGGATGTTTCAGTTGTTTCTTGTAATTTCATGCTATAAATGGAAGTCACCTTTTGTGAGATCTATACCACCCCTTCCTTCTGCAAAGTCTATGTTTCACTATGGGTAGGGTTTTGCAACAGTACCATCCATGTGCAGGACAACTGCTTCACAATTCACCTACATGTTACAATAGTCTTAAATTCTTGATTTCTTTTGGCAATGCATATTTTGTCTATCCTTCCATTTTTGGTGCCACATCAAGTTTGGACCTTTTTCTGCTAAACGTGTCCTTTTGAATATCGGATTCATCAAAAAGGATGTAGGTGTTTTATCAAAGAGGCTGGATCCAGTGTGTTCTGTTTAGCATTTAGTAAATGTAAATAGTGTAAATCTCATAATAAAAATATTGCACCTTTTTAATCTATGAGGGACTAACATTTAATTTGAGAGGCTGCCTCATCGGTGGGCTGATTTTTAAAAAATCGCAGCAATGATTTGTTTCCAACTTGTCCATAAACAGAAACATTTTTATTTAATTTTTAACAATTTTTCTGAGCTTTTATCGAGTGGCCCAAGAAAGGTGACAAACTGACAGTTGGGCACTTGCAAACTTCCAGTTGACATGGATTATCAAAGAAGGTTGCCCACTAATTGGATGTGACAGATCCAAAGCCAAAACGTACTAATCAGAGGCCTATGGATTTAACTCCATTTACAATATGGGCACGCTGGTCTTAAACATGAATCAAAATTCAAAAGAACAGCATGCGTTATGGTATCAACGATGATATCTAGATTTGGGTACTACTATGTATGGTAGTGGAATACAATTCCAAATTTCCTAAATTAAGTTGTGAAAAACTGCTGTGAGTATAGAAAAATTTAACTTAATACAATGGGATACTTTTTTACAACTGTCCATGTGGAATTGAAATTGCATGTATTAGCGTTATTCGAAGCTAATTACACTAATCATTACAAGTATCTAGATGTGCTAAGATTCATCACCTTCAAGATCCCATTGTTCTACCATACCTCACATCACATCACTGATGGTTAGATACTAGGCTGTAGGCACTGCTTTCTTGCCTCCACGTACCGAGTTCCTGCCATGTCCTCTTCGATCACCATTCTTTTCTTCCTGCTACTGCTTTAACCCAGTATTTACTGGGATTTAGACAAGTCGTATTTGTGTAAAGATAAATAAATACAACTTAAAATGATAGGGATAAATGTGAGTAAGTGATTTATCTTCTGTGGACAGATTTAAGCTCTTAAAACATCAATAGTTCATTTCATTCTTACATCAGTTATGACACTGTACACTCGTCTATGGAAGGATTAACCTACCCACATACATATCCAAGAATTTCGGAAATCGCTTTGTTGCATTTGTGTTTTGTATGCATATCTGCATTTAAATTCCATATTATAGATTACTTTTCGACTAGCCTTCCATATCAATATTAGTCAGGAATCAGAATTCTGTTGGCCTGTAACAATCAAATTTCTGCTCCAGCATCTGTAGCTTTAAAATAGCAGATAAGTTCTATATGCTCTTCAAAGTTGGCAACCTTACCCAATTATTTCACATGTCACTAGACTTCACAGATGTGCCTCTGAGG
>BMK_Unigene_030593
AAAAAAAAAAAAACGAAGAAGAAGAAATAATGGCCACATGTCTTTCTGTGTCTAAAAATTAGACGTATCCAAATCAAGACCACTAAAATTGGCTGCAGCTTAACCTGTGGATGCCCATTGGCCCACCACATTTAAGAGGGCTTTGGAATACTTGTTGTATCTAATGATATTAATTAGGTTCATAGCAGAATGTAGTTTCAAGAATTGGAACTTTGGAAGGCAGTGGAGTTAAATTTAGATTGTGTCCAAAACCAAAGCACTAGCTCATGAGGCAGTTGGTTGCTATGTATGTGTTGGCTCATGAAACAAGTCACGGATAGAGGATGGTGGTGTGGCCCAATCACCAAAAAAAAAATGAGGCCACGGACTGTTTGTCTGCAGTTCTCCTCTTGTGGTAACCACTCGGTCAAAACCTTACCCCAATTCATGTTAGAATTTCCCCCAGTCCCTTTCAACAATGCGCTGGGGGAACACCCACCATTTACCAGAAGGCACCCACTGTGCACAAAAGCCCAACGAATTCAATGCGCATGATAGCACCACCAATCACAAAAGCATAAAAAGCAAAATCTCTATGGTAACTAGCAAAGCAAAAAAGTAAAAAGAACCAGTTTGCAGAAATTACCGGAGCAGA
>BMK_Unigene_030594
CAACACCTACCTTTACACTTCACACATCGACGATCCTAGGATTGCGACACAACTACAACGATGTACAAGAGAGCGCTCACCACCCAAGCCAGTCGTGCACTTGCGACAAGCGCAATTGTCCGACCAGCTTTCACACGATCTATCGCACCAGCAGTCTCGTCTCCAGCATCACAAATCGCCCTCAGTGGTAGAAGGAGTTATCACGAGAAGGTACTCGATCATTACAACAACCCACGAAATGTCGGCAGCATGGCAAAGAACGACCAAGACGTTGGTACTGGACTCGTAGGAGCTCCAGCATGTGGTGATGTGATGAAACTTCAGATCAAGGTCGATCCAAACAACCAAACAATTGCAGACGTCAAGTTCAAGACATTCGGATGTGGTTCGGCAATCGCAAGCAGCAGTTATCTGACTGAGCTTGTGAGGGGGATGACTTTGGAGCAAGCAGGAAGGATCAAGAATACAGAGATTGCAAAGGAGCTGTGTCTCCCACCAGTGAAGCTCCACTGCTCAATGTTGGCAGAAGATGCCATCAAGTCCGCCATCAGCAATTACTACACCAAGAACCCAAATGCCAAGCCTTCTGATCTCGCCGGAACTGGCTCATCAATGCCAAAGATTGAAGTTGAGACCATCACAGAGCCAGCTCGACCATCTGCCGTGGCTGCATAAAGATAGGACGAGAAGAAGAGCAGTGGTCGATTATATTGCATTTGCAATGGCGTTCATGAAATTGGTGGGATGATGAAGATTCCAGTATCAAAAGAGCTGTATTTGCTTCAGAATACGATCGTTGACTGTACACATTAAGTATCCTGATAC
>BMK_Unigene_030595
CTCCCTTATTATATAGATATATATGAAATAGTAACTCAAAAAGATTTACAGTGTAATGATCTATACTGAAATAAAAAAGGCCTCAAAACAAAGGCCTAAACAGTCAACTCATATAAGATAAAGGCATCAGCCCTTAAAGGAAAAAACATATCAACAAACAGAAGTAATAAACAAGGATGGTCTCAAAACTCCCCTCTTTTGCTAGGTGGTCTGCTTCTGAATTATCACTTCGCTTATTGTGATGAAATGAGACATTAAGATTCTCTGAATTCTGCCTCTTCTATGTTATCTGCAAAGAACCAAGGAGGTGGAGATGCCTGCGAAGCCCATAGAATAACACATTTGGAGTCCCCTTGATCCCCTTCAATGAGTAGCTGCTGATTGCCGAAATAAGACGCATCCCGAAAACCTATGTTTAGGGAGAATAGTTCCACTTTGTTGATAGAGCGAACTCCTGCTGGTCCCAAGTAAGAGAGCAGTATTCTACCTTCTTCATTATGAATGACACCCCGTACACCAGCCATTCCCGAATTTCCCAAAGCACTTCCGTCAAATTTTAATTTCAGCACACCTGAAGGCTGAAGGGGGAGGGAGCCACCTTTCAGTTATTCGTTGTCTGTGCAGGTAGGAAAAAAAGACTTCCTTCCAATTGCGTAAAATGGAGTTTGCCAATATTCCTTTGAAGTGTGGTAAACATGAAGCCCAAGTAGCGACTAAATGTTTAATTTTTTCTCCTAATTGGTAATCATTAGAAGATAATCCTTCAAAACATCTCCTATTTCTCTCTTTCCAAATCCAAATAGACCACACCTCTGCCAAGAATGAAAGCTCCCACGTCATCTTACCTCTTTTTTACCCTACTTCCATCTTCCCATACTCAAACAGGGATGGTAGGGAATTAGGGAGAGGTCCGTTATATACAAACCACCACAATATCAACTTCCATAGGGACTGAGCTAATTTGCAATTAAGTTGCAGGTGGTCGATGGATTCCTCATCCGCCAAGCACACCGGACAAGCATTGACAATCATCACATGCCGACAAAGGATATATTATGTATTATTTAAACTATCAAGATATCAAACTTATGAATCATATGAGAATCTTGTAAGAGTGTAATAGAGCATGCCTATCACTAGAATCAAGTTTTTTAGATAACTAGTTTGGATTTATGTTGAATGGATCTACTACAAAAGCAGTTTGCCTATTAAAACAAGTCGGAAAGTTGAGAGAGAAGATGAAATTTTTACATTTGATTTCACTTAAAGTGGGAAACATTAAGAGGATGTTTGACATTTTCATACCCCATTTACACTATAAAAAAGGGGACCTTTGAGGGATGACAGGTGGAAGATAATAGGCAAAGTATGGCGAGCAGTGGAGGCCATCAAATATTCTCACATGCTGGGATTTACTTCCAAAGGAGAGAAGATGAGAAACGATTTGCCATCAAAGGTAGAAAATGATGGTCACTTGCATTTATTTATCACAGACCCCTCGCTTGTCAACCCTTGGATCAATGCCATTTTTTCCTTCTCAATGGGAAAATGCATATGCCCCCCTTGGGGCCCACTTTTACCTCCTATTTTCATTGTATAAAGACAACTTGACAGTAGATACCCCTGGTGCACTTGTTTAGTAGGTAGCATGATGCAACCTGCAATCTCATGGTTGTGACAATGTTGATGTATGTTATTTGGAAAATGATGTGGTATTGGTTAGTAAAAAAAGCAAGTAAAATGATGAGCAGAGAAGAAGCTTTTGAGTCAATTGTGAGGGAATTTTGCAGAATAAATATAAAATTATGGAGTTCAAGATTAGTGTAGAGAGCACAGAGGATGAATTGGTTGAAGTGAAAATAATTAGGCACCACTTTGTGATGGATTTTAATATCTAAGAGTGATGACAGATGACAGCAAAAATGGAAGGTTGAAATAGTATCACCACAAGGTGGGCAAAGTGGAGATAAACTAGTGGATTATTGTGCAATTGTCGAGTGCCACTTTGGTTAATGATGCATTTGTATGGGACAATGACGATACTTCTTTTTTTAGAGCTGAATGTTTGACAATAAAAGTGAAATTTGTGTTACTGTTGACTCTAAATATGTGACGATAAAAGTGAAAATCATGTACTGATTTGGTTGGTTTGTGAACAAACACAACATCCAAAAACATAGGGATTAAAAAAAAAAAAAAACGGAATAGGAGGGGGAAATAGAAAAGAAAAGAAAGCCTTGTATCATGTATTTATTATTATTATTATTAT
>BMK_Unigene_030596
AAACTGAAGAACCTCAACTATTTGTAAGATCAAAGAAATTTTTGAAAATAATTCGGGGCCATGCTCTGTGGCAAATATAGAGTTTGTAGGCATTTTGTAATTGGTGCATGTGTGACCCTTGGTGCACTCATGATGTGCTGATGGATGTCCCAAGATTCTATGGTGGACCTTTTTGGACCATTATTATTTTCTTCTTAACCGTCCATGGTGGCCTATTTATATATTAGGTTTCCAATGAGGCTTTATGTACTTGAGTGTATGGAGCAGGTACAATGGTTCATCACATCAACAACCTAGATACCAACCATGGGTCACGCGTGTATTGAGTAGAAAACATGTAAATTTGCTGCAAGGCAATGCCCTATGATTGCTTTTCTTTTAGTGATTTGATTTGTGTAGCTAGTGCTTGAATTGAAACTAAGTTTCTAAGGGAAACAAAGCAAGCTGGGTGTTCTGGAAAAGTTTTTTTTTTGAAAGGTGTTCCGGAAAAGTTTACATGCTGACCACACTCAAATTGGGATTTGGCTTGTGCCTCCTGTTTCATCAGCTGCATCGTGCTTAGTATGGGTCCTAAGCCACAAATCACATTGATATGAGAGCCCATTTTCACTGTTTGTTGATCTTTCTCATTCAATTCCACTGCTGTCAATATCCTTTTCTGTTCTAAGTTAGTTGACTCGCTGATTGATCAGTTTACATCGTTCAACAGTGAAAGATTTCTTCTGCTGCGGATCCAGAGTATGAGGCACTTAATAAATGTTCAGTTTGATAGAACATTAAATTCTGTCCAATTTGAGTGTGGCACACCAGGAATGCCATGCCCAGGATAGATTTCCCCTTCTATGAATATCTCTGAGTGTTTGATCTAACAGGTTGTTTTTTGTTTGTTGTTGCTTTTGATATTGTCAGGCGACTGAATAATAACAGCCTTT
>BMK_Unigene_030597
GAAATATGCCAGTGAATTAAATTATAACATAGAACCAAACCAAGGATTGGTCAATAAATATCTAGTATATAAGTGAAGACTGCATTAGCTAGGATGAATAAATATAGAGCTTTAGGACCAATATTATCTGCCTACAGATACATGGGTTTCATTAGTAAAAATTGGGATGAATTGGTTAATTGATTTGAATTTAGTACAAGAAGAATGATCAAAATGACAAAAGGAGGAGTGTGATCCCTTTCTACTAGAAAAAAGTAGATAATTAAAACCATGTAAATTACTCAGCTATCAAACTTATGAACTATATGATGAAACTTTGGAAGAAAGCAACCGAGCAACACTTATGACATGAATAAATTATTTTATAGAACAGACTGAGTATATGATAGGTAGGTCTAGTACAATCCCATTTTCTTATTAAGGTGATTCAGGAAAAAATTAGAGAAAAGAGGAAAATATTGTATTTATTGATTTGGAGAAGGCTTCAGATAGGATATTGGCATAATTAACTTTGCAGGCATTAAAGAAAAACTAAACACCCTTACTAGCTAGATTGAAATACATATACATACAGTCAGAGGGGCAATACCGATCATTGGAATTGTGGAAGGGTGGCCGGTGTCTGAGTTCCCAAAAGTGGGATTGCACCAAATTTGTCCTCTGGTCAGCAGAAGATTGGCAGATTAAGACAACATTTGGAGTGCAAGTTTAGTAGATTTGAAAGTAGAGAAGATGAGTTCATCAAAATTAAAATAATTCAGTACCACACTGGATCTATTTTGATTGACAATGAGCAGAAATTAGAAGAAGATGGAATGCCTGAGCTAGATATAGCAAATAGGTTCAACAGAAGATGGGCAAAGTGAAGAGCGAAGACATGCTAGTTAAGCGCTATAAGAACACCAAGTGCCCATTGGATTAGAGGGCAGCTTCTATAAGACAATTGTTAGACTCTCTCTATTGTATGGAGCTGAAAAATGGGCAA
>BMK_Unigene_030598
CATGGATCTCTTTGAGCTTCAGGTAACTCCTTCTCCCTCTCTCTGTCACTAATCTCTCATTCTCCCTCTCTTGCTAGGGTTTGTGCAGTTTTTTCTCTTCTTTTTCTTCCTCTCTTCCTCCTTTGCACATTAGGGTTTATGTTTTAGTTTTCTTTTTTCTTCTGAAGTGATGATTTCAGTGCCCTTTGTTGTTCTATTAAAATTGAAAAAATGGTGATTGAGAAGAATATATTTTCTTTTTTATTTGATTTGATTTTATTTTATTTGAATATGTTTTACAGTAAGTAATAAATGGGCTGCTTTTACTTGTACCCATGCTTGTAAAGTAAAAAGCCTCACTTCCTGTATGATATTTGTTACATCTACTTGAAAATACCCCTCTTTTTCTGAAGGCAAGAAATAGATACTATGTAGGAGATCAGCTACATAACTGCATAAGCCACTCTCATCATCTAGTATTCTGCTATAATAGGCAGCGAATCAAGAAATCAAGGACAAGCGCGGCCCACCGTATCCGTTTCTATGTGACTTCTGCCATCTCCATGCGATCTGCAGGCTCTGCTGCAGATCTGTGTATTGGGCTGTCCAATTCAGCTCACGATTGATCTTGGAAGGGTCACTGTAGACTTCGGCGTAGTCTCCAGGACGGCGGTCGAGGTATTCAACTTTAATTTTTACACCGGTTGCTTTCTTGCATGCTTCCACAAACTCCTTCACTGATCTACCTTTGCCAGTGCCAACATTGTAAATGCCAACTGTCTTGGGCCTTGCCTTGGCAAGAGCCTTGACATGAGCATCAACTAGATCAGTCACATCGATATAGTCTCTTATACAAGTGCCATCA
>BMK_Unigene_030599
AAAAAAAAAAAAAAAAAAATTAAGCAGATTTAGAAACAGATTTCTATGTGGCCCAAAAAAGCTCAGCGTTGTGCAAATAAGCCCTAGGGTGGCATTTAGAGGCAGAGAAAGTGGAAAATGGAGATTGACATAGGGCACAAAGTGGCGTTTAGCTTAAATAATTAGGTCCGCTTAAAGGTCAGTGTCAGAGTTTTCAAGGGACCCAGTGAATTTATTCTAAGTTTTGAACAGCCCATGGACTCTTAAAAGGACTCTTTTTAAGATCAACATCTCTCTTGAATTATTTTTCACTATTTTTGTTGAAATTGAAATTCACCAACATAGCTTTGTTTTATGTTACAAACCCCAGTAATAAAACCATGGTTTTGAAATACAGTTTTGAAAAAAGCCGAAAGCTTTTCCTGCATCGGCTGCTAACATATTGGTACTCAAACTAATATATCATCTTCATATGGCTTTTTTTTTTTCTAAACTCCTAAAAATAATTAAGAAACTAAGAATTGAAAAAAAAAATACAAATCTTCATTTTCAACTAATCTTAAAGTGCTTTAGACCGGAGCGGAACTAGGGGGCCTAGCGGGGGCCATCCTTTTTCAAAATTTCCTCCTCATTTTCCAAAAAAAAAAAAGACCAAAAGCAATATTCTTTCTCCACTAAAAGACAAAA
>BMK_Unigene_030600
AAAAAAAAAAAAAAAAATAAAAAACTTTGTTGTTTCACATTTTCAAGTTTTTTTACTTCCAAAGATTTTAAAATCTTATCATCTTACTGTTCAAACTTCTCTTTTCAAAGAAAATTTATGATTGACCAATTAAACTATATTTCTGTTTTCTTCTAATCCCTTTCTGCAATCTGAAAGATTGATTGATTGTTTCATGAATAAAATGCCTTATGAATATTTTATTCTGTTATGAGTGGAACCAGTGGCAGTCTTGTTAGTAGTGTCTCTTTTTCTACCAGACCTCTGGTTCTCTTTCTCATGTGTCTGACAAGAGAAATGAGTGATGTAGAGCATGAGAAGCTCTGCTTCTTGTAGATTCTCATGAACATCACCTAGAAAGCATAAGAGAAAAGAACCCATCAAGGGTCTGATCAGTTCTCACTCCATTGAAGCACTCCTTAAAGATCCCCCAGATAATCCCAACTGCTTCTTGTATCTGGGTGTTGCCGTTTTGGACCTGTTATTCATGGAAAAATGGGAAGCAGTTTTCTCTTTGGTGGTCTTGTTGTTCTTGTTTTGGACTACTGCTAGTGGTTTGCTCTCTCCCAAAGGTGTTAACTTTGAA
>BMK_Unigene_030601
GAAGGCCCACCCAAGTATTGGAGCAATAGCCACCTCTAACATCCATCCTCAGCACCTCTGCAACCATCGGAAAATTATACATTCTCCATTCAAATTTGATTCCATCTTCACCATCTACATCATTGACACAATCCATCCTAATAGAGTGTTTTAGCAAGGTGGTACCTTTCATACTCTCAAATCAGCTGGGATTTCATTGGAACATTAGGGTCCATTGTTAATTTTAGTCACTTTGTATCGTCGGAGAAATAGGCGACTGTCGGAAAATGGAGTCCACGGCGGCGACATATGAGACTGATCTCAACCTCAGGGCGACTGAGCTTAGATTAGGTTTGCCGGGCACAGATTCATCGGAAAAATCGACTACACCTCCGGCGCCTAGGGGCAACAAACGTGCACTTGGGGGTGAGGAGTGTAGATCAAAGAGTGATCCAATGGAAGATGAGAAAGAGAGTGGCAATGAACCACCTTCTAAGGCACAGATAGTGGGGTGGCCACCTGTTAGGTCCTTCATGAAGAATAGCCTTCAAACAAGGAAGATGGAGGCTGAAACCACTAGGATTTACGTGAAAGTTAGCATGGATGGAGCTCCTTA
>BMK_Unigene_030602
TAGATCATATATCTTATGCAGAAGGATCTCCTAAAAATGGGAGACATGGATGGTTTGTTCATTGTGGGTCCCACTGGCCCTACTAGGACACTTCAAGTATTAGTATTCTGCAAAGAATCTGGTCTATTAGATGTTGTTACCAGGTCTGAGGATTTGAAATGGGAAATCAACAATTGAATGAACTAATGCGTATTACTGTATATAATACTTTCAGTTTTTACTATCTTTTTTACTGATACATTTTTCTTATATTTTAAGTTTTCACCTTACAAAATTCCAATATGTAACACAGAAATTTCAACTAGGTTGGTTGTCCAGGCTTTAGCCAAATTTCATCTGGATCAGGTCACTCAATCTGTGGCCAGGTTGAGTTTATTTAGGCGTGTTCCCAGTCAACCCACTGGATCAGAAAACTATGGAATGTGAAAAGGCGCACATTGTACTTGTCAGTGGCAAGGAGGAAAAGAATGAGAAAAATATAAATATGGCACATGGAAAGGATGTCTAAAATCCTTAAAATCCTACAAGACGTATTCTCTACCATTTCTGAACCTGGGCCTCTTCTCTTCCCGAGAGAATTTCCCAGAAAATCTTTTCATTTTCCGAGAGTTTCTTACAAACATCAACTCTGCTAGTTCGGAAGAACTAAATTAAGAACTGCTTGCAAATTGTTCTCTTCTTTCCTTTCTCTAAAGAATTTTAGGAAAGGCACAAAAAGTTATGATGTTATTTTGGACATTGTAATGACTTTTTTCTTATTTTGGTCTTGTTGCTGTAAGTAAATTCTGCAGAATGCAGATGTTGGTATGAAGAATTCAATTTTTTTTTTGGAATGTAATTGCTGGGTTAATGTAAAGGTATTTGAGAGTTGTTTTGCTGTCTTACATTTCTAGAGAGGATTTAAGAGAAACAGAAAATGGAAAATAAATGTCATGATTTTGAATTCCAGCCATTTCTGCAGTTCTTCTATGATCTGTTTTATTATTATTATTATTGTTGT
>BMK_Unigene_030603
CTACCGAATGGAATGCAGCTCCAGGTAAAGTTATTGAATTCATGTAGAAAGTTCCATTTATTATAAAATGATGCATTTTTCTTAAAAGAGGAAGATAGGAGCCAGACAAGAGCTTACCTGGTGGTCATTTGATGTCAATGTAACAATGTATTGGCCACTGGGAATGCATGCTGCATTTGGCTTTGCTTCATGTATCTTCCCCCTTATTGGAATTTCAGCATATGTACTACTACACCATAGCTAATATATTTTTTCAATTGGTCCTTTTTGACTTAGAGATAAGAAGGAAAACCTGACCTTTTTGCTCAGCTATGGGTATGATTTGCATGACCACAGTCCACACACATAATTACATGTGCATTCTGCTGGATTCCTTTACTTCATTGAACCCTTGCAAAAATGACTTTTTCTGGCGTCCACATGCTCAAGAACACAGCATTATGCTTAGTTGGTTTTTAGTCCATTCTTTGGGAGCAAGTTATATAGCAGCTGCACTGATAGTGAGTGTGAAGGTGATCTGTGTCTTGTAATTGGAGATCATGGCTTTCAATTCCACACTTCCTGGAAAGCAATAGAAGGGCTCAAAAAATCTGTCACATTTAATATCCATTGTAGATCTATCAATACTGGACTGGAATTGAAAATTACCGATAGCAGCATGAGAGGCTAACTATTCTTTCCTTCTGCTGTATAATATTGTATAGTTACAAATCTGTTGGTAGCTTGAATTTTATTTTATTGTATTTATTTATTTTAACAATGCTTCTGTGAAGTTCGTCATCATGTATATAGGATAACCTCATTGTTGTTTCAGTGCTGATCCCATTTTATTTTGAGTGCAGTTGCTGTGGCAGCTGATGGG
>BMK_Unigene_030604
GTCTATATCTTCTTTTTTTAATCTTCTTTAGTTTTTTTTTTTTTTTCAGAAATGGCAGATTACCCTCTCATGTTTACTATAATTAGAGAACAGCAAAAAAATCTGAAAAATTATAAATAGTCCATGTACATCTCTCAAAACTATTTAAGTTTCCCACGTGGAGACTACAACTGCCAGGTAGTAGTAGAACTATAAAGTGCATTAGCTGAGAATCTCCAACTGGTGGCAGCTCAAAATGAGAAGGAAAGCAAAGCCTTTCCATGGACAAAATTTGATCATTGAAAGGAGGTAAAAGTCGCAAGAAATGGCAATGGACCAGCTAGGTTCGCTTGTACAGACACAAGGGACAACATAGTTACACCTAACACTTAACACAGAGAGAGACATCCATATGGAGCTCGCCCACTCCAAAGAACACCTTAATGAAGTGGCTTTATCCAAAAAAATACTAAATAAAGGCAAGACAACGTAGCTTAGACACAACAAAAATAAATAAATAAAAATTAGCAGAAAGGAAACATAATGCTCAAGTCAAAAAGAAAGATTATAATACCACAACTACACTAAGGAACAGAAAAGCTTAGGTGAGTGTACCTGGGATCCATATATGGGCAAAG
>BMK_Unigene_030605
TCTTCCATGATTGTTTTGTTCAGGTAAATTAAAGAAATGGCTCATGGGTTGGGTTGATCAGGGCATTCTGATTGGGAGAAATTGAGAAATTCATGTTGGGAGAACTTATCCCAAATTATCCCTCTTAAAATTTTTGAAACCTCGTTTAGAAGTTTTGTGAATTTGAAAGGTTAAAAATGCTGCTCCACACTACTACCATTTTTTGAAATGATCAAAACTTTATATTTCCTGAACAACAAAAGGTATCTTTCTATTAAGACTGGTCACCTTTTTCCTCAGCGTTCTTTAGTGTTTTGGTTTGAATGGCAGTGGGGGAAAGAAAGGTCAATTTTGAAAAAGAAATGGTGTTTTCCCAACGTTTTATCTTTTGCAAAAGTACTGGTGGTCCATGTTTTTTTTAACAATCTGAACTTCACTTTGTTAACTAATTTGTGTGCTGAATCATGATGTGTGTTTTACATATGAGGGTAACCATCTTTTACCATGCCGACATGTATTTTCTCAAATAAATCTCTCTTGCCATGACCTCCTTTATCAAAAAACTTAGTTAAAAGAATGAGAAAAGGACATGAAGTGCAAGGAATTACATTGAATCAGTCAGCAGTTAAGAGCTGTTTTGTCAATTGTCATTTTAGTTTATTGGCCTGATCTCTGAGATATATATTCTAGAAAGAACAGTGGTCCACTGGTTGAAACCATTGAACAAAGGAGCTGATTTGTGTGAAATCAGGAAAATATATACTATCTTAATTGTGATACCATGTGCTTTGGATTTGTAAAAAGTATTGTGGATATATTCTACGTGTGTTCTGATGTGTTGGGTTGTGTTGGTGTTACATGAGGCATGGACTCCTTGTGGCTTTTGGACTTTCTGATTAGATCCAATTGGAGGGTTTATAGTTAAGAGCCTATTTGGATGTGTTCTCAATCCATGAATCATCCTGGTCATGTATTTGAAGTGTGATGTTTGGTTGGATAATGGCTGTCTGATTAAGAATAACTGCAAGACTTGTTGTCTTATTCTTCAACATTTTGATAAAGTGTCATATCAAAGCATGAAATGAACAGAATGCATGATAAGTTAGAAACTTTGTATTTTCATTTGGGTTGTAGAATTCTCCTTCCCATTGTAGGCTGAGCTGTGTAGTACAATTGGAATGCAAGGTAGGAGACATTGCCATATTTATTGCCGGTATACAATCAGTGAAACTGATCATTGATATGAATTTTCCAAGCTATGATGTAGGATTAACTATAGGATTTTCCTGGTGTTAGTTTTCTTTCGGTGAATGGAGCATGATATTTGAATCAGGTGCAAATTCAAGAACTTTAATTTCTGTGTCTGTGGGTGGAGCAGTGTACGAGAGCACCAACCTTGTTATGCTATGATGATACAGAGTGATAGGTGATTGAGGCAGTCAACATTCAGCCCTATGCAAATTAGTTACAAACCTAACTTTTTGTTGGCAAAATATTATTTCAATCTGCACAAGTTGTACTTATGTTAATTTTTCCCTTTTCTTTTTATCATTCTGATTGCTGTAACACCACGAAGTGTTGTTGTTCCAATAACTCTTCATTTGAGAGTTATGTTTATTATGTGATTTAACTTCAAGCACCAGATATCATTGTGGCTTAGTTGTAAATGGGCCACACCAACCCAAGCCTAGGTTCAGGCCTAAGTTTTATTCCACTTGGGCCTGACATGGACTTGAGCCTAGCTGGAAATCAGGCTGGGATCA
>BMK_Unigene_030606
TGTCCTGTTTTGTTTTCTTTTTTGGTTTTTAATAAAGCTTTTTTGTTATAGAAAAAAAAAAAAGAAAAAGAAAAAGAAAGCAAAGGCTCCTATGCTGTCACTAGTAGATTTCAATAAAGTGTTCCAGGTGGACTATGAAGCATCACATATTGGCATAACTGCGATGTTGAGTCAAGAGGACAAAACCCTTGGCATTCTACAGTGAGAAATTGAGCCGGGCCCTGACTACATATTCCACATGATATCGTGTTCTTTATATACATTGTTTCTACTATTTGATACAGCAAGAGTTTGTCCTATACTGGGACATGAGGCACCTGAGTACCTTAATGGACAGCAGAAATTAAACCGACAACATGCGAGATGGGTGGCCGTTTTGCAAGAGTCCGCTTTTACTCTTAAGCACAAGTTAGGGATGCATAACAAAGTGGCTGATGCATTAAGCCACAAAACTTCTCCTCACTACCTTGTGAGTGAGGGTTGTTGGATTTGATCTTTTCCCTGAGATGTTTGTTGATAATGCAGACTTAGGACAGATATGGTCAGATGTGCAAGGTGCTACACAGGTGAGTGTTTTATACATCATCGTTTTCTTTCTAGGGGGTTTGATGGTGAAAAGACAGTTGCTTTAGTTGAGGAAAGTTACAACTGGTCGAGATTGCTGCGATACATGTCATGGTTTATGGAGAAGTGTTGGATTTGATAGATGGCTAAGGGACATATTCAGAACACCAGTTAGGATTCTCCTCATCTAGTACTAAAAGCACCTTGGGAAGACATTAGCATGAACTTCATGTTGGTCTTCTAGAAAATCAGTTATGTATGGATTCAAATTTTGTTATGGTAGGTGGGT
>BMK_Unigene_030607
TGAGATCATTGCTCATGCTGTAGCTGTGGTAGCTGAACAAAGATTGGGGCAGTCCTAAAGACTTCTCTTGTTTTGAAAAGCTAAGAAACTCTTTTATTTCTGAAATTTACCGGTCATTCAAGCATTTCGCCGTTTTTTCACAAAATTTGTAAAGCTATAGTTTGTAAAGTGAAGAAACCAATGTTTGATGGGAGACAACAATTTTTTTTCTGGATTCTCTTAACAATAACAAGCACGCCTTAATAATCTCCCTTTATCTAGCCTATTAATCGTCTACTCTCATGTATTACCTATTGTCTATCCTATAAATATATAATTCCAAACGACTAAATTTCAGTGAAACAGATCCTGGAGATCAACAATATCAGCAAGAACTCCAGCTGCAGTAGTGTCATTGCCAGCACCGGCTCCTTGAATCACCAATGGTAATTCTTGATAACACCTGCTGTATATCTCAAGCACATTATCACTTCCTCTCAGTCTTCCCAAAGGAGAATCTTTTGGAAGCTCTTTGAGTCCAACCTCACACCTTGAGCCCTCAATCATACAGACATATCGAAGAACATTCCCATTTGAAGAAGCCACTTTCACTCTTTCTTCTATACCATTATCAAGAGATGGAAGTCCATTGTTTAGGAAATCTTCCACAGACATTGTATTAGGTCCCATTGCATCAGGGTACAAGCTATCAACCTTTATACTATCCAAGTTGATACGCCATCCAAGAAGCCGAGCAAGAATCAGAGCCTGATTCAAAAACCATTCAAGTACCCAGTCAAAGTAGACCTAAATGGAATATACTTCCTCTATAAGCCTGGTTCTATATGAGGAAGGACAGAGAATGATCCTATATGAGGAAGGACAGAGATCAATTAAGTGATACAAATAAATATCATATCCATGTGTTGCTTGATGCAGCTGGTCAAAAAAATAAAATACACATACATATGTTGGTAGGCGCTAGGGTCCCCACTGTAAGCGACTCACTGCAATGGCACTTGATTGCAGTGGAAGGCAAACAAGGGTTCCTGCACCAATCTTTCTTGCCACATCCATTCCACCAAGGTCATCACGTGGATCTGGTTCTGTGTACCCGAGGCCCTTAGCCGCTCGAACAACTTGACTAAATGGCTTGCCATCTTCTAATTCGCTCATCACATAACCTAGTGTACCACTTAAACTTCCGACAATACGATCAATGGGGTCTCCAGATGCAATGATACGATTCAATGAAGTTATTACAGGAAGGCCAGCTCCAACAGTAGATTCATATCGAATGTGTCGCAAGTGAGAGACTAGTTTTTCATAATCCTCCTGCAGGCAAGCATACAAGATTTTACATAAATTGTAGTGTAAAGAGTTCAAAAATAAGGAAGCGAAGAAAGAAGTATTCTGAACATCATAGTTGCCAAATCCTTTTCATTTTGGAAGTTTAATTGTTTCATGTGGGCGTTCCATTTTTTCCAGCAGTAACATTCAGTGCTCTATTTAAAATGGATGCACGGATAGCACTGGCAGGAAACTTTGAAAATTTTGTTTAGACCATGTTGTAAAATAAGGGTTTTACTCATTTTCAACCCTCTTAAGACATTGGGATGGAAACTTCAACTACAATGCCTCTAAGGCACTAAGAGTTACGGCCTTACGGGCTACAATGATCATGAATTGAGGAAATTTTGAAATAATGCCCAACGCACACATACTGAAATGGACAGAAACGGCAAAAACACCAGAAAAAAGAAAAAGAAAAATCGCGGGTTACACTCCAGTACATATGCCAAAATATAGTTCAGTTGTTTCAACCCAAACAGAATAGAGCTAATAAATATTGTCATGATATTTGGCCGTGAATAGTCATGAATAAATACTCAGCTGTCTTATTAACTTAGAAAAGGCATTACAATTCCAGATG
>BMK_Unigene_030608
AAGCTCAGGGATGCTGTTCATGATGTGAGTTTCTACTTTCTACTTTCTTGTATGTTAACCCCTACAAGGAATTAGTATTTAGAATGGTCCTACATTTGTTTTAAAATCATGTTAAAGCAGAGTTGAGTAGGATTCAAGTTTGAGTTTACACTCTAGACTTCGTCAGACTAGCCTTATTCAAAGGACTCAAGAGCAGCTCCAGTCAACTTGACTGAGTTGAGTTGAGTTTAGTTGGTCTCTTTTGATGCTCCTCCCTCAATTCTATTGCACATAAGAGCTGAGCCAGCCCAGTATGGGTTTCAGTCCTCACCAATTATTTTCATGTGTTGGGCCTAATCCAAAGATTTGGGGCCGAAAACTAATGGGTTTTCTCGGACTTGTGTTTTGTAAAGGTCAACAATTAATGGATCATCTGACTAAAATCAACACAAATGGCCCAATATTTGTGTAACTGGTCTGGCCTAAAATTCATTTTGGCCCATAGAATGTACAGTTGAACTAGTCTTGGTATATCTTGGACTAGCTTTGATCGGCCAATGTGCAGCCCTACATTTTTTTTCCCCCCACTTAACTCTTCTTCTTTCACTTTTCTAAGCATTGGGATGTATCATGTATGTGGCCCTAAAATGCTAATGCAATGCAAGTATTGCTGCAAAAGCTGACACATGCATGCATATGGATTTGTAACTTGATTTATTTATTTGTTGGCAGAATGCAATATGTAATGCGAGACC
>BMK_Unigene_030609
CTTTAATAATTCTTCCACGTCCTATGAAATTAAAAAGAAAATACAAAATCTTAAGCATAGAGAAACATACATGTCAAAAGAACGACTACATTGATTCAATGGGAAATTACTACAATCTCCTTTCTAAGAAGAAAGTCCAAATCAGTATGACAGCAAATCTAGTCCATAAACATATGCTAAATTTCGTTTTTCATTTTTATCCCTAACTCATTTCCATCTTAGTTTAATAACAAATTTTATTACAAAGTTAAAAATTAAAGTACCAAAACTTGGTTTCCAAGCTACCCTCTATACCAAAGATCATAATGGCTAATAGTGTTTACTTTCCCATTCATTATGAGAATCATAATCCCTGTCTGACAAATTTAAAGTTCCTCTTTTTCTTGTTTTCTTTTTTTGAAAGGCAAAAGAAGACATATACATAGAACACCCAAGGAAGGGACCCTCATAAAAAAATATAAGACAAAAACCAGATAGGATTGTCCATGGACCCAGATCCGGCCCAAATCCACCAAGCCTAAATTCGACAATTGAGAAATCATTGCACCCAACAGGCAGGGCCCGGGCCCTGGCCCAGATGTAGAGTCTAAATCCCTTATCGGTTTGGACTTTGGCCTTGCAGCTTCAGGCCCATCAAACTCTAGGTATAGATTTTTTTATTATATATATGGGAAATATTCTGGTGCATCCAGTGTGCACGGCTTACGGTGCATACCTGCTGCTGGGGCCCACCGAGCAAATACCAACAGTTCTTCACTAAAAACCATCACATCTATACAATATAACAATAAGAAAGAACTCTGAATTGAACTGCCGAATGCTGGAACCACTACTGTAGAAAACATTATGAGCAAACATTCCAAAAATCATTCAATTCACGAAACATTAGGTAAAAAAGGGGGTATTTCCAAGACAACAAAGAGTCAATTTCATGCTCTAATTTATCAAAGAAACAACAAGAAAGTAGTCCATTTATTCCAGAAATCCAAATAAATCATCAAAAACTTTGAAAAGAAAATGATAATATACAATCTACAAGCAAGATGCTACTAATCATGTGGAAGTGCAGAACCAAAGAACTCCAAAAGAAAACAATTCAGACAAAACCTGCTTCACAGATGATTTTGAGA
>BMK_Unigene_030610
GGTTTCTCCTGGGCAGGAGCATTCTGTTTTGGAAGAAGCAAATCAAAGCATTCTCATATTGAAACAAACAGATCTTAAGTCTCTTCTTTGTCATTGACATGCCACTATGTATTAAATTCTAATGTACAGCAGAAAATAAAAGGTTAACAAAGAAACATACAGTGGCAATGAGGGAGGAAGAGGGGCTACAAAAATGCCAGCTAAAATTAACAATTGTTCCACTCTAAAATTACAAAAGCCTGTTTCTTGCATGGCATTTGTGAAAATTCAAGAGCCTAGATACTCCACAGAAATTGCACGCATAAAAACGAGATTTGCCATGAAACATATCCAACACTATGTTATTTCACACATCAGGTACCTTTTTTATTCTATGATCAGGCAGACACTGGAGCATTAATTCCCAACAGAAATGGATAGTAAATCCGAGGAATGGGAACTGTAACTGATCTACAGAGGATAGGAAAGAACTGGCCCCAAACTGGTAACCCTTAATAATCATTTCCATTTTCAATAGGAAACACAAAAATAGCATGGTAAGAATAGAGTTTGACAATGTCACTACCCACCTGGGAGTTGGTGGAGT
>BMK_Unigene_030611
TATGCAGAGCTAAGAGGAGAGGTACACACCCTTATGTCGTTATTTTGTGCTTGCCCTATGCTGCAATGAAGCTCAAATAATTTTTGTCAACTTTAACTCATTTCAAGCACTGATGAAACTCTCTGGGTCCCAAGGCTATACACAACATTGTAGGTTACATATGAGTGGGAACCATTGTGTGTTTCCACACTTGGTTCTTATCGGTAGCATTTTATTTATAAAAAGAGATCATATTACAATAAAGAGCTGAAGAGAGAAAATAACGAGTCTACAATGGCAAGAAATCTATCCCTCATTACTCCATCCTTTGTGAAGAAAATAACAAGCTGAATGAGTTTATGATGTTATTTTCCTGTCTAGGGATGCTTGCGATTTCACACTTAAGTGAGACATATCTCATCTCATTTATTATGAAATGTAGGCATCGTTCCTTGTCCCTAGAACAACAGACTTTCTTGAGTGCATTCCTAGAATGAGAATCACGCTCCGGATCACTGAGCCAGAGAAATGTTTCAGGAACAATCCCTTCAACCTTGATACTGATTATCATCTGTTATCCTAACCAGGTAGGAGAATTTCAAGTGCATG
>BMK_Unigene_030612
TTGGAGTTCTACAAATGGGATGGAAACCTTTCCCAAATGTTGCAGAATGTGAGAGAGATGCTCAACAGAGTTGCTGAAGTCATATTAATCTTCCATTTGCGTATCTTTACTTACCCATGCTTGTGTTCATCAGTTGTTATGTTAGGAAAAAAAATCAGTTATTTTTGTAACTCTATTTCTAAACTATCGACAGGTGATCTTTTTCAGAGCTGGTGAACAGAAGAGAGACCATTTCTTGGAGAAGTTTTCAACTACTCAGGAAAGATAATTCGCTTGATAGTCCTGACACACGGTTAGATAAATGATGCAATGGGTCTGTTTCTTTCTTCCAACTGTAAGCTGTATTCTTTTCTCTGTTCTCATTCATAAAAGATGCTTGTTGACATGAATAAACCCGGTCTGCACTTTGGGAAGCTCTTACTCCAGTCAAAGTTGTTTGTTTCCACCTGATACATGTTGACATGTGGAAGTCGGGGTGAATTTTGAAAGATCCACACCATAGTTTAATAACTTCCTCTTACCCGAGTCTACTTGTAAGTGGGGCCAAAATCTTTACATTTCAGACAGTAAGACAAAATTTTGGCGGGATTTTAAAACCATGTTCTTGAGCTCGTTTTGTAACCTCTTGTTGATTGGGTTGCCCAAAATCTTAGTTGCAGCAGCTCATCACATGACAGTGGCATGCAAGTGTGTTGATCCATGCAGACAATTCAAATCATGAGGC
>BMK_Unigene_030613
GATCTTTGGAGGATCATTTACATGGTTAGATTGCACGTTTTCATCATTGCAATAGTGAATCTTTTATTATGTACTAATCTATTGATTGAATCATTTCGTATATCGTTTATAAGTAGCATCGCTTTGGATAAGCCAATATGCAATTTAGAGATGATATCTGTTTTGACTTTATTGCTCTTTAGCATCCTTTTGTTGAAAAGGTCTTTAATACACTATAATGGTATATTCAAACATTCTCCTATAAGTGCATTACAGAATATGATGCATATGACTCTGGTGGAAATAAACAATTTTATTTTGGGTGCTAAACACCCATTCCTATGCCTATATACGTACATTGATGAAAGCATGCATTCCCACAGTGTGAGTATATATATTCGATTGGTCTACTTTATATTTATACATGTCTATGTAAAAGTATGGAGCAAATATAACTGCAAAGAATCACTTTTTTAACACTAATATCAGGATCTTTATCACAATCATGATATACATATTATAGCATATCCATTGAGACAGTGAATCCTCCAACAAATAACCCACTTGAGATGAATGAGATTTAGCAGCTTGACCTGTGTCCTGGAAAAAGATAGATACACCCATGGTTGAAGAAAGTGCCTATTTATCTCATTGTTGATAAGACTCTGCCAGTTACCCATGATAGAATGAAGTTTGGAAATGTACCACTAGAGCTCCAAGAAAGATCAAAAGATTCTAAAATGATAAGGGACTCATAGATGCCTAGTCCTTCGTTTGTTGATGTATGTCTTGTCAT
>BMK_Unigene_030614
TATATATATATATATATATTTGAGAAACAGAAATTCCAAAGAGACCAGGGTGTTTTTAAGTGGCTGTCCATATAATGGTGATGCATGGCATGTCGATAAGCTTGTGGCAAGAATACATATATAAAGAGGGGGTTGCAGATCAGCCACCCACTAAAAATAATTTCCACATCCGTCAGTTTCAAACACTTGGATCTCGTTACTAACAATGTTCAAGGAAGTTGATTCTCTACAGGTGTCCATCCACAACCCCTTTAATTTGGTATGACCAGTGGGCCGATTGACATACCACAAGTCGCTTGCCAATTTAAAGGCAGCCCCTTTGATTTTAGTTCAAGAAACCATTTTGCTAGCATAGCATAATTTCAGACAGTTAATTAATTATAAAGGGGCTATTTCAGTGAGGCCAAGTGTTAATCCATCTTGGTCTGTAACTGCATAAAAGATGAGACAGGCAATGAATAACATAAGCTAGAACAATAATAGCTCATGCAAATTAAGAGCAACAATTAAAAACTTGGTAGATGTAGTATTATCTAAAGCAAGCACATTTTGTCCAATAACCGATACACTTACAATTGCTCCATAAAATCCCGGCT
>BMK_Unigene_030615
CATCTCTCTCTCACCACCCCAAATCGACTTTGGGTTTTTTTTTCACAGTAATCTCCAATCGCAATCGGTTGTGGTTGCTATCTTTATCATCTTCCCATCATCTGTAGAAAAAGCTTGTACTCATCATCATCATCCAAACATGATGGCAAGTCCAAATGCATATTCAAAGGCCTTGTCATTGGAATCCTCAAACACCAGTGGAGCAAATACCATGAACCCAAACATGGGACCCCCTCATGCCCCCAACCAGCAATCTAGAGCCTTAAATGAACCCGTGGCTATACTCTGGGACATTGAGAACTGCCCGGTCCCAAGTGACGTTCGCCCTGAGGATGTTGCTGGAAACATCCGAATGGCATTGCGGGTGCACCCTGTAATAAAAGGAGCAGTGACAATGTTCTCTGCATATGGAGATTTCAATGCCTTTCCACGAAGATTACGAGAGGGTTGCCAAAGAACTGGTGTGAAACTCATAGATGTCCCAAATGGTAGAAAGGATGCTGCAGACAAGGCTATCTTGATCGACATGTTCCTATTTGCACTTGATAACCACCCTCCCTCCTCAATCTTGCTCATATCAGGTGATGTAGATTTTGCTCCTGCTTTGCATATATTGGGCCAACGTGGGTACACCATCATCCTTGTCATCCCAGCTGGAGTAGGTGTCTCATCCGCTCTAAGCAATGCTGGTAGGTTTGTCTGGGACTGGCCCAGTGTGGCCCGTGGGGAAGGTTTCATGCCACCAAAGGCAGTCATGTCTCGTGGGCCTGACATTACTAGATATCTAATGGGCTGTCATCTTGGTGAGAATCCAGATGCTCAAAATGAAGCAATCCTCTACAGAGGAATATCACAGAATGAGTCATCCACAGATGCCAATATCAACCAGATGTATTCCTTCAGCTCTTCTCATGTCTCAAGGGATATCTCAAGAATACCAAACTCATTTTCTGACTACAGAAGCAATTTGATTGGGGCATCTTATTTTCCTGCTTCTAGATGCCAAAGTCTTCCGTCTACTTCGAATGAGGTTTTAACCGGTGCTTTTGCTGGCAATGGCAGTGAAACACATGAAGAGACATTGTGGGTGCAGCCTGGAGACTTCCAGGGTTTGAAGGGCCAATTGGTGAGGCTGCTCGAGTTGGCAGGGGGAAGCTTGCCTCTTGTGCGTGTTCCAGCTGATTATATTAAGATATATGGCCGGCCACTATACGTGGCTGAGTATGGTGAATTTAAGCTTGTGAACCTTCTAAAGAAGATGGCTGATTCGCTGACCGTTGAAGGGAGCGGCAATAGGAGACTTGTTTGCCTCCGCAATTTCCTTCTCAGGCCCGAAAGAGTGGGCCCAAGTGCTCAATGGGGTACAGGATTGAAGAATAATAAGGAAATTCAGGAGGAGAACATGGATGTGGTTGCAAATGTGGACATGGTTGGCTCTTCAGATGATTTTTCAGACGATGAAAGGGTCATTGGACAAGATGAGAGGAACACAGAGACTGATTCAGGCCCAGCACATGAATTCAATAAGCAGATTGAACGTTTCAAGCAGGAACTGCAAGAGCTTCTTGTGAGCTACTCATGCAAGATTCTGCTGAGTAGTTTTAAAGCTTTATATGAGCAGCGGTACAAGAAAACTCTAGACTACCATAGCTTTGGAGTTGATGTATTAGAACAGCTGATTGAGAAGGTCAGAGATGTGGTGGTATTGCATGAAGAACAGTGCAGCAAGAGGAAGTTCCTTCTTGCCAACTGCTTCAGTCACTAGAGATTAACATAAACTTGGCTTGGATGACATGGTCTTTTGGATATCAACCCCCCTTCATGCTGATGTCATTTGAATTACGCACTTTCCCAACCATTTAGAAAAAAAGGTAACTGTTTCTCTCTTTGAATGTGCTCAGATGTCAGGGAAGTTGAAGAAGATGTGTTTGTTTTGTTTCTATTATTTTCGTTCTTTATACTTGTAACACAAGTCTGACGTGGATATGGCACCTATCTATAAGTGTCCCGATGTAAGATGTGGGCGATAGACAGCTACGGAAGTTGTATTGCAATGGACTAATCATGGTTACTGATCAACCACTAATCGAGAATTTGTAAAGTAACTATCATTTTTCATCAGATGTCTCCAAAGAGACCATTTTACATCCTCTAGCTTATGATTTAG
>BMK_Unigene_030616
GAGAGAGAGGGAGAGAGAGGGAGGGGAATGTGCCAAATATCCAAATAAGGGTAAGCTTATGGGACAGGTCTGAGACTTATCCTCCAGATTCACTTCGTTTCGAAAACCGCTTCACAGTCGAGGTTTGAGCCTTTTCAACATTTTCTTTATTCATTTATTTATTTCTGGACTGCCCTTGTGACCAATTTTGACTGCAGGAACTCCCAGAATTGAGATGTTGATGCATGCAAAGCTCAATAGTAAAATAAGGAATCCATTATGGTGGATCTCATGCTCAAAACTCAATGACATCTATTCACCATCCTATCACATCATCAACATCCATCACAGTCCTAACATTTGGACCAACAAGGTCTAATTAATTCCTTAGATGTTAGTAAGGACCATCCATGTGAAAGCATGATCATATAGTTGAAATCCTAACATTTGGAACAATGAAGCCCAGATAAATCATTTGACAAAAGGGGTGAGCCTCTGCAAAAGCATGATCATATCATTAAACCAAGTATTGTAGGTCCCTATTTGTGATATGATGCGATTCGTCGTCGTCGTCGTCGTCATTATCATCATCATCATCATCA
>BMK_Unigene_030617
AGAGGAGGAGCAGGAGGAGGAGGAAGAAGAAGAAAGAGAAAAGAATATAGAGTGATGGATCCTTTCTCATCTCCATCAAGTGGTGGATCTTCATCACCTCCTTCAACAGAAGCTCTCATGGAGCAGGTCAAGAGCCAGCTCGCTCAAGCTTATGCCGAGGAATTCCTAGAGACAGTGAGGGGAAAATGCTTTGCAAAGTGCATCACAAAGCCTGGGACAAGCTTGGGTGGGAGCGAAAGTAGCTGCATCTCCAGGTGTGTGGATCGCTATATTGAAGCAACTGGCATTATTAGTCGAGCACTTTTTAGCTCACCGCGCTAATATCCTGATGGGGCGTTCACAGTTCCCTGAGATTTCAAGAAACCTGCAGGTAGAAGGCATGCGATTAATCATGTCCTGCTGTATGCGCTTAAGCTGCTACTTAGCTTTCAAAATTTTGGATTTGCTTGATTTTTCCATAATTTTAATTAAACTGAAGCTACTGTTCCTACTCTGATTAGACGATGATTCTATATGCTCATGCATGTGCTTTTACTTCTTTAATGGAATCGGAGTTTATAAAGATTCTCTCTTGTCATTAAACTAAGAAAGTGCAAGGCTTTGTGATTCATGTGCTTTTAGG
>BMK_Unigene_030618
TGCCGCCTCCTCTAATTCCGCTGTAACTCCATCTGTCTCTTTTGTCTTTCTTGTTGAAAGAAATCCATTGTGAATGACCTTTGCTGGGGATGAGGAGGGAGGAAATATACCTGCCTAGGACCCAATGGATTTTTAAGAGCAGAGTCGCCACGATCAGAAAGAACCCATTGACCTTCACCATCATAATAATAGGATTCCTGTGATTTTTTGGTTCTCGAGGGTGGGTCCTATCATTTTACATAAACAGGTCCACCTCTGAGAGTCCTGCTGCCATCAAAGAGACAAGAAAATCATACCAAAGATTCTCATTGATTTGCCGATGCTCAAGAATGATTTCAACTCTGCGAGATCTACCCTATTGACCCATGGTGCTTTTCTCGTGTTATTCTTGGTTCTCATGACAGACTGCAAAAGTCTTTCCTGAAACACTATAGGCTTTATGACCCATGTGAAAGGTGTCGGTCCTTTGGGATATGCACTGGCCCTTTCGACTCGCCACAATCACCAAATTCTTTAAAACAATTGCTGAACAACCAATACTACAAATCATCACAATTCACAGAGCTTCTATGAAGAATATATGGATTTTTCTAGAAAGATTTGGGTGGAAGGAGGAGATCAACGTGACTTTAGAAAGAGATTTTTTTTTTTTTTTTTT
>BMK_Unigene_030619
GGCATAATGTCCCTCCAAACACTCCAATTTATCAGGTAAACAGAGTATAGTCAGTCTTTAGTGAATAGAATCAGCAAATCTCAAATGCACAAATGAATCTGACAATTTCATTTGCAAATTATCTACACTTGGAAAACACCCAGAAACTTCCATTCATTTCATCACCACTAGAACTCTAATTGTCTTCTCAAAACAGGAAAAAGTAGAAATGAAGACAGGCACAAAATGTAATCAACCTAACAAAATAACCAATAAACCAAAAACCTAACAGAACCCCATCTGACAAGCGATTTGTTTAGTCATGAAAAAACGTCTTATTCCAGATTTCTCTAGAAAAACCAAGTGGGTAACCTTGAATATGACAAAACACCCAGCAGAAAACAACAAGAGGAAAGTGGTAATGTGGGGTTCATGTTAAGAGTACATAGGAAGGACGTGAAGTTAGGGAATTGAAGAATACTAAAACATCAATGTCTCCAACAACCCAAACGAGTGGAAGAAAAGTAGAAAAGAGGGGAAAGAAAAAATATGAAAAATGCTTGATGAGCAAGAAAAGGAGGAAAGAGAGATTGTCAAGGGACCTCTTTTGGCAAGAAAGCGCATTGCTTACCTCAAGAAGAAGA
>BMK_Unigene_030620
AAAAAAAAAAAAAAAAACTGAACTCTTACTTTTCTCGGCACACCATAAGTACTCTATATTTATTTATTTTCTGTTTTCATTTTCTTATGCTCAAAACCAACCCCCAAAATTTGATGGTATGTTGATAATTAGCTTCCATCAATATTATCCAAATAATGATATTTGTGACAATTCTGTGAAGTGGTAGTTCTTGGTTGCAGTGGTTTACGCCTTGTTGCAATTCACTTTTATTTTTGGTAGGTAACCAAAAATAGAACTTTTGAGTAGTGAATGTGATACTGTGGAGCATTTAAAATAGCTTCTGGTTAGGCATCTTCCACTTGGAAGGAGGTCCTGAGGTTGAGTTTGAGGTCTATGTAGTAGTTTGGGTGTTGCATGAACTGACAATGTAATGATAAATAGTTTTTTAATTCCTTTGAAGCAGTTTCTTTAGACTCTTTTTTTTTTTATGCAGCTAGTTTAGTGGTAGTGTCATTTTCCAGCAACTGTCTCAATTAATTCTAGGTGGTAAAAATATCTGGTTAAGTGTTATTATGCCTATTATTTTGTTCATGAATGATTTATAGCAGGAAGGAAGCCATCACAGAGTTTGGAAATAGAGACATGGCA
>BMK_Unigene_030621
ATAGTCACCAATGAAAATGTCCACCTGCATGCACCAAAAAAGATCATATAAACAAGTCAATACCTGACATCATTCACACTTTTTTACTATGGAAGTCATTTTCATACCATTCTTGTATTTTCTTTCTTAGGTAGAAAAAAATTTATATCGCAAAAGTGAATGAATTGGCTTTCTTTCCAAACTTTTGGAATCAATGCAAATGTTTAAAGTCCTCAACTAGGAGTGAAAATAGGTGAAAATTTGAAACATTACAACATAATTCAAAAAAATCAAAATGCTGCAGCCTCCAGTGTTCCATAAACAAATTGTGCTTTCAGATTTGTTTGAAAGCTCATCATAAGAGACAGTTTTAATAAGCACAAAAGACTGTAGCTTCTCTGTGATGAACTTGGGGAGCATAAATTCAATTTTTGATAGTTAGAATATTGTTTTCATGAGTCTGCAGTTCCAAACTAGTAATTACAATTGTGACTACCAGGATAAAAGGCAGAAAAATGCTATGCACAATAATCCAGGGCTTGAGTTTGTTCATCTTGGGTCCATAGTGTTCTAGAATGATAAGGATCCAAAAACATCCTAGATTGGAAGATCCAAGCCCTCCAATATAATTGTTCCTTTTTTCGATGAACACAGAACATTTCCCAATTTTCTTTTTAAAATTTTTAAGGACATCAATTAAAGATTTATAATCTCAGTTAGAAGAGATTAGTGGTGTATGATCTCCAAGGCGGGACCCACCAGATGAATGGACTGGATCATCAGATCACTGGGCCACTTTTACTTAAGAACCATGGATACTATACAGTATGCACATCCTCATGTTGAGGATTGTATAATGTCTCTCCTGACAAAAGCTAGACTAAAAAATTTTCACAAGTAGAATCACAAAAAAATGAGTTTTCCACCAACTTTTTCGAAGTTCAGTAACCTTAGAAAAAAACTACAAATTTGTTTTTTCCAAGTTCAGTATACTAAAACATCCTTAGAAAAAAAAAAAGCTACATACAAGAAATGAAGTATCTTGATACAAGATGAACAAAGACTTCCAAAAGAACTTGTTATTTATTGGCTTACTGAGTATAGAAGTAAAATATGC
>BMK_Unigene_030622
AGAGAGAGAGAGAGAGTAGATGCTTTGAGGGGGTGCTGCAGATGGGAGTACTTTGATGGAATGAACTAAGTTTACTGTTGCCTCTTGGGTGCTGGTTAATTTCTCTTTTAAAGGCTATTCTTTTGATCAGATTATGAGGAATTAGAAGGAAGTGGCCGGTTTATGTTAAGTGCTTTTTTTTTTGTTCGTCTCCTTTTTTTTCGGTTCAGTGTTTTTCTATTGTTTTTGTCATTGTTTGGTTGGGGTTGGTTGTTTGGTGTTGCAATGTAAGCTTGTCAGTGTAATTCTCCTGTACAGCTCACTTTAATGAGAGTTACCATTTAGAAAAACAAAAACAGAGAAGGGGTGTAAAGTAGTTGCTTTTTGTATCGACTTTACTTTACCACACTTTACCATGCATTTATGAGGTAAAGAAAAGTGGCTTGTGGTAAATTATTTGGTAAAATAAAGTGGCAACTGGACTTGACTTTACCACACTATTTTTTCATCCAAACATGATAAAGGAAGACTACTTGACCGTTGGGCTTACCTTTACCGGTGGCTAAACAAACATGTCTGGCACACCTTTTATCCTCTTCAAAAATATATTGCAAGTGCATATAAATAGAAGTCTTACACTATGTACACTATTGGCACAAAATTGCATAAATAGAAGTCTTACATTTATGAAATGTATTGTTTCATTTTGTTTATGAAATAAGGAATAAGAAATCTTTTTTTATATGAAGATTGAAGTAGAAAACTAGCCAACATGTATGTCTCTCTCTCTCTCTCT
>BMK_Unigene_030623
CAGGTATTGTGTTGCTTCCTTTTATGTTGATGATATGCTTATCATAGGCGATGGTCAAGAAGAAATCTGCTCTCTTAAGAACTTTCTCAATCTACAGTTTAACACGAAAGATATTGGTCCTCTGCACTACTTCTTGGGCATAGAAGTTGCATGCTCTACACAGGGCTGCCTTCTTACATAAAATCAGTATCTTGGAGACTTTTTTGGTGAGCAGAGCTATCTGTCTCCAAAAGGACCAAAACAATTATAGTTAACACTCCACTTGAGCTAAACCAAAAGCTCTTTACTTCGGATGGCACTCCTCTCATTGATCCCACTTACTATAGCCAAATTGTTGGCAGTCATGTCTATTTGACTATCACTCGACCTGACATTACTTATCCAGTCCAAGTAGCTAGCCAGTTCGTCTCCGCTCCTACTTTTATCCATTGGGTTGATGTTCTTCTGATTTTGTGCAACCTCCAATGGACAATGAATGCCCTTTTCTTCATTCCGGTGATATCTCTCTCTAGCTCACTGCCTACTCTGACTCCAATTAGGCCAAATGTGTCGGCACATGCTGATCTACTATGGGTTTCGACAACTTTCTTAGCCCTTTTCAGATCTTGCCTTAGCTCACAGTACTGCTAAGATTATTTGGCTTCACTAGCTTCTAACCAATATGGGCAATTCTTTACGTGTTCCAACTCCTCTATATTGTGACAGTGCCAATGTTCTCAAGATTACTCACAACAATGTCTTCCATTTACGCACCAAGCATATAAAGATTGATTGTCAATTAGTTTGACATCATCTTAGCGAGCAAACCACCCTTCTTCGTGCTATCTCCACCCTTCGTTATTGTGAGCACCAGCTCTTGTGGGGCCCAAGTTGGGGATGGGACCGGCAACAGGGGGCCGGCCGGGATCTCATCAGCCATGCTTGATCCACGGCCCACAAGTTTTCACCATCCAA
>BMK_Unigene_030624
AAACTGTTTCCATATATCCATATCTGGAAGAAAAGGCCAATACATTGTTTAATGAGTTGAAGTTTACATGCAAATCTCAAGAGAGTAAAATGGAAGAGGGGGTGGTGGGTGGGGTGGAATTGGAAGGTTGGAAATAAATTTTAAATAAAATACTTATTATAATAATATTAAAATATAGAAAATGCCTCATTTAGTATTGTCGCTTTAGGCCTCAAATTGTTTCGAGCCAGCCCTACTGCCAAGCATAGGACAGCTGAATCTTTTGTTTTACTTCCCCCTTTTTCTCCCCACCGTCTATTCTTCCCACTTGTTTGCATATCCTCTCCTATTCATGTCAGAGAACATATCCTCCCACAAATTCCATGCCCGGTTTGAACCAAGTCTGTATCTTCCATACCAGTCTTTTGAAAAACAAAATAACCCACTTAGCAAGGGTAAAGAAAAGAACCTTTCTAAACTGGTCATAAACTCCAAAACTGGTATGAACAGATAGATGGTTTAACCATATTTATCTCAAGCCCAAAAAAATTTTAAAATTATTTCTTATATACAATAGTCCTCGGTGAAACAATTTAAAATAAAATGATATTATGATACTCCAATATCCTTACTTTTAATATAATTTACTTGCACTGACATTTATAAAAAAAATAAAAATAGAAAGAATGATACTCCACTATCCAATATTCGTCCAGACTCTGGAGTGTGGAGCCACCCATGATATAACCAAAAGCAAATGTTGTGAACTAGCCATTCAGACATTTATGGACATAAATGTAAACATTTAGCAACAGCTATAGTGATAACCTTAAATTGGCAATTGATATGCGTCTTTTGCCCATATCTACATTCAAAATGGAAGAAACAAATAAATGTTAAACCAAATACCAAATGAGAGGCATCATCAAAGGTGTGACCACTTGGAATTCAACCACCACTGCACCTGCTCCCAAAAGTCATTATTCACTTTGTGCTCTTGGGAGACTTGTAGAAACCATCAATGATGCTCTGATAATACTTGAGCAATTGCGGCCGCTTTTTCTTATAGGTTGGTGTGAGAAGGTCCCGGTCCATGTCAAATGGTACTGGGTCAAGGTGGATAGCTTTCACGAATTCAAAACCTTTTAACTTCTTTGCTTTTGCAATCTTAATTAGCTCCCCAAGAATGTACTCTCTTGCCTTCGGATTCTCACAGAGGGCAGCAAAATCCCCAGTTTGGCCATTTTCTTCAGCCCAATGCTCTAGTGCTTGTTGGTTGGGATTGACAACAGCAATAAGGAAAGATTCAAAACTGTTTCCATATATCCATATCGAGTCAATTTCAGGAACTTGCCCATAAATGCTCTCCAAATTTTCAACTGCAACATATTCTCCTTGTGCAAGCTTGAAAATATTTTTTTTCCTGTCAATGATCTTCATGCTTCCATCCGGTTGCCACTCGCCAACATCCCCTGTGTGGAACCATCCATCAATCATAACCTCTTTAGTGAGGTCTTCTCGTTTATAATATCCAGAGAACAGGGTATTTCCCCTTATGCAGATTTCTCCACGTGGTGCATCAGGATTGTTCGCATCATAGCCCATTTCAGGAACTGATTCCAGGCACACATCCACATTTGGTACAGGAGGGCCCACCGTGCCAAGCATTGATAGTTCATTTGGTAGCGAGACAAAACTCCCCGCACAGGTTTCTGTCAGACCATATCCTTGCAGCACATGAGCACATGTCACCACTCTTAGAAAAGCTTCCACATGCGCAGCAAGTGGAGCTGCACCAGACAGAATGAGTCGTACTTTTCCACCTAATCCTTGCTTTACCTTATTAAAAATTATTTTGTCAGCAGTCGGTGATGCCTCTTCATGTTTAGATCCCTTCCTCATGTTACGTTGTTTGTATGCGTATGCCATGTTAAACAATGTATTCTTCAAGAATCCTCCTGAAGCAATCTTCTCAGTCAGACCTGTATAAATACGATCCAAAACACGTGGAACAGCACAAAAGATAGTTGGTTTTAGCTCCCCAATGTCTTCAACCAATAACTTGACATCCCCACGCCAAAATCCAATTGAGGCACCATGAGAAATAAACAGCTCCTCAATCACCCGGTCAAAGATATGTGCCAGGGGAAGATATGATAAATAAACATCATCCTCAGTCAACTGTTCATTCACAGATTGAAGCAGCTTTTTTACACCAGCAATGAGAGTAATAATACTGTCGTTGGAAATTAGGACCCCCTTAGGGTCACCGGTTGTTCCACTTGTATACATTATTGTACAGATATCACTTTTCTTTGTCACTGGAAGATCAAACTGATTGCTATCGCCCAGTTGCAAAAACTCATCCCAAGAATATATTGTCAATCCAAACTTTTCAGTCTCTTCTCTTTCTTTGGCTGCAACCTTGCCAAAGCTCACAATGGTTTTCAGGAATTTGGCTGCATTAGGAAGTGTTTTCAACAACTCAGGAATCTTCTGTTCCTCCACAAAAGCAAGTGAAACCTCAGCATGAGAAATTACAAATTCCACTGCACCAGCACCGAGGGTGTCATACAAAGGAACACAATAAATCCCGTGCGCATTGCAGGCCTCCATACTCATAATCCATTCAGGACAATTAGCACCATAAATCCCACATCGCCCACCCTGCTCAAGCCCACAGTTGCGGATGGAATTCCCAACTTTTATCACTATGTCATACACTTGTTTGTAAGTTAGCCAAACATAACCACCTGGCTTCCCGTCGACAATCTTGCGATGACCAAGCATCTTGTTTTCCGGATTCTTCTCCACTGAAAGGCGGAAAACGTCCCAGCAACTTTCCATCCCCTCGATCGGCGGCGGGAATCCGTCCTTGGCGAAGAGGCTCCTGTAAACAGGACCGACGGAAGGCCTCCCGTTCGCCGCCTCCTTCGCTCCCTCAACCTCCAACAAGTACTTCATCTCTTTTCCCATTTCCACTGTTGCTCGTTCCGCAGAAAAAGATCAATTCTTTTCCCTCTTCGTATATCGATTCTGAGATCTGAAGATCGATTCTACTTCTACTTCTTCTGCTTCTTCTTCTTCTTATATGGAGTTGGAGATTGATTGAAGATCTGAAGAGAAGAGTAGAAGAAGAAATTCTCGATTTTGGTGGCCAAAGCTATGAAAATGGAGAGAGAGAAAGAGAGAGATGTAGGTGGTTTGGTTTGACTTAGAACTTTTGTGAATGGCGCAGACCGAGAAGACAGTTTGCATTAATATAGCAGTTGTGAGATTTGCTCCTCTGCCACAGCAGAAACCCTACATTTG
>BMK_Unigene_030625
GAAAAAGAAGAAGAAGAAGAATCCAAACAAGTCCGACGAGGATCCTACTCCTACGCCCAAGTCCTCTTGATGGATGAACAAATGGTAATTTTGCTTAAAAACACTGTAGCTAGGTATAATTTGCTTAGAAGATGCTTATGGAAGTCTTAAAATCTCAAATGCAATCAACTTATAAACTAGTAAATAAAGAAAATGTAGGAGTCTAAACAGACTGCTAGGTCTGCTATTTGATTTGTATTTCTTTCTCCTGCCAGCCTTTTGAATCCAGTCCTATCTAGGGTTGATCAAAAAGACAAAAGAGGAGGAAATGCAAACACTCAATTTGTGATAGTTTCTTAAGTGTAAATCTCGTGCTTCTCAGCTTCCTTTTCATTTGTGCTTATGCCTTTTGGAATCTTCGTGATATTGTGCCTTCCATGTATGGTCTGTGATATGAATGAAAGACTTTCCATGTTACAACAGTTCAGTGGAGTAGAAGGTGAAACTTTTCATGTTAGCTAATGTAAGGACTCATGGCATTGTCACAACATAGTATTCCTAGTCAAAATGAATAGAAAAATGCCTTGGTTGGGTTTTGTGCTGTTTCTGAAGAATGTAAGTGG
>BMK_Unigene_030626
GATTGATGGATGGTTCCACACAGGTTTGTCTATTTTGACATCTATGTTACTCCAGAAACACATAAAGACGATCGCTCGAAGAAAAAAAAACACACCAAATGCATAAAGATGTGAATTGTCTTGATATGCTATATGTATTCCTTTTAAAATCGGGCCCATGATCAGGTGATGGCTGACTATTGAAATGATTGGCCCTATTGTGAATATTTGGGATGCCCCAAAATCTTTCTTGAGTGGAAGATGCTTGCCATGTAATTCATAGTGAGGCGGTTAAGCACATGCATAGATTGTCTGGATATGAGGGAAAAGGCGATGCCAAGGATCTTCCTATTTGGAAGATTTTTGGGGGCATGGCCTATCATTTTTGGTGCCCAATAGTTACACTATCATGATTACCAGGCTGTGGTCTACTGGTACAAAAAGGAACATCACGAGGCGGTACTGTCTTGATGAATAAGGACCTGATAATTTGTCCTTCACTCTTCCCCTAGACTTCAATCCATTTATTTTTGCTTCTCCTTTGTTAATACCGATCCTTCATTAACCACACTGTAATGGTCTTTGGACACAGGGGATGTTGGCGAGTGGCA
>BMK_Unigene_030627
CTCCCCCCCCCCCCCCCCCCCCCATTTCTCTACCTGAAATCCAAGATAATCCTAGATCCGCTGTCGCCCTTCCCAGAACCTTAGCCCCTCTACCTTCTTCCAGCTCCAATCTCCACCATAATCCGGCCGGAATCCCAGTACCCCCCTCCCTCCTCACCCCAGCTGCTCTTTCCCCCTTAGACAGTGCACTCTCTGTCCCGTCTGGCTACCTCCCCCCAAACACCACCACCCCCCCCCAATGTCAGATGTCTCCTTCCATCCTCGCCTCTCGAATCACTTGAGTGCCCCCAGACGCATGTCGCTGGATGACCTGTAGCTTCCACTCCTCTGGTCTGTGATTCAGCTCAGGTTCAATTACTGTACAAGCTTCTGGAAAACATTCTTACCCACCACCCAAATCAACTGGCATCAGTTCCTTGTGCCCTCACAACCTTTTCCCAGTCTCCTCCTATCTCCTCTTCCCCGAGATCCTATGCCAGTCTTCTCGCCCCATCCCCTATCCCCCCTCCTCAAACCATTCGTCCACCCGCCTGGATTGAAGGGCAATTGACGATGAAGATTCCGCTCCATATGGTCAACCTCAGTAAAGAATCCTTTTCCTTCTCTGCAATAGGAAAATTTGTAGGGAGAAGGCCTTCTTTGGAAGCTCTGGAACTATGGGTTTAAAAATCTTGGAGGCTGTCTAGACCCTGTCTGATGTCCTTAATCGAGAAAGGTAATTTTCTTTTTCGTTTCAATTCCTCTGAAGATAGAGATAGTCTGGGTTTACGGAGTCCGATTTCCATGGATAGGAAAAAATTTCTCCTGCTTCCTTGGACCCCAGGTCAGGATGATAACTCTTAGCCATCAGTCACTCCAGTCTGGATTGGTCCGAAGGGCATCCCTTACCACTGCTGGAGTAGCGATATTCTTCTCTCTATTGCCAGTTCCATAGGCAACCCAATCCGTCTGGATGAAACTACAGCCACACAGAGAATGCTATCATTTGCTAGAATTCTATTCAACTTGGAACTGGCAAAGCCTTATCCGAAATCCCTGACTGTTGATCTGGAAGGTGACAGAGTGGTGGAAGTGGAGGTGCTATATGAGAACATCCCCTGCTCTAATTGCTTATCAGCTGGGCACCTTTCTACTATTTGTCCCTTCTCCTCTAAGCCTGGTCTGCAAAAATCTCCACCTGATGCTGCTCCGGGCAACCCTACTGCCAGCCAAAATTCGCCAGCGACCAAAGTCTCTTCTGCCTCATCTGACCCTAAGGATTCCTCTATGGATCTCCCTGACCTCCTCTCTACTGAATTACCTATCCCTACCACATAACCTCCCATTTCGGTCCTGCCCTCTCCCTCCAACACCGATCCTCTTAGAGTTGCCACTGACCCGCACCTTGCTCCTCTTGAAGAAAATCATGTGCTATCTCTGCTGACAAACCTCATCTATGGGATTCTGGACAAAATTTCAGCCCCTTCTCTGGACTGCTCCAATGCCTTCTCTATTCTGGAAAACTGCTCCCGGGTTGATCCCCCTTTCTCATACACCCATTCAAAAAACCTTGTAGCTGCCCAATCCAGATCCACTGAGATAATCAATGAGTTACAAACTTTTGGATCCATCCCTGAGGACTCTACTTTAATGGATCCCCCTTTTTCCACCAATTCGGACCCTGTTCCAGTTCCCACCCTCCCCTTCCTTAAAGATCCTATCATTGCTGGGAAAGCCTCCATTGTGGTTGATCTCTTTTCTTTTAAACCCAAAGGCAAAAGGAAATATAAGCCAAAAGGTAACTCCTCTCTGGGTCCCAAAACTAGAAGTTCTTCTGGCCCTCCTCCCCCTACCTTTCCAAATGTTTAAAGTCTTCTATTGGAACTGTAGAGGTATTGCTAATAATACCCTTACAAAATCTGTTCTTCGTCACCTTTTAGCCTCTCACTCTCCGGACATCATTTTTCTTTCAAAACCTAAAATCCCTCTGGACTCTTTCCATTCTTTTGGAGTCCAATCCTCAGGTTTCAACTCTTCCATCTCTAATTCTAACAGTTCCCTCTGGTGTTTCTACAAATCCAATTCTAATTTCTCCTTTTCCCTCATTGACCACTCTCCCCAGCATATCACAGTCAAAATTCTAAACCCTCTCACATCTACCCACTACCTCATTACTGGAGTCTATGGGTCTATAGATTATGGAGTCAGAAGGATCCTATGGGACTACCTGGTTACTACTTCCTCCACCGCCTCCCCTTGGTGTAATTGGTGACTTCAACTCCACTCTCCTAGCTTCAGAGAAACTTAGAATCCGCTTGTCCCCTAACTCCTCTCTTAAGGATTTTGGTGATATCACTACACCAAAATAGGATATCAGTAACGCTCAAGGTTTTTGATAAGTAACGGTTTTTAAGTGTAAATAGTTTCCTAACGTTTCATGGGCGTTAGCATTGGTTTTAAAGTGTTACTTAATTTAATAATTATTTTGTTCCACCATTAAGCGTTAAGAAAGCCTTAAGAAAGCGTTACTGTGTTTATTTTTGATGAATGGCGCACGAAAATCAATTTCGTTCCCACCATTTTTTCCTCTCTCCCGCGATCTGCACTCCCTCATTTCCCTCCCTCATTTCCCTCCCTCAGTCATTTCTTTCTTTCCCGCCTCTCATCTCCTCTCCTCTCCTCTCGTCCCTTTCT
>BMK_Unigene_030628
ATCAATCTCTTTATGTGAAATGGGCTGTAAATAAAAGAACTCAGTTCTGTTAGAATTAGAACTCAGCATCCTCAGTGAAATATTGCTCGAGAAAAAGGTGACCTTCACTACATCAGCATTCTAAACATCAGTTCGTCACAATAGAACAGACAAAAAAATATATATAGGGTAACATTCTACTAAGAGGGGCCTCTCACGGCTGCATGCCATGACAAAAAATCTAGGCCCCTTGTGGGCCCACTTGGATGCATGCCGTGACAAAGAAACTGAGGTTGAGATTTTGACTGCGTACCTTCTCTCCTTCAGAGAGGTCCTGTATTTATAGTAAAAGATCCTCTTATCAATTACAATAAATCAACAACTAATCACGATCTTTTTGGATCGATCATTATCCTCTAGATTTGTCTCTAGTCCTAATCAAGCAAAAGAAAATATAATTATAAAATGATACACTTGAGGTACGTTGAAACTAATGTACACCCACACCGCATATGGTAATCCGCAAGACTACGTTGTATATTTGATACCTAAAGACCCCTACGATTAGTATCCCGAATCAGACATGCCAAACAGTTTATTCATTAAATGGTCTAATTATTCAAACCATGGTTATCAGAATCCAACGATTCGTA
>BMK_Unigene_030629
CCGGGACGACTTCTAAATCTGTAAATCGACCATCTCAGAGGTTGAGCCATCTCACGCAGCCGGATTAAAGCATGGATCAAGACAGTTGACCTGGTGAGCCCCATTGGAGAGGTGGTCGCCAAATATCATGTCAAATAATACAGATCCCTATGCAGTGTCCTAATGTCAAACAAATGATGCTGCTCACTGCAGATGAGTCCTGCAACTTTGGCTAACAAACCACGGGCCAGTCTCTAGCCTGATTTTTAAGATGGTAAAGGCCTAGACTTTCAGTCCTGCAAATAACCACCTGCTGGGACCTGGGTTGAACTTTCAAGCCTTCATATATGAAATAATTGGTTCACAAATCAAAGAGTTAAAAGCAGCCATATTCCTAGTCTCAACAATAGAGAAGGAATGTTCCAAATTAACCCTTCAAACTAAACAGTGAAAAAATAAAAATAAAAAATCCAAGCAGTCTATAAAGGATAAACTGTCAGGTGTATGGGTGCTTTCAATATGAACATTCACAGAAATTTGGGCAGTCAAAGCATCACGCCATAGGCAGGTGGGGGCTTAGAATATTGCTCACTAGATGCAGCAGCTTTAGGAGAATCAGTCAGGTGAATCCGTGCATAATCATCAACCATTGCTCTTTTCTGTTCTTCCTCGGCCACGGCTACCTTCTCCTTTGTCTTTGATCCCACTTCCCCAGCCGTCTTGGCGACTTTACTGAAGGCACCGGTCACCCAGGATGCCCCAGTGGATACGAACCGGTTTTTGAGGAGTGCAGACCCAGCACTACTGACCTTCTGCTCGGCAGTTGTAAATGCTGATTTAGTTTTCTCAGATACCTGGAATTTCTGATCCATTTCCCTGAACTTATCATTGACAACAGATG
>BMK_Unigene_030630
GTTCAATGCTGACATACAAACAGGTGAAGATTAGTCCAACTTTCTCCTTTTAAGCCTTTGTGGCATTTCTGCCCCAACTCTAAACCACCAACCCCCATCCCCACCCACCTCTCCCCCCAAAAAAAGCCTATTATCCATGTAACTTGAAAGAGTCAAATGAATGCATGAATCTATGGACAGTGCCAATTACATAGTTATATTAAGTGCATGAATCTACGGATAGTGCCAAATACACAGTTATATTAACTATTAAGTGAACTTACATGTCCCACAACAAAAGGTAAAGGCTAAAACTTTCATAACTTTTCAACTTTAGATGTGGGGGTGGGGCAACACCTTAAATTACTAGGGACATGCTCGCGTGTCTTTGACCTGGTTTCCACTGGAAAGAGGGGTGTTACTTGCTGGTGTGGGTAAAAGAGTCATTTTGTGGCTAAATATTTCAATGGTTTGTCAATTTTGTGCAGAAACTAGATCTGTACAATCCCCCTATGAAAATGAGATCAGATTTATGTTTTCCATTCTTGAGCATTCATCATTCTCTCCCTTAATTTAAGCATACACCTCTACCCTTTCCATCGAAATGGGGACGAAAACAGCACAAACACGCCCTAAGGGTCTGTTTGGATGAGGAGAAAAGGTAGAGAAAGCATGTGCTTGTGGGCATTGGAAGTGGAGAAAATTGTCCGATGTTCAAAGTTGTGCTGTGGCAGTTTTTTCCACTTCAATACATGTGCTTGTGCCCCTAGGATGCTTTTTTTCCCACCCATTTAGCATGCTACACAGCATCTGTGGCATGTTTTGAAATCTTTTCTTATGTAGGAAGGGGCATGTCCACCTATATATTTTAATTATTTGAAAGGATGAAATCTCTGGGGTTGCATTTGGATTTTGGAGGGAAGTGATGGTTTTCTGTGATTTATACATTTTTGAGAATGCATGGAAATTGGAAACATCAGTCAGTAGAGTGCTTGTTTTTTGTGCCTTCCCTGTCAATCAGTATTATTCATTTCTACAAAATTTATTGTGGCAGAAAAGTTGGAAAAGCATTTTATAACCTATATTTTTATGTTATCTTTTTGGAAATGAAAATTGTATGATACCGCATGAGGGCATACTAACACACTCTATACAGGCCTTTTTGTTAATTGTCATGAACTGTAACTTGGTGGAATTCTTGCAGGGCTTTCCAGAGATTTTGCG
>BMK_Unigene_030631
AAAAAAAAAAAAAAAAAGATAACCCACAATTGAGAATTAGACCTTTTTCCAATTTTCAGTAACTGAAAGAGAATATTCTTTCAACTTCACAATCCAACAGAAAGAAATCTCCTCACTAGGGAATCCCTTCCCATCATACACAGAAACTCAGCTTCAAAAAGAAATGTCAAATCTGCTCCAATTACCAACTACACCACTTTCTGCTTTGTTAGCAATTAAAAGAAGATCTGATCCAATTTTCATAAAATCCAAAGAACCCCCAAGAATTCTCCCAACAGTCAGAACTCAGAAGTCCCCTCATAACAAGAATTTTATCCACCATGAGTACATATTCAAACAGACATAACCCTCAATAGAGAAGTCGAGATTTTCTCCAAAAACCTGCTATTTCCAACTGATAGGTGCAAGATTCTTCAATCAAAAACAAAACCCAGAAGAAAAAAAAAATCCCAATCAAAGCAAGCAACAAGAAAACAAAATGAGATGGACACCGAAGAAAATCACAGGCATCTGAAAAGAAATTGCTAACCAAGAAAAGACAAATGGTGGGGATTTAGATTTACCACGGATTTCCAGCAAAGAAGAATCTTGAAGGAGAAAGAA
>BMK_Unigene_030632
TAGGCAATGACTTCCTGGAGCCTTCCAAGTTCAAAGCAAGCCAAAGGAGATATCAATAGTATAACAACAAATGGTCAACTTTTGAGAGAGAAAAGACATATTATGCAAGTTAACTTATCAAAATCACAGCAGAAACAGGACTAACAAGTAGGTTAAAAGATCTCAAGTTAATACTTGCACACAATTAATTGTGCAGGGGTGGGAGAGAGAGTCTGGTTTTGGTATGATGGTAGGATGGGGGCAAGTCCTTTACATAGTCTGTTTCCTAGGTTGCTTAGGGTGGTGGTAAATAAAGATTCCTCTGTCAAAGAGTGTTATGCTGGTGAGGATGGGAGAGTGCTGAGCATGAGTTTCTGTTGTGCCTTTTTTCTCACGTTTTTATTTACAGGGATAAGGCAGATAAACGTATTTGGTAACCCAACTCATTTAGCAATTTGTCCATCATATCTTTTTTTCCTCGGGTCAAGGTTCAATCAATCACCCTCCATGCTCTTGCATTTGATTGGGCTTGGTTCCTCCTAGAGTGGTGGAGAGTATTTGTAGTAGTAAAAATACCAAAAAACATAAAATTAAGAAAGTTCATCAATATAACATAAACAGCAGTAATGAGATTAGTGAATTTTATCACTGAGCAATAGATATGAATGCCACTCCACAGCTTCTAAAATTTTAAGTGTGAACATCAGTTATTATTGAAAGGCACTTATCAAAAGGAATGACTAGCAGTGCATGCCACAAAGTTGACTCTAAATAGACAGGTTGAGGCTTTTCTGATGATAATGACTGATCATAATCTATTAGTCAAAGGTCAAATTACTCTAGAATTAAGGCACCTGCCTGATTTGACACAAACAACAC
>BMK_Unigene_030633
CTTAGTCAATTCTACATCCAAATGCATTCCACATCATTCCACAATTTGCAACATAATAAGAGAAATAATGACAATAGTGATGTATGACCACTTCAAATTTCAATCTTCCAAGAAGGAACGTAGCCATTGAAACTCAATTAAGTATCGAATTGACAACTGACATTATTTGCTTTAATAGCAAGAAAACATATGATCATTAACGAATTACATTCTCATCACTGCTTAGCACTGGCAATCATGATCTTTTTCAGTTAAAGGAACTGATAGATTTCTTGTAGTGATGGAACTCCGCCAATGAACTCAATTCAATGGTCGATGAATACTCCATTCAATTCCTGTCTCTTGCTAGTCTTCACTCCAGTATGTTGGGTTCTTCCCTATCTTGTGAAGAACTCTGAAGACTTCCTCAGCTGTAACATTTCCCGTCACAGTAATCTTGTTCAGGGTTGTGTCAAATTTGTAAGTTTCTATATCTTCAATCTTCTTGATGGCCTTCTTGATAGCTTTGATGCACCTGTTGCAGTGCATACCAACTTTGAGCTCCACCACCTGTAATACCCCATGAATTACCATCAATCACTCCCAATAGACAAATAAATGAGTAGATTTACTGTAGTGTGAACTGACACAGAGAAAGAGTACTTACAGCCATGGATCTTAATGTGTGAAGTGGGAATTGATTTGAATTTGTTTGAACTGAGAATGATGTTTAGTGTTGGTGATGGACTTGAAGTTAGTTCTTTATGGGAATCCGGG
>BMK_Unigene_030634
GTTTTGGTAATGTATGATTATATAAATTTACGATATTCATTTTTTTAACCTAATTTCTTTCTTAATTTGGGTTTGTGTATGTTTTGGTAATGTATGATTATATAAATTTACGATATTCATTTTTTTAACCTAATTTCTTTCTTAATTTGGGTTTGTGTATTTTTTGGTAATGCATGATTATATGGTATCGACATGGGGTCTTGAAAAACCCAGCTTAACAAACCTCCTAAACAGTTGTGACCCTTTCAAGTTTCAAGGTTCAAAATTAATATCTTGATTGCCCCAAAGGGTCTTGAAATCCCCAGCTTAACAAACCTTCTAAACAGTTGAGACCCTTTCAAGTTTCAGGTTTCAAAGTTAATACCTTAAATGCCCCAACTGAGATATTTGTTACGAATTCAACTAGAATGGTTAATGTGCTTGTTTAGTCAGTGGGAAAGAGGGTTTGTAGGCCTGGGAGAGTGTCACTTTTCAAGGGTCTGTTCTATTGCTAACTCCAAAGACAAGTGTGAACCTTTGATTCTTGCTTTGCCTTCTATTTTGTGATTCTACTGCTACCTCAGAAGGCAAGTGCAAACCTCCGTTTCCCTCTAAGTTGGCATTCTATGTCATGCTCTTAATCTTGCCAGATAGAGGCTTTGCATGCTAAAGTATTTGTATTCTTTGAGCAGTTGGATATCCTTTACTGGAGAATCTACAATCCTTTGACTGCTCTGGGCTTCTTGTTATATAGTAGAAAATGCCGAAATGCATACTGTAGTGTTACTAGTGTATGGTTTAGCAACCATCTTGAGTTCATACATTCCCAAGATTTGTTGTCTTTTCTGATATTGGAACTTAATGAAAGAAATTTATAAGCTCATGGAAGAGGGCCTTAAATGAATGCTTAACTCACACATTGTGTATTTCTACCAAAAAAACTCACAGATTGTGGATTGGACAAAAAATGATCTAGATTTAGTTGTGGAGTGTTTTAGAAGGGTGTGGCAAGACTCAAAATCTACAGTGCATCATCAAAATGCTCATGTTGATCTGAAGAGAGAACCAATGCTGGTACACTGGTGCAGCATGATACCTCTACAAGACTGATTCAAA
>BMK_Unigene_030635
TGTATTCAATGTCCAAAGGTTTCCTGCAATCATAACAAGGAGAGGGATAGAGAAGCAGAAGAAGAAGAGAATGGTAAGAAATGAAATAGAAGAAACCAACTAAAATTAGTAGATGAATAGATCTTTTCCCTGAATGTAAAGCAATAAATTGAAGAGTCTTGAAATCCCCACGTTTAAAAAGAAACAAATGCAACACATTTGCTTTGTTATTTTTTTATACATATATTCAATCTAAGAAAGTTTTTTGAAATCTGCCAGCTTTTTCTTTTTGCTCTTTTTGTTCTCCCGTGATTAGCTTTTGATTTTATTTTTCTCTTCAGACCTTTTTCTTGATTCTCGGCTCCACACTCATCACAACACAAACAGGGAAAAAGGCCCAAATGCCAGTTGCATACACATTCAAATCATATACAGAGAAAAATAATAATATTTTAAAAAAAAGGAAGTGGTGAATGATCATTTGGTCTGATTTAGTGTTGCAGTAGTACAATAGTGCTCGTCATGCTTCCCCCTAAAATCCCATTTCAGATCTACCTCCATTGAAGCTAAGTGCTAAAACACTCACCAGAAAGGTTCTTTGATGGCAGA
>BMK_Unigene_030636
GATGATGATCTTGAATTTTCCCAGTAAGATGATATCATTATGACAATGCTTTTATTGGAGTGTACTTAGTAAATGATTGGTTGTTACCGTTGGCCAGGAAAGATGCTACCTGTTCAGTCTGGCCCAAATCCACCCAAGTCTGAGTCTGATGACTGGGGATTTAGACTGTCAAATGAGCCACTGTGCCGGGCCAAAAGCCCAGATATGGTCTGCAATCTGGATTGGGCTGGACTCAGGCCTCGGACTATAGGTCTTCCAAACTCTAGCTATAGATAGATTTTTTATTATGTATATGTATATATGTAAACTTATAAATTTACAAAAATGTTTAATGTATATAATATGGTTTTTAAAATTTTCTTTTAATTGTAAAATCTTTGACTAAAAAGGGGTTTTCAACAGTCTTGAGCCTTGTTTTCACTCACATCTGAATCAGACTCAGGCCTTTAAGAGTCGGCTTTAGGCATACTATATTTCTTATTAGGTAGGTTCGTACTTTGGATCTGGGCTCAGACCCAAACCCAGTCTTGGATCATTCAATTCTTATTGGACCCAGAAATAGGCCCAGGAAGGCCCATTCGGAATCCCATCCTATGACAGCCCTACTCCCTGTGCATCTTTTTGCTGACTTATCTTTCAAACATGGTGTAGGGAACCAAAATCTGTTCGGGCAG
>BMK_Unigene_030637
ATACGTCCGGGATACGGATTCGGGGCCCTTAATCACGTGTCCGTGCTTCATAGGTCCCACCTATGCAAATATGCCAATTCAAAATGGGTTGCCATAAGATTTGTATTTTTCTTATTTAACAACAATTAACATGTAAACTATTAAGGTGCTTCTTGGTGCATATGTTGGAACTGTTTCACCTTTGTTCACTTGCTGGATATTATTTATTTTTGGTAAATTGCAGCATTTGAGTGTACACTGAATGTGCGAACCTGAAATACCAACCCTCTCATTTGCATCATTTACTCATGACTAGAAGAGGACACGAAACACTAAGAGCATGCAGTCTACATATCCCTGCAGCTCTCCAACAAAGCCTAGCCTTCTGGCTTAAGTCTTCCTTCACCATGGCTGTTTCAGTCTTCAGGCTATATTGATTGCATTCCTCCCCCAAGTTCCACACCACTTTCATCAAACTAGAAAAATCTAAAGGGCAGCAAAATAGATAATTAGCTCCAGAGCAGAACCTGTGCTAGTTTTCAGCACAAACTATCCAACCACCACCCCTTAAATCTGCATAGAATCTCCTTAACAGTACAACAGCTTGTTTAATCCTTATCATAAACGTGTTCCTCTATTTAAGTCCTCTATTTAAGTTAAATGATAAAAGCCTTTGTAGAAGATGGGAAACAAGACATGGAAAGTCGCGAGATATCATTATCTTGCACAATATTGACATCAAATGCAAGATAACTGTAAAGCTGCATTTATCACAGGCTTAAAGCAAATACAAAATTTTAATGCTAAAAAATCATTATGTTGAGCATCAGATGTAAAAAATAAAAAAATGACCAAACACCATGTGCACACCTGAGTGGCTCAAAGGACTAT
>BMK_Unigene_030638
TATCAACCGAACCACAAGTGAACCCCAATAACGAACTGTACTACTCAGATATGGAGCAAAACGCAGATGAAAATAGAATAAAGTTGCAGGCAGACTGTTAGATAAGAACTCCAGCCACAGAAACGCAACTAGATCTGAAATCTGAGTTAAACAAGTCCAGTCGACCTTGAGTGCGAGCACAAATCAGTGTTGTGAGGCCCACTGGATGATCATATGGGAGATCAGATAAGAAACCCAACCACAGAAACCCAACTAGATCTGAACTCCCAATAAAAAAGCTCAAGCCAACCTTGAATCTGAGCACAAATCAGTGATATGGGGCCCACTGGATGATCAGATGGGAGATCAGATCACACGGTGACCTGTGTCCCTAAAATGTGAAAAACCTATGACTGGAAATTTGACGAAAACTTGGGAGACCAAAATATTATACGGTCTTGATGGAAACTAGTTGCACAAAGAAAATAAGTACAGATAAGAGAAAATGTCCTACCTCTGATGATCAGAAAATCTCGAGAAAATATTTAGAATTCCTAGAATATATGGCGACCATGATGGAGAGATTTCTCTAATGTGGGATGATAAACAGGTGGACACCTTTGATCACAGCAGAATATAGTGCACAGAATATCAGTCGATCAGCACCTTGCTCCTCATATACTTAAATGGACAGATCAATGGGCTCTGATACCATCTTAGACAAACCAGAATTCACAGAAGCATAAAAGAGAGAGAAGTATTGCAAGAGATTTTTCTGTGTATCTTGTATTGACGATGGGTATACATATATAACACTGAAGCCTAAATTAGTGGATCTAATTAAGATCTGATTACAAGATTACAGG
>BMK_Unigene_030639
GTTGGCTACATGAATTTTGTTTCGCCCTTATACACTATGAAAAATGATACAGGAGTCAATTGCACTTACATAAAGCTTCCAATTTGTTTCGAATTCATCTGGCAAGCAAGATTAGATGGTTCTTCCCTGTTTCTTAGATGGTTCTCTTTCTAGTAAAATACTCCTCTGCTGTATATACTTGTGTACTTCCTATCTAGAGAGAGACCAAGGCACCAAGCCACACCAACAAAGTGGTGTCAGAGCTAACCGGGCTCAACTTTATCAGCACTCAACGATCTAAGCACAATCACATCAAGGTGCAAGTTGATCAAGATTGTTTGAAAGTAATCTAACACTGTATCGGCAGAGATCAACCATGTGTCAGATCAGCCCAATTACTGGTTAACTCCTAGTCTTTGGAGGAGGGAATTATGATTTTTGAAGCATGAAGAGTTAAGACACCGCGTAAATCTCAAGATTTATGGGAGATGATTCGAAGATGGCTATTTGACGCCCAAGAATGATGCCGCTGTGCCTTTTACTATGCAGGAGAAGGTCAAAGAGTACAGACAGAATGATGCAATGCTTTGTTTATCATACAATGGGCTTTGATGGTGGATCAAATGAAGAATGGATGTCAAGGAAATGCCAAGGTACTCACTATCAAACTTTAATCTCTTAGAAGGAACTTAATAATTTTCAAAATGAAAGATTCTGTCATTTTAATGAAATCAGGAAGTTATCTTCTACTATTAATGTCGC
>BMK_Unigene_030640
TGTCATAATTCTCGCAAGCATCAGATATTTCTCTCTCCCTCTTTTTGTTTTTTCAATCTGTTGTTTTGTCTTCATTTTGGATCTTGTTTGTTTTCTTCTTCTTCTCCTCCTTTCTGTTTTTGATTTAGAGATGCATCTGTGCTGTGTTCAGCTCAAATTGCACTTCAGTTGGAGTGATATTAGCCATTGGATTGATCATGTGTGGATTTCTTAGGCCTGCCTTAGTGCGATTGGATACCTCTCTGTCTATATGTGAAAACGAAAATCTGCATAATTAAAGGAAAAAAAACAAAGAATTTAGGATTCTCTTTTAGTAATCTCTACAAAGTACAACGTATACTTGTATAAACTGCTAAAAAAGTTATATGATCTGAGTTGTATTTTTAGATCACAAATTCTCTCAACTTTATGTGATTTTGATCACATGGTTATTTGAGTTTGTCTTGTTTACTTAGATTATTGCATGACCTTGGTTAAGAGTGTTTTATGAACTCCATTGTTTGCACTAAAACTAATCTTACAGAAAACAAAGAAAATCAACCAGTCTAGAATGCTAGGATTTTAAATCACAAAATTTAGGAGTTTGTGGTGTAATTTTTTACCAGTTGTAGTAGGAATCATCGCTGAGGGATGCAGATAGCGAACACCCACTTTCTTGGGACATTACCATGGAAACTTTGTTGATGACAATCAAAGATTCTGATTGTGTTTGAGGCATCCAAGTTTCTGTATATTTGGGTGTTGTGATTTATCATTTTAGATGGGTCTTGGAAGATGTGGGCAGTATGGTGTACCAAAGGCATCTATTTTATCTATTTATTTATTTTTTTGGAGACTTGCAGCAAACAAGAGTTCCATAGAAATCATAGTCCATCATTTTTTATGTCCCTCATGGTGCTAATTTTGAGGTAAATAGCCATGCAATGAAATTGTTTGCTTTCTAGAGCTTGTAGTTACATCATTGGCTATCATTTTAGTGCTTGTTTTCATTTTATTAAGGAGGAAAAAATGGTGTAGATGTTATGCATTTTAACTCGGAGATCTTTTGGGGAAAAAAAAACTTTCATTGCC
>BMK_Unigene_030641
GAGAGAGAGAGAGAGAGATAGACATAGAGCTCATAACAGGTTCTTAGGGGTCATATTTCCAAAATGAATTGATTAAAAAAAAAAGATCGAAAAGGTTCTTATGGGGTCATATTTCCAAAAACGAATTGATGTCCCTTCCTCAAACCAACCCTGCCCACTTTCTAAGTAACTGAAAGCCTCCCATTTAGGCCGTGTAATCTGTGGTGTTTGGTGCTTTAGTGTGGGATTGCAACCAAATGATATTGAAGAAATCGGATTCAAGTTTTATCTAGGAGTAAGAAGGTTGGAAGAACGCTCTTTTTCCCATTAGGGCTAACCTTTATTTGTTTTGTCATGATTTTCTGGAAATAGAAGGTTTTTTTATTTTTATTTTGTTGCTGGTTACTCCAACCAAGAAACTATGGTCGCCTTTCTGTGCTTTTCAAGAAAAAAGTCTCACTTTGCAAGACTAAAAATGCGTTAAGAGGGAAAAAAATGAAGATGAAAAAGAATGAAATACGTGACTGGGTTTTCCCAAGAATTACAGAGGACTCGTTTGACAATCATGGGATTTACATCATCTAGAGACCACACTCCATGATTGGGATTGTTCATCCTACAGAACCCTTTGTTTATCGCCCACCAAATATTACTTGTGGCTATTCTTACCATTCAAGTTAATAAGTAATACCCTTCCACAACCTGATTTAAATCATTGACCTTTTTTTATTTTCAGCTGTACAAATTCCTGAAGCAAGGTTCAGAACACTGGACCTTCTACCCATGGAATCATTCTTTCTGTGAATTAGAAGTCCATACGATGGATGGTTCTGATCATTGAGGGTGTGCACCATGTAAAACTAAGGTCTGATGATCTGGTAACATTATACTTTGCTTGTGCTAAATGAATAGCTTGTCTAACTGAGAACGGTGAGGTGGACCCTTATCACACATGGGCCTCCTACCATTTAGTGATTTTAACTATTTCCTTTTGTGCCCAATTGAATCAATGATCAATAGGC
>BMK_Unigene_030642
GCTGTTTCCTTATATATGTAAACATGTGCGTGCGTGTGTTTGGAGGTGGTGAACCTCAGTAAAACAACCAAACTTGTTGACCTCCGTCCTTTGGTGCTCACATGAGACTTGACAGTCCCACTATGTGTTTTGTTGTTTGGAATTGACCCAATCTGAAAGGGTGAATTTGTTAAATGCTTAGGACAGCCACCCTTTCATAAAAGGGCAGGCTTTACTGTTGTCAGGCTTTGCTATTTTAGCGCTATTTAAGCTCGCATGAACTATTGTGAACCGTTTATTGCAATGGCTTGATTTGTTGCAGTTATCCTGGCCAGATTATTATTTGCTCTATTCTTTCTTTATCATGACAACATACCAATTTAAAAAGCATTAGGTTGCATTAACCGAAGGGATGAGGCAAAAATATTTTCTTTCTTTGATTCATGCTTAGAAACACTGTAAGAAGGAAGAAATATGCTTTTGGCACCAGATGTGGTTTTTGGCATTCTGTTCAGAAAGCATCCCATGAATTCACTTTTATGCAATGACAGGGCTTTGATGATGGGGCAAATAACAGCATTTGAAGTTACATGATGGCAATAAATTGTTTTCAATGTGGGATAAATGGAACGGTTGTTGAACTTTAGTTGCATAATGGGTTGCTATTAAAAGAAGTGGTTGCTACAATATCACGCAACATTTTGTAGAAAGTTGTGATACTCTTTAAATGGTTCTTTTACATCATCGAAGCCTTCTTTCAAAATATATCTTCACTGACAACCTCTCAAAGTGGATGACAATGACTTGGGTGTAACATATGATTAACCATCTACAATTCAAGATTAAGAACACACACAATTTCTGGTATAATTATCATTTATACATATTTTTGCTACTCAACTCCATACTCATTGCAGTAGAAGTTGTTGAATTAAGAATTTGAATCAAAACTTATTTTTAATATTTTTCTATGTTGTTTAGTCCTTTGTTAGAAAAAAAGTGTCGGTTGCAATTATGTTCCTTCAATATTTGTATCGCAGGCACAATTTTTGCTTATGGTGTG
>BMK_Unigene_030643
AAAAAAATAAATAAATAAATAAAACTTCGAATAAAAAAAGTGCTTTTTTCTTTCTTTAAAATAAAACTGTGCATGAAAAAGAGCAAAATAAGAAACCAAGGCACTCACAAGAACCTGTGATGCAATGGGAAAAGAGTCTCTCGGCACAAAAGATGTACTGGAGACACTCTTTGCTGAGGTAGATACTTTTTGAGCATTAGCATCATAGGGCACATGACCTCAAAAAACATCACAACTCAGCAAGAACAAAATATCAGTGTTTTTGCATTTAGAAAGACCTCCTTCAAAGTCCCCAGGCTGACCACAAAGTGCAAAAACAGCAAAGATGTGGATCCCATAAACAAGAAAGCCAAAGCCTCAATCCAAACTCTCACTTCAGTTGGCTTAGAGCGCGGCCTTTGCAATGCCCAATCAGACCACAAGCCTTTGCCAAACCTAGATTCCCCAACAAAATGCCACTGAAATTCAATTTGAGAATCCAAAATAGGGAAAGTCACCACCTATCTCTATCTGTAAACCTGCTGCAATCGAATACATGGCTGATCACAGGATACTTATGTAAGATACAATGTACCAACCCAAAAGCTTAAG
>BMK_Unigene_030644
CATTGCTGCAACCATGAGGTTGCAAGTTCGAGTCATGCTACCAATAAAAAAATTCCACGGCTCAAAAATAGGTTGGTCTAGTAATCAAGTGGACCACATTGTACAAGAAAAAGAATGGAGAGCAAGGCAACAGCCAAGAGTCCATACTCAAATACGATCCAGCTCATAAGCTGAATTTTTGTGCTAGGGCATGTTTGACGTGGGCCCCACCTTGTGGATGGCTTGAATCTCGCTCGCACGTTGTGTGCCACACGTGAATTGTGAAGGTCATCCTGAAATTGTCTTTATATGAATTTCTTTAGCAGGGCCCCTGTAATAAGCTATTTTATCTGGAAAAACTAGACCACTCTACTGAACTTACTACTTAGGCCTCTGCCCTTCACTGGTTTGTTTTCCCCATTGGTCTTAGTTATTATGCTATCTTTCTGGTAATTGTAAAAATAATCACTTTGATATGTAAATAACGAGGCCACACTTGTTTAAGAATATCTGAGTAGGAAATTCTTGATGGAAGAGAATGATGCATTTGAATGTGCTGCATATTGCCTGTGCATGCTCCTTTCTATTTCACACTGACCTTTTGTAGTTGCATGTTATATATAAAGGGAGAAGATGGTGAAGATATGCTG
>BMK_Unigene_030645
GGTGGGAGCGCCACCCATATAGGAATTTCCTGCAACTAAGAGATGGACAATTAAATGTGCAAATTCTCAAACAGTAACATAAAAAATAGATGGGAAATAAGGTAGTTGTACCTCGTTGATCCTGGCGAGAAAAATGGAAGTTTTGCTTGTTGGATTTGAGGAGATACTAAGCTAGAGGGCTACATCGATCGATTTAGGAGAATAAGATATTGAAGTTTTCGCTTCTCCCACCTCCCCGAGATGGTGGCCCAGATTAGAAAAGGAGGTGTTCTTGGCTACAGAAATTACGTCCTGCAGCAGCAATGATTGAAGCCAGGTTCTGATCAAAGCCTTGGAAAGATCGACTTGCATAGCTGGCCAGATCCGATCTGCCCCTCTTGCAGACCTAGTTTTTCAAAATTCATAACAAAGATGGAAACAGTTTGGTCAACTGACCTTGCTTTGATACCAAATGCAACAATTGGTTATTGGAAAAAAAAAAAAGAAAACAAATTTGAACACGATCGAGGAAGCCATTGTTGTGGGAAAAAAGGTTTACGTGTGCAGCAAAAGCTAGCAACGGCACGATTAAGGAAAAGTTTTTCTATGCAGATT
>BMK_Unigene_030646
GGAAGTTTATTCGTGTGAAGAAGGGTGAGATTTTAGTTTTAAAATTTAACCCCTTTTGGTTGTGTTTCACTTTCACTACATTTGATCTTATTGTCTTTTGAGTATTATTATCATTCATCTCTCCCCTATGATTCTGTTATGTGATGTTATTGTCACAGGGGCCATGGAGAACCCATAGAATTAGCTTTTTATAATGCTAAATAACATTAATTAAGAACTGATATAAGTTGCCATGGAGGTCTCTAATACTCTGTAAGACCCACATAGGAATCTTTCATGCAAAAATGAAAAGGGGAAAGAGAACTGCAGTTACAAAGATGATAATGCAAATAAACAAAATCTGCAACGAAATGGCAAGCGAATGAGAGAAAAGTTGCCTCCTGCAAATAAACAAACATCTGTACATGTTTGGGCAAGCTAAAAACTTCTCTACATAAAGCTTGAAGTCCTATAATGACCTGATGAACAACCCTGATGTTATGACCGGTTGCACAAATGGTGGCTGATTTCACCTTCACTACGGGTTGAGTTTTTCTTCTTGCCAGCGGGCTAGCCCCATGGGCTCTTATAATGAGGAAGGTTGAAACATCAGCACCTCTTGCCTGATATCGTCGAGTGACTCTTTGATGTATGTGTTGATCGAAGCCCGGTCCAGCAAATCTTCCACTTGGTTATATGATTGAATTGATCTTGGTAACTACGCATGGTTCTACTTCCTTGTTACAACTTGGCCAACATCTCATCTAGATTTTTTTAGTCAGTTGGTCTGAAATGGACCAACGTTGTCTCCATTATCTTCTTCCATATAAGATTGTGGTTGACACTATGTTTTAAAATATTGGCCGATACATACCTGTATCGGCCAATATCACAGTGATAATTTTCTGTGATGTGGTCTTGGTACTGTAAAGTGCAAATATTGCCAATATATTTGTCTTCTCGTCTGATATTTTCAATGGTGAGGAGAAATTTATGTAGGCATTCACATTAAAAAAAAAAAAA
>BMK_Unigene_030647
AGCAAGGTTAGGTTGGTCTAACTTAGCTATTAATCAACCCATATGATCTGACACATTAGTTCAAATAGTTTAGGTTGATATATAATAACATTTGCAATCAAAATACAATCACATAACAAGTTGCATCATAGTAATCAAACTTAATTCTTCCTTCTTGATGCTCTCTCCTTCTCCATCTTTTCGAAGAGGCTTCCATCGTAAACAGCTCTCACGGTGTCCTTGTGCAACAAACCATTTTTGTCCTTGCACAAGGAGAAGAGTACCTTCCACTCTGTCCAGCTCGCTAACCTTCCTGCGTTGTCCTTCGGAGTCCGATTTGCCTTTAGCATCTCATTCAACTCTTGTGATGTGAGAGAATCCTGATTACTGTGAGCATGCTTACAGAAAATGTCTTCGAACTTTGAGGGCACAAACCTTCCTTGTGTATCATAAACTCCACTGTCGCTCCCATGTTTGGCCTTGTGGATGTTTTCTACATAAATAGGGAAACGAGGAAAAGCCTTTTTCCCCTTGGGAACGGTGCTGCTACTGAGACCCATGTTAATAAAAAGAGATGCGACCGTCGACAAGATCACACCACAGCCAATTGCACGAAA
>BMK_Unigene_030648
AAATAAGAGAATTCAATAGTGAAAATTAGCTAATAAAATTGTTATTGCAGCCCCTCAAACAGGCCTGCCTTTGTTTAAAAGGAGCTCCCTCCTAGATGTTTGTAAATTGAACTTCGAGGGGTCCATTAAGTGTTTACTCATATGGCAGGCATAGGTGGCATCGTTAGAGACCACCAGGGTCTCTTGGCAGCTGCATTTGTGGGATGCCTAGCAACAAACAGTCCTCTTGAAGCAGACCTACATGCACTTCTTAAGGTAGTCAAACTTAGTCAAAATTAGGGACACAAAGGTTATTGTTGAAGGTAACAGCTTATAATACCAGTTGAAAATCTTCAGAAGGTAGGTAAACTATCTTGGGACGGAATGATACTGTGGAAGCAGGTATTGCAAAGACAGAAGCATTTCATGATTAGAAAGTGGTCTTGCGCCGCAGGAACGTGAATCAAGTTGCAGACAATTCATCAAGGCTTTCACTTCCAATGCTTATAGTGACAGGAATCCTTTACCTCCAAAGGTTTGGTGTCATTATACTCAGGAGATTCCACATGATAAGTTCAGAATATGCAAGTCAGCAACCAAGGACATTGGCATGTGCAAGCAGTTCAGATGACAAAGTCAGCCATATGGGATGTTCACTTCAGACCAACCGCAGATGACCACGTGGATATAGCAGTACCGGTTTTTGGCCTATGAGCTTGCTTTTATTTTTCTTCTGTTTCCGTTTCGTATCTGTAGTTTGTATTTTTGTTGTGTCTGTATAGCATGTCTTTTTCGGGTTCTGTGGTTTTTCTCCTGTCTGTTTGTTTGTTTCCTTTCTTTTTATCATTTTTCTTTGAACGAATTACCCTTTCCAGCACATGGGACAAAAAAAAAAAGCACAAGCAATCACAAAGATGCCAATATGGATAGTGGCAGGACACGAGTGTCGGCTATCGTCTTCTTTTTTTCCACTTTGCCTTGGATTGTAGAGTTACAAAGAACATACCTTTAAATAGGAATGAGTGGAAAAGTAGAACTGACATTGCCGGCACCTAGATAGGATAAG
>BMK_Unigene_030649
TTGTGATCCAAAAAAGCCAAGAGCCAAATGCAATTATTGTCCTGTTAGTTATGCTTGTGGTTCGAAAATTAGTGGAACTTCTAATATGTTGAGTCATATGAAAGTATGTAAGAAGAATCCTCATAATAAGATGGTGACTGATAAGTCGCAACAAACATTGTCTCTTAAACAAAACAATGAGCTTGTTGCAGTTAGCTTTAGCTTAAAAGCTTGTAGAGATGCTCTTTCTAGAATGATTATTATTGATGAGTTGCCGTTTAGTTTTGTCGAGGGTGAAGGGTTTCGTCATTTTGTGAAAGTCATACAGCCCAGGTTCACAAATTTACCCTATCGGACTCAAGTTGGTAGGGATTGCATCGAACTTTATTTGGAAGAGAGAAAGAAGTTAAAGAGTTTTCTGCAAGGTAATAGAATATGCATAACAACTGACACTTGGACATCTATTCAAAACTTAAATTATATGGTTTTGACTGCTCACTTTATCGATAGTGATTGGAACTTACAAAAAAGGATTCTCAATTTTTGTCTAGTTCCAAATCACAAAGGTGACACCATTGGAAAGATGGTAGAGAAGTGTCTTGTTAACTGGGGTGTTCATAGTCTTTTTACTGTAACTGTTGACAATGCAAGTTCTAATTCTGTTGCCATTGATTATTTGAAGAAGAGTAAAAAGATTGGGAAAGACGCCGTTATGGACCATAAATATTTACATATGAGATGTTGTGCTCACATCCTGAATCTTATTGTTTGTGATGGCCTAAAAGATGCCAGTGATGCAATTTTTCGAGTGCGTACTGCAGTGAGGTATGTGAGGTCATCGCCATCTAGGTTGAGCAAGTTCAAGAATTGTGTCAAGGAAGAACAAATAGAGTGCACCAAATCATTATGCTTAGATGTGGCAACTAGATGGAATTCGACATACTTGATGTTAGATGTTGCTGAGAAGTTCCAAAGTGCCTTTGACAGTTTGGAGATTGAAGACCCACACTACTTCCTTTATTTTGATGATGAGAAGATCCCAGGGCCTCCAACCGCAACTGATTGGAAAAATGCAAGAGTGTTTGTGAAGTTTCTCAGAGTTTTTTTCAATGCAACATTGCGATTTTCAGGTTCTCGTTATGTTACCTCAAATAATTTCTTTAGTGAAATTCTTCTCATTCAGAAAAAATTGATTCAATTTAAGGGAAGTGATGATGATCGTTTAAGTTTGATGGCAGCGCGTATGCAAGTTAAATTTGATAAGTATTGGGATATGGATAAGATTAACATTTTGTTATATATTGGTGTTGTGCTTGATCCTCGTTTCAAGATAAAGTATGTGGAGTATTCCTTTAAACAGATGTATGACGAAGCTAAAGCTAGTAGTGAAACAAATAGAGTGAAAAAGGCTTTGGTTGAGTTGTATGAGTGGTATGTTGTGCACTATGCTTCTTCAAATCTGCCATTACAAGATGCGACCGTGAGCCAAACAACAAGCCGAATGGAAGTTGATGATGATGATGATGATGAGCAAGATGCTAGTGTATTTGCCTCCCAATTTCAAAAACATTTGCTAGAGAAAGAAAACTTAGAGAATAAGTCCGAGGTTGAGAGGTTCTTGACTGAAAATGTTGAAGTTGGTGGGGATAAATTTGATATCTTGGGTTGGTGGAAGAACAATGCTCCTAGGTATCGGATCCTTTCTCTTGTTGCACGTGATGTTTTGTCAATTCCAATATCTTCAGTAGCTTCAGAGTCTGCATTTAGCACGGGGGGGGGCGTATACTTGACCCTTTCCGTAGTTCGTTAGCTCCCAATACAGTAGAGGCTCTTATATGTTCACAAGATTGGCTTCGTTCTCCATCAATCCCAATTAATCTTCGACAATCAATGGATGATATTGAGCAATATGATAAACTAGATGGAGGTAATAATTTGAATTGCCATGTTTAGTTTATAGTTAATTTGTTTTATTATGATATGTACTTGTGTAATTCGACTCTTAACGTATGTCTATGTTTATGTTCTTAGAATTATTTGGATCAACTTCTATTGACCCTAATGTTGCGGAGAATTGATTAGTGAATGGTGATCAGGTTTTTTACTTTTTAAACTTTTTTTTTCTTAAGTTCATTCGTTGTTTTTGAACTTAAATACGTGGGATTAATTTTTGTGATATGAAATG
>BMK_Unigene_030650
GTGGGAAAAGGCTTGGTTTGGTTGTTGCTTCTCAGTTACCTTAATAAATTGAAAAAGGGGTTATTTGTTCTAATGAATTTGTGACAACTGTTAATAAACCGAAACTGGGTTCTGGCTCTCTTCCTGTCCCATCTCAATAAAAACCCATGGAGTTCACGGTTTGGATCATTTGACAAGGTGCAGATCATGTAAATTAGAGATGCTGCTCTCTCGGTTTTTTCTTCTAGCCTTGTCTGCTTCCTGCGACTTGTTTTCAAAGAGAAGAGAAGCAGACACATGTTCTTGGTTCTTGCCCTTACATGAAAACACAACAACTTAATTATTCAAATTAAAAATAAAATAAAATAAAAACACGTCAAAGCATCCGCCTACATTACATGTTACAACTTGTGAAGTCGGCATTTTCTTTCCTCACTGTACAAGATTCGTTTATTGCGGCTAGAGACGATACGATTCGTTTGATTGAGATCTTCTCTCTTTTGTTTTGCTCTGGAAAAATTAAGAGAGAAGGGAATAACACGAATCTTGTGAGAGAAATGACAAAAGAAAATATAATCTTCTATAACTTTTGATGGTCTATCACGTGATAGGTGGATGGATTCGTGCAAGAG
>BMK_Unigene_030651
CTCATTGACCATCCTCTCCACCTGCAATATTAATTGGTATTTTCATTCAGTCATCAACTATCATATATCCCCTGCAATCTTTGATTTTCAAGGGTGATATAATATCAGAATGACCATAGCTCAACTAAGTTGCCAGAACCTTTACTTAAACCCCAATTTCAAATCTGTGTTATAAAAGTCAAGATTTCAATAAAAGTTTGATTTCAATAAAAGTCTGATTTTTGCATCAACACTCTCCCTTTTTTTCTTCTCCCCTTCAGGGAGTTGAAGGCAAAGTTTCTCAGTTCAAGATTTGAATATTTGAATTTTCTGACTTTGGAGTACTCCCCAACTGGTACATTGAAGTCCTGATTGTGATTTCAAGTTGTAAAAAATAGTTCAATAATAATGTTTGATTATAAATCAAGTGTTTGGAAGTCCATGGCTGGATTTAGCTGAGCTGGTTGGGGACATGGATGTATGTGAGTGCGTGAGCTTGAATCCTCCATGTAGCCAATATTAAATAAATAAATAAAAAGGATTTGGAAATACACCTAATCATATGAAAATGCAACCTACAATTCAAAAATAAATAAACATGCAGTCTGAAAACATACCTCATCATTGGGTAATGTGCT
>BMK_Unigene_030652
AAATTTCTGCAACATTCAAACCATACATACAACATTCTTGTTCTGGATGTCAATAGTATGAATTTTCCTAAAGAATATGAACCCACTACTTTCATTCGATTCCATACTCCCTTATCTTATCTCACAAACAATCTTCAATAATAATACATGATAACTTCGAGATCACTTACAGCAGCAACTGAAATGCACAAACTAAACACATCATACAGAGACAACCTTCCATAAAAAATACACTAAAACTCAACCATGAAAATTTCCAACAACTGTAGCTCCATCCACCGTTAAAGATTCCGCATTACATCTTGGTTCTAAAGATGTTACAACATTTCCAAAACACATCACATCAATCTAAACACAAAAAAAGACCACATTCAAGATTCATGAAGATGATGCGTTATAACAATAAGATCTCCAATGTCCATCATCCGAAGCCCTGACTGGCGTTAGGGCGACGTGGGGCTTAGGTGTCAAGGCCAGAGCTTTATGGGATTTGCGCAGTGGATTCGTCACCAATGGCCGATGCAGGGAGCTCGGCCTGCCAGAGACTTAGAGTGGCTTCGTCCTGCATGGGGCCGAGAAATCGAGTGAGAGAGATAAGGAGCGGGGCAGAATCGAAAGAGGGAGGGCGAGGAAGAGGAAGCATTCAGGCTCCCACGGTCTCTGGCCTCGTTCGAAGCAAGGTCCTCAGAAAAGTTGCGACCAAGAGAGAGAGAGCTCTGGCCTCGTTCGAAGCAAGGTCCTCAGAAGAGTTGCGACCGAGAGAGAGAGAGAGAGCCTGATGTCGTCGTTTGAGTTGC
>BMK_Unigene_030653
TGACAATCTGTCATTCATTCTGCTATTGGAGTATCGTGATCAATTATGTACTCATGAAAACATCTGATTCGTTCCGTATAGTGCAAAGTGGTTGTCTGGTAAGGATTGTCATCCTGGCAATGCCTATGCCTGCTTGTTGATGTCAGACTCAGTTCCACGCTGCAGAGCCTTGCCCTGGTCGTGCTGAAGCTGGCGACGATCCTGCTCGGACTTGTCACCAGTCAAGCCAGCAACAGCGCCACCGACGGTGCCAGAGACACGGTCAGAGATGCCCTTTCCAAGGTCACTGATTTGTCCTGAAGCCTCCTGGCCCTTGCCCTCAGCATTCTGCTGCTGTCCTTCTCTCTTCAAACCCTCAGCACCGACAAGTCCACCGACGGCCTCCTTGGCGGAACCAATAGTCTGGTTCCATGAACCCTCCTGGCGGCTTGGGTCGTTGGCTGCTACGCCAGTGCTGCCAATGGAGAAACCTCCAACGCTGGTACCGGCGTGCGAGAGCTCATCCTTTGCATGAGCCTCATTGTGCTTCTTCTCAGCTTCGCGCTTGTCTGCTGAGTTGCCTGTGATGCTACCGATGACAGACTGAACAGTGCCAGATGCACTGTCGACGTAGCTCTGGAGAGTGGATGTGTTATCGTTGGAAGACATCTTGAGTGTAGTGTAGGCTTGTATTGCGTATGTGTTGGAGAAG
>BMK_Unigene_030654
CAACAAGGCACTCGAAAACACAGAAGCGCAAGGCAAAACCACCTTCAAGATCAACACCACTAGATCTTCAACAAGCTTCATCCAACGATGGCCCCAATCTTCAAATATGCGATCGGCGCTCTCTGTGTTTTCGCTGCCTGCCCAACCTTTGCCGCACCAGTTCCAGGCAGTCTAGCTCTGGCCAAACGTCAACTCGCCGGTGTTGGAGCCGCATCTGACTCCATTTTCACTGACACCGACAATGGTGTTGGATATGGCGTCGAGAACGCAGAGGACAACACGGCCAAGACGATAAGCACGGTCACCTCAAAAGTTCCAGGAGCACGAAGACAGCTCGACAAGATCGCAAATGGAGCTGGAGCTGTAGCTAGCGCTGCCGGTGCTGGGCAAGTTGGTGGTCAAGTCGCTGGAGAGCTTGATACCGTCGACGGTGACTCAACCGGAGACGCTGCTGAACTTGGCGCTCAGGCCGGTTCCCTTGAAGAGACCACTCTCGAGAATGCCGGAAGCGATGCCCCATGATTGATTCTCGACTGAAGCGTTTTTAGCAGGGTGTTATGGGAGGAATTTTCTGTGTATCACGATTAATAATTCTGTACTATTACCTAGACTCTGTTGCTGTCAAGCAATTAC
>BMK_Unigene_030655
GATTGTAGCTGGAGGCCTGGCTGGAGCCTCTTTCTGGCTCGCATTCTACCCAATTGATTTAGTGAAGAGTGTGATTCAAGTCGACAACTACAGGAACCCAAAATTTTCTGGATCAATCGATGCCTGCAAGAAGATCTTGGCATCAGAGGGTATAAAGGGCCTCTACAAAGGGTTTGGGCCAGCGATTGCCAGAAGTGTCCCAGCAAATGCAGCTTGTTTCTTGGTATATGAGGTCACAAGATCTAGCTTGGGATGACCTGTTTGATTTCTCATTTTCTTAGTATGCTAATGAAGGACTGTATCTCTTCAAGGCATCAAACCAATGGATTAAACTTTCATTGCTCAAATAAGGCTTCTGTAAAAGAGCATCGCTAATTTTGAAAGCTTAAAAGAATCTTATATTTTACCAACATGAGAAAACTATCTTATAATCAAGCAGACGGTTTTTGTTGTGTGCTTTAATGCTTGGAACGTAGCTTTCAAGGCAACCAATCCAGCTTCTCTTGTATATCCTATCATATCTTATAGATACCCCTAAAATTGTTATGATTGAGGTATTTTCTTTAAGGATTTTTTTAAACTGCTACATACTACATTCTTGTAATGGTTATACTTCTAATGAATCAAAGGCATGAAGTCCA
>BMK_Unigene_030656
GCCTATGATTGATCAGGGTGAGAAGGATGACAAAATAATTGCGGTGTGTGCGGATGATCCAGAGTACCGTCACTACACTGACATCAAGGAGCTCCCACCTCATCGGTTGGCTGAAATCCGGCGCTTTTTTGAAGATTATAAGAAAAATGAAAACAAAGAAGTTGCAGTTGACAAGTTTCTGCCGGCTTCTACGGCCTATGAAGCTATCCAGCACTCCATGGATCTCTATGCAACTTACATAGTGGAGAGCCTGAGGAGGTAGGGTCTTGTTGCAGATGACACTGGGTTTCTAATGCTTTTAGAATCTCAAGTTCTTGGTATGCTTCTTTTGTTTTTTTGGTTCGACTTCTTTGTATGTTTACTTGGATGTCACTGCAAGTGTATCAGAATTACCCTGTTAGTGCATCTATCTTCTGTATACCTAAAAATTTATGCCTATGGCATGTTTGGCGCATGTTTGAAACATTTAAAGAAAAGTGAGGGAGGTGTGATCCACTCACTGTTATAGGGAATTTTCCTTTCAAATCCATTTTTATGAGCTCAGAATTTTGTATGCCTTGATTACTATATTTGAATGTTAGTTTCCTGCCTAAGTGATTTTTATTTATTTATTTTGGGGTTGTGATTCTTGCCCCATGTTGGCTTTATGCTCCACAGTCAAATCACATCTCATCCCAAAATCGTTGGCTGCATCACAT
>BMK_Unigene_030657
GAGGTTTTGGTTCTGTCTACAAGGTGATTTGGATTTTGAACTTCATGTATTTCTAAATCCTATCCTTATCAGGAAAAATGATTAAAGGAATTATAAAGTTCTGAGCTGCAACAGCTGTACAGTATTACTATCTATTGTTCACTGACAGACAGTTTATTATTATATTTTTTAATGGAGGCATGCTTCAGGGGCCAAACTGTGGATGGGGGATTCCCCCACAGAAGATTTTAAACGAAAGACGTAACCCGTATGTTTCTGACCTACAGATAGATGGCTAAGGAATACAGTAACTTGTTGTATTTAATGAGACATAGGTCAGATGCTAAGGTTATGGCTTTCCCCTATCTGCAGTGAGAATATATGGTTCATGGCTGGCATTTTCTTGCGGCACATTGGATAATGTTCTGTCACTTAACCATGGGGTGGCATGTATGGAAACCCTGTGTGCCAACGACTTCTAATTTTTTTTAGTCCTAGGAGTTAGGGTCACCCGCACTCCTCAAATCAATCAACTTCCGTGATGACTGATGTCTCATTTGTTTAAATACATCTGTGGAATGGACAGGGAAGGCTTAAAGGAGGCCAG
>BMK_Unigene_030658
TTTTTGTTTTTTTTTTGTTTTGTGACTTGTAAAATTGGTTTCGGCAGACTGAAACATAACATATCAGTTAGGTAGGACCGAAAAGCATATATTGACCACCTCTAACAAGCCCCTCCATTGTCCACATGGGCATATTCTACCCCATTGTGTGGAACCAAGAAATTTCTCTTGGGTGGGGGAGGCAAAATAAAATGCAATGAGCAAAAAAGCAAGACCACAGAATTGAAGCCGCGGGTGTGATTAGCTAAATAAGAGTTAATTGCTGAATTGAATGGAAAATTAATGAATGGGTTTTTGTGGTTTCATTGGTCAATTTTTTCTTCTATAACCCCAGTAGATAAATTTCATTTTCTTTTCTGGGTTTGAAGGATGTTTATCATATCATATACAGAGCTATGCAGATATTGTTTCAAATTATGGGTTGGAACTTGTAAGAAAGTAATAGTTTAGAAAATAGACTAGCATTCCAGTTTTAGCATAGTACTTTTTTCGTTTTTGCTTTACATGGGAGTCTAACACACGTAGACCTCCACCTGAGCAACACTTGGGGACATTGTAGTACTTGGATATGTATGCCATCTCAGAATCCATGTTTGGATTATGACACAATTTACACTGGTACTTCGATATGTATGTATAAGATAAAATTCTGGGAATACTTTGTTACAAGCACTTTACAGTCCAATAAAAAATAATGAAGGGCCTCAGTTGAAATCAGTGATTCCTACTACAGCAAGTCATCAGCAACCAAAGAATATGATAACAACATTGAGCAGCAGCAGCAAGAAGAACAACAATGAAATAAAAGAACAAAGAGTGACACACCTTTGATGTTTGTGTAGTGCTCA
>BMK_Unigene_030659
GAGAGAGAGAGAGAGAGATACTTTCATTAATGTTAAAGTTTTTAGAGTAGAATTCTTAACCGATCCCAATTCGATGAGACAAGGCTCCAATGATGATGAATCAATGATGATCGTATATAGTCAATAGCTTAAAATATATAAGTAAAGAAATTTGAAATAAATCTAAAAAAATATCAAGGTGCTCTCATTTCTGATAATGTTTTGATGGTATAAAAGTTATGTCAGGCTCCTATTTTCTCGAAAAGATGCTGAAGCTTCAAATTATCAACAATGTTTTTTATATTGATTAAGAAACGCAAACTGACCAATGAATACAAGTGAATCATAAGGTCTTTAGATATGGTAGCTTGACTATAATTATAGGGCTTAATTCCACGATGAGAATAAAAATTTTACGATTAACACAGTAAGAAATAGTAGTGCCGACCAAAAATCAAGATAACCCCTACTGATAGCCAATGGAAATGAAACTAAAGTCATATCAATCTAATCCACAACCTTCTATTACACAACCCTTGTTATAACTCTTTTTTTGTTTTTTCAGTGATAAACTCTGTTTATAACTATTATCTTTTAGAGTTGTCTTATGACAATCACTACTCTAGCAAAGGCACGAGTAAATAAGCAGATTTAATACCACGAAAATTGAAAAATTAAACAAAATAATAGAGGAAATACCTCCACTGATCAAAATAAATAGATCAACTACATAATTGCAAGTGAAATAAAAATGCGATCACATGAAATGGAAAGGTTAAATTACCTTCAAATAAAGTAGAATCTCTCTTGTATTTTGTCAATGGATCTTGTAAACCAGAATCAACAGAGATGCTCATGTTTCTATGGAAACTGTCAAGTGTCAAACCGATGGGCTTCAGCCTGGATAGAACATGCCCTGAAATTTTACCGAATAGAACAACTCATCAGTCCACAAATCGACAGCTATAGAGTCAATGGTCAACACAGCAAAAGTCTACTTTCACTGCAACATATGAGTTCAACTTCATTCAGAATCCTTGTACGCATCATAGACCTCTCCAACTTCCATTTCTGCATCATCTGTAAGGGAAGCATCCTCCAAAGTACCCACACTCTCATCATCGTCAAATCCTGTAATAGCATTTTCACCATCACTGTCATTTCCAAAGAGATCATCTCCCTCAACATCAGAAAATTCATTAAATGTTTTGGGTCTCTGATTCCTTCCTCGGTAACCAATAAGTCTTTGAATCTTCTCCCTCCAAAGCAATAGTGGGCATTTTTTTATGAGTTCAGAACCTTCATATGCTTCTGTCAAGAACACGCTCATCCTCTTTCCCCTTTCTGATACATAAAAGATACCAAAATGCTTCAAGAGAAGTCGCATCAACTTCTGGGGCATCACAAATTCTTGTCGGAAATGCGTAAGATGATCAGTCACCAGCCGCCTTTCCAGTGTAAAGCTCAGCAGCTCGTGCATTACTGCTACAGCGCGCTTATCAAATTCCCGGGACCCTGGCTTCAATTCTCCCGCATCAGCATATGGCGATAGATATGGTCGCTTCTGAAAATGCTCAATTTGTCCACCATATCTAAAGACCTTCTTGTAGTTTGGAGGGAATTTCAATGGGAAAGGAAGGCACAGAAGCCCAGGAGAGGGAGGATTTGCTTCAATTCCAGGGTGTGCCTGCTTCTCCAATTCGGTCACCGCCCAAGCTGGATTCCATGACACAAGTTCCAAGTACTCAACATCATCAACTTTAACTACCTTGAAATGTTCAGGGAATGAATGTATCCAACGGCTTCGGAAATCGTAAGGCAGACCTAAGTCTCTTCTAAAATGTGCAATCTTCTCAACAGGAAGCTTCTTATCAGCAGACATCATCAAAAACCGTGTCACATACTCTGCTACTAGGGGTCCATGCTCTTCTTTGAGCCTCTCCTCCTCCTCTACGAGGTCCTCTGCTTGCTTTGTTAGCCCACACCATATCACGCCCTTCTGATCCTTGTACAATTCGAACAATTTTGGCGACTTACGGATGAAATCTATAACCTTGTGTGGTTTGCGAAGATTGATCTGCCGCCGGTACTGTTCTAGTTCCCGTAGGGTTATGACCTGTTCAGGTTCCTTTTTCAAAGCCTCAATTACAAGCAACACCTTTGAGAGGATCTTCCATTTCTCTGTTACAATTTCAAGATCATGCACCCTTTTTTTCTTGCTTCTGTCCTGTACACGCTTACTGGTAGTCATCAGTCTTGATAGAGAGGCAGAGAAAGCCAGCCAGAAAGGCAACTTCACATGCCTTAAAGAAAAAGGTTCAGCATAATTAATACAAATTCTCTGCAGTGAGTTCTTTGAAGCCACTGTACTCAAAGCCTGTGCCATCAATCTGAATCAAGTTAATGAAAAGCCTGGAATAATCAATATTCAAAATCTCCAGTCTTGGCTAACTCAACAAACTAAGGACAACCCAAATATTTCAAATCAGATTAGCGCCGAACTTCTTCGATCCTATACATCTTCCAGCCAAGTGTTCGTATTAACACCAATGCAAGTGGTAGATGATGTGCCCTGGACCAACTTCCTTATTTTGAAGTTCGAACGATGCCTCAACTGATTTGACTGCAAAAGACTCCTGTAAAATGAGAGAGATTTTGATTGATTGATTGGTTTTGATCTAAGAAGAAAGAAAACATCAAAAAAAAAGGTAGATTCAGAGCATGAGAGAGTTCAAATGCAGGAAAAGAATGACTTGACTCTGACTTTAAAAAGAAATCGATGTATTGGTATTCTAGCGATGAGAGAGATGGCCGAAGATGCTGCTGAGTGCCGTTTTGGCGAGTGCTTCTACGGGACAATGACAATGGAGACCTGAGAAATGTGAGGCTTTTCACAGTCG
>BMK_Unigene_030660
ATTCTTAATAATTAAAACATGATAGAGTCTTAAAATTCTGGACTCCTGGGACAATAATTTTTTTAGATATTTCTTTTATCATTTTTAATGATTATTGAGGTTTTTCCCCCCTCGAGGGTATGGCAAGTCTCATGCGACTCGGCTGAGTTGACTTGAGTCAAGGTTGACTTGGTGCTCAGCAAGTCCAATTCATCAAACCTTCATAGAAAGTCTCATCTGGGCATCAGCCTTTGATCATTTCTCAAAACTGAATACAACTAAGTATGGATCCTCAGATTGGGATTTGTACAGCCTGCTGACCACCAGTTTATGTTGATCATCCTTGAGATCATTGATTCTGAAGATCCAAAATGGTGACCATTGGATTGAGGGTCTGGTTCACTAACTGTGTCCTCCATATACACAGCCTGATATGCCACATGTTCATGTCCAGTTGTTCCTGTTTGAGCTAGCTATGACGTGCCAACTCGTGGAATATATTTTGTGGAACCAGCCACCAAGTGTGTCACCAGGCTGAGCCAGGGTCAGCCGAAGTGCTGCCCATTAATATTTGGGTCTGAAATTAGATCCATTCTGGCCCTTGCACAAGTCTATTAAACATTTTAAGTAACTTTTACCATATATATGTTCCTTTTTTTTGCTACTATGGAAAACTAAGTTTTACTATTTTCCACTGGGTGTGAGTTACTATTACCTGGGGATATGTTGCCCACTTGGATGGACCCATGAGTTCCATTAGGGGCCGTTTGTGCAGCGTCCGCTGAAGAGGAAATGCAACAAGATCCTCGCCCCCAAGGTCGGACTTCAAGATCCCCTCCATGCATGGAAAAACGGCTTAGAAGGTCGGAAAATCTGGAAAGTCATCGCTGCACCAAACGCAGTTGAGTGGCGCCTTGTCTGCTTTCGTTTCCGTGGGTGAGGGCTCTGCACAAATGGCTCCTTAGTGTCAACCCAGTCGAATTCCACAGGTAATCAATATTTACATCAACCATCATCTAAGACCACAAATGAGGGTGCTTGGGCTTAAGCACACAAAGAAGATGAAAGAAAACTTGTTATGAAATTTTACTTAATTATCTTACCAGAGGAGATTCCAGCCACCAAAGTAGGGAGGCCATGC
>BMK_Unigene_030661
GGGCAAAGAAAATGAACCTGCAGTGTAAGTTTCATTGCCTCATAGCTAACATAAATCAATGTGTGTCCTGAATCTCCTGATGCATCATGTGTGTGGTATCCAAGTGAACCCATTCTGTACCAATGTGGGCTTGGTAGTTGGTTCGGTGGTACTGTATGGGTGCACCATGGAACCCTAACTGTATTCAAGTTGGAAGATCCTAGAGATACTACCCAAATAAACTCCAGGTTAAAATACCCAGAGACTCAAACTTCGGTCATTTGTTTTCTAATTTTTCGTTCTGCTGGGTTCCCTTTTTTTATTTTTAAATATCAGTTTGATGGCTAATGATTGATAGCTGCATTTCCAATATAGGATTTGATTGACATGGCCCATGCTATGGTGTGGCCCACTAGATCAATGGTGTCAATATTGAAAAGATAACCCTGCCTATTCAGAATGGATCATCTAGGCGGCACATCTCATGCATCAGAACACTATTATTTCTAAAGAGCTATATCCAATTAACCATTTGACTTGTAATTCCTTTTGGCAGTTCTCATTTGGTTTGTTGGTAATGTTGTTGTTTCTACAGTTTGGAAACCCATATCTCGAAGAA
>BMK_Unigene_030662
GTTTTATCTATGCAATCATGCCAGGTATTTTTGATATGTTTCCTGTGAAAAATAGTTTCTGAGAGACCACTTCATGATCCCTTACCTCTGCCGCCACCACCAACACAACCACCCTAGATATAGCAAAAAGGAAAAGCTGGAATTGAAAGGTGTAACTCTGTGATATTACATCGAGAAAAGTGTTTTCAGCTCATTGGTGGATGAAAATCTTAATTTCATCATGTACCAGAAAAATCTTGACAAATTCACAAAATCTGCAAGTCATTAAAAGCAAAATAGGATTTTGTGCCTGTGAAGGCTATTCTTATACAAAGATTGGAAAATTAGCAAACCATGGCGTCATAGGACCTTAAAACTCGTGGTAACGAAAATTTTTGGTTAGTAATCTACCCACTAGTTTGTGTTTATTTTATGTAAGCTAGATATAAAAGCTGCTATGTATAAAAGTTAATTAAGTGCCTTTTAGTCAGCATGGTACTGTTGAATATTTGTTTACCCGTGTATGACTAGGCACTAGCTAATGAGGATCTGTGCTTATATCAAACATTCAATTCATTAGCAAAGGCTTATGTTTGTATGCAAGATGCTTCCACCTGCAGCTTGAGCAAATATCCATGACTCAAATGT
>BMK_Unigene_030663
CAATGACTTTCTGAGGAATGCCAGGTTTTTGTTTGTTCCAATATTTTAGTTTATGTGGGTTTACCCCTAGTGTAACTTGTGTAGTAATCAAAAGTGAAGCCTTCTCCCATCTATTACTTTCTTGTGTATCTTAAAAAGTGGATAAATTTCTTAGATATCTTGGAAACCTATGTTCATTTATCAGTCATGAGATGCTTAGTGTAATTTCTTAAACAAAATGTATAAGCTTTTTCTATATTTTTTCTGCTTTAATTGGAAATGATTACCAACCATCGCTCCTAGTAAATTAATTGATTATATCCCAACTGTGAAGGCCCATCTGAAGGGATCGAGCCCATTAAATGTTGGCAACTTTTGGATCTAAGGCCTTGAAATGGACATTTTGATTGATCTGACCGTCCATTTTGAGGCCTTAAATCTGATAGCTGCCAACATCAAATGGATCTAATCTCTAATAATCGCATAAACCTCAAAGCCATCTGATATTAGAGACTTCCCGCGCCTATCACTATAAATCTATCAGCATGGCCCACCTTTGAAATCCATCTTTGGTAACCGCCACACCATGTTATATAATATTATAAAAAATATCTCTCCACTCGAACATACTCATTGTTCAATCTAAAAATTGGCATGAGTGTGATGGAGTAAATTTTCTTTGATGATAAAACACAATAGTGATTTTGAGAGGTTTGGATTTCTAAGGTGTGCCCCACTGTTGGATTTATGGGGATGGATAAATTGAGACCTGCCCTTACAAAATCTGTAGCTCAGGTCCTAAGAGATAGTTGGGCAAGAAAGAAAAAAGAAAGACAGAAAGTATGAAGAAGATAGTTCTTATACTATTAGAGGGGATGAGGCTATTGCAATTCAAGGCTACATTGGTTATGGATAAGAGGCTAAGAGCCCATGGTATAGT
>BMK_Unigene_030664
ATTTATTTATTTTGAAATGGTGACCATATTATATTCAGTGAAGGGTGACTATTCCTTTTGGCTTCAGTGTGTTATTGTTTCCTTTTGGCAGGCAAGTCGGGACTCGACCTTAAACAGCAAGCTCTAGTGGACTAGGCAGCAACACTGATATGAATGTCTATTTGTTATATAAGATTAGGTAACTCTCCATTATTCAGTGGATAACTTTTCTTGGATGAAGGCAATAAGGATGTGGTGCATCAGTTATAGGAAAAAGCAATCCTGACTACATTCATGTAAAATTTAAAACAGCTCCCTTGATAATTCTCAATATTCATTCAAACTTAAAATGCTGTCTCCCTTTCCATGGTTTCCTGAGCAACATCCATCCACAAAATATCAGTGTAGTAGTAGTTTCGAGTCACTAGGAAGAAGGGTGAGTGGGGAGGGTTGGGGATGCATTGCTGTTTGTAAACAAAAATGGCACCCTAAATAACACTGATAGTAGTAATAAATAAATAAAGGTAGAATAATGACCACTACTTACAGAACTACATAAATAAGAAATTCTAAAGCAGCAAAAGTACCCATAATTCGCAACCCAATGTAA
>BMK_Unigene_030665
CAGGGCTCTATTTCAATAAGACTAGCCAATTTAGAAGAAATTATTATTGTCAGGACACACGAGAAAAAGAAAAGAAAAATAAAAAATGGAATTGGAAACGGTCAAAAGAGCATGCATCATGAAATTAGGAGAAACTCATCTTTCATTTAAAGTCTTCATCCCAACTACATATCCCAACCACACCATAGTACCAACAATTTATACAAGAAACCAGACACGCACAAAACATCATCAACACTAAAAAGCCAATTATTATCAGCTTTTAGACTCAGTCTGAGACTCTAAAGACATCACTAGTACCACACAATCCTCAAGCACATGATTTATTTATAAATTACTTCTTCTCCTCCAAACCTCCCTCTCATTTATTACAAGTGCATGGGTCACAGGTGCAGTTCGACCCACACTTGCAGCCGTTCTCAGCTCCAGCCTCCATCTCAGCCCCTTCAAAGTGCCTCTTTTCAGGAGCAACCCCCATAATCATGGTCTCAGAGGTGGTGCTTTCCCCGGAGAAGGAGAGATCAGGATACATATTGCATCCTCCACAGCCACTTCCACACTTGCAACCCGTTCCACAACCACAGTTTCCACCGCAGCAAGACATCTTCTTCTTCTTCTACTGCAAATGAAAACTATATCAAAATGGTCTTGGATC
>BMK_Unigene_030666
GGATTTTACACATAAAAAGTGAAGAATCAATGTTGAAGGAGGAAGTTATTGTTGCATAAACAGGTGGCCAATCGATTCCTCATTTGATCAATGAAGGAGGTGATTTGACAAAGTAAAATTGCAAGATCTAAGATTATCCATGGCCAGAATTATATTGGATAAAGCTTTCCAATATGTAGTTTTTACTCTAGTAGGAGGTTTTACCAAAAACAAACTCTAGTGGGAGGTAGAGATTTCCAAACTTGTTTGGAGTGGAAATGAACAGTAGATTTGTCCCTGACATCCACAAAAATGGATGCTGCATTGGTGCACCAGACTTTTTAATTGTTCTGTATCTTTATTGTGGTAACGTACTCGATCAAAACCATGTCTGACATGATGACTTGGTGGAGATTCATGAGTATGAGACTCACCTGAATTCATGCGACTCAGTAAGAATAAAGTTGATTTGGACTTGGCCGTTTTTTAAAACCCTGATCTTTAGATTCGTCTTTTTGGCTGCTAGATCTTCTTCAATGGATATTTATAATCAGTTGCACCTCACTATTTTGTGTTTCTCATAGAAACATTATTCTACTGCGTTCAGAAGAAGTGCCGAACATACTATTAAAAAAAAAAAAAAAAAAA
>BMK_Unigene_030667
CTCTAAACAAGTAGATTTTTGCTGGTTCCTTCTTGTGACATTTGCATTAAAAAAAATTCTACATTGAACATCAAGATCTTCACATATCTAAGGAGAATCTTTCATCTCTTATAGAAACACCACTGCATGAATGTGTAGGTAAGAAAAAGCAGAATTTGGGTCCTACAAACATCTAAAACAAAAAACAAAAAGAACTAGAGATAACTTTTTTTTTATTATTCTTAAAGCAAAGCACAGCAGTTACTACAACACTATCTACTTCGAAACATCTTTCCGAATTTGTCCTCCTCCTATAAAAACAAAAAGACCAGAACATCCTCATCTGGAAACCCTCACGCGTTCGTACTGAGCATAGATTTCCCTGAAACCATGGGCTCTTCCTCTTCTTCTTCCTAGTTTCATTCCCCATGAGAAGCATGAAAGGCAACATAGTAATGATATTGAGAATCCCAGGGTCGTCTTGTCAATAAGCAAACATTCCACCTGTTCTATTCCTATTCCCTTTGCGATGTCTTGAAGCAGTCGCAGCAACAGAACAGTTGTCTTTCATAACACTCTCCTCGTCCATGAAAATTTGCTTACATCTGCACTCCACACTACAAA
>BMK_Unigene_030668
GTGGCATGCCTGGATGTCGCAGGTCTCTCTCTCTCTCTCTCAAATTTCCCTCTTTAAAAGGTTAGTGCATAGACAAAATGAAAAGGTGGCAGATGATGTTGACATGTTTTTGTTGGTGATAAAAATGCATTTGAGACAAAACTCGATGGGCCCAGATATGCTCAAAATGCACAAAATTCTTTGCTGGCCTAATCTTGTCCAAGTTCGGCCCATTGAGTAGTCGGGCCTAGAAGTAATTTGGCCTATTACAAATTTTGGGGTAAATCATTCTTGGGAAATTATCTTATTAGGAAAATGGTGGATGTCTGGGTTTTTCTCAAAATATTATTTTATTTTCTATTTTTCTTTTTTTTACATCTATATATATTATTTTTCTGAAGAGCTTCTCCAATAAGAGTTTCGTCAAAATTCTGAAATACCGGAATTTGTCATTTTGGCAGCCAGACCGAAACAAAATAGACAACTATACTAGAGGGATTCTTTGCAATATTGGATCTCCCTTTCATTTGATGGTGATGTTACAATGCAACCCATCCCCCTTTTTAAGTTACACATGTAGTTTTCAAAATCGGAATCGTATTGCAAATCGTTCATACCCATGAATCAAATCGAATCGAATTGCGAATCATAGATTTTTTTATCTTCTAATAAAAATAAAAAATAATT
>BMK_Unigene_030669
TTCTTTACTGCTCTGGGAAGTTTTCAATATAATCATCAACATTACATGACGGCTTCATGGTGATTAAATACATATATAATAGCCTGGGGCCTGAATCTGAGTTCTTTACTGCTCTAGGAAGTTTGCAATATAAAAAACATTACCTGATGGCTTCATCTCAATTAAATACATATATAATAGTCAAAGGCTGTAGCTCAATTGGTTAGGTACAATGAAACCTGCTTTAGGGCCGAGATTATCTGAGTTTGAGTCTCTTCTCTAGCAAGCACACCTGTGCTCACACTTGCACACAATAGCTGTTTGTTTCCTTCTTTTTTTTTAAAATATCATCCTAGTTTCTGGACATATATAAGTAATGGTTTACTTTAAGGACTGATCACATTGGATTATTTTTTCCTGCACACGCTTGGAAGTTGTCCTTGACACATCATCCACTTGCAGATTGTGTTACCCACCTTTCACCAAGGTAAATGTTGAATCAAATGTTGTTTAACATTCATCAACAGATTGAATAACTTTTGGTTCACACTGAAGAATCTGTCAACACCTTAACGAATTGGTATCATCATCATTTTTAGGATTATATTCATAATATATGTACATGGCAGCTCTGTTCATTTCCTGTTTTCTAAAATCCAATCCTAGTTTCTGGACATGTATGTTAATGGTTTATTTTAGTATCGACTTGGATTTTTCTGTAATGTGCAAGTCATCATTGACACATCATCCATGTGCAGGATTTTCGCAGAACCACCTCTCATCAAGGTCAAATAAGTGGGCCCTCCGTTTGCCACTAATTAGAATGATATTCACCTGACAGGTTGAATCACTGAGTTTACCCATTTGAATCTGCTGACCCCTTTATTGATTGCTATCATCATCTTACCAGGGAAATTTTCCAGCCATCCCTAATACGGATGTGGTCTTCCCATGCTGCTGTTTGTCTGGTGGTGGCCCTAAAATGTTGTTGGCCATTAAAAATTGCATGGTTACAGTCCTAGGGGTATTGGAGGCGATCCAAATGACTTTTTTTTTTTTTTAATGTTGGATGTGTCTAATGTCAGGACACA
>BMK_Unigene_030670
ATTGACGGGCAGAAGCAACAAACCTGGAGTACAAAGGCAAACATATGTCAACTGAGACTGATCAATGCAAAAGTTGGTGGGGGGCAACAAACATAAGATCCAAACAGGTCCTCATATAGTAAGAATTCAAAATAAACAAATTGGTTATGGAATGAAAGTAAAGCTATATCGCGCACACACCATTTATAGTTCAATTCCATTTTGTGGCCCACCTGGATGCCTGACAACCATGGTGAACGAGTGGAAAGATCTTATTGAGACCAGAAGATGTAGAAAATATAAGCCCCACCAAATCATCCTAACCCCTTGATTTTTTTATTTTAAAGGCAGTGTCTTTTGCATTTTTAATCCTCTAGGATGTGTCAAATGGGATGGGTGTCAATTCATGGGGGGTAGTGAGTGTGAAAGTGTAACCTGATCATTACTTCATCAAATTTATAGCAGAGGGTCAGGTGTAAATTTTATTATAATTTAGAACATTGTATCTTGTGGAAGCATGAATTCAATTTAGAGCAAGTTCAACCAGTTTCTTAAAGCTACACAAATGGCTTCGGCCAACTATAAAAGAAGAGTGACTTACATATTACAATTAGTTTGCAACT
>BMK_Unigene_030671
CGGGGAGCAGATCTTCTTCTCTTGGTAAATCTTTCTTGTTTTTCTCGGGCTTATTCAGTTCGTAATCCATTTTCGACCAAAGATTTCTCTTTCTCGCCGAGAAACGCCAAATGTGGGTGTTTTCGCGGTAGGATTTGAGGTGTCCGGGCTTTTTTTTAGAACTTTTTTCTTGGAGAGGTTGTTGAGGAACTGCAATGGAGGTGGAATGCTTTGAGAGAGGAGGATTGGAGGAGTTGTGTGGTTGGAATTGAGGTTTTATACTTTGATTTTGAAGAAGTGAGGGTTTTTGGCTTGATTTGCATATGAATGGATGGATTTGGGTCCAAAACTGGTGTTTTAGGGGATTAAGGTTGTTGTAGATTGATTTGAGCTAATTTGATATGTTTTGGGAGTTTGAATTGGTCTGTCATGTGTAGATCTTGTAGCATTTGTGAAGAATGAAGGTTTTCTTCTTAGATTTGGGGTTAGTGTAGTTAGATTTGAGTTTAAATCGGAATTCTTACTGCAGAATGGCTTGAATTGCTTCGTTTAGTCAGATTGGAGATTTCTGTGGCTCGATCTCAGTTGTTGCTGTTTTTTCTTTATTTTGTGCTGAGATCGAACTGTAAGCTGTGGACTTTTACTGTCTGCAAATATCTTAAAAAACTCGGGAGGAAGTAGAGTTTCCTTTTTGGTTAGATTTAGTCTAAAACGGATTTATCCACTGCTGAGTTGCTGGAAATCTTTCAAATGAGGCATATTTGGGGTTTCTCTGAATTCATTTGCTTTCTAGGATTTCAATTAAGCTGCGAATTTCTGTAGTGTTTTTAAGTGTTTTCGAGAAATGCAGTCTTTTTTTTCTTGATTTGAGCTAAAAACAGGGAATCCTACCGAAGAATTTGTGGCAATTTTGAAAAGAGCATGCATCAGAGCTTGAAGGGTCTCATTGTCTAAACCACACCAGGTAGCATGTTTGAGTCACCTTGCCTTTTAAAAAAAGTCATTCCCAGTGAGGCCAATTTGCCTTTTCTTTGGCTTCATGTGAACTGATTGTTACACTTTTTACTTGGAATTGAGATGTCAATTGTAGATTTCTTTGTGGAGGCTGTTCTCTTGGAGCCTTATTTATTTATTTGTTTTCAAAC
>BMK_Unigene_030672
CTTTTCTTTTTCTTTTTTTTTTGGGTAAAAAAGATACTATTTTCTTGGTGACAACAAATGGCTTGAAAACTAAAACATCTAACTGATGGCAACGAGAATAGCTGATCAAACAATAATCATGGCTATCCACTGCTCACTGAGATACTCAAGAATCATAATGCACTTGCCCAACTTAGGAAAGTCCTTTGCTGGAAGACACCTACAGATCCATAGCTAAACAAAGCAAATAACATGACTTTGTCAAAGGAGATGCAGATGCCGAAGATTGCTTTGCAGATCACAAGGAATCATGGGTCCTCAGAAGGAAACAGCATCCAGCCACCTGTTATTTTAACCAAGCATACATCTACTGGTGTTGAAACCAGAACTATTGGATGAGAGCCACTCTTTCCAAGGATTAAATGTCAATACCCACTCCACAGGACCTACTCAGGTACATAGATCCCACATAACCAACACAAATGATAGTCTGGATAATGCAAATTGTTCGATGGCAATGAGAAAAGCTGGGATACAAAGCTACAGTTTTATGGCTGCTTTAAAAGATAAGTATTGATGATAACCCCATTCCAGCATACACTAAAATTTTGAATGAGGCAGATATATACCTTCCATACTAGATAAAGATCAG
>BMK_Unigene_030673
AGCTGCAAGAGGCTCTCAGCGGCCTGGTATCCCATTTCTTGTATCACTTCACAGGGTCTGGTCTAATACAAGCAGCCATGGTTCTGTTGCCAGCCATTCACATGCCTACCCATCCTAAGATGACTGTTAATCAATTTAAGGAGTGGTTTGAGCGCATGGACACTAACAGAGATGGTAATATAAGCAAGGAAGAGCTGCAAGAGGCTCTCAGCGGCATTGGTATGAGATTTGTGCGTTGGAAGGTGTGGAGGGGAATGGTACATGCTGATCTCAACCATAACGGCGTCATCGACCCTGCGGAGATGGACAACCTCGTCGCTTATGCAAAGAAACGGTGGGGAATCATCATCCAGGGTGCCTAGGGTGAGGAACTGAGGATAGTGTAGTGTTTAGTCCAAGTTATGGTACCACCATCACCATACCTCTTGTATGTGTTTGATGTTATAAGTATATATAACTAACTAGTCTGTCTGATCTATAAGACCCTGTCTGTTGTCTGCTTTTCATCAATCTGAATTATGTTGCTTGTTTCTATATAAGGACTTTTAAAAGCTAATTTGTTTTTGTTGGCAACTTTAGAAGGTGTAAAGTTAAGCGATGTTTCTTCAAATTCTCGGAATTCTAATTTGGAGAAGTAACCATATTAGCAGGTTTGGTGGCGAAAAATTATTTTTATCACCCTCCAAAGTT
>BMK_Unigene_030674
GGATCGGCTACATTATCCATGGCGTAAGAACTGTTAGGCTTTGGAGATTTTTATTTTCTCCGTACATTCATCTTTATCTCCTGGGTATTTTCCTGCAACAAAAAAACTTGGTAGTGAGTGTATTTGGCTTGCTTTGGGCATGTCAGCTTATACTATAAGCTTGATGAATCCTTTTTAAGGTACCCTCCTGAATTTTGACAAAAATATTGGGCTGAACTGTGACTGTTAGGATTTTAGTGGCAACTCAATTGAACATTGATTTTGTAACTGTCTTTGTTTTACATGAATACGCTGTCCTTTCTGCATGCTTCTAGTGAGTTGAATACAGTGTAACAATTGAATGCTCTTACATTTAGGCTTCAGCGAAGAAAACTGTTGTTTGCTGTGTACTTTGCCACTCACAAATTTCTGGATCTCTAGTTGTAGTATCATAGGCATTTTCTTATGATAGCTGCTGCTGAAGTTTTATTGTGTTTTGTTCATTTCTTTACACTGACTGATTTGGAGATAAGGTAATATTATGTAATATTTTAACTACCTATTTTGGTTGGTTTCATTGGGTTATCATACATTTCTACTAGGCCCCTCTCTCTCTCTCTCTCTCT
>BMK_Unigene_030675
AATATGATACATTTAAGGTACCTTGACCTCTCAAATACAGACATTGAAATCATACCCGATTCTACTTGTAGCCTAAAAAACTTGCTCACATTGAAGCTCAGAAATTGTCAAAACTTTTGCAACTTACCGAAAGGATTGAGGAACATGTATAGCCTTAGGCATCTTGACATTTACAATACATCCTTGACCAAGATGCCTAAAAGGATTGGAAAGTTAAGTAGCCTCCAAACATTGTCATTTTATATAGTGGGAAATACAAGTGGACGGCGCATTGGAGAGTTGAAAGACTTTAACCTTAGAGGTGAACTAAGATTAAATGATCTTCAGCTTGTAAGAAATATAGCTGATGCCAAAGCAGCCAATTTGATAAGCAAGAAAAACCTTCGTGTGCTGATCCTCTCATGGAGGCAATATGGTGGTTCTAACACGATTCAACAAAAGGACGAGGAAGTTCTCGAAGGTCTCCAACCCCACTCCAATCTGAAGCAGTTGGACATAAATGGATATGGCGGAATCAACTTTCCCACTTGGATCCAAGATTCCAAATTATCCTATCTAGTCAAAATCTCATTATCCTCAT
>BMK_Unigene_030676
CACAACTTTCAAAAAAAAAAAAAAACCACACACACAAAAATAGTGCATAAACATAGAAAAATAACTGAGACAAGTAAGAGATGAGACCCACAAAATACTCGGCAGAGGAGAAAAACATATCCACATGAAAACAATTTACCACCTAAACTGAGAAACATGATAATTAAAAAAAAAAAAGGTTAGTTAAAGTGAAAAGGTTCTTATGGCTGATAACCTGTTGAAATGAAATGTGCGTTACACCAAGAACGAGATCTCATCATCATATTCACATAAACAGAATCTTATGAAGGATTAGCAATCATAAAAAACAAACAAGACCCCAAATAAGAAGGGGGTGAAAGTAATCAACCCAAATCCTTTTCAGTACCGGTAACACAATAAAAAAAAAAGATTGTAAGGATAGCAAAGCAGGAAAAGTGAGTTAAAACCCATAAATAATTTGGCAAGATTCAGCTATATTTTATACGGAGTTTCCATCTGCACAACTCCACCAACAATCAGTCGAGTCATTGATTTGAGTTGACTCAGTGACCCTCCAAACCGAGTTGAATCAGCACCCCAGCTTATGAGTTATGACACATAATCCGACCAAAGATAATAACAAATTAAAAAAAGAAAGAAAGAA
>BMK_Unigene_030677
ATGGCGGAAGCTTTCCAGGAAAAGAATGAACCTGATGGATCCACCTAAAGAAAAGTGAAAGCAAAGGGCAAATGTGAAAATTCAGGATATATCAGATGTAAAAGAGAAAAAAGAAATGCTTCAAAAAGATAAAAAATTTACTAATAAGGAGGAGAAGAAGAAATGAAGGAAGGAATGAATAAAGTAAGCTTGTATCAATATAATTTTAGGTGTTTTTGGATATATCCACATCAGAATTAGTTCATGCAGTTTAGTAGAGTTGATGGCAATCGATTCTTCTGCATATAGAGAGCCATGAAAACTGGAAAGCCAAAAAAGTGGGATACAGGCATACGGATCCCCGAACTTTTCCAGGAATGACAATAATTAGGGGCAGAGAAGAAATGGAGTAATCCCACAACTTTCTCTTTTGAACTTTCAAACCACTCCAAATGCAGAGAAGAAATGGATAATCAACTATCTAGAAAATTTTAAACTACTTGTGGTCAAGAGTACAATGATGCAATCTTCAGATGATAACCATCTTTGTTTACCCATCAGGATTTGCTAACATTCACAAATAATAATAATAAAAAAAATGAAAAGACTTGAAAGGAGGAAACCTGATATAACTGTGGACCATT
>BMK_Unigene_030678
AAGATTTAGAGCATTCTATGTGCGGATTATCTCTAGAGAGTTCAAGAGCTTCAATCTTACATTGATGGTGTCTTGATCAGGTCAGAGAACCGCTTTTCTCCTTCAATTTTCGTAGTTTCTCCGTATTTATTTATTTATTCTCTCTTTTGGCCATTTTGATTTCTTTTGATTGTTCATCTTATCGGTAGCTTTTAGGTTTTTTATTAATCAATGTCTGTTTAGTTTGTTTTGGAAATTCCCAGATGCCAAATATTCTCTTGCAAGAGTCCCCCCATGTGTGAAAAAGGTTTATTTTTTTAATCATTGTTTGTTTAGTTTGTATTGAAAATTCTCAGATGCCAAATATTCTCTTGTGACAGTCCCCCATGTGTGAATCCTGATCTTTGTTGTTAATGTAGAAGGGGCCCCTCTACATTAAAGGTGGCCTGAGGTTTCATGCATAGCTTGACTTGCAAACGCCTGTGGAAGAAAGCATGATGTTTAATTGTACTTTAAAAAAAAATCGTTTTCTTATATTTAGGTGGGAGTTCTATATAATTCTTTGTAACTGATGGTTGATATTCATATTTGACCGTACCTTTTTATGCATTGCATTTTTATATTTAAATGAGGATTTTGTATAGTTCTTTGCAAAAGATGGTTTATATCGATATTTTACTGCACCTATGCTTTGATAGTCAATAGCATTTTGAGATGTTCGATTGACGTTGGAGCTTTTGAGGTAACCTCTCATCTGACACGTAACAAGTTCATGCCAGCGTTGCAATTCATTTGTATATAGTATAAATCTTTGTTGGTAGTTTGCTGCAACAATTCTGATTATACTGTTTCTTTGAAGGGCGTTGGTTCCAAACTCCAGT
>BMK_Unigene_030679
AAGATGTGGACATGGTCATCGAGGTGAGATCTGATAATGTTATGATTTTTTCAGGTGTAGAAATTTAATGTATTTCTGATCACAGCAGGCTCAAATACTTCAGCAAAAGAGATGCCTAGATGCATATAAATCTGAACTCATGTTCACTTACCTGTGTTTGTGGATTTATAAAAATCTGATATCATGTTTGAGGGGCACCTTCTCTGTCGTTATCGTCTTCATTGTTATCATCTGATCCTTAATCCCAACAATCTGGGATCAGCATATTTTCTCAGAGCCTTACTTTTCTCAAGTCATTCAGCACCCATTAACAGCATTAAGCTGGGTTATAGAAGTTGAGTAGTAGTAAAATACAGTATTCCACCTGATGATTTCCAATTTCTGCATAGCCGGACGTGCTCTGTGGAGTGTGGAAGGAATAGCCATCTCTGCCAAAATATTCAAATTGGTTGAGATTTCTGATATATCTAAATAGAACACTTCAACTTTCTTATATGTTTGTTTTCCCCTTTATAATGATCTTTGCCATTGGCTGGTGGGAAACTCACTTTTTTTCTGGTTGGAACTTGTGTTATGGAACAGGCAGTCATTGAGAATGTTTCGT
>BMK_Unigene_030680
ATTCTTTCATTTTACAATTTTCTGCATTTTCTAGAATTTTTTTACGTATCGCTGCGAGCTGCTACGTCCGCCGGTACCGCTATTTTCATCCTCAATTGCTAGGTTCAAATACCCATAAGAAAAGAAAAAAAAAAGACCCATAACACATTTCCTCACATATGATACCAGAGCCACACAATGCAAAAGCACTAACCTTGTCTACCTAATAACTTGATTTAAAAAAACTACATAGATTCAAGTGTACATAGGATGAGAATTCCTACACGTAAGTATTATATATAGATAAGAAAGAAGTTAAAAGAAAAAAAAGGAAAAAGAACACATAATCTGCTACAAATGAGTTCCTGTTCTAGCCCATTTCTGAAGCTTCCTCTCCAACACATCTACATCATAGTCCAATGGCACTCTCACCTGAAGAGTATGAGAGACCTTGGTCTCCGTTCTATATTGGTTCTCAAAGATAATATTGAGCTTCTCTTCCTCCAACAAAAGGAAGAAAGAAGACGACAATGCAACATCTTTGAGGACGACAGTGCTGATTAGGAGTGAGTTGTCCATTCTCTTTATCTTTATTGAA
>BMK_Unigene_030681
CGCTAATAAATATTTTTCCTTTTCTGATATGGGAGCCCTTTCAAGATAAATATTCCTAGCACTGCCCTTCTAGTAGTAGTTTTTTTTTTTTGAAAAAGTAGAAGCCCTTCTAGAGTTCTAGTAGTAGTTAAATTGGTAGTAACTTGTAAAATTAGTGGCTAAAATTCAAAGTTCGGCAGCTTTACAGTCCCTCATCTAGACAAATCTGGAAACCTGTTACCTGTTCCCCACAAGGAAAAAGAAACACAAATTAAAGTGAAGCCCATCAAAACCCCCTCATCAATACCTGCAGATATGGGTCCATTGAACCACATGGGCACACAACGGTCACTCCACCGCATGCACTCTTCCACTGCAGTCTCTGCAGCTAGAGAACACAAACAGATACAACAACAATGCCTTTTTAAAACAATCACATCCATCCAAACTCACACACCCCTCAACAAAAACATCAAAAACATCAAAACGGTGCCTACAAATCTACCCACAATAACATACATCCAAACGCCACTGCTACTTAAAAAAAAACACCACAAACCAGAAAGAAATGCTCTCCAGCTCCAACAACAGCAACAAATAACACAAAAGTGTCTTTCTTTTTTCTAACTACATAAATCAAAAGGCTCACTCCAGTAGTAACAGCAAAAATAAATAAAAAACCAAAAGAACAAAAAATCAACAACATCCAAACGCGTCCACATCCAATAAAAACATGAAAACATGTTTCAGATAATATTTGTTTTTACCACATTGACGAAAATGCCCTCGTGAAGCAGATGGCGAACACCGCCATCAGGGTTTTGGACAATGTCGGTCCGCTAAAACCCCTGATCGCCGAACTGTTCACATTTTCAGAAGTTGTCGGAGATGCTGATGGAGATGCTCGCGGGGAGGCCGTAGGCGGCGCCGGAGGCGACTCCGGTTTGGAAGGACCTGGCGCACTCGCGACCGGAGCTTTAGTTGGAGAAACCGCCGGCGCCGGAGAAGGCGACGAGACCGGAACAACCGCCGGCGCTGGCGACGGAGAGGTGCCGAAGAGCTCGACCGGGAGGAGGATCCCGTCGACTGTGAATATAACGAGCGGCGTGTTGTCGATGACGGTGCTCGCAACCCTCGAGCTGTCGACGCCGGTGTTGAGCGTGACGGAATCCCCGGCCGCCGACGCCTTCAGATCGAACTTCCCTGCGCCGCTCGACGCCAGCGTGCTGATCGGCGTCGTGGCCGTCTTCAACGTCCCGATCGGCCGGTAGTCGGCGACGGCGTGGTACTGCAGCAGCGTCACCAGCTCAGCACTAGTCAGCTTGCTGAGATCCGGCGCTCCGGCGGCCTTGAACGCCTCATCCGACGGCGCAAATATCGTTAGGCCCTTCTCCATCGCCGACTGGTAGATCTTCAACACGCCCGAGCTGAGAATGAGAGAAGCGAAGGTCTTGCATCCGGCTTTCTCGAGCAGCGCGGTGATGTTGACGTCGGAGACGGAGGGGGCAGGGGCGGAGAGGAGGCCGGGGGCGATGATCGGGGCGGAGATTTCGATAACGGAGATGTTGTAAGGGATCTGCTTGACGGATTTGGTGTAGGAGGAGGCGAGAGGGGAGCCGGGGGAGGCGGAGCCGAAGCCGACCTTGCCGCCTTTGAGGTCGGTGATGTTGACGAAGCCGAGGTTGCCGGTGGCCTTGCCGGTGGTCTGGTAGAGGGTGGTGGAGAGGGTGGTGCCGTTGGAGATGTCGTGGAGCTTTTGGGCGTCGTAGTAGTCGAGGAGGGTGAGGAGGGCGAGGGCGTTTTTGATGGTGGAGAGAGGGTGTTTGGAGGCGAGGGTTTGCATGGCGGAGTTGTCGAGGACGAGGCAGGTGAGGGTTTGGCGGCTGTTGATTTCGTCTGCGAGCTTGGTTTGGGTGAGGTAGCTGCTGTAGAGGCTGTATTCGGGGAAAGGTTTTAGGATTTCGGTTATGTTGTGGGCGTTTGATGAAATGCCTGTGAGAGAGATGATGAGGAAGATGGAGAGGAGGATGTGGAGAGATTTTGCAGCCATGGTGAATGAAATGAAATGAAGTGAAGTGAAGTGAAGTGGTTTTTTTCTCTTGTTTCTGCTGTTTGGTGTATGGGAAGTGGAGAGTGGGGAGTGAGAGAGAGAGGAGATAAAAGAGAGATTTGGTTGGTGTAACTTGGGTTGGGGTTATGGGGTTAACTGGGGTTGGGTTTTAGGTGGGGGAAGGGGGCAAGTGCCATGTGATGGTGATGGAGAAAGAGGAAGGACACAGCTGGAAATTGGAAGTTGGAAGACAAAA
>BMK_Unigene_030682
TGTAACTCTAGTCTAAACCCCTGGCTCTCTAATGTCAACCAGCTTGCAAACAAAGAGAAATTTATACAAAGATTTACATCCCATTCAACATCAAAGCACACTGCATGACATATAACTTAGATCATTAATTGTAACATTGTTATAATAGCAGACTAATGACAATTAGTCACCTCACATTTAGTCTCCCCTAGGTGTGAAACATTGGAGGCGAACCATCGCCGCCACTGGCAACCTAAACCGGAAAACTCTACTGCGAATCCTTCCTTCAGATATCTCAAGGCGAACTTCATTGAGAATCGACTTCGCAATATCATTAAGCTCATTGCGCACATCAACAGCAATCACCTTAGTTAGCTCATTAACCTTCTTAGCCGATCTCTTAATCTTTTCGACCACAACCACCTTCACCACATCATTAACCTCTCCAATTGACCTCATAATCTTGTCCTTAAATGTTTCCTTAACAGAGAACTGATAACTGCGGAGAAATGCTTGTCTCACTAGATAATCATGTCTGCCACTTCGCATGTGCCTGTTTTGCTCCACAAACCCATCTTCATCGGACCGATCGAGTAGCCCGGTGGAGTCAAGCAAATCGAGCTCGACCATTGGGCGCACCCTGGTGCTTCGCATGGCAAACAGTGAAGAACAAGGTGCCCTTCAGGTGAGTGAGA
>BMK_Unigene_030683
CTTTCCAAAATCCACACTGCTCATGAACATTACTACCTCATATATTGATGACTTGATGTCAGCACAATCTTTAAGCCAGTTGCGGTGGTCCCACATTTGGACTGATCATATACTTTTCTAGTGATTATGTTCATTTGATTTGCTGTGAAAGCAGATAAATATAAGTGGAATTAATAAGAATAAACCATATGATTAACCCAAGAATGGGCAGTGATTTCAGTGGGGCTCGCAGCCTCTGCTAATGCGAGGAGGGTTAATAGTTTGTGAGCGGCTTGGATGATGTGTTGTTCATGCTAATGAACTTTGCGGGGCCTTATATAGTTTATGTAGTTTGATGGCATGGCACTAAGGGTCTGATCCTAGGTTTGGACATTATAAAGTTGTCTCAACCAGTGTAGAACATGCAAGACACTTTCTGCCAGTGGTCGTAGGAGATTCAGTTCCACCATTTTTCATGCTCCATTATGAGTTAAAATTCTTTGCTACACTTGTTGATTTATAGCTTGGCAGTTTTATGTTTTTCCGAATTCATGACTAGTGCTATTTTGAGATGGGACACAGGTGCAATTGCAGCTGCCACA
>BMK_Unigene_030684
GAAGGACCCCTCAGAAAGACCCACAATGAGGACCATCGCTGAATCTCTCAAGAACATTCAAGACATGAAGTACTCTCGCCGGTTTCCCCTGCAAGAGCCCTCGACAGTTGCTGGTAAGCAGATGTTGAGATCCCCAAGTCTCAACGGAATTGCTGTGCCAGCACCTAGAATAAGTTTTTCGCCTTCTCCCCCATCCCGAATCCGGCCATCAGTTTCTCCAACAAGGCCTTCAATACCTGCTTCACTTCCTCCTAGATCATGTTGCTCCATGATTTCATTAGAAGAGAATCAGACACAAGACAGCCAAAAAATGACAATGCCAACATTACGAAGGGCTGGAGTCGAAGGCTTTTGATTGTTTGTAATATTTTTTGTTATTTTCTTTTTTTATTTTTTTGGATTTATGATTGAACATAAGAAATATAGAAGATAAAGATTTATTGCACCTTTAAATTCTCCCCGAAGATGTAAAAGAGTTGGCCATTTGTAGATAAGAAGAGTATAAGCCTGCTTTGAGAATGGATACCTCAGTTTTTTTGTGTAGAATTGTTCTGAGCCTGTGTCAATTTTCTTATTTTGCCATGTCTCAAGTATTTTCAGATTGCTCCATTCCATTAGTCAAGAGAAGTTCAT
>BMK_Unigene_030685
TATAGCACTGACTATCCTTAAAAGGTACTTTATCCTATTTCCTATTCAAATGAATTACTCAAAAAAAGCCCGAGTTAACTTGAAGGGCACGAGCCAAATGAGTCTGCCCAGTTATGCCAGAAGGCTGTCAGACTTTCCCTAGTTATGCAACTCTATGCCCTTCTGAGTCAGTCGGGTGAGTCAAGTTTGAGAACTATGGATAAATCTGATGCATTTTATTTTTGTGGCTTATACTGTTAAACGCAGGAAACACCTTAACTATTTTCCAGTTTATAATCTAATTTTGCATCGAAGGAAACAACAGTTTTTTTTTCAGACAGATTCTTAAAGTGGGGCCCACCACCCTATATTTTCAATCTGTGACCCCATCTCTAAAATTACATAATAGACAAAAACCATATATGTAAAATCTTCCTTTTTTAGTAGATTACTTCTTGCTCATCTTTTCTAGGGCTTATTTGGATGAGAACTGTTTTAGGGAGAGCAAGTCTTTTCTAGGATTTGTTTGGATGAATACTTTGGGGTAAAATAGAGCTCTCTCTCTCATACATAATAGGGTCGTGTGTTTGCTCCATTTGGATGGACCAAGGGTG
>BMK_Unigene_030686
CCACATGCTAGTGTTGCTCCTGCATTCAACAACCATATTTTCAGGAATCCATTTTATTATTCTTCATATTTAAGGTTTTTTTTCCTCTTCCCTTCTTTGAGCAATTCTAGCCGCTTAATTGTTGTGAACAAAAGTGGCACACATACACATTTGCACTGATAACCATGGTTGAGAACTGAAGTAATAAAGTGTACCATTACTTCTTTTTTTTTGAAAATGAAGTGTACCATTATTGTTTAGTCCAGATCATATCTTCGCCTTATAAGCATGTTACCAAATATTGCCAGCATCAAGTACATTACAAAACAGTGTAAATAACAGCAGTTACATTCAGACGCTAGTGATGTAGGCTATACTCGATATTAACATTAATGCAACTACAATGAAATCGGGAGGGTTAGAACTAACCAACTTACTGAAATTCAGCCCCAATCAAGTCAAACCACTTAAAATGGAGGTAAATCAGGGTACATCCAACATGAAAACCTCAAATGGAAAAACCCAAACCGAAACATGTCCCCACTCTAGATAGGCAAAACAATCCACAATAGGGCTTTGCAGAAATGTTTATTGAAGAGAATAACCAGTCTCCTCTCCTGGGTACCTGTTTCTTACTGCTTTTATATGTGCTGAATAAAAACAAAGCCCCTAGAACAGATGCAGTGCTGATTGAAAACAAAGCCCCTAGAACAGATGCAGTGCTGATTGAAAACAAAGCCCCTAGAACAGATGCAGGCTGTCTATCTTAAAAGAGAATGTTAAAATTTTGATGTAAAACGACAGCTTTATTCCAAAAATGCATGGAAATCTGGAATAAAATGTTCATCAGCCCTGTGATCTTCCATACTGGATAGGTAAATTCAATGAGTGCCAGAAATTGTGGACCATGGGTCCTACTACGGGCCTGTCGGATGCAAATGCGTCAAAGTCAATGGTGGACCAAGACCCAGACCCAAATCCAAATAAATGCATGTACCTGCTGTGGGTCCAACTGGACCAACATTGACCCGACTCAAAATCAATAAGATATTAAGCTAAAATGCACAAGTTGGCAATGGGAGTTGAACCTGAAACCTTGGTTTGCATCCACAAGCCTCTACCATCCGTGCTGCATGATGTTATGTCCATCACCATATAAAACAATACTAAATATGATATTTTTATTCATCATCAAAGCCTTGTCCCA
>BMK_Unigene_030687
GAGACTAGGCGTATCCAATATCTGCATTACCATTCATGCGTGAGATAGTTATCTATTACTTATTACAAGCAGACAAGGAATCAAATTGTCATACAGTGTAATAAAATCCCCATGCAGGAATAGAATCTGAAGTGCTATAATGGCCTCTGTGTTGGTTGGATGATGCAACCATGACAGATGCTCACATGGCTTCTAAGTTACACTACAACTGTGACTGATACTCACATGCAACTGTGACCGATTAACACTGCACAAATAGAGAGAAGACGATCTCAAGCCGGCTATGATGGTAACAGGGCGCAATTGTGACCAATCCTTAAATGCTAACACGATTTCCAAACTTATGCAGTGTAAAGTTGAATGATACATCCAACATGTAATGGTTAACACCACACAAATAGCAAGGAAAAAGAGGGGGAGGAGCATTGTTGGAAATCATGCAGGCTCTGATGGTTACGCTGATGCATACTGTTAAACTCGCATTGTTACTTCTCCCATTACTATTCCAACTAAAAGAGGCTTTTCTCATTACAAGGCTCCTCCACCCCAAGCAACATATTTTTAGTGCCTTATACACCCTATCCTCTTCTTGATTGCACTTTTGCCCAAATGAAAACAAACACTTTTCCCCATCTCCCAACTTGCATCTAGGAAAAAAAATCACCAACAAAGGATGAACCAATAGAAATTAGTAACTATTTCGAAGCTCCCAAGTTAATCTTTGATGGATACGTGGGGACATGCCACATATCCATGTCAAACACATCACCGCACCCAAACAATTTCAGGGATTCTTCTAGTGCCAATTTAAGAATTGTTCTTGTAAGTGTGTGTTGTGAGTGTGTGCGCGCGACTTAATAGTAAAGAAAAAAAAT
>BMK_Unigene_030688
AACATCTTCTTCTCATTGTAACCATTTGAATTTGAAACACTGCAGAGAGAGAGAAAAAGAGAAATATGCCTGATATTGTAGAGAGAGCTCTACACTGTTTAGGGAGAGGTTTCGACATCACTTCTGATTTCCGAATGAAGTACTGCAAAGGAAAGCGGAGGCTTGTTTCTCTCAATGAAGCTGACACCAGAGACCTTCTTGTTCCCGGGTTCGGACTCTTCCCGGGAGTATCAGTCGACATCAAATGCGATAAAGGCGAACGCATTAGATATCAATCCGATGTCCTTGAGTTTCATCAGATGTCGGCATTATTTAACCAGAAAAGTTCAGTGCCCGGGAAGATCCCAAGCGGGTTTTTCAATGCCATGTTCGGATTCGGAAGCGGGTCATGGGCCAAAGACGCGACGGACACGAAATGTTTGGCTCTCGACGGATATTTCATCTCTCTCTTCAGTGTACATATCGATCGTTATGCCCTTTCGCTGTGCAACCAAATAAGAAAAGATGTCCCCACAACTTGGCAGCCCCATGCAATTGCAAGGTTTATTGAAACTTATGGTACGCACATCATAGTAGGCGCGAGTATTGGTGGTCAAGATGTGGTGTTTCTGAGACAAGACCAGTCCTCCAAACTGCAACCATCTCAACTCAAGAAACACTTAGATGAGCTCGGAGATCAATTGTTTACAGGGACCTGCACTCTCTCTCTCACTCATTGCAAAACCAAGGAACACAAAAGCAAGGTTCCAAAGGCTTTCAATGTCTTTGATCAGAAACCCGTGCTTATCGATAGCTTTGCATCAGTGCCAATCACCAAAGATGGAATAACAGTCATATGCTCGAAAAGAGGAGGCGATGCAACCACAAGTAGCCACTGTGAGTGGCTTCTCACCGTTCCCTCAATGCCTGATGCAATCAACTTCAACTTCATACCCATCACCTCTCTACTCAAAGGTGTTCCAGGCAAAGGTTTCCTGTCGCATGCCATTAACCTTTACCTCCGCTACAAGCCCCCTATAGCTGATTTAGAGTGCTTCCTTGAGTTCCAGTTTCACAAGATATGGGCTCCTATACACAGCGACCTCCCATTGGGATCCCCTACAAACGAGGCAATTCCAACTCAGCCTCTCCAGCTAAATTTGATGGGCCCAAAGCTATATGTCAACACAACTCAGGTTACAGTGAGTAGAAGGCCTGTGACGGGGATGAGATTGTCCTTGGAAGGAAATAAATGCAATATGTTAGCATCGGTGATCTCTGCTCTTGTTTTACCTACAATCTCCATCTTTTAAGTTCATTTATAAATTCGGATGGTATGCTTCACATTGACTTTGAGTTCATCTTCTAACCTTGTTTACACTTTACAATACAGTTTTATAATGCCCCTTCCCTGCATGAATAGATGAACATGTCTGTATGCAAGGGCAAGGGCAAGGGCATCTTGAAACCCTAGGCTTTCTGATATATTTTTGTCCATATCTTGCAAAAGTGAAAAAGTGCTTTTTAAAATTAAAGTGGATCCAAGTCTGTTTGACAAAAAGTCTCTAGACATTTACTTCTTGAAAACTCCTTTTTAAAAATCTAATATCTAACAAATTTTTAAGGGCATTTGAGCTTTTCAAAAGTCAAAATCCCAAACGACAGTTTCACAAACTTTAATCGACCACAGCCTTAGTTTGTTTCCCCTGAGCTATAACAAAGTCAATCCAAAACTCTCAATCTGAGATTAAGGTAGGAGGTGGGTTGGTACTAGACAAGTAACTGATCATAAAAATTGCCATATCAAGTTTTTAGTCTACTTTTATATGAAAATAGTGTACGACTACCCTAAATGACCAAAAAAAAAAGAAGGTTATATCAGACGAGTTGATAAAGATGATAAAAGTTTCTGTTTTTCTTTAAAAAAATACAATGGTGGATATTGCTCGAATATTGATAACTCCATTCAAGTAGTGTGGGGAAATCAAATAGTTAAGTCCAAGAGCTTGAGGACCATCAAAATAGCTGTTAAAACTTGCTCTGCATGCAGGAGAGGACCCAGGTACAAGCACGCGGGTGCAGTCACACCCGTTAAACTACAGTCTCAAAACCAAACCCACCTTTTTTGAGTTAGTCCGCACCCCTTAAACGAAAACACTAGGTTCGCCACTACCTGCGTGGCCCCCACTTCATATTCACAATAGAAAACTCACTTAAGAATTAAGGCCTTAAGAAATAAGGCTAAGGTCTTAGTCATTGAGATGATCTGGAAACTTTATAGGTATGTCTGGAAGTGAATAAAATGTAGAGAAAATGGATTCTCCACCCCTAGTTTTCTACTCATTTCTCCCGGCTCAGGAGTTCTCCACTTGTTACTCAGTACCAGTAAAAGAAGGCCTGAACGTTTTATTACCGGCGGGGTCTTTTAGCTTTACATGCAACTAATGCAAGTTTCCTAACAATCACGTACCATTACCATGCATGGCCTGCACATTTTTCCTATGTGTTTTTTTTCACGAAGGATTTATATTATATATTCATTCAAGGATCTGAAGCACTTCTCTCCATGAACAGGTTAGCCATACATCTACAACATCTATCAAATACCCCCGCGCTGCTTGAAAACAAGATCAATGAGGAACTGATATGGCGCGGGTCTGATGATTTGGCCCATGAATGGTACTTCGAGCCCTTGCAATCGAAGAAGTTCTCACATGTCTGCACTGCACCAGTGAAATATGACCCCAGATGGACCACCACCCATGACGCCGCCTTTGTGGTCGCCGGAGCCCAGCTTCATGTGGCAAAGCATGACTCAAAGAGCGTGCTCCACCTCCGGCTTCTGTTCGCTAAGGTGTCGAACGCCAGCGTCTGTCGATCCATGTGGGTGCAGGACTATTCAGGTTTCTCTCAGAAGTGGAGCTTCTTATCGGCCTGCAGCACATCGTTCACTGGAGACTCAGACTCAGAGAAAGAGAAGCAAAAGCCAGCCGTCATCATCGATTCCGGCATGTTCCCGACGGGCCCGCCTGTGCCTGTCCAGACCCCGAAGCTTTTGAAGTTTGTTAATACTTCACATGTGTGTACGGGTGCACAGGATAGTCCTGGGCACTGGTTGGTGACTGGAGCTAGGTTGGCTTTGGAGAAGGGGAAGATATGTCTTCAAGTGAAGTTCTCTCTTTTAAATTTTGCTATTTCCTGAAAGAAAAGAGACAGGAAGTTCTCCCGTTGGAAAAGAAATGTAGAGGCTGCTCTTGAATCTTTTGCCTTTCGAAAGTCCTGTAAATGCAATTTACAACAACAATGACAGATGACCTTTCTAAGACTGGCCATTCTTTTCTCCACCCGGATTCAAAACAATAAAATTCTTGTACAGATGAATCAAACACATTCATTAGTGGGGCCTTGTGCGCGGTGTGCCAGTGCTTGATGTATCATACTTGAAGAGATTAGTTCTGAGACCACATTTAGCTGCATGGTCTCGCCACAATCAGCAGTGATTAATTTTCAAACCAGTCCTCTATCCATAACAAAGCC
>BMK_Unigene_030689
CGCCGACTAGCGCCTAGGCAGCCGTCTAGGCCGTTTTTGCAACAGTGATATGGGGTCACTGTTTGGTGATCCACACCATTAACTTGATGGACCACTTTCTTGCATGAAGAATATCCAAAGCACAGCAAAGGTTTCAGTGCTTAGTCATCCACTTCAGACATTGAATGATTGAACGTGGGCCATCATTGTGTTCCTCTTTCTTCGTTAAACTTGAGAAAGTCAATCGCTAAGCACCTCATCAAACCAGTCCCCAGCCTCAACAACCCAGACTGTAGGCCCCATATGTTCACAAACTTAAGGCCCAAGGTTAACATAAAAAACCTCTGCCAAGGATCATACCATGCACTGTTTTGTCTCATTGTCATTTTTTTTTCCTTCGCACAAAATGTCCATCATAGCAATGTGGATGTCTGTCACCAAATCTAGAATTGAATGGCATTGTTACATAGGTGTGAGGTAAACTAGCTTGAACACCCCTCATGCTTAAAGCCCAGGAATGTATAAGCATCAAAAAGAGGAATATTAATAATAATTAGACACAATAGCATTGAGAGGTCAAAATTTTAGAGAATAATAATAAAATAAAAGTAATGAAAAATTTATGGTAAATTAATACAAATTCAAGGTGGCATCATCATCATCATCAAAGCCTT
>BMK_Unigene_030690
TGACCACCATAAGAATACCTAAAGAGAGGATGGAACCAAGAAACATGAGAAGATCCTATGAAGACTGAAGAAGGATGCAACATGAATGTAAGGAAGAAGAATTGAGCGCCTCCTTACAGCTCCATAATTTCCGAGAAAGTGCTTGTACAATGCAATGGAGAAGCATTCACAATAATTGCTAAAAGACTACTCTATGGGCAATTTGAATCCAATGCGATCTCACTCATGGAAACTACATGAGTAATGGATATTTTCTTGGCAACTCTCCCCTTCTGAGGGGTATCTGCCATGGCACCTCCCATTTGAATGATGCCATATCATCATCCTCAGTTCAAAAAACAAGATGCAATGCAGCAACAAATGCCATGTGAAATGCACAACTATATATTTTACACATCAATCGAATGGTATGTATCGCTCCAACTAAAATTCACTCACTGGCAATTTTGTTCTGATATAACTTCGTTTTATCAATAGATTTTTATTTTTATTTTAAAAACATTCCTGTTTTAACTAATCCATCATTTTTTATTGCCTTCCTATCATCAAAAGTACATTATATGACAAATAGTAAATTTTAGAAATGGCACTCTGAACCGAAAATTCCTCGTTGAAGAGAGAGTTGTTTCCCTTCCATCCCATGCACATAGTACACCAAAATCCAAC
>BMK_Unigene_030691
AAAGGGTCCAATGGTATCAGATTGCAACACCCATCTGGTTGCAACGTTGATGTTTGAGTCTCTCACTCTATGTAAGTTTTTTTTAATCTGTTTTTGTTTTTTAATTTTCTGTGGTAGTTATAAAGAAAAAAATGGAAAAATCAGTCTTTTTTTTTTCTTTTTATATTATGGTCGGAAAATCACTTTCTTGGATTGATTTTGTTCAAAAAGTCATGACCAAAGCTACAATTCGACATAAAGTTAAATATTTCATTTGGGTTGGTTGTCAACTAGAGAGGGGATTCATATATTTCTTCCATCAAAAGCAAATGAAGTGGAGCCAAGCTTTTGAGAAAGAATGTTGAAGGTAGTTTGAGAGAGAAAGGGGATAACGGTGATGATAGCCCTGAGATGATTGAAAGTGCCTGTATCTGCCTTCCATGTGCTTGTTAGAATGCTTAAGTGGTATTTTCTTATCATTTTCTCCATTGAGAGTGCCATTTTGTTTTTTCCATTGATGTCTAGAGTTGAGGTGGGGGAAGAGAAATTGGGTGTTTTCTTCTGAAGTTGATTCTCAGTCCTATGATAGATAAAATGAGAATGCGGACTTTGTAGATAAAATGGGAACGATAATGAAGTATCTAAGGATGGCAAG
>BMK_Unigene_030692
TGTTCCTGTCTGTATCCCTTTGAGGCTCATACTCACCAGATGTTCCTGTCTGTATCCCTTTGAGGCTCATACTCACCAGAAGTTCATGAGTTCCACATTGGATCCCATGTTTGAAAAATCAAAATCACTCAAAATAAATTATCCTCTTTTTTATGGTATTTAGATACATTTCATTCTAATGGGAGTTGTGCCAACCGTTAGTTAGATCAATATAAAACATGTGATTTTTTTCTTCTTTATAATATAGATGATTATTATGTTTTATACATGATCAATTTTACAGTGAGACAAACTCTTATTGAAGAGAAATTCGGCTAGATCCCATGCAAGAGTAGTAGGAAGAGGGATGGAGGCTGATTTGTTTTGATCACTTTAGATTTTTAATAGACGATCCCCATGGTGGAATATGCGGAATCTCTCATCATCCAAAAAGAGAAGAAAATAAAGAAACAAAGTTGGAGAGGGAACAAATGTACAAATGTACTGTGCATTTGAAGCGGCCTACTTTTTAGAGAATATAAGTTAGACATGGTGGGTCCCACATTGCGATAAATAGCGTAGGTAGAGCAAATATTGAGATGTCAATTTGAAAAAAAATGGCACCGGACCACATTATTCTGCCAGTAGAGTTAGAAAAGCAAATCATCAATTTATGAGGTTTCACACCGGGTCTACCTATT
>BMK_Unigene_030693
CCTTTCCACTTTGTTTCCTACTAATAGGCTACATCAACTATTCTCCTGTTATTTGTATCAACCAACTCCATGATTTTGCTCGTCAAAGTTCTTATATTTGAAATAGCAATTTGAATCATCCTTCTTTTTAATGGTAAATTAATTTTATTCAAGCTAAGCAGCATAGAAGACATATAATGGGAAGCTAAGCAGCCAAACAAACCATCCAAAAACAAATGAAAATAAAACCTGAAACACCCAGAAAGCAAAAAGCACAGTTAATGGCCGATGACCACAATAGAATCCAAGCTCCCAACACCCTCCTTGGCAAGTGCATTGGCCATCTCATTGGTAGACCTCTTCACATGCAAGAAAGAGACATTGAGCTTCAAAGCTAAATCAATAACCTCCTCTATGATGTCCGCCAAACGCCAAGGCGGCTTAGAAGAGCCTGAAGCCCAACTGATAGCACAAAAGGAATCACATTCGGCAATAATATTAGAGAGGTTTAGCATGTGAGCTTGGTGGAGACCCATTCTCAAGGCAAGCATCTCTGCCTCATTCCCCGAACAATTGCCGAAAGGGCTTGGGAAAGAATGATTACTATCTAGTGAAGAATCTCATGACACTACCGATGCCTGAAAGGCTAGGATTGCCAACTACAGATTGAGAAAACCCAAAGGAGGAGGAGACCAACTTTGAAGAACGGAAGCTCTAATAAGGCCTAAAAAAGGCACTTCTTTCCAACTGCTCATCATAGAATCAATCGATATGCCTTTGAAAGAAGAAAGAATAGAACCCAAGAAGCCACTTGTAACTTAATTTTATGAAGAATAAGATCTTTCGAACAAGATACCCCATTGAAGCACCTCATATTTCTCTCCTTCCAAATCAACCAAATGACTGCAAGTAAAGACACTCTCCACTTAATCCTTCCCCCTGACATAACCTACCCCCCCAGTCCAAGCCTGCATCAAAGAGCCTAAAGAATTCAGCAGGACCCAACTACAGTTGAACCCACCAATAATAGAAATCCACAATGAGCAAGCAAAAGGATAGGAAACCAGAAAATGATCCATCGATTCCGCCTCCCTAGGACAAACAACATCCATTCACTACAATCATCTTACGCTTTTGGAGATAATCCATCGCGAGGATAGAGCCCAAAATGGCGAACCAAGCAAAAGCAACAACTCTCGGAGGAGCCTTGATTTTCCAAACACCACCAAAGGAGAACGAAACCAGATCCACACTCTCGAGAGAGGAGAAAAAAATAGGCAACTGAAAAAATAGGAGATCAACCGACTCTTTCCACTCCCTCCGTCGACCCCGATAACTGGGATGTAAACCTTATGCAGGATAGATTGCAAAGAAGCTAGTTGAAACTCTTCTGTAATGTTCCTTCTGAAGATAGGACCCCAAACAAAATGGCTCCCTAGTCTGGAGAGGTAGCTACTAACCAATGCAAACTTATCAAAGGCGCATCTGAAGAGGCTCAGAAACTTCGAAGACAGAGGTGCTTAACCCACCCAAGCACCAAGGCAGAAAATAATCTTCTCACCTGTACCAACTCGATATTTAATTTGAGAGCCAAAGTCATCTCTGGCAGACAAGATACCTCCATAAGTTGGGACGAGGGCTAAGATGCTGTGTTCCTAACCCCTTCTGAGGATCCCATACTTAGCCACCAAAATTTGCTTCCACAAACCATCACCGTCCTCTTCCATTCATCACAACCACTTGCCTAGAAGAGCAACATTCACCAATTTTATAGGTCTTATTCCAAGATCTTACCTTTTAAACCTATAGACCTGATTCCATTTAAAAAGGTGAAATTTCTTGCTATCTTCCCTCCCATGCCACAAGAAGTCCCGCTGAAGCTTCTTAATGCTCTTGGCCACCTCCAAGTGGCCACCCAGAGATAAGTATTTTGCCTTCTAGAAGGCTTGTTTCTTTTACCTCCTCCCAACACAAAATCCCGCAAAGCTTTAGAGGCAGCACTCCAGCATACTGGTAAGCCCAAATAAGAAGATGGGAAAGAGCCAGCTTTACAACACAAGATGTCTGCGTAATGTTCCAACTTCCAACTGAACTTCAGACAACCAAGAAGCTCACTTTTGAAGAAGTTCACCTTGAGCCCTAAACTGCTTCAAAACAAAAAAGGATGACCTTAATATTCAAAAGCTGCTGCTCCTCATCTCCACAAAAAATCAAGTAGTCATCCGAAAATTGGAGAAGATTCACCACTGGGGTGGACTTGGCAGGTTCAAAGCCACTGATTAAGTCCACAAAACATGCTGCCTCAACCATCCAACTAAGTGCTTCCCCCATAAGAACAAAGCGGAAGGGGGAGAGGGGGATCGCCTTATCTTGAACCCCTTTGGGCTTGGAAGAAACCTTTGAGAAAAATGGAGAAGCGAGTAGAAGAAACAGAAGCTTTAATCCAACTATACCATTTAACCTCAAAGCCCATCTGAGGCAACAAATATTGGAGGAAATCCCAGTCCACCCTATTATAAGCCTTTTCAAAACCCTACTTACAAATCAAGCCCGATTTCTTATTTTTGTGCCTCAAATGAAGACACTCATTGGCTACAAGAACACCGTAAAGAATTTGCCTACCACATGCAAAGGCCACTTGCGACTTAGAGATGATAGAGGGCAACACTTTTTAAATTTTACAGGCACAAACTTTAGAAACAATCTTATAGATGCTCCCGATCAAGCTAATTCGACAATAATCTTTAATACCTTGAGCCCCTATTTTCTTAAAAATCGTAACAATAAATGAAGCCCCACACTCCCATGCCTAGTGCACGCCCCATGCTTAGGGCCGTCAATCCGCTTGAAGGCCAGACTATTGGGCCCTGCTTGAAGGTCTATACCAGAAAGCCAAAGTCCCATAAGGAGCATCGGCGATGGATTCCCACCATTTCCAATTTTCTACATTCTAGTATATTTCCTAGATTTTAATAATTGTTATGATTTAGCAGTAATTAGGTAGTTTCTAATTCTACTAAGGCTTGTTTTCCAAGTTAGTGCTTAGGCTAAAACTAAATAAGAGAGATAATCCTTCTCTTTGGGATAGATGACAATTGAATAGCATTAGTGTTTTCCCAACGTGAGTTGGTTCTTGTCTTTGGTGCAAGACCTAGACGGTCTATCTTAAGCCATTGGCTTGGAGATTAGC
>BMK_Unigene_030694
GATCTGAAAGCATTGGAGCCTCCTGGCCAAACGAAAAAAATATTTATTTAAGTTAGAATTAGGAGCAAGTGAAGCATCTTGCTAACTCATTAATCTATCTTTAGTAAAAACATTTCTCAATTTGCTTGTATTTCAAGTTGGCCACAATTTGAAAGCATGGAGTATTGGGTAATAACAAGATGAAAAACTTGCAATTAAACCTTCATAGATAACTCCAATTGAACTCTGGCAACTAGCAGGAAAGCCCATCTTCAAGGGTTGAATAATAATATTAATACCGAAGTAATGATGTTAAATAAGAAAATATTAAAAAAAATTATTTTGCCAATTTAAAACTTGATCCTCATTTTAAGAAAAATCAACAACAATTGTAAACATGAGAACTTTTAAAATTGATAAATATGCATGAAAATGTTCAAAGTAAAATTCTATGCTAAGGCTCAAATCGTAGTAATATTTACTTCTACTGGGGATGTGCAAGTAAAGAGATACGTACACAGGCAAACTGATTATCATTCATTATCTATTAGAATCATTGAAGATGCCAATGAGAGCCATTCAAAAGTAGGCATCTTGATTCAAAGTGCAAATGATAATTTAACAAATGCACAATGACATATATAACACCTCCACGAAAGAAAGGAAATTAAAAAGTGTAGGGGGTGCTTGAAA
>BMK_Unigene_030695
ATGGTAAAAATGTGTACCCTATCTGTAAGACAACATTGAAATATGAGAGAGAATGCACAAACACACAACTAACAGAGGTTCTGTCTGCACCAAATTAGCAGAGGTCCTGTGTAGTGCTCAATTGAAAAAAAAATGGCATTTTCTAAAAGAAGGAGGATGCTGGGCAAAGTATCTACCATTCAGCATGGAACAGTTTGTTAGAGTGAAGAATATGGTCAATTGAGCATTGCATGCTCCTTCAAAATACTCCACATACAAATATCCTAATTTTTTTTTCTTGAAAGGTAATCTAAGTTCCTACCTATCCAACTATTAATTCAAAAATTGCGATTTAGACTTAAGACTAAAAGTATTTTTTCAGAAAACACGGTAAACATTGGATGGCTAAAATCATCCAATGTAGGAAACTTTTGGACATCCATCATGCAGAGTGGAGCTCAGGAAATCAATGGTGTAAATTAGGACAACATAATTTCCCTATAATGAGATACAGTGTGATTAATCATAATTTCATATCATCTTTGCCTTTGTACATGATGACAATGATGATAATCATTTTTATTTATTTATTTATTGAAAGGCAAGTACTCACACCCGCACCCACTCGCTCACCCAAGTCCCTCGCCATCAG
>BMK_Unigene_030696
TTTTTTTTTTTTTTTTTTTACTATTGTTTTAGCACACATTAAAGTATGGCTAAATCCATGCACCATTATTGACAAAAGCTTAGGTTCAATGTGGGAATAAATATTGATGGCCTAGAGAATTTGCTTAATCACTTATTGGATTGTTGACTTGTGCGATTCACTCTATAAAATTAAAACATTGCTGGATGGATTTAGCCTATTTTTCCAAGTTGTCAATTTCCAAGTTGTCAATTTCATTTCGGTCTCCATTTCCAAAATGAAACATTTGGTGTTTTGGAATTTCGGCAAAACTTTTCAGAAAGAATAATATGTATGATATATGTATAGTATAATGTAATATAAATTACATGAGGTCTTAAAAGAATATGCATAAAGGCAAAAGGACTTTCTTTAAAAAAATAAAAATAAAGGCCTATCTTCTTTTTTTCTTTTTAAAAAGAAAGGGGCAAAGCTAGCATTGACCTTTTTCGTTTTAAAAAAGCAAAATGACTTTTTCGAACCTCAAAGGGAGAGAGAGAGCAGCATGCTGTTCGTTCCTATTTATCTTGAGATCGAGAATGAGTGAGAGAGAGCAGTGATGCCGATGAATGACAGATGGTGAATGGTGACGGCGAAGGAGACAAGGTTCTCGCCCGCCCCTCCCCGTATTTTTCTCTTATCTTTTTTTTTTTTT
>BMK_Unigene_030697
GGAAAACAATAATACCTAGCATCTGACACAAGACGGGTAAATGTAGGGTGGTTTCGGGCACAAGCCATGGGTGCCTAATGCCACTCCACCAACTTTCAGATGGGTTGAATCCGAGGCTTTATTTAAACCTTAAAAAGAAGCATCAATGGCCGAGTTTAATCATCTTGTAGTAGAAACGGAGTGGATGTTGCATGGGTTCAAACATGTACGAATCCAAGTTCAAATCCAGACCTCATTGATCAGAGAAGTTGGTCAAATTTGCCATCTCTGGGAGGTCGAACCTGGCTCCTCCTGGTGGCCCAAGGGAAGAGGAAGAACCCATGTCAATGGGTTTAATCTGCCAATTTCCTGTTGCCGCTGGTTCGCCATGAGGTGATTGCTGGCCAGTTTGTAGCTCTTTCACCTGCCTCTTCAAGAACTTAACGTAGCGAATGGCTTCGTCGAGCATCGAGGCAGTGTCCATCTTCATTCCTCCGGGAACAAGCCTTTGCAGGATCCTAATCCTCTCACTTATCTTCTCTCTCCGGTGGCGAGCGGCAACACTCTGGGGGTCGTCGCTGATTCGAACATTTCTCCTCTTTGGCTTCTGAATTGTCGCAGGGTCGATGTCCACAGGCTGCATCACCGCGATCTTGTACATCATTTCCTTCATGGCACACAACTCTTCCTCTCCTCCTCCTATGTAGTTCCCCTTGTGTTCAATTGATAAACTTGAA
>BMK_Unigene_030698
TGTTGCTGACAGGCGGAATTTCAGGTAGGATAAGTATGAGATCGATCTCTCTTTTACTTGAAATAAGTGCTAATGAACTATGTAGGTTCTTTCATCTGTTTTTTTGTAATTGTTCCATAGGCTGAATAATTATTGGTCAAGCCTTACCATCTCATATGCAATGATGGTGACTTGGTATATCTTCAGAATCTATAATGCATCTGGGGAATCAAGGGATTGAATCCATCTACATCATGGAAGTGCATCTTTCCAAAATTTTATGGCTCTTCATTGATTTGCTATATAGCACAATGAGAGCTGGAAGTAATAAGTCCTTATTTTGGAAAACATACAGATAATTTATTATTATTGCTTTCACAAAATAAAAAATGAAAATGAAAACGACCAAATGGCTTAAAGCCTTGTTGGGATCTGCCAAGATGCTTAACCATCCCAGTTGTTCCAAACTTGTGATCACCAATGCATTAGAATCTGGTTTCGATGCAAAGTTGGTTGTTCCCTTTATAAATTTGGCTTTTTTGCCTGTGAACGAAACTAGGGACTCACTGTGCTCTTTGCACTTGATTATATTCCCGATACTATTAACATTTGTGTGCACTTTGCACTGTGCACATACTGATGTCTCATGCCAGTAGATGCTTCTTATTGTTCTTTGGTCGTTTGTGCATCAGAGAAGCAGGGAGAGGGACATATATAAAGCTGTTGATTGTGTTCTCTAATATTTTGCAGATGGAGTTCAGGAGAATTTA
>BMK_Unigene_030699
GATATATCATAAAGGCGAACCTGTTACAGTACAAGTTTACTTGCATCAGAATTGGTTCGCAAGAGAAGTTTACTAGAATCTGAAAACATACCTTGCAAAGCCTTTATAGAGATTTATAAGAATGATCTAAATAAATTAAATTTCAGTACACAAAGTGCCAGGAGCATCCAGTCAAGCAGAAACCAGCTACACAACTGGGACTAGCCTGGCAATGATGAGGCTAGATTAAGGCCAGTTTGTAAGCTAAAGACTGACCAAATGCGATATTACATTTGAAACATAACCCTAGAAGATTTTCGAGAGAGAACTTGTTCCTTATTTAACAAAGAAGAACATTTAGTAATTCCACCTATCATGAATCCGAACCTTGACACACCTATCCCTTGGCGCTCACCCTAATCTTACACCCTTTAGACAAAACAGAAGTACAATTTATTTTGTCCACATTAACTAATAAATAATAGGAAACCAAAGAAATGAGAAAGGGATATAATCTTTGCTTAAGGTAAATATAACTATAAGTTTTATCTATTTGTCAACTTACTAACACGTGTCTCATGAGTCATGAACAGTGGTTGTTGATAATTTTAAACATTCAGTCTGCCAACAAATAATATCACTAGAAGAATCACCTGATGATAGTTTGTGCCAGC
>BMK_Unigene_030700
AAGATCTTCCTTCAGGATGGCAGGTATGTGAGAAACTTATTTCTGTTGCTGTTTCTGTTAGCTAATGGCTTGAAATAGAAATTTGAATTTAGGAACTCATTTTTTCCATTTTTCATTTAAGTTTGTGCTCTGCAGTGAACGCGTTGAGTACTAGTATGGTAACCAACAGATTCTTATTCTCAACACTGTCTCAAACTTGTGGTACTAGTCAGTGCCAAGGTGACTTGGTGCAAGATGAAATTTCAAACTATGTTTGAAACTCAATGTGAAATTGAAGAATTAGCTGCCACCATGGCCCCAGGCCCCACCCCTCAGTTAATAATATGGCCTTTGGTTCAACCAAACTATGCTCGAAACTCAATGTGGAATTGAAGAATTAGTTGTGACCATAGCCCCAAGCCCCCACCCCTCAGTTAATATTACGCCTAGTGGTTTGTTGTTAAAATGTTACTATGAGGGTTAAGGAATAAATAATTATTATATATTGGTAACCTGGTGCTCTGCATGTGCTACACAAAGCTGTAAGTAATCATCATATATTAGTAATCGATGCTCTATATGTGCTATATGATCCAAAGATAAAAAAAAAAAAGCGATGTATTGGTCGATAAATCGGCCGTAGCAGCCATGGCCGCTACGCTAAATATGAAAAAGTTGCGAGCGTAGCGGCCGCTATTTACACGTAGTGGCCGACATGCACCGATACATTACGTATCGGCCGCTACGGGCTATGAAACATTAAAAAAAAAAAAAAAAA
>BMK_Unigene_030701
TTTTTTTTTTTTCAGTTTTTCTGGTGAAATAAAATTTTACTGTCATAAAAAAAAACTAAGAGTGTATCTCTTCCAAGAGCCTTAGTGAGCAGATCACGCAACTAATTGTTAGACCTAACATCAAATCGGATGGATAAGATTGTCATGCACCTTCTCTTGAATAAAATGATGATCTCCTTCAATATGCTTTTGTCCTCTAATGAAATACGCAATTTTCTATTATATAGAGGGCTGCCTGATTATTGCCCAATCTGTCAATAATGTCTTGACTCATAGAACCCCACATTCTTCCCCATGTGCCATTGCCCTGTGTTTTTCCTTGGCACTTGATGAATTTGACTAGATGGTTATCTTTCGAGATAGGATTACTCTCTATGATTGGATAATTCTCTCCATATAATGGTTATCAGATTAGTTTGTACTCTATAGATACATTTAATATCACTTGGCCGTAAAATACAATAGTTGTATGGAAATATCTAGAGACATTTGAAAGACTGACTTCTTAAAGCCTGTTTCAAAATTTGCAAGCTTTTCTGATCTAAATATTTGTTCCTCGTGCCACTTTGCTCACATATAGCTTTGACCATAGTATGTTGCTTTGCTGTACTAATTCAGCTACTCAGAAGACCGTCGAT
>BMK_Unigene_030702
GCAGAATCCAAAAACCTTGATAGAAATCACATTTTGCAGAGTGCAGCAAAAAAGAAATGTAATTATAACATTATCCTATCTATTTACAACAAGATAGAAAATAGACAACAAATCCAAAAACCCAACATCTAAAACCAAACACACCAAATTAAAACCAACCTAAAAAAAAAAAAAATGAAATCTAAAGCCCAAAGCTTCACTATATCTTTTCCTAGGAAATACGACCCTCTCCAAAAACATCCATGTGAGAAGAACTTAATGGAAGCAAAGGAAAATCACCAAGCCCTTGAATAAAACCATCCAAATCTCCCAACCCTCCAAAGAAAGCCGAATTCTCATCTCCCCACATCTCCTTGACTCTCTCACCATACCCTGAATTCCGGCACCCGCTAACGGATTCCGACACATCGCTCTCCGATACATCGGTAGAACTGCACCTTGCCTTCTTCTTACCGCATTGCCGCCCGCCCGGCTTTCCGGTCAGCCGCTGCACGAGCTCTCGGAAATTTGCGGCGTCGGTCTTTATGATCTCCGGCGCAATTATGTGTACTATACGTATCTTGGGCTTGAATTTGGATCCTACGTGGGATTCCTTGTGCATGGCATTGGAGGTGGAGTGGAGATTGGGCTCGCACGTGCGTGTCTTCATGAGCTCCTCTATGGTTGGGATTGAAGTTGCAGATGGCGGTGCGTGTGAATTTAGAGGGGAAAGAGGGAGGTGATAAAGGAGAGAGGTGTTTAGACTTTTTGGAGCAATGGAGAGATTGAAGGCTTTAAATACATGCAACTTGGAAGGAGTTGGTGGGGTGTTTTTGTAATTAGGAGAAGGAAA
>BMK_Unigene_030703
CAAAGAAGCACTCATAAAAGAAGTTCCACAGAAGAACTCTTTATAAAGTTTGGATGCTTCAGATCAATGCAGACCCAATTTCTTGTTGTCATCTTCCAATTCAAATTCAATGGGTGTTATGCCCTTGTCCACTGTCGAGCATTTATGGGCCAATTCTATTTTTTGTCCATGTTATAGTGTTCCTCTAGCAATATTGGTGACCAAATGAGAGAGATGATAAATAATTCCTGAGTAGGAACAAATAGCCCATTTTCATTACTCTCACTTGAAGAAAAGGTGTGACCTCTCATTTATAATGTAGACTACTCAATAATCTCTCCCTATAATTCGTTATTCCATCGCGATTCTTGATATTTGCACACTGGAGGTACTGGTCTCCAACTGACCCAAGCAAAGTTAATACATATAATATATATAAATAAGTATAGTTGTTTACACATTACATCATTTAATTTCTTATTATTGTGAAATTGTTGAGTCAATAAACTTTACTTTTCAGTTATTTTCTTTGTATTGACGCCATCCCTATGGAAAGCCAGCTGTCCAGCTGTCTCGTTGGTGATTTAGTGGTGCAGCTGCATTTAGTAGATTCAAGGCCATGTGTGCATCCCATGGCCTGCACAAATTGACCTATGGGAATCCCACAAATTGTGTGTGCACAGTCGATGCGAG
>BMK_Unigene_030704
AGAGAGAGAGAGCTTCTTCATCTTATTTTTCTTCTTCCGCTTCCACTTCCTGCTTCTTGATCCTTTTCTCTCCTCCTCTGTATCTTTCCTCCCTTTTTTTCTTTTCATTTTCAATCTCAATGACAACGAAAAGGGTGAAACCAAAGCATAACTCCAAAATGTTTCACCAAAATTCTATGGTTTTCAAAACTGTCAAAAACGTCAGTTAGGAGCCAAACCAAAAGGGGTCTGAAACGAAATTGGTAACTATGGTTTTAGGTGCACGGGCTGTGGATCTGGGGCTGACTATTACGCCCAATAACCAATGTGGCGATTGAACAAGGTTTGGCCCAGCCTTACCAAGCCAATGGATACCCCAATGGTAGGAAGTGTCAGGATACAAAATATATAGACTTGGTTCTTCTCCTGCTAGGAAAGCTTTATTTGAAAATGGATGGGGCATCAAGTGGGAAGTTGCATCTTATGGTATGAGGAGTGTGCTGCGTAATGAGTTGGGGAAGTGCTAGTTTCTTTTTGGTGTCAATTGGAGGTAGACGTTCTACACTTCTACTTAGTCGAAGTCTGGGTATTAGAAGAGCTTAAGGGTCGTCAGGGTTTCTTTGTCAGGCTCATAGTGGAAAGTGACTATTTGTGTGGTCTTCTGTGGTTTCTGTTTCGAGTCCAAGTCTGGGTCCAGTTAGACTTGGCCAAGGAATGTGCCGTTTTACTCTCTCTATTTCTGTGAAAGATCTCCATCTCTAGTATCTCAGGATCAGAAAGCGAAAGGGAATTCTCCATCTCAACACCCTTGCACATGATCCACATCTCATCTGATCTCCACCTCTCCATCCTCATCTCATCTCATCTCCATCTCTCCATCTCCCATCTTATCTCCCTCCCTCTATCCTCACCTCATCTCCAAACCCTATCTCAATCGAATCTCCAAACCCTCTCTCCATCTCCCACGATCCATATCATCTTCAAACCCTCTCTCCAATCTCCATCTCCCACGATCCATCCCATCTCCAAACCCTCTCTCCATCACTCCATCTAATCTCCACTGCTGGTCCAAAATAGGGTTTTTAACCCTAACTATGCTATTTGGCCTTGTCATACTTGAACCGAATCCAATCCCTCCAAGTTTGAGTTTAGTCGTCGACTTGGCTGATTTTTGACACCCTGTTCTATAGAAGGAGATCCTTGGAAGTATCATCATCTCTTCAAGGAAATCATCATTTTTTGCTCTTTGAAAGTGGCTGAGTTTGTCCATATGTTGTCAAGGGAGCAAATGAGGTGGTGGATGCTTTAATGAATTAAGGAGTTGATAGGTTCTCTTCTTATTTAGGCCCTCTTGTGTAGTTTAAAGGCCGTTTGGCTGGTTGTGTTACTGAAGGAGTTGTTATAGGTGTATTGGCATCCTCGTTTTTGTTAAACAAGCCCAAGGCCCAAA
>BMK_Unigene_030705
GCTAGCTCAGCTGGTAAGGGACATTAAAGTCTTCCATGGGGAGGCCGGGTAGCTAGGACCCTAGTTTCAACTTTCAAGTGCCGGTTGGAATGCAGAGCTATCAGCAGGTAGCACCTAAAGAAAAATAGTTTTCCATCCACCACTGAAAGTGGGAAGACCAATGGACCCAGAGGTGACAGGCACAGCATGATAACAACAAAACATGAAAACAAAGTAAAAAGATCAGGATAGTTATGAAGTCCATAACAGAAGGTGATTGATGACATCAACTGGAATGAGAATTATGAATCAATAAGGCTCTAAAGTAATGGTGGTATAGGTTGTTCAATTAGATAAAGCTCATTCACTGACTGCAGAAAAAACCATTGCCTCATAAAAATGTTAAATCTGAAATGCAAAAATGTAACTATTTATGGAAAAAGTGACTTAAAATAGACATACACAGACGCAAAATAGTAGCGATTTTACAATTTAAACATGCCAACAGCCATTACCAGTGGCAAGATGTTTAAAAGTACATTCAAATTATAATCCTTTAATCATAGAGACCCGCATTCTTTATCGGAGAACTTGACAGACTAGGACAATGACGGGTAAATGCAACATAGGATAAGAGAGCACAAACCTGGACCTCTTGTGGAAGATCTA
>BMK_Unigene_030706
TCAACAGTGATCCCTATGTGTCCTGAGAACAAAAGAATATATATATAATAATAATAACATTCTAAATAAATAAATCTGATTCGGTCAGAAAAGAGTATGTCAAACAAGCTTCTGTGCTTCTAGCAAGTGACCTCATAGTAAGGATGTCAATGGGCGCCCCAAATATCTACAAAACTGACGGATCCAATCCGAAAAACAAAATAGATGTCGAACCGAGTTCTTGATCTGATAAAAATTAGGATCCAGATCCAGGCCTAAGATACTAATTCTAAGTATTTTCAGATCTGGAACCAATAAAATACATCACCAGACCAGAGGCCCCCAGTTCTAGCCACGACTAAAGCCCACTAGGTCATACCTCACGTCCGAATATTTGGTATCTTTTGGTCCACAAGATGGGACATGATTTGGGTCTGGAGACAGAGGGATCCTACCCTTCAAAAAAGTTACCCGGACACCCAGATACACCATGGATCCTAACCAAGCCCAACCTGTTTACTTCCTTATGGCTCATTTACTGCACGAACATTTAAAAAAATGATTCAGGAATGGAGCTTTCAGTGGTAACAGAGGTGCATACCAAAGCCACGAGGTTCTGAATTG
>BMK_Unigene_030707
AGCTCACCGAGATCCCCTTGAAAGGTGGCCATGGGGAAGAATTTACAGGCTAAAGCAATGTAATTGTTAAGTTATAAGATCCTTTTAGCTACTAGTTACAAGTTCGTGTTACTAAAGTTCCTGACTCGAGCAAGAGAACAATAAAAATGGAAATAATAGGCGAGCAAGGAGAGATGATGCAGTTCGAGAGCCTATTACTTATAAAAGAAGGCCCACGGCCCACAATTGACCTGCATAATGGGGGCCCAGCAAACAAAACTTCCTGCCTCAAATGCTGTCCATTCAACATTAACTTCCTTATGCCATTGAACGAACTTATATACGTCTTATTGAACAAGTGGCTGAGATGTGTCTGCTAAGGATTAAGATGAATGTGGAAACTAACAAGAAGAAGGGTCAGAATTAGGGGAAGTGGGAGGCCTAGAATGAAGTAACAAGGATAGATATGCTAGATTAAGGAGTGATACAAAAACTTTACTTTAGATGGGGCTGATTAAAAAAAGTAAACTCACAAAGCTGACCAAGATAGATGAGATAAGGCAGCAGGGACGATGACGATGACAATGATGATGATGATGAT
>BMK_Unigene_030708
CACCACCACCACCACCATCATGGCCTTATCCCCATCATGGCCTTATCCCATAAATCTGAGCTCAGCTTGAAGAGTTCTACTGTAAAACTATCTGCGTGTGACAGCGTATGTAGCTCATACCCATACCATAGCATAGAAAGACTGAAATGGGAGTGTTGTCCAACAGAACATAAATAAATCTAAAGCTAACCCTTGGGATCTCCTATATGAATTTAATTTGATGGACAGGTTCCATAGCAAAAGATGTCCAGTGGTTCTCAAATCCCCACCAAGGTTGATGTCCATGCCTTTCAATCTCCATGGATTTCTTTTCCTCTTTGAACGGTAGAAAATGAATGCTGCATTGTAAAATGGTACTGACCAATTCATTCAGCAATGTGATTTCAAGATTATTATTCGGGTGTAGTGTTTATGTTCCCTTGCGTATGCATGGGCCAACACAGAGAAGAGATGACTATGGAAATGCAGATGGAATGCGGCTCAAATCTACGTTTTACCCAGCTGCATGTCTTCAAAGTCTAAAGGCTACCCAAATCACAGCAAAAACATGAAAATTCGACCCAGATTCAGCATTTTTCATTATGGAAAACTTCTGCAATCAGTATTCTTGGTAGAGTCCACTCCTAAAATGGCAAGCAGAGCCACCTTTAAGAAGCATTATAACCAGTATGGTAGGAAAAATGCAGGTAACTGTGCAGTATGTTGGGAATAAAGTGAGCAAGATCTGCATTACTACTGCAACTACCCCCTGTGAATATCAATTGCCCTGGAGTCTGGACAACATTTAAATCAGAGTGATTTTCACAGTTAAATTGAAGAGATCTCCACCCCAAGATAAAGTGTGAGATCACTAGGGGAGGAACCTTGACTGTGAAATCACTTTAATCTAAATGGTATTTGGGCCAGATGTGATTCATGGTTTTAATCCAATGGGCTATCTGGACAATATGAGCCGCACAACGCAGATTTTGCTCCCTAAACCACTTCAAAACAAGGGATTGCCAGTCCACCGATGGGACTCACTTCAAATCAAGGTACCCTTACATCAAGCCCTTCCCCTCTGATTGGGACACTCCGTCCCAAATATCCTTTGATCAGATAAATATTTCACAGCTGCAAAGCAGTGCAGACTGCAGAACAAATCATCTCTTCTGGAGTGAGCGCATTCTGTTGCAAGTGGCAGACAAGATCCCACAATCAGCCATCTTTATGGAAGAGGTCCTTCATCTGGAAGGCACTTTTCAGAAAACGCAACTTTGGTGGCAAGGAGCAAAGATCTCA
>BMK_Unigene_030709
CTGGCTTGGCACCTTCGACACCGCAGAAGAGGCCGCACTTGCCTATGATGAAGCTGCCCTCAGATTCAAAGGAGCCAAAGCCAAGCTTAATTTCCCAGAAAGAGTGCAAGGACAGACGCACGTCGGCTTTTACTTCGATGATCAATCACACATTTCACCACAACCACAACCGCCACTGCCACCGCCACCAGCAGCCAATGCATATCTTCCTCCACATGCACAGAGTTCTTACTCGGATTATCTTCCATACGCTCAATTCTTGTCTAGTAAGGATGAAGATCTACAGTATGCTGCCGCGGCATCTAGCCTATATAATTATCAAGACTTCTCATCTATGTCCTCATCATCCTCGGACCCATCGCAGTTCTCTTCGCAATTTGGCAGCAGTGCTTCTTCTTCTTCATCTACATCAGAGACTGCCGAGTATGGGAGGTTCATGGACAGCAGCCACCACCCAAGAGATTATTATCGCTAAGTGTGTAATTTGTATTATGACTTATGAGAGAGAGATTGGTTTGAGTGAGTTTGGTTTGTATGAGTTCTTCTTCTAATTGATGTTGTTTTCTTGTACTAGATGTAAAACATCTTATATATATAAATGGC
>BMK_Unigene_030710
TTTTTTTTTTTTTTTTTCTAAACCTGAATTTTGAATTTAAAGCTTTTAGCATTCCAACGTATTAAGAAACATTTGCTTCATACAAGCTCGGTCTTTTCATTTTAATTACTTATTAGTCGCTCTATATTCAAAACTCATTTTTAAAGCTGATACAACGCACGTAGAACTGCAGGAAGTCAGGGACTTCATGTGCGCGGCAAGAACTTCACGTACCTGAAATGATAATCGGTTCTCGAAAAGACCAGACACCCTCATCAGAGAAGAAGAAAAAAAAAACATATAACAGTCAATGGGAATCAGTCTTGCAGTGAAATCAAATCAAATCCTATGATATGGTCAAGCCAAAACAAATTAGTTAATGCTAATGGTAAGATAACCACTGCTTATTAGAGAACTCGAAAGCTCGTCATCTTATTAAACAGGCCCTCAGAGTCTGTCGTATGATACCATGGATGGCAATATTGTTTTGATGTATACAAGACGAAAAACATCAAGATTCAAGAGGCACCTCAGCACTCTATCTAAATATCTAGACAACTAATAGAAGGTTCTGTAATTTAATACTAAAACATGTTCACTGTGAAAAATAGGCTAAGGGGTGTAGTTTATAGATACCATTCGAATATGAACTTTCCTCGGGAGTCCTTGATCAGGTGGCTGAAGTAACATTGGCGATCTGCAAGGGACCAACAAAATCTACCCTTTACTAGGTAACCATTCCCTCTGAACATGCATCAAAGTATACAGGGAAAGTTCCATGTTCCTTGTAGATATCCACCATCCAAGTAGTTCCTTTACCTCGGATCAGTGCAAGTAACATGAGTAACATGTAAATTACACTTCCTATATATTTAGGTAATCTGAGTTTATGCAAGTGCAGGGCTCTTTCACACTTTACAGCAATTAATTACTTCTAACCAAAGGTGACAATGACCCCAGAACAGTTGGAAAAAAAAAAAAATCACACATTTAACCAGAGACGTAGGTAATTACAATGGCTTGTAACTACCTGAGAGGGTAAGTGAGTTCCATGGGGCAGCCATTTGGATCTTCCTAAACCAACTGAAAGTACCCGACTGCCCAGTAAAGACGGCTCTTCATTTGAATAACCTGAGCGAACTGCCTCACCACTGGTAGCACACATGCCTTCCACAGAAACAACTAGGGATTTATGAGGTGAGTGCAAAAGTGTGTGTGTGTGTGTGTGT
>BMK_Unigene_030711
ACAAATCTTCCATATTGAAAATGCTCCTTTGCCCATATGAAATTTTTTTTTTCAAATTTTAGGTATCCGCATCAGGTAATGACTAATGAGTTTCCCCACTTGGGTGCTTGTTCTTTTCCACGTGGGAATTGAAAGGACATTTTCGTCCAAATTGGTTGTACGAATCCTACTAAAAAATTATGGAAAAGATAGGCACTGTACCATAAAATCTAAGTTTATGAGGTATTTTGGCATAAATGTCCTTGATCTCCATCTATTTACTCAGATGTATGAAATCATCCATATACATAGGCCCATCCCCCTTTTATAAACAAAATCTCCATCCATCCATATCTTTAACCACATTTTTAACCACACTCACCACAATATAAATAGGATAAGACTTTAATGATGATGATGATATCCATATAGCAGTGCCTGTCTCTTTGTCTATGTAGCCCGACCCTATCGTGCATCATATTGCGTGTATAATTTATATTTGATCTCGCTTAAAAAATTAAAATAAAAATAAAATCTAGGAAAAACATAAATTACTTTTTTAATTTAATAGTTCAATCTTCAGTCAATGAGCCTTTTAATTTCATCTCGTTGTGGTCGTCGAATCCAACAAACCTGCATTTCACAGAGAACCTAATTTAGGATTTCATTATACACTAGACAAATAGATAATTCTAGAAGAAATTGGAGATAAGATGAAGGTTTTCAATATCTTTTCGCGTGTATAGGATCTGACATCGTTCTCTAACAAGCCGTGGTTGATATGGAAGAGGAAGTTGGTGCCGCACCTGGTTTTCCGGTAATCCTTGTCGCACAGGCATCCACCCGGTGGTCGATCGGGTCCCTGACTCGCTTTGCTCCCACATATACCGCCAATTCCCGGTCACCGTGGCAGAAAACCGGGTTCCACAACCTTTTCGGCAGTTTTGTCTCCCTGACTCGCTTTGCTCCCA
>BMK_Unigene_030712
TTTCCTGAGTTTTCAATGCCTCTAGCGACTCTTCCACCGACTTCTCCTTCTCTTTTCCTCCAGAGAAAAAAGAAGCTTGGATGCTAAACAAACACTTCATCAAAACAAATAGTTAAATTTCAATATAATTTTTAGTAATAAAAGCCTCTTTCAGGATCAGCCAATTTTGCTAACGGAGCAAGCACAAAACTAAAATGTGGGTCCTACTTAGATGGATCCAGTTACTTGGAGTCCGGATCCTCTTTGGCAATCCCATTTCCTCCAATGATATATCCTCTTATTTTGTTTTAATAGGGGTAAGTCTCTAGTAGCGCTAACATGGCATCCAATTATTTAGCCAATTCATTGATAGCTCAATGGTGTTGTACCTACCCAAAACAACTATGATCGATCCCTAATTGTAGAGCTAAAGGTGAGGGACTTTAGGTAAAGGTCTGTGTGGATCACAAATAGAAAATTAATGAGTTGACTCTTAATTATGTCAAATCACGTCGATATAATGAAAGACGAAGTAAAAAATATAGGTAAACTCAACCAGCTAAATATAAGTATTTAATATTAAGTATGGAGTTAGCAATCTCAAAATGATTTATTGAAACGTAATAAACTTATTAACTCGGTCTTATTATTAATAATAAATGTAAATAGATATATCTAGATTTTATAAATATTTGATCTCTTTTTCATTATTTTTGATATAAAGAAAAACATGACTTTCCTAAGATGAGTCACTCTCCGATCATAATTGAGAGCTTGATGAGTATAGTCCGAGTCACAAGTTTTCCATCTTTGACATATAGGTGTGTGAGTATATATCACAAGGAAAAAATAAAATATACAGTGCAAGTAGCAATTACAATAAAAGGACTAGTTACCTTCTCATCTACGAATTTAGCCCAAAATCGGGCCTTGGCTCTCTCGAGTGGATCTTGAGGGAGGAGGGGATTTTCCTTCCATGTCTCATCCATGTATTCAAGAATGATCAGAGATTCTGCAATGGGCTTTTATCGTTACAAAATCACTGAAACTTTCTTATGAATAGGATTACACTTCAAGAGCAGGGGGCTCTTATCTTGGAGATCTTAATCCCCTTGTGGAGGAGTGCCCATTCAGTTCTTCAAGCAAAAATGCTTTCCCATGTATGCTCCCAACACTTTCACTTCTCCCATCTCTTTTAATGAACAAATGACACAAAAGCTGTGACCTTGTTCCTCTTTGCTGTTTATAAGAATGTATTGAAGTTTACAAGCTTTGTTGCAAGTGCTCTGATTTTTTGAGGAAGAAGATGTGGAATGTGTGGCACATGCTTT
>BMK_Unigene_030713
AACAAATCTGGCATTCTCACCTAAAAATGGTTTATAATCACAGTCATGCCACACTTAAGCAAGAGATTTAACAGAACTAATTGTGGAGGAATTACATGGGCCTTTGCCCGGAAACATTTGAAGTTTGCTCAGACATCCAATCCAAACCATAAATATGGACCCTACAGCAGACTGCCCTCCTAGATGGAAAAGTCCTAGCCATTTACTTTTTGGGCTATTTCTGTTGAACTTCAATTTGTATACGTGGATACCATGGTTTAGTAATGCAAATCATAAATATGATAGGCCACCACTGATGTCCCACAAGCAAATCTCCCAGATGGGAAACTATTAGCAATAGAATTTTTGTGCTTTTCTTTTCATTGTATCACTTCTGTATTTTCTTTCTCGACCATCTGTTTGCTGTCCAAAATTAAAGGGTTCGGATTATCCTATCCGGAAGAATTTGATTGCAAGGGCCATCCACGCAAAGCTTCATCATATTAACAGATTAAATAATTGGATTGTAGGTTCCAATTGTACACACTGAAAACCCAAACAAAACAAAATGTACATAATTCTCAGCCTCGGCAATGTATGTTTCTTCGCAATCGCATCCTACAATACACAATTTTCTAGGTCCAGAAAATAGATAATGAAATGAAGTAGTGATGTTTTACCAG
>BMK_Unigene_030714
AGAGAGAGAGAGAGAGAGAAACTGGGCTGGGCATGTTTATACATTTTATATATATCAACTTAATCGAGCCGAGATGACCTTGAACTGGCAATTCAATAGGAAACCACGTTCATGAGATCAAATGGGGCCCACTTGCACGTCAAAGCCAAAGAAAGGTGTTAACAGTCTTAAATGGTCATAGGGATTGATTTGACGTGTTCCATTAGTCCTGGGGCTTTTGGCATGCTGGTTAGGTCCATAACATTTGATATTTGAGCCAGCCTCCACAAGTCGAGTTTGAGTCATGGAAAGGGCTACCTAGAGTAGAGTGAGAGTAAGAGCCATTACGGAGAGGGCTACTTGAAGCAGAGTATGAGCCATCTCAAGAGGGAAAAAAAAGGCTACCTCCCTACTAGATTGAGAGCCGCTGAGGGTGGTTGTGGGAGCGTGGTAGTTTGTTATGGTACTAAGTAGTTATAGCGCTTGATTTGATGCATTCCATTAGTCCCGGTGCTTTTGGCGTATTGGTTATGTCCATAACAAAAGGCTTGTACAACTTTCCTAAATTGTTAATGCTCTTTAATGGTACCTATTATTTAGGACTTTATTGTCTTTTTCTTTATGTGTTTCATTTAGGATTCTTTAAGACTAGAGATGGGATTTTACCCTTTTTTGGTATAAGATTAGCAGGACTTTATGTTTATTTTTGGATTAAATTTAAATACTTGTGTAAGGCAATTGGCCAAAACAGTTTTCACAGAGTTTTCTTTGAAAATTTAATGAATGCATGAATGACCTCTTTGTGAAGATTTTATGTTTATTTTTTGTATGTGGTACTAGGTGTTAGACTCATCAACCCTCCGACTCTTAACTCTATTCTGTCACTCAATCACCTTACTGCTTTTATGTTGTACTGACTGTGTGGATGTCCATGGTGGCAGTTTGATTGGTCTTCTTGTTATCATCTGAAAGGTGAGTGACAGTTTCTTGGTCTTTCTTACTAACGTCTTGTGGTTACTAGGAGATCTACCGACCCTTTGAATAGTCCAACTGTTATATGACTGTTCTGCATCAAGGATGTGGTGAAGCGTAGAGACTAATGCAGTTGGATGAACTTAGTACTGGTAGATTCAGGGTGATTCAAGTAAAATCTAGTTGTTGGCTTCTCCGTTAACTTGGAAGATTAAGACTTAATTATGGGCTTGTTATTGTGGGTTTATTGAACCTTTGGGCTGAATGTAATCAACTTGAGCTAACCAAATAGTGACCTGGTTGGATCAATGTACCTTAACCGATATCAGAGTTAGTTCTTACCAACTGAGATCAGAACAAGTTCTTACCCTCGGGCTGGAGTTTGACTCGTAAAAATAAAAGGGGAGGAGAAAAAAAAGAGAGAAAATTGTAATGCCTTGGATAGTGGTGACTCGGCAGATGTTTGCTATTTCAAGAACAATCTTTATGGGTAGCCCACTCTGTCAAGACGCCTAGTGCCTGAATCACAACCCAATCAGTGGGAGGAGCGGAACTATGGATATCAAAGAGATCTTCATGGAGAATATTGTCATGAATTTTTGCGGTGGTCCACAAAGGGATGTTGATTGAGGTGACCATTATCATGTGCGTAACTCCAGGTATTTTTGGCAACAACGTTCGGACTGTGCTACTAAAATAGAAGTCCATTTGCGGCGAATTTCAATGAAGTGGCAAAAAGAATTTAATGGAAGGGTGGAATATTTTCTACAAACTAGGTATGAATATATCAATAGGGTAGAACTTTTGGAGCTGGATTCTAGTTGTGATTTGGATCTGTGGCCGCCTACGATAGAATGTGATGCAAATCCAGGGAAAAAACGCCGTCATCTGTAGATATCAAATCATATCAATCAGTGAAGCAGCCAAATCAGTTTTATTGAGATAAAATCTACAAGCCTAGATAATTGATCAAAGTTGATTTTATCCGATACTATGCAAATGATCCAGTGGTACAAGACAATCCAAGCATTCATCCACATCTAAAGAACGATCCTACTGTTTGTTAGTATCTAGACTAGGACACTCTCCACTAGTTGGATAGAAGATCTTATTATTACTCATATTTGATTGGGAAGGTTGGGAGGAAGAAATTAGTTGCAAGATCTCATTACTGTCTGGTTGGTGTTTGCTCTTTCGTGTAAGGTACAATGTACTAACCCCAAAAGCTTAAGTTGATAGGTG
>BMK_Unigene_030715
TTTTTTTTTTGCTCAACCCCATCATCCTAATAGAAAGGAACTGCTCAAATTTCTTTTTCATTTTTAATAAGAAAGATAGCCATAGAGGAAATGAAAACTCCATGATACAACACTGAATATTCTCAAAATGGAACTTCAAGGCAATTCCCGGAGGCACTTCTGTGGGTGGATTGGTTACTGACTGTAAGAATATTTCAAATTCCACGGATATGTTTTTGAGGTCTTATTCAGTAAAAATTATATCATCAAAACCTTAGAAGTAGGCTCACTTGAGGATCAAATTAGCGCTGCCAATGTGTTGGCCCCCACAGTTCGGTCCAGATTGAAAGATGTGTTTATCAAAGGATCCTCAATTGGAGATCAGCATAGCCAACCCTACCTTTGTGATTTTCAAAGAGCTCTTGAAGGGCTGCCACAAACTTCCCATGAACTTCAGTGATCTCTTCACTTGTTGGCTGTGGGGTTCTCTTGACTTCAATTGGTGTCCCAACCACAATATGCATCGGTCGTCGATAGGGTATTGGTGTTCCATACAATCCCCAAAAGAGGATTGGGGTGCACCTCAATGCTTTAGAAATTTCAGAATACACTTTCCCGTTGCGTCTTGGCTTCAACCACCTGTAAACATTACTCTGACCAAAGCAAAATACCGGAACAAGAGGGCAGCCTGTTTCCATAGCCATGCGTACAAATCCTTTCCTTATATTGAGGAAGGCAACCTCAGAACCCTCCTCCATATGAACAATCTCCCGAGCACCGCCTGGCACTATGACACAACTGTAACCAGCTTCCAAATAAGAGCTGAAATTCTTTTTTGTCGCAGGTACAAGACCCAGCCATGTCCATATTTGCCTTAGTAGTGGTGTGTTGAAAACAGCAGTGCTTGCAAGGATCTTGATCCTTGGAAGGGGCATGAAACCTGTAAAGTTGGAAAGAGCAACAATGCCGATGGGGAATACTGAATGTGGTTCAACACCAAAGACATAAGCCTTGCTAGGGTCAAACACCTTCATGTCCTCAACGTGGAGGGTGATGGGGAAATAAGCACAAGTGTATTTGCAGATATACCTTGATAAAGCATGGCCCCATTTGCTGGTGTAGTTGAGAGGAATGGCAATAAGACTCAATTGGAAAGCAAATATTAGGACAGCTACGCGGAAGGAGAGGAGGGCGAAGGAAAAGAAGGGGACAGCCAAGTTGAGATGAATGGTCCCAAGCAGCAACCACAAAGCAACCAAGCCATGGAACAACACCCAACCTCCTCCTTCAGTAGCACGCCCCATCATCACTGTAATCTCAGTCTCGGTCTTTTCTTTTCTGGAGGATGAACTCCTCGTCCTCACCAGCATCTCACCCTCCCTGTCCATCTCCTCCATTGACATGGACATGAAGACTGATTTTTGCAGCAGCTGCACAAGAAAGACTCTT
>BMK_Unigene_030716
AAAAGAAGAAGACGACGACGACGACGGAGAATCTTCCTCTCCTTACCTTTCATGGCGTCTCAATGTCCCACCCCCGGATTTCCCTGTCCACATGACATGAATTCTCACCTGCCCAAGCAAAGATCTTTCCTCTTCCTCGTCGTAATTCTCATTGCAGTAGCTTGTCTTTTTTTTTTCATGGTCGACCAAGGGCGAGAAAAAATGTGATAATTTGTAGTGGTGCTTCTTCAGAGTTGTTTGTTCTCTTCTTTCTTCTTTCCTGTTTAGACATTGTATTTCTTTGTTTCTTTTATTTGATCATGATGAAGACGATGATACTTAAGAACGTAGGTAGGTATGATGTGATACAGTAGGACATGGTGTTGGTGTAGAGAAAGTACGTAGATTCGTACGTTGTGTGGTCTTATCTTATCAAAACCTAATCTACTGTTGTTGCTGGCGGCAATGTGTAACATATGAAAGCTGTGAAAGTTCACTTTGGTTTGTATTGCTAGATTTGTACTGTTGAGATCCCGATATTCCTTCCTCCTTTCTCAAGCATCCATCGAAATTCCATAGAGAGGAAAAAGGAAAGAAAACAGTTTC
>BMK_Unigene_030717
GCAATTTTGTACAAAGTGGCTGCTTGCAGTTCTCGAACCCGCGTTATCACGCCTGGCATTCGAGACTTTTAACATTGCACCAAAACAATGACCCCGGGACAAAAAAGTTCTATACCAAAAAATAAAACCTAGTGTAATTATTGTAATAGAAAAACACAAAAATATTATAATTATGTTCATAAAATGTACAGATACCATATAAATATCATATATATATATATAAAAGACAAAATTACAGTTAGAGTTGGGCTTGATTCAATAAACCGAGAGTTGTGGTGGTCATTGTGGTCTCATGGCAGATTTTGTGATACCTGGATGCTTTTTAAAGACTGCATCGAGTCCAATACCACATTCTCCTATGTGTGTGCCTACTGTATCCATGCTATATCTGAGCAATATAGGCCTAACCTGTACATGTGCTGATTTGAAATGTTGAACGAGATTGAGGGATATCATTCCGTGGTTCATATCATTTGGATGAGCAATAAAAAGAATATGATTTCAAATATTGGGCAATATTACTGTTTATTTGCTGACCTGCAGGATTTTCACCCAGTCAGAAAAACTAATTGAATGGATGGGCCCTGTTGTCTGACCAAGGGAGATTTTGGGTTGTGCTCAATTAGATGTGTTGTGTTACACACTCTCCACTCCTATTAAGCTGTCTCAATGTGTCGAAGATGTCTTCGATGGCAAGAGTGCATGAAACATTTCTAAGGGTGGTGCCCTTGTTACGAAGCTGAAAAGAGGCTACATATTACCTCTCTCCAGAACACCACATAAGTGTGTCAAAATATATGAAAAGAATTAAATGTATGATGGAACCCACAAGAAAATCATTTGACAGTCTGCTTATGGGTTTTTTTGGGCTGCGCAGGACTCTGTGGCACTTACAAGG
>BMK_Unigene_030718
GATGGAGTTGGTGTTGAAGCTTGGTCTTCTGTGCTCGCACCCCATGGCTGCAGGTCGGCCTAGCATGAGGCAGGTGATGCAGTTTCTTGATGGGGATTGTCCAATGCCAGAATTTTCATCGAGCGAGTGGAATATTGCACTATCAGCAGCGGAAGAAGAAATGTTGAAAGAGATGGGGCCTCTGTATCCTTTTAGTATCACTATGGGGAAGTCATTTTTTGGTTCCTCGTCGTCTTACGCTGAATCAAACCTATCTGGAGGCCGTTGATGCCATATTTCACTGCACCATTGCCAAAGATCAAGATTCTTCAAAAATAAATCCAACTGCTGACATTTGAAACAAAACAAGAGTTTTATTTGTGAATTTATTGATCTTTATCAGCCACCACATCACCATGCAAGATAATTTTCTCGTAGTGACAATGAAATCTGAGGAAGATAATTAGCATCGTTACATAGGCAGATGAGTTGTTGATTGTAAATCTGAGGAAGATAATTAGCATCGTTACATAGGCAGATGAGTTGTTGATTGTAAATCTGAGGAAGATAATTAGCATCGTTACATAGGCAGATGAGTTGTTGATTGT
>BMK_Unigene_030719
GCAATCCTCTTTAGGCTTGAGAAAGTAAAGATCAAGAAGCTACCCAGCCAAGCTAAGGTTCTGGGAACGGTCTTGACCGTAGGAGGAGCCATGTTGATGACACTATACAAAGGTCCCATCTTAGACTTCATATGGTCCCGAGGAAGAGTCCACCATGATAGCAACCAAGGTGCAGCTGACCATAACTGGGTCAAGGGGACTTTGATGCTCATTGTCAGTTGCGTTGGTTGGTCAGGTTTCTTCATATTGCAGTCATTCACCCTAAGAGACTATCCGGTAGAGTTGTCACTGGCGACCTTGATCTGCTTCATGGGCATAGTTGAAGGAGGGGCCGTGGCGCTAGTGATGAATCGCAATGTTGTGAATGCCTGGTCCATTGGATGGGATTCAAGGCTTCTTGCTCCTGTTTATGCTGGTATTGTATGCTCTGGGATAGCTTACTACGTGCAAGGCATAGTGATGAAGGAGCGGGGACCAGTTTTCGTAACTGCTTTCAATCCCTTATGCATGGTTATTGTTGCAGTTCTTGGTTCTCTCATTTTAGCCGAAGAAATCAGCCTTGGAAGGGTTCTTGGAGCTATTGTCATCGTCGTCGGTCTATATTGTGTTGTATGGGGCAAAAGCAAGGAAGCTCTGGAACCATCCCCTTCAACAGATAAACTGAAAGGGGCACCTGATCAGTTGCCAATGACCAATTCTAGCAAAACAGTTTCGGGTGATTTTGTTTCGGGTGGAGAGACCCTGAAGGTAGAGATTCAGGCCAAGGAACCCACATCAAAGAAATAGTTCAACCCATGTTGAACAAAAGGCTATCTAAACGTACGTTATTATATGTAGATGAAAGCAATTCTGTGGAGTTTGCGAGATTATATGGGAATGATCAGCTTTGTCTAGTTCAATGTACTTTTTATTAAGTACTAGTGATGATTTAAA
>BMK_Unigene_030720
TGAGAGAGAGAGAGATGGAGAAGAAAGATGAAGGTTATAACAAAGCTCAAGTGCATGTACTGGTTCTCCCCTATCCCATTCCTGGCCACCTCAATCCTATGCTCCAATTTGCCAAACGCTTGACCTCCAAAGGCCTCAAGGTCACACTAGCCCCCACCCACTACACGGCCAAGTCCCTACACATCGACGCCGGGCCCATCGCCATCGACCCCATATCCGATGGCTGCGATGAGCACGGCTACCGGAAAGTTGAGAGTCCCCAAGCCTACATCGAGCGCTTTCAGATCGTGGGCTCCCGAACCTTGGCCCAACTTATAGAGAAACACCGACACTCATCCAACTCCCTTTGCTGCCTTGTCTATGATCCTTTCCTTCCTTGGGCCCTGGATGTAGCCCAAAGGTTCGGGCTGCGGTGCGCCGCCTTTTTCACTCAATCTTGTTGTGTTGATGCAATTTACTATCATGTGCACTGTGGGGAGTTGGCCATTCCGGTGACGGCCACGTCCATTGAATTGCCGGCGATGCCAGTGCTCCAGGTATCGGAATTGCCGTCGCTGGTGTCGAAGCCGGAATCTCACCCAGGGGTCCTGGAGCTTCTTGTGAGCCAGTTCTCCAATTTGGATAGGGTGGATTGGGTCCTTGTTAACACATTTGATAAGCTGGAGGATGAGGTGGTGAGATGGATGGCTAAGATTTGGCCTTGCAAGGCAATAGGGCCTACATTGCCATCTGCATACTTGGACCAGAAGATTGAGGGAGACACCAACTATGGCATCACTGTCTATGATCTTCAAAATGCTGATTGCATGAAGTGGCTAAACCCAAAAGAAACAGGCTCAGTAGTATACATTTCATTTGGGAGCATTGCTGCATTGGTACCAGAACAGATGGAGGAACTTGCATGGAGC
>BMK_Unigene_030721
TCATATTAAAATTTTGGGTCCGCTTTCAAAATCTATCTAAATAATGGGTCTGTCTCCAAAATCCATAAAAATATTCTAGATTTTGAATCGAAATTCAGCTATTATTTTCACCCGCCAAACAAAAATCTTGAATTCTCGGTGTACATTTCAGTCACTAATGCCAAAAAACTGGAAGAGAGCATAGTTTCGTATGCTCCTCGGATTACTTGTAGCTTCAAAGAAAGGACAGATGCTTTTGTCGCAATCTTTCCGATTTCAAGTTGTTTCATTTCATTTCAGAAATACCATCTCACACACAACCACCATCAGAAAGGTTTCCAAACGTACCAAATCCATCAGAGTTTTTCCAATAAAACCCAATATAAAAAATCTCAGATCTGACGTTTCCACCCTTTCCAAACAAAACCCATATCCCAGAATCCCACCAAATCCCTTCTCCTGCCGCTTCATTGTCTCAAGGAAGAGAGGAGGACAAACAAAAAGAAGAAGATGTGTTGTACGGGGACCATGTGCAGGATATGCACATGCTTGATTCTGGTGGTGGTTTTGATCGGTTTGCTGTTTGGGTTCGGGGTCTTCAAGCATGGATTCCACAAGCTCAAGGACACCATTCACGATTCTCCTTCTAGTGGAAGGCCGTTTCTAGGTTATGGTGCTCCCAATCATCTCTGATCTTTTTCTTGGGTTCTTTTGATTCTCTTCTTTTAAAATCTTGTTATGTTGGTTTGTGGGATTTTCTTGGGTGTTTGGATTTTTTTTTTTAAATCGTTGATGTGGTGGTGGTGTTCTTGTGAATTATGAGTATTTTGGGATTTTGGAGTTTGGCGATTTTTTTTTTAAATCATTGATGTGGTGGTGGTGTTCTTGTGAATTATGAGTATTTTGGGATTTTGGAGTTTGGCGATTTTTTTTTTAAATCATTGATGTGGTGGTGGTGTTCTTGTGAATTATGAGTATTTTGGGATTTTGGAGTTTGGCGATTTTTTTTTTAAATCA
>BMK_Unigene_030722
GAACAGTTGAAGAGTTTCATATAACCATTTCCCATTACCATTTGATCATGATCAGATGGAGATAGAAATCTCACCATGAAAGCTCTCATACAAGACTATATCCAGTAACCATGATACAAGATTACAAAGAACAGTTTTTTTTGGGTAAGATGATTACAAAAAACATTTGAAAAGAGCTATTTGCATCAAGCTAGTAATAGCACAAGAATACTGAAACGGGAATTATAGGCAAGACCAATTCAGTTCAGTAATAACACACTAGAAACCTCCATAGATTACAACAAAACAAGGCAAGATAGCCCTGGGATTAATGACAGAGAGCTCATCTAAATTCGAGTAGATACCCACATTGCCAGCAACTGAATCAAACTCCTCTGCAGAGTCATTAATCTTCTTTACCCTTCCGGCAATGACCCGACACACCAACATCGCCCTCTTCTCATCTTCCGATGATAACTGCGCATTGTCATGTGCTTTTCCACTAGTGGCAGTGGTGCAAATACCAGTAACTCCATCAGTTTTGAATCCATTTCTAATTATATTGCAGATGTTACAATTTGGAATCGAGTTGCATAGGTTTGAGGATCCATTGATGCCAATAGAACAAACGAAGGTGGTGCAGTAGAATCGAAGTAGCTCATTTCCGTCAGCAATGCATCTGGGGTACTTCTTTGGGAGCTTGTTGGCTTTTGCTTTTATGGAGTCTCTG
>BMK_Unigene_030723
AAAAAAATGAAATAGCAAGGGTGATGCAGATCAGCGAGGAAAATCTTCATTTCCTTTGAAATAGTTCAAACTCATATAAAAATAGCGGTGGCTAAATAAATTACTAACACAAGTAAAGAGAGTATACAGAGTCTCTGTATCAAATTTGGTATTAGAGCCTCCATTTTTTCGCTGGGTCTCTGTATCATGTGCTTCCTGACGACCATAATATCAGAACTGCAGCAATCTAGAGGTAATTGTAGGCCAGCATGCACTAACTCACCAATCTAGTCATGAGAAAACCTTTGATTCCTAGCAGTGGTAATGATTTGGAGGGAAGCATTGTGAATCCCTTCCATCAGAGGGATCAACGGGATGATCAACGTAGACATAGAAGATAGAAAGATTGGAGAGACAAGGGATTGAATCTCAATCTCAAAATTGAGATCCCAAGATATCATGGAAGCTTGCATGGTGATGATTTCATGGAATGGCTAGATGCCATAGACCGACTCTTCAAATACATTGTTCACGTTTTGTTGGACTTGCTGAATTACTATCTGTTTTGTATCTACTTATCAGTTGTAGTTCATGGGTACATCTTTTGTTGATTAATATTAAAAATACTTTGAACAAATTATGTTCACCATCTTCCTCAAAGATGTTTAGGCCGGGGTGGGCTTGTCTTGTTTGTATGGAATTGAAGTCTATCCTGATTTTCTGTGGTTGGGCAGCAACCAAAAGACTCAATACCGTTTGCCTTCCCAAATCTAAGGGTGGGCTCGGTCTTAGGAGGATGGCTGAACTCTGAAGTTAATGAAGCATGCTCCCAACATTCAAGAATGACCTTTTGATTTGTCTTTTGCTTTTCTTTGCTCCTCCTCTTCTTCTTCTCTGCTGATAAGTAGTGCTCTTC
>BMK_Unigene_030724
TTTTGGACCTTCCTCAGAAGCAGGTATTCTGGAGGAGAAAACATGGGAGGCCACTTCCTGGTGTTGAAATATTATATGTTGTGGTTGGGACTTGGGACCTTCTCCACACCCTCTTCTCTAGGGGATGAGAACACTCTCTTGCCTACATCAACTGCACCTATAGAGGAATTATCCATTGTGAAGTAAACTCCTTTAACTAAATAGTAGGGCCCACCTTTGAATTGGATGAACTGTTGGTTAAAAAGGGATTACTTTTCATCTCTGGGTTCTCCTTGTATTACCTTGATTAGACGACCTTAGTCATCCATTAAGAGCCTGGAAATAGCAGACTGATTATTAAGGATGATAATCTAAACTAGATGCTGGTGGGATACCCTTTGTTGCCTAATGTCCCGTGTAAAGCCCGTGTCCAAAATGGATTATTCCTCAGCCCCTGTAACATATTCCACTGTTGCTCACTTCTATTTTTCAAATTCTTCTTTTGCTCCTCTGCAACTAATGATTGTAATGCTTATTGGATGGATGACTGCCCTTCCGAGCGCTTACCTGTCAATTGTCAAATATTTGTGTGTGTAGGCACTGTGCAAATATGCAAGT
>BMK_Unigene_030725
TTTTTTTTTTTTTTTTCATTCCATGGAAAATAGTTTCCTGTGGGGATTTAAAAATCACTTTGCTGTGCCCATTTAGAGATGAATTTTTGCATAGCAAAAAAATCCTAAACCTAAATCTCTAAGAAAATAAGGGGCTAGGCTTTAGAAAAATAATAGAATAATATTTCTCATCTCATTACAATTCTTATTATGTAAACCTCACATTGATTCTACTCTAGAAGGCATTAAAACCATTTATCTAAGATCCAAATATTATGACATGCATGCGATTGCCTACTATGTACATCCCTATGCATCAGGCTAGAAGAGAAGATGAGGAGGAAGAAGATCAAGATCTTCAAAACAAGGCCAACCTTCCATTCATAGAGTTCTTATCCATTGGAAGCTTTACCTAACAGTGGCCCTATGAACAAATACATTGCACATAAATCCTAACCTTTATCTAGAAACCTTCATGGTCGCAGTTGCTGTAACTGTAAGGATAGTGAAATGGTTTTATAGAAGATACATGTATGCCTTGTACTCGGCTAATATAAATTACTGTGGCAAACATTATCTAAAATTATGTATAGTTCACAATGCAATGCATCTATCTAATTCAATCTTCTTGAGTTGTGCTCAGTAGATGAAGACCAAACAATGACTGAGGAAATCTTACCTAAACATAGTGCTCTAACCAATTTGTCCAGTGAATCACAGAGAAAAAAAAATCTTACCTAGTCGAACCCGGGTTCTCTCTCTCCCCAAATCTAGTATAATCTCAACCACTCTATACCTTAATCTCCAAATTCTAATCCTTAAACCCTAAGCCCCTAAATCCCCAAATCCTAAATGGAAGCCCTAAGCCCTAATTCCCCAAATTCCTTTGATTCCTAAGCCCTAATTCCCAAAGACTCTAAATCCATAAACCCTAAATCCAAATTAGAAGCATTGAAACCCAAACACCTAAATTTCTAATTCGATAAAGCATTGAAATCCAAATTGCTTAATTTTTAATATATGTTTCTGCACAATTTTCTGCTTAGTGGAGCATTTGCTTTGCGTTTTGATTCGTTGTTAGCTTTTGCGGTCTTTTTTTCCTTTTTTCCATAAAGCACCTTGTGGATTGTTTGTGTGAGCTCGCTCTCGGGAGCTTTAGCATTTTTCTTGTAAAGAAAAGTAGATAGCAACAAAATTATATATATTGAGCTTTAAAAGTCTAGCAAAGTTAGCAAAAGTTTAGCCCCACCCAAATGAAAATCCTGGGTCCGCCACTGCCTCCAATTGACTTAAACATCTCCTAAAAGACATTGCTGTCATCACTTCCCATATAAAATTAGAATAAGTTAAAACTGGTAAAGCATTGGTCCAAACTGGCTCAACCATTGGTTTTATGCTAGTTCAGATAGTTTTGTCTGCGTACTGACCACTTGAAGGGTATAGATTGCGAACTGTTGGTTAAATTTGAACCAGGTCCAAAACAGTGCTTTGGTTCAGTTTTTAGAACACTGAGTTTATGCTCCAGCTGGAGTGTCTACAGGTACACAAGGGTTTCCCCTTCCATCTCCAAGTCTGCAAAGTTCTACAGAAATGCAAGTAACTATCAGGTAATTAAGCCCGAAACCCAATACAAAATCATGAATGTCGCCCGATGTTCTCCTATTGATGGGTTAACTTTTCTATCTCGCTGTGCTGCAAATTGGCGCTTGTTGGCATTTCATCCAGTAGCCCCTGTTGTATCAATTGTCGGTTTAATAAAGCCAAGTCAGCATTTGCATAACTTCAGGACGGATCAGTAGATGATCAAAATGATCATAAGATCATGTTAATACCAGGACATTGTATAGATGTTGTGATGCTATTTCTACATTGCAGGAGGGGAGGCTGTCAGAATTTGAGAGAACCTTTGGCTAGTATTTGGCATTCTCTTTGTGCAAGGTTTTTAAGCCTTGTGTGGAATGCAGCCATGGATGAGAGGAGAATGTTGCTGGCAGCAAATGAATTCAGCAGGTTTATAATCAACGGTTGCGAGATGGATTAACATGGTAGCACTAAATAAGTTTCGAAATCCAGACAGTTTCTTCAAATATGAATTGAAATCCACAGCATACAGTAAAACTGGGACGTACGACCATAACAAAATTTGTATTCAAGCTTCTATTGGGCCTGATACTTGAGCATCTGGAGGAAAAACCAATCATGCAAATGCAGGTGTGAATGAATAGTTAGAACCATGCTAGAGGAATAGGAATCATGACCCTGCTATATTAAAAGACTTAACGAACCAGAAAAATATAAAAGTGATGAATGAACACGAACAGAACACAAACACCTTCCAAAAGAAAGTGATGAGTAAACCTGAAGTGTATTGAACTTTGTATGACCATTGCATAAACAGCATACATCATGGCAAAAGATACAACTAACAAGATGTTGGAAAGGCTTAGAAATAATACATTGCTGATCTCTGCCTCCAGTTCTTGGAGAGAGCTGGTACCAAGGAAGAAAACTGAGGAAAGCCCTTATGATTTTCAATAAAAGTATTCTGAAGGATCATTGCGTGATTAAAGAGCTTCGCTCCAGCAACAGCCCTCATATTGAAAACAATGTCAGCACACTTTGAGCAGATCAGACATTTCTTTTGCTCATCATCCCTTATCCTTTCTCAACAATGATCTCAGCGCCCAGAGCATTAAACCTTAGAAGCAGATAAACACCTCTTTGTGAATGAGGGTATAAAGAATTAACATTAGCAATACAGGTTATTCATGTTGCATCGTCAAGAACGACATGTTATCAAAGTCAGCTTTGGGTCTGAGTTTTTTCACACACATGGAAGCCTGAACTAGTGCTTGGTAAAAGAACGAGTACCAATTAAGAGGGCTTCGACTTCCGGCCAGTTTGTGAAATGCGCTTCAGATCTTGGATGCCTTTTTTCATTTCTCTTCGATATAAATAAACAAGTACATAGAAAATAGGAAGCAGCATCAAAATAAGTATGGAGATGGCTAGGAAGAACACACTCGTCTCCTTTTTGGCCCCTCTGGGGAACGGTTTTTGCTTTCCAGTGCAAGTGTGGGCATCACAGAATTGGCGCAAGAAAAACTCATGAAGACGACTTGCTGAATGACCCTCATTGATGGGGAAACAATTATCAGCTAGGCTCTGCAATAAAATAAACAGAATGATATCTAAGTACATGAGATATTATCAGGTCTTGAATTAACATATGTCCCTTGTTTGGTAATTCAATTCAAGCTAATCTGATCAGCCCTTCCATGGACAGACCATGCCCCAAAAACAAACCATAGATTTGAAGATCCTAGATATTTCCTTATTATTGGCCTTCATTTTCTCATTAAGCATGGATGACATTCTTTAACAGCCTATTTGCATGATGTTGACAGAAGGGTCAGGGTTGCCCCACTGGGATATTTTTTGGGCTTAGTGTGTCTACTGTCTAGTATCCACTGTGGTCATAGCAGATCAACTGAATCAACAAATGTGTGCCTCATTTTTCAGTTGCAAGGCACAATGGAATCATATGGTTCCTCCAGAAATACAAAATTAATGTGAATAGTGAGCAGTTAATAGAGGCAACTTCACAAAGATGGTGATTCCTCGCAGCGGCTGCAGGATTGCATTTTCTTTTAGGCAACTTGGATTCCTTTGTCACGTCACAATGCAATGCACCACATAAATCTGCCAAGCAGCGACCTTGAGTATCATTTAGTAGATTGTTGTGTCTGTTATGAAAATGTTGATCAAGAAACTTCTCTGCACGAAAGCTTTTCCTGCAGAACCCACAACGCCACTCATTTATATCGTGGTGAATCTTGTGCTGTTCCTGTTCTCTGAACATGTCATTATCAGGATGAAGCCTACATGATTTTGAAATTTGATACTGCTCTTGCTCAACAAAGGGCATCAGATACTCCTCAATAATTTTCCAGGCTGCCTGGCTTCTTTCCCTAGAACAATGCACTTCAGGACTCTGTGGTATTTCTTGTGCGAGGTTTCTTGCAGCAGCAGCAGCTTCTTTGTACTCCTGATTGGTGTGTTGGTTG
>BMK_Unigene_030726
GTTTTTTTAAATAATGATACTAGCAATAACAACAATGATAGTAATAATTTAGTGGGACTTGTACATGAAAATTTGTTGTGGAAACCTTTCCATTTATTAGTTTGATGGTTGAATGTCACAACTATTTAGACAATGGCCCGCAAATTGGATTTGCTTATTATCCAATTGTATAGATATATTGCTTTGGAATATAGCCTACAAAGTTTCCAGGAAATAATAGCCCACAAAAGTGCCAATTGATCAAATGTAAAGATCACTTGATTTATTGGCTATGGCCCTCGCTTAGATGGTCTATTTGTTAACATGTAACATTCCGCATTGGATCTCTATTTTCTTACTTTTTCCCTCTTCTTCTTTTGGATGCAATGAATGGTTTGGATGATGGTTATGGTTAGCTAATCCCCAACATAGTTGAGACAAAACTTTGATGATGACGACGATGGATCGTTCTAAATTATGATAGCTTTGACCAGGAGTTACACAGACAAACACTGAAATAATGAAAATCCACATGTCAATAGATAAAAAACATCATCCTCATTATAGCTACATCCATCTAATCGTGGTTGGTTCTGAGTGCTACAACTCTCAGGTAGAACTCATATTATGATTTGATAAGTTGTTTTTTTTCTTAATAAAAAAGTCAACTATTAATCAGACGCAACCCATTTTCATTGGGGCTTATGACAAACAAATTATGAAGAATATTAGATAAGCTAGAGTGAAAAAAGTTAAATATAATTTTGCTTCTAAAACACAAAATATATAGGTCATCAAATGAGATTATAGAAAATGAAGAAGAAAATTCATGCACGTCACTAATTAGA
>BMK_Unigene_030727
TTTCAAGGAATGAGACTGTAAATAACCTTAGAGTTTCAAGGAATGAGACTGTAAATAACCTTAGAGCTTCAAGGATGGCAAAGACTTCAGGACAGACGTATACCTTCTTTAACTTCTTGGTTTATAATGAAATTATATACAAAACAAGAAAATTAAAAAGACACATACAGGACAGAAGGATAAAGTAGAATGTGCCTTGGATTAAGTGTAATATAAGCGTATATTAATAACTTAGGGCCACTTGTTTAGTCAGAATTGAATTCCTGCAATTGACAAGTGACGCCTTTGCTATCAAAGGGGCTTAAAGTGAAGGATTCAAAAAGGCCATCACATAATCTCCCCTCTGGCAAGAAGTGACTATCCACCCATCAACCCAGTAAATTAAATGCTAAGAAAGTGAAGGTCCTATATGTACCTCCTCCTTATACCCTTCACTACTTTATCTTTCTAATACTCCATCAAAACCTACTTTACTTAATTCCTAGGAATTCGATACCAAGTAGGCAAATGGGCACTTAAGTAACACATGATTCACCAAATTCTATATTTCACCAGTGATCAGCAGAGTCAAGCTGTCACATCCCGATCGTGCATATTCCAGGTGCACATCAGCTTGATTGGTCTTGCCATCGTTCTGGGTTGAACCATGGAAGTCATAGGTCAAGTTGGTGAGTGTTCGAACCATGTGGTGAATAGATTAATTTGGTGATTGCTCAAGTGTACTGCATTTGGTGCTAGGGAGATGACAATTTGGCATCACCCAAATTCTACCTCACATAAGGTCAGAGAGAGACATTGCATTGTCTATTGCTGATGCATTTAGCAATGCAGGCAAGTTTTGGTGCAAACTAACCAATGGCCAAACTTAATTCTCTCCATCATGTAAATACCTGACATCTCTGAACTAGCTTTAA
>BMK_Unigene_030728
GTGGAATTGTTCCGCACCAAACGCATGAAAACTGAGTTTTCCACAGAAAACCACACACTTTTCCCCTTTCCACGGAAAAGTTTGTGTACACAAACATGCCCTTAAGGAATGTAACATGGACAAAGAAACCAAGAAACTTGACATGCTAACAAGCCTATACAGAGAGATAAAAAAAATGAAAATGTACTAATAGATTTGAAATACATTCAGATTATATTATATATAAATGATACTAAAAATGTGAAACTAAAACTTAATAACGTTGTTTCTCCCAACAGCACTGTTAATAATGACAAGTACAGACACAGTCACACAGGTCTTGGAACAGCAATATATTAAAATGGAGATTTGCATAGTTCCTGATCAACAAGTTGTGACTAATACATGAATGAGATATAAGCTGACAATTAAAATTTTAAAATATTTCTAGTTCAAAAAATGTATAAAATATTTTTCTATATGAAAATTTAATATTTTCCTGGATAGTTCTAAAAAATTTCTTCTAGCAGAGCAGTTTTTGCAGTAAGCAAGAATAGCTGCAAGAATTTTATAAACAAAAGGATGAACAAACTACTTTCTACAGGAGAAACACAAGATAGCCCAGTGGTAAGGGCATCTCACTCTCACCTAAGCGCCAGGGTCAAACCTTGGCGTAAGCAGAGCACAAATGCAGAACTATTCTGTGGCGGAGCAGAGCTGCAGGAGAACTAGCAGGAGCATGGAGCACCCCAGGGATGATCCCTGAGATGATAGATTAGGATAGTTTACTTACCATTCCTTCCATGCATAGAGAGTGGGAAATGGCGACACTAGTAGGTGATAATATTAGAACTTGAAAAGAAAATATTAGTACAGGTTTCAAATAATCTTTTAAACCATTGACAAAAAAGAGTTGATGAAAAATAGGACAGCAAAGCAAACAAAGCATATGATCAAGAATTTACAACCTAAACACTTAACTGCAAGCGTTAAGGATTATAACAGTACTATAAAAGGAACAATAATAGTACTTAGGGATGTAGACGTCCAAATAGCCAAAGAGTTACCTGCATCGTATAATTAAGGATATGAAAAACTAATTTGAAATAATACATAAAACCAAAATATCACGAAACAAATAGATTGTAAGAGTAGTGTAGGATCAAATCACAAATCCAGCACACATGAGTGCTAATAAGCAGTAGTGAACTACAGAAATCATCTAAATAGTCAGGCATAAGAGATAAATCAGATGTAATATGTTCCTAAATTTACATATCAGCATATAACCCCATAATTCCTGAGGCAATAAGCTGTAAGTAATTCACCAGAGTCCATGGCACAGTGGGAGGTGCTAGTGCTCACTATTACAACTAGTGCTCACTATTACAACCTTAAGGTGTGGGTTCAAGTCATGTTACCAAAAACATAAAGAAAAAAGAAGAGAGATGGGCTGTGCTTGGGCTTTGAAACTCAACCATCTTGTGCTCAAAGGAAGGCATTGCAAAAGATTGTTCTTGAAATTATACTAACCTAGCCCAAAAATGGCTCATTGACGTCCCTAGTTCTGTGTGCATTATACAACCAGCATTTCCAAGATTGGATTAAAAAATTTAATAAGACCCATCCATATAAATTGATATATACATGCTTCAAGATGTAGCAAAAAGAAAGTACAAAGAATTTACTGATCCGAAAACAAGGGGGTAA
>BMK_Unigene_030729
TGTGCCATCTCAGGTTTGCAATTTATTTTCCGTGGAAATCTTGCCTTTTGCGAGTTCTCCTTGAATTTGACCAACTCATCTGAAAACTACTATATTGTTATTTTAGTTTTGCTCTACTCAAACATGGATACGTACATTTATCTGTCTGTGCATGCTTGCTTTGCATAAGTAGATGGCCTTTCTTCATGGAAATACTGTTTCAACAAGTCTACCAAGCCAGAAACCAATCTGATAACCAGACATGTTGATCCATTCAATAACTAGTGCCATGATGTCCCCTTTTGCCACCAGTGGATGACAGACATGTGTCTATAAATCCTAAAGACTTATAAGATCTTTCAAATAAGAGATAAATATGAAATGAATGTTATGAAATTATTGTTTGAGTAAATTTTTGTGCTTTTTGTAATATAATAAATCATAATGGATGCATGCTATTTTTTAGAACATCTATCCCAATTAGAGATTTTTAATGTTGGTTGAGAACAAGTGGTTGCCCAGTTGGTTAGGAACCCCCCTTCTCACCTTAGTGTCCAGGTATCAAACCCTGGGTACCTGCGGGAGAGGATGTTATATCTCCAGGGATGGAGTTTCTTACCATGGGAG
>BMK_Unigene_030730
TGACTCAAAACCCACAACCTTGTGCTGGAGCACCTTCTAACTGTGCTACAGGCTCTTGTCTATCGCTATATAATCTTGAAGTCTTGATCTAAACCAATTAAGTTGTAGTATTTACTCTCTGAGTCCATACATACATTTTATAAATCCTTCAATGTGGCCCCTATCTACAATCCAAACATATAAGAATGACTACCACCCTTATATAGCTCTGCGAAATTTTCATTCCATTTGGAGTAAGGCTCACCATCAAATTGACCATGACACATTATTAGAATCAGTGGCCCACTTGATAAATGACTTTAGGATCTAGAAATCTGCCAAATATTGGGTCCATTTAGATGATGTCAGTTCACTCAGTTCTCTCATTGAAGATCACTAAACGGACTATCAAAAAATACGAACTTTGGTTGTTGTCCACTTAATCACTTTAAATGGATATCTAGTGTGAGGCTCCTGAGTAGAGACTGCTTATGAAAAACCTTGATCGCTCAAGATAAATGCCCACTAATGACAAAATTTACCCCAGTAGGTGGGCCCAACCTCAAATGGATTATTATAGAACAAATGAATCAGGAAATTCATTAGTCTCTGAACCACTCAAAATAATAATAAGAAAAAGAATATTAATAAGGAAATTCATGTCCAAGACTAAGAGGATGGCTTGTTATGGCTTTTTTTTTTTTTTGGTATTTCAAAGAAAGACGGGGAAGAAAAACTCTCTCTCTCTCTCTCT
>BMK_Unigene_030731
TTGCAGTAGTAGTTCGACTACCTAAGAGGAAGAAATGAATACAAAACCATGAACAAAAGATTTAGCATCAATAGCGAAACAGAATTTCCTCCATGCAAATGATTACAGCAATTAAGTACAATCACGATTTTATTAATGCAGGTCAAGAATGATCACACTGACCATGGCCCGCACATACCTGACCAGCCGGAGAGGTACAATCATAACAAGATTTAGGCTTTCTAATTGAGGGATGGACACATAACAAGTCCATCACACCGAGATGAAGCCTCATTAGGAAGTCACACTATGGCCACAAGTATTTCACTTTTTGCTGCTAGGGACATATTCCATGGCATATATAAGGAATTGATTTGGTTAGGCTTACACCTCAGTTGATGATATAAATCCTGTAATGCTGTACATCCCTCTTCATGGAGCAGCATACTTTGATGGATACACCACTAGCTGAGGGTACGGAGAATGGAAAAGCCATCATCAATGATTAGCATTTAGCAAAAGATAGCCCCATCAGATAATCTTAATCCTTATTAAAGGCCTCAATGTTTAACATTTTTTGTTTTTCTTTTGTTTCTTTTTTTAATATTGATAACGGATAATTGTTTTTTTTTTTTCTTTTTT
>BMK_Unigene_030732
GATGATGAAGCTCACTGCTATACAAGGGCGCTGAAATCTTCTCGTTTTGTGGGGTTCATTACTGGAATAAAAAAATGATGGATTGTCATCTTCAGAAATTATTGATGGACGCTCGCCAGGTGTTGCTAGTGGGATTAATGGAAGTGCGAAGGAATTAGTAAAGCAGACACAAGCTATTTTTAAAATTGACGTGTTAATAACAACAATTCAATCAAGGTAGCAGCAACTAAATTAAATAGAAAATTAATGCATTTCCATGCTGGTGTTTCTTTGTCCAACTGTGACTGTTCAGGGGTATACCTTTAAATGTCGAAAGCTTTGTGAGATCTACGTATACAACTTTGTGAATTAATAAATTATGAAATGTTTCATAACTGCTGGTGAGTTGAAAAATAAAACTATGTTCAATGTTATCTTTGTATATATGAATAGATTTGTTAAAAGTACATGTTAATTTGTATGACTTGCACCGGAAAAACAACACTTGGTAGCAAGAAGAGAAGAAATTGAAGTTGCAAATCATGTATCTTTCTGATTATACTGTTTATTTTTATACATTAATGTATTCTTCTTCTTCTTTTTTTCACCATTCTATTTTACCAA
>BMK_Unigene_030733
TTTTCTTTTTTCTTTTTATTTTTTTTGTCTCTTTTCACGGTTATAATTACTGGCAGAAGTTTTATGCAGAAACTTTGGCCGACTCCCTTTCGACAGCTTTCTTGAGGAGGCTATCTTCCTCCAAGACCATTTGAACAGGCAAGACCCCCATCCCATTAGCCATAGCAAGCATCATCTTCTTGGTCTCTGCTCTGAACTCTTGGATGTCTACACACCCATTGCAGTCATGATCGAATTGGAGGAAGAGAGAGCGGTAGATGAGCGCGATCTCGTCAGGATTCGTCCCAACCACATCGATGCCAAAATGGGTCTCCAACACCCTCAGGCTCATCAGTTCCTTCATCATCTCTCCATAGGTAAGCAGCCCATCATGGTCGACATCAAGGGTGGCGAAATGATCGTCAACAAACCCATTGAAGGCCTGCTCATCTTCGACGAAGTCGCGGATGGTGGCACCGTCTAGCACCTCAACACTCATTTTATCTCGCTCTTTTCTCCTTAGGCCACAAACAAAGCAAGGAAGCTAAGGTTTTAGGTGTAGGATCGATAGGAAGAAGATATTGGTTTGAAGGGAGGGAGATGGGAAGGTTTGGTTTTATAGGTATAGGAGGAGGAGAGTATTGAGTTTGA
>BMK_Unigene_030734
AAAAAAAAAAAAAAAAAAACATTCTGATGGCTTCAAACAGTACCGAGTGTAAATCACCATATGAAGTCTTGTCAACAACATATTACAATGCACTTGAAATTAACTAACCTGGTGGTAATACAAAATAAAGTAACTGAAAACGCAAAGGCTCTAAGAAAGCGCTTTGGAAATAGTATAGATAATATGTAAAGTCAACTGTGCTAAGACTAAAAACTAGCAAATGAAATTGTTGCTTTGCACTCTGAGCATAGAAATACAGCCGTAAAACCCAGAAGCCAATTAAAGTAATGCAAAGGGTAAAAGTACAGAAAGTGCAAAACTAACAAAATCCATTGGAATTCAAAATGAAAAATTGAAAAGTGATTCGTTTTAATAGAGTTCATGTGATCAGGTTAATACGAATGCTCATGGAGTTTCTGTGATTAAGTTAATATGAGTCTTAAGGCAAAAAATGTTAATATGAGTTCAATTTATCGATAGAAAAAAGTAGGATAACATATATAAGCTTTGTGGTTGGAAAAGTACAAAGCAGGTGACCAGCTACGGCCTATGTAACAAAATGTTGGCCAATCAAGAAGC
>BMK_Unigene_030735
AAAGCACCATAAGAAATCTATAAAAGTACTACAAACGCCCCCACAAAAGTGCATTAGCAGAAATTTGAAGCTAATATATATTAGAGATCAAGTACAAATCGTGATTGTATTACTCCAAGTACGGCTGAGGATTGAAGATGGAGAAGGCCTGGGCCTGGAGCTGTATCTTGTTAGCCATGACCATCTTAGCATCTGAGTGTGGAGCCCAAGACACCTCCTGCATAAACCAACTGGCCCCTTGCTTGAACTACCTCAATTCGACGAGTGGCCGCCCATCAAGCGATTGCTGCGACCCACTAACGTCAGTGATCAAATCCAATCCAAAATGTCTTTGCAACTTGATCAGCAGCAACACTGCCTCCAGCGGCATCAATGTAACACAGGCTTCGCTGCTGCCTTCAAAGTGTGGAGTTAATGTCAATTCTGGCACCTGCTCTGTTTCAAGTTCTCCCAACAACAGGAGCAGTACTGAACCAAACTCTGGGAGCAGATTTTCATTTGGAGACATCTTGTCGGCTGTTATGCTGTCATTGATCATTCAAGCTTTTTGGGCATGATGAAGTAATTGAGCATCAACATGATTGCTTCATGAGTGATCCTGATCAA
>BMK_Unigene_030736
GATGTTGTGGACACCCTAATCAAGGTACTTACCTGTCAAATGTTATTGCAACCACTGTTAATGCTTGCCCAAAGCGTAAGTTTACCTTGTTTTGGTCCTTAATTAAGTTTAAAAACAAGATAAAATTATTGTGAACCATGTCATCAACAGATAGACAGTGGCTGTGAGTGGTCCAGGTCCCCCATTGTGTCCATGGTATTCTCAAACTGAGACACTGTTAGTAATCTATACATAATACATGGGGGACCCGTGGAACCAAATTAGACCCAGCCCTGAATCATTTATGTTTCGTACATTATATAGAAAATAATGCATATTTATTAATGTATTTGGTATAGAATATATGTACTCTAGGTAAATGGGCATGCGGGTATGGTCCTTACTGGACCCAGTGATTTGGTAAAAGGCATTATTTGGTTGAGGCTGTAAACAGCGGAGCACACCCCCTGTCTGGGTGAATAGTTAGCAGTCTGCTGTACACAGATTCTGTACCGAGTTGTAGTTGCTGCTATCAATTTAAATGGGGTTATTGTACAGGGTCTGCGGTTCTATCTGTTTGGTAGTTCATACCGATAAATCTAAAGGTGGGGTATTGTACAGGGTGTACAGTTTATCTGATGAGCTATCTATCTAGCCGATGTACATGTGGTTGGCATGTAGAGGTAGTAGTGGTTGACCTGATGCTGTACAATAAACACTATAGTACTGTATTTCTGTGTTGGGTAGGATGTGGGTAGATATTGTTTACTTCACTGGATATGATCAAGTGATCCAGCTGTCTGTGCTTGTCTCGTCTGACCTTGATCTGATGGTGGTGAGGGAAAGTTTTGATTATTATACGTTTGTACCAGATCGTTCACTAACAATTGTGTCGCATGTCAATCACCATTTATTAGTCAATTTCCTGTAAAGAAAACACGGACAGAATAAAATTTGTGTACATCATTTTGGCAGGGGCGCAATAAAGATGGTTTGGATCAGGTTCAGTTTTGGTAAAACTTGAACCCGACCCAACTGGTAAAATGACCGACCCAAATTCCAAATTTGGTTTTATATTTTAGACATTCTCAGATTTTTTTTAAGACCAAGCCTGACCTGATTCTGAAAATATCCAACTTGAATTTACATTTTGATTAGGTCTGATCATTAAGTTTCAGTTACATTCAAAAATTGAGAAAAAACAATGGTTTCAATTGGGCCTGTCCCAAGTTGCTACGCAACATTTTCAGATTTCTTTCCACTAAAAAAGAGAGAGTTCGCTTATTGGTTAGAAATTCAAAATGTTATCTGGTTAACAAACTGGAGAACCAGTATGAACTAACAAAAAAGCAAGTGTGAATGTAACCAAACCTGTACCACCACAGCTTTTTTTTTAACCATCACACCTTATTCCAGTTCCCATAATATGCAGGTGCAGAGCCAGGGGGGAGTGGGGCTCCACCTTGACCCCTCAAATTTTGGAAGCCCCACTAACATGTCTTTAGAAGGGAGTGAAGTGTCTGACTGAAAATTTTATATTTTGCAGTGTGGAGTAAATGCAAATGCA
>BMK_Unigene_030737
TGCTATGAGGTCTGGATCAAGCTGCATTCAGGATTTCCAACAAAGAATTAAATGGATTCACATCAGATGGATCGATCACCTTATTTGGAAGATTTAAAAAGAAAATTGGATGAGCTATATGTTCACCATAAGCAAGCTGCGGAAAATCAAATAGGAAGTTACTCTACACACACAGCATACAATAACATTACTTGAATTCAACCCCTACTAATCCATGAAATAAAATCAAAATGTAAATGCACTAAAACAGGAAATATGATATTTTGAAAGAGTGGATGTATATCTCAAAGAAATGGGTAAAGATTTGAGGGGTAGATACAGTGATGCCATTCAAAGAACTCAAAAATCGGTATACAGAAAAAACTTCACAGCAACTTGTCCATGACAACTTGGGGACATGGTAAAAGTGGGACACTGGAATGTTGGAGTTCATCAACCCCACCAGAAAAAGGGATGTTTGTGAATTAGGCATCTATAGCTCAATTGGGCATCACTAGCCTTCAAATTAATGGCAGTTTGTGATCTGTTCACCGATTTTTATTTTGACCGTCCATTTCATCACCATAGATTTGATGGCTGATGCTAACCAAGGAGGTTGATACTCATCACATGTTTAGTCTAATAAAACCCCTTAGAGGTTAAAATATTATCTGCTTTTCCTCATGGAAAAGTGGCCGCACCAGATGTACATGTTAATGTAGCATAGAAAAGGGCGGCCAAGTTTTCCTTGCCTTTCCCATGGAAAAGTGGCTGCACAAAAGTTCCCCGAGAGGCACACAACAACTAAATAAACTGTTTTGTTACATGTGTATTTCAACTTGGACTGAATTAGCAAGCTTCTAACGAAATAGGCAATGAGAACCAAGTACAAGCATATACCTCATCAAGATCAGACAATCTTCT
>BMK_Unigene_030738
ACAGCTCTTTTTCCAAGGCAGCTGCAGGAGAATCCAATGATAGGTAATAAGCAAAAATATGCAAACACCCCATGAAGGAAATGGCCATTACAAATTCAATAGGAGTTCGCAAAGAGTTGGTTTCATGCTATTAATTTAAGTATCAGCATGTAGAAACTGTGTCCACACTACCTAATACAGATGTATCATGTATGTGTATGTAAAACTTCAGTTACCATGTAAATAGCTTTGCAGTGTGTTGTTGTGTTTTTTTTTTACAAAACAGTGGTTGCAAAGACTAATGTTTTCCGCTACTGTTATATTCTTCTCCTATGAATGTTTCCCTGTCAAATGTTGTAAACGCGAATTAAAGGCTTCCAGCAATAACTTGGTAAAATGGAAAAACCTTTTGGCTGAGAAAAAGGATATGTTAAAAGATATCACCTATCAATCATGAGGTATTTTGATGGAAAGTATTTCATTTAAATCCTTAATCAAGTTCAACCCTTTTCCTGAGCTACTGAGAGGAAGGTTGCATAATTATGCTTGATGGGTACTCAGCAGACATGAATATCAGGGAAAAATACTCTAAAGACCTTCTAAGGAAGAAAGGTTGATGAAGAAAACTAAATGAAGAATGAAGAAACTCTTGAACCTAACCTCATCATAAACTGATGCACACAATTATATAATATATTGATACTCAATAGATATAAAAAGACTCGAATACTCATGCACTCAATTTAAGTTCAAAAATTTGCAACAATCAATAAAAGAGTGTGCTGAGGCTGAATTTGATGTGAGCCTGCAATATTTATTATTGCAAAAACTGGATTTATTCCATAAGCAATTAATGCTGGTATCGCTTTAACTTTGATATTGAAGAAAGTTCTTACACAAAGAGAGCCATCAGCATCATCATCTTAGCCCTAAATCCCATCAATTTGTGGTCGTCTTCAAGAGTTCTACTATATAATTTTAAAGAAAGACATTTCCATAATTCCTATATAGACAGACAGACACATATATATAGATGGAGAGTGAGCGGGGTGGGGGGTGGGGTTCCTTATCCTAAAAT
>BMK_Unigene_030739
GAAATGAAAATGAACGGAACTAAGGTAATAAAAACACACAATGGAACTTTATACAAAAGAAACACTGTTTTTCCCCTGAAATAAGTAGATTACCGACTGTTTTCCTTGTTGGAATTCTGAATACCATGAACCAAACTAATTTTTATTGAATAATAGGGCCCCTGATTATCTATTTTTTCGTGAATTGAATAGTTCTATATATCCTGGGGCACATGGGTCTATGATTCAGACTTTTTAATCTGGTTCTGTTGGTAGGAGAATATTGAGAAATTAGGATCTTCGAATGTTTGAGATGTTCAGGGTATTTTTCATTCATTGTGGACCAATCAGATTAACAGTCTGGATCTCATACTATGCTCCACTGATCTACAGATGCTTTTTGTCTACAGAAACTGTCTATAAGCACTCTATTTCACGTTCATTGTCACAACTAAGAGGATTTAGTATCCTATGGACAATCCATGCACCCTTTTGGTCATTATTCCATAGAAGTCAGTTGTAAACTTGGATGATGTTTGTAAATGTTAAATATCTCAATTTCTAACGGTTGCCTCTCACCGCAGTCTCTGATTGGACACTGTCTT
>BMK_Unigene_030740
CCTGATATTCCTGAATTCTCTGTTACTTTCATATCGAAATTCCTGTCTGAGAATTTCATGCAGCCTGAATTCCACAAATTCCCTGTTTCATAACTACTTGAATTTTTAAGTGGATTTTTACATATTATGCATTATCTGTATACAAATATAAGGCTAAAATATTCATAAAGATAATATTTAATAAATATTTGGGATACCTAATGATAGATGGAATAGGCTCACACATCCCCACAGAATTGAGATTCACGATAAGACCTCTGTGTTAATGAGGTAAATAGTTTCTACAAATTTTGTTGTAGGGTGGTAAAAAGGGCTTATTAGATGAGAATTATAAAGAGACTACAGACGTCAGACGATGTAATAAGCGCATAGCAGATTCATGTCTTTGACAAGGAGGAATGTTTTCTAAGATTATAAACTAGAGAACAATCTCGTCATTGGTGTCTCCTTGGCCTCTTCGGAATGATTTTCAAGGGAAGAAATTAAAAAAAGGTGTGTTTTCTATTTCTTGTGAAGATTCAGATTTCAGAAGTCTCGTCCCTGGTTCAGTCATCTTTCGAACCAAAATAGATCCAATGTATGATAGATTTGCTATCTACTTCAGTGGAAAAATCTAAAATCTGTGGCCTTTAGCTTCCTTCTTGTATATGAGAGAGAGAGAGAGAG
>BMK_Unigene_030741
GAGAGAGAGAGAGAGAGTCAAATGGGCACTTGGAGATCTTTAAAACATTCATGAAGAAATCCTTGGGCTGTTTCTACCAGCAACCTTTTTATTAATATTTTATTTAAACAACACAAATATACAGTAGTACTGTTCTGCAAAACTGAACCTAAGTGATCCAAGAATCAAAATCTGGCATAAACAACCAGGTTCTGATCCTGTTTCTGAACCATTTTAATAAAAACAAGTCGAGTTGCACTGCAAAGGTTCTTTGTACTTCATTTATGTATAATATATGTTGAAAATAGATTATCCCAAGGTCTTTGTTGTGTTGTTTGGCCGTAAATGTAATACCACGATAACTACATAATGGTGCATAATCATCAGAATAAAAAACGGTTTCTCATGGTTCAGTAGTGGCATCTATCAACAATTATATATCAAGGAAAGGCTCAAAAGGTACCAGTTGCACAATAGAAAGATCTTGGATGCTAAAAAGGGGAATCTATTTCTTATTGAGACGGTCGCTGGAAATTTGCAAAACATGAGCAGTAATGGTCACACAGAAAGAGCACAACGTTTTTTTTTTCTTCTTTTTTTTAGTTTACGTTTTTTTTCTGTTGTAGATAAGTGT
>BMK_Unigene_030742
CAACACTGGACCCACAGAGAAATTTTATTCAACTTTCTTTTATGGATCCGTAGGAATTATTTTGATCCAAAGATTTACAACTGCGTTATAAAAAGCAAAAAATAAAAAAATAAAAAATGGAATGCATTCGGATGGGCACACATGATGGGACTTTTTTCCTGCTCCAAAATTCATCAGTCCTTTTGCTTTGAGGCTGGCCCTTTGGTGGGACCCATTATATCAATCAAAACCACACACTTCAACTGCTTTTGAACTGCAGAAGGTTCATCTAGAATCTAGATTGTTCATGATTTCCCAATTAACATAATCCTGTTAATGGGCTCTAACTATAAAACCATCTTTGATGGGTCCCTCCCAAGATTTGATGTTTCCACTTAGTGCAAAATGCACATGATTATCATAGCTCCAAAAGCCTTTATTTTATTAAATCACATCGGAGCGTCGGCGACAATCAGACGTTTCCAATCCAACGGCCACAGTTCAACCCTCTCCAACGTCTACTTTCCTGCTGCAACGGTCGAAAGACAAAATCCACCAAAAGCATCCCCCAAAGACAAAATCCACAAAAGCATCTCCAAGCATTCCACCTCTCTCCCATTTCACTCCAAGAAAATCAAACATCAATCAACCGAAATCACTACAAGAAAACCCAGAAGCGCTAACAATCCAAGATTTTTCTCTGCAACCCTTCTCTTCCATCTTCATCTTCTTCTTCTTCCTCAAGAATCTCATCAGCCCATCAAAGAAAAATGAGTGTTCTTCAACGCCCAGAAGCCATCAACCCCCACAATCTCCAGGTATATGACAATGCCGCCTTCGACGACGCCGCAGCATACCCTTCTTCCTCCATCAAAGATTCTTGGGTTCCTCTCCAACCCATCTCTCTCAACGTACCGCAGCCTCCCGAATCTGATTTCACCAAAGAGAATCGAAGCCCAATCTCAACAAAATCGAATCGAATGTCGCAAGGCAAGCCCCTGAAGCTCCTCTTCAAACAGGGCCTTCTCGACCCACCTCCGCAAACCGACCCCAAGAACATCGACGACGAGATCCAGCAGATCGAGCAAGAAATCAACCGCCTCTCATCGAGATTGGAGGCTCTCCGGATCGAGAAGTCGGGTCAGGATCCGAAAACGACCCGACGACAGAGCGTCGGTCGGATCGTCCCTGCGAAATTCATGGAGCAGAAGCAGACGCCGACGCCGGCTAAGAAGAAGATGGAGGAAACCCCGGCGTGTTCCCGGCGAAGGGGCGTCAGCCTCGGGCCATCGGAGATCGCCTCCGGCGTACGGACCGGCAAGACTGACAACCGACGGAAGTCCTGCTTCTGGAAGCTTCCGGCTGTCGGAGAAGAAGAAGAGCAAGAAAAGGAGAAGGAGAAGAAGGGAGGAAGGAGTCTGAGCTTAAGCCCGGAATCTCGACCGTCCGTTCGGAAGACAGTTGATTCGATGCGAGGAATCTCCACCGTCGGATCGAAGAAGCCGGTCAGAAGAGACCAGTCAACGTTGACGAGTCTCCAGCCCAAGACCCTCTTCGGAGGCGACACGTGTACGGAATCGAATAACAGGGCGCCAAAGAACTCCCGTGTCGTCCCGAGTCGTTACGGGCAGACGACGACTTCTCAGACGCAGCAAAACGACAAGAGGAGGGCACGTGCCATTCCGCCGTCTAGCGGCCGGACTCCGGCGACGGAGGCCCGGGGGAAGAGGAGGTGGGATATTCCGGCGCCGGAGAGGAAGATCCTGTCGAGGGAGAGCTCTCCATCGGAGATTTTGAGGGTGGCCGAGGAGCTTCCGAAGATCAGGACCGTCCGATTCGAGAGCGGGGGGTCTCGCGACTCGGGAGCGGCTAAGAGAGTGGCCGATTTAATCGGGAGGAAATCGTACTTCGACGATGACGTGGAAGGAGAAGGGGAGAAGTCGTCTGTTCGTCAGGTTCTTGAGTTCGACGAGGAGGTGGAAGAAGAATAATGAATTAATGATGAAGATGAAGAAGAAGAAACAAATAAATGGGGATCGTTTCTAGACTCAGTTACTGAGTTGGGTGAGTGAGTTGACTCGTGAATGACTCGGAACCATTGGAGTTGTGGTGGGTGTTGAGCTTTCTTCTGCTTCCTCTCTGAATATGGGTTCTGGTTTTTAGGTAGCGTCTTTCTCATTTTGTCTGCCCTTGTTTTTTTTTTTTTTTTCCTTTCTGAAAGAGAAATTATTAACTGCTATGTGCAGAAAGTTTGTACGTTTAAATTTCCTCTTGCAAAAGAGGAACTTTTAAAAGACATGACATAGTTTTTCCTCTTCCCGGTGATGTCAGACTGTGAGAGTTCCAGGATTCAAAATGAATTTTCTCTTCCATTTGGCCAAATACAGCCTAAATAATAATCCGTGATTTTTTCATTTTAGTTGTCTTTCTACTTGCATATATCTTGTGTACTTGCAATTTGAATGCATTACATCTACACTTCACAGTGTTTGCACGTGGCCAATTCTACTCCTACTGCTTGGCTAAATCAGAAACATATTCGTTTGCTGAATACTTGAATCTATTAAAATACAATTATTTTACAGTTGTTAGTGTGTTCATATAATTAACACTTATATCTGCATATATTGTGGTCCATGGCTCCATGCTACATGTATGAAAATATGACTGTAAAAGCTTTGGTACAGCTTGCTTAATTTTTATCCTATCTTGCTCTGTTTCTTGCATGTCTGTTTTAGGTACTCCCAATTCTTGAATCCCCATCTAATCTTGGTTTCTTTTTCCTAGGCATCTTGGCAATAGAAAAATG
>BMK_Unigene_030743
GCCATCAACCTAATAATTCAATACATAGGAAAGTAAAAGTCCTATCTATATATTCACCTTATATCCTTCGCTACTCACCTATTTAATAATTCCTTGATAGATTCATTCACCAAGATTTCCTATATATTCAATTGTTATGTATTTTAACGTAAACAAAGAGGCCTTAGTGTTTGTTTTACATGGTAGTTACGTCACCTATCAGATAGAAAACAGCAAGAGAACGACCATGCTTTTCCATCAAGTGTTTGTTTTACACTTTTACAGCTTGGTAGTTACTTCACCTTGCGTAGTGCATTTTCAACTTCTAACTCTACACAGCAAATTTGATCATTTTTAAACATCTGAGAATGGCATAAGTTGTACTTGTGTGTCTACTCCCATTGAATCTCTATAATCTAGCAAAATGATTGATGGCCTGTTTGCCTATTTCCTAATGAGCTCCTATGAATTCATTATGAAGCTGCTTCTATCAAAGGAGTATCAAAAGGGTCGAGGTTAGAGGACTAGTGGGAGCCATCAAATTGTTAGAATTTAATTTCATGGGCCGATGGACAATATTCATCTCCCATCAAGGGGATATTTTGATGTTGTAGACCTCCATGCAGCTAATTCAATCCCCACCACCCTTCATTTGCTTCGATCCTTGACTCAAATCTCTTAATTTGATAAGTGCATTTCTTAGCAAATCCTATAAACTCATTGCCAATTAAGCAAAAGAGCTCCAAACAGTTCATTGTACTCAATTCAAATGAGAGTAATTTTGTGGATGTATTTTGAAGGAGGATGACAAGGCGAAACTCGT
>BMK_Unigene_030744
CTCTCTCTCTCTCTCTCTCTCCTGAAAAATAAAAAGAGGGCCTCTTCCTTTTATAGTATCCAATTTTAATTCTTTTATGTATATAACTCATGACTGGAGAAAAGTTTCCTTGCATGGCAATCCTGGAGCTCAGCAAATTTAAGTTGTTGTTTGAGGAACTCTTGGATTTTGCTGATCTGGGTTTTCTCTACACTTTCTTATCATTGCTTTTTCCCTACTTTTTGTGGGTATTCTACTATTCTTTAATCTTAGCTTGAGTTTCTCATCATGGGTTTTGCTTCTTGTTCTTTCTTGAAGATTACCCATCTCCTTTTTCAGATAGGTTCGGTTGGTTTCTGGCTTTCAGTTCTGTTGGGTGAGTGTTTTGGGGAAGAAACTCCAGGTTCTAGAGGGTGTTGTTAGAGTTTTGTGGGGGACTTGATCTCTGAATCTCCTTCCGGGGGAGAATGGGGCAACTGGCGATTACCTTTTTGGTGTTCTTCTTCGGCATTGTTTGCTCTGTATTTCATCGATCTGAAGGATCTATTGCATATCCTCGAAGGGTTTTTCCACTGGCTGCATCCAACATGCCTCCATCTACTGATAGGACTGTGCTACCAGTAGCATCAGAGGCTTTATCTGTAGACGTGGAACACCGTCTATCAAGAGCGACAACCCCATCTATGCTTGCACCAAATCAGCTACCAGAAAGATATGCTCAATCCCCATCATCTTCTTCTGTGCTTGTTCCGATTGGAGGAAGAACACCCAGTTTTAGATTCCATGGAACATCACCAACGAGTAGTGCACCTAGGCCAATATCTCTTGCTAGAGGATATGCTCAATCCCCATCAACTCCTTCTGTGCTTTCTCCGACACCCAATTTTGAATTTCATGGAATATCACCAATGAGCAATGCACCTAGGTCAACATCTCATCCTAGAGGATCAGTTCTACCTGTTCCAACAGGGCTGCCACCAAGAATGGAGTTTATGCACCCAACTATCCAGGGACCCATAGCAGCTGTTCCAGCAAAGTCTTCATCTCATCACACAAGCAAGGAACGTAGGCACTCAAAGGGGTTATCTCCATCCACAGAGAACCATACATCACATTTACCAATCGGGGCAGCGGTGCCAATTGCATCTCCTTCAAGGAAATTACCATTACTGGCACCAGCAATGCCTCCAAGCATTTCAAGGACAACTCCAGTGATTACATCAGGTGCTCCCTGTTTTGGAATGGTTATAACAAGTACTACTTATGGCTTAAATTTCTTTTATGAACCTTTGCGGCTTTGCCAAGCCAACTTACACTTTCATAACATTGGAAGCTGCTCACATGGGTACATAATCCAAGTTCTTACTGATAGGGCCTGCCGAGTAGATTACCTGGCCCGAAAATAGGCTGGTATACTTGTCGTGTGCCGCGGGTGTACAACAGCGATTGGCCATTAAGGAGAAAGGTCAACAATGCGCAATTAACAGTTTCGTTATTCCCGGTCATTTCTGCCTCGAATCTTAGCTTGTAATCTTTTTATGGGGTCCCATTAATGAGTATCTTGCAAACTTGTGAGATGCGGCACATATGCCTGCTCGTACATTGACAGTGGAGAGATGTGAAGGACTTGGTGTAATTCTTCAAAGTGATCTAATTGAAACTATGAGCTCTTCCTGCACTTGGTCTATTTTTTTAGCTTATGAGATACACCACATTTTAATGTTTTGTATTGTGTTTTCCTTTGTATGATATCCAGGCCCCTCCGTTCTACCAATACCTCCTCCTCTCAGTTTCAATGGTAATAGATTTGGATTTCCATCTGCTGCACCTCCAGTTGAAATATTTAACCGTTCGCCCTCTAACAGTTCCCCAACTAAAGGTTATTTTCCTGTAACACCCCCGGCACCACAGAAAGCCCTGAAGTCCCCGAGTATTGCATCTCCAGAGCACATCCCATCACCTAAGACTCCAGTGACAGGAAGGGTTCATAGTCCTGCACCTTCTTCAATCTTCTTTCGCAAGCATCATGCAAGAAAAGGAGCCAGCATACCTTCATCTGCACCCTCAAACCCTTCACCTTCCTATCATCAAGGTTCAAGCATCCCTCCATCTCATTCACATCCTCCGGCGGTGCTCCCAAAGAAGAGTGGACAAGGGCGACCCGGTCCTCCACCCATGAATCAAGGGCCTTCCCTCTCTCCTATGCAATCACCCCTTTCTCCAACAGTGAACCAGGGATTGCCTGCACCTTCGCCTTCATCAACAGTTCCTTCTACACCAACTGAAAGAG
>BMK_Unigene_030745
AGGTGCCAACACCACTTAACCATGAGTGTGTTGGCGGTTTGGTTTTCTTCTTTGCAATCTGATGAATTGTATTCTTTTTTTTCAATTGTTGATCTACTGAAAACTCCCTTTTCTTGTCATTGTTGGGTAATGAAGCTCTCTGACGTTATTGTTAGGTGTATTTTGTGGTTGATATTTCACTTCAGGACTGTTTGTTTGCAAAGAATCACAGGAATTCAATAGATAGTTCTTGGCATAAGTAGTTAACAATGAAGACCAAAAGTGAATATACAAATATGAGCGTCAAATAAAACTTAATCAAGGGAAGATGGAAAATGAA
>BMK_Unigene_030746
CCGAATCCTCACCCCTAACGTTTGATACTTTCATATGCATCTATGAAGAAGCTCACCAAAGGTATGGATCAACGGATTGGGGCTACTCAGAAAAGCCCAAAAGAACATTTAAATTTAGAGAACTACGGTCTAGATAAACATGAAGTAAGATAACGGGGGAACTGGGACCCTGTTAGCTTCCAAAATGGCATGCTAGTCTTTACAAGAAACTGTGAATAATAATTTCTTCTAATTCTCCTCTCAAGCCTTCAAAACATGAATCAGAACGAACTCAAGCGGTAACTGAAAACAGGTCAGAAAGTGAAATCTGGAAATAAGCTAATGGAAGTTTCAGTATATCCCTGAGCCGAATTACCTATAGTCGTATATACCATGTTCTACATTTTGCTCTCATCACCTTAGATGAAGCTCCTATCCACCCAACAGCAGTCTATCCAATATATGCACGTATATATAAATAAGACAATATTTATTCACATGGAAGCAATCAGTGTGTATTCTTTGGTAGATATGTAATGTGCTTGGTCAGGATATGGGGCTAAGAGGGTATTCCTGTTCATCTGTATTATGCGAGAATATGTCTATGGGCGTCCTCGTGCAGTCAACAGGAGTCCCTCTGAATCTCGAGGACCCTTGGTGATCAAGATACACCACAATTACAGTGATGTCATCATGG
>BMK_Unigene_030747
ACACCGTCCTCACCCTCTGCGTCCGCTCCCACTGCATCGTCATCTTCATCGGGTCGGAGGACGAGAAGCTCCCAAAGCCATTCCGAGATTTTATGCAGAATCCGCGAGTTTTCTTTGTTGGGGTGGACATGGAAAAGAAGCAGAGGAAGCTGGCTAAGGACAGGGGGATTCTTCTCCCTCAGGTGTTGGACCTGTTGCCGTACGCCGAGAAATCGTTGGGGAAGGAGATTTCTCCGGGAGGGATGCACAATGTGGCGGAGGAGGTGCTGGGCGAGAAGTATGGAGTGGAGAAGCCGGAGATGGTGAGGGTTAGCAACTACGAATGTGGGGATCTGACGCAAGAGCAGGTGAAATACGCCTGTTTTGAAGCTTTTCTTGCGTTTGAGGTCGGTAAGAAGGTCCTAGACTGAATAGATTCAATGACTTTTGCTTTGGTTGCAAACAAGGATGTGGGGTTTAAGTTTCTGAGAAGATGAATCGCTGATTTTTCTGTTTTTAATGGTTGAGAATCGCTGCGGTTTCTTCCTTTATTAGGACATGTCTATTTGTTCTTCTTTCCTTCTTGGGTTAGGGTTTTAGAGTACTGGGTTTTATGCAGTGATGATGAAATGGTTAGGGTCTGATGCAGTTTGTGCAGTTTCTGTCTGTGGATTTGTTGGAAATAGTAATGTGAGTCCATACATATATAGAACGTATGAATCCTGAAATGAAACGAAATGAGATGAAATGGTTAGGGTCAGGCCGCGGA
>BMK_Unigene_030748
ATATATATATATATATATATATCCTACCTCTGATGATATGAAGGCATCCATGTGTACCCCCTGAGCTGGAATGTATTGGCACATTATGCAGTCTGCTTGGTGGTGAAAATCTCCCTTTATGATATTGTTAACAGTTCATTTATGAGCTACTGATTGAATTTTAGGATATTTTATTGGAGATTCTTGGGGCATATTCATCCATTGGTGAAACCCATTACATCAGAGGCCGAGATCACCACCATGGATCCTTTTTTATGGAATTAATTAGCATAGCGAATTGTACATTTTGGTCGAGGACCATATAAGTTCCTGTTGTAACTATGCAGGAGGAAGAAAAAAGTTCTCTGTTGTATCATGTTTTCATTATTCCAAATCTTCTGGCATTTATTTTTATGTAACGAACAAATCTGATGAGATACACATATCTTCCTATATTTTGGGAAATGTAGAGTGGAGTACTTGTTCGTTTCTATTCCAAAAAACCCACTCTCCTTAAGGTACTGGATCTCTCAAAGGAGCTCTTTTTGATATAAACAAGAAGTCATTTTCTTTCCTTGTATAGGTTGAGCTATCTTCATTCCAAG
>BMK_Unigene_030749
GTCATATCTAGAGTGCTATTCTTTATCAATAGTTACCATCTTACAGTGTATCAATAGGTTTTCAAAGCATCTAAGACCCTGAAAAAACTAGCCAATTGCAAAAATCCATATAACAACCAACATTCTGAACAGTTTTCCAACAACTATAAATCAAGATACCTAAACTCTACTCTCGCAAGCAGCTAATCTTCAACATGTATACAATAAGTTTAATTTAATGTAAACAAGCTCAATCCAATCCAAACTTATATTATTCTCTTCCAGCAAAAATTTCAGATGACTTTGATAAATCTAAAACCTTAATGACACAACTTATTGGCACCTGGATTACCAAAAGATTGGATTTGTGTAAGTCGGGAAGGACAAGAGTCATGAACAAATCAGCTGGGATTTGGGTAAGTCAAAACAGGGCCATGTGAAGATCTGTTTAACTGTAACCAAGCACATGTACTTCATTTTCTTGGTGCTTTGTTGTCGAAAAGTCAACTCCACAAAACAATGAAGGTGTAACTGTTATCTTGCTACAATGCCCCTTTAATCAAAATGGCACTCAACGACCACGAAACACTACATTAGCTTGTCTCCAATTTGCCCACCCAGCACTGATCTTATGTACAGCATCCAACTAAAAAACTCCAGTTTCTTTAACAGTTTTAGTCTAGATACCAAAACTTATCACACTATGGTCATTATTACCTAGTGCGGGTCATACCAAAGCAGGGTCCGGGGAAGGTCCAGACTGGAGATAGACCTACCCTTTGGCATATTGTGCACAACGCGGCTGCTCACAGGACTCAAACCTGTGTTGGCACACGTGACAGCCCAAGACTTTTACCATTGCACCA
>BMK_Unigene_030750
AAAACAAAAGATTATGGCCAGCCACAGAGCACCCTATCACGAAGATAGAAGAACAAACAATGCTACAAAAGGAATGCACCAAAGAAATACAGAAGACAAAAATTACAATGTGAAAGCAAGGAAAACAGAAGTCCTATCCACCCCTTGTTTTGCCAGGGAATCCGTGAAACTATTAGCAGACTGCACTACATGCATGTTCAATTGAACCATGAATGAAATCTTATGATTTAATTGATCCCATATTGCTGTGATTCAAACTGTTCAGATGATGGGCATGGACAATTGTGGATGAAAGTTCATCAGAAACTTCTCCATTTAGATGGTCTTGACTATTCTACATTGCCCTTGTTAGATGTGGAACTATGTTGGGGTTACCTACATGTTGGCCATCAACCTGCAGTGGGGAGATAGTAAGCAGTGGTACATCCCAAAAATGGCTTCGGTAAAATGAATGTTTAGATTCCTGGAAGGTGGGCCCTCCTGTGATGTTGTTGTGCGAAGAAGAAAACACATTTCTTTTGGTCAAACATTATATCAACGAAACCTTATGCCATCTGCATGCGTTCAATTTTATGAGTTTTACTTCTCTATTCATCCGTGTTTAGGGCTAAATTCTCCGTGTAGGAAA
>BMK_Unigene_030751
TCCGCGGTCGTATTCTTCATCCCTAACAAAGTAAAAAGGAATAATGGATTAGAGAAGAAGGGAACAGTAGGGAACAAATAGACTAAACTTCATGCAGATATATCCTTTCTGACATTTTTCTAAGCATATAGAAGGCTGTGCAACCTCTACATGTACTTCCATGATAAAAGACTCCTATAGTTTGCCTTCTACTATGAAAGAAACCGTCAAGTATGATTCTAACGGTCAACATTAATGACTCCGCTTTTATTCAAAGGACCCAAAGTTCCCATCAAGTATGATTCTAACCGTCAACATTATGTTCACTATTTACCATTCAATAAATAAATAAATACTTCTACAGCTTGACTCTTAAAATAATGGGACACTTGGACAATACAGTCATTCGAAAGACCTAAAGTTCTTAACAGGGACAACTGGACATTAGCTGTCATTCAGAAGACCCAATGATCACTTAACCATCATCCACCCACTGAAACCATCAAATATGATTCTAACCATCAACATTACTTCTACTATTTGACTCTTAAACTAATGGGACACTTGGGCAATACTATCACCCAAAGGACCCAAAGTTGTTGACGGGATTCTATTATAAAAAGAAACCATCAAAATCAAATATGATTCTAACCGTCAACATTACCTCTACTATTTGACTCTTAAAAAATATCACTTCTACTATTTGATTCTTCGACTAATGGTAGCTATTCACATCAACAAGAGACTAATTGGACGTGACTGAAAACATACAGAAATTTCCAATAAAAATGGGAATACGTATATTTTTCCTGATGAATTCATGGGACACATTGAAATAGGCACAAGTGCAAACGAGTCCAAGGTGGACTTGCATCCCGATGTGGGGCCCTTTTTCATATTGCTGTTCAACAATGTGAAACTATA
>BMK_Unigene_030752
CTTCTTCTTCTTCTTTTTTTTTTGTTTTTTGCATAAGTTATTGAATATGTTGGACTCTGATCTATTTAAGAGTTTAAAATAATTTCTTTTCTTGTTGTTATGATGGTGCTTGGTCCTTTCTGAAATCTAAAGTGGTTGTGTTAGGGAAATAGTCCGCTTCATAGAAGAGGTCGGGTTCTTTGAATGTTTCTCTTTGCCTCCATTTTGTGGTCTCTATTGGGGGAAACAGATTGTAAGATTTCCAAAGGTCACAGACTAAAAGATGCAATCTTATATTATCATATGGATGGGAACATCGGTATCCAATATTTTTGCTAATATCATTACAAATGATTTGTTACAAAGTTGGGAAGCATTAAAAGGAGGGACAACAAAATAAAGAAGGTAGAGAAATGAACTCCTCCAATTGGATGTCTAAAATTCAACATGACGGAGCCACAAAAAGTAACCCAGGGCCAGCCAGAACACAGGGACAACTGCATGATGAGATCGGCAATGTAAAAGTGAATGGGTGCAATACAATATACAGATACGAAGATCGGGGATATGAGTCATATGACTCTGCACTTTACGAATGTAGGACACAGATACGGATACAGCAATCCTAATCTTTTTCTTTAGATCACTTTTATTTTAATGAAATTATCATTGTTTACACCCCTTTCTAACAATTTTTCTCTTGAGAAGTAAGAAAATTAAATGAATCATATGAAATAAAGGACTTGGTGACTAGGATACATTAAACTTTGTACCCTAGAAGTATGGTTGCAGTATTGGGTACTAATACGAATGTCATATCAGTATGACACGGATATGTTGAGCTTGTACAAGTATCCGGGTATCA
>BMK_Unigene_030753
CATACATCTATACCATTTTTTTCAAAATACCAAACACTCTTTGCATTATAGAATTTGCAGGTTTGCACCATTTACATAACACATACTGCTATGTATTCACTCACTGTACTACCAGAGCTGAGTACGTGTCCAAAAATTGACATTTCCATTTACATTACACACAAAGGAGATATAAATTCCCATGCACTTGAATCTGTACGCAGTTTTGAGGTTCTGCGATTCTAGCCTGATAAACTGGTTTATGAGGTTAGACCTCCAGTTTTTGGATAGCAATCTTTAGTTCATGTTGGAGGTGTGCTCTGGAAGGAGCCATTACCACTTCGTTCCAAATCGAACCTGATCCACATGTGGGGTCTGCCTCTGGATAGAGTTCATAGATGGAGTCTGCATCCTCATTCAATTTACTTACCTTGCTTAAGCAATTGATTTCTTGGGGATCAACTAGTATGTTATTATCTCCATCCTTCCATCCTATCAACTGCACAACCATCCCAATTCATGCATCATACAATGTCGAGATAGTTTTGAATATCATACATAACAATAGTGATTAAATGACAATAAATGTTGCAATTATACTAACAACAACGGTTATGACACTATGGGAAATGGTAATTTATAATGATCAGTGGTAGTCTTTGGGATGCATGTATTCTCTCTACTTTGAACATCACCAGAACTTAAGTTAAACTTGTTTCAGTGGTAAATTTAATAGAAATCCATTAGCAGTGACTATCTTGAGTATGAACCAACTAGAAACCCTGTTTGCAAAGCACAGATGTATCTACATGTGCATAGATCAGATGGTCGACATAATCCAGTTCCCATGATTTTTCAGTTTATAGAATTCTATTGATTGGCATATAGTACATGCCAATGGGCATGTCACTCCTTTGTAATCCTTTTTATTTGTTTGTTTATTCTGAATTATACAGGAAGTAGCTTCCCAAAAAGATAGATTTAGACCAAAAGAGAAATTTAGACCAAAAGAGAAAACAGAGTACAGATTGAAGCTACCTTAGGTGGAGTTCCTATGGCATTGGTGCAATATAGTCTTGCATGGTCTACTAGTTGGCAATAGCGAGGAAATGCACTTGCAAATCTCTTGTGAGATTTTAGCTGTGAGTTCACCCTCACTGCTCTTCCCATCAGTATGGCTCGCCTACAGTTTCCAAAACAACCTCATTTGTGAAGAATGGTATTAGTATTCAAAATTAATGAAAGAAATGCAGCAAGAATATAGAAAGTGATACCTTATTCCTCTAACAACTGCAAGATAAGCATCACAAACCACTCCCACAAGCTCTATCCTATAGGGTTTTCTCTTGTTATCTAGTCCTTCCTCTTGCTCTTCTTCTACTTGTTCCCAGTAATTTTCAATGACTGTTCCGTCATCAGAGACCTTGTATCCAACCCCCATGCGATAGCGATGACGATGAACATTTCTGGCCATGGCGATCATCTGGTTGACAAAGGGCTCCCAGGAGAGTGTACCATCCATGATCACATCACGTCCTTCGTTGAGGGCGGTGACTAGTAGAGAAGATGCTGCATCTGTGGATGACTGGTGCACCAGCTCAGCAGTTTGGAGCATGTCATGGTGGTGGCCTCTTGAATTTAGGGCTCTGTAGATGACGTCGGTCTCTTTGAAGGCATCTGCCTCAACAACCACAGCATTTCCACCAGCCCCAAACCAGAATGATTCTTTTAGAATGTCCTTGAGCACAGTGCTTTTTCCTGCACCCATGCCACCACCCATGAGAAGGAGAACAGGGCTCCTCTCACTCAGAGCTGCTGGCACCATGACTTCTGTGCAGTGGGAGTCGTCGTTTGAAGCGATTCCAATTGCCTTCATTTCTTCTACCAGCGTATTGAACACTCTAGTCACCTTTAGGCTCTTTGTGATTCTCTCAAACCTCTGTTTCCTGGTAGCTGCCATGACCATGTCTCTGAGCTTTTTTGTGGATTCTGAATCAACACTCAAAACCTGACTAATAAAATGGGTGGCATGGCACCAGTGAAATGCAAAATAACCAAGTATACACTTGTCAAATTCTTCAATAAGCTTCACATATAGAGAATCCCCATTTGGGACATTGGAGAAAAATGTATATATGTTTTCCTCGCAGTCCTTGCTTTTTCTAAGATAATCGTAAGCTAATTTACTAAACTGGGGGCACTCGTTTGCATCCTCAAAACCCAATTGTCTAGCAACATATTGAGAGAAGCGTTCAACCCGATCGACGCGGCCGGACTCAGTCGTGGCTAGCCTTGGGACCACCTTGTTATCACTCAAGGCACGTCGTCTTCCTCGTTTGCGGAAAAAATGCATTGCAGCGGTGAAAAATCCAATTGAAGACAAGGCAAAGATTTGTAGGAGGATGAGTTTGGTGTAACCATCGTTTTGCATGGCGACTAAATGGAAGAGAGAAAGTGCTGCTGATTGTGGAAGAAAGGGAGAAGAGGGGAGAAAGATAAGAAGGAATATGGTGTCTTCTTGTATTGTGTTTTTTGTTTTTTTGGTTGGGACTTCTTTCTTTTATTAGTATACCTGGTCCCAACTCAGGGCACGTTTTGTCGTTGAATCCCC
>BMK_Unigene_030754
TTTATTTTTTTTAATTTTTTTATAGCAGTTCAACACACTGGCTCACTGCAGCAGCTATAGTTATACGCATGGTGCGGTGAATTTGATACAGTGTTGACTGAACATGCCCAAGATATCAATCAGTTTCGATGATCTTAACCATTTGATAAAAAGGCATGTTAAATGAATGGTTTGATCAAATTGGTTTTGCTGTTTATTTTGGAGGCCCTCATGATAGTTGTGCTCATCAAATGAATCTTTTAGCAGTTAATAATCCATACAAAGTCCTCATCTAATCATCGAATTTGTATACGGGTAGCAATAGTAGGCCCCATAAGATGATGGACTAGAATGTAATAGCACCAGCCTGGCTTGATCATTTCTCTTTCCTAACAGAAGTACGAGTGTCCATGTTTATGGATACAAGAGTTGGATACGTCAAGGTTTTTGGAAAATGGAGTTAACTAAATGCCTAGTGACAAGTACAAGGTTCAAATTATTATTTTCAATTAAATATGAAGAAAGTCCCCCTAGAGGTTAAAAACTAATTAATAAAACAGTGAGTTAAAGACACTCAGCATAAGAAGGAAAAATACCTCCATAAAGAGTATTAGAGTAC
>BMK_Unigene_030755
GGGGTGACAAATAATAATCTTCAATTAAAAGCGGAAATTTTCAGTTATAATTTGGCAATTTTATCAGAAAAGTCATGACTGAAGGTAATTTAAGGAACACAAACAAGTTTTTGTGCCTTGGAGAGAGCTCCAAACCTTGTAGATTTGGCCTTGTGAAATTGGGTGCTTCTAAAGAGAACAAGCATCTCACTGAGAGCAATTGAGGCAAATAAGACAGTTCTTGGCTAGGTAAGATGATGCTAGAGAACCTTTGTTCAAGGAACTTGCTCCTGCTTGTATTTTTTTCTTCTTTTTTACATAAAATCTTCGTTTTAACATTGAAAAACTACAGTGCTGACTCAGCCGACATGTAAGAAGTTTTTGAGCAGCTCCTTTGCAGAAAACCATGCCATATATACCATAGCGTTCCAATTTAAGTACCATGGAAACATATCAGAGTCTTAAATCATATTAACTCATCTGTAGTTTGCACTCTTAGTTGCTGGCAGCAGCTGCTGGGGAGAATCTGTTTTTGGTTTCTGTGGCATGATTTTGGGATTGGTGAACCAGGTGGTGTAGAGGAATTGCTTGTGGGGGCCTATATGGTTGCAGATTTGCCGCAGCTTCTGCCTCTCCCTCATCCACCTCAAAATTATCTTCATGTGCCTTTTGCTCGTCAATCCTTTCAAGCCAACATCCTTAACATGTTCCCAAGTGTCAGCTATGGTGAGAGGACCGTGCTCCTTTATGATGTCAAAAAGTACTCTTGAGATGGTTTGGGTCTGATCAGGTGGGGTCTTCAGCTCAATAGGCTTCATCTTTGGCTTTGGTTTCGTTGCAAAACACCTTATTGCAGTTGCAAACATGATTCCAGTGTGCTAAACTTCTACTTATTGTAGTATAAGCTGTTCAGGCTCTCTCTCTCTACCTTCATTTTGGCTTCTCAAGAAGATTGGAGAGTTGGAAGCAGACCAAATCATTAGGAGAAGCCCATTTGGTCTTCTGAGAGAATGCTAGATTACCTGGTCCATTCCGTTTTCACTGAAAGAAAAATATACACAAAACTTCTTCTGGACTAGGACGCGAAGCAATGGAAAGAATGAGGAAAAGCCAAAAAGAAGAGGTCCAATATTACAACTTTGGTCCTATGCACATACATCCGCTATTGTCTCTTCGGAGACATCCTATAAAATTGGATTGATATGTTCTCTATCAACTTCTTGGTTGGCTAATGCACTGGCCACCCTGTTAGCATCTCTTGAGATATGGATAAATGCGACTTCCAATAATTTGCTTCATTGACTAATCACATTCAAAATAAAACTCATTCCCCATCGAGCTTTGCCTTTCTGAGTCGCCCAACTTATGGCAATATGTGAATTGTTTTCTACAATCAATCTGGCGTGCGGTCGCGGGAGAGAAAGAAAGGTGCAAGAGGGAGAGCTTGGGATGGAGGGAGAGACGGACGGGCGGTCGGGATCGTGGCCTGGGGGACAATCGCGAGAGAGAGAGGCGCGGGAGAGAGATCGAGGCGTCGGGGCCAATGCCGGGTGGAGGGTCGGGAGAGAGAGGCTGGCGGAGGGAGAGGGAGCTTGGGATGGAGTGTTTCCTTAACACTGTGTTTGGGAAGGAGGGGAAATGAGGGGAAGGAAAAAAAAGAGGGGAAAATGGAAAATGAGGGTGTTTGGGAAGGGGGGAGGGAAAGTGGGAGAGGAGAATTTGGGGGTAACATTTTGAAAATTTTACCCCAAAATTTTTCCTTCAAAAATGGGAGGAAAGAGGGGGAAAGAGGGAGGCAAAAAGGGGATTTTCCCTCCCCTCCACTCCCCCTCAAACTAAACAAACAAGACCTCAAACTAAACAAACAAGAGGAGGACCCTCCCCTCCCGCGTTATTTTCCTTCCCCTGAAATTTTCCCTCCCTTCCCTTCCCTTCCCAAACACAGCGTAAAAAGGCCTATTTGTTTGGTGTGCGTTTGTGTGTTACACCGTATACCCACCTCATAAAAAATAATAAGTTAATCAAGGTGTCTTACAATTTTTTCCTGAAAATTTGGAAGAACTCAGTTTTCCTTTATCCAACTAATAAGCTTTTTTAAGGGTATTTTTTCAAAGAACATTTTTAAGGGTTTTTTTTTGTTTTTTGGCCTTTTCTTTTGAAGTAGCCTTATTGGACCACTTAATGAAGAGAGAAAATCTGACAGGGAGATAATGCCATTGGCTCTCAGGATTGTGCACAAGGATCCCTATCCCGAACCCAATGGCCGTCTGGCGTCTGCACATCACTGTGTGCTCCCCAAGGCTCTGCTTGGGCATTGTGAAGTTTAGAACTCGTACAGACAATGGGAATCTGAGTACTAAAAAAAAATTAGCACGCCCAGGATACTAATCCATACCAGTTTTCAGGGCTTGACTGTTGGCTAACATACTGCTTGATCCTTGTGAGTAGCTATAAGGAAGAAAGTCTTTTACCAAAAAAAACTAAGGAAGAAAGTAGGCCTTTAGGGTTCTTCTTCTTGTAGAGAAGTGTCTACAAGGTAAAGAATTTTACGGGGCCTTTCCTATTTTGTTTACCAGAGTGAGAGGTCTAAAATAAATGTGTTTTTTTATACTATGTATATACTATGTACTAATCAGAAGTCTTAGAAGGAGAAGAAATTATGTTCACCAAAAAATAAAAAAAAAAATGGAGAAGAACTTACACTATCTGATACATGTTCCACAG
>BMK_Unigene_030756
ATTCATGTTTGGGTTTTGACAAAAGTTTTAGGCTGGCTGTCAACCTACCTAGTGCAACCCTTCTTTCTTTGGGCTTGGGACCGGCAGTAAGAACTAGCAGAGTTTTTTTACAAGCATTTTATTAATAGACACCAAAGAACAAAAGAGAAAATAAGTGTTACTATTTCAGCCCAAACTGATCCCTTGAATCATGGCATTTTTTACAAGCATTGAATCGTAGGATTCTGACCTGATTTCTAAGATTTACTGGCAAGTTAGATCCATTATATTGATATGAATCTTTTTCCCTATAATTCGATACGAATCATATCCCAAATTTAACAACAATGCTCATACCTGCTCGTGATTTAGAAGTAACCAAGTTGAAAGGTGCTAATTGTTGTAGCCATAATGTTGCAGGTTTGAGTCAAGCTACCATTAAAAACGAAGCAAAAAAATCTCACTTTTTCTGAATTTTGTAGGCCCTTAAATTGATCATGAAACTTTGACACACTGGACTTATCTAACAGCTAAGGGCTCCTGGGTCCGCCCACTATATAGAAACAAAATCTCGAGAGGGCCACAAAAAAAAGTGCATATAATTTTCAAAATATATAGGGTTTTTTGAAAATTTCGGGGGGCCATATGTAAAAACTGATAAATTTTCCTAAAACATAAGGGTGTATTCTGAAATTTTTGGGGGCTCATGGCCCCTGACAGCCCCTCCCTGGTTCCGCCAATGGTCACTACCGTTTGTGACTTTCATGCAG
>BMK_Unigene_030757
GGGGGGGCTATGTTGGACGAATCAGAGGCGACATACGAGGAGCCCCAGACTCAACTCAGAGAGTGAGACTCCAAAATATTCCAGTCGTCCAGACTTCAGATCACATCTCCCTTGGGTTTATTCCAAGTCTTGTTGTGCCTTCCCTTCCCTCTCCAAGTCTTGTTTTTGAAAACATTCTGCCTCACACACACTGCATGGTCTGAAAATCAGAGTAAGAGGAGAAAGATCGAAGAAGATGCTGCAGATGCTAGGGTTACGAGGCTCGCCCTCGATGGACAGCTCATCTTCTCACCAGTCCCTCTCTCAAAACCCTCTCCATCCGCCTTCCTCCGCCGCCGGCCCCGGCAAGCCCCTCCGCCTCGTCTACTGCGACGACGAGGGGAAGTTCCGCATGGATCCTGAGGCCGTCTCCACTCTTCAGCTCTTCAAAGGCCCCATCGGCGTCGTCTCTGTCTGCGGCCGCGCTCGTCAGGGCAAGAGCTTCATCTTGAATCAGCTTTTGGGACGGAGCAGTGGATTTCAAGTTGCCTCTACGCACAGGCCATGTACTAAAGGTCTTTGGATGTGGAGTGCACCATTAAAGCGAACTGCTCTTGATGGA
>BMK_Unigene_030758
GCCCTCTCTTTCGAGCTTCAAAATAATAGCCTGAGCCTTGCCCTCTTATTAAATGGCCTTGCCTTTTAGGGTCAGCCTAATCATAGGCCTAAATATTCTGTCTGTGCTGTGCCCAGCCCATTGACAGTCCTTACATGGAACACATCCCAAAAATTTTCATTTGGAACCTATCATTTCTTATATAAAAGAAAATTAGTGGGCCCACAATCCACATGACATCAAGTTGTTTATCCATGCCTTCTACTTGGATTGCTTCTGTCAAGGTTAATCTGCTCCCCGGGCAGAGTTAAAATGGGTTTGAAGGTCAAGAGCACTCCAATCAACTCTATCATGTTTAACGTGAAGAACACCAACTGATCACCTGGTAGGAAAGAAGCATCCTGACGCTTTTGTGACCATGCAAACCTTCAAAAAAATGCAAAATCTTAGCACCATGAAGCACACAAAAAAGGAAGGATTTTTTTTTTTTTTTGAAAGAGGGAGTTCTCTATTCCCTAAGTAAAGGTATTTTATTGTTTGGCATTAATAAGAGAAAAGCACAGAAAGAAAAGGCTAGAAGAGAACCCTTCCATTTGATTTTTTTTTTTCTTTTGTAAAAAATGAGATTTTTCCACTACTTTAGGGAAAACACCTTGTCACTAGTTTTGGATTAACAAAAAAGGACAAAAAAAGAAGTCCTTGGGCAATATTTCTCCAGTTCCAAGTGTGAGAAATGTCTTCTCTCTAGAGAAAAAAGATTCAGCTCCCCAGTTTCCCCACATTCCAATAGGCCCAAAGAGTGATCTAGAAGTTCAAGTATCACAAAACATGTCCTCACAAGAATTAGCAAGCTGGAAATGATATTACAGCATGAAATTATTGTACATTTGAGAAAAATCTGCATTGTGGGCCACTTGTCAAGGTAAATTGTGGACGGTTGGATCTAAATATCACTCAGATCAAAATCAAAACTCAAGAGCACCATTGGATTATACTCAATAAATGTGACATTACCCATGTGAAGAGATCGACTTCGATCAAACCATGTCGCTCTGATCGGACAGATATTAGACCGGCCACAATTCATGCTGCCATTCTCATCCAACTATTATCTTGATGGAGAAGTGGGCCTCACAATGCATATTTGATCACATGTGCCTCTACATTCTGGCACCTGTGTATGTTCATTTTTTCTATAACCATACCCTGTTTCAGTTTGTAATACCTATATTCTCAAGTAGAACATTGAATGACTTACATGAATAGAGAAGAGAATGCAAAATGAAATCTAAAGGATACTTACAAAGCACCTCCTGCTGCTGGACC
>BMK_Unigene_030759
GTTGGATGGTGAGTTTCTAAAGGTAACTTCAGGGCTATAGTTGACGGTTACTTTCCATGTTCCCTTTGTTTTGTGTTATATTTTAAACTATCTCGCTTAAAGAACTGATGGTCATGTATCTGAAAACAAACACAAGAGACAGCCACAAGGCTTAATTTTTCTCATACTAGTTTTCAAGTTTTGTTTTTCAATTGTTGTTTTAAACACTTCGAATTGTTGGTTGATCATGCAGCGATTGGTAACAGTATGAAGAAGAGTATTCCTGCTTATCCAATTAATTGGACCGCATCATGAAGTAAATGTGAAGTGTTGCTAGATGCAAATCTCGCGTCGATTCTAACACTTAGCTGAAAATGGTTGCTAATTCTAGTGAAAAAGACATTTTTCATTGTTCATAGACCTGAGTGCTATACTTGTTTTCTTTAAGTAAGCTTGTAATCAGCATCAGTTACGTGTTGTCATGGGCCTAACTGGACTGTATTAGGGTTGATTGGGGGTAAAATCTCCTCTTTTTTTAGTAAAGCCCATACAATAGTAGAAGTTTTTGTTTTATAGTGTTATTTATCTTGGTTCAATTAATATGATTTTGATGTATACAGTGGTGGACCCAGGATTTTCGT
>BMK_Unigene_030760
CTTTCTATGATGATGTTACAGGTACCATTTCCTTTTGCAAGCATTTTGCTCATTAGCTAGCTTTTACTCTTATGGTCTTTTGTTAGTGATAAGAGATTTAAAAAAAAGAAAAACTGATCAGATATTGAAATTTGCAATATTTGTTCGTCGGGATGAAGCATGGATCAAAACTTTTGTTGAAATATATTGCATCTGCTGATAAATCGGCTGTTTCGGCTTTGGACTTCTGTACCAACATTGAAATTATTGGCGTTCCCAAATGTATTATGTATTGGCTGATATATCAGATGTAGAGGCAGTAGGCAATGATGTGGCCACTTTACTGGCTTATATGACCAATGCAGGAATCAGCTGATACAGTCAATAGATCTCTTCATCAGCTGATATGCTCAATGAGGTGCAAGTAAGGCATATGTGTCAAGTTTCCTTTAGTTTTTGGTGAAGATTATAAGGATACAGTAAGGGCCATGCAGTGTCGATGAATACTGGGGATATTTTACTTGGAAGAGCGTGGGATATACTACAACAATGGAATCCATGGGATATGACTTATGAGACAATACCTACACATTTGTTCATGATGGAAGA
>BMK_Unigene_030761
AGTGAAATGCAGGAGCGTGGTGGCAGACACTGATATGTTCTTTGGGAAGCATCTTCTTGCCAATGCAGTCTGCTGTTGTTGGGAAGACCGCCCCTCCCTCCCTCCCTCTCTTACGTTGGGCAACAGGCAAACAGCCATGAGCCAACGGGTGCAGTGTGGTCCTCTGGGCTACTGGTCCAGTGCGACCCATCCCATTGAAATTCTCAGCCACTCATACTGAAATTAACGGGCCTAGCCAATATTTCAACTATTTAGAATTATTTACGTGAGAAAATTGTCCTATAGTTGACCAAATATCATATGTGGATCCAACACTTCGAGAAACTCATAGGTCATTACATTATTTGGTCTCGTTGGACTTGACACCAACGATACAATTAGCTCATTGGTTAAGGCATTGTCCCCTTAGGGGATAGGTCCAAGGATCCAACCATTTAATGGCTAGACCAACATTAATCTTCTACAACCGTCGCGAGCTTGATCCTTGAACTCTGCTGCCTAGTGGGACAATACCGTAACCACTGTAATGTTTGTGTTGTTTTGTTCTAGTACTCTTTTTAAAAATATATATATCTATTTGCAACAAAAAAAAAAAAAAAAAGGACTT
>BMK_Unigene_030762
GTGTGGGGTTTGGTCATAACACTATACAGCAGATCTTCTCCTTTTATTTCCTTGTATAGAGGATTAGGATTTACTCTTTCATTAATTCTGATTGTAATTACAGCCTATGATTAGGCACAATGAGATTATAAAACAGCATGGTCGATCCTCTCTTGGACATGACCAATTCTTCCAAAGACTTATTTCTTCCTCTTCTCCATCTCTCTCAAATTATTCCAATAACCCTTATTAAAAGAAAGGTATTACAGAAAATAACTTTTACAGAAGGCACTAGGCAAAAGATTGAAGATTCGCGGTCCTCGTGTGAGGTTATAGACCAACCCAGGGGTGCTCTTGAATCGGGCTAGGGCCCGATTAAGGATATGAGCCAAAGTCCGGGCTTAATAGATTTTCGCAGGTTGGGCTTGGGCCAGCTGTGGCCTATGGTTTTAAACTCAAGCTCGGCCGGGATATTCCTCATCCCAGCCCAACCCGGCCCATGAACAACCCTAGACTATTTGACTTAAAACAGACCCAAACAGATGTTTGAGTGCTTTAGATGTTTAAAAAATAGGGTCTATTTCTCTCTCTGATCGAAGTAGCGCTGAGACAATTTTCCTCTTTTTTGAAAGAGAATCCAATCAAACATCAATGTCTAATGCAATCAAACAACAACTTTTTTTAACAAGTTTGCCTGTAGTACTTTTACTATATGACAAATGTTTGCTTTTTCAATTGAATCAAACATACTACGCATCGTATCAACCATCTATCTGTAAAATACTCTAATGAAACAGCCCTATTTTTCAAATCAGCTCTATTTCAAACAGATATAAGTTCCAAACATGTTCGTCGTGAAGAATCTCCAAAACCAAAAGGAGAATGAGATACCAATAAGCAAATTAAACAAAAAGAGGAGTAGGAAGTAGTAACTTCAAAACCTTACAATCTCTCTTACTTATGATCTGTTTATTGATCTTAATATTGGTGAGTGGGTGGGGGTGTTAGGAAATCAGATTCTCAATATATTGAAACCAGATTCTCAAAATATTTCCATAAATAAATGACTGCCTTACTTGCTTCAATTTAAATGCATACATACATACATACATACGGACATATATATAAATATATATCTCAATATGATAGTCATAAATTCCACTACCTTGAAGCTTGAGATTCAAAAGTTGCTTGAATGATTTCACAAGAAGAAAAAGAGGTGAGGTAGAGCCTTACCTAATAGTCAAAACAACAAAAGC
>BMK_Unigene_030763
TCCCTCCCTCCCTCCCTCAGTTGATGGGGTTGTTGCTATATAGAAAGCTCTAATGTGCACATGAGTGCAGCTGGTTATATATTTCTTCAACATATTCCCCCTTTATTTGACTCCAAACTCTTACATTTGGTTGTGTGAACGAGCAACAAAACGTACACAAGGTTGTACCAATGTTATTGATGTGTTGGCGGCATGAATTCCCACTTATAGCTCTGCCTGGGAACCCGAGCAACTTTATCAAATTGCTCTCATTGTGTCCAATAGGTGAACTCTTATGGAGGTATCCTTGACTTCAATTTCAGGCACTGTATCACAAACAGGTTGTTAACATAATCCTGCTTATGGTTCACTGTCAGTTTCTTAACGAGCACATAATCAGATTTGTTACTGATGTGCCTGGTCATGTGTGAAATTACAAAATCCCATCCACCTAAGCCTTTTGGATCAATATGTGTGAAATTATAAGTTCCTATATCTAGTTAGTGATGAGCAACGCAATTTTCATATAAAATGGAAATATTTGTAATAAGAAAATCTCTAAATGCCCGGAAAGCTGAATAAAGAATCACTAAAAGCATTCCAGAACAAACCTGAAGTGGAGTGTGACCAAG
>BMK_Unigene_030764
CCTTTCTGAACAGACTGATGGTAGTGTTCCAAATACTCTTGTCATTGCAAATTGTGAAATTGTAAAACCAAGGGTGGCCGCTGCAGAGCATATATCACAGTTCAATGAAGAAGCTCGTTCTCCATTCGTGAAAAAGTTCAAAACCATTATACATCCTGGAGAGGTCAACAGAATCAGGGAACTGCCACAGAACAGTAAGATAGTGGCCACACATACTGATAGCCCTAATGTCCTCATTTGGGATGTTGAGGCACAACCTAATCGTCATGCTGTTCTCGGAGCCGCAGATTCTCGTCCAGATTTGATATTGGCAGGGCATCAGGAAAATGCAGAATTTGCACTCGCTATGTGCCCTACCGAACCCTTTGTGCTTTCTGGAGGAAAGGATAAGCTGGTTGTATTGTGGAGTATATGTGATCATATTTCTACTTCAGCTACAGATACTTCATCAACAAAATCTCCAGGAACTCCATCTGGGGGCTCAATCCTTAAACAAACCTCTACGACTAGTGGTTCTAGTGAAAACACTGCAGATGGTCCTTCTATTGGACCACGGGGTGTCTACCAAGGGCATGAGGATACTGTTGAAGATGTTCAGTTCTGTCCTTCAAGTTCACAGGTGTTTTGTAGTGTTGGGGATGATTCTTGCCTTATATTGTGGGATGCTCGTGTTGGGTCGATTCCATCTGTCAAGACACATCAGGTGAGTTCTACCTCGAGGAGCAGGCCGGTGAGGAGA
>BMK_Unigene_030765
TGTGTATAGTAGCACAGATGACCATTCACCCCTCACCTATTTAATAAACATTTGCTATGACCTACATTAAATTCTTCCTCTCCAAACACATCTCTTTGCCAAACTCAAAATGGATCGAATCACTGCCCTACCTTGTTCTGGCTATGCTCCAAGTATCACTCCAATTGGAGTTATGCCCACCGTCAAGTTGACTAAGACACCCGATCAAAATTAGAAAGACAAAAGGAAGATAAAGTACAACCATTGTTTTGAATAGTGATCGGTTTGACGGTCTTGCATCATCTGATTGGAGTGAAGTTTCCGATAGTACCATTACTAGGTGGGATGGTAAACCTGAGCGATTTGGATTTGTTGTTGGGCTTTACTCTCACACACACGGCCAGCCCGCATAGCATTGTTTTACAGTTAATGAGAAAAAGACTCTCACAGCAATGGGCTCCACTAATGGATAAAAGCAAAGGGTTTTACTTCACTGTTAGAGAGAAATTTCTTACTGTTGAAGGACGGTGGGGCTAGATTTTGAGTGGTATGGATCTTGAATATGGCCCCACTGTGAATATAAGAAGTGAGTAGTTTATATTATAGACTTACGGTGCATAGACAATACTATTTATCTTTTTTTTTTTTTTTT
>BMK_Unigene_030766
GGATTCCCAGAGACGAGAAGAAGGTGATAGATAATTCTGGGTTTTCAATTTCATCTATTATTTGTATTGCTGTTTGGGTAGAATTGGGGGTTTTAATTGTTTTATGTACTGATTTGGTTATTCTTTTACTATCTTTTTAGGGTTTTTATTGGTAATTTTCATGTATTGTTTAGTTGGGGTTTTTAGATTTTGTTTTGGTTGTTGGGTTTTGATAAAGATTCAAATATTTCTCTTTTTTTATTAGAAAAAAAAAAGATTCCAAATTTTAATTTATTTAACTGTTTAGACTTTTCATGGCAAGTCATGTTTTTCTCTTTCTCTTTTAATTTATTTAACTGTATGAGTTTTTGGGATTACCCCTTTGAAAATTTATCCTTTTTTGTGCCTTTTCTTTTGGGGTTGTGATAAAGATCTGGGTTTCGAGGTATTTAAATGTTATATTATTTAATAGGGAATTGGCAACTTGTTTGGGTAATTTGGTAACTCTTTGCTTGTTTTTGTGTAGATACCTTTGGTGTGTGGGGTTTGGGAGTTTTATATTTTTTTAGTTTTGTATGATACTTTGGCTTGAAAAAAGATATTGAGCTCTAGTTATTTAGCCTTTAATTGATAAAGATTTTTGCAATTTTTGTAGATGTTGGATTTGTTATTTGGTAATTTGTGTTACCTTGTGTGGTTTTTTCCTGTTTCAGGGTATTTATTGATCTTGGGTTATGGAAGATGTCCTTTCTTTTGGTTGTTTTTATCATCATCATCATTGTTGCTATTGTTGTTGTCAATTGTTGTATTAGCAGGGAAGGGGTTGGATTACAA
>BMK_Unigene_030767
TAAAAAAAAAAAAAAAAACACAACTTAGCCTCCATTATTATTTTCTTTGCCTTTTTGTATTGGTATGCAAATACCCGAATCACCCCCAACCAATCGATGGAAAGGGAGGCACTCCACTGTTCAATCCTTTACTCCAAGGATCCTTTTAAGGAATTTTTATTAAAAAAAAAAGGGCCCTCATAACAAGGACTAAAAGAAATTCATAGGAAGTTAGGGACATTGAAATTGCAAAGATAGAAAGAAAAAAAAAAAAAGAAAAAGAAATGCCTCTTGTGGTTTCGTACTGTATAAAAAGACGTATGGTGTCTCCTACTGACACATTTGGTTGATTGCCTTTGTAATAACGCAATTCGGAATCTTCCAACTAGAGAAGGTCTTGTGTTCATGTTTTCCATTCATCATAGTTTCCATGACTCATTACTTTTCTATTGTTGTACAAAATTGACCGAGGATTTGAAGTCCCTGCTTATGTAATTGCTTTGAAAATCAACCTTCTTGACGAGAGTATGAAGTTGGTTAAGGGAGAAAAACTGGATTAACTTGGTTTTCTTTGAGCTCTAAAAATCCCAATCTCTTATCTGACTTGTACAAAGGTTCTTATCAACTGTATGTTGAGTTGAGTTTATAAACTTCAGCCTAATCTGATTTTGGGTTTTTAATACTGAAATACAAGCCAAATACATTAAAAAAAAATCTTATTTTGATTTTTTATTTTTATTTTAGTTGACATGTGTCTTATGTATTAACAATTTGGTTGTGGCATGGTAAAATACTCGGTCTATCTTTTTTTATTTTGCCATGCACCTCACAGGCCTAAATCTTGCCCCTCAGTGGATGGGGCCTGTAAGGTTAAATGACTGAAGCCCTTGGCCTCAGTGGATGGGGCCTGTAAAGTTAAATGACCGCAGCCCTTGGTTTTTCCTGAACTAGGTTGATCAGTACTTTCTGAAGGCAACCTTGAAAATTTTGATAGCCTTCATTCGTTTATGAGAGGATGTACTGTTATCTTTAAAACTGTAATAGAATCAACCCTAAATTTTGTAAGGTGGCACTTGCTTGACCAACTCTAGGGTCATATAATGAATGGGCTATCAGTCAACTTTCCTTGACTGGATTTTTCTAAGCCATTGATC
>BMK_Unigene_030768
ACCTTCCATTCTTCAAATACCTGTGGATTCAAAAGTCAACATACTATGGATGCAAGCAAAAGCTGATTCATAGCATGAAGCCAGAAATGATGTTCTCGCACATAATTGTTCCAGTGAATAATGCAGTACCAATTGCAAGACTTTCATGCTTGATTGTGACCAGGCAAAAATGTGATAAAGCAACAATGACCAATGTAAAGGCAACTTGCAAGTCAGGTTAGACCATTAGAACTAAACTTGTGGGCAAGTGCATGAGGTACGGGCCAAGGAACTGGTGCCAGTTGGCGACTCATTTCCCTGCTGACCCCGATTTGTGTCACCTACATCTACGTAAGAAAATAGAAAAAAAATCTTTGAACTCATTATTTCCTAACTGCTATTATGTTCCAACATCTCTTTGGCAAAGAAGCCCCTCTTATCTCCTCACTCTGACAATAATGGCTACATGATAATGAAGAAGAATAATCCATGTAAGGTTTTCCCTCTGTTTTGGTGTAGATTAGGATTAGATTTGGGTCAGATTTTTATTATAAATTTAATTAGTGTTTGATTTAGAGTTCTATATAGGATTTTGAATAGAAATTTGGTTAGGATTTTGGTTGGGGGAAGGGGTTGATTAAGGGTTTTGTCAAGGGTTTGAAGGGCGGCTTTTTAAGGATTTATATTAAGAGTTTGATTAGGATATAGATCTTAATAAAAGGTTTGATTTTAAGTTAATCTGCATTTTGTATGTGAGTCAGGTTGGGTTGACCCTTTTATCTGCAGTCAAAGTGTCAAACATAGGAGGGAGAGCTTAATCCATTTAACAGACAAGTTACGCTCAAGCTGGGTCACAACTTGTGTGTAGGTCTCAACCGCCCCAAAACTGTTCGGACCCGAATCCATTGCTACTATTACATGCAATAGTACACCTCTAAAAAGAAGTAGATACAATTTGGTTCAGTAAATCTTTTATGACCAGCAGCTAGACTGACACCAACCTTCCCCAAACTGATAGGTTAAGGGAACTTCATGATGGGACAACATAGAATGGGCCGACAAAAAAAGGCAACAAGGAACTACTAAATGTTCGCATAGTGTTCATTAATCAAGTGCCAGACGCATTATCCTGATGTTTTTCATGATTTTTTTTCATCTATTAAATCGACATATTTCATAACGTTTTTTTTTTTTTTATGGTAAATA
>BMK_Unigene_030769
ATTCAACTGTGCTTTGCTCCTTGTCGTCAGAATCCTGATGAGTTCCTCATGGTTGTGAGTCTTTCCTTCTATCTTCTCATGGAGTGTCTTAGCCTCTGCCTTTGCCAGGGTCATATTCACCTCTTCTCCCTCGTATCGGTAGGAGGTTATGAGAGGTAGCAACAGCTTACGGAAGTTTCCAGTTACATGAGCTGCAACATCTTCTTCCAGTGATTTCTTATAACGAGCATGATATGCTTGCCTCACCAGAAATAGGTCACGTGAAGATCTTGCACAAGCTATTTCTATAAGAATTCGATTGCTTGTATTCCATTTCTTTAGAGTTTCACAAGCCAGAATAGCATCACGTTCAGCAGGATCCAGAGTCCAAAGAAATACCACTCTCTCAAAGTCGCTTGAAAGTTCTTTCTCCAATGATTTAAGGAGATCCTCTCCATAAGTTTCCAAATATGCTTGGCGGATTAACTTGCGCTGCGCCGAATCCCTGTGAGCCAATATTGATATGATCAGCTTCTCATTTGTTCCCCAACCTGCAAAGGCTTTTTGGAGCTGCTCGGAGTCTTGGATAGGAGAAGGGATGGATTCGGGAAGTGTTACAGTCGACATTGCAATTCCACCTTCGCGATTCAATGAAAATCGTGATTTCTT
>BMK_Unigene_030770
GAATACTCTCTGATGGAACTGAGGTCTGCTTCTGCTTCTCCTTTTTGGTTTTGGGGTTATTATGATTTCTGGGTTTTTGGGATTTCTTTGGTTTGAGATTTGGTTTTGGTGATTTTGGGTCTTTCTTATATATCTTTATGTACAATGAAGGGAGAAAAAAAAAATATTCAACATCCCAGATATTGAGATGAGATTAGTGTTGGGGTATCCATCACCCCCACCCCCACCCAAAAAAAAAAAAAAGATATTTCCTAAAAAAGAACTGATGTTTCATTCATGCGAAGAGGGGTTTTGGAGAAGATGACAGAAGCTTGGAGATCAAACATGGGGAAAAATGATAGTGTTGTCGTCATAGACCTCTCAGATGGAGTGACAACCAACTTATGTACTTTGTTCGCTCATAGAACACAGGATTTGCGGCAATTTCAATTGCACTCGTGTTCTCAGCATGTAGGGGAGTAGCTGTTTTTTTAGGAAAGCCTTACTCATCAAGTACGTGTGACAACCAAATAATCTCAGAACATGCTGATGAAAAAGTGATATTCATCCTCTGTGGAAGACTTTGAAATGCGATCTTGCTTTTTACATTTCCCGGAGATTAAGGCATTGCCTAGGTAGACACACTAACTAGTCGTGGAACATCTAGTGTCTCGAAATCCTGCCCAATCCACATCATAGTAAGCATTAAGGTGTAAAATGGAGTCACTGGGAAAGAAGATGCCATGCTCCGATGTACCAAAGGGATATCTAATGATCCTCTTGAGAAAACAGGGAAAAAAAAAACTGTCTATTTAAACTACATAGTGACTGCAGGTGGCTTCCAAAACTCAATTGCAGTACATTTCGTTCCTAAGCTGCATACTCCTTGGATCAGCAATATCATGTCTCCTTGTTTCTACTGCAC
>BMK_Unigene_030771
GGGGACATTTGACAAATTCTTAAAATTCGATTCATTTGATGAAAATTACAGGAAAAGAGGTAGATGTTACTATTATTTTTAGGTAACTGATCATGCTCAAATGTTATCAGAAAAGAAAAACTGATCATGCTCAAACGTCTGTATGGGAGTTTTCTTGCAGACTACTTCCATCTATATTGCGTGGAGCTTGCTTTTGATTAATCCAAGCCATGCACGTCTACATGCTTCCCAATGAATACGTTTCATTCTAAGCGTCACTTAAATCGTAGTAACACTGTTAGATTCTTCAATGCTTAAAAAACAAAATTAGATATTAAGTTTAATTCCTTTTTTGTGCAAGTTGATCAATCCAACTGTGTACATTTATTCGCAGTCATGGAATCTGGGTTGCTACCTATTCACTTGGTGCATGTGATGTAAATTTCTTGGATGAATCCAAAATGGGGCCACATAAGTTAAATCCGTCCATATGGAAATTTCTTTGCGGACATCAGTGTACAATCATTTCTCATTATCATTATTTTATTTCTTGTCATTGTAGTAATATTGCTGTTGTGTGGAAGTCAATTTGTCTTATAATCCCCTTTTCCAAATTTTGAGAATATTGACAATTAATGCCTCTACTTTCTTTTTGTTGACAATGTTTTCTTTTCTGTCAAGTTGTTTCTTGGGAGTGTGAAGTTTCTTACTCAAGTTTTACTCATTTGTTTCCAGGAGTGTAATATCCTCATCATTTC
>BMK_Unigene_030772
CTTCTGCCTCAGAGTCGAAAGTGGGTGAGTGTTGAATTACTTCGTTTTTTTCTGCTATGAGCATATAACCTTACCATCTATGATGCCCGACCCGGCATGGATACAGAACATGCTATGGAGACAATAAGGACATGGATTTTGCACATAAAAAGTAAAGTATCGATATGACATGATACTTTTCCTATTTTGAAGAATTTGGCTTTTGGGCATCATAGCTTGCTTTATTGTCAAGGATAAACATCATTTCCTTAAACTAAAAGTATTGTTATCATTATTTTCCTTTTGTTAATGGCTTTGAACACATTTGCTTCACAAGGCTGCACAGTGACTGTAGTGATGATTATCTGTGATATGGTCATTTTTATTACTTATCTCATAGTTATTTTCTTCTTCCTTATGACTCGTCATCTCTTTTTTCTTATTTGTCACATCAACCCCATGTCTACCTATCAATGGCTAGTTGTGCAGATTAGTGCTCTAAAACTGAAATTTCAAGTAATACTGAGGCAGCTATATCAAAGGAATATAATTGGGAGGATTAACACAACTTCATAGTTCTTTTGAACATAACTCTTATATTAAATCCTGAGAAAACGCTCGTTATTTTCTGAGTGTCTCTTGTCATGCTATTTTCTGTCTTGCAGTAGGAAAATTTTCACGTCGGGT
>BMK_Unigene_030773
ACCCGTCCGTCTGCATCACCGCTGCAGCAACATTTCATACTTTTATCATAAGTACACATCTTAAAAGAAAGATTTTGCTCACTAGTATGCACCTCAACCTTGGGATAGTTTACCGCATTTGCTATGCTCATGCCATTTGATGTTATGAGTAGGGTATGAGCTTAGGATTTTCCAATCTGAGCTATTCTTTGGGTCATGAGTCCTGGACTATAATTAATCATCTTCATCATCATCAGAGTATAAAGGTCTACTTACAAGGTTTTCATACCGAGGTCAATGGTTAATATCCAGATGTAGTGCATGGCATATATTGAGGAGGTCTCTTCCTTATCAGATGCTAGATTCGGTTTCATTTTTATTTATTTTTTCTTTCCTGATTAGTGAGCACCTACCAACAGCGATATGGATTCATCTTATCAGATGCTAGACTTGCAAACCTGTCACATTGCCGATAGTCTTTTTTCCCCGTTTTTCATCCCACCAGCAACTGACAAGGTTCTAAATGCAATTATTCTTCAATGTTTTTAATTATTAGTACAAAGGGAAAGATATTAAGTTACCTCTCAGGTTTTCAGGCAATGCAA
>BMK_Unigene_030774
CCGGGGCCTCTTGCCTTTCAGTAGATCCCATTGGATAGATATCACATTATCCATCTGGAATTCTGCCGCTCTCATAGGAATGGAGGATTTCTGGCAGGAATCCATACATGGGTCTTGAAATGCATGGAAATTGGAGGGGGTTGGGTCACTCACACCCTGCTCCAAATTCATCTGTTTTTCCGTGTGTTTAGCCATCAGTCCCTACATTGAGAGGAGGAGCTCTTGGTTAATGCATGGAGAACCGGCAAGTCACAAAAAGGCATTGAGGGACTTTGATCTGGGTCCTTCTGGTTTTTCATTTTCCTCTACTTCTTTGATGAGGCAACTTTGTTATCGTTGTTTCTTTGTTTGAGTTCTGCTTAGGTTTGTGAAGGAAGGTGGATGCATGGTTTATGTTGTTTGTGTTTTCTTAGTCTGCAATAACTCACTAGGCTGGCATGCAAATTGCCTGTGCTTGTGTAATGAGATTAGCTCTTGGGAATAAATTTTCTTTTTATCTAGTGTGTGCTATGTGTGCTATCAGTTATTCAGCCATGTATAGTGGAGAGAGAGAGAGAGGTGTTTATTTATTGGTATATTGACTATTGACCCAAGCTCCAAAATTCTAGACTTCTAACCTTTGGCCC
>BMK_Unigene_030775
TTGATGATGATGATGATGATTTTTATTTCTTCAAGAAAATTATGAAGGGTCCTCAGATTTTATGATGTAATGAGACATGCCAATGATGTTCTTTTATATGATTGTACCATAGTGTTACTTGTCATAATATTGATGATACTGTGAATGGATTATTAATAAATAATTTTTCTTATTTTTAAGATTCTTTTGGTATTTTTATTTCTTCAAAAAATATAAGGACCCAATGATTTATTATACATTTGAGATTTGACTTGATTCGACCTCTTCACTGATTTGTGAAACGAATTTGATTTTCAAAAACAATGGACGACACAGCAAAGGACACTGCCATAAGCCATATGTACATGCCAGCAGTGTGGATAACTAGATAGGCAAAAATTCTAATCTTTTTTTTAACATACCCAATAATTCAAGTATGATCATTAAGGTGGAATCAATTTCTCTGTTCTATGTCATTGGCTCATTGCTCATTCTCACCAACAACCAATAAAACAAAATATGGAGGGTATCCATGAAGTAGTTAGCAAGGCAAATACCATGAATTCAAATGTGTTTTGAGTGTACATGATTGGAAAGTCATGCTTAAAGAGAGGTTTCTAGCGGCATAAAACATTGCGGCCCAACTATCGCAATTTGCAAAGATTTTCAATATGCATTACGGGTGCTATTTAGCTGCTATAGAATGAAGAAGTAGTTTTTATAAGCCTTAACATTGAATAAAAGGAACAGTAATTACATTTGATACATTTTTCAAAAGAACTGACATGCTAGGTAAAAGTCATCAAAGGGCCAAAGAACATGGTTTTTAACGGAAAAGAAAGTATCTATTGACAAAACGGTTCTGATTAAAATAAATGACAAGGAAAATGATATCATGTCGAGGATACCTCCAAAATAACAGCTCCT
>BMK_Unigene_030776
TTCTTCAGTGAACCAGCAATCCTATCAAAAAGTAAATGATGCCAGCAATGAACAGAAAGATTCATATAACATATCAGGAACAATAATCATAAGCAAATGCATTAATTAAAACCTATAAAACAGTAACAAACACAAAATAGTTGCACAGCAAACAAATAGAAAACCTCAAAGCAACAGAATCAGAAGAAGAAACTCATGAATTTCTATCAGCACAGAGAAATCGAGCATGTGAACTTTGTGGTTATCATTTGCGAATCACACCATACAGAAACAGAATCAGAACCCTAAAGTGTCGCGAAACGCAAATCTGACCGTTCATAACTACAGGCCAACTGACTCGATCGATCATCCACTTCTATCGATGCAAATCAAGATAAACAGAAATAAATAGAAATCTCCAAGTGTTTTCAACGTTCAGACAAAAGATCTAGAACAAGAAAAAACCGATAAATCAGAGCAGAAACCCCGAAATGAATCAAAGCACTGCAAGATCTAGTCTACTATTAAGTTAAATAAACCAGATCTAACATGATTTTTACCAAAAAAAAATGCCAAGGGCATGTCATAATCTTTACCTCAATTTCAAGTTAGATGCAGA
>BMK_Unigene_030777
GATTTTATTAAAAAAAAAAAAAAGGCGATTACCACAATCTTATGCATATTTGTTATTATTATTTTGTCCACTAATCAATTTAGTGGTAGGACAAACTTAGATGTAAGATAGAATATATAGTTACCTTATATTACACCAGATCCTTGGGTTTACAACCACCCAAATAGACTTGATCATTGGATCGAGCATCTTTTTTTTTTATAATTTAAAAGAAAATTATTAAACTTGTGGGCAACTGATTTAGGGGTTAGAGGCATGAGATTAACCCCAAATTTGATATATGAGCCCTATCCATTAGGATATTAGATCTTCTTGGTCCCATCATCTATAGAGTCCTAGGTAGGCCCCACGAGATGGTGTGCACAGTAAGCCCATGAGCACGGTGCTCACTGCTCACAGAACTAAGTTAATGTAAATATGTTAGCATGCATGCGTGTGCATGCAATTATTCGTCTTAGCATCATCAAGATCATTGTAAAATCTTTTACCAAGGAAAAGAGTCATTACAAAATGATGTAAATAGGTTATAAAATGTCTGTTTTTGTTAGCCTAGTGCACAAGATTTCCCCCCTAGAACAATTAATTATATAACTGTTTACAAAAAAGGCCCCTACATTCTAACGAAACCTCAAAAACACCCCCAAACACTTTGTGTTTTTATTGAAAGAACCCTTGATGATGGTGAAGCTCAAGAAGAACTGAAGAAGTAATTTCATTCCCCGCTCTCCCCTTTTTTCCAAGTATAAACTATTTTACCCTGTGCATTATTGGAAAGTTAATATGACATTTTAACCCTAGGTTTTTTCTCTTCTACAACTAGGAAAGATGGGTCACATGTCGTGTGGGCTTCCAAGTTGGGGGATTTTCAGGCAAATCCAACGGTTCCCCACTCCCCTTGCCAACAAAGATGAATTGAGAATGGTAGATATATCGGGGTGCCAGATCGAAATATTAGAGAAGGGCCACAATTGTTACTCTGATCATGATCATCATAATTTCAGACCAAATCAGACTCAACCATGTCATGATCATGCCAATAATTATGATGGTCATGGTCATCATACAAAGCACAAAATTTACAATGATGATGATGCTGTTGTCAGGAGCTATAATTATACCTCTTTGCAGATTTTGTTAATTCTTTGCTTGGGACTCTAAAGGTGACAATTGACAAGAATTTATCTACTTGCACATCTCATAACATGGACCAACTAAAATGTAGTTCCCAATTACTTGCAAAATTTATAAAAAAAGTTCTCTATTCAAACTCCAAAACCCTACCC
>BMK_Unigene_030778
AGGCTTTGATGATGATGATGAATAATGTTTGTCGGAAGGAGGAAATTAGGGCATAGAAATGGAAAAGAAAAAACCCAGAATTACCAATAAGTAGTTACTTCTCAAGACTGCAAAGAAAATTTGGGATATGGTGGCTAAAATGTAGTAATAGAAGATTGATATAACCCAAATTAAGCACTTAGATTGGTATATAGCCATCTTACAAAAAGGGGAAGTCTTTATAGAAGAATGATAAAATAATACTTTTTATTGGTATAATACTACAATACCGTTAAAACAGAGATGGGAGGAGCTAGATCACTATCAACCTCTTCCTCCAACGATTGAGAAATAACAAAGCAAAGTCCTGCGGGATATTCTAATTCTTGGCCAGCTACATCTTGAAGTAGAATTACATAGAGTTCCGGGGCTCTCTTTTTCTAATATAGAGTGTGTATGATCATATATAAGGAGAAGCTAGTGACCGGACTGCTAATTTGAGGCCATCTTCTGGCCCACTACTAATTTGAGGCAATCATCTAGCCCAACTGTAGAAGGATCAACTTCAGCCAGAGACTCCAAAAAGCAATAATGGGAACTCTGAAAATGGAAGGAATCCTAGTTGTTGACAAATGTAGAAAAAGAGAAACTCAAATGTTCCCATTACAGAATAAGAGGGTCTTCTACATTTGAAGAAGGCTCCTGCTGCCTATTCTGGTTTCAGTTGGGAGGATGCTGTTTCTCATAGAGGATCTGCACTAGACCCCAAAAGTCATTTCTCTCCACGTATTGAACCAACAAGTTGACTGATCTAAAGGCTTTTATGCAAATAGCAAATTCTCCATCCAAACAGCCAGGCATTACTCCAACAGCAAATCTTGCTTTGCAGTCCCCTACATCTGCTTCCTCAATCATTGATCCAGGAATAGCTAATACATCATAAAGGCTAGATTAGAAGCCTTAACTAAAAAATATACCTAATTTACTGTTTAAAAATTTACAGAAGCGCACCCCGTTCCTATTTTCTACAAATAGGTCCCACTTATGATCAATTTAAACTCTTACACACCCCTTCAACTGAATTGGTTCTATCCCAAATTGACAGTGAGCTAAACATTATTCACCGTTAAATTTTGTCACGACTGAAACTGCACTCAGCTTAGGTAATCTAAAGTGATGCTCCATGCTGATGATTTTTGGCCCACCCCATATCCACACAAGGACCTTCCTATCTCCTACCACTGTGATTGGCATCCTCCCAACTCGGCTATACAAACAGAGGTGCACTTTTTAAGATAGGTTCCCACTACATGACAAGTACCAGCACCTAGCTTCTGTGGTAATTGTATGTTGTGCCCTTTATCAGTCTCTACAATACAATGGCCAATGCCTATATTCCTAAATCGCTATTGTCTTAGCCTTATATCATCAATCTTGGTCAGCTGGTTAGCTTTTGGCATGATGAATGGTGTCGGCAAAATTTGTTGCATCATCTCTTTCCTTATCTTTATTCGTTGGATAGAAGGCCAAAGGGGACTGTTGCTGATCATTTTGCTTTTACAAGAGACTCTCTGTCTTGGGATTTTTGCTTTCGGAGGCCCTTAACTCAGAGAAAATTTTGACTTTACTAGTATGCTTGCTATGCTAGGTAAGATTTATTTAT
>BMK_Unigene_030779
AAAAAAAAAAAAAAAAAACCATCCCAAAGAGGTAACCCTTTCAAAGAGAGGGGAGACAGAGAAAAAAGAAAGAGGATGGACGCAGCACCCAAATAAAAGCAAAACCACTGCACAGAGGGGCTATACAAAAGCAGACAAAAAAACCAACAAGAAGCTTCATTGCGCAGCAACACAAAAAAGCAAACAACCATGCATCCCAAAGACACCCTGCAAAACAACGCCCATCACAGCCAGCAAAGGAGCACCGAGCTAATGAAGAAACAAACAGCATCAACAAAGAAGAGCAGCACAAAGCATAACAACACTGAACCCAGCTCAACTTAAAGACTACACAGAAAATTGGAACCCGCCAGAGAGGAAAGGAGAGCTAAGAGGCATGCACTTTAGCAATGCACACCCCAGGGAATACAAGAATGGGATGAGATGGAAGAGGATGATTACTACCAAAACAAGAAGTAGCAAGATCCTGCAAACGATCCACAAGAATCCTCTTCGCCCTTACCTGGGAAGGATTCCTGTTGAGATGCTTAGAGTCATTTCAAGTTGTCCAGAGCACATAGATGGCGTGGAAGAGAATTGCAGCAACACTTTTACTTCCAAAAGCATCACTGTCTTTGGCAATTAAATACCAG
>BMK_Unigene_030780
GGGGAAACCGGCAATTTGAAAGGAGAAAAAATGGAGAGGCCGTTGGAGGAGGCTGTAAATTCAGGTATTTTGGTGAATTAGATGTCCTCTTCTTCTTCTTCACTCTTCTTCTTCAAGGCTTTAGAGATCAAAAAACGCCTCCTTCAAGGATGCCAAACTTTCAATCAGCTCAAGCACCTCCACGCCCACCTCCTCCGCCTCGGCCTCGACCACAACAACTACCTCCTCAACATCATCTTGCGCTCCTGCTTCGAATCCCGCCACACCCTCCATGCCCGTCTCCTCTTCCACTGCGCCCCCAACCCCAATATCTTCCTCTGGAACACCATGATCCGTGGCCTCGTCTCCAATGACTGCTTCCACGAAGCCCTCGAATTCTACCGCCTCATGCGTCACGCCGGCCTCTTCCCCAACAATTTCACCTTCCCTTTCGTCCTCAAAGCCTGCGCCCGCCTCCTCGATCTTCAGTTGGGGATGAAGATACACACCCATCTGCTGAAAGCTGGCTTTGAGCTGGATGTGTTTGTGAAGACCAGTTTGGTCTGTCTGTATGCTAAATGCGGGCGGCTGAACGATGCCCACCAGGTGTTTGATGAGATTCCTGAGAGAAATGTTGTTTCTTGG
>BMK_Unigene_030781
TCCGAGCTGTTCATGATGTCAAGGTTTGATTTTGCTTTTTTTTTTTTTGCTGTTCATCTCTTTTTCTGATGTGGGTGTATTGCTGTTTGATTCTTGTGATTGAGAGTGTGTTTGGATCAATGGAGATGTTTTTAGTTGGTAGATGAATTTGTTAAGAGTGATGAGTAGGAAGTGGGTTTTTGAATTGTTGTTTGGTTTGCCTATGAATGTGATTGTCTGGGGAGTTCCTCACTTGGGTCATGTGGTTTTTGGTGATTTGAGAGGGGATGTTCAACATTTCGGAACACTGAATCATCTGTAAAAAAATATATATATATAGATAAAAACAGGCACTATGCTTTTTGGGGCAGTGGGGGAATCAGGAAGCACATATTGAGTGCATTGTTGTTATTCTTCTGTTTTTCGCGTCAAAATTATCATCATTGGTGCCGACCACCAATGTTGGATTTGGAGAATTCTGAGAAGCAGTTGCCTGTCTGGCCTTCTGGTGCAATTTCCAATTTATGGGTTGCTCTAAATGCACCATTCTTTCATCCTTGAGAGGATTACCAATGGAAATTTGGATTAGAATCAGTGTGTTCAGAGTTATCTGGTTGTCATCGTTCAACTTGAGGGCGGGCGCAATGCCGTTTGACTTGTCTTTTGCCTTCTTAATCAGTGTTTGTTCGCCCTTGTCCTGTTCCATTAATGTGGTTGATAGATAGGTACATGTTAAGGCCACCGCTGAAGTTTAGATGGAGAGGATGCAAGTTACAAATCAAGTGACTCAGTTGGGATCAGGGACCCTAATGGGAGCCAGCTCATGGCCCAATATTTCAACGATCCATGTGTTTTGTGAAAGTTACTCCCTTGGAGAGGCTTTCATTTTTTTTAACATAATTGCCACAATTTATTTGTGAAGTGATATCGAATTGCATGAAGTCAAATGCATTG
>BMK_Unigene_030782
TCTCGCTCCTTCCCCGAAACCACCTCCTTTCACTTCTCCTGAATAAATGCTCCCTACTTGAAGTGAACAAGTTGATATTGTTCATCGGTCATGGCGATGGGAACCAAAGCTTTCCTTCTCTTCCTTCTCTCTGGTTTCTCCGTTGCTTTTCTATCTGTATTTCTTCTCCCCAATCTTAAAAAACACCCACCACCTTCATACCAATACCTTCGATTGGCAACCAACGGATCTGAAGATGGTTTGATGGCTAGTGTTAGAGTTTGGCCGGAGTTTGAATTCAACTGGAAGATTGTTTTGGCGACAGTGGTTGGATTTTTGGGGTCGGCTTTTGGGACAGTAGGAGGTGTTGGAGGTGGAGGAATCTTTGTTCCCATGCTTAATCTCATAGTTGGGTTTGATGCTAAGTCTGCTGCTGCCCTTTCTAAGTGTATGATCATGGGTGCATCCACATCGTCAGTATGGTACAATCTTCGGGTGCTACATCCAACAAAAGACGTGCCGATTATTGACTATGATTTGGCCCTTCTCTTCCAGCCTATGCTCTTGTTGGGGATTACTCTTGGAGTTGAATTAAGTGTGATCTGCCCTTCTTGGCTTATCACTGTACTCATCATCATACTCTTCCTTGGTACTTCTTCTAGGTCTTTTACAATGGGGATTGAGATGTGGAAGCAAGAAACCATACTTAAGAAAGAAATGGAAAAACTTGAAACAGAATCAAAGTCAAATGGGGAAGTTATCATCGATGCAGATTATCAGTCTCTTCTTCCTAGAGAAGAGAAATCGGGATTGCAAATACTGCTATTTAACATAAGGTGGAAGCGACTTCTTGTGCTAGTGCTGGTTTGGTTTGCTTTTCTGATACTTCAAATCTTCAAGGTCAGTGTCTTATTATTACTCTTTTAATCATCAAAACATATCGTGGGCCATTTTTTGGTCAGCAGGACCATTGAAGTTATTCTATGATGAAGTTTGGGTATCATGGGGTTATAAAAAAAAAAAAGGTTTGGGTAGCATGGGGCCATGTGTAGGTTGATGGTTGACTTTAACCTTTTAGGAGGTAGGTCCTCCGAGGAATATCAAATGTACAAGCTAAGCCTAGGCTAGTCCAACCCAACTGCAACTCCATTGAAAAAGAGCTAGTTCTTGGCTTGCTATCATTTTCAGCCAGCCCAACTGCAATCCTAATGAGATGAGATATCATGGTATTGAGAGAAAAGTGACTGTTTGATTAAAAGAACCCCCATGTCCCTGTATGTGTGTTCTGTATGCACATGCACATCACGTATAAGTGCTTGTACATGTGCACGTGTCAAATTCTTCAAAACCTACCCCCAATTTACATTTCTTTTCTCTTTTCATTCATATAGGGGGCCTTCTATGATCGATCTAACCCCTTCCCACACACTCATATCCCGCATGAACTAGCAGTTGTCCTAGTGTGGCACTGTCCTTGTGAATATGAACAATAAAAATTTGCTCTGCATAAAGCTATCAAATGTTAGGGTGCTAAAATAAATGGTTTGGATAACTTGATTGCATTGATATAGGAAACACTTGTAATCCATGTTCAAATCTATCCCTCTATTCCTGTTGGTTGTTCCTAAGTGGATCCCATTGATATGGGTTTTTCTTTTTAATAAAGAAAGATGTCCAGCCATTTTAATTCTTTATATAAATGCATTACCTTGTCGTATAATTAGTTGCTTGCTCAGCTTTCATGTTCTGAATGTGGGATCCTTGCCATTGGTGACTTTGGGTGAGCATAGCTCTGAAGTATTGAAGTGTTACTGTGGAAGATGGCCCATTTATAGAGGATTTTACATATGTATTTTGTTCAAAATTCCCCACATCATTATCATTTTTTTTAAAATACACTAATTCACTTTTATCCTGCAGAATGAAACAGCTGTTTGCAGTTCTTGGTATTGGGTGCTCACCATCTTGCAGTTTCCGGTAGCATTGAGTCTCTCTCTATATGGAGCATCAAAATTATACAGAGCAATCAAGAAGAGAAAGATGAGTGGGAGCACGGAAGCTGTGTGTGGAGCTTCTATTGAATGGAATGTGGCCAGCCTGACCTTCTGTGCTCTGTGTGGCATCTTGGGAGGTACAGTGGGTGGCTTGCTTGGCTCTGGTGGCGGATTCATCTTGGGTCCTCTACTTCTAGAAATTGGAGTCATCCCCCAGGTTGCAAGTGCAACAGCAACATTTGTTATGATGTTCTCATCCTCTCTTTCAGTGATAGAGTTCTACTTCCTAAAGAGATTCCCCATGTCATTTGCCTTGTATCTGATTGGAGTGTCTGTAATAGCCGGATTCTGGGGTCAGAGCTCTATCAGAAAACTGGTAGCGGTGTTAAAGAGAGCTTCCCTCATTGTTTTCATTCTTTCTGCAGTCATTTTCGCCAGTGCTCTAACCATGGGTGTGGTTGGAATTGAAACAAGCATTCGCATGATAAGGCAACATGAGTACATGGGGTTTTTACAATTCTGCAAGAGATGATGGCAGGAAGGCGAAAAGGAGAACAGAGAATGTTGGTGATATTTGCAAACAAGTATTGGTCAATTCCCTATTGACCAAATCACTTTTTGTTTATGAAATAAAATCAATAAGGTGTGTGTGAAGAGAGAAGGTGGTAGTATTTGCCAACGTGGTCAATTCCTTATTGACCAAATCATTGATTGTTTATTGAATAAAACTAATAAAGTGTGTATCTTGATTGATTAGGTTAGCTCCTTGCTAGCCTTCATCATTGATTGGCTTTAATGCAAATCCTCC
>BMK_Unigene_030783
GGTTGTACCAGTCAAAACAAACTGAAGATCCGAAGCTTCAACATCAATATACTTGGAAAATGCAGAAGATAGATAGGAATGCATAGAACCGGTGGGATCAAACAACACCTTGGCATCTCTATTACAAATGGACAACAGACCTTTCACTACATTCACAGTTGCATCCGCTTTAGCTTGAGTGATGGCAAAAGCTCTTCTTGGCAACTTGAGGCCTCTGGGCTTGCTGCTCTGGGGCCTAAGAAACTGCTGTCTCTATTATTGCTTCTGGTGGGGCTGTTGTTACTGGGGAGGATGGTGTTGTTGCTGTTGCTGTTGTTGGGATTGGTACTGTGGTTGAGGAGCTGGCACGGGTAAAACTTATCTCACTGGCGGAGCATTCAGAAGAGGTATTTCCGATTGTTGCGAAACACTTGTTGCTCGGGTCTGGTTCTGGGGACAGTTCTTCATCAAATGTTGAAAAGAGCCGCCGCATTGGAAGTAAGCTCTGGATTGGCAGCGACAGTCACTTGTCTTATGATTCTTCCCACAACGAGTGCAAGCCATCCTCTGCTGCTAATTATCTTGCCCAGCCCTCTTTTTCGACTGCTGCTGATGCTCCTGTTGGGGTGTTTGGTTGCTCCTCTCATGTCTGCTCCTCTCATGTCTGACTTCTTTAATCTCTTTGGCGAGAATCTTGGCTTCTCCTTTTGACGAATAGCCTCTAGGGTTGAAAACGGGTCGGTTCCGGTCCGGGT
>BMK_Unigene_030784
GAGTTGCAAAATAGAAGATCTCAAGTACTCTCTCTTTCATACTGTTTTTATTATACATAAAAGAGGAAGAGTACAGTTAGCAGCTTTTGCTCTGCTGTTTTGTTTGCATGGAAAAATGATTTGATTTTAAGCCGCTTGGTAATGTGTAACTATCTTATAGTCTTTGATGAAGAAGAGATTGATTTCTAAGATTTTGCTTCTGGGTTCTGCCTATCAACGAATTTTTAGTGAAGAAGGACTTCTCTTTAGACATTCTTCTTCCTATTTGATTTTACTTCAATCTGTAGGTGGTTTTCTTCTCTGTTTTCTTGTAGAAAAAGGGACTGATGATGGTGGTATCCTTTTCCTTTCCCACTTCGTTCATATCTACATATAACAATTTCGTTTTTCTTATCAAAAGATTCCATTTTCCCTGGTTTTACTGTTTTCCTCTCTACCCTGTTCTGGGGTCTCTGCGTTTGCCTTTCTCATTTCTCAGTCCAGAAAAGAAGTCTTCTTTTAATTGAAAAGTTTTGATTTTTTATCCTGCTTTCGTTGTAGGTTTTCTCTGTAAAATGCAGCCTTCCATTTTTCTCTTCTAAATTTCTCTTCTCAATGTTGAAGTTGCCTTCTCTTGGAAAACAAAGAATACTTATAAATGCTGCAATCTCATTCAGTCATTCCCTCTCTAATTCAAACCTCCATCTATCCACAGCTATTTCAGACACTTTCTCTGCTT
>BMK_Unigene_030785
AAGTCCAACAAAACTTCATAACTGCCAAAACATAGAACGGAGAATTAAATAAATAAATAAAACAATGTTCAAATAATAGTTACCTAATTCACTACTATGGGTGTTGAATCGTGAATAGTTCGATCCAAAAAATTCGTGATTCAATTCGCCGCAATTCGAAAGATTGAAGATCTGCAATTCTTTCCAGCTTGACGAGGAAGACAAAGTTCCATGTTATGGTAAAGGATTATGGGAATGAAATGAGCAAGCATGAGAGGTTACTTGTGTTCTTGTTCAATGATGCATACATTTCACCAAAACTTGAGGATCACATAGTAGTCCATCAAAAAAATGAGGGCACATTAGATTAACATTCAGTAAAAAATTCAATCTCATCAAATACCAGTCATCCGATAAAAAGAAATAAAAATGGATGGTAAACACAAAAGCAAGCATGAATGGTTGAAAATCGTTGCCTTTAATGGAACGGCCAAAAATGTCCAATGAAGTCTATCCTTTATACATGACTAATCCAGCAAGATTTCTTTTCTATGACAAGATCGGTAAGCCAATTGTCAATGCCACTTGTCCACCATCCCACTATGCAAGGTTGTTTTTTTCTTTTTC
>BMK_Unigene_030786
AGTCAAAATCTCATTATCCTCATGCAGAAGTTGCAAAGGTTTGCCATCTCTTGGGTTACTTCCGGCACTTAAGCATCTTTCAATACGTCATATGGATGTTGTCAAGTGCATTGGCAGTGACTTTTACGGCGACGACAACACCGTGAAGGGATTCCCATCACTTAAGGAGCTCCATCTCGGGGACATGCCCAATTTGGAGAAATGGTTGGGAGCAGATGGAAAGGCTATATTCCCTTGTCTTTGGAAATTGGTGATTAACAAGTGCCCCATGTTAACAAGCTTGCCATATTTTCCTTCTCTTCAGCATTTGGAACTACTAGAATGCACTTCTGCCGTACTCATGCCAGTGGCGAACCTCACATCAGTTTCTTTCCTTCTTCTTCAAGAAATCAGTGGCTTAGAGTCCTTGCCAGAAGGGATGTTAAGATACTTCACTTTTCTCAATTCGTTATTCATTGTTCATTGCAAAGAACTTATGACTCTTTCTAGAGCGTTGGACAACCTCAGTGCTCTTAAAACATTGTTCCTCATGGGTTGCAACGCACTAGTGTCTTTGCCCGATGGACTAGGCAAACTCATCTCTCTAGAAAAACTGGGGATCACAAGGTGTCATGGTCTAATATTGTTGCCGGAGGAGGTTATAGGGGGGTTAACTAGTCTTCAATATCTCTACGTTCATAGCTGTTATAACCTGACGTCTTTGCCAGACAATTTGCAATATGTCTCTGCCCTTCAAACCATTGATATAAAGAGATGTCCTAAGTTAGCATTGCCTTCATATTTGCATCACTTGAATGAAGATGATTTGAGAATTAAAGACCCCGCGATAGTGGATTCTTCTCCATCAGGATCCATGACAAAAGCCTTTTCGGTCGATGAAGAACTCAAGGAAATGGAT
>BMK_Unigene_030787
AAATATATATATATATATATATACACCTTCCCAAATAAAAAAAAAAAAAACATACCTTGCCAAATACGAAACCATACACCATTCACCCATGCCATGCCGCCTCCCCAACCCATCAATCCTATGGTGTGCATAGACAGAACCTTCCCTAAAACCCACATATCGCATAACTCGTAAACCCATTACCTACCATCAACCACAACAACAGACACAGAACCATCATTTCTTTGTTCCCCTGTCCCAAAACCAACACCCAGCCCAGCCCGCTTCCTAGTGGCAGCGCTCCACTTCAGCCCTTAACAACATTAACAAAAACTATTCCAAGGCATGTCCCAGCCAGCAGAACACTATCAGGATATATCCAGCCTAGCAGAACCTAGATCCAGCTCTGTGCAATCCTGATAAAACCCAGCCTAGGTCCAAACAGCCCAGCTGCACCCTATTTGGACCCTTTTGAATGCTTTCTATCCAAAATCTTGCTGAATATCAGATCTGAATGAACGCTTTCATTCAGATCTGATATTCATGTCCCATATAAAGATGTATCAATCTTATAATAAAAACCTATTTGAGCGTGGCCAATGATTACAAGCACACACACACACACAAAAAAAA
>BMK_Unigene_030788
GCACAGCATAATTCTTCAAAATCTAAATCTTATTGGTAATGAGTATGGAGCTGTAGTTCTGGAGCATAGAGCATCAGGTTTGTGGGAATCTGTTCTTACTCTGCAGGATTCCGGATTAACTTCCGGACAGGTGTGGTGTGGAAGCACTAGGGTGAGTCTTTGTTTCCTGAACTTTTACTCTGGCTAGTGACTGAAGTTCTTTAGTTATAGATAATTACAAAGCGATGGGAGGAAACAAAATTTCGGCCCCTGATTGTTATGTAGCTTTGAGTGACGTTCAATTGGAATCTTTTGAGGACTTACTGCTATGTAGTATTTGCTGATATGTTATAGTGAGGATGTATGAGTTAAGGTACCGGATTAATTTTTTTTCCTCTTTTATTTTCGAGTCAAATCCTTTCATGAGAGCCTCAGAGCTGGTCTAGTTAGTGAAGAAGGTAATTCTTTTATTTGGAATATCAAAGCTTCTCAATGAGGTTTGCATTTTTTGTGTTGCAAGACTTCATAAAACTCTTAGAATGTATGAATTATGTCATCAACAACATATTGTAGTCAACAACAATTAGTGTGTCTATCACCTCTAAGATGCTGCAAATGTAATTCATTGATTGATTCATTGCCCATTCACATAGAAGGTATAATTTTTTATTTTTTATTTTTATAACTTTTGGGTTTTTTTTTTCTTGGGTGTTGGACCAAAGATAGTAAATCCATAAAAAAAAACTTGTTTTAGCATTGGAAGTTTTGTTATTACTCTTGTTAGGGAAAAAATGGCTGGTGTTAATCGCATTTGTTTGGACCATATGGTTGGAGAGGAATAGAGGTTATTCTGAAATCAATGTTGTACAACCGGTGAGGTGATCACCAAAATTATTTCGGAAGTTTCTTCTTGGGCTGTCGTGCCCATCAAATTCAAAGGCCTTTCAGTTGCATTCGTCTTTTTTAAAATCATGGAAGGAATGAACACCCTTGTAGAAAGCTTGTATCACTACAAGTTCCTCTTGGAATTCTCTCCTTTAGGAGTGTTGAAGATGAACTT
>BMK_Unigene_030789
CTCTCTCTCTCTCTCTCTCCATAAAAGGGAGCTTTAAGTAGACATAAAAAATGCTATTTAATTTTGGCTTTTGTTTTGTTTTCCATGGTTATTAATGCGAGAATTGTATTAAAGGATAATAAAGAGAGTACATATACAGCAAGGATAAAACTACAATAAAATCCAACCTTTAAGTATAAGAGCATTGTACCATATTTCAACACAAAAACATTACCCAAATATAACACTATTAGTGGTAACTCTATCTACCCCCATCTCAGCAAGAGCCTCCATCATCCCATTAGCTGTTCTTACTGCCGTCCTATTTATTAGATGTTTAATATCATGTTGAAGTCTTAAATCTAGAAAATTTTGAAGCTTTGTTTAATACACGTCTAACTTAGCATTTACTTAGTGGTTTTCAATGATAGAAGCTTTGAGGGAAGGTGAAAACAAGGAATCGTGGTGGTTGGAACTGAGATGAGTAGTTGCTGCTAGTTCCAGTTGATATGAATCGGTATGACTATCTCGGTACATAAAATCTGAAAAAAGACCCAAAAAAGTAAATAAAAAGGCTTGAAATTTGTAATTTTTAATATCTAGTTGTGATTTGATTTTTTTTTTTTTTTGGTTGCTTCT
>BMK_Unigene_030790
GATGCCGTGAGGCAAGTTAGAGAGTATCCTTTTAATTACATGATGATTTATACTCTTCGTTTCCAAGGCAGACACATTAAAGTGACATTTCTTTTTGGAGATCATTGGAAGGGATTGTCTTCTCGAAACTTATGAAATTTCCTCCAATTAGATCGATGCAGTTTTTTTACAGTTCAACAAACTGGATTGGTATAGTTGTCAAGGTAAAGGCTAATCAGTTTATTGGCTGGGGAGGTTGGTGTTTAAAACAATAAAAGATAGCTTTTAGAATTGGGGACATTCATAATTTATTTTTTGTGGCATTTGGTCTTCTTATTTTTTATTTTTAAAATTCCTGGAATTGGAAGTCTACTGATCTTTCAGAACATCACGCATTGACAGGAAATGCTTGGTTGTGACTATGGTTTACTTTTTAATCTGCTGATAACACTTTGTTAGCAATCTTAAGCGTCAAAGGAGGATTATTTCAAAAGTTTCTTGCGAGACTTCCGCTTAAAGTTGATATGTTGGAGGGTTATTTTGCATTTTTGTTCATTTGTATTCAATATCAGCAGTGTGATTCTTAACTGATTTCATTCAGAATTCTTAGTAGAAACAAGTTGGC
>BMK_Unigene_030791
CTTTAAATTCCATCTTCATATGCAGAAATGAAAGCACACCACCACAAAAAGAAAAGGTGGGTTAGCAAAACTACTGTTGTCTTTTCTTTTTGTGGTGGTCATGTGCTTTGTATTTCCTCTCTCTTTTTAATGAAACTGTTTGTTTGTTACCGTTCAAAAACAGAAACATATGTAGAAATGGATTTCTTCTGTCCTTTTTCAATAGCAGGATTTGTTGGGTTTCTTCCATATCTTGAAAAGTTCTGATTTTTCTCAGAAATCTATCTCTCGGCTTTCTTATTTCGAGACATTCTCTAAAACTAGTTGCTTTGTGTCCAATTTCCTATACAAACACGATTTCTAGTTTTTGCATCTGAAATGGGATTTTCTTCTTTTGGATTTCTTCCAATTTTTAGTATTTCACATTACCTTAACTTTTTCCTTTTCAATCTTCTCTCCTCTCTTCCTTTTCAAGTTTTAATCTTTGTAAGAGATCTGAGCCGTTCATTGCATCCATCCTGCCATGAATGCTGGACCACTATACTAAGAGTTGGGCCACATCTACTTGATCGCCGCAAGACATTTGTGTCAGATCAGATCAAAGGTGGGCCACACAAGCTCAAAACTGTCAGATGTCAAACAGTATAATACTGCCATCCACCCTGGTTTCTTTCAAATTAAGGAAATCTCTAATCTGATCGAGACCGTCCAATTGATGGGGTCCACAACAAATGGACATATTACAGAGATTGCAAGTTCCACCGTACTCTTGCATATAAAAAAAAAATCTAAAGCGATATTTCACGGGTCTGCTGTCGGATCTTTTTATTCCTTTTTATATGGTTTTTGAGTCGGTAGTCCGCGGACTACGAAAGTATCATGGTACCGATCATGTTTTCCATTCCGATAACGCCCCTAGCAGTACTCAACAGCTTGCTTAGTTCCAAAGGGCGTTTTCGTCAACTAGAGAGAAATGTATTCGGTGGTTTAGTGTCACATGACTCCAGCAGCAGGTGATGAAAGAGATTTTGGATCTTTGTCGCAGTGACTGTGTTGTTATTTCCTTTGTGTTCTATTCGGTGACTCGCCAATCACCTTCACTGTCTTGCATGCTTGTTGTTTATTTATTTATGAGCCTCTCTTTCTCTCTGCAGTGTTCTTTTTCATGGATTTTG
>BMK_Unigene_030792
TTACTGGATTGCATTTGTTTTCAGGAATGCCGATATCTCCGAATTGACAATTCATTCTCTAGGGAAAATGGCCTTTGAGAGGGCCTAAAAGAAAGATTGCACCCTAAAAGCAAACAAGCCTGTAACGATGGCTATTTTAACCTAATTGATATTCTAAATTACTGAAAACAAATTGGCCATCTCCATTGATAGAAGAATTTTTGTTATAGAAATCCATTTTTCTTCATTTTACTGTGAAAAGGAATACATGTCATGACATTTAAGCTCTTGATAAAAGCTTCAACCAAAAACTTCAGGTCTGGTCCTTTTACAGGAAGCACACAATAATCCTCACCCAAAACTATCCCAGCATTGGGATTGACAGATTGTAGTCTTTTGCCTTTGTGAGGACTTTCTGATGCTGACCACCAACTAGAAAAATTCTGTTTGGATGTTCTGGTGCTCTGGTTTGCTTTCAGGACTCTTGGTATGAAACTTTGAGCATCTGCTAAAAAGGAAAATGAATCCAGATAAGTCGTAACATTACCTGCATTATCTGATTTGCAACAGTGCAGCTGCTGTCTGTTAGATTATCATCAGCCAATTGTTTGAATTATTTACAAAAAACAAATCAAGGGTTTCAGAACCATCTCCCAGGAAAATGGTCAGGCAGCTTCAGAAGAGACTTGTACACCTCCAGGAGGCCTCATTTTATAGATGATGCGTGGATACTTCTAAACTAGAAATTGTTTGTATAAGAACCTGCTGATTAGTTCCTGCACAATGAAATCAACACTTCCAAGCATATGTAGATAGCTTGAGCAGTCGTCAGATTGATCATGCTTTACAATCATAGCTGATCAACACGATATTTTATGTTGTAATTGCCAGCAAGGGCTGC
>BMK_Unigene_030793
GAGAAAGAGAGAGAGAGAGTTGATTAATCATAGTAGTTCGAAATAATCCCATTACCATCAATCAATCATCACAAGTTGCTATCAACACAAAAGAATTTTATTTTCTCCCTCCATTTCTTCGTTTTTTTTATTGGTGGGGACCATAGGGAGACTACTCGCATTGATGTTTTGATCTGTCCATCTTCCAAATGATTCAAGAGACAGCTGCTGGCCTACTACTACAGACAATACAGAAGAATATATAGTCTTTCAATATATTTACTCAATCTTCCCCCCACCTCTTTTTTCATTGAGATTCTGCCAGGCAGGCGGAGCACAGACCACCAAAGCCCACATTACCTAAAAGGCAGCATCCCTCTTTCTTCCCAAAAGTATATTACCACTTCCCACAACAACTGTCCCAACAAAAAAATATAATTTTACCAGGAATTAAAAAAAAAAATCAGCCTCAGCTTCATTCTCCGTGCGTCTTCTTCTGGGGAAAACCCCACCTTTTTTTTTATACACCCTCCTTCCCCACGGCCTTACCTTTCTCTTTTTCTTTGGTTGGCTATTTATTGGCAAGTGGTGAAATGAGAATCTTGTCCAAAGGCACCAAGCATCCGACATGCCACTTCAAGCAACTTCCCTCTCCTGGGCTTAGCAGCGGCGACCTTGTGCTCGACCACCTTGACCGTGGTCTCTTTCGTCTCCGTCTCCTCCGGCGGAAACAGCACCTTGTCGATCCCCTGCACCGAAATCCTCCCGTCCGTGTATATATCGGGATCGAACAGATACGCTGCGCCCTCGCCGTGGCCGAATTTCACCGATCCGTCCGCCTCCTGCGCCTCCACCTTATTCGGCAGCCGGAGCGTATCGTAACGGACCTTTCCAAACCTCCTCACAGCATTGTACATGCTCTCCTCCGTCTGGTACTCGGGAATCAGGTGGTAATACATGATCTGCTCCGGCGCCCCCGGCTCCGACAGCTGGTCGGTCGTCAGCCGCGCCATCGCCTCGTCGTTCGGAGCCAGCACCGTCAAAACATATCCCTCCGACACCAACTTCCCCATCTCCGTCGCCAGCGACGTCAGATTCACCAAAATGTCAGCCATCTCGTTGTATCCTCCGTAGTGCAGCAGCGTGTGAATGAAGTCCTTCACCTGGCTTTCCCCGTCGAACCACCGCTTAGCTCCGCCAGGTCCCGGTGCCGGAGCAGGCGCGATGTTCGGCCCGGGCGCCATCGCGTAGTACACAGGGAGCACCGGCGGCGCTCCAGCGGGGACCGGAGCGGGCTTTTTCAGACGCATAGTCCTCGGATCCACCTCCGGCGCGCCCTCGGGAAGCACGGCGGAGATCGAGACCAGGCTCCGGCGCCGGTTGAAATCCTCCTGTACGGATCCGGGGATGAGCAGCCGCTCAATGCCGTGGATGACGCCGTCGGGGCGGACGATGGCGTTGGGGTGGATGATGGTGGCGAGATCGATCTTCTTCTCGGAATCTTTAGTGAAGAGACGGATCTGATCGTTTGAGAGGGTCTGATGGATCTGGTGATGGCTAGATCTGGGCCATTGATCGGATCCGATCTTGGAGGGGAGGATGTGGAACATGAGGAGGGTTTGGAGGGATTTGAGGTTTCCAGGCTCGAGGAGAAAGCGCTTGAACTCGGGGTCGAGGTCGCGCTCGAGGGCCTCATTGCGGGGGGCGAAGATGGTTATGTTGTGAGAGCCGACTGCGGATTCGAGGGTGTGGAGGAGGAGGGCCTTCTCGACGAGCTCTGCGAGGATGGTGTAGTGGGAGTCGAGGAGGGCGACCAGGACCGAGTTGGAGTTGATCTGGCCAGGATTGGACGGTTGGGATGAGGCTGATGGGCGAGGGTGGGGCAATGCGGAGGAGATGGAGAGGAGGGAGATGAAATAGAAGGTCGTGATGAACTTGGAGAAGCCATAGATGTGGAAATCCATGGCCTGAAATGGAGGGGGAGAAACCAGAGCTGGTGGAGATGTTATGCTGTTCTTCTTTCTCTTTTTCTTTTGCTTTGGGTTTGCTTGTTGAGAGAGAGAGAGAGAGTGGTGTTGTGTTGGGGGTTTGTGCTCGTGATAGTTTTTGTGAGGATTAGGGAGGTGGAGTATTAACTGGGTTTTGAGTGCTGCGTCCGTTCCAGTGGGATGGAGAAATGGACACGTGGCATTGGTGGAGGACAGTCTGTAGTGGG
>BMK_Unigene_030794
GAGAGAGAGAGAGAGAGATCAACTCATCAAAACAATCAACAAAATTGCCACTTTACCATACAATTAATTAAGGGCTAACATTGTAATTTCTTTCAATGTCAAATGTATGCTTGAACTGTGAGAGAATCTGAAAGTTTCAACCAGGAACCCAAAGGATATCTAAATAGCATAGTATCAATTTCTGTTGATGACACTCCTGGTCTACAATTAAGTAGATCGGTTCTTCTCTACCCTGATTGCTAGAGGAGCTTATTAAAATAAAAAGAAGAGATCGACCAAAGACTTCTGCGTACCTAGAACCTTCGAGACCATGATCATATTCATTGAACTTCGTCCGTATAATCTTGATCCTACTCTCAGAAATGGCCTACTATAAGACTAAGATATTGAGACTTAAAAGGTTTAGCTAGAACATTGATGATATAGGATGTTCTCTGTTCCATTTTTTTAAAAAAAGTAATAATGAAATAAAGCTTTAAGAACATACTCAATTTAAACAACTTCAAGTTTAATGGATGCAGTAAACAAACATAAAGACCTAACATGAAAACATACCTCCAGACCACCAACCATGTTCAG
>BMK_Unigene_030795
GGTCACCAATGAGGACTGTAACCTACAATAACCCCAATTATGCGCATGGGTTACACAACATGCAGTGTTAAGGGACTCTTACAGATTAAAAAAAAAAAGTCTTCACATTTGGACCCAAACAATATCCCTTTTTTTTTAATATATTCAGAAAAGGGAAAACTAGGATTCTCTTCAGCTTCAGTATTAACGATGAATAACAATGGATGCATCACTGTTTCTAAAATTTCCAGATCTAACCATACCAGTCACAAACAACTCGCAAGCACCCACATAATAACTTGGGGATAGGGAAAACATATGACACCCAACGTAATTTCTGGACCAACCCACTGGAATCCATTTGAAAAAAGAAAGTTTTAAATCTATGATGCCAGGAGCCGGGGTAGGAACTAGTCATGGATATAGAAGGGACACGGATACTACGTATAAAAAGAGAAGAGTATCAAATACAATGCGACTTGATGCATTGCCTATTTTTGAAGTATCCTGGAATCATTGATTTAAACCACTCATGAATTAGGCAACAACAGAGCGAACCTTGAGCATTGGGTCGAGTTAAGCAAATCACTGAGTTCTTATGGTATGGCAAATACTACTACCAAAGGTATGGACATACCCTCTTTCCAATCTTTGGAAAC
>BMK_Unigene_030796
GTGAGAGATGCTCTCACAGGAGCACCTCCCTATATATATTATTAATAAAGATGATTGCTATACATAGCTTTTTTTTTGGATGGTCTATACAGAGCACCAATATAATTCTGAAATAGAAAAATAATCTGCATATATGCAAAATGAGATAGATATCTTCTTTGTCTCATAAGCCATAACTAGCAACTGTGAATCAGAACATATCACAAATAATGAATGGTGATTAAAAAAAATGCCAAACATGACAACTGATATCTAGCTTCTTATTTTGGTATCTAGCAACTTGGTTCATAACCAGACTTTATCATGTCCAAAAACAAAAGTAGTGGGATATCTGGAGGGTAAAGAAGCCCCCAAACACTGCTTAGGCATCAATTCAGTGTCTGCCAGACTAGGGCCAGGTCTACAAATCCTAGGATCTGACCAATAATCAAATTAGATCCAGGTCAACATTGATTGAACCTAGACACAACCTAATCCAAGTGTTACATTCAATAAATCATGCAATTTCAAAATTGAAAGAAACCTTCAAATTAGACATACCAAACCCTCTAATCAGGCGCACTTTCATAATGAGAATTGAGATCGCCAAAAGAAAGTGACAGAAAGAGAATGAAAAGGTTATACCACAAGGACGCCACAAACTTATTCTCAAGAAAAAGAAAAAAAAAAAGTAG
>BMK_Unigene_030797
TTGTGTATCTGAATGGTTTGAGAGGGAGCGTACATGCCCATTGTGCAGGGCATTGGTGAAACAAGCCGACCTGAGATCATTTGGGGATGGTTCAACGAGTCTGTTCTTCCAGTTATGCTGAAAATGGGTGCACACAAAGTAGAGCAGGCAGTGTGCTCTGCATCCAAAATGCCGGTTGAAAATCTGCTCAACCATTTTGTGGTAATGGTCATTCCTGATGTATGTATTTTACTGACTATTAATGCTTATATTTATTTTATTTTATTGAGTAGTTGCTGATATCTAATTATCTAGGTGGATGGTCCTTGTGTGCACATGCTATGCTGTCTGTCTGTCTGTCTGTATTCATTGGTTGGGGTTGTATCTCTCATGGGCCCTTGACGGCGGGATTTTTTCAACTGCAGATGGAAGGGTTGTGTTTGTGATATAAATGTCTCTCCCTCTCTCTCTCATATGTGACTAGGGTACACACAGTAAAAGGCTGCTGATAAACAATGAAACTTGGCATACAGTGTCGATAATTTTGCAACAGTGGTCATTTTCGGTGGAAATACTTGTGACAATTGAATAACATTTTCTTTCTTTTGAGGAATTCTAGGAAGAAAGTCCGCCCTGCTCA
>BMK_Unigene_030798
CCACGAGCAAATCATCGTTAGAGATTTCTCTATATAATAGTGCCACAAAGTTACACCACGCAAGGAGTATGAAAAATGCACTCCAAAGGGTAGGAGAGTTCGGACCCGCTAACCTACTACAAATACCTCTTCCATTCTCATACCAAAAAACAAAAAGACTACTACAAAAACCCCACACAGACCATATGTGGTGCAAGTGGGTTAGAAAAATGAACCACGTACAAACTAATCATCAACTGGGCTAATTAGGACGGTTTCGTAGATTTTACAGACCATCATCATCATCTTGACCCTTACTATTTAGGGCTGATTCATCATCATCATGTGTGGGAAATGGAATGATAGATATTATTACATGCAAGGTGGTGGAATCTGGGTCCCACTGTATGTGGCTTTGACATTGAGGCAGGTGGATTTGGCAGCTGATGCCCCAGCAGTATAGTCTAGATGGATGTCATGGAGCTTGACGTTCTGGCATGGGATGCCTCTGCTACAATGAAGGGTCACAGCCACAGGAGAAGATGAGGTTCCTCTGATGTTGGTAAAGGAAATGTCGCTTATCTTGACTCGAGAAGGCGCCGAAGAAGAACAAGACTGATAGGGGCAGTAGCTCTGGTCGATGATGATGGGGTTGCCCACATTTTTCATGACGATGTTCTGGAACGTCATGTTGGAGACTGAGCTGCTTCCAGGTGAGTCTTCCCACGTCTTTATCCTTAGCCCATTCATGGTCCCTGAAATAGTACTATCCCTCACCACCAGCCCATTCACATCCCCTTCATTCGGATATCTCCCTAAACTCCCAACACTGATTCCATGACCTGGTCCGCAAGTGATTCCACTTAGAGTAATTTGAGAGCTGCCATGTCCCACAGATATGCAGTCGTCGCCCGTTCCAATGATCGACGAATGGATCTGGACGTCCGAGCAGCGTTCCAGGTGAATTCCATCAGTGTTGGGGCTGTCGGCCGGGGCAGTTATGTGGAGATCACTCGCTCTGAAGTTCTTGCAGTCGACGATGCCAATGTGGAAAAACATGCTGTTCAAGGAGGTTATGCCCTTCACTATCGTATTTGTCATCGCTATGAACTTAATTGACTGAAGAAAAACACCATTTCATCTTTCTTGTTAGCTTCTCCTCTACCCCAGAGAGAAGAAGAAGTAGAGAGAGAGAGAGAGA
>BMK_Unigene_030799
AGAGTGATTAGAGGGCAGGGGACTTTTTTTTATCATGCCAAACATCAAGAGAATTTTTTTTTATAACTTCAAATACTAACGATCCTATTATTCCTCATCGCACCCAAGGTCTACTTCCGTCACCAATTGGAACCTGGGTACCAAAAAAAAAACAATTTCCTATATATGATCCTTACCAAACTTTTTAATTATAAGAGATTCTAAGGAAGGAGAGTTGGTCAGAGAAATTAGGAATATGTCAGTTTATTTATTTGAACTTTTAATTATTATCTTCTCTTGTTTATATATTGAGAAGTTTGGGTTAATAAAATCTACTTGATTTCCACATTGACACAAACTCACGCCATATATACTCATTAGAAGAGGTCCCTAGCCAGCTGAGTGGACCACAATTTTCATTTCATGGGCGGGGGTGAAAACATTTTTACAGTTTTTTTTTCCTAAATACAAATTCTGACTACTTGGAAGTTGTAACTTTGCAGTCTTATACAAGGTAATTATAGGTTGCACGGAAATTGATATGGTAGAAAATGTTAATTTAAAGATCAACATATATATCGGATGTACTCATAATATAAATCAGATAGACTCATATTATGACAGATTAAATAGCAGAAACATTAATCGAATGCAAATTGCACACAAGATTCGATTGCGAATATAAGATTTGTAACAATCCCCTCGTTGGATGGCTTTGCTTTATTTGGGGAATTTTTACACCCCTATTTTTCTTCTTTACTATATGATATCATTGGAAAAGCTAAGGATTGGTGAAGGGAGGAGTTGGAGTATGCCTGTAACCCTTTGTATAACGGATTTTCTATTACAATTCCCTTTGCATTATAGAATCTCTCTCTTAGGCCTTGTTTGTGTCATTAAAAGGATTTCCAAAAGAACGGTAGGACTCCACTTTCCTTTTTTGCAAAATTAAAAACAATCTTTAGTTAACCTTTTGTGGTAAAATAAGCCACATAAAACAACTAAAAGGCGTATTGACCAAATGGGGAATTCTCGCTTTCACATGTGCACAAATGCACCCTATTTGTTTTAGAAATCACTTGCATTTGTCAAGGTTGGAAAACTCATGACTCAGACGACTCGTCCAACCATGCTTTTCATATTTTGAAGATACATCAGAGCATTCGTTCATGACTTTCTATAGGTTCTCCCTTACTATGGTACTAGAACTAGTCATCGTGCCAGATCCCCTATAATTAATGATGATTACCATTCTGACCTTAGCAATCTTCTCTGAAGAAATGGTACAGATGTAACAGATTTCGCTACAAATAATGTCAGCAGCATTATTAGTTGGATGCATCTGGAAAGCACTAGCCTTGGTTTTCTTCTCCCTCCACTTATTCATGTACATAGTTAAACAGCGAAATCTATTTCCTCAGCTCTTTGTATCATAACCACCCCTCTCTCTCATGCTTTGATCTTGTTCAGAGAACTCAGCAAGCATATGAATATCCTATGTCTGAAATATCTGGCCCTTGGGCAAGCTAGAGGACACCTTTTCATATTCTAAAGATACTTGCTACTAGCACTATTCAATGCTAGATTCCTTGGGAAAGTCCTGCTGTAATAAACATGGATCAACATAGTAGCTGCTATGTAGCATAGCCGCTGCTATATCGGACAAAGCGGCCAAGACCGCTACGCTACAGACGACTTAGCACCGCTAACAAACGTAGCGGCCGCTACAAACCGCTACGGCCGCCACCATCCACAACTGTCCTGCAACAAGCAACAATTTACGCTATGGAGCGTGATTGACATCTATTCTGCATAATTTTTTAAAACACATAGTAGAGCTTCTTTCTTCTTTTCTTCTCTTCAAGTAACATTTCTATGCAACTTTTCTATCCTTCCATGCTTAAAAGAAAACTA
>BMK_Unigene_030800
GGCTGATCCAGTGGGTCGGGTCCGTCAACCCAATAGCTCATGGGTCTGGCCCAGCTGGCTTGGGCCTGGCTCAACCTGCACCATCGCCCCGGAGAGGTGGGGTAAGGTTTCAATGATGATGGTAATTAAAGGTGACGCATTAATATTGCATTTGATTTATTAATAACAAAATGTATCATTAAAACTAGTACTTATGAGCTATATAGTGAAGGGGAATTTTCTCCGACAGACGTTCCCACATGCATATGTGACGGTCGTCATGGTTGGCACCTTTATATTCAACAGTCCTGTTCATTGATGGGCCCACGCCTATTTTACCATCTGAGTTTTAGCGTCCACATCCATACGTTTCCACGAGTGAAAACTTTGCATATAAAGAAAATATGAATGCTCTACTAAAATTTAAAGAAACATGGGCATTATGATGGTTGGTGTTAAACACAAATATGAGGTGTTAAAACAAAGCACAACTTCTAGAGGTCAGATAAAGTGATATGCCCCTACAAATATAGTACATTGAATTTCATGTATTAATATTACATTTGATTTAATAATAAAGATGTATCTTTAACACTAGTACAAAGGTGCTATATAAAGAATATATGAATGCTGCTAAAATATAGGGAAGAAGTGTAGTATTAA
>BMK_Unigene_030801
AAAAAAAAAAAAAAAAAAAAGAATCTTTGGCTCTTCGTTTGAGAAACATTGAAGGACTAGATTACAATGCTTGTCTAAGAAAAAAAGATTACAATGTTTGATTGAAGCCCTCTCAGACTGTTCAAATCACTAGAGCAAATTACGCTAAAACATTTTGATAAAATGGTCTGAAAAATATAATTTACATATACACTAGTATTACACTTCCCACCCCATGAATTATTAACATCCCTACCCCTACACCAAACAATACAGTCCCTACTGATTTGCAGAGTCCCAAAACAGCTTTCAGTTCTCTAGACATGCATCGAGGCAAAAGTAAAACTGAGCAGCTGGGCACTGATCCACATAAACAGGATTCTAGGTGCTTGCTTCCACACTGCTTAAAGGGTCCATTGTGCAGGGTCCGAACAATGTGGTCAATACCTTGATGATAAGTTACAAAGCAGCTGGGCCTGCAAAGATAGGTGACCCAACATCTACCATCAATGCGCAAAAATGCTCGGAAACCAAACTGCCTCATAAATATAATCACGACTCATCTGAACTAGAAGAGGCCTCACCCATTCTTCCTCCGATGTTCTCATCATCACTGAAGCTGCTTTCAGTGCCATCACTTGAATAGGCCCCAAAATCATCATCTGTGACTGCATCCGCCTTTTGCCTCTTCCTGACCTCTTTTAAGACTCTGCCTTGCAATTGCAGCCGCCTGCGCTTTCTGGCCTTCCGCTTGCCTTTGGGGAATTCCTCTCGGTGAGACTCAACACTCTTGCCTTCAATCTGCTTCAAGGGCCTGTCCCTTGCATCTTCATCCTCTGATTCAGCTGCAGATGTATCAGCATCAAGCTTGCGCCTCTTCCTGCTCGAATTGGTCTTAGGTCCACGATCAATAAGCTGAGCCCATTCGTTCCGGTTCCTCAGGCAATCAAGAACCGCTTGCGAGTGACTCGAATATGCATATCGCTCTCCATTAACCTTTCTCAGATTTTGCCAGTGCGGAAGGACCGCATTGCATAGCTCTTCGTATGTCATGCGCTTCCCCTTACTCATTATCTCAGCAATCAGTCCTGGCAAAGTACGTGTAGAACCAGTAACTCCACCCCCATCATCATCTGAGGTATCCCTGGGCGAGCTACGCATGGATGACAAAGTCTGGTCATTAGCCTCTATAGAGGAAGCAGGCCCACTGTTTGAAGGTGTACTAGACACAAGGGAAATACTCTTCTTAGCACAAGCTCTAGTATCAGGAGATCTGTTAGATGAGTCCCTCTTAGGCAAACCATCAGATGCAAGGACAGAATCTCGTCGTCTCTGATCAGGGGAAGATGACAATCTGTTTGCCTTTTTGGTTTCATCAGTTAGCTCTCGAGCATTACGTGAGTTATCTTTGCATGTTTCTTCTTTGTTTTTTCTCCTTGAAACCGAAACATGATCCTTAGCTCCAGAACTAGAGGTACGCTTGGCCAGCATGCTTGTAGCAGTTGGAGAAGACAGCTGAGGTATGCTACCTGTGTGGCGCACACGTGGGACACGGGGAACTCTAGGAGAGCTGTTAAGTTCTTGATGCAACAGTAATGCAAACTTCTCATCACTCAATGTTGCTGAAGCATGAACAGGTGCAGGTGGTGGGGGATGCACTGAAGAGGAATGATCGAACTCTTTAGATGATTGCCGGAAACTTGACTGATTTATTTTTACATTTTTTTGGTTTGAGCTTAAAGCTAACTTGTTTTGTGAAGTAATCTGCATCTGAGACAAACTAGAACAGTCGACAGTGCCCAAAAACTTTGCTACATTCTGGGCAACAGATTCTTCAGATGAACAAGGCATCTGCTGCACCTTCGCATCTGGCATCGAATGCTTAGAAGTAGAAGAATGATAAGTCCTGCTTGAATGTGGTTGTTTCAATCCACAATTTGCAGGGCTCTTTGGGCAGTCTTTAACTGGTTCTGGCACCTCTTGCTTGCTTACATCCCTTGGCACACTTATTGCCACATTGTCTTTCTTATGGGCAGTGGATAATTTGATCTTCACATGCGGCTTACTGGAATGGGTAGGTTTTATGGCTTCTGGGGATAATACAGTTCTCATTGATTTACTATTACCTGAAATGGATGGCTTGGAAAACACTAAGGTGGATGAAGCAGATTTTCCGATGCCCACAACCAGCTTACGCAAACTGGGTGCTGCAGAGATTGGGTTTGTAGACCCAAACCTTGATGGTTCTTCGATGTATTTGGCACCATGTCGAGATTTGGATCCACCTTCCTGTGCTGTCAGTGGAACTGCCGACTCTGGTACACAGTGCTGAGGTTTGCAAGATATAGAAGTTGTCCCCTCTTTGATTGTATCAGGATAGCTCACTGCTTCCAACACCCTCTCAGCATCCTGCAAATTGTGCTCTGCAGGTTGCAAATTGCCTATGATTGTCTCATGCAACTGAAGGTCCTTGGACATTTCCTCGTCAGACCTCACAAAATGTTGCAGTGAGTTGCTCACAGGTACAGGTTTTCTGTCACCAACAGAAGACAGGAACTCTGAATCCACTGTAACCTGGTCATAATCTGCTTCTATCTTTGCTCTAGAATTAGTTTGTGCAGAGCTCAGAGAGACTAAGCCATTCGAGTCTGGAAGCATGCGATTGTCGTGCATGTCCTGAGCATAACTCCTTTGATCTCCATCGGGAGGCTTTGATGATATCTTGGAGTCCACTGCAACACTGGAAGAATCTCCATTTAAATCCTTCATATTATGGCTCTCATCTTTAAGATGATTTAAACCATCAACAGCTGTGCTAACATCCTCTTCCTTCATAGAAACTTTGGCAACACCATTCGTTTCGATTACAGGGATTTCAGAAGCACCAACCCTCGGTGGAATCCCATTCTTCACAGGAGCTTGCTGGTCAACATTTTCTACTTTCACTCGTGTCTCTGGTGAACTACAGTCAAAAGGCCCCTCGCTGGCTATCTCTGCAGGTGCCTTCACAGATAATTTGCGCTCGAGGTCAAGGCTGTTAACAGGTGCTTCCGAATGACTCTGACAGTTAGGCTCTGCAAATAAGGTTTCCTTCTCACCTTCAGTCCTCATATCATAGTAATCTGTAAAATTTCCAACCTTGAAGTCTTCTTGCTCATCAAAATCCGACTTAGGAGCATCAGTTGTGGATGCAGACCCTACTCTCTTCTTATTGTTCAACTCTTTATCAGCACTTCTAGACTTCTTCTTCCCACTATCATCCTTGGATATCGCCGTCTCATCCTTCTTCCACTTGCCCAGATGAACCCCAGCTGGCCGGAGCCGGTTCCTCTCCTTCTTCACGCAGTTTTGCATCCGCCCACTGCTCAAACCAACTTTCCCCCAATCCCTTCTCTTAATTTCCTTGGTAGACAACTTCCTCTCACAACTCTCTCCTTCATCAAGCCCTCTGAAACCACCGCTTGCCCCGACCTGGGTTGCATATGGGACAATCTCCTTCGACAAGGAGAACAAAACATCAGCTCCTCTATCCACCTGATTCTCGTTATCCTCTTCAGCTCTCACAGCATTGACCCTCTGCGTCTCCACCTCCTCATCCTTATCCTCCCAGCAAGGAAACTCCTTGTACTGAAAGTTGAACTTTTTGGGCACATATCCAGTGCATTTCCACAGCTGTGGCGAGAAAACCGCGGATAAGCCCTGAAAAAGAGCAGGGTCGCCGCCCGGGACGCCCTGGACATGGACCCGATCCTCCATGGGAATTTCAGTCCAGAGCCTTTTCAAGGGCCGGGGAGGGCAAGATGGTGGCGGCGCAACCGATGGCACCCGACCATCCATCCGCATGGTCTTGGTCGGGAGCTCGACGAGTAGCTGCGCAACCTCAGTCTCCTCGCTGTTGACGTTCCGGCCCTTCTTGCTCTTGCACTTGTCGCAGGCGAACGACGGCTCGCCTTTGATGAACCGCGAGCACCGGGTGTGGACCCAAACGCCACACTCATCGCAGTTCACCATCTCCTCCCCGTCGTCGAACGTCACCCCGCAGACGCAGTCCACCGTCCACGACCCATCCCCCCAGTCGTCTGGGGGATCGGAAATTATCGGCAACCGCTGCTGAGAACGTCCTTTCATTCTTTCCTCCTCTTCTCAACCCCAATTCCAAAACCCTAACTGCAACTACAAACCCCGAATTGGAAAAACCCCAACCCAATCCCCAATTTTCATTCTTTCCGCATTGAGAAACGAGATATTAAAGCCCTAATCCTAATCAACGATTTCCAGTAAGTTTGATGGATTCTTCTGTTCCTGATTTCGATCTTAAGCTTGAAAACTGGAAATTCTAATCGGTTTCAACGAGGAAAACTCACCTCAAAGATGATTGATTTCTGAGAGTTGCAGTCGGATTTGGCTCTTCTCTTCTCTGTCTTTCCCAACGCTCTCTCTCTGCTTGCTCTTTCTGTCCGTCGCTCTCTCTCTCTCATCTTTCTCTTTCTATTTCTCTTTCCATCTCTGTCCACACGTAAAATGGCTTCCGGCACGCGGAGCGGAACCGAAGAGTAGAAATGGTTGTAATTAAGGGATGTTTT
>BMK_Unigene_030802
GGGACCCTCTCATTTCTTCCTTCGTCTTGCTTTCTCTTTTTGTTGTTGCGTTTTGGCTTCTCACTCGCTATCACTCGCTTTCTGAAGCGATCTGTTTAGAGGGTCTCTCCAGCGTACAGATGTCTTTATATCTTGGCAACGAATATTTGTATATTGTTCGTTGCGACTTTTGTTTCCTGTATCGTGATCGACTGATCGTTTGCGGTGTTCTAACCTATTTCGGCATTGGACGTGATAGGTCTTGACTGTTTCTGGGGTATTTGTGAGAAGATAAATTATTTAGACTGGACACTGGATTAATATTTGGCAACAAAAGATGCCATGAACATTTATACAGAAGGAATTTATATTTAGTTTTGAGCATATTGGGGGTTTGGGGCTTTCTAGCATTTGAAGAAGACAGATATTAATATTAGATTAGTGGTTGGTAATGGCAAACTTGTCAAAATTCTCTCTCCTTCCGCCGGGATATCGTTTTCTTCCATATGATGTTGTGTTGGTTCTGCACTACCTGAAAAGAAAGGTCTTGGGAAGGCAGTTTAAACTTAAAGGAGATATTCCTGACATTGCTTTGAACAATTATTCACCTTCGGAGGTTCGAGAAATGTCTTACCCGAAGACCAAAGACCTGGAGGGCTTTTTCTTTTGTTCTCTAGGTAGTAGATATTCAAATGGGCAGAGGAAAAATCGCTCTGCTAAATGTGGATATTGGAAAGCCACTGGAAAAGATAAAGCCATTTATAATAAATCTCATAAGGTGGGGTGGAGGAGGACTCTGACATTCCATAGAGGCAAGGCAAAAGGAAAAATAACTGATTGGCGCATCCATGAATATAGGCTTGAAGACAAGGAGCTGCCTATTGCGAGTAACTATCAGAATGAATTTGTTGTTCTGTGCAAAATCTTTGAAAAGAAAAGCCGAGGTCCAAAAACTGATGAAGACTATGAGTCACCATTTGAGGAGGATGCTGATGACTCTGTTAATGGTGACGATGAAAATGGTTCCTCCTCGGTGTCTTTATTGCCTGCCATCCCAAGTTCTTCAATCGGGCCAGAGGAGGGCCAAAATGCAGTGGCAACCATCAGTACACTCAACTTTGAAAATAGACAGGACACTGTATCACAATCTCTTCCTCCACATACTGCAACTCGCACTGTCCCTCAGCATCATCCTTCCTCTCCTGAAAATGATGTTCATAAATTATTGCTTACTGTCTCTGATGAGGACGGTGATATTTGCAATGGAGGTGGTAGTAGCCAGGTGGATTCAGTTCCAAACAAAAGTACTGGTGAAGATGTGGATACTCCTGAGATTGATAAGAATTTAGAGGACATAATTGCTTCTTGGAAGATGGAAGTGTTGTCTCGAGGGTTACCTGGAGAGTTCCTGGAAGAAGAAGATCTAAACAAGCCAATGGAAGATGAGGAGGGCTAGTTCGAGTCTTAGTTGCAGGAAACTCCTATAT
>BMK_Unigene_030803
ACACTCAAGAATTTAAGGCAAAAGGTAAATGTCAATATTTAATATTTATTTTTTCCCTTTGCAACAACTTTTTGTTGCTAAGAGAAGTGATCTACTGTAAAGTTATATTTTACATTCGGCAGTGGGAGTCTTATGAATATTTACATGGTGGAATAGGAGGTTATCATAGTCTTGATGAGCTTAATGGTTTGAAGAAGTGCCTATTACTCAATAGTTCAATCTAATAAATAATTTACCAGGCTTTGGATTGAAGCTCTAGGTTCTTCAATTATTTTGGTAAGAACCTTGTGGGATCTGTAGCGGTGTCTCTCCTCTTATCTATGTGATAGGTCATAGGATGTAATGTTTGTTCAATTATTCCTTTTTCATCAATTTATCGTTACTGAAAAAAAAAAAAAACTTGTGGAATCTATAGCAGCCCATTATTGTCATGTATCATTCATTGGCTTTTGCACTGACCAGTGCAAAAACGAAATTGTCCTGACCATTATCTCTAAAAATATGTTCTCTTTACATAGCTATAGATTGTTTGGAGTTTTAGACTGTCAGCCCTGATTTACTGTTGATGCAGAATGAGCAAGCGTTGGCTGGA
>BMK_Unigene_030804
TTTTCTTTTCTTTTTTTTTTGGGTAGAAGATAGTAAAGTATGTTAAGGCATGTAGACATGGAATACAAAGGAAATAATCAATCCATCTTTACAAGCAGCTGGCTTTATTTTCCTCCTTTGATGATGGAATTAAGTAGCTGCAATAAATTTACAACGGAAGTATCAAACAATTTAAGAAAAGATTAAAAGAAAAAGATGTTAAAGGGTTCAAAATAAGATAACATACTCCATGCACAGGGAAGTAGGGAACTCATGATTCCCACAATTCTCATTGCTTGTGGAAGAAACAGTCATGACAATCATGGCATCAAACATTTTTACAAACCAGCCAGCTAGCTGATCTAGGCTACAACAAAGGAATTTTTTTTACTTCAATCAAATTTCGTGCCATCTTCTCTTCTTTGCCATAAAAAGTCCCACTGAAGCCCCTCAATTTTATCAGCAACTAAATAATAAAACTTATTATCAATCTATTATGGGTTTATAATACACTGTCTGCCAGAATACAAGTAGAAAACCTCAAGCAGAGAATACCCTGAACATTATGAACCATTTCTTCTTCCTTTTTTTAGTATATCATTTTTTAAAAATTTACCATACTTATAATAATAAAATAATCACCATCAAGAGAATATGATCTCTTTAACATCATATAATGTAAGTTTTACAAATTGTCCTGTAACAACATCTTTTGTAACTAGACCATGATTCGGCATACACACATAGAGCATGCCTGCACGTGCGCAGAGAGAGAGAGAGAG
>BMK_Unigene_030805
TTGGGGGGGGGGATGGGGATATGCCTCGGCTTGGCTCAACTCGGCCCATGAACAGCCTTGCTTGGATACATGTCAATCATGGGGGTTTGTGGGATGGCAACATCTATCGAATGGTCTTAGGATGTCCCAAAAATCAGCAAAATCAGATATCATAAGATGGGACTTTTGAGGCCCCAAAGATCAATACTAATAACAATTTGGAAAAAAAAAAAAATGTTTTCACTTTTCAATCCAACACTGAGTAACCTCTTATAAACGTCGAATCTGGGGGAGTGAGAATTCAAAGGGGGTTGATTGCCGATTCATTGTATGTGCACGCGCATGTGAGGAACAGGTTTCCTCTAAAGAATCCTTATATAAATGATAAATCATATGTCTAGCAAAATTACCCAGGGTAGTCCATCTGCTATTCTGCTATCATGCAGTTAGCAACTTGGGCTATGGGAACCACTTGGAAGAACCTATTTTCACTTTTACCCTCTCACAGCCAGTACTGCCCATGAGTTGGAAGTTGGCACACACTTTTGTGACATTCTAGACTTTTGCCCACCTTTGGACTGATCATGCGAAAGACACAAATCAGACATTTAAAATATCCAACTTTTGTTC
>BMK_Unigene_030806
TCGGTTTTTACCGTTCTTCTTTTATCTCTTTCGTTGGATCTAAAAACTCATGCCTAATCTGCAGTAAGATTTCCCCCAAATTCTCAAATAATCTTTTCTAGGGTTTTGATTTCATAAGTTTTGCATTCACGCTCATGCCCTAGCATTGAGATTCCTCCTCTCATTTCCACTTGGTGTTCAAAACTAGGGCTCATTTGAATTGTGTTGAATTCTCAAAAGAGGAGGATTAGGGTTTCAAATTCGTGTATTGAATAAAAGAATTGGGGCATCGTTGTTCTGTAATCGGGCTTCAGAGAGACCGTCGATCCGTCTCAGTTTCAAGGGATTTTTTTTTGGGAGGTTTTTTGGACGGTTGGGATCTGCTGGCTGGGAATGCATAGTAACTGAGGGGTCCTCTACGCGTGTTGTGGAGGATCCCTGTTGGAAGAAAGCTAAAGCTGGGATCTTTTTCGCATTTTAGTGTGATTCGTTGAGGAGTGTTGGATTTAAGATGGTTGTTCGAATTGGGTAGTGTTGATTTTGCGACAAGGTGGGAGGTTTTGGTATTTATTGTTTTCTGGAAGATTTGAGCAGATGTTCTCTTCTGGGACGGATTCTGTTGGAGAAAATAGCGGTGTTTCGGGATCGGATTTGATTCTGACGCGGTTTGTTTGGCCCTATGGGGGGAGAAGGGTTTTCCTTACTGGCTCCTTCACAAGGTGGTCTGAACCTCGGCATATGTCCCCAGTGGAGGGTTGCCCTACTGTATTCCAGGCCGTTTGCAGTTTAACGCCTGGTCATCATCAGTACAAGTTCAATGTTGATGGGGAATGGCGGCATGATGAACAACAACCTTTTGTAAATGGGAATTATGGGATAGTGAACACACTCTTTCTTGCAAGGGAACCAGATCCAATTCCTGCAGCCTTGAGTCCGGGGACACCCAGCTTCAGATCAAACATGGATGTTGACAATGAGGCCTTTCAGCGTGTGGTGACCGTGTCAGATGCTACCTTGCAGGAGGCAGCACCAAGGATTTCAGAGGCTGATATTCAGATCTCTCGTCATCGGATATCTGTGTTTTTATCTTCACATACTGCTTATGAGTTGCTTCCTGAGTCAGGCAAGGTCATCGCCCTGGACGTGAATTTACCTGTGAAGCAAGCATTTCATATCCTTTACGAGCAGGGAATTCCTGTGGCACCTCTTTGGGACTTCTACAAGGGACAATTTGTTGGAGTCCTTAGTGCATTGGACTTCATATTAATTTTGAGGGAGCTTGGGAATCATGGGTCAAATCTGACAGAGGAAGAGCTCGAGACACACACAATATCAGCTTGGAAAGAGGGAAAAGTACAACTTAATCGACAGCTAGAAGGGCAAGCTAGAACATTCCAAAGGCGTTTGGTACATGCTGGTCCATATGATTCTTTGCAAGATGTAGCTTTGAAGATTTTGCAAAACGAGGTCTCCACAGTTCCAATCATTTATTCTTCTTCACATGATGGGTCATTTCCTCAGCTTCTACATCTTGCATCTCTTTCAGGAATACTCAAATGTATTTGGAGGCATTTTAGACATTCTTCAAGCTCCTTGCCTATTTTGCAGCAACCTGTCTGTGCAATTCCTTTGGGCACGTGGGTTCCAAAAATTGGAGAATCTAATGGACGGCCATTAGCAATGCTAAGACCCAATGCTTCTCTTACTTCAGCCCTATCTTTGTTAGTCCAAGCTCAAGTTAGTTCAATACCAATAGTTGATGACAGTGACTCATTAATTGATATTTATTCAAGAAGTGATATCACAGCTTTGGCAAAAGACAGGGCTTATGCTCAGATTCGCCTTGATGAAATGAGCATCCATCAGGCACTACAACTTGGACAAGATGCAACATCTCCTTGTGGCTTTCTCAATGGTCAGAGATGCCAAATGTGTCTTCGTTCCGATCCCCTACAGAAAGTGATCGAGAGGTTGGCAAATACAGGGGTACGACGCCTTGTCATTGTGGAAGCTGGCAGCAAGCGTGTTGAAGGCATCATATCATTAAGTGATGTATTTAGGTTCTTACTCGGTGTTGGATAGTCCAAATCGCTGGCAGATTTCTTGATGGGGTCGCACACAAGATCAGTACCTTTTGGCACTCAAATTGACTGCTACTTGCCCGTGTATGTGTCAGCTTTTTATGGTTGATGGATCCTTTTCTTTATCATTGATTGGATGGGCCTCTATGTTTTAGAGCCTTGTCTTTTAGTTTTAGGATGAAGGGCTACAGGAGGAGGTCTGTAAATGAGAGGATATGTAATTTGTTTTTTCCCTTTTTACTCCCCTAAGTTATTATTTTTCACTCTTTGTGCTTCTAATATTTTGGAGAGAATAAACATGGATCTCTCCATAATTCTCTGAAAGGAAATTAACAAGGAAATGTTAAAATTCATGTGAAACTGGTTGCTTCAATACCAAAATCTTAATTGTTTCTAAAACTGACTACTAGGTATGGTATGAATCTTAT
>BMK_Unigene_030807
CGCACATTAAGTTTTATTAACAATTTGATAAAGAAGAGTGTTAAATACAATTGTAAGTCAACCAATAATGGGTAATGACCCAAGATTAAACAAAAAAGCGTCAATTCATCATCCACAGTGTCTTCGTCTTCTAAGTTGGACTCTCCACTAATTGACTCAAAAGGCACACTTCAAGTTGGCAAGCAAACCCTCCTTCTCAAAAATGCTCCAAGGCACCCTGCGAGTTGAATTCCTCTTTGAGCTCTCAGAGGTAGAAGAAGACTTTTTCACTCTACATAACATAGAAAAAGGAAAAAAAAGGAAAAACAGATAGAACAAAAAAACCAACACAAACAATCAGAAAATAAAAATCTATTCTTATTAAATGAAAACCACATCACAAAATATGAGATTAAGATGGGAGATCTTAACATCAACCCACATTCAAATGATAGCACATGAAACTATCAGTACCAACTGTTTCTGAGTTGTTATTAGAAGCATCATGTATGAAATAATTACTTCAAAACAAAAGGTAAAAAGTGTATGGCAGTGAAGTTGCAAGTTCTCAGAACAAAAGACGGCAATGAATGATAAAAAAAAGAGAGCATGTGTGCTTGTTTCCATCCACACCTTCCCCTGTATTTGAACGCTAACAACAGAGACAATGTATCCAAGATGGTTGAATGTAGCACAAGGAGGCATGAATCTACTAAGCAACAACATGAGGTGAAGGGCGAAGGACAACAACATGAGGCTAACCACCCATTAAAAAATAAATCTCAGAAGATAAATAAACAAATCAAACCCAAAAATTGGAAGGAAATGCAACAGATTTAAGATAATAAAACTAAGAGACGCATATTGAGACTGCAGAATACCGGAGCAAACACCATTAAAACTCAAATCCAGATCTCCAAAATGAATGAAAACAAGACAGAAAAACAAAAGAAGCCTAGATCATAAAAAATAAAAAGAAAACCTAAAGCCAAATTTGCAAAAGGAAATGTAGAATCACACAAAACATAGCAAGTTTTCAAGTGAGTGAGAGAGAGAGAGAGA
>BMK_Unigene_030808
TCTTCTTCTTCTTCTTCTTTTTTGGTGAAATATAAGGTCCACAAAAAGCCGTGTTTGGGCAGGGAGCTTAGGGGAGTTTTATCTATGGGGGTTAAGAGTGGTATATCGTTCTTGGGTGAATTCATAGTAAATGGAGTTTTTATCAAAGGAGAATTATAGAGGTGAGGAGTGAAGGATCTAGCTGGAAATATAAAAGGAACTATCACTTCCCTAGGAATTTTCTTTTTTTTTCTTAGTTTTTGGTAAACCCAAGGATGTAAATTACTAGGGCGATTGGTGAGTATCATTTGTTTGCTCCGTATTGAATTCCTATTTCCTAGGGAACCTGACTTAATTAGGGCACAAGCTTTTCCATGGAAGGAGGAATTTACCACATCAGCAAAATTCATGGAAGAAGAATTCTGTAGGAAAGGGTTTCTGTGGGTGATGAAAAACAAAACAAAAAAACATTCTTCAGTGAAACAATCCTTTTTGTTGTTTGGTGCAGCAGCAGATTCCTCGGCAAATAAATTAAAAAGGATACAAGATTAAACCCCAACAAATAAAATTACCAAATACAGAATCCATTTTGTTCATTGAAAAAATCCCAACTATTGGATCACACCAATCAAAATAAAATTAAATTAAATTAAAAAAAAAAACGCACTTAGAGAA
>BMK_Unigene_030809
ATCGTCATAATGGTCATTGTCGTCATCACTGTGATGTTGATATTAGTCTTGTCTGTATTCACATGCCTATATGCTTCATGGTCTTTCCTGGGCCTGTAGGCATATGCAAATGAAGCTGATGGGTGATTAGTGAGCTTTGAGGATTTGTTCAGCTTCTTTTCCGATGGTCTGATAGTGGAGCAACTCCTTGCGGTGTCGTGGTTACTTCATAATTCTTCTCATCCATTGATATTGCATTACATGTTCAATGATATTCAATTGCACCATTCCATGGATGTTTCCTCTTATCATGTGTTCGGGAGATGCTAATGCAGCGGATGCTTTGGCGAAGTCTGAAGTATAGAGAGTTACTTTAGGGCCGCCATTAGAAAATTGTATGCTCTGTTTTCTTTCTTGTGTGTTGCATTTTGGTATAGATCTTCTATACCTGCTTCTATATATGCTGGATAAAAAAAAAAGTTCGGTCAATGCATCAGCAGCTTGATCTTAAAACACAAATTTGAGGATATATTATGTTCATCTTAGCTGAGAATTTTTACTAACCGGCCAATATATCAGTACTGCATTCATATTGGTTCGTTTGGGCCCTTGTTTTACTAAAACAAATTTCTAAAATACTATCAGAAAATTTTTTTTAATTACTTTTAGGGTGTTCAATGTGTAAATAAAATAAAATAAAAATAAATGAGTCCTACACCACAACCAAAACCACAAATTATAAGTCCAAAATAACAACCCAGATCATCAAATTAAACATTGTTAAGGA
>BMK_Unigene_030810
GTGCTTCACTGATGCTGTTGACAGGTTTGTTTTGTGATTTCCTCTTTCCCTTCACTAGGAACTCAAAAACTCAACTCACCTTCTTGAGCCAACTCAAAGTTCAACCAAGTTCATGACTGAGTCAACCACCTCAAACTGAGACGTAACAGTCATGTTTTCTTTTGAGTCATTCAACTTGATAAGCCTTACACACCTGAGTTGGGAATTGGGTGTAAACTAATTAACCCTTCACAACAGTTCAATTGGGCTAGTGCTTGGCTTAGTGGAGTCTATGATAGAATCCCAAGCACAGCCATGAATCTGATGGTCTAATATTATAGGCTGGCCTATGTACCTCAAAAAAACTATGAAGCCTGCCTTTAGGCCCTATGGACCTTACAACCTGTCAAAAGCCAAGCCTGCATAGAACTGGACTTAAGTACCAACAGCTAATCCGGCATCTTGCGCAAGCCCTTTTATTTATTCTTTTACCCCTCCCTATTTTCAATTATCACATTTAACTCCATGCAATCAAGCAGGTCTTATCTATCATCATATAATAAAATTAGCATAAACAAATATATCTTGCTGAATTATTTTTTTATTCTGGATTTTTTTCAGATGGGAAATTAAATCAATAGA
>BMK_Unigene_030811
ACCCCCCGCTTCCCAACATTGCCCTTCAATTATTCATCCCAAGAAAGAAAAAACACCCCCCACATTAACCCTGTTAATAACCAGACCCAACCCGCCATGTCTTTAACCTAGATTTTCTTCTACCAATTATTTTAGTCCTTTGCTCATACTTGGACTACAATTAGATCCTAATGATTTCAGAAGACAAGAAAATTCTTTTCTGTTTCCACTTTTAATAGAATTAGAATCTAGAAATCAGGAAAGAATTTTATTGGCTCCCAAAATGATGAGTCAATTGCAGCATCAATAAACCTTCCTAGCAAGATACCAGATAGACCCAGATATCGAGCAAAGAAACCAAATTAAAAACCCTCAAGATATTGTAACCAAAAAGCACAAAATTAACAAAAAACATGTGAATTAAACCAACAAAAATAAAATCTGAAAGCATGTTCGACCACTATACAGGTACGTGATAATAAATGAAAGCCACAAATTCAAGGTGAATGAACAAGGAAGCATGCATAGTGTGAAACAGCTACGTTGAAGGAATTCTACAAAAAATGAAAAAAAAAAAAATACAGACAAAATAATGAATATATATATATATATATTCCATATTGTTAAGCACGGGCCTATGAAGGACTCATAGTGTGCATCATTCTATCCAGGATGGA
>BMK_Unigene_030812
ACTTCCTTAATGAGGTGCAAAAACAGAATGGCAGGCTCATAAAAGTTTCAGAAAACTAGATTACAAACATTAGAGCTTGATGTGAGACATACTTCCTTAATGAGGTGCAAAAACAGAATGGCAGGCTCATAAAAGTTTCAGAAAACTAGATTACAAACATTAGAGCTTGATGTGAGACATTAACATAGGTCAAATGGGATTTCATTAACACAAGGCAGTTGGCATTCAGTTTCTCATAAAATCAGAGAGTGGCACATACATGAAATCTTCTCTAATAAACAAAAAAGCAAAAAAAAATACATAGATTTTTTTTTTTTTTTTGCTGACATAGGTGGTTTAAATAGACATTTCGTCGAACATAATGTAGATAGATAGTTATGCATAAGTTATAACTAGGAGAAGATTAATGTGGCATGTACGGAATGGAAGAGAGAGACATTTCGTCGAACATAAGAACTGCATTCCTCAGACAATGCATAAAAAGGCCAGGATACTTTGATGGGCACAGTAGAGACCAAGTACAACGTAACGGGCGATCGACTAATCTCGTCCGTCGATCCTAAGTGGCAGAATTGATATCCTATAAAAGATTTTGCATTCCAGCATGGCAGTGGTCCCACATGGGTCCATAACAGCAATGCATGTGACCCACATGTTGGACAGATAAAAGTTAGAAATGGCTGCATAGTGTGTTAAAAAGCAACTACTGAAATGAGTAGCCTGTACTGTACTGGACCCAATGGATTTTTTTGGGTTTTGGTATGGGTCCAAAGATTGGACCAGAGATGGACTTTCAGGTTCCAATATGGCTGGATCCAGCTCAAATCTAGTCCATTGACTAACATTGTCAATGGGTCTCAAGTCTGAATCCACCTCCTGTATTTATGTAAAACAGTTGATAAAAAATGCAAAAATCTGTGTTAGATTGGCATGAGCTGTATTTGTTGAAATTTAAAGGGATATTGACCGTACGACTGATATTACATCTAACATTTGCCCCCACAATAATTGAAATTTATATATTTCAGCAACATTATTCATATAAAAATGGTGCGATATCGCACAAAATGATGTTACCGATATCGCACGGCCCTATTTTATCGTACGTGTGCGATATCTCACGGCCCTATTATATCGTACAACATGATGTGTGCGATATCTCACGGCCCTAGAATATTACATAAGGAAAATACTTAAACTTTAACCGCTCGGGGGCTCAGATCCAAGGGTAGCTCTGTGGGCAATATCCAAAAATAAAATAGAGAGCTGCTAATGCCACATCCAAAACTTCTTTTTCCACACCCCTCTATTTTAAGACCAACATACCCATATGTGAAATTATCAAAAATGACATAATTCATAGATTCCTACCTCTCCCAATTTCTCTCTACACTCACCC
>BMK_Unigene_030813
CAGACCCCCCATGCCACCCATGCCGCCCATACCACCCATGCCGCCCATGCCACCCATACCCATGCCATCCATACCGCCAAATTTCGAGAAATCCATTCCTCCTAAATCAAGATCATTTGAAGGTCCATTATCCTCATCTTCATCCGCCCATTTGTCCCAATCAACTTTTATGTAGTGTGGTGCCTTCCCATCACCACGTAGTAGTTTTTTCCACCACCCCTTCTCTGCTTTCTCAACCACACAGAAAATGCTCCTGAGCCCAGTATTTATTTTGCTTTCCTCTACATTCACTTTATCAAAAAGCTCCAACTTCAGCTCATATGGGTGATCTCCTGTTCCAGCAGTGGCATTGAAAGTGAAAACTCCATCTGGTTCAAGATTGACGTTGACGTCTTTTGCATCAGGTAATTGTACTGTAATATAAACTTTATCCTGTCTCTCTGCCCACTTAACCTCAGGATGACGACTCATCTCGGCTGAAAAAAACCCTAGAAAGAAAGAAAGCTTCCGACTCGGTGCGGAAACGATTCGACTCGGTTCGCTTTGGCGAGTTTTGCTCGAGGACTGAGATCCCCGC
>BMK_Unigene_030814
TATTATTGCTTAGGGATTAAGCCACTCCTCTACATAAGGATGTTTGGCCTCATTGTAAACAAAACAATGTATATCAAATGGTCTTGATAGTTCTAAGATGAGCTTTAGATATCTGGTCATAGAGGGAGATTCTTCATGCGCAACCAGTTAGCTGAAGTCTCATTTACAGTTTGATGGAAGTTTGCAGTTCTTGAAGGGAGTCATGATATTATTAGGGGTGGGCCGATAATTTTTACTTTACCGTGAAAATACTTATGTGGAGGTGATTACTCTTGCAAAAGAATGTGTTGCCCGATCTCAGATCCTCTTTATATCCTAGTCTTCATTTATTGTTTCTTCCTGTTTCTTTAAGACCCCAGTGGGTTTTTTTTTCCTGGTCAGTCCAATTTCACTGCTTCATGGACATTCTATAGCTTTCTGGTGGTATATTTTCATATAGTGCATAGTTGTTTCATTATATATTTGATGCAATATTTATGTACTTTTCATTCCAAAAGAGGAATAAAGGGTCATGAGCATGAAAGAGGTCTAAGATTATTATAAACAATAAACATGAATTGCTTATTTTGGTTTTTCGCTCCATAGGATGGGGTGAATTGAATATGTTTTTATATTTTATTTTATTTT
>BMK_Unigene_030815
TCTTCATATGTAGCCATGATGACATTGGCACTTTCAATGACTCGTTGGAAGGTCTGGTAGGCTTCCTCGCCTCCGACCTGAAGCTCAAGGAAACAACGATCCATCTTGTTAACAGTTAGCACAGGCCTGATCCTTTCTCCTAGGGCCTGTCTCAGAACTGTCTCAGTTTGAACACAAACCCCCTCCACACAATCTACCACGACCAGTGCACCATCAGTGATACGAAGAGCAGCAGTGACCTCTGAAGAGAAGTCAACATGACCAGGAGAATCAATGAGGTTGATCAAATACTCATTGCCACTACGCTCACCCTTGAAGTTCTTCAAGGACTCATCCGTCATCTCATAATAAAGCGAGATCCCAGTGGATTTTATCGTGATGCCGCGCTCTGCTTCATCTTGACGGGTATCCGTCATCCGAACATCTCCAGCAACTTCCTGTGCGATGATCCCAGCAGCAGCTACCAGCGAGTCTGTAAGGGTCGATTTACCATGGTCAACGTGTGCAATGACAGACATGTTCCTAATGTTATGTTTCAGGTCCATGATCCTTCGAAGTCCTTCTGCGGTAAACTTCACCATCT
>BMK_Unigene_030816
CATTACTAATCCAGAAAATAGATCAGAAGAATGGTCAGTGTAGCTATCTAACCATTTAATCCAGAAATATAATAATTTAACAGAAAAATTCGGGCATAAGATATTAGGGATTAGAGGGCCTTAGAAAAATCATTTTTCGAATGAAATATGAGAGTCTACTAATGGTGTATGCATGTTATGGTGTCCAATATGATATGTTGATCATGCTGCATGCACAAAGTATTCATGTATTCTTTTATCCTTTTTTTTTCGAAAAAAAATTCAGCATTCCAGACATCAGAGTTCTGCCCAACATAATTGGTATCTATTATTATTCTGGGCTGCACTCATGGCATGTGGGGCTCATATATTAAAACTATTTTAGCCATTTAAAATAAGCCTACTCATATGTGGGCCCTAGAAAAAAATTACTGTAACATTAAATAGCATCTCAATCAGACTTCACCCCTACTAGGAAATAGAGCCTGCCAAATTTCACTATTTTAATTATTATTATTATATTGTAGTTTTCCGAAATATTTCCCTGAAATTCCAAATCGGCCGAAATTATTCGGTTTGGCCTCCAAACCGACACAAAGTCCGAACTGAATTTCTCAACACTGGTTGGCATTTGGCTGTGAATATATTCAACTTTAAGTAAAAATGTCAATGCGATTTGCATTTACTGTCATTTTCTTTCTTTATTTGTTTGTTTTGACTTTTGATAGGTAATAAAAAAATTATTCCAAGAAAAATAGAACGCACACTACAAGAGAGGATACAAAAAATAGAAATGAAGGCATGGGTGTAAGAGCACTAGGCACCTCAATCACAACGAACATGACAAACATGAAAAAAAACCTACAAAATAAGATCAATAAGAGAATCATCACAGAACACTCCATTCTTAGCCAACCTATCTGCCACATCATTAGTCGACGAACAACATATTGAAAGTCAACCTTATTTTGTGAAGAAGGATTCAATCTCATTTACTTAGAATTGGGATTTACAAGGGCCTGCACCCTTTGCATTAGACAACTCACCTCCCATTATTGACGATCCCTCAAAAGGATGCCAAATATAACCTCAAGGCTTCTAAAGTAGCCATTGCCTCTGGTTAGTTGGATTCTCAACTCCAATTGATTTACAAAAACATAAGCAATGTCGTTTTTCTTTATTTTCATTAAGTAAAGTTCTCATTTTCTTGTGGCTCAGAGTAATGGAACTGGGTAAATAGATTATATTTATACTAACTCATCATGATTGTGTCTTTGTTTTCTCACCTTCATGGTGTTGATCATTTATATGAAATAAAAGTATTTTCTGTCTGCAGAATGGGAATATAGATGATATTG
>BMK_Unigene_030817
GCTTGGTTTGGTTTGGTTTGGATGTCTGGTTGTTGTCGGTTCTCTTCTTTGGAATTTTCCAAGCCCTTAATAGCCTATGGATCCACTGGAGAAGGTTTTGTACATGGCTACATGCAGCCCTTTTCTTCAAAGAAAACCACATTGTTGAAGTTTCTGTACAGTTACTGAGTTTCTGTAGAGTGGAAAGACCCAGTTAATTTATGCTACAGCCGAAAACAATCCAGTTTTTTCGAGTTGTGGCCCTTTTGACTGATTAGAATTGTGCCAAGTTGGTATCAGACTAGTCAATGGCGGAAGCATTTCCATTCAATTCCGTAATAGCTTCCAGTCATCTTCTTCCTCCTTCTACCTTCTTTTTTGTTCTTTTTCAAAAATCTCAAAACCCCAATTACAGTCAAAACTCAATTGAGATTTCTATAGAATTTTGACTGTTAAAATTTTTCAAAAGTCAGCCCTATCAAATTCTCAATATTTATCCAAATTTCTGCATTCCAAATTTTTCTTAAATCTGATCCTGAAATCCAACACCTATAAGTCTCCAATAAGTTCCTTAAACAATCTCTCTCGGCCATGACGTCAACATACCTTGATTCTGATTGCAGGGTGGCGAGTACGCGTATCACCATCCCTCCAAAAGCAGCAAGAAATGGAGGGTTGGAACAACTTCAACAAATGGCGTGCATTGACCTAAGTGTGAAACAGTTGTCTCAGAATGTCCAGATTGAACAGACAATAGCAACCATTCTATGCAAAATACGGATACACTTACTCAAAATGTGACAAGACTGACACATGCCATTGACAGTTTGTATGCGCATTTGATGATGTGGACCATAGATTGAACAGACTCACATAATGGTTTGTAAACCTGGAGTGTAACCGAACACTTGGGACCAAAGTTGGTGGTAGAAGAAGATTGGAAAGGGTCCAGACTCGCCCAATCCTTGAATACAAGAACGAGTAGCTCAAGATGATGTCACGAAGCAACGTCTTAAAACTCAGCCAAGTCTGAACAACTCGGCTAAGTCAACTCATGCGATTGAACACTTGTATGCAAGGGTTGATAGTGTGGACCATTGATTGAACAGACTCAAATAATGGTTTGTCAACCTGGAGTGTAAACAAACACTTGGGACCGATGTTAGTAATGGACAGAAGATTGGAAAGGGTTCAGACTCACCCAATCCTCAAATCCAAGAACAAGTGGCTTAAGATGATGTCACAAAGCAATGTCTTGAAACTCAGCCAAGTCAACTCAAACTCGGCCATCACCAAGTCGGGTTAGTCTGACTCAGGCGGTCCTACCTTAACAATAATAATAATAATAATTACTATTATTATTATCAAAACAAAAACAT
>BMK_Unigene_030818
CACTGCATCAAGAGTATCAATGCTCATACCATGAGTGGAAATGCAAAAACCAGTACCATGCCAAAGCTTGGCATTCTTATAGTGTGAATGAAGTATCTCTCACCTAAAACAATGATTACATTCAAAGGGCACATTATGCTCTCTAAAAATGTGTAAACTATGGTATTATAAAAAATGGATACTGAGCTTTCTCTGACTGATTCTTTTTTAATTCAACAGCATACATTTGAAACTAAACTAAAAATGCTTTCATGCAAGTGCAGCAGCATCCTCACACCAATCACAGTTGTTAGCAAATGCCTCCCTTTTAACCCCAAAAGCATTTCGATGGACATTAACAGTACAAAGAAGCCGCAAAGAGATTATATCATTAACATTCAAGCATTACCCCCGAGTAAAAAAGAATTGAGGCCCAGCCTTATCCATATCACACCCTGTCCAAGCGAATCCACAACCTGAACGCTCCCCAGTGGTGCTCAGGATCTTAATTGCTCGATCTTGAAAAACCAGAGTAAGCTAACTGAAGTAGATGCTCATAACATATCTTGTAGGATTGAAGCCACTGAGGATCAAGACAGGGGAAAGGATGATAATCAAACCAATTGGGTACAAGAAGAAAGTGGTCCTATCCAGGAAGGGTAGCACATCGTACCCCAAGAAGTTGAGATAGTGGTAATAAGAAATGGCCACCATAAAAAGCAAATTTGACAGCAGAACAGGAATGAAACCATGTGCAACTAAGAGAGGTGATAAAAAGTATTGAATCACATAAAGCACAACGAACATTGGGAAGAAAGAGTTGCAGTGCACATCAAATGCATACAGCCACTCAACGCGTTGCTCAACCACATGACTGTTAGAAGATTCTTCACGTAGGTAAGTATTCGTTAGAAACCAGCAACATGTAGCTAAAATTCCTCCAGCTACTAAGAAATGAAAAATCAGCACTGAAAGAACCGTAAAAACTGCATGTGTAGCATTATGATCGTACGCGGCACAATAAGCTGAAGTTGCAACGGCCAAAAGGAGACTGCAAATTACAACAAAAGCAGGATCATCTCGTGCCCACTGATTCTTTGTTTCTGAGAACAAAAACAAAACAAATGCCAGCTCAACTAAAAATAGTATTTGTTTCTGTCATCAAAAAGATAACAATGCCAATCCAACTTTGTTTAGCTAGAAAGAGTACTCAAACACATGCACTAGGGAGTCCCAACCAGCTGAGCTACACCTTGGGATGCCAACCACACTTATAATGCCATCAATATCGAGTCTTGCATATATAACAAAGTACAGGTGGGAAGATGTAAATTTTATCAACCAGACAAGTCTTGCTATAGCGCACAAAGCTGGCTAAAATCAAGGGAATCAAGGGGATCAGATCAGTCTGCGAAACTAAGCTCTCCCTCGTCATACGAGCTATTTGAAAAGGCTATGCCAAAGAATTCCATTAGTCAGCTCCATCAAGACCATAGTTATCATTCCTTGCAAGATACCTCAAGGAAAGGTTAAGTAGTAGGCTATTTATATGTTTTAGGTATGATACTAGGCAATTTAGTAAAGAGTTACTAACTTCCATTAAAAACATATAAAGAATTACAAATAACAAGCAGACTTACGTTTATGATACTTAGTGTGCTGA
>BMK_Unigene_030819
CTGTGAAGATGGAAGAATGCAAAACCCCTGCATTATCAGAGTTTCGAGTGGATGATTACAACTTCGAAAATGGGGCGATCCAACGAATGGAGATTATGGTTTTGAATACATTGGAATGGCGGATGAGTTTTGTTACTCCATATGCTTATCTAAATTATTTTATCTCCAAGTTTAGCGATGAGTCTAGACCAAAATCATTGCTGTACAGAACTAAAGGACTCATATCTGACACAGTCAAAGTCGTGAATTTGATGAATTATCGCCCTTCTGCAATAGCTGCAGCCGCGGTGTTGGTGTCATTTGATCAGAGACTAACAAAGAGATTGATTGACTTTAAGATGGGTGCAGCCTCATCATGTGGAAACTTAGAAAATGATCATGTGTTTGCATGCTATAATCTGATGCTGGAGTTTGAGAAAAGAAAGATGAATACACCCAGTTTTAAAGTATCTCCTGATTTATCCTCAATCTATGCAAGCTCTGTGGATAATCTTGACACTACCTCCTTCATTTCTCTAAGCAGTAAGCGAAGAATGAATGAATGAATATGACCGATCAGACACAAATGGATTTGTTGAAGAAAACCCATTATAGAGCTTGGTCTCTTTGACACAGATGACTTGATTCTGTGTGTTGGATTAATGGTGTGATGAGTGTGTTTATTTATATCTCAAAAAGGATTTGATTGTTGTTCATTGAGGATTCCAGTCATTAACATCCAAGAGAAAGTGTGTGAGTTTGAGGTTGTGATGGTGCTCCCCAGTCTACGCTCTAGTGTAATCAAAAGAAAGAAGCAAGATAAAGAGCTCTGGCCTACAGTAAAAGCTTACTGAGAGTTCAAAAGCAACAAAGAGGTGAGCCCAAGAGGCCAAGGAAGGCTGCTGGGGAGTAGTCATTCAAGAAGTCCTTTTGATTCTAAGTTCCTTTTCATTCATCAAAGATTCAAAATATACCCGTCTATTCATTTCGATGTATTTATTTTAAATGCTGTGGAACCTTCCATCTGTGGGATTGTGTCTTTTTGATGGGGTTGCTTGGGATGC
>BMK_Unigene_030820
AACCACAGCTAAAATGATGACCTGCATGCAGAAATAGAAATTGTATGCCTCAATGAAAGTAAAGAAGAAATCCAAGCCAAGGAACAAACACAGATATAAATGAAAGTTGATTTAGAAATGGATTGCCAGAGACAAATTGAAGGAGAAGAAATCCAAACCATCAAACAAATACAGATATAAAGAAGACTTTATGAGAAGGAAATAAGCAATGGGAGCCAAACCATCAAATTTCTAGCCATAAGATGATTATTTAGACGCACCATATATTTTTGTTATAAGCAACCAACTGGCAATATGTGTGTGTGTGTGGTTTTTTTATACATATATTTATTATTGGTAACAGTGACTTGAACCCACAAACTCAAGGTTGCAATAAAGAGGACTTTCCACCGTGCCATGGGATCTCGTCCCCAACTAATAATGTATCATAGTCGCAATTAACCAATATATCTTATTTACAAAAGCTTTACTAAGCCCGTTCAGTGTACCTGGACTCTGAATCAAAACCCTTCCACAAGTAACAGCACAACAGGTGCAAGATTCAAGCGATCATGTGGCCATAAAATTATAGCGATAATCTCAACAGGTGAATCACCACTACTGGGGGACTAGGGGGGGGCAATAATTCATACCATCCATTTTCTCCGCAAATGTCAAACAAAAATGTCAATTCTGTTCCACTGCCTATTTGTCCTATAGTAAAGAAACATCGCCTTCCACCCTTTTCAGCAAAATGTTTTAGCCAATTTGCATCAAAGAGTTCTAACAAAAAGGGAAGCAGTGCTACCTTGCACCACCAAGTTAAGAGGTCATTTGTTTGCAACATTTTACACATGTAACCATTACAAGTGTATAAATTTACACATATATGTTGCTTCAACATTTTATACATGTAACCATTGATTGCACATGTAAAATATGTATAAGGTCCCATTCACATGCCAAAATTTTCACACCTTGTACACTGAAAGTCACACATGTAAATGTCAAAAACGACACATCCACAGGAAGGCGCCAATGGTGCACTTTGCACACTCTTCCTTAAGAGGTTCGGGGTTCAAAATCCACCATAATTCAATTATTTGCACTCTTCACAAATCACATATCCAATCCCTGGTTCTGGATTTTATTTTATTTTTTTCCACTCTTGTAGTCCTAGGGTTTCAAATGAGTCGAGTCCAGGACTAAACCAAGTTGTATCCAGATCCAGATCCATTTTTCAAAGAATGGATTCGAATCCAGATCCGGTGGAACCTATCAAATGGATCCGGATCTGGTTCCGGTTCCGACTCCACCTCTGGTTATACTTCAGGCTCACGTCCAATTCCGTTCCACCTTTCAAATCACAGATTACACAGCTCCAAGAACCCTGGCTCTCTAACTCCATCTACAGACAACTGAAATTTTAAAAGGAAGGAAGAAAGAAAGAAAGAAAGAAA
>BMK_Unigene_030821
TCTGACATGGTTAGATCAGTGGCGTAAGTGGTTACACTGACTTCTCCCACAATCATATGTAATAGGTCTCATGAAAAGTGCACCCACGCATAAAAAAAATTACAAATTTAAGAAGAAGATGGTATCCCTCCCTAATCAAGTTTTATACAGAGAAAGGGAAACAAAATCCCATATCGTTTTTAGTATAAAAAACCAACTATACATATTCCTCTATATTCAGTACAACAGGAAAGCCGACACATAAAAAGATTCAAAATCGTGTTAAGGAAAGGCAGCTGAGATCAGCATTCAAATCCATTCGCAAGCTTAACTTCCTCAGCCAGCGTGTACTAATTTGCAAGCAGTTTACGGGCCCGTTGATTAGCACCTTTTACCCTGTGGTTCAGTTCCTCCACATCATCATGGAGATGATCCAGAGCATTGTTCTGCCTATCTAACTCAGATCCCATACCATGTGCCATATCCTTCAGCTGATCCAACACGTTACTTAAATCAGAAAGTCCATCATCTTGCTTGTTTTTCTCAACCTCAACTTTCTCGAGTGCTGATGACGGTTCAGAATTGTTTTGTCGAGGATTTGATCGTCCTTT
>BMK_Unigene_030822
GTGGATCGCATTCTCTCTGGCCGGTATGATTTTTCTAGTGATTTCTCTGCATTAATCTTCTGGGTTCCAGTTTGTTGCCTATTCAAGTAGAATGTGAACTATCTTTTACCCACGATTCAATGCTACATAGAAAAATTAACATGCAGTTTCTCTACAAAATTCTGCTCATCATTTGGGAATTATTTTGAGTGCTCATATGTGTAAGAGAGATCTAAACACTTCTCATTATAGTAGGATGGTGGGGTGGGACAATCATCCTTTGGATAAGAACAATGTTTTCCACTGTCTTTGATCACTTGTGATAAAATAAAATATTCAATTTTCTTGGAGAGCACAAAAATATTACATTTCAGAGGTGGGTCTTTCTATGCCATATTGCCATGCCATCTGACTTGCACAGCTGGCCTGGATAAAAATTTATTGTTATTTAAATTGCAATGAAAGAGACGTTCCCTTATTAAGGACGTCCAATTTAGGTTTTTATGTTCATTTCTTTGATGGCATCGGACATGATTTATCAATTACTAGAAGCATTCTGTCTTCTACCCATTCTTGTTTCTGATCTTATCAAAAAAGGAGAAAAAAACTCTCTTTTGTATTATTGGCAATTGACTTGTGGTGGTTTCAGTTTTACTGGCATTCTGTAGGAGTTTTTGTTGTCATGGTCTTTTTAGTATGCCTTGAGAATTTTCTTTTCTAGCCCAAGAAGAGAACTCCATCCCTGAATATTCATTTGCTGTCTGGAAACATGAGAACAGGAAGCTCTTGATACGATTGGGT
>BMK_Unigene_030823
AAGTGTTCTTCTTTAACTTCCTTGTAAGTCTTCCTTCTTTATTTCTGTTCCTGTCTTTTAGGTTTAATTCATGCATCTTTTGAGACTTTGATACAAAAACTTCCCTTTTCTGTCCATTGCCCCTCCATTTCTGATTAAAAAATCACCAATCAAAACCAAGCTGATTTCCTTTTCTAGTAGAAAAACTGTTTGTCTCCATTGTCTAGAGTTACGGTGTTTCAGATTATTAGCATTCGAGTTCTTTCACCTAGAAATGAAGAAATGAGAGGCATGAGTCATCCCCGGGTATATACTGGAAAGGTTGTTTAGCCCTATGGTCAATGGAAGTGTGAGCGAGCTGAAATCCTCATTCTTCAGTTTTTGGGAGAGATCGCATTTTCCTTAGGGAACTTCTTTTTCCTATTTTTAAATGTTTTGAATTTGTTTAGTTAATTTGGGTTGCCCTATTAATTTGTTGGAAATAGGGGTGTTCGGGTAAGTTTTGTATTGACTATCTAATTGATGAACCAGAAATGGCATCAATCATTGGTCTCCTTCTGGTTGTCAACGGTTTACGTTGTTGGGTCAATTGACCTGTTCAATTTTTTTGCTGTGATTCATCAATGCCATATAAATTTGGATGGTCTTGATCAGAAGAGCATATGCATGGATTGGACAACTATAGTCATTTATGCAGTGAGTTCTTGTGGTTGATTTTAACGCTGCTGATTATTTTTGAAAATATTTGACAGAACTTTTTAGTGGGATTGATGCTCAATTTCTCATAGGTTTGCAATATTTTGATGTCTTTTTCCCCCTTCTCTTGTCTGAGTTCCTCAACATGGAATGATCTCACATAGTGTGATGTTCATGATATCTGCACTTGTGCTTTCAAGTAATTATAAGGTTCAATGCAATGACACCAATTTCTGTTTTGCTTTCTTTGTAGGATCCTTGCACGTAACCACCTAC
>BMK_Unigene_030824
TCAGATCATTAAATGAGGCTCCCACTGTTCTCTCAAGTTCTGCATCTCTTTTATGATGGTTACAAGAATTTTTTTTCATCTTTTGTGATTTTATTTTGGTTTTATTGCTTATTCACTATTTTGTTATATCTATACAGAAACCTAAACCGTAGTTTAAATTAGGTCATCATGTGCTTTAAGAGGATGATGCATGCCTAGCCTGCAGACTTATCTAAAGGTTCAAGCACCAGCTTGTTTCATACAACTTGGCTAGGCCTACTATTAATTCCTAGAAGAGCCTGATTATAGTCCAAACAAAAGTTAGCCTTTTCTTTTGCTAACATTATTTTGGATCCTCAACCTATGTGAAGATGTTACAATGATTTCAAATAGAAACAAAAACACTCAATGGATTGTAACATCGTTGTAACTGGTTGGGCCAAGTTGTTCCTTTTAGCCCTACAAAGTTACATTCTTGACCTTGAGCTGGACATTAAAATTTCAGGGCCTAGCTCAAGAACTAAACAAAGTAGGCTCGAACTTCACCAACGACAGGCTCAGTCTCACCCAGCCTTTGTACAACCCTAATATGATGCCTCATTTCTACATGTCAAGGATACAATTGTGGAATATGGATGTCAGATCCCACTGATGTACAAGGGCCAGGAATGGAGAAACAAAATTCATG
>BMK_Unigene_030825
GAGAGTTGAAGTTCACCAATCATCTGACAATTCTTGGCACGAAGGAGTGGTTACCAACATGATTGAAGGCTCGTCAGCTTTATCTGTTCAACTGGATGATGGGAGATCCAGGCTCCTGGAACTTGGGAAACAAGGAGTTCGCCTTATTCCTCAGAAGCAAAAACGTTCTAAATCATGACATCAACACATTTCTTTTATTGGATTCTATGTTTGAGAATATCCATTTGGTGCAGAGGCAGCTTTCACGGGCTAAGCAGCAATAGCATGATATTAGAGCTATAACTGCAGCTGTTCTTGGTGGTGGATGCCCTTGGTCTGCACAGCTCCCATCTAGTTGTATAATAGACAGAATCTGATCAATTGAGGCCTATTTAGGACCTAGGTAGGTGTTTCTGCATTTTTTTTTTCACCATTATTTTAATGTGCATCTTCTTTTTTATCCCCCTAAAGAAACCCCTGTGCATTATTGGTTCCACCCTTAAAGGATCTTTGAGCCCTTCAAGTCCATCAACATGGTAAGGGTTGTGAACAAAAGGGATTAACCCCATGATAGGGAGTGGTAATTATCATTCTGTATTGTTGTCATGGAAAAAAGAATCATCTTAATCTATCAGTTGTTTTTTTCCCGTTTTAACATTGTCTTCAGATTTTCAAATTTTTCCTTTTTTGGGTGTATAACATGTGAAAACTCTGCGATTTTGGTCGTATTTGCGT
>BMK_Unigene_030826
GGTTGGAACAACATCAGTAGCCTGCCAACCAAAAAGAGCATTGAGCCAGTCGTCAGGAAAATCACCACAGCAGTTAATTTCATCTTTAGCATCCACGGTCTTATAAAGGCCAAAACAACAACAGAGATAAAAGAGAGAGAGTGGATCGGTCCCATTTCTTAAATAGAAGCCCAGGAACGATTATTTTACACATTAAAATTTTTTTTTTACCAACATTGTCTATTAAGTACTATAGAATTGCCGAAAAATTTTGGACACTCAAAAGCTTTCACCATTTCGGGGTACAAAATAAAGAAGACAAGCTTCTCTTAAGCTGTGTATGAATACATCATTCAATGATCCTTCAAAAACAAAGTGCAGGCAGCTCGCTTCAAGCATACCTGAGGGTTCACATGTTAGGATTATCTGAGTTGCTTTTAAGTCATTTATGTTTTGGTCTATGCCATAACCGATTACAGGTAAACAGAATTGCAGGGAACTAGAAATGGCTCAAGCAAGTGCAAGATAATCGAGCTCAAAGGATCAAACAAGGGCCTTAGTTTTAATGATTTTTGGAAAATGGACGCAAAAAAAATCTCCACTTAGCAAGGAGCAAACAAAGAGAGGAAAAATCAGAGAATCTAAGAATCAACGTATATGCACATTTTTTCAAAATATTTCAGGTTCTTGATCGGGTGATGCAGGTAACCTGAAGTGCAACTTCAGAAAACCATTTTAACAAAATAATCAAAAGCTTCTAGACCTGGAATGTTAGGAATGCCAAATTAGATGGGAGAGATGAATTCCAATGACAAACTTAC
>BMK_Unigene_030827
TGAAAATCCTGGGTCCGCCACTGTCCGCTAGGGTTGGATTGAGATCATATTATCTTACCATCAGTTGAGTATTTAGATGTTTGTTAAGTATCTTTCATTTGGGTTGGATTGTTTAGATCCAATCATCTTAAAATCAGATTGGTGTACAGATGATTTTTATTTAGTTCTTCAGATGCCAACGAGCAAAGTTTTTATTAAACTTGAAGTCATGTGTGTGAAACTGTGAATACATATGTGCAAGCCTCTTACATTCTAAGTGTTTGTCACTGATACAACTCAATTTGGTTGCTATTTTGCGGGAATCAACATACTGAATACCAAGATTTTCATGTTTTCGCTTTCTCTTTCTTATTAAGGGTTAAGAACTGTTTTTTGTCAGTGATAAAAAGCTTTTATCTTGCTTTTTAATTAACTTTGTTTAAGTTTAGAAAAAAAAGAAGAAACAAAAAGAAAAAAACAAAGGAGAAACTTTCAAAAGGTTTCCGAAATAGTATTTATCAAATGGTATAAAAGGTACAAACTTATCCTACTAAGGTTAAACCTGATAGCTTTGAGGGGTAGCTCAGTTGGCCAAGAACCTCGGTTTGCTCCCGGAGGTTGAGGG
>BMK_Unigene_030828
CGGCCGACCATCACTATGGGCCAATCCCCATAGGTCGACCAACATTGGTGATCCAATTTCCCAAAATTTAAGTCCTTATGCATTGTGGAAGCTCCCAATTTAATTAATTTCAGATCTGAATGGTATCTTGAGCCTGTAAACTGCTGTGGGAATTTGCTTTCTAAATCTGAAATTAAATTTCAATATCTCACATTTCGATTATGTCAATTGCCAACCCTTTGAGCCAAGGCCATCATGAAATCCTCCAAGGGGCACGACCAAACTGCTTATGTCGGTGATTCCCTCGGCAGGTTGGAAGTCCTAGCTTTCCATCAGTCCTTTCTTTACTTCTTTGAGGTTCTGATTGCAGGAATGCAACACGACCCTGGAAGTTGGATCAACTAGTGGTTGCCCTAATTGAACTTACATGTGATGGTGTGCTTGTCCTTAATTTTATGGAATATGGATTCATAGTCATTGTTAATCGCTCCTTTTGATCACTAATCTATGATACCTGTAATGCATTGACTTGTGGTACCGATACGTATACAGGATACAGCAAGATACGCCGCCCAATTTTAGGATACGGCGCCCAATTCATTCGGGAATTCGGCCCTCTTCAGAGAGAGAGAGAGAGAG
>BMK_Unigene_030829
GAGAGAGAGAGAGAGAGAGATGCGAGTCCTCCGAGTGAAGTCGCTTGACTCTGCTTGGCTCAGGTCAAGTCCGAGTCTGGTATTTTAAACACTGGTGAAAAGTATGATGTTGCAAATAGCAAGTAACTCTGGAGGTTGATCTTTTGAAAGCAGAAGGCTGTTGCTAATTTGCATTTTCCACTTCTTTAATGAATGTCATGTACTCATGTTATGTTCCCACTTTTAGTAGCAAGATGCAATACATATTGTCTGATATTTTAACCTAATCAACAAATAGATGTTTTATGCTCTCAAAATTCAATATTTCATTGCAAAAAGTAATCACCACAAGACATCAAATATCCATTCAAAGTTATCTGATGCTTTAATCTACATCAGATAAAGCATGGAACCAGATGAAGTAAAATATAACCTTGTATCTGAAAGCCTTCATAGATAAGTTTTTTGTCTGATTCAAACTCCCCATTTATTTTTGGTAAAAGTCAATATAGTTTGAACTGGCCCTCTCCTAACCACTCTCCTTATAGTTGAAGTCAAATCACTTTGTTGCAACTCAGTTGACTGAGATATGGCAGGTCGTC
>BMK_Unigene_030830
CTCTCTCTCTCTCTCTAAAATGTACTTTTTGTGATTTTAAACCTTATTAGGCAAATCTGGAAAGAACTTTGAGTCATTTTTCCTTGAGGATATCAAATATTGATGCCTGGTCTGTCCATTGTTTACAGGTAGGGTCCACGGATGCTGGTCCCGATCAATAACCTATTTTTCCCTACCGATATCTGGGAGATACACTATGTTGAGATTGCAAAACCCTAGGCATGCATCTTTGCCCTTCCACATCTTTTCAGCATTGTTGTACCACCTTTTCTCTGTCTGTGGCCAAAATTTTGCATGACCACTATCTTGCTATCATTCAATCTGAACCACTTTTGGGCATTCCCTCTCCTTGGTGGGGCCTGAAGATCAATAGTCTTCATCCATGAACCAAAATGCTACTTTACATCATAGGCAAAGACCCTCAGCCGTGGGGCTCAACTGTCTTGACCCGTGTGCACCTCCATGTAATGGGCTCCTAAAAGACACCTTTTGGCAGATACTATCTACAGAAACTCCAGCTCATCCAATCAGTTCCTAGAATATGATAAATTATGTTGAAGTAGATTAAGGCCCCGTTTCTTTACTAGA
>BMK_Unigene_030831
CCAATTAACCAAGGGAGCCAGACCCAGAACCGAATAGAAGGCCTAGAGCTGAACCTAAGCTGAGACCTGAATATTCATAGACAAGCATTCAGGTTTTTTTGGTCTTCAAGTCGAGTGAAAAATCTCAATGACACTGATCTAGGCCTAGATCTTATTTGGGTCCATACAAATTAAGGGTTCTGATCTTGCATCCATCCCTATATTTTTTGAGTTCTGTCCTAGGTGACCCACTTTAAACCCTACATAAGGGCTGCATCATTTTACTGGGTCCAGTACTACAAATATTCTCATTTGAAACAAAGGAAAGACAGAAGGTCACAGTGTCACATACCCAGAAAACGAGGGAATTCAGTTACCCAATAACGGTCACTATTCCTTCACCCAGTCCTATTTGCATGGGCTACCGAACACTCCATCTTCCAACCTATAACTGTCTATGACTCTCTATTCCTTCATCCCCATAAGCTCTCTCTCCCTTCAATTCATTCCAAACTTTCAGGCAATGGAGATCAAAACTCATCTTCTCCCCCCAATCACTCTCTCTTGTACCCTCATCCTCCTCCTTTCAACCTCTACCTTGTGTGATCAAGGCAGCAACACCAACGACCAGGACTACCACGGCCCGACCTCCAAGCATGAAGTCCACACACAAACCTCAACCTTCCAGCCCCAAGAGCAACCGAAGAACCCCGCTGAAGAATCACCTTCCAATGCAAACACCAACACCAGGCCAGAACAACCTGATGTTTGCCTATCCCCTGACTCCGCACCCACCGCAAGCGCCATCCCCTCAGCTGAGCTGAAGTCTCTCATTAAGGTGAGCACAGAGAAGACCCAAACTGCAATGGAGTTGGTGAAGAAGAAAATGGCGAAGCCCACCGTACCTCCAATGGTGGCTGCCGGCCTTAAGGTCTGTGAGGACAGCTACGACGATGCCCTTGATAACCTTGCGAAGGCGACAAAGGCCATGGATGCCCAAGATATGCCTACATTGAATGTTATGCTTAGCGCGGCCTTGACCAACTATGACACCTGTGAGACTGGATTTGTAGAAATGCCGGGGATCTCACCCATGGCCGACGAAGATGAGACACTGTCCCAGCTCATGAGGAAGAGCCTTGAAGTTTATCAGTTGATGAAGGGATGACATGCTTCTTTTTTTTTGCTTTTCCTCCTTGTTTTTGTGCTTCATTAAGATGATGACGGCGATGACAATGATAATGATAAAGATGATGAGAGGTTGTTATGTAGTATCACATAAATAAAAAATAGGATTTTACATGGTTCGGAGATGAGACTGCTGCTGCAATGTTTTTTTTTCCTT
>BMK_Unigene_030832
GACTTCGTCTGAGAAAGATCCTGCCATGCATCACACAACCTTAGCCTCATCATGGCATTACAATCACAGAAACAGGCAATCCAGAATACATTATCTATGGAAAATTTCATCATTCGTACATAGAAAAACAATAAAATATATGGGAATTTTATAATAACATTTACAGATATACAAATTGATATAAATAAATAAATAAATGAATAGGCAAACAATTAAATTGCAGGTGAAAGAAAAATAAGGAAAGCTGATATACTAAATAAGTTGTAAAGGAAAAATGCCACTATCTGAAAACATATAAATAATTTATCATAAGTGCAACAAATGTAACAGCAACCAAAGGCAGATACATCTGAGAGTGCATAAGGGTTCCAAAGTAAAAATATTGAGTCATTAAATCTTGAGCAATTATTCAAGGGGGTCCCTCTTAATGAACACCAATTTGAAAGGCCATTCAGATACACATGAACACCAATTTGAAAAATATAACCATTCCAATTCATCAAAATGAGTAATTGGTTCAGGTAAACAATTCAAGTGATCCTTCTTAAGTAGGGAAGGCCACTTAGATACATATGAACACCAATTTGAAAAATAAAAGCATTTCAATTCATCAAAAAGAGTAATTGGTTCAGGTACAAGTAATGAGACCTTTAAATACATAGCCAATTCCATAATTCATCAACTCAACACAATAAATGATTCCAGAGAGAGAGAGAGAGAGA
>BMK_Unigene_030833
ATCAAATCTGCAATTAGTTCTGGTGAGTTTGATGGGTTCTAGTTTATTGTGTGTGTGTTTTAACTTAAACATGGTGCGTTTTGCAGCTTCAAGTGTGCGTCCAAATGGTATTGGGTTGGGGTTTATTTAATGCAATCTGACATGGGTGGAAGATGTGATGCATCTATCTTCATTTATTCTTTTTAGCTGTTTTTGGCTTCCAGCATTTTGCCGAGGTTGGCCATTTGGATCCTTGGCTTTAAAAAATGTTTTTTTTTTCCCATGAATATTATTATTTTGTGGTTGTTATCATTGCAAACTAGAAATTCATTTTAAATCCAAAAGATGAAGCTACAATGTAAAAAGGGTACTCAAAGATTTCTTCTGTCTATCTTGATTACTTCCTTATCCGTTCGAGTTTCAGGATCTCTAGTAAGTTTGTTTTCTGGGTTTGTGTGATTGGAAGCCATTATCAGTTTATGTGGTGATCGCCTGGCTCACTTTCTTATTAAAAATGGAAATTGATACCAGCTACAAAAGAAAAAGATTGATATTGTGTATTTTCATTAAGATCATCTTCTTGTACTGTGTTTATCTAATATTACAGTGAATTTAAAGGCAAATTTGTGATGAAGTCTTTTTTATGATGGATTCATTAGGAGATGGTGAGAAGCTGAGCCTG
>BMK_Unigene_030834
CAAACCCAGATGTACTGTAGACTTGCCTTGGGCAATTCAGAAAAATACCTCCCACTCCAAAAAATCAGTTTTTTTCTTTCATCAGTAACATGATATCTATTTAATCAAAACATACAGATTTAGCAAATCGAAAATCAGCCCCGAAACTCAGATTTAGCAGTGTAATAAACCAAATTGAAACTTCATAAAAGTTTAACCCAAAAGTTATCCTATATGCATTAATCAGACTACAACTAGTGTTCGTGAGATATAAGCATCCAAGACAAGCTCTCAATAGCAGAAATAGAGAGCATTATCATCCATAATAATCATTATATACCATTATAATTCTCAAATATGGACACAAAAAAAGAAAAGAACCAACAGTAGAAAGATAACTCACAGGTTTAACCTTTTTTCTTAATGGAATAAACAGGTTTAGATATGCAACAAAAGCTCCATTAATCCAAAAAAACGTTGTTCAAAATACGTACAAGAAAAGGACTACCCACTAGAGCAAAAATATGTGCCAACTTCTTACTGCCCGTAGACACATAAACCTTTCTTGATCCAAAATAACTTCTAAAGCACAACTTCATTCATTAAAACATGAAAAATTATATCTACAACCATTAACCCCTTTACTTATTTGGTCTCTTAATGCCATCATACATTGATTCCTAAGGTTACATTGGGACATTGTTTCATATGTTTTAGAGAGAGAAGGACTAAAAAAAACTCATAAAGATAAAGGGCTAAAATTGTGTAACAGGCTTGGCGTGAAAAGCCATATGCAGAGTTTTTAATTCCTAAAATATAGGAATTAAGGCTTGCACAATATAACAAAAGAGAAACTAGAAAGAAAGATTAGCTTCTTGGTTTAACTTTTCAGGCAAAAGCTTCATTGACCTGGGAATAAAAGTAGACACTACATTCCACCTAAGAAAAGAAGGTAGACATGACCTACAAAGGGGTCCAACCGAACTTATATAGACATACAATCTTTCCATGTAATAGGACTTCCATTCACGACCTTTCCTTATACAAAATGCAATTTTCTTTAATTTTAAAAAATAAAAACACAAACTACAATGATAACTATTAGCCCCTGTATATATATGGACTCCTAATGACAACAGGACGTTGATTCATAGATTTCTTTTGAAGGAAAAAAGGACAAACT
>BMK_Unigene_030835
AGAGAGAGAGAGAGAGAGAATAAGTATTTGTCACAGAATACTTATACAAAATGACATCAATGCCTCGTCCAATTTAATTTTAATCTACACATCTAGGTGCAATGATGGTAGAGAATGGTTGAAACCACAGTTTTTTTTTTAATGGTACCAACCCAAAGTTATCCTCCCACCAATACGCGTTATAGACTAGAGACCTGTGATATTTGACTAAAGACTGTAGTATTTGGATGTGATGGTCGACTGATGTATCGTAGTGGTTCAGATTATAACACGTTCAGCATCATTTACTGCCATGAAGTATACAGCTGAAACAAGGAGTTGAGTCCTAGCAAGAACAAAAGAAAAACGTAGCCCATTTACGTTTTGAAGAGGATGAGAAATAGACTCTTCTTAAATTGTATAATTCGGAAAAAAAATAATGAGAGGAAAGCCATCATGAAGAATCTATACTAACTTAGTAAGTAACAAGGCCATGTCAATTGTCAACAAACATATTTAAGGATCACGGCCCGTAAATTAAGTCCCCGGAAGCCACAAAACAGAAAAAATAATACTGATTTTCCCAACAGAATTATCAAGCAAAGCAACTAATGATAAGAAAGATCCATTAAAAAAAACCAAAAAGCCCACCAATACCACACCAACCAAATGGGCAATTCTCACTTTCAGGCACACAAGTGGGGTCCACCTTTAGTGATCCAGACCATTTATCTAGTAGGCCCGGCTGAACAGATATTGCAGAACCCTTTAATAACTCATAGCAATATGCAAAAAATAATAATAATAAATAAAAATAA
>BMK_Unigene_030836
GAACTCGTAGAAGTAATACGTCCTGAAAATAGCCAATTCATATCAGAACAATATGAAATTAGAGAGTTCATTTTTTTTCAAAATGAGAGGGTATTTCACCATTGTAGTTTATGGAGGGAAAAAGATAAAAACTAGGCATATGTTTGTGTAACGAAAGGGTACCACAATAGAGGAAAATTGTTATGCTTTTCGCACAGCCATCTCTTCCATCATTTGGTGAACACTTATCCATTGGAAAAAAAAAAGGAAAAAAATGTTGATTTTCCTTAATAAAAAGGATTTCGATTATCTATAGGAGTGGCAAGAATGCAGGATTACTCTCTCCCATAGAAACGGAAATCCACGGAATGTGGAATCCTTTCATTACGCAAAGACACTGTTAAGCTATGATGCCCAGGTTCAACATGGATATGGCAGGGACACGGAGTCACGGACAATGCTAGAATTCCATAGCACTGCATATTCCTTTTCTGCGGTGCTGTGGAAAAGTGATTCCTACTCCCCTTCCATGGGCATAGTTCATTTTTTGCACCAAACAATAAAAAAAAAAAAAAAATGGCAAGAGAAGAAAACAAGAGCTTTTTCTGTGCTACCAAGAAATCCACGGGTTGCACAAACATGTCCTAAATGTTAAAAAGGATTCCAGTTGCTGTGATTTTAGATAGTTATGCATTCTAAAAGATTTATCATGTTGTGTGTGCATGACACTGACCGTCCAACCTTCGTGGACTGTTTTATGTGAATCTGATGAGCATAAAAGTTACCTTAGCCCTTCATCTTCCTTAAT
>BMK_Unigene_030837
GCAAGGAGGACTGCAGAGAGGGCTACAAGATATTCAAAAAATGAGTCATGTCATATAATCTTACAACTTCCAATAAACTTAAAGAAAAAAAAATCCAGTAATCTCTACATCAAACAACAACAGAAGATTTTCCATGTGCGTGTTTGTTTTAGTAGCAGAATATAAAAAAATTATGAAACTCCGAAGAGCTAATAATCAACATTGTCTTATAAAAGCAGATGGAAGCCAACATTTACGTAACATTTAAAGAGTTAATGTTGTCAGTAATATTAGAGTTATATGTGAATGAATTACTTGGCCATTTCACCTCTTGTGCATTTGGGGCAGAAAAAATTGAGGAATCAAACAAGATCATATGACATTCTGCTGGCTTGTCCACCCCAGACCTATATGGTGATTGGGCAAAGAAAAGAGATTACCACTCCCATAATGTTGTCTCCAATTTCTGAGAGGGAAGAAGATGATCATAGCATTTCCCCCACCAAATGTAAATTTCCACCGCCAAAAGCGCAGGTAGGGATAGAGAAGCGTCTACTCTACAAAGATATTTGCATAAAGTGGTGTTTGGGGAGCATCGTGCTCTACCATTTCTCTTTTTTCCTTTTAACTTTCCTGGTTATTAGCCAACGTTTATGATGCATTCCTTGGTATGAATGGGAAGGACCTATCATGTGATCTTCATGTGATGTTATGACTTATGAGGGGATCAGGAGAATGAGGATGCCATGTCTAGAGATGAGATATTGGCTTCTAACAGCCAAAATAAAGGGCCCTGTTTCTTCTGGAGTGCTTTGTAATCGGCGCATGCCAACAAGATTGAATGAAGAATTTTACAGGACAGCGATTGGACCAACTATGACCTATGGAGCAAGCAGAATGTTGGCCAATCAAGA
>BMK_Unigene_030838
TAGAATTTAAAAAAAAAAAGAAACAGGTTTCTTAAAACCCCAAGCCTGCCACTATCATTTGCATTATAAATAAAAAAGAAAAAGAAAAGGAGGCATATCAATCAATATACCTATTCCTTTCTTAGGGTGCCACTTGGGTCAGGACCTGCAAGTCCCGGCCCACATGAAAATGCAATTCAGGCTGCACTTGATGGGCTCAGGTTTGGGCCTAGAACTTTAAGCCAAGTGAAATTCGGGCAGGGCTAAGGCTTGGGCCTGCCTAAATTAGGCCCGGATGCAAAAGTGTATGAATATCTCTCTCATCTCAATAACTGCATCCACAATTTCCAGATCATTTCCTGCACAAACCTCTATTTTTTCATTGATCAAAGAGCCCGTCTAATACTACTGACCCACCCAGCAACCCACATCTCTCACTGATTAGACTGAACGGAAAGCACCCAACTCTAACCCCTAGCAGGAAAATGGGCTAAAACCTAGGGCTTGGCTTGGGCTCGTATGTGTGAAGAAGCAAGAAGCCAAGAACTACAACAAGCATAGATGTGATATTATAACCAGAAGCACCTAGGAAAATGATATACAGAGCAATATGGCCATACAGGGAAAAAAATTGTAACCTCGACAAAATTATAAAATTTTAAACTTCTATTTCATGCTG
>BMK_Unigene_030839
TATTTATAAATGATAATAAAATAATATCCCCTTTAATGGAAATGAATATAGGGGCACGTAATAGATAATACACAACCATGAGTTAATAGTACATCAAATCACACTTATCAAGAAAGACAAAGTCCCATCTATCTATCTACACACACAAATATATATACAGGGAGCGCTAGAAAACTCCCCGGAGAGCTTTTCTCAAAAAACGCCCCTATCAGTTTGCTATGGTGTATGACAACCATAAAATGACACTACATAAAATAATCTTGATGAGATCTAGTTTTGTAAAAAAAATCTCGGCTCCATTAGATTATCCTAACCCCTTGATCCATGGCCTCAAAGTTTAATGGTTATAGAGGCATTTCTTTCTGGTGATTTCATTCCAACGGTGAGTAAAAGTTTAATGAGTGTTACATTTGGAATTCACCCCTTACCCTCCTCTTTAATGATCCTTCGGTGGAGCTCATTTGACCTTTTAAGTTCATATGTAGTCAATGCCTATGTAATCCACGCAAACAAATAGACCCTAAGTATAGACACCAGCATTTCAGCTATCAATTTGCCTTTTTTATTTTTGCAAATAACTAACTCTGAAATGAAAATCTTGCTCAACCACTGTCAAAGGACAGTTGTTGACTGCTTCATGAAATCGGATGGATTTTGTTGTAAAAGGATGAAATACACAGATCTCACATGTTTCAGATGAATCCGAGGAAGTTAGTCCTGGTTAAATTACTCAAAATTAATGTCCTTGTCACTTTAGCACCCTAGATATCATCGAGAACAAGTTATATCTATTGAAAATTTCATCATTTTACCACAAAATACTACTGATTTTATGCACCTGTCAAAAACCAGTCTCAAGAGTGCTGGTCATATTAGAAAGGATGGTTATTTGTTAAATGTTATCAGTGGGCAAAGATTTTCATATTAGAAGGGATGTTTATTTGTTACATGTAAAGTTCACTATAGATAGATGTGTACAGTATGAAATATGTACAAACGTCTGAATGTATGTGTAAGTTTTTTTTTTCAACACAGGCTGGTACTTTCATTTGGTTATGTTGGTTTTGCAGATGCATGATTTAGAAGGAATA
>BMK_Unigene_030840
CCTTGATATTGAAAAATACCGGCTGCCCATGACAAAAGAAATGATTAGAGAACAATACAAAATACATGACCTTTTTTATATGTGATCCTTGGCATGATCTGTCCTCGGACCTTGCCTGTGTAAGAAGTGAGTCGAACTATGTGACCAGATTCAGCATGGATACATAGATACGGACAACACATAAAAATTGAAGTATTGGATATGATGCAAGACGATATGTTGACTATTTCAAAGTCTTCAAGTATGCGATGGGACTCAAGCAATTAGTGATGATGATCAGCAACTGCTTAAGGCAATACCATGATTGATCATGCTTATGACAATGCCAAAACTTTGATTAATTGCCCACAAATGGATAGTTACAGAAGTACAAGAACCAGTAGACACATAAAAATAGACATAATATGGCTATAATATTCCAACTGGGTTCCTTTTGGGGGGATGGCCAATCCACATGTCCATTAAAAAAACATGAATCACTGAACAGGGTACCACCAACTACAGCTAAAAATGAGAGGATTGCAGAATACATATCAACATGTCAAGGATTATGGGAATTCTGTTAACAGCGAGTCCTATTAATAAAAGTTCTCAACTTTCTCTTAGAACAGACGACACTGTACCTTATCCTGACCCAAAGATGGGTC
>BMK_Unigene_030841
ATTCGATTCTAACGAATCAGGCTTTTATGGTAATTTTCGTTTTGTTTGTCAAAAGGATGATGGAATGCCTGTTGATCTTAGGGTTTCATCACGCGAAGTCTGCAACTTGGTCTTTGTATTGATCTCTGACATCTAAGCGACCTCCTTCAATCTCTGGAAAGCGGAGATGGCGAACAACAACAATAACAAAGAACCAAGCGGCGCGCCTCATCCAGACAGGTGGTATGACCTTACTTTAGGTTCCTCCTTCAAAGATAATGCCTCCTCCAAGTTCTTCACCCTGCGATATGAATTTAAACCGGCATCTATTGATAAGAATCAACCTGGCTCATTGCACAAGAACAAAGAAAATCGGGTTACGGTGGAGTTTCAGAACAATCAACCTGGAAAACCTAAGGTGGCCTTTGAGGGTAACACTGAAGATTACAAAGACAATGATTGTGTGTTGTTCTTTGATGGCGAGACCTTTCGGTTGGAGCGTTTGCACCGAGCAGTGAAGCGGTTGAGGTATGTGCGGGTGCATGGTGAGTCTTCTGCAGCAGCAGTTGCACCTGTCGCCACTTCAGCTGGGCCAACTACCGAGTCGCGTTCCCCTCCACTTCAGAAGACAACAAAAACGCAACAGCCACCGAACAAAATGATACCGCACTCAGTGCATCTTGAGGTGGAGCGAATTGATATTGGTGAACGAGAAAGTCCAGGTCCAAAACCCAGTGGCAGAACTGCAGATTATCTGACCGGTCAACCTAATCCCGCCTCCATATCTCCGGAGCAGAAAAACTATGAACTGGAGGAGAACCTAGATGTTGTTGTGGATGATGATGAAGGATCCCCCATCAAAAGCAATGCAGTTGGTCGGGAGGTGAACACTGGATTCGATATCAATATACCAACTCAGAATGACACAGATGATGAGATAGCCGATGTGGATCTCAGCGACGATGAGGCAGGCAAGGGGCCTAATGCCGCAGAAGCCCTGCGGGCCCAGGTAAACGCAGAGGGAAGACAGACTTCCAGTTCAAGTGGGAGCAGCAGCAGTGGGAGCAGCGGGAGTGGCAGTGGCAGTGGGAGCAGCAGCAGCGATAGTGAAGGCAGCGATGATGAGGCCAGTTCGGCTGGTGATGTGGAGATTTGAAAAAATTGAAGGATGCATATACACAGTGTGGTGTTGATGTTCGTGCTGATAGTATGTTAAACTTTCATAGGGGATTTTGTGTAAGATGGGGAAAATGTTGTCCGCATGTCAAATGGCCCTTCTGGTTGCTTCAGAATCCATATTGGATGGGAAGAACAATTGCGTGGTCCCAAAGTAAATGTGCCCCCGTGAGTGGTTCTTTTTGTAACCATTTTTTTTTTTTTTTTTTTAAAA
>BMK_Unigene_030842
GAAGTAGAAATTGAAGAAAAACCATGCACCCCATATGCTGTCACCCCGCTTGGCGCACTTCCTCCCAACCTTGGGGAGACTGAGGAGGGTCTCAGTCTCATAGATCTGAGAACCAAGGGTGACATCCAAGATATCACACACATCATGATTCCACGGTTGGGGAGGAGGGCTGCGCTCCACTGACAAGGGAAGGTTTATGTCAGGAGGGATGATAGGCCGACTCAAGTCTCTCTCACAGTCATCGTGAGATGCCACTCCGCTCGAGTCCATCGAAAGGAGCGTGGATGGGTGGTGGTTCTCCATGGACAGGGTTGTGAGGAGAGCTTCTCCCATTGTGTGTTCCTTAACTAGTTTCAGTCCAATTCAACCAACCATGGTCAACAAAATCATTTTGGCAAAGTCCAATAACCCATTTCTACAACCCAAGTCTAACATAAGAATCATCAGTCAGACCAGAAAGAAAACCAAGTACCCCATAAAAAAAAAAAAAAATACAACTTGTGAGAATTTGGAGAAACCCAAACACCAAAAAGAACCTAAGAAAACATAAGTACAACGGCCAAAAACAAGAGATTTCAGAACCCTTACAAGTATATCAATAAACAAAGCAATGAAACCTAACACCCATCTTCATCATATCCCTTAATGAAGCAAACCCATAAGGGAATTTCAGAAACTCTTACAACTGAAAACAAAACACTGCAAAAAAACCAAACCCAGAAATGCTAATCCGATCACCAAAAAGACCCAACCTTTAAGGGATTCTGAAAACCCTAACAACAGAATCCATCCATCCTGCCCAGAAAGGGGAGGATTTCACGAATCCTATCCCCTAAAAGACACGGAAAGATGAAACAGCATCCATTCTAAACACAACGGGATGAAAGGAGGTGGAAAAAATGAAAAAGGCAGGATCTTTTCGAATATTTTCTCCTCTTCGATCCAAATCCTAGAAACAGGAGATGAATCTAAGAAACCATAACATCAAAGAACACCAGAATCTTCTGAAATCATCCGAAACAGGAGGAAAAGCAGTTCTAGGGCAATCAATCCCATCAGCAGATCTGCAATTACAGAGAAGAGAAGAGAGCTTGAAAAGGTTACGATAGAATCCAAAACCCTAGCTCCAGAAATCGAAGATCTCCTCTACGTTACCTTCTGAAATCGAGCACGAGAAGAAAAACCCTAGCTTTTCCATGCGTTACGGAGATGAGATAAACGATAACGGATCTGTTAGAGAAGGCCGTCTTCTTTTGACGGCACTCGCTCGGTCATGCCCTACACCGGTTGAGACCGACGTCCTCGATACGTGGCTAGCCGTTAGTTGACGGTGACGGCGTCAGCGAGTCGGCGCCTCTTTTTATCTCGAGCTCTAATAATGAAGGCGTTAGGTTAGAAAGTGCGTCTGCCACTCACAATGTCGTGGGTCTGCA
>BMK_Unigene_030843
TCCCAACCTTTGCTCCCCTTCATATATATATATATATATATAAATCTTGCATTTTATTTATCAGGGTTATGGTTTGGTTTTGATAATGTTTATAATCCAATTGTGCAGGTACATAGATCCACATGTCTGAGGTTAGATCAGGTAGAGAATGGTCCCACCCATGTGGAATTGGATCCAGTCCCTTTGGTCGTGTCAGATGAGCATTGGTAGTTAAGGTTGTTTGGTTTGGTTTCTTCCCATTTCTCACATGTAGGCCATACTCCCACTCCCCATCAGATCCCCCTCTAAAGTTGGTCAGCTTGCCTTGCTTTCTCCCTATTTCTCACATGTAATCCCTACTCCCAATCCCCATTAGATCCCCCTCAGAAGTTGGTCAGCAGTCAGCTATTCATTACTGAGGAGAAAGTGATATTATGAGGAAAAATCAAGTTCACTGTTAATACCCCTATAAATTCATGCATCTGTACTCTGTAGAGCGTTTCTCACATAACTGACCATGGTTGCATTTTTTTTTTCGGTCTTCAATTTCTGAAGTGAAAGCACTTTTATTTTTATTTTTAAAAAGTAAAAAATGTTAAAAATAAGAATTTTTTTTTAACCTAACAAGAAAAACTGAATATAAAATAAATAAAATCCTCAATTTTCATTTTACATAAAACTTGAGATCACTATGGAAATAAAGTACGGCAAGAAAATTGGTGAAGTCAGGGAGGCAAGTGAGTTGTTGAACTACTGAGTGAAAAGCTTAACCAATTTGATGAGTAGAAAATTCTCTTTGGAATGCCTCTTTCTCAATCCAACATGTTCAAATGATCATGGCCTACAAAAGGTTAAAATCAGTTGAAGAAGTCTTTCTAAGGAGGCCCAACTCCAAAGAGGCTTATTTTAGATAATCTTGCAATGGAATTTCGATTATTCGCATATTTTACGAGTGGTCAAGTTGATTGATGACCCACCTCTTATTGCAATGGAATTTGATGGATGACCCAACTCTTATCACAATGGACTTTGACCAGATTGATACGACAGCATTTAGATTTAATAGCTCGCCAGATCCAGACTCTTGGCGTCAGGGCCATATCACTATTATCATACAAAATGACCAATTTGCATTGTTTGAGTTACAGACTACATTCTGTGTGGCCCAGTTGGGATTAGCCCACAAATGGGGTGGATGTGATCAACAATGGCCCGCATTACTTGGACAGAGAGACGTCGGATTGCCCATAAAAACTCAAGGATTTGTTAAATTGAAATTTTTCTAAATGACTTAGAAATGCCCCTCTAATAAGCTCTTACTTCGATGTTTATCAAACACTCTATTATGAAAAAGAGCTTTTTTTAATAATTTTACCAAACAGTCTAATTATAAATTTGAACTTAAAAATTAGACCTTTTATTTTAGACTTTAATTTAATTAACTATTATTAGATAGATTAGAGTTACCAAAAAGGGCCTAAGAGTCTCTTTTCTAGATCGGTAATATAAGAGTCACTTTGAAAGCAAATATAGAAAGAAAGGTTCATTCTCAGGCTATCAAACAATGAGCATTATTGGTACATATTTGAAGCATGCAGCAATTGTTTGTAGTACCAAATAAGGAGGAGCAACTCTACTTTGAACAATACAATACAATACAATACCAAATAAAAGATATAAAAATCTATTTTCCAGATGCGAACTTGGGAAATAAGGTGAAGAAGGTCTGTGTGATGGTAAGCAGCAGCAGTAAAAGGGCAGCAAGAAAAGATATAATTGCCCACGGAGTATTGAAGTAATCATGCACCAAGGAGGCTCTCAGTGTTGGCCACGTTTTCCCACTGTATCGATCGATTTCATTACAAACACCTGACAAATAGAAATACTGATCATATTTTAACGTCCCTCTTGACATGCTGTTGAAGTGAGAAGCCACTAGTTCCTCAGTGCCTAACGCGTCCTCGATGATTCCTTCTGAAGAGAGAATCTCGACATCTTTGGCGGTGTTGATGAGGCAATCCATGAAAGAACAGTAAGCTGTGATGTATTTGGGACAGTGGGGATAACATTGCTCAAACGCAATGAGGTTTAGGAACTCTATCTTGGTCTGATCCCAAACATGTATTCTGGGGATTTCAATTACTCCCTTGTCAAAGTCGAACTTAATGTTGAAAACCTCAGCATCACCGTCAATTTCCCTCCTTTTAAACTTAATTCCTCTCTCTTTAAGTCTGGATGCACAGGGGGTCCTTACCCATTTCCTGAGGTTTTTGAAATTAGTAGGGAATTGAGTGGAGTCCGGATCCCCTGTTTGGTTCAAACAGAGAGTGTGACCTACGTGTACTAAATGAAGTAGATGAAGAATCCGGATATTGGAAGCAGTGATTGTTTCAACCAAGGGCAAATCCCCTAGATTAAGAAACTTTAAAGCGCTCACTACCAGATGGGGATATAGTTCGGAAGCTTCTATCTTCTGAGATAGATGTTGGAGAATAAAAAATGGAATCTGATTTTCCATCAAGATCAAATCAAAATATATTGTTGTTCTTGGCCAATTCAATTTAAATATGACATCTTCCCCGGATTGGAAGTTGCGAAATAACTCAATAAGGAAGCAACCATCTAGTACCATCATTTCCACAAAAGAATTGCTATCGAGCGGTATTACCTCTGAGTAGTAATTTCGGGCTCTTTTCTCAAACCTTTTAATAGTGGCCAAACAATCCTCCAACCAGCCTTCAGGTTTCCTAGAGCAGATGCCTTGTAAGTACCTCCATTTGTGCTCTTCCATGGCTCGTAGTTGGCATTTTCTCTTTTTGTAGTGATATGGACCTATCGAGATCAATTGAGGACGATATGCATTCGAGTTATCTTTAGGAAGCCAGTAAGGAGCTCGGTGGATCGAGCATGATTTGCTAGCAGATGATGCTTTTAATATTTTTGGCTCAACACGATTTTTCCTTTTGATTGAAGATACCCAATTTGAATTAAGATCCTCCCTCTTAAAAGAGATATGGGCTTCCTCACCACCACCATCATCTTCATCATCATCATTGCGGTCATCTTGAGTGACCTCTTTTACATGGGCTTCCGGCTTTCTGTCATCTTGACGAGTGCCGGAAGGACCCACCTCCACCACTACTGCGTCTTGTACGCAAAGGGGTTTTGCAGTATGGGCTTCTACTCCATCATCATCAAGAGGAATTGGGCTCTGCTGGTTAACACCGTCTTCCAAAGCTTGAATGTCCACTGCTACCGTGTCTGCTCTGGCTCCACCAGTGACTTCTTCCATTTAGTTTTCAGCTGTTTGTCCTCTTTTTCTTCTCCTTCCCTACCAACTCTCAGCTTGAGAAGATCAGGGAGAATACATGGGATGTCTTTTATTTGCCAATACCTGTTTGCTTTATCAGTCTAATGAATCTGGGCCAAAAGACATGGTGAGTTTTTGTCGGAAAACAAAAAAAGAAGGGATTTTTCCAAGATTCAAAATTGCGTATAAAATGGGTCCACCTGCAATGTAGTCTACTTTCTTAGTTTAAAATTTAGGGACTAATTTGAAAAGTTTTAGAATTTGTGTCCATTCTTTAAATAAGGCAAAAGCTTAAGGCCTTATTTGAGATTTTTCCAAATGACAAAAGAGGAGTCCGGATGTGCTCTGAGCTCTGGGCTAGAGTTAAGTCCCACAATAAGATTGAGTATATGATATTCTTAATCATATGCTCAATCATAAAGTAGTATTCGAGCTTTTTGGAGGAAAATTTTATGAAAAGCTCGTCACATGGAAAGATGTTTGTTTAGATCTGCTCAGAGGAATGGCCCACTATAGAGTTTCACACTTGCCATTAAAGCATGAGTGAGACCCTCAAGGATTTGCATAGCTCCCGAACTTTATATTGTCAAATGATTCAAATCACCTTATCATTGGTAAATACTCACACACCCACACACACTTACATAATCTAAGTCCCTCACCATCAACGCTACAATAGATTCATAGATGTTTTTGAGGAAGGTACGCGCCTCACCACTTGAGCTAGAAGCGGATTGGCAAGTTTACCATTGACTTGGTGAATGACTTTCAGTTCTATCCTCTCAACCATTCATGCCCATCAAAACATCGTGACCCATCAATGATGACAACTTCAAAGCATTTAAATTAATTAGTTGTGGTGGATTGATATGCATGTGATCAAATTTGACATAAGTCCTCCTTTGATGGAAGAGAGATACATTTCTCAATGGTAAAACAAGGACATAAGTGTTATTTTGAGTGGTTTGAATTTATTATCGTAAGCCATAGTATTTACATGTTTTAATTCTTACATAGTTTTGGGAAATTCTGTCATAAAAAATAATTTCGATATACAAAATTTAATTTTTTTTCTTTGGATAATGTTGAAGGGTAAGAAGGTAAACGAGGAGTCAGGTTGCCTAGAGGCAGTAGCCAAGGCTTCCTTTGATCAAAAAAGGGAGAGCCCACCTAACACACCTAACTTGCTCCACACGTGATACTAACCATCTCATGACCTAGGATTTCACTATGTGAGCAACCTCAGTGGAGTTCCACTCTTTTACTTAGGTTTTTCCCTCCCAAGCATCTATAAATTCCATAAAAAAAACAAAGGAGCTGGAATTCTTAGAATCTTCAATCTTTTAGGTGGCTGAAATTTTAAAGGTAAATTAGCGAGAGTTCCCTGATTATTGTGTTATAAAGTCTATAGTACACAACATTATTGTTTAAGGCCTAAAGTCACATGCGCATGGGATTAATTCGGACGATGGTCCCTTAGCATGCCACATCAGATTTTTTTATGAATGATTTTCCCTTCTAACCGTTTGAATAGGTGTCATGCAATCTAATCCTGATTTTTTGCTCTAACTCATCGTCTTTCCCTGATTACTGTTGAATTTAAATGTAGTAAGATGAGTTTCCGACAGAACCATATACAACTCAGCTAAAATGATATCAAACTCATCTCAGTCCAAAAGCAAAGTTAGATAGAACCATAACAAAGTCAGATAAAATCATAAACAAATTCATTTAAATTCACTTGACACAAATAATTTTATATCATATTTAGATAAATTCATACCAAACCTAATCAAACCAAACCTAATCTAGTCAGATAATTTTATATCAAATACATATAAATTCATATTGATGCATGGGACATAACTTTTTTTGCGAACTGGTTATGATTTCAAGCACAGATAAATTCATTTAAACTCACATCAAAGTTAAAAAAGTTCACATCAAATTAATATAAATGCACATCAAACTTAGATAAATTAATTTCAAGTTTAGATAAATTCACCTCAATCCAGCTTAATTCATATCACACTCAGATTAATTCACCGCAAATGCAGATAAATTCATATAAAACAGAGATAAGTTTAATTTAAAGTCAGATAATTTCATGCAAAGTCTGATAACTTATACAAAACTCAGATAAATTCATAGCAAACTCAGAAAAACTCATTTAAAACAAAGTTGAAAACATTTCAAAGTCAAACAGAATCATATGAAATCCATTTAATTTCATGCAAAACTCATATTATTTTATAAGAATCTCAGATACATTCAGAAGAAAATCAGATAAAATCGTGTCACAATGAAATAATTTTACTTGGAACCCTATTTATTTGATAACAAATGCAATTAATTACAAATCAAACTCAGATAAAATCATGTAATATACAGATAAACTCATTTAAAGTCCCTTTTAATTGATATCAGACTAAAACAACTTGAGAACAAGCTTAGTTAAATTCACAGCAAACTCAGATAAATATATTTCAAAGTCAGATAAATTTATTTTAAAACTCACAAAATCCTTTCTATTTTTTTTATTTATTTACCTTTTTCTTGCTTCCCTTGCATTTTTCCTTGTTTTGATGAAATCGCAAACTTTGTTCTAGCCATTTTCAGAAGAAAATATCGTGTACATTCTCGTTTTTGGAATCAAAGAAGTATTTCTTCTAACCCTAAATTGAAGATGATTCGGATGCTCGAGTTCTTCGATAAGTTGATTTTGCTTCTTTTCGCAGTTTCCTTTCGTCTTTGCTTTCGAATGATTCTGATTTTTGCTTAGGTTGCGGATCGTATGACGATCTGAAATATTTTTAAGCCGAGCGTATTTTCTGACTTATAGAGGGGGCATTTTTGTCTTTTTTATTGTCAGTTTTAAAAGAGGACTGCTGCCTCTATGAGAAAATATCTTGGACCCTAGGCTATGAAATGTAATGTTGAGGGACCTACCGCCAAACGCCCCAAATTTTAAAATGCTTATGAAGAAACATAACATTTGCAAATGCCAGATGAAAATATGTCACATCATGTCCAAAAAACCCAACATGCATGGCAAATTCTTGCAAAAAAACATACCCTAAGTTAAAAACTATAGGGCCTGTTGGATTCACAAGAAGACACGAGAAAATAATATTTTATCGAATATAACCTTTGTTTCTCTAAAGAATAAAATCTTGTGCGTTTGGTAATTCAAGAAAAGCTTGAAGAAAAGATTCTTTTCTTTCAAAAAGCTCAATATTTTCTCCTACAGCTCCCCCCTTTAGAAAACTTTCTACAAGATAAGAATCTTTCAAAATGACGATTACAAAGTGGTAGAGTAAAGTAAAGACTTTCAAATCCATCATGATGTTACATATATGGTAAAGTAAAATAAAAGTAAATGTCACAGCACGGTAAAGGTGGGATACAATATTTGGTAAAGAAAAGTGGGAAGGAATGATAAAGTATTTTATTTTTATTCACTACTAGAAATTCTCCCATTCGCGCACCAAAACGCCGGCGGCCGCTTCTAGCGGTCGCAAATACTTTCATTAGCGACCGCCAGCTAGAGCCCCTTTTAAAACCCCACCCGAAACCCATTTTCCCTTCACTTTTCCCATCCCCCCCTTTTTTTTCCTGCTCCCGCCTTGCTCTTGCGATTTGCCCTCTTCATTTTCCCACACTCGTCTCTCTCCCGGTCTCTCCCCAGTTCGCATGAAGCTCTCCCAGTTGTCATCTCGGGGCTCGATCTCTCCGACGAAGGTAG
>BMK_Unigene_030844
CCCTCCCTAGGGTTTTTTTTTTCTCTTACGCCGCTCTGTCTCTGTCTATCATTTGCAAACCCTCTCAGCGAAAATGGTGAAGGGGCGTCAAGGCGAGCGCGTAAGATTGTACGTTCGAGGAACCATCCTCGGATACAAAAGATCAAAGTCCAATCAATACCCGAACACGTCCCTGATTCAAATCGAGGGGGTGAATACCAAAGAGGAGGTGTCTTGGTACTGTGGAAAGAAAATGGCTTACATTTACAAGGCCAAGGTCAAGAAGAACGGATCTCACTATCGTTGCATTTGGGGCAAGGTCAGGAGGCCTCATGGCAACTCCGGCATCGTTCGCGCCAAGTTCAAATCTAACTTGCCTCCCAAATCCATGGGTGCAAAGGTTCGAGTATTCATGTACCCCAGCAACATTTGAGGTGCTTTCCAAGAGGAAGGAGTTTTCGCAAGTTCAAGGGTTGGATTTTTCTCGTCCTTTTTCCTGTTTAGGCTAAGACTTTAAATATCATGTTTTGTAGTTGAAACTAGATCTTTCTTTAGTTCATTTTCTATAATTTTGAATGGAAGAGGATAATTTGTGGTGAAATTTGCTTATGATTTTCTCCATCGTTGGGGGGGTTAGTTTTTTGTACTTGTACAACTCTATGATTTTTTTTTTTAAAATTTAAAATACTTGATGGGTCAATATGAAAATTAAATCTCATGATATTGAGTTGGAGTTGGTTTTAGCATGAATTGTTGCTATAATTATGAAAATATTAATATTATTTGATGGAATAAGTTGTTTTCTAATCTACT
>BMK_Unigene_030845
AAAGCAGACAATTTCATGCCGAGTTGGGCGGGGTTGTGACACCTGTATTCATCGTTCATTTGTTCTCATCCTGAAACCAGAATTTGATTCATATAACTCATATCCTGTTTGTTCTTAAGTCATTATGGCATACTACGGGACAGAGAGTAGGATTGCAAGTACTGGCTATTTCTTAAGAATGAGATCAAGGCACATCCTGGTACAAGAATCATATTGATCTTGATCCAATTCACTAGTCAACAAATTGTCATGCACCCTTCATATTGATGTTGATCAGATCCAACCCACCACTGCACATCTCTTTCTGAAGCACAAAGTTTCTTCCTCTGAATAATATTGATGGTGTACAAAGATGTAGGCCTACAAGTGTGCGCTAACAGTAGTTTATGCAAATGTGTACTACTTTTTATAGGAAAGAAAAAGACACGAGTGGATGTGTATAATTAAATCCTGTGCAGCCACATGATGTACAAAACCATAATGATAGGACTGATTGTTAACTTCACTTCCTTCTGATTTTGAAATTGTAAACATAATGCTGAGATAGATTCCTTGTTTTGTACATATTTTTCTATCTACTCATCAACATAAGAAATGATTATATGGGAACAGGCATGATATTTGTCATGTCTTACTTTCAGGAAGACGGTGGGAAAAAGATAG
>BMK_Unigene_030846
TGCCCTTGTGTCAAATGTCGTAATGTTGTAGGAGGGAAGAAGACATTAAAAGATATTCGTACACATTTAATATGTGATGGTATAGATACAATCATACAACTTACACAACATGTTTCCACCATGGAGAAATACATCCTCATAGTCGTGTCAATGTAGGGAATGGCAGCGGTAATGAAGATGCATTCTCGAGATGGTCGATATGGTGAATGACTTATTTGGACATGTGCATGGCGAGAACGCCGTTGAAGCTCAAGTAGGGGGTTGTTCATCTACCAATTGTGATGAAATTAATGATGAAGAATTTCCTCAAGCTCAGGATGATTCACCGGAGAATATTTGTCAAAAGAAGTGGATGGAGGATGCAATACAACCACTTTATCCCTCGTGTCAAGTTGAACATACAAAGTTGTCGGTGACGGTTGATTTATTGAGCACGAAAGCTCGACATAAGTGTTTTAATGAATGTTTAACAAAGTTGTTACATATGTTCAAAAATATTCTACCAGACGAAAACAACTTGCCTAATAACACCTATGCGGCCAAAAAGATGATAAATTCTTTACGTATGGAGTGCAAGATTATCCATGCATGCAAAAATGATTGCATACTTTATTGGAAAGAGCACGAAAATAGGGTTGATTGTCCCATGTGTGGTGAAAGCAGGTGGAAACCAGAGAACGTATCAAAGCCAAGAAGCAAACCTAAGCCATGGAAGAAGCTAAGATACTTTCCATTAACTCCACGGTTGCAAAGAATGTAAAGTGTACCCTGGATTGCGGAGAGTATGACATGG
>BMK_Unigene_030847
GGTTGCCCCTTTGAAATCCAAAATGCCCTGAGTTTACATGAAAACGTGTACATGTTGTTTTGAGATCTTTGTCTTTATGGAGCCATGGAACTCTATTTTAAGTCAAATATATTTTAACTTAGCATACAAATTTTTCTGTATATTTATTTCAACAAAGATCATAGGTGGAGATTCCCATGAATAGCAATGGTTGTTGTGCCAGTTTTCTAGCTATAGTCATTGGGCCACAAATGTTCACAAACGATCAATACAAACTCCATGCACATACATGATCTGTGTCACTAACTTGTCCGGATCTAGTCACTTAAAAAATACAGTTATAAGAATTGGAAGCCTTAATATTTGATGTGCTCTCCTAGCCCATGTGAAATCACACTTGCGTCGAAAATGGTAGGGATCTTTTGGTCTTTAAAAGGCTTGAAGTTGCAAGAATTCCACAAACCTTCTCAGTGCGGCTCACAAATTAAAAAAAGAATCTAATTGTATAAGACCCATAAAATTTCACAGCAGAGCCCACCATCAAATTCATTATTAAAATGTTATATTTATAAATGAGTTAAGAATTTATGAATCTGACGTGGGCCAGACTAAGTGAATAATCTGCAACTTCCATGAATGTTAATTGAGCCCTTTGGTTCTCATCCAATATTTGGAGGGACAATTACCGTACGGACAGCCTAAGACCCGAGAATTACCCCATGAAAGATGAAAAATTACAATTTACCTAAAGAAAGATCGTACACAAAAAAGGCACAAAATGGGACGAAAATACCCTTTTTCGTGCGATATCCTAGGTCTTTAGGATGTCGAAGGATTCGATATCCCAGGAGCTTAGGATATCGAACAGTTCGATATCCTACGCCTGTAGGATATCGCACAGTTATCTACTCCCATTCCATCACATATCAAAAAATTTCACCACAAAAGGTCAATTTTCATCTTCTCCGTTTTCGCCGAGGAGGTCCGTTTTCATCTTCTCCATTTTTACTGAGGATGAAGAGTGCAAATTTTAGTGAAAAGCTATAGCGAGAAGTTTAGCTCATCTCAGTCCTTTCTGCTTTATCCGGGCAATCTCAAAACCAACAAAAGCTTCTTTTGAGGTTGATGAGGAGAAGTTTAGCTCATCTCAATCCTTTCTGCTTTATCTGGGCAAT
>BMK_Unigene_030848
CGGTTAATTTTGTACACCTCTAAACTAGTCCCCTGTCTATCAATTTTGTAACATGATGAGGCATAGAGGAGAAGGTCCAGATTGGTTAGGGCTAAAGATCAAATACTCAAGCATTCGTAAGAGCAACATCATCTTCCTTGGCATTAAGTATTGTTTGAATTATTTTGTGAGTGTCGTTTTTCTGATCTTAGATGCTGTTTGAAAAGTCTGAAACAGGGTTTATTTGACTAAAAATGATCCATTCCGAATTATCCTAGCCCCCTACATTAGTCAAACATCTACATTAGTCAAACATCTCCATTCCCGATCTACATCAGCCGAATCCTATACCCACCAAATCCACACCAATCGAGTCCTATTGAACTAAATCCCCATAAGTTGAATCCTTCAAACCCCAAATCTTGCATTGCCGCATCTTCCCAAGCCATAAACCAATTGGCCGAGCCCCTTCCCTACCATTCTTCTTTGGCGGAATCCCATACATCCCATACCCAGCCTACCGAACCCATCATTGTCATCACGTCATCATTGTCAGTCCCCATCATCATCATCCTGTTGAAGCCACCTTGATCATCATCGTCACCTATCGAAGTATTCTACTTCATCCCACCCAAGTTCTCTCTACCCTGTGAAAATCAAAGCAGGCCCTTGTCACTTCTGGTCGGTTTGCAAACATCATCCTCGCAGTGCTGGTCAGCTTCAAGCTCAGCACCCTCTCACCTCTTCTATCAACTGAGATGAAAAAGAACAAAAAGGGTTATGTTTTTTCATATTTAAAGCATTGTAATGCCTCT
>BMK_Unigene_030849
AAAAAAAAAAAAAAAAAACACTTGAGGAATGTCATTTGAGATTGTTTATCCATACTTATAAGAACAAGACGACTGCACAGCATGTTTAAAGTTCAGAAGTTCAAGGAACTGGGAAAAGGAGGATATCGACAAAAGCCTTGAGTGGATTAATGAGTAAAGGCATCAAAATGTGGTGTAATAGAGAGCATGGTTTCAAATAGACCATCTGGAGTAGTGGAACTCAAAATGGTGACTTTGAATAAATGGGATAAGGTTATGTCGTCTTTAAAGTTGATGATCATTTCAGAGATATTATGAGATATCTATAAATTGGATCTTTTCTCTTAATAAGCTACAACGAAGGTCTAGGGGGTTAACTCTTACTTTCCTTACCCTTGTCACACCAATCAGTTTCTTGTGCGCTTTGCACACACACAGAGTAGCACGTTTCTGCCCTATACTCGATCCGCCCTGTGAAGGATTTATGATTTGTGATACCAAACCCGCCCCATCACTAGGTTTTGGTGGTGGGGGCTATCTCTTCTTCTTTAATATGAAAATGATTCTTGCAAATATTATGACTTGAACATACAATACTTGGAAGAGTCTCCACCCTCCACTATCTACCACTACCTGTACTAATGAAGTTTTGTGTAAAAAAAAAAAAAAA
>BMK_Unigene_030850
CAAGACTATATGACTTATTGCATTGTACAATACCCACAAGCTAGATTTGTATTCTAAGACTTGAATGTCTCGCCATTTGATGGTGGACCAGCAAGATTTTTCTTGCTAACTAATCTGAATCCGCCCAACAACAAGATCAATCCTTCGATCAAGAGTATGACAGCCAATGTCACCATAGCTCCGATGACGCCGTTGACTGCCGGGCTAAGACCGTTTCCTGAGTAGCCATTTGAGCTGCTGCTGGCTGAGGCACCATTGTTCGAAGAGCCTCCCGAGGTAGAATTGGATGCGTAGTTCGCGCAGGTGCCGGTAGTATTCTGACAAGCATTGCACCACTCCTCAGTATTGCTGATGGCAAACTTGTTCATCCCGGTCATGAAGTCATTGTATGAAAGAGCGTCCTGGCCGGAGCCAAACAGCGGATAGACTCGTGGCTCGCTCTCAGCACTGGTGGTACCGTTATGAAACATGAATCGGACGTAGATCTGGTCGCTGGTCGGGTATGAGCTTGAGCTGGAGTTGGTGAACATCTCAAAGAACATCACCGAGGCATAGTCAGACACTCCATAGAAGTCTGAATTGACTGATGGGAGATTTGCCAATCCGAAGAAGGATGCGAATGTACCGTATGCTCCGAACTGAATGCCAAGTGGTTGCTTTCCCTTGCTGGCAACAGTGGAGTTTAGGAACTGCACAATCTGTCCAGCGAGAACCTTTCCAGCGATGGCCCGGGTGTCATCAG
>BMK_Unigene_030851
CGAAAGAACATGAAGGAAAACAGAGAAATTAACACACCACCTATATCTATATTGCTGATTAATGATTATGAAAACTCACATTAGAAAGAGAACACCCAAGACAGGAATATATAAGAGCAAATCAAAGAAGGAGACACATATAGATGAAAAGAAACCAAAATAAAGCAACCTTATTCCTTCTTCATCTTCTTGTTGCTATTATTGTTCTTGTTCTTGGTGTTTTCATCAAGGAAATCGACCAGGTCAGTGTTCTTGCATTTGGGGCACTTGGGCTCTTGTTCTTCCTTGAGCAGGATATAGATGAGGCAGCAACGGCAACCCTTGAGGACCATGGACGTGACCTCAGGGGGACTACTGGAGGACCTTACCACCTCAGCCCCTTCTGATGACACGCATGAGATCTGTGGTGAAGTAGGCGATAACGATGATGACGCCGACATCGACTCAGTGGGCGAGTCCGGCAGATGTAGGTTGATCAATGGTGGCAGGATTGTCCGCGTCGGCTTCGAGTCCAGCTGTGGACTGCTGCTCCCATTCTCACCCATTGCTTCAGCAGCAGCAACAAAAGAGAAGTCTTTTTTATAGTGAACCCGACCCGTATTAAGATAGACAAATCTCGTCCAATCTGATGGAAGAGTGAAGGGATCTGGAGCAATAGGGAGCGAGGCAAGGTGGGGAGAAAGGCGATGGCGGTAGGCAGGGGGTAAGTTGCGTTCAATGTCTTGGATTGTTGGGCCAGCAAAATAACTAACTAGTTGCAAGGAGAACTTTCTACCATCACTACAACGTTG
>BMK_Unigene_030852
GATTGAGCAACCAAGGTTTGATTGAAACAATTTTGATATTTAAATGCAGAGTTGTAACTGTTTGAGTGTGATGAGAAGTAGACAAACATGTATAGTCGAGGACTGATCATCGTGCAAAGGACCAATGGCAACCGGAAGAAAGAGTCAGAGTAACAAAAACTTTTGGATATTTTGGAGCCTGGGTAGAAGACCGGAAGACAAAGATAGATTTCGACAGACGCACACCCTACGAAATTAGGACTTGTGGAGTAGCACGACAGTTAGAGTATTAACAGGTTTGGTCAGAGATGGAAACCTACAAAGTTGTGAACCTTATGATTTCAATAAACAGACGGAGATAGCAGAAGTGTACCGAGGACTGGACGATTTTACCTGAAGTAAGACACATCTGGTAGTACTCAGCGTCACCAAATTTTTTGAAGCCAAGAGTAGACAGAAGAATGAGATAATATTCCAAAGAATTAGTAAAAACATGTAATGGAATTCCAGGACTGACAGGGTGACAGTACATTAGGATGAGTCAGAACTTTCATTATCTTGGACCGACATTGATAGACAAGAGTAGCAGATTCGAGATCGTGTAAGAACATCTGAAGGGTGTTAGAGGTTTGATGGAAGAATTCTTCGAATATTGATTATGTCAGAGAAGCAAGTTACCAAGTGAAGTTTGGACAGTTTGAGATCTTCAACCAAAATCAGAGAGCTTGACTGGGGATAGTGCAGTTATACAGGAGCAGTGCAGATGATCAATGTATAGAGACAATTTTCAGTTGGTAAAACTCAAAAGAGATGTTCAGAGTTAGAGATTTCTAGAATTTGTTGAGTTTTGTCAGAGAATTATTCTCGGATTTTCAACAAGTTCAGCCATGTAGAGGAGTAGACCCAGCAGGATGTGTCATTTGTGTGGTTAGAAGCTTTTGGAGTTGAATTTCAGCAGCTAATGAAGGAGTTGACTGCAGAAAGGACCTCTACTTGATCGCCCGATAACGAAGATTTTCATTGACCTTATCGACATGAGGAATTTCGGACCTCAATGCTTAGATATGAGGAGCAAGAAATCAGTTATTTTGGATTTTGATTTGGGAAAGTAGATCTGGCAGAACAGTTACAAGAGTGTATGCAGAGCTTCAATTGATGAAGAATGGTGAAGGTACAAGCACGTTAGTGTCAGAGACCGATTGTTGTATAGATGATTAAGAGCACCGAGCAGAAAGAGTTAGAGCTAGCAAGAGTTCACCTTAAAGATTGTGCAGTGGATATGAGATCCTAGCTTCGGTAGTTGCGATGAAGCCGACAGAATTGCTCCAAGAATTTTCTTTACCAAGCTGGCTAGAAGCAAGAGACTTGGTTGAATTTAGAAGGAGTCAGAGTTGGCAAATTTCTTGAGCAGTCAGATTGCCAGGGCAGTGACATATTTGAGCCAGTGAAAGAATGTTTGACGACTGTTGATAGTTGACCGAA
>BMK_Unigene_030853
GTCACGTCTGACCGGTATGAGCATGGCAACCACATACAGTGCTTTGAATTGAGTCAACTGAGCAGAATAATTTCACTTGCGACTGCTCTGCTTTTGCAGTTCTGCCGCCACTCGAGCCACATCTGCAGCATTTCCAACACTTCTTTTCATGGCCCATTCGTAGATGTCGGAGAAGTTACGGCAGGTATGCACGTTCCTGAAGACTGGATTCAAAGCACCTCTGATCTCTGAATGTTCCATGAACAATGGCGTTAGATCAGCATCACACATAACCTGCTCACGAAGAGTGTCGAGACAGTGCTCCATATGTGGCAACTCTGACGGTCTCGCTGACATGCCACGCATGTCGAGCGTGAGATATACTCGTATCATGTCAATGCAATGCAATAGATGAAATACCTGGAGGGTGAGCGGATATGCGCCAAGCTTTGGATCTTTGGCGGGCATTTCTACTTTCTGCGGCATGGTCTGTAGTTCTGCTTCGGTAACGTAGCTTCTGATTGCTGATCATGTTAATATCCGGATGAAGCTGCTGTGATTTGGTACGAACGATAGAGGAGTTTGCGCCATTCAGCATCTGTCGAATTCCAATCATGGCTCATATAGTCGACATCACCACTCCAGCGCATCAGAGACTTTCTCTCTGAATCGAAGTCCAGGTGGCCAGTGAATCTTGTTTCATGCGTCGTGAGATCCAGTTCCGACACTGCAACATTGAGCTCGGTTGGTCTTGGTGCGAGGCTTCGAAGTTGCCTGTGTGCTGCATTGCTGATGGAGCCCAAGACAAACGAAGCTGTCATGAGAGCAATGATGAGCAATATCGTCCATGATGATTGTCCTCGATCTCGGTCATGGGTCATCTCGCAAGATTTGATGTTACGAGACAGCAGCCTCGAAATCACTGGTAGCAACGGCACTCACCGC
>BMK_Unigene_030854
GACAAGTTTTGGAGCAACCTTGGCAACGGAAACATTTCTCACAGGCAAAGAGGCCCTAATACCTGTCGCTGCAGCTGAAGCAGTTTCTCTCGCTAAAGCTGCTGTTGAAGCTGCCAAAAATGCGGCTATGATGTCTTTTGGTGACACATTTGCGAAACTAGATGATGCCGATGATTTTCCATCCGAAGGCGACATTCTCCTGCTTGAGAGGGCGGGGCCAATTGAAGTTCAGCCTGAAGAAGAAAATATTTCCCATCATTCCACTAAAGATACTGAAAATTCTAATGGAAGAGAGAGTGAAATTGAGCTTCTGCAGGTGCAGCTCTCGAAGAGCATAGCTGCCAGATCTGGGCGTCGAACTGAGAGAAAGGCTAAAAGAGAAAAAGCGGCTGAGAAGGCTATTTCTGATGTTATCTCTGTGAAGTCTGGATCATCTAGTAGGAAAAAACATTTTTCTGCACAAGAAATAGATTATTCCGATCCCTTACACTACTTGAGGAGCACTACAAACACTACAAAGCTTCTCACCGCTACTGAAGAGATAGAATTGTCAGAAGGAATACAGGGCCTGTTAAAGCTTGAGAAGCTTCATGATGAGCTTGCAGAAAATGGTGGTCAACCTACAATTGCTCAATGGGCATCAGTAGCTGGACTGGATCGGAAGACCCTGAGGGAACGCTTGAATTATGGTATCCATTGTAAAGAAAGAATGATAAAAAGCAACATACGGCTTGTTATTTCTATAGCCAAAAATTATCAGGGTGTCGGGATGAACCTTGAGGATCTTGTTCAGGAAGGATGTC
>BMK_Unigene_030855
AAGGATCTTTCACATCGACTCAAGGTAGTTTCCCCTTGTTTAGTGTGAGGTGAAGAAGGAATTTCTTTGTTTGGTTGGCATCATGGTGACAATATCGATACTGAATCTACAGATGGCTGTAAAACTTTCTGCATTTCAACTTTAAAGTATTTCTACCTACTTTACCCATAGTTAATCTCCGCTTTTAATCTGATACTGTCTAGTTATTGCATGCAACATGCTGAATAATGTGATGCTCGCATTTCTTAATGAGGATTGATAAATGCAACACTTCCATTTTACTTCTATTCAAAGTCTTCCAAATTGTTTAGTTTGTATGCATTTTGGGTATTGCCACATCTTGGAAGTGCTGTCTACCTGTTATCTATGAATAGATGGATAAAAAACAACTTGAGAACTGGAACACTGTTGTGCATAACAAATAAAAGGAATGAAAATCTAGATTGGAGAAATTTGAGGTAAAGTTGTTGAAATAGCTATTGCTATAAAAATCTTGAAAATAATTCAAGTAGTAGATTAGCAGAAGTCATGTTTGCACGGCTGAAAAGTCATTTTAACTTACATATTTTTCTTGGTAGTTAGGGTGATATTTGTCACATTGAGTTTGACAAAATGCTCAATTAGTTCATGCTGATCATTTAAGTTTTTCAGAGACACACA
>BMK_Unigene_030856
GGCTCAATATGAAGGCTTTTAACTATCAAAATGAAAACAAAAATGATAATAAAGGGTCATCACTACCATGCATCATCTGCTATGACAAGCGTCGTCATCGTGAAAACTGACAAAAAAAAAAAAGTTAAAATCTACCAAAATCAAGAATATCATTGACTAATCAACTATACAGTCTATACAGTAATCAAATTTGCCATTAGTTACTGAATCTGGCTACAGAACCAAACAAGAGCAATCACTGTATCTTTTTGAGGTTTAATGCATCAAAGGAGTCCAATTCCAATAGCATTTTAGGCATAAAGGCATGTAGTTGCCGATTGCCCCTCTAATGAGGATGTTGTGAAAATAAATTGCATTAGGTATTTGCTGATTGCCCCTCTACTGCTAAGAAGCTCTTCCAAGTCCAACAATAAAAACAAGGTCAGTTTTGATATCTCATATGAGTGGTGTATATTTGGCAATTTTAAGATGTTAGCATTATGACCCTTTTATTTCTTACAGAGGAGGAACAAATCTGAAAGAAAGAAAAAGACATAATAGGTTCATCGTGTTGAATTACTGCTAAATATCGACCCATTTAACAAATGATTTGATAACTTGTTGGCATCATATCCCATTATAGCATATTGGCACAGTGATAGCAGCCCAATTTAGGATTTAAAAAAAAAAAAAGAAAA
>BMK_Unigene_030857
GCTGTTATCATTTAGAATCATAGATAGCTCCTATATATAAAACCAAACCAAACCAGGAAACACACACAAATCCCAAGACAAAACATAGGTATAAAGTCCAACTTCATATATTATTCAGCTAAATTCACGTCATTAAAAGGGAAAAAAAGATATTAATATAAACAAAGTCTAGAGTAAGATTAGTTTTCACTGAAATAAAACTTGCTTTTATTCAATTGTAAGTAGAACACTAAGCTTTGTTTGCCAAATATTCATTCTCCATCAGCCACCTAGCTAGTTCTCTCTCTGAGAGAATATGATACACGGCGCCCATCTTGCAAGAAAAGCATTTCACTAAAATACTTTCCTTCAATCAGTCTGCTACAGTGCTAGTTCTGTCTATAAGCAATATAATTCGCTAATGAAATAAGAGGCGCTGCCTTATTGGGATCAAAGCACAGGAGCTGCTCTCTTGCTTGCTGGTTCAATTCTTTAGCAAACTCTCTAGATTTCTCAAGACCCAACAGTTTTGGATAAGTAACCTTATCGGCGGCCTGATCCTTTCCTGCGGTCTTCCCCAACTCTTGTGATGACTTTGTCACGTCGAGGATATCGTCCACCACCTGAAAAAGTAGTCCAATGCACCTCGCAAACTTCCTCAACTTCTCCACCTCTTCATCCGAACCACCGCCCAAGATGGCTCCAATCACAACTGCTCCTTCCAACAGGACTGCAGTCTTGTGAACATGGATGAAT
>BMK_Unigene_030858
ATCAATATTAGAGCAGCTTCTCACCAGTTTCAACACGGAGGAAACAATGGAGAATGCCAAACATCTTATATCTCTAGGAGGCTTGCAATTTCTTGTTAGGAGGTTTGAATTTGGGAGTCTGGAAGAAAAAACTTGTGTTGCTATGCTTTTGTCCTGCTGTATTATGGCAGATGGGGGTTGCAGAAACTACATAGCAAGAAACATAGAGAAACCAAGTCTTGTGGAGCTCCTTCACAGCAGGCAGACTAATTCTCGAAAAAATGCGGTGTTGCTGCTGACTGAACTGATCTGCCTTAATAGGAGGACAGAAATCACATCGCTTTTAAGCTCTTTTCATAATGATGGGATTATGGATACACTTCATGTTCTGCTTGTCTATCTGCAGAGTTGTCCACTTGAGCAAAGGCCCGTGGTTGCTGTACTTCTCTTACATTTTGATCTTATGGCAGAGCCTCAAAAGTATAGTATATACCGAGAAGAAGCCGTGGATGCTATTATTATGGCTCTGGAATGTAGTGCAACGAATGAGAAGGTTCGAGAACAGTCATGCAGATCTCTTTATATCTTGGGTGGACATTTTTCATACTCTGGAGATACACTGATTGCAGCTTGGCTACTAAAGGAGGCAGGATTCTGTGATGGTTCTGAAGCCAACTCTTTCAACAATGACGATGAGGAGATGCCAACGGAGGAAGAAGGCAAGGCAAGTGAAGAGTGGTGGAGGAATTTGACAGTGTTGTTGCTTGTAAATGGAAAGAAGTCGTTTCTGGAGTGTATTTCCAAGTGTTTAGGCTCTGGAGACACCAATTTGGTGATGGCATGCCTTACCACGGTAGCATGGCTGAGTTACACCCTTGCTTCTATGTCAGATGCTGAACTCCAGCTCTCTGCATTTTCAATTCTCATCCCCATGCTAAAAAAGAATTTGGAGCAAGGGGAAATTGAGCACAGGGTACTTGCTTCTCTGTCCCTATTCAACTTCAGCAAGGTTTCAGGTGAGTTTCCTCTCCTTTTTAGGTATGATAGACACTCTTCTTAGTCCTTTGAGATGGTGGCAGGAGACCTTTCATCCAGCTTACCCAGAAAACTCTAAATGGAACAAAAGAAATAACCATAGGTCCATAACCTCCCATAATCTTTTGAAATAACGTCATTTGCCCTTTTGATCTATGGCTGGAATTCTTTCCTATAGTTTCCTTCATGAGTGTTCACATTTTCGTGCACTTCATGTATATATTTAATTATAAAACTTTCTCAAACATAGAAATTATAAATTTATTGTAACCGCTTGGAAAAGAAATTTGTAATTTACATTGCTACTACTGCATATACAGTCTCCTGCTTAAGCTCAAGCCTATATGCAAGCCAAATGTGATTTGTGTATGGGATTGTTTACTAATGGAATCATTAAAAAAAGGGCAATTGTTTACTCATGGAAGTCTCTCCTGGAAATGAATTTTGGGAAGTATGGGGCTTCGAGGTCAGGGGTTTGACCTTCGTCCTCGTCTATCTGCTTCGTGGTTGGATTAGGCTTCTCATGGGTAATAGCTAACAAATGATATCATCATGCATGATGATTTGTATGTCTGTTTGTATGTTATCCAATGATCTGAGAAATAGCATATTTGCCTTCGCCATTTTCAATAGTGTTAAAGAGCACATGCAGGCGAGCGGCGACACGTAAATTTATTTAACAGCTGATGGTCTTCTTCTTGTCAAATCACTGCTGATTACTCTACCTTGCAATTTTGAGTGGCAGAATGCCGGGCCCTGCTGGTGACATTTGCAGGAAAGATAATGGCTCCTCTACAGAGTCTTACAGACTTTACATGGACAGCACAACAACTGCTGTCTGAAATTTCAAGTTGACGCCAGATCCAAAAGGTGCAAGATGCTCGTTCTTTTCTCGGTTGTGAAATGAGATTCCAAACTGGAAATATGCCCCATTGTTTGGTAAGAGATTTGAGTAAGATACAAAGATAAAGAAAAAATGCAGCAGCATGCTCTGGCATAGATATCTTTCTGTAACATGGATGATCCAGATATGGTGTGTAGGTTTGGTACATACTGTTATTTTATCATATTTAATTAATGATTACCAGCAAGCAGCAACAAGGATCTTCTATGCAGTAGGTGTATATTCCTTAATATCTTCTTTCAGTTGAGAACTTGACAATTAGTAGTGTTTCAAATCCAACAAGGGTCCACTGAGATGGTTAGAATCAACGCCAAAATTATGGACATTCTGTTCTGAAATATATTCCAAATAGAAACG
>BMK_Unigene_030859
TTGTAAAAGGGTCTAATTGAAACAGCCCTATTTGAATCAGCCCTATTTCAAACAGATAAGGCTTACTATTTCATAAATTAATAGGAGAGAGAAGAGGAATTCTTGGAGAATGGTAGAGGTTTACTGCATTGAAAATGATAATTTCCAAAGGATTTCAGATTCAGGAAAAAGAGGCCTCTGAAAATAAATGAGAGTGATAATTCTGTAAGAGGGCATGACAACTAGGTTTTTGAAGGAGGTATGTGCATTTTCATAATAAAAAAAAAAATACGTGTGTTTTCATAAAAAGTGCATGTGGGGCCCAGCTATTAAAAAATAGGAAAAAATCGTAAGAGGATATGTAGGACCAGATATTCAGTGTTTTTTAAACTGCCAATTAGAACGAAAGCCAGCTTCTCTCTTTTATTTAATTCAAATCCTCCACCTTCGCTAAAAGACATCTGATGCACTTGATTTATTGTGTCAGCGCATCTACTCCTAGCAATTGCAACCCTTGTATTTTTGCTGCACTCCTTGCAAAAATTAATAGTGGCTAGACTTGATTAATACATGACAGTAAACAATGATTTCTTTTCACTAGTTATTTTCCACTCTAATAAAAAAATGTGCAACAAAGAAATCTATTATCACATGGGAAAACTTGGGTGGTTGAAATTGAGTAACATTTACCTTTGTCATGGTGTTTACAGC
>BMK_Unigene_030860
AGGATGACGATGATGGACTTGTTGATAGTCATGTTTCCTTTTCTCACAAGTCAGTCCATTTTATGATATCCATGCATGTTGCTGTTGTTTTTTCCGATTTTTCTTTAATGCAATTACACGCTACAGTCACTGGAGGAAAAAAAACATGTGCATAGAGACGCAAACATGGAGGTGGAGTTGACAAAATCAGCAGATCATTGAGAGGGAGCATGAACTGACAACTTCTTTTTCTTCTAAATAATTTGTGAATTTGTATTGTATTGAATCCTGCATGTCCAGACCCTTCATGCCAAATATAAGCTCCATGATACTCTCTCTCAAAATCACAAGTTACAGGTAGTTGGGATATTAAAAGGAGCTTTTTATAATTATTATTATTAAGCAAGAGATATATTTTGAGTGGTGATGTACTGATGTGGGAAGAGCCCTTAGCATCCAATCTCAGACTTCTTCTGCATGGTGGATCTCTTGACATCAGACAATGAAGGTTGACAGCCAATTTCAAGAAAAGAGGGGACCACTAGATTTGCTTGTGATTTGGACGTACAAAACCTGTAATATTGGTTTGTGCCAAACCATGTGATCAATTGTGGGTCCCTTTTATTTCCTTCAGCCACCACAGCATTAACTGGTGTCAAACTTGATTCTAAGATGCTGACCTGTTCCAGTCCTTAAAGCTCAAAAAGAAACTGGATCTTTATTTTGCAGCCTGCTAAAATTTTGTCACTTTCTTTAGTCCCACTTCCTGGTTTTATCATATTTGGTGACATGTGGTTTCTATGGAATAAGACCTTAAGAGGAAGGAATTTTTTTTCCTTTTTTGGTGGAAAGCTC
>BMK_Unigene_030861
GCACCCAAAAAAAAAAAAAAACAGTCTTTGGTGGATCAAACAGTTCTACAAAGTGCCCAAAAGGGTTGACCAAGACCCAAGATAGGTCTCTATATACTTTTAGGAAAAAAAATAAAATAACTGAAGCTTATAGAGCATAGGAACTCAACAGTTTAAGAATATACCTGTAGAAAAATAAGTTTTTTCACTTTATTTACTGCTTATAGTACTAACATGTAATTAGAGAATACTATAGGGATCTTTCTGTAATATTGTATTTCACTTAAGATGAAATAAGAGATGAAGTTGGTTGTCTAACCTAGAGGACCATACGCCTTTCTTTCTCTTCTTCTCTTATATTCTTTCTCTTTCTTTTCTCCATAAAACCCTAAAATCCATCATTGATCTTCACTGTACTAAAGATTTAAGAAGACAACTATACCAAAGGTAGAAAAGTAGAAGATGCGATGTGTAAATGCAGGATAATTTGAGAATCAAATATTTAAATTAAGAATGAGGTATCATGTATCAAAAGGTTTAGTTACTGATCAAAGTATTACAACATTTCACCATTCACATGATGACTGCTGCAAAATAGGATAAAAACAAACATCAGATGCACTAGAAGATTTTATAAGTACCTTTTCAACATAAGAGCGGACCAT
>BMK_Unigene_030862
AGCTTCCTGAGCAGCCCTATGCTGAAAGAGAAAAAAGAGACATTAAAGCTATGATAGTGATGATGATATCAATCACCTTTACAGATGAGACATTTTACTGATACCCGTGGCTTTAGAAGCGTTTGGGGCTTCTGCCTGGAGGCTCACCTCCTAGCAGAGCTTTCCCAAAATCCTTGCTCGTCAAGTCTAAGGCATGAGTTTCATTTAGGATGCATGTCTCACTGCATCAGACATATTTAAGCCATAAACTCTAGATGAAGGGATAAATGTGCAATTCAGTCAGACTCCATATTTGAGGGAATATGACTCATTAACACATCTTTTTAACCAAAAAAGGGGGAGGCAGCCTGTAATTTAAACTAAAAATTCTTTAAAAAAAAAAAAACAATAGTTCTAACCAAATTTAACTTAATTGAGCCCTTGTTAACTCATTGAGCAGCTTGGAACAGCCAAATTGCTACTGTTTTTAATTTTAGTAATATATTCTTTTATGTGATTGTTAATAATTAAAAGGTGTGCTAATGAATCCTACGCCCCACACGTGGGCAACTGAAATGCCTTGCCGCCTTCATGTTTGAAGTGATCAATATACTTAGAGTAGGAAGGAGCATGAATCCCTGGGATTTCAAAAGTAATATAAGTTCTCTGAATGCAGTATGGAACAAAGTAATTTGAGCAAAGAAAATTTAAACTAAATGCTCTCTAGTAAAAGAATGAAACAAAGTAAAATACCCAGGTTGGTAATTTCATGAGCAAAAGAAGCCAATCAAAAACTACAATACCCTGATAATGATAGAACTAAAAACAAAGTGTATATACAGTTGGAAACAAAATTCAAACATAACACTGAAGTTGTGGACATGATACAGTACAGATAAGATGCTTACTTTCAAGTATCTGGGAACCATAGACCAAACAACGAAAAGAAGTGGGGAAAGAAGAAAGAATTGCCTGAATAAATTAGTTTGCAAAAGCAAATGAAACAGATAGATTCCTCT
>BMK_Unigene_030863
ACATCGCTGGGATTCTTTACATTGCAGTATTCTTAGAAAGAGAACTCTAGTTGTTTGTTGCTAGTTTTTCATTTTCTTTAGGGCTGCCAATGTGTTGTTGGATATGTGCAGCACTAAATGGGTCACATGTTAGGTTTGGGTTTGAGTAACAGAGACTGTTGATAAGTGGGCTAGACCTTTGCTGATTCTGCCTGCCCTGTCTACTTCCAGCATGATAGGGAGTTTATTAAGTGTTTCAGATGTGTTTGGGTCTAATAAAATGTATTTGGATCCGGTATAAATAAGTATAACAATTTTCTTTTTAGGGCCGGGATATTGTTGGGCTGCCCATGACTTGAATCTTAGCCGACCCTAATCTGATCTCTCCAGTTATGAGCCTGGGCTTGTCCTTTTAGCCCATTTTGTAAATGGGCTGAGCTTGGGCTGTCCCTGACTCAGACTAACCCGACCCATCAGCTCCCCTATTTATCTGAGTGTTGGGCTCCACTGTTGTAAATGTGGCTTGTTACTGAGATCTGAACTAATTGTAAGGCCGACTTGACCATGGAATCAAAAGTAAATTGACATTTTCACAGAAGAAAAAAGAGTATTATTTTTTCCTCGAAAGGCCTCATATCAAACAGTTGCAATTTGTCTGATCAGTTTGGATTTTGAGCTGTGGACATTCATTGTTGAGAAGCCACATGTTTGATATAGGAATTTGTTGAGCCCTGTACTGTAGCACTTTGAAAATCGACTGTTATGATTTAATTTCAAAGTACCTTGTAACATGCAGATCTTTGGTCGCAACTTGCTTTG
>BMK_Unigene_030864
TGGATGGCCTGCGATCAGAGGTGATGAATTTTAGCACACACACACACACACAAAATTTGCTGTCCTTGTATTTTTTTTTTATAGCCACTGTTCTATATTTTATTTCACTTTCTTAGGATCTTTTATTTCCATTGATTGCACTATCCAGTGTTCTTTGATTGGTTTATTTGAAGAATCATCTTTGACCTTGGATTATTGGGAATTTTGATTAATCATGGCCTAGTACAAAGATTTTGTGAAGCTGACTTTTCATTTGCTTACTGGATATTGGATCGAGGCGATTGGTGATGTGGAAGCTAGAATGGTGTCTGATCTTGGCTGGTCTCCTGTGCCTCCTACTTTTGCCAAGCTTTTAATTTTTTGTTTATAGTTGCTCAAGGGCAAAATTGGGCCAGCTGGCTTCATGAAATGTGTGCGGTTCAAGTATAGAGGTGTGAGCTGTCCTTTGTGGGCTAACAGAGGTGCTAAGATGTGGCATACTGTCCTTTATAGTTGAGACATATTCTTTGTGTACAAGTAGATGGGCTTCTTCTAATTTAACCCTTACCATCGGTTCTTGATGGATTTCATAAGGTTATTAACAACCCTTGGTACTTAATGGATGGAGTTCATCATGAAATGTGGAGGTGTTAATTTGATCTTTGTTCTTTCCTTGTTAACGGCCTGCTGGATATTAAGGGGTTATGCATATTCAGCTTATTTACCTGTGAGCAACCTTCATGAATATATGCTTATCCCTTCTTTATGAAACTCTTTCTGAGGTGTCATTGTTTAGAATATCATGCTTGATGCAGAAACTGTTTGGGAGTATTTAATATTTTTTTTACTATTTTCATGGGAAAAGAGGCATTGGAGAGCAGTGGAAGTACGTAAGAAATGGGAAGATGTGGGCTTACACGGATGACCATTATATTTTTACGTTTGATGTAATTTGTTTTTCCAAGATGAGGAATTATCTACCATCAAAGGTGCAAAATTGATGGCACTTCCACTAACCTTTTTTCTTAACCCCTAAGATTAGTGCCATTATCCTATGTAAACCGTGGAAAATGACAGGCATCCCCTTGGGCTCCTAAGTTTCCTCCAAATGGTACAATCCCAAAAAGAGTTACATCATGCATGTGGGCTTGTTATCTACCAATCATGGGATGAGTTGTCTTTCTAAGCATTCGGTGAAAGAAGAGAAGCATTTTGTCCAGATGATAGAAGTGAGTTGATTTGTAAATGCTGATGATGTATAGGAAGCTTTGAATATTGATGTTGATGAAAATGTGCATTCTGTCTTTAACTTGTTTTCTCTTTTGAGACTGAATACTGGCCCGTAGAATGTTCGGCTTGGTTGAGCAGACCTGTAAAATATTTGGGTCCAAAATTTGAACCTGCTCAGCCCTGTTCATTCGGCCATGCGCTTTGTATTTTATTTTATTTCCTTTGTTTTTTAGAATGAAGGCTCTTGATTTTGATTTAGGCACTATGCTGATGCAAACCATAGAAAAGGGTTGGGATCAAAAGTGCCAAGGCAGGCATACAACTAAATCCTAAAATCTTAAGACTGCTAACCAAACTAGGAAACTATATAAAGACCCATACTGGAATTAGAAAGCTAATCCT
>BMK_Unigene_030865
[truncated: 14,835,645 more chars]
