# Supplementary material for: Transcriptome Analysis of Litsea cubeba Floral Buds Reveals the Role of Hormones and Transcription Factors in the Differentiation Process
Source: G3 (Bethesda). 2018 Feb 27;8(4):1103–14. doi: 10.1534/g3.117.300481 (PMC5873901; doi:10.1534/g3.117.300481)
Supplement: Supplementary file 6 [file 1103FileS6.txt]

>BMK_Unigene_043383
AAGCTAGTCCACCACATGAACAGTGATTGCAGCCACAACAGTTGGAAGGAAGAATGGTGGTTGGGCGATAAATCCAAATTGTCAAACTTGATGGCTGCTCTGCCGACTGCCAGTGGCATAGAAGTTAGGTGATACCATTTCTATATATCACAAATTCGTGGGACCCAGTACCCTTATCAGCTGCCATGCAGGTGGCAGCATGGTTAGGTGATACTGCTCCAGTTTCAGATATCTAGGTAGATATATCTACTTGGTGGGTCCACTTTGGAGTCTATATATAAGATAACTAATCCTATTGACAGGTGTCTCCATTTAGTGGGCCAGACTTGAGAAACAGAGACTTGCATTAAAAAAAGGAAGACAAGGGGGTTGACCAACTGTAGGGATATTCATGGCCCGCGTCTGAGTTGGGCTGAGGCATATTCAGGCCTGATTCAGTTTTAGAAAGAAGAAAAAAGGCCCGTATCCAGCCAAGCCCGCGCGCAACGGCTTTAAGTTTGTAGCTTCAGCCGTCCACCTCAGTGATTTCAGGCCCGAGCTCACCCATGTAGTCAATCAGGCCAGGCTTTCTAATTGAATGTAACAATTCTAGTGAAATTCCTAACATAGTTTACATGCTATTGTATAAAGATGTGGATCTGTCACAAGTTGAAGAACAGTTGGGAAACTCTCAAGAAAAGACTTCCTCATCAACAGTGTTTTCTCACATGTTGTATATAAATGTACCCCAGATGGTACCTGCATATCTAAGGCCCAGGCCCAATATTGAGCCCAGCCAGAATTCTACCAGGGTGTAAAAAATCTGTCTTTTCAAAAGCCCGATTTGGGGTTTTTATGCAGCTCAGCCATATGGGCTTGGGCTTGGCGTAGCCCATATTGCAACTCTAATTCTAACAGAATAGACTCAACCGGCCATCACCTTTTCTGCTTGCTTAGTTCACCAAACAAGGTTTATTATTATGTTACAGTTTTGCCCCATTGACACCAGGTTCAGCTAACCATATGTTTATTAGCAGTCCTAAACATCAAAATATTGGAATCTATATAACATGTACCAACCACCATATTATAACTTTTTAGTTTTTTGTTGACAAACATCCAAAACAAGCCTAAAAAACCACTTATAATGGAGAGATTTATCAAGTCTTGCAATGTTGAAGAATTTATTTCAAGATTTGTGAAAATAACAAACCTAAGGATGAAACAGATGGATATAATATAATGCTCTTGGGTTGATATATAGGCCTTCACTTAACAGTTTGGGCTGGGCCATTGTGGCATTTTCTCAAGCCTCTCCTCTTGCAGATTCCTCAGTTAGGGGGCAAGTTATCCAGATGTATGTTAAAGAGGCAGAGGCCCATCAATAAACTGGCTCATCTTTTATTTATTTTTTGCTTTTTCTTCTCTGACCAGGAGTAGTAGACAAGCGACTCAAG
>BMK_Unigene_043384
TAAATTCCCAAGTTCAGTTTTGATTTTGCTTTTTTATTCCAATTTTATTTCAAAAATGCCGTCATTAGGGCAAAAACTCAAGGTTCCGTTTTTGGTCTTGTGTGAATTGGGGAGGGCTTTTAGCCCATCTAAATCCCAAATATATATAGTTTTAATAACTAGGATTTATTTTATTAGTGCGGGTACCTGCTTCTTTATTTAAGTATATAGTTTATTTAACCTTTTGTTATTTCACAAATATGTGTATTAATTTTTTTTTTCTGAAACAAAACTCTGAAATGCCAAACTAGATGAAATGTGAATAAAAATGAAACAGCATCTGAATTGGAATCAAAACCTATGAAAGACCCCCTTAGCCAACAAATCCTCCGGACTATTAGCATCCCTCCAAAGTCCTAATGGGGTGAACAAGATGGATAATTTGTTCAATACCAGATGAATTTTGCATTAAATAAAAGCTAATGCCCAGATTCCTTCTAGATAAAAACTAATGTCTAGATTTCTTCTACCTGTTGCTTGCTCAAGTTGTTACTTTCAATGATGAGGTTGCTCAAGTAGAATGTTGATTACACCTCCCTTATCGATTACATCTCTTGTCGCTTCAGCTTCCACCTTATTAGAATCTCATATTCCTATTGAACAGAAAAGACTCACCCAACTGCTCCCATATCATCACGAAGCACAATCCTAATCCCTGACACAGCTCTGTAGTCCATGCGGCTTCATCAACATTGAAGTTCCAAACATGTGAAGGGAAATTCTTCTCTCTTTTTTAGCTGCTTCAAATTTCTCTGTCATTGTTGCTTACTATTTTTCCAATATATCCCAACATGAAGTGCCTCTATGATGTGCACCTATTTCTGTTACCAACCTTAACCACCTCTACCTCTATCATTGCCACCGAAGGTTTTTCTTGATTGTTTTAGACCTTATCTCTGTGTCAGGAGTACCCAAAATATTTTTATGAGACTGGTTCTGAATTCTCATGGGGTATTAAGAGAAATGTTAGCAATTTCTTATACACTGTATTGAGGAAGTTCTTTGTAAAAGTTTGTTTTACATCAAATTTAAGTAGCATGTTTTTTTTTTTGGTAAAAACTATTAAGTAGCATGTTATGAGTGTGA
>BMK_Unigene_043385
CTTTTATCTGGATTTTTTTTTTCCAAAATCCCAATGTATCCTTTGGCTTTCCAAAGGTTACCAGGAGAAATACTTCTCTACACTCAAATTCTCCATCGTGATATCCATGGATGATGGATTAATGACTTTCTATGTGGACAATAGGAATCCTCAAAAAAGTATGGACAAGAGAATTCCATGATCCTATTTAAAACTCCATGGCACAGCCAAACTTCAAAATACCTATAAATTCTCACCATCAAAGATTTCAAGGCAGTATTCCGCACATCTAAAAACAAAGCCTAGGACAAATAGATGTTTATAAATGATAGATAGCAGTCAGTTATTAACAGAGAATGACAAACAAACAAACAACTATAGCGCAGGTTCTCATTTCCCGTAAGGAAAATATATTGAAAATGACCTAACCAATTTAGGAGAATGATAGGGTCCTCTAAGTCCTTAGAGTAGAGCATGATGGAACCCACCAACCTTATTAGCTATCGGAAGGAGCTCATCATGTGTTTCATAATGTCCCCACCAATCAATCTGACTGGATGAGTGTAAACAGCAACCAATTGCTTACAGATAGATAGGCAACTTTTCAACCGTTCATCTCACAAGGGCTTTATCGGCAGTTAGAATCTAGTGAACAGGAGGGGCCTTGTGCAATCCATACTTGGCCTTTTTCAAAATGTCCATTCCAGTCAAAGCTGACCAGAGAAGGATCACATTCAGAAAAAAGAAGTCCACTCCAGTTATACTACACTTTTAGAACAACTAGATCAAGAAATTCATATTATAAATATGATAGCTTATGAAGGCAACTAACTCGATCAAGATTTTCATATTAGAAATATGATAGCATATTTGGTTTTCAAGCCTCCAGCAAAACTTAAGATGTGGACCCTGACAATGAACAACTTATCGGCATTCCCTACTTCCTTTAAATAGATAAGCATGCCCTAAGATTTTCAACTGAATTCGAGGCATATCACTGTTATGCCAATACAATGACTTTCACTACAGAAACAGAAAAGACAATGAGCCATTGGAGTCGGTATTTATCTAAGTGTATGGAATCTGAAACTTCAAAGTTG
>BMK_Unigene_043386
CTCTCTCTCTCTCTCTCTCAAACGTGATTTTTCCCTGTTAGTTGTACTTTTTTTTTTCTTTTTCATTCCTGGAGAGATTTCATGTTTCACACTTTTTTTTTTCCTTTTTTCCCTTCTGTTAGTTGTACTTTTTTTTCCCTTCTGTTTTGTGCAGTGATTGAAAATTGGAATCTCTTCTCTACTCCTTCATGTTTCCAGCTTCAATTTCAGGCCTCATTTTGATACCCATATTTTTGTTTTTTGATATTTTTGGGAGGACCCAAAAGCTCAATATCTTCTGCAGGCAGCAAAAACTGGGATTTTTATTCTTTCAGTTTAGTTTTGTTCATGAACATTGCTTTAGAAATTAGTGAAGGTTCTCATTACTATATGAATAGATAACTAGTTTCTGAAAATTCTCTATGTGCAACTCAATGCAACAGTTGTAGTTTCCTTTCCTGTTTCTGAAATTTTAGATTATGGATCATAATCATCAGACCCTTGCCCATCTTGATCTACCTAGATTTGACATGGTGCATTAGCTTCTATTGTGTATGAAATAGCCTTCCCTTGAATTACTGCCAAGTGTTTTGGTATTCAGGCAACTTAAGTTTGGTTGAAGAGGCAGAGGGATCATTATCTGTATACATCTATTGGAAGAAATCGGCCGGATCCATATTTTAATTATTCAAAAAGTGCTATTGCATACCTTTTATTGGCCTTTGTGAGTATTTTTTTTTTCCAAACATTGGTGTCTGTAAGGAAGAGAAATAAAACAAAGTTTATATGTAGGAACTATACTATGCAACAGAAGAAAAGATCCTCCATATGTTTAAACATTTGTTGTCATTAATGAAAAAAAAAGATTTCTCAGTCTTTTTTTTATTTGTGATTTTCGATTTAGTTCTATACAGAACATAGAAAAGCTCATTAAATGAAAATGTTCTTCTTGGTAAGTTAACTGTGAAATTGCACCTAGGCTTTTCTCTGGATCTGATAATGATTTGCCCCTATAGATACAATGCATGCATAGATTATATATATAGCATTGTTACTATTATCATCCACTCTTAGCATTATTTCATCCCTTTTTTTATTTTGGTTTTGTTGATTTCACTGTTTATTTTTCTACAACTACCAGTGTTTGAATTTGTTTCCCATAAATCATAGCACAGCAGTGGGATTTATATTTGGTCTAGCTAAGATGTACTTTTTCATGAAACTGACTGGCTTCTAATATCTTTGAAGTCTCAATCTGAGGTGGACTT
>BMK_Unigene_043387
ATTCTGAATTTTATTAAGAATATATCATACCCTACAATCAAACATCCCTCTTTATTTATAGCAGAGGAATGGTCTCATAAGGAAACTATAATTATTCAGTGATTCCTAAAATCACTCCCTAAAATCTCTAATTAAATCAAATCACTAAATCTCTCTGATTAAGTCAAAGCAGAGAATACATCAAATTACTAAAATTACTGAACTACTTAAAGAAAGCAAATCATTGTAGGGTCCCTTGGTGGGGTCCATTAGTGGGGCCTCTTTTTCTTGGATCGCACTGCATCAGTTTTGGATCTAATTATGACCATTTTGACAGGAGGTATCTCCATTTTCTACAATTGCTACATGTTCTCTCCCCACTTCCATTTCATGTAATCCCCCACTTAAGCGACACCCACCTACCCCACTTCTAACAAATATGCAACCACTCATGGAGGAAGGTCGAATTCTAGAAATATGCAACCTTCTCAACCCTCTGCCTTTTTGGAGTCATCACCATTGGCAGCCCGTGGAGTCATCACTTGTGGAGGGAGAATGCTTAATGAGATGCACTGTATTTGAGTGAGAAAAGACAAATCTTCATCAAATGCATCAATGAGAGAATACAAGGGACTAAATAGAGGACGGGATGACAATCCTGCCTATTAGGGATCCACATCTAGAAAACCTTGCTGAAGATTTGCTAAACTAAGAATGTAGACCAAGGAAATCTTCTTGGAAATTTGCTTGCTAAAAAATAGATACAGTTGTACTACACAGGACCATAGGCTAGGTCCAATGAGCTACTCATCAATGGCTTGGCCCAATGAGCTAGGCTGGCCTACTACAGCATAGGCCTTTATTTGTTAAATAGAATCCTCTTTCATCTCTCTTATTCATTAAATGTAATTCAACTTCAACTATCTCGCTAGATCTAGGACATAAGTATTTTCTAAACTAGGAATGCAAATTGAGAAAATATTCTTGAAGTTTGCTACGCTAGGACTATCTGTGAGAGTTTTTTGAAAATTTGCTACTAAGAAAGTAGATATTTTACAGTTAGCTGACCAAGGACCATGGGCTAGGTCTAATGAGCCAGTCATCTATGGGTTTGGCCCACTATGGTTAGGCATCCTTTTGTAGCCATTTAGGCTCATGATGCACTTAAGCTACATCAATTGTTGTTCAACATTTCTATATTGTTATAACTGATATAATGGAAAAGTATCACAAACTCACAGGTTTAACAATTTAGAAGGAGCA
>BMK_Unigene_043388
GTTCAAGTTCAAGCTTGGTCAAGGTGAGATTATTGCTGATTTTCTTTTCTGGGGTTTGATTTATGTTGATGGATTTTTGTTCTTTGATGGGGTTATTGGTTTTATCATGTGAATTTGCTATCTAGGTTTTGTTCCTATTGCTATTTCTACTCTTTTTTGAATCTCATTTCATGGTAGGATGTTTTGTTAAATTTGAATTTTTATGGATTTGCTTTCTGGATGGTTTCTGTTTTGAAAATCATTGTTTGTTGGCTGCTGCAGCTGTTGTTGGATTGCATTTCCGGAATTCGTTTAAATTAGAAGTCTTTTAGCTTCTTTGTTGGCCTTGGTGCTTGAATTTTTGTTGTTGTTATGCCTCTTTTACATTGGCATCAATAAAATGCATCTATGGTTATCTGGGAGTGTTTTTTTTTTTAGATACTTTATTGAGAGATAAGCATCCACACACCAAAGGCTTCTTTAGATCATTGGAACTTGCTATTGTGTCTCTCTTGTATGTAATTGTTTATGGCAAAGAACAAATGCCCCGTTTGGTTCTTTGCATGTGCGCTTAGCTTACCTGTAAATCTGATTACCAGTAACGCTTTTAACTGTAATTGGCTATTCCAAAGTTTACTACTAGTGTCACTTTAAGGCCAACTGATGATCCTCTATCTAACACGGAAACTTAGTTACCTGCATTTGGGTATTATCCATATCAATGGATTCAAAACTACAACTTTGTTTATGGTAACTCAGATTGTCCAGATCCATGAACCGTCATTCGGATGTAAACGAGGTTTCCTTTATTTGGTTTATGAAGATTCAGATGGGTAGTGATCATGTTAATCCCTCTCTCTCTCTCTCACACGCTCTCGCGCACACACACCCCCGCACACTCATGCAGCTTCACTACTTTATTGGGTTTCTTGTCATTTGCTTCTGATGTCGCAATGAATATCCACTGTTTACGATTTGGTGACAATTATTGGGATAAACTGCTAACCAAATTGTGCAGTTGGCTTTGGTTTTATTATTGCGTTTGGCAGGAAAAAATAGAAACATTTTTTTTTAATCATAAAATTAGAAATATTTTTTAACCAGTAAAAATTAGAAATTTTGTGGTTAGATTGATAGAAATCTTTATTTACACTGCTTGAATGCTTTTATTATAATGTTTTGTGATCCCTACATGAGCATTAGGAGATAGGACAGTTGGAAGGTGCTCATTGATGCAACCACAAGGCTTTGGTTGAAGTCATGTTAATTATTGAAAAGGTTGTGGATTCTGCTTATACAGCTGTTATCATGATATGGCCTGATGGTTGAGTGGACTCGGACTGGGGTGCATGTTGTGGCTGATGGTAGCATGAACTTGGGTTTCTGTAGATTTTATCAAATCCATGCCTGATTACATAGTATTGGCACATTGGCTGCTGATCTAATGTCTAGGGAAAAATAAATGGCAGGACTTGAGGGCTGTTGATCTAATATCAGTGTGAAATAAATGGGTAAGACTTGAATTTTGGCATGACATCCACTACACGAATTTCACTTGAAGCATTTTGCTAATGTATCACCTTTTTCGACATCATGGGATTTATATTTCTGCATCTTATGATGAGTTGAAAGGTCCATGTCCCATGTTCATGTCATAGGCCATTTGTGAATGAAGGAGGGGCCCACCTTGGATGGCCCATGCACTTCTGTTAATTTTGTTCGGATGATTCTAATCGTTTGTGAGTAGTCACTATGGGGAATGCTAAGTAAAATAGGGTTTCCTTAATTGAAGTCCTTGTATATGTAGCCTATTTGAATCCTTGCAAATCACATGGGTGCAAAGATAAGGACATCGTTGGGATTAAGGGGTGG
>BMK_Unigene_043389
TACCAGAACAAATAATTTTGCATCATATTAATTTGGTTGTCAAATAGAGAGAGAGAGAGGTTCTTCACTTCGTTGCAACATAGTAATAATAATACAATTAAGGGTCTTGGGCTCATAGAATTCAAGCCGGATTTGATGTGATAAGTCTCAACGATTTCGTGGACAAAACCAGCCTGACGTTTTCTTGTATGTACTAATGTTAACATACAATATACAAAGAAGAACAAAAGCTGAAAGAAGAGCAAAGGCCAAAACATGACAAACAGATTTACCAAAGTAAGAAGGTTGACAAACAGCAAGAAAGAAAGGCAATCCGTTCCCTACATTGATTGCCATAGATAATACATATACACACCTCTTTGTGACAATCAGATGAATGCGTCTTAAAAACAGTCCCATGAAGCAAGCGGGCCTCTCCCTAGTAGGACATGCTAAGCAAGCCAGTATGGCAACTGACCGCTATATGATCACATACAAATAAAAGAATGGCCTATTGCTGTCACAAAAAAATAGCAATACAGGCAGTAGCTTACAAGCAACAGTTTGTCCTCAGAAGCCAGTAAAATTACCCACAATGCAAGCATAGATAACATCTCTCAACAAAAATCCACCACCGAATAAGATACGAACCGAATGGAATAAATAGTCATTCCTTCGCTTGAACACCAAACCTCGTCAGAAGAGATCAACCTTCTTTTTCTGCATGTCTCTCTTCCATTTTGGCTGTTTATGGAATGCTTCCTTTGTCATCCCCAGTACACTTTCAAACTCCACATCGGACAGGTATGCCTCTCTTCGCATGTAATCGATTCCAGTGGCTGGATTTGTAGATTTGGCTTTCAGACGCTCATAACTGAAAATAGTTTCACCTCCATTCTCATCCAACTGTGAATCATCTTTTGCTGCGGAATCTCCTCCGTTGGTTTCTGATACGGATCCACCTCCCTCTATAGTTTCCTTGGCTTCTGTATTGTCTTGCAGAACCTCTGCCTTTGGTGTTGCATTCTCATTCTTTGGTGACTCAGAAACTTTCATATTAGTGGGAGAGGAAAGACGGCTGCTGGGGCGTGCAGGAGATGATTCTGCTTGTGCCTTCCTTTGTTCAGCGGTAAGAACTGAGGACAAAGCAGCTACAGCAGCTGCTCTCTGTGATCCCGTGCTTCCAGCAGCTGGCTTCGGAGATGCACCCTTGCCTCCAGAAGATGGATTGAATGCAGAGGTTAAAGCAGCTAAAGCCGAAGCCCTTTGAGTTGGCCCATCATGACTTGCACCATTGGATTTATCATGACTCTCCACAGCTGTCCCAAAGAGAAATAAGAGCTTCTTTTGAAATGAGTTTCCCTGAGCAATAGCTTTAGTCGAATCCCATGAAAAATATGTAGTGAAGAAACATGGTTCATTCCCTTCTGTGACTTTGTACAGTGGTACATCTGGAGATAGACCTTCCAAAGTTGTCGCGAGCTCTATGTATTTCTGTCCAATCTCAAAAGCTGTTTGCTTTTCTTTGGATTCCACGGAATAACCAACCCAAACAAAGATCTCAGCATGTGTATCGAGTATCAAGATATCCTCAGTCAACAGATCATCTTGAGTGAAGTTGGAAATCTCAGATACCTGAAACTTTCCTTTATTGAACGAGTAAGTGTACAAATGAGTATCTCTAACTGTCTCTTGAGAAGCCTTTTTGCTTGTGTAACTTTGCTTCCCCCCTAATGCAAACCAGAATGCAGAGCTCTCTGTTCCCTCCTTTGCATGTTTTAAAGTTACCCCAGGCTTCATAAATTCTGCAATCTTTGCAACCAATTGCTGTTGCTCAAAGGTACTCGAATTTCCTTGCCAACAGAAGACTGAAGACCCACATTGCAACAAAAAACAATCAGTGGAGCTTAAGGATGTTGCTACTGCATCAACTTGGACAGCTTTGTTATTATGCACTTGGACACCAGAAATTTGAATCAAGGCAACACCATCAACAGTGTAAGTTTCATCATTTAAGCCCTTCTCTTCTATTAACTTTTTGTAACCAGAGCTAAGACCACCCTTCAAAACCACCATGGGCTGAAAGAGTGCAATAAATTGTGGCGGTTCTTTTCCTTGAACAATATAACCCTGAACAGGTCTGCCTTTTAAGGAATTGAACATTGTGTTTGCTAACCGGGTAGCCGTTTTTTGATCATCTTGAACACTGTCTTTCCCCATCCAACAGCATAAGTAGTAATCCTCTTTCTTATCACCAGAATGGTATGTATAAAGAACAATATAGCAATCACCACTGTAGAATTTACCCACATCCTCCTTGGGAACTAGAGTCTTGGAACTACCATTGATCCACCATACCTCAATTTTTCCACCCCCTTCAAGCAAAGGAGGAATTTCCTCATTCACAGGATTGCTCTTCATGTTTCCCTTGACGCCAACACCTTGCTGCTTCAGCAATGCTGCTACTTTTCCCCTTCCTTCCTCTGCACCAGAAGTCCCTGTGCCAACTGGCCATGACTCAAAGTTGGACTTAAATGAATGTGTTTCAAACCCTTGAATCATTCGCGTTATGCGTGTTGACTTTGGTCTATTTTGATTATTGATAAATTCCTCAGCAGCTTGGCTTGCAGCTTTTCTATCCTCCAGTTGTGTCACGCGGCCAACCCAAACAAATACCTCAGCCCCACAGTCCAGCAAATAGCACTTGTTGTTTTCCAGCATCGCTTTAGAAAGTACATCCTCAGCTAGTATCTCCACCTGACCATCGGTAATACTAAAGCAACAATGATGACAACTTAGAACAGGATACAGCTTAAATAAAATAAATGATGGAAAGGAGAGCATTCTTTCAGAGTCTTTTATAACAAAGAAACATTTTCAAAGGAAAAGAAATCAATTTTCATACCAGTCTCAGATACACAGATGCACCTCACAGCGTCTAATAACAAAAATAAGAAAATTCATATAAAATTATCATCACGTTCAGAAGCCTGATTATTGCATGTTGCAATAGATGTTTGCAAGTAAATGCATGCGCCCCAAATTTCTCAAAGTGATGATGCAAGTTAGGTGTTATGGTAACATCAAAAGCTCACCTGGCTTTGGTGTGCCATATGCTGAATTGCTGATCATGACAATTTGCATATTATGAAATACACCAGTACCAATAGGGCAAGATCTCCTAATGATGAAAAATCTACTTCTAGGTATTATATCTCTATTAAGTGAAACATTGTTGTGTGGAAAACTAAGAAATAGTTAAACATTATTGACCGAGCTGAAGAGCAGCGTGCTATGTGGCTAAAAAATGTGAGCATATGTGGCTGAAGCAGCTCATGAAATAATTGGGACTGTCTCAACTGTTAAGATGGGTTGTGATAATCACAAGCTGCTGTTCGCACATATTATATCATATTTGATCTTCCATGAGAGCAAAAACAAAGTTAACAGTCACTTCAGACTATACAAGGTCAATTCAAGAGTTACTTTCATGCCTCATACTAAGTCAAAGGGTACACTAGAAGGTGTGCTCACAAATTATCTTCCAAAACTCAATTACAGCAAGCTAAATAAAGGAATCCATGTTCCATCATGAGAATTAGGTATGTAGGTGGGGTAGAGGATAGAAGAGGGGTCTCTTATTTGTCTTTAATGTCTCTATATATGTGCAATAGTATGGCAGGATGATGTAGATGGCTGACCCAATATATATTTATATATATATCTGGGCCTTCAAACGATGCAAAACCAGAACTAAATCGCAGAAAATAGAAGAAAAAACAACTCAAGAGAAATAATTTTTGCAATCTTCAATCTTATAAAAATTAAGGCCCTCAAATGAATAGAACAGGAAAAGCTGTTTATTTCTGCAATACACTGAAACGTCCAGAGAAAAGCTGCAAAATTCTGTTTATAATCCCCATTTTAAAGGACAAAACCCTAATTATCCCAACAATAAACCAAACCCATAATATATCCCTTAGATAAGTATATCCCTTTAATAAAAAAAAGTCTTAAATAAAACATTAAAATAACATAAGGTTCTGGTTTTGCCCAGAACCAGAAATGGTGTGATGCTGTGGGGCCCACTTGCTCAGTCTGGCCTGCCAGATCCAAGGCCACCCCTGGGCAACCCTAGGGGTTGGGTTGTTTGGGCCCATGAGGCCCACTAATCTGCTATACTGCTGGAAATTCTGGAACTGTTATCTGGGCTTGGCTAGGTTGCCCTCATGTCAGGTTAGACCTGCTTGCGACCTGATAACTTCTGAAATTTAAATAAAACCACTTGTGGAAGACCAAAGACTGCATAATCAATTCAGTCCCTAACAATTACATTAATAAATCTATGGCACTGTTATTTTTTTTTTTTTAATGGTGAAATGCATTAAAATAAGCTTAACAGTACAAAAGCATTATACCGAAAAGCAAGGGCCAATAAAAAGCCCCCAAAGCAGAAACACAACTCAAAAATGGAAGAACGAAGAGAGCAAAACGACAACCAAAAT
>BMK_Unigene_043390
ACAGTATAGGAGAGGTATACTGTACCAAAAGGAAGCATGAAGCCTAGACCCAACAAAAAGCTATGGACCCATACCCAGCCCAGAAGGAAAAAAAAAAGGAAAAACAAAGCAGTGATAGAGAAGAAGAGAAGAAAGTGGGCATGAGCATACCGTGCACCATGGCGACAGTCATTGCCATCATCTTCTTGTTCCAACACCGGATTACGACAGCCGAACTGCAACACACCAGCAGGCGAAATGCAACCGCGAAATCGTCATCGCCAAAAGCCCTCGACCATCTTGTCACACTTCAATTTGCTTCGGCCATCGATGCAATCACCCTCATCAATCGTCGACGTTGAAGAAGAATGAACCTCATCACACCTCCGTCTCTTGTCTTGCCAGATTCAAGCCTCATGGACCGCGCTCCAACCTCCAAGCTCTTTTTTGTTTTTGGGCACCAGTGTCAAGCTAGCAGCAAGCAGAGGAGACACGTGACATGTGCCAGGCCCAATATTTACTCTTTGGGCTACTCCAAACGAATCCATATTTTGTTGAAGTGGGTCACTTCACCTGTGAGCCAAGAAGTGAATTCAATTCAAGCAATCAGTAAACAACAATCGATTGAGCCGAGACATGTGTATGGGCCTCAAATTCAAATAGTTTTCATCCTTCCATCTTTGCATCATGGTATCTTGCGCATCTTGACTCTGATTGGCGATCCATCTTCGCCCACGCGCTCCTAATAATAAATTCTTCACAACAGGTCAGCCTGTTTTTCAAAGAGAGCATTAGATTTTACATTCCATTTACATCCTGGTCAATATGGAATTGCAAAACAATCTGACATTGCAAATCTACAATGATACGCAAAGAATCATCTATGCATATAAATATGGAGATTGGTATTCTGAAAAATAAAGACTACTTTGATAAATTCCTTTATTTGAAACAAGGAAAGTTGACAGTTGATGGGTACTCCGATGAATTTTCAAAGCTGCAAGATGTGGGTTAAATGAGAATGAAGAACATGGCTTGAAACATTTTCTCGGAGGTTTGAGACCAAGCAAATGGGAAAATATGAAGGACTGCAAGGACATGTATGAAGTATTGTGGGAGGCAATTCGTGTTGAGCATTTGCTAAGACGTTATCGCATGCAGAAAGCTAAGTTGCAAGAGGAAAAGTCTCCACAAATGACAAAAGTCCGTGTTGTGGATTCAAATGACAAAGAGACTGAAAGTGTTGATCAACAAGTGCAAGCATTAAAATTCGAGGACAAAGAATCCAAATTGCCTTCTTTGGACAGTGTCGATCAACAGATGCAAGCAACAAAAGCAACAGAAAAAAAATGAAGAGTTGAACATTGTTAACAAGGAGTCTGATCATCTGATTGGTCTCATAAAAAACCCACTTCTAGAAGAGTCGATTGAGTCATCAGAAGAAAATGCTATGGGTAAAGAAGTTGCAAAAGATGGTCAAATTATTGAGGTTCCACATATTGATTGCATCTTCAGAGATCAGCC
>BMK_Unigene_043391
AGCCCTCGCCCTCACCATAAAACTGGTTCTTCTTAATGTCTATATCTATATATGTGACCCAAAGTGCGTAGAGATTTCTGTAGACCAACGCAATGGAACTATATCCTATAGGGTTCAGAAAGTTCTACAAAAAATGAGCACTAGAACTTGAGCATTTTTATATGTGAAGAAGTTCATACGAATATCTAATTTTGGGCTATAAAAAAAAATGTGTGACATTAAGGGGGAGCTCACATCTCATTGCTGATCAGATCGAATGTTTTTGAAAGGTGTGAAATTTGCTTTGTATCTGATGATTGTTGATTTCTGGTCAATCTGCAATTTCTTCGTGGTTTACATTTGAGATCGTCTCACTCACAATTTACACACATGATATATTCCCCAAAATTGAGTTGCCTCATGAGTCATGACTTGCAAATTATCGTGTTTGATCATCGAGGGTTTTCGATTGTTGGCCTGATTGAGTTTTGCATTTGTACATTTTTTATCGAGGATATAGATTGTCTAATTTAGGGGGAGTATAAGCTTTGTCAATTCTGAACAAAAAGGGGGAAAAGCTGAGATTGCTCATGAGATTACGTGCTGATTAGTGTTGCAGTTACATTTCAGAATTAATTTAAATTTTCAAGATTTCACGCTTGATCTTTTGTCAAATTTTCGTCATCAGGATTTGCAGGGCTGAACTAAAGAAAAGCTTCTTGAATTCTATTGATCGGGTTATATATTGGCAAATTCATTGGGTATTGGACAAAATCTAGGTTTTATTTACAATTGTATTTTTAGTGGGACTGCCCAAGAAAGATGACTACAAGACGTATTCGATCAAAACTCCAAGGCTTGGGTGCACAGTGCACGAGTCAATGCTGTGAGTTTCCACTTGGCATGGCATGGGAATGTTTCTTTCCAATGCTGACATCATATGGGCACTTATTTTGTTTCCAATGCTGACATCATATGGGCACTTATTTTGTTTTCAAGATGACATCATGTGGGCACATGGTAGTTGCCATGGCGTGGAGACTTTTGTCATGATGACATGGAAACACAAAAGTCAAAGAAAACAAGCATCGGCCATTGTCTCCCAATTGTCTTGATGTACAATCAAGCTAAAGAAGCATGCTGCCTCAAGATCCGTGCATCAACAGAGAGGATGGGCGTTTGAGACAGAACCTGCGCTCGAGCGCCTGGGTCAATGAATTTCAGTTTTCAAGATCCTGTTTCCTAATTTCTCTCAAAACACTATTTTGAGTCTTACTTGCTCTACAAGTATTGAGGCACGAATTAAAGCCTATATATTGCCTTCCTCTCTCAACTCTAGTGTACCACTCTCCCATCCAAAAACCTAGAGATCTATTGATCCTTACAATAACAATTAAATATTATAAAAAATGCACAATTACTTAAGTTGTTACAATAAGGCCATACCAAAAGTATTCCCAAGTTGTGC
>BMK_Unigene_043392
GCATGAAAGTGGGTTTGGGCCCTGCAGAGTTCAGAGGAAGTTAGATTATACAACATAAACAGCATCGGCATGAAAAATAGACACCAGTGATCAGCTTCAAACAAAGCAAATAACAAAATAACCTGACAAATGAGTTTGAAAAGACAAGTTAAAAAAAAGTTTAACTCAATAACAGCATTGCCACAGAAAAGGAGAGACTAACAGATGTGAAAGACAACATATTGATATGCTCAAACTACCTCACTCAAGAATGACATTAGATCATCCTCCCACAACAGAAGTATTTCCTATGCCCTTTTCCTATAAGTCCATTTCCCCATGCCCCTTATTAGGGATTGAGACCATAAACATGCTTGCAAGAGAGGGTTGAGGCGACATGGATTTCTAAATTAGCTCAACCTATCCATTAGTTGGTAGATTTTGTACTCCTTTTAAATTTTCAATATATTATATTTACTTACATAATTAAATAATATGGAAAATATTTCCAAAAATAGTTTTTTATCAGTGCCAAAGATAAATAGATATAATTATACAATCAATAACAACAACACTGTCATCAGAACATAATTGCGCAGTCTAACCTTTGCTTGCTTTCTTTTAAATT
>BMK_Unigene_043393
CTGCCTGTAACATCTTGCAGGTCCTGTAAATGAGAAGAAACTCCAAATTGTTAGTTACAATATCATGCAGGCAAAAAGAGGGATTGCAATATAGGAGACTGTCATTCTATTGTATCACCTCTTTCTAATTTCATGACAGAACATTCAAGCAATAAGTTAATCAACATCAAAATAATAGCTTCCAATGATACCCAAATACTTAAAATTGTCAGTGTATCCAAAACTACATTTTAAAAGTAAAATCCGTGTCTTTCGTATCCGTGATAATGTGGTTAAGATGCATGGCTCAAGCAAGGCGCCAAGACTTTCCTCTGTATCCATGACAATATAGTGGCGCAACGCCCAAGATATAGGCATCAAGCCCTTCTGAGCAACACTACTATAAAGTCTCAACTGCCAATTTAAACCAATACAATAATATTGAAAGAGTTTGAATGAAGATTTCAAACTCTTTTCTAATGTTCATAGAAACATTTCGGCCAAACATAACAATTCTAATGTTCGTAGACACATTATAGTTGACAGTAATATTCCAAGAAGAATAAGAAGAGTTCTAATGCTCATAGATAGACACATTACAGTTGAGGTAAAAAGTTTGGTGGATTGTCAAACTTGGCTATAAATGTGAGGGCCGAGCCCCTCTGGTGAGCTTAGCCACACCTATGCATGTCTTTGACCCGACAGTGCCCTTGCAGAACCTGGGCATAAATGATGGACTTGAATAATAGTAGATATTGGGTCTCATTATTCATTATTTTTGGCTTGTTTTATCCCATTCTACAACAAGAAACAATCATCGTCTTTTGGTGCGAAATTGGCAGCATTTTCTTCCTTCCATTGGTCTTTGTTCCACCATATTCATGGTAACTTATCCAATTACTAGTTTTCAACATATTCACTTGTCCCCTTGTATCACCATTCATCAGACTGATCAACTGTGGGATTAGATCACCCAAAAAAAAACGCATTTTATTCAGTGGGATGGAACTTTGAGGCTCCTTATCAGGGATTACGTAGGCATCCAAATAAGACCCATGAAATTTTTTTCACATTTTGAGGAAGGAGTCTACAAATAACTATTTTCAACAACTACAAAAATTCAACTGCCCTTCAATTTTTCCAAATAATACCTCTTATAATCTGAAAAAACTGGATCAACCACCTTGATCATCAGTAGATGGCCAATTTTCAATCAATTAACAAAAAGCTACCGTAATTTATCCTAGAAAGATAATAATTTCCTTCACTCTTTGGGGGCAATAATATGGAAAGACCACTCAATTTGATTCAATTAGGTAATAAAAAAAAACTTCCACCCTTCCACAGTAACATCCATTGAACTTCATCAATGCTCAAATATAGGCATTTGATTGTGAGACAAGCTGGTTCCTCCATAATTTTTATATCAATAGAGGTAATTATTTGTAATTATCAAAGTAAACAAGTGGTTATCCATAAATCTCCCTTTAAAAACAAGGACCTGGTCCCCTCCTGAATATATTCCTCTTAGATCTTCACATAAACTATGAAAACAAATTAATATAATCTTATCTAAAATTTATAATATTAACCTACTAGGCTTCTCCATTGACCGATTAGAACTTGGGAAACAAATGATCGATGCACAAAATAGTGCAAACATTAAATCACAAAACCCGATAATCCCTCCCCCCAAACAAAAATTATAATAATAAAAATCACCCCACTCGGAACAAATACACCCCTAAGCATCTGATATCAGCCAAAACAACTATCCAACAAAGAGCATCACCAACACAATTCACGATTCAAGCTAAGATACAAAACGAAAGGAAGCAACTGCCAAAGGTAAAAAAACCAATCATCAAAACACAAATGAGCAGATGTCTTCACATTTCTCCTTCATCGCCGATCCCAAAATGATTTCTACTTCATCTAATCGACCTCAAGCACCATGTTACATAAAAATGGAATCACGTAACCTAATCAAACGAAAGGGCAGGGCAGCAACACGCAATCGGAAGAGATCAAATCAAATCCTAAAATCCCTAAAACAAAATAATCAGATCACATAAAAAAAATCCATTAACGAGTCAAGAAAAAATCAAGAGATCCTGTAAGAATTCATAACGACGTCGAAATCACATTAAAAAATGACAATTTATTTGAAACATTCGTTGTTTGTGATCCAAAACGCTACAA
>BMK_Unigene_043394
AGAGAGAGAGAGAGAGAGGGCCATTAAGATAGGAGAACCATGGAGATTGATTTTTTCATTTTAAGGGAAAACTTGGATCCATGCTCAATGAAGGCTCATATGTTTATTGAGAGGAAAACAAAGTGGCAGATATTACAGAAAAACAGTAAGTAGCGATGGAGTTGATGGCTATAATTTATATGCAAAGATTTCTGCTTCCTTTTTGTTTTAAGGGATAAGTTATTTCAGAAGGCCCTTTTTCATGTTGTTTGTTTTGGAGTTTGGTGTATTCTTTTGCATGTACTGTTACATACACCAATACACCACATATCAAGTGCATTTCTACTACCTCCTTTTCAGTTCTGGTCAATGGCTCACCTTCCAAGTTATTCAAAGCTTCAAAAGGAATTTGGCAGGGAGATCCACTCTGTCCTTTGCTTTTTACAATTGTGGTGGAGGCCTTGAGCTCTCTTCTTGTAAAAGCGAGGGAGTTGGGTATCATCGGTGGTTTTGAAATTGGGTGCAGTAAAGAGGTAATTACACATCTTCAATTTGCAGATGATATTATTCTTTTCAGCTCAACCAAAACAGAAGAAATTTTAGCCATTAAGAGAATTCTCCGGTGTTCTCAGTTGGTGTCGGGATTGAAGATAAACATCTCAAAGAGTTTGTTGGTGGGAGTTGGGTGATCTGAGGAGACCACTCGGGCGTTGGCAAGTAATTTTAAGTGTAAGGCTGGGAGGCTTCCCCTCCTTTATCTTGGGCTGCCTATTGGTGCTAAGCCAAGATCTAAGTTGCTTTGGGATCTAGTGATTAAGAAAATTAACAGGAAATTGTCTTCTTGGAAGAAGCTTTACTTGTCCTTGGGTGGAAGAATCACTCTTATTAAAGCCTGCCTATCCAATCTTCCAGTTTATTATATGTTGCTCTTTAAGATGCCAAAGGCAGTGATTGCAAGGTTGGATTGCATTTGGAGGAATTATTTGTGGGATGGTAAGGGTGAGAGGAAGAAATTAAATTTATTGAAGTGGAGTGAGGTGATTAAACTTAAATCAAAAGGAGGTCTTGGCCTTGGTAGTTTGGAAAATAAGAATTGGGCGTTGTTGTCTAAATGGTGGTGGAGGTTTTGGGAGGAAAAGGATGCTCTTTGGCGTAAAGTGATTGCTTTCAAATATGGTGAGGATAAATGGGGTGGTGGCCCAAGATTGGTCCTAGCCATTGTTGATCGGGC
>BMK_Unigene_043395
AAGAAAAAAAAAGAAAGAAAGAAAAAGAACAAGAAGGAAGAAGAAGAAAGGGATTGAGAGAGATAATGGATAGTTGCATGAAAGGAAGAAAGAAAGAGGGAGCAGGGCATATTGCACCGGTTTGTGTTGCGGTCACTGGTCTCTGTCAACCGGTTATCATTGCTGTCAGGCCACTCTGCCATTGCTTCCATGCTGCTCCATTTCCGCTGCCGTTCTGCTCTTCTTCCCTCTCCCTCTGGATTCTTCGCAGTAGACTTGCAGGGATGAAGTTAAGAAACCCCGTCTTCTCAAATCTTTATGTGCAAGAAAAGGGGGAAATGTGAGATGGGTCATCAATGACCTCAGTCACGTAATAAGAGGGCTCCAGAAACCAAGCATTAAGCCAACCCTCTTTCTCAAAAAAAAAAAAAAGTAGAAAACCCTCTTTACATTCCCATGTGATAAGGGCTAAGATGTAACCCTTAAGTGGCTTGGATCGTGGGCCTCCCATAGATGAGCCATCCATTAACCTCTCTTTTAATTAGTAGAATAAATTAAATGCACCAATTTATATATTATTTTTACATATGAATATTTTTTATATTTTTCCGAAATTTTTTTTCGAGATTTTTTTTCCGAAATTCTGAAACACTGAAATATTTCATTTTAGATACCATGCTGAAACGAAATTGACAACTATGTTTTATACAAATACTTAGTTGTTAGTTTGCCATTCTTTGAAAAGGACCAAACTGTTTAATCTTTTTATTCAGCTTTAGGGATATTCTAAGAATATCTTCAATGACCCTAAGGTTGTTAGAGACTTAGAGGTTCTTTTGACCAAGTCAATATGCCGCATATTGTTACTCTTTCCAAGATTTTTGACTAGAAGCAGAGGATTTAACACATTTGAAAGAGTTTTTCAAAGACCTTTTTCATAGGATATCCAATTACAATTCCTTACAAATTTGCATTCTCTATTTCCAATAATCCATCCCACCTTCTCAAAATTAATAGCATCCACAAAGCCTTTACAAAAAACATGAGTTGACTTTTTAAAAATGGGCTTCCCATAATTTTTTTTTCTTTTTTACTTAAAAGAGGGGGATTGCAATTTAAAAGCAAACAAGAAACAACAAGAAGCCTACTAGGCGAGGCAAAGAAGCAAAACTAGAAAGGAAACTACAAAACAAAAGACAGCCACCCGAAACAAGGAAAGACGGAAGATTCTTGGAGAGAACATATGGAAGACTTCCCAAGCAAAACATCTCTGCCCTTTTACGAAGGCTAGAGGAACTGATAGAACTGCACTTCATCATTCTCAGCTATGATATCCGGATACTTGTACAAGCCCAACATATCCAAATCAGACCGATACGACACTCGTATTGATACCTTGATACTGCACCGATATTTCTAGGGAACAAAT
>BMK_Unigene_043396
TTTGTGAAAACATGATTGTCACAATCCTGGAATCACGACCATGTTCGTCAAATCCATGAGCATAAGATGGAGAGAGTTTGAAGGATCTTCTGATTGTGAATGTGAAACCAATTTAGTTTAGGTTCATTTTCTAGCTATCTTTTTTATTTGTATATGAAAATGGAAGAAAAGTCAGATGCATGCTTGTTTGCAACTGGAACTGCTGTTTGGTCTATTTGTGTACAAATACACTCCTCAATCTCAATCCATCCTATTCTTTCATCTCTGAAATCTCACTCTTCTTTGTTCCCACCATCAATATTTTATGGCATATGCTTTCATTTGGTCATTATCAAATATATAAAAAGAATTTGTCAAGAGCACTCAAAAGTCAAAATACATAGTCAACATGTTGTGTCGTCATAAATAAATTTGCAAAATGAATACTTTGGCATGCAGTGTCGTCTTCACCTGTCACATAATGATCTTGCATATTGCCTCCATTTGATGATACCTTTTGAAGACATGCACTCTTTGCTCTTTTCTGTTTCATTTTAATCTTTTAATCTTATTGCACATTCCTCTCTCCTATCCTCCCACATATTTCCTACATTCCTCTCTCCCATCCTCCCACATATATTTCCTCCCTCCTGACCTTTGTGACTTTCCCTTACAAATCTCCAACAGTTTATTGATATTAAAGTCATGTATGATGCGTCTCTCATTATGTTATCCTTAGTTAAGATCTGACTCCCCCCCTTTCTTTCGCATAAAGTTGTGCATCTTCCATCTACTTATTGCGCAAAGAAACCTCCTATATGAAAGCTAAAGTTAAGTTAACCTTCTCTCTCAATCTATTGAAACTGTTCAAGTAACTCCTATGAAAGATTGTGTCTTGTGTACTCTGATCAATTGTTACTATTTCTTGTCTCTCTTTTTTCCCTTTTTGTTTGAATCCAGATTCACTTTCCTCACTGCTATTTGTTTTCTTTCTGATAAAATGGTGTATGTAGAAAGTCTTTTGGTTGCAGGTATCGTGTTGATGAAAAGGGGAGAGCATCGGGAGGGAGGGAGTCTCTGCATTGTGGTTTACATCTTTAGATTCTAAATTTTGTTTTTTTAATCAATCTTCTACAGGTTGCTTTGTATATTTGTTGAATCATCACCTAATTTCAAGGAGTCAAGGACTACTGCATCCTTTGCAGTTGGATAGGTATCCTTCTGTTGAATGTCTTGATGCATGCGACAATTCGAATCTTCTGTGAGAGGCTTGTATTTCCGGCTCAAAAGTTAACACAGAATTGAAAAATGATTGAGCATAACTAGTTAGACTAATGTTGTAG
>BMK_Unigene_043397
GGGGCTTGCATATTTCGTTCTCGGATTAAGGCTTCATCATGGGGTGGGTTGCATGTGCTTATGGTCGCGGTGCTTGTTATCAAAGTGGGCGTTTTATCGTTACTGTGACAAAGGGCAGTCTTTTTGAACTGTGACAAAGGGCAGTCTTTTTGAAACAATCTATCTGTTTTCTAAGTGCAAGCTTGAAAGAGATTCTACCCATGGTCCTTGCAAGTCATCTCTGCTTGGTTTTACTGTAAGTGAATATGCCTAAGGGACCCTAATTTTAAACACCATTTGCTAATATTATTATATATGAAAACAGAGCTCATGTTGCTGCATGTTGGAAGTCATTGTCTTTGGTTTGATTAGGTGACATTGTCAAAGCTTCCCATTTATTACATGTTTCTGTACTTCAACTCCGCATCACTAAGTAGAAGGGAAAAAAAAAATAACTGTGAGCACATATTAAAGCTTTCTTGGAGTCTCTTTCCAATAAAAAGGAAAAATCAGCATTGTAATTGCTGACCGGAAAGATTCAAAGAGATTGTTTTTTCTTTTCATGAGGGAAAAAGAGGACATGTTCATGCAGAAAATTCTCCATGGAAAAACCAAAGCTGTCCATGGGTAAGTGCTGATCCGATGTTTGGTGTAGAAACCAAATGAAGGATAACAGTGTTTGTAGGGATGGGATTTTAACAAGGACAGGAAGCATTAGCATCATGGCTGGGATGTAAAAAAGGCAAGTTTTCAATGCAGCATGTAGGATTACTTGTGGCTGGGATGTAAGAAAGACAAGTTTTTAATGCTGCATGTAGGATTTCATGTGGGATTACGCCCAAGATCCATCAGTCTAGGATCCTGTGGTATAAACTTCCAAAAGAAGATTAGTAAAATGGAAACATATTCATCTTTGGGGTGATAAAATCATGTTGATAAGGCAATGTTGTGGAAGCTTCCCATTTATGGAATGTCTCTTTACTTCAACCCAGCAGTAGCAAGGAAAAAGAAAACCCTGAACTCATTTTAAAGCTTTCTCAAAGTCTTTAGCTAATGGAAAAGACATATCAGCATCAGTAAGTCAATGACTGGGAAATTCAAAGGATTTTCTTTGTGAAGTAGTAGATAAAATGAAATTTGACTTCATTAAGGGTACATTTTTGCCAGCTCATCCTTTACCATCATATTTTAAATTGACATGTCAGCTTTCGGATGAAAGTAGACTATATTAAGACTGGCATGGTTAATCAAGCTTTGGGAAATGTGTGTTGGTGGCACAATTCGAGCTAATGACAAAGTCTAGGAGCATTTGGAGTTGGTATCAGTGTTCATTACTTCAGATGGATTTGCCTACTCTTATGCCTTACTGCAGGTCTACTCAGAACATTGCAGAGTACAAGGCCTTGATTATATATAGGGAAGTTGCCCTACAAATTGGAATTCCCATTTAGAAGCATAGTAGTATGGGTGAACTCAAATGTGGAAATTAGCCAAATAAACAATTTATATGTAGTCAAGAATCCAGATTTCAATATACAAAAAATAGGAAAAAAGATTGGTAATTCAGTTTGAGGAATTATAAAATTGAACATATCGCACGTGGCTGAAATGCAAGTGCAGATGCTTTAGCGGGTCTTGCCGCAGCCACATATGTACCTGAAATTGAATCTCTGAAAATACAGAGAGTCAAATATTTGAAATCTTCCCCTTTGAGTCGTCTCTTGGTTGTGTGATCAAACCATATTGAGAGTTGGGATGGGACCCATAAATCTATCTGAACCATGGGCTACATTTACAGACTCAATGCACTTCAATCATGCAGTTCCACATTTATTTTTATGCTGTTTGAAAATATATTTCTTTTAGTACTCATTTATTTATCAACTCCTCAAGTATTAAAAACATGGAACAATGTTTTTGCATTTAATGTGTTGTTTGACCTTTGTGATCGTTCACCATGAAAGCATATGTTCTGCTCAATTTTCTCTCAACCTATTTTGTAATCTTTTATATTGTTCTTGTCAGCCACTCGGTGAAGTCATAGCT
>BMK_Unigene_043398
AAAAAAAGATTGGTGTCAAAAATTAGAAGCAAGTTCAATCAAGATTGAGGACAAAGGAATAAAAGAGAGCTCTCAATCAAATTATTCATTTAATCATAGACAGAAGAGAAGAGGCTGCATTTGCATATACAGAAAACTATCTGTCTTGACTTTTGATGATCTTTGTCACTCTCTGTTCCCCTGTACATGTGGGCTGGGGGAGAAATAAAAAATAATTTCTGGTGGGATACTTTCTTCCACACCCTACGAAGGCAGGAAAGAGAATCAAACTCAATGCAGCTTCAATTTCCATGTTGCCCCAGACAGCAAGAGTTATAGCCATGTTCCACAAAAGAATTCATACTAGTTGCAACTTCAGTAATCAATTGAAGAAGCACTTTGCTAAAGAATTCAGCAATTCTTTCAGAACCGTATGATTCCATATTAAATATTAGTATTTCATCAAACTGATGCTTGTAAATAGCAACTATTTTCTTGGACGTGCCCAATAACCCCAGTTCAAATTTGATACATTTTCTTAAGTATGCATAATTACAATTTACAAGTATGTGTGACAGAATCTGTGATCGGTACAAAGTGTCCAATTCAGAACATTCTTGCACGACTCAGCATGATATTTAACTCAATTTAAATAAGTGTGGTAGGCATAGATTTAATGTATTTGGGTTAAAGAGTTAAGTTTAGGCGGGAGCTGGATCTTGGCACGAAAAAAGGGCAATTGAATTTGAAGTTAGACCCAGGTCCAAGTTTTGCCTGTTTCCGAAATACATTTCCCCTTTATATGTTAAGATTTCTAGTCGGGCCAAAGATACATAGGCCCAGGCCTAGCCTGTTCATCTATCAGGTCAGAATGTTAGGCCAAAGTCCAGATATGGGCCAACAACCAGCTGACAGCAGGCTGGCTGGCCTAGCCCACTATCAATGCTTCGTTGGTATTAGAGATGCAAATCTGTTGGTGTTGGTACAAGTCCATGGTGGACCGGGCCTACACCCAATTGAATTATATATTTGAACCCAGGCCCTGCTCTGATGGAGCCAAGTGGTCTCATAGCTAACTCCAACTCTGAGCCCAGCTCAAAGCCCACATATATTACTTAATGTACCATGTACTAATATACTAACGGTATTTTATGCATATCATTTGGGTAGGTGGATATTCAGGTATTGACCAAACTAGACCCAGAACCGATCATCAATCGGGTGCCTATCAACATCCCTAGTTTTGTTCTTTTTTTTGGTTTTTTTATTGGTCTCAACATCCCCATTGGTATGATGTTGATGACAACTATCAATCTGATTTAACCGATACGAGGACACGTATGCATGATCAAACCCATTGATATCCAACCAACCCCCTATGATCTGGTTTAAATTTCATTTTGTTCGAAGTTCCATACACTGTTCGATTGATCAGGTTTAGAAAACATAACTACATATTTCACACACAATTGATCTAGAGGTGCATATCACTTCAACTGGAGTCAAATTTGGGCATGCCTATACAAAAGGAGGTCTGTGATATGAACAATTTGGATCAGACAAAGGTGGGCCCCATGTAGGTCTCATGTTTTAGCTGCTGTCAGCACCGTACCAAAGATAGCATGGGAACATCTCTCATCTAATACCAATGAAGAAATGCAACCTTCACCCTAAACATGTTTAAAGTGCTGGTGAATGTAAACAATCAATTTTTTATTTAACAAGTCACAGAAAGAAAAGAGTTCCATCACCAATTAGCACATCGTACCTCCATGATGTGACTGGAGGGGA
>BMK_Unigene_043399
TAAGACCTCTCTTGTAATCTCAATATTTGAACTTTCATGTACAACTAAGAGTTCCTGCCTATTTGAACCAAACAAAGCATCAGAAACACAATCTTCTTCAACATCTGTAAGAGGAACAAAAGGCTCATATGCTACATCCTCATCCACATCCTCTGCTTGATCTTTCAACTTAATGGAGGATATTTTCTCCTCAGCCAATCTGATCTCCAAATCCAATGAACCTAATTTCAAATCCCATCGCTTCGAAGACTCATGCAATCTTTTATAGGCAGGCGACCTCCTCTCCACTGCATCATTTACCAAAACAACATCCACCATCTTCCCAACAACATTGGTTTTCTGAGTCAAAACACTCAAATCAGACACTGCTGCTGCTGATGAGGAGGACCCCAAAGGAGAATTCACAACCTTTGACTCCTGCAAATGTACATCCCTGCAAGCCCGATCTGGAACCACTGAATTATCATCTAGCCCATCTACAAATCTCTTGTATTGCTCAATGCTCAAGCCTTCAATCCTGATATCACTTGATTGACTTTGATCACTATCAACATCGATTACATTCACATCAACCCCAGTTTTTATCATTGAATTAGAGCCTTCCACTCTAGTTGCTTTTCGTCGAATCCAATCATCTACTCTGCTCTGAAAACTCCCCATCCCAATAGCTGCCTGAGATTTTCTAACTGGATTCACAGACCCAAAGAACTTGAGATTTTTTTGAGTTGAGGACCATGAACGGTTCTGGGTAGAGGTTGAGGTGGCGATAAGCCACGGGACTCTGTTGATGTACGTGCTTATTTAGAAACTCTGAGCTGTTGGTTTTTTCTCTGGAATCAAACCCATTGTAGTAATTCGAGGTTTCTTCGATGATGGGAATTCTAATGAGAAAGAAACAGAATTTTGAAGAGTAAGGAAGAGGGAAGGCACATCTCAAGTTCAAA
>BMK_Unigene_043400
CATTGCATTTGGAGGTCCTACAGCCTGCTAAATCACATGATTTCAAAACAAGGGAAAATATGATAGAAACTTCTAGCATCTAATTTAAAGAGACGTAAGCAAAGAAACAATGATCTACATATGGCAGGGAGGCAAAGAATAAATTTTTGGAAACATATAATAAATGAGAAAAAAAGATGGCAACAATCATTTGGAATGTATCATAAATGAGTTCAGCACGAGTAGTGGAGAAAAGGAATAGACCACAGGAGTAGATCCCAAGAAATACATGAAAGAACCCGATTTCAAGCATCCAAGATTATATACATCTAAACCAACAAGCATTTCTTTATTCCCCCTCCTTAAATGATAACATGAGTCAAATCTGATATCATGAGGTTTCAACACTGAGCGCCTTCCAGCTGTGCCCACAGCACAATTGCAAGATCCTTCCCAACGAATAAGCTTTATGCAGAGATGTTCTGAAGCACCTCGTCAAAACTTTAAACATATCCAGTGTTCCATGGTGAATAGAGTATAGAAATCAACAACTGCCTCATTTTTCTCACCCCTATTCTTAATACAAGTATCCCCAGCAGCAGTGGAATACTGGAATGTAACCTATTCCCTATGGAAGAATATTATGTTTATATCTTCTCCTTTAAGTCGCTTTGATCTCATATCTTGGGGACACGCAATCTCCTTTATCTTGGATATTCTTTTGAAGCCATCCTTAAAATCACATTTGGTAACAGGTGAAGAATCTGCAGATCTGACAATTCCTTGCTGCCCCTGGAATAGCGATTTCCTGAGGATCTGTATAGCTGAGGATTTCACATCGATGTCGGTGCATATCAATGAATTTAGCTGAAAAATTTTTTATTTTGGTGTGCAAATCCACAAGGTGGGGATTTCTAAATCTTATGAGGGAGGTCGGACCTAAAAATCCTC
>BMK_Unigene_043401
CTCAGTAAACATATCACCTATGCAAGTATCCATCAATGGTTCATACAAACTGGGAGGAAAGAAGTGAATCACTAGAAATTGTTGTGTTTTCTTAAGGCATTTCTGGGAGGAAATAAAGTGAATGACTAGAAATATAAATAGAATTCTGTATGTTGCCTGATTCTATTTCACAAGTAAAATTGCACTCAGAATTATCATCAAAGATTTAATTCGTGCAGCATAACAATTACATGACATGCCCTCATATGAAAAAAAACAAGGAATAAAATGCAATCAGTACCACTTGTAGTTCATCATTTCCTATTACCACTTCCCAACAATGTGGGATAAGTAGTCTACCCTTCTGTAAGTAGACCGAGTTTGGATTGGCAAGTTTTTATGCCAAGCTGCTTGCCTGATACCAATAGTGATGGCAATGGGGACCGCCCCAACCTGCTCCCATAAGGGGCAGGTTTGGTAGTTCGTTGGTGGGGGTCTGATATAAATTTTCACGGTTCCAATCTGAGTCGAGTAGAGGATGGGTTCAGGTTTTGGCTGTGCCTGACCTGCTCCGCACTGTTTATTGATCACTGTTTATATTGGTAAATAAGGTTTTGTACACAGCATTTCATTAGCACAGGTGGTTGTAGTAGTGAAATTTTAATGGTTGTGGGCTCAAATCCTATCATAGACATGATTTTGTTATACTTCAAATAAATAAAAAAACACTAACAAACCTGACCCAACTCAACCTGTATCTGTCATGAGGCAGGTTTGGTATCACAGGCCATAAACCTGTTAAGAGTCAGGTGGGCTAAACCCAACACAACCCAACATTCCTAGATGCCAACCCTTGCCTGTGCAAAAATGGAGGGAACCATTGAAGTGATAAAAACAAATGGGACAATGGGACAGGGCATACTAGGCACCAATAAAATGCATGCACAGCATTTGCTCAGAAAGGAAGGGACGACTGTGAATCCATTCATGCATGTGCCTAATTAGATGACGAGGCATTTAG
>BMK_Unigene_043402
AGGTTGTGGGTTCAAGTCATGTCTATTACAATTCTAAAAAATAATTATTATGAAGTTTAAGCTATTTGCGAAGATTTAAAAAAACGCAGTGCAATTTGCAAATTTATATGACGATCCTGCAATCTATTACATTTAAAATACCCAAGCTCTAGGTCAACTTCACACCCATGTCTCATTTGAGCTTTCCTACTGGGAAAAGTAATGCAAGCACCAACCAATGCTTTAAAGCATATGAATCACATGCATTTGACTTCCATTTCCAGAGCCGGCCCAAGCCCAATGGCCCAACCTGAATTAAAACTCAATTTGGGGTGGATGTATTCAGGCCTGTGCTTGGCCTCGGGCAAGCACCTGGATTTGAACCATGAGAGGAATACGGACTGTGCTCAGGCTCAGGTCTTGGGTACCCAACATTGCCACAATCTTCTTCCCCTCTTCCCCACTTATTCTGTTCACAACTATACATGGGCCCATCTAAACCCCAATTGAACTTGGACCTGAAATTTCAATTCGTAAAAGGGATAGAGCCTAGCCATGTCAGAGTTGAGCTGGGCTTCGGATGGCTAAATACCTGGCCCTGCCTGCCCAAGTTGCAATCCTAGAATCAACAATCTAGTTCCTATAGAGTCAGAATGTGATACACGATCAGCATGAAATTTAGGGATCTGGGAATGCAAATAAACATCAAAATCTAATATTTTCTAATGTTCTGAGTTATTTTATATTTTTCCAGGTTATATCTATATATATATATAACTGATACGTATCAATTTCTAGACCAGCCAATATGCCTTCTGATATTTAAACCTTGCTTGTTTGTTAGTTCTTGGAGAAAACAAAACAGAGATGGTTTAAAGAATCACGTGCTAGGGATACCAAAAAAAAAAAAAGAGCTCATAAAGATCAATAAGGAATAGTTGAAACTTGTAAGCCTATACAAAGATTCCTGGTACCTCTCCAATGTCATTCTGGAAACG
>BMK_Unigene_043403
AAATTCAATCCTTCCTCCTGCGTGTATATATACACACACTAGACTAGATGAGAACTGAAGCTGGAAGTAGCGTTTTCTGCTGGTTTGGTGTGGTTAGGTTTCCCGCCCTTGAGCAGGCCATGGAATTTCTCATATGTTTGGAGAAGTCGAAGAAGATACCAAGACGTGAGCGTCAATCCAAGCCCAAAAGCCGTCCTTGGACGGCCATCCTGCCGTCTTGTTCTTCACATCTGCTAACGTCACTTCCACTCATCTTCCATATGGATCTCTCTCTCTCTCCCTCTCTATGCAAATTCAAATCTCCTCCAATTGGCGGGAAATCGGAAGAAGATCTGATCGATCCAGGTACGAATCTCCGGCATGGGTTGCGTGATCGCGAAGCCTTCGCCTGACTCCCCGCCTGGCAGTCTCGAGCAGATGAAGATGAAACACGGCTACGCCGGCGCCAGTCGCGGCCGCGCCGCCGGGCCGGTCAAGCTGCCTCCTGCTAAGTTCTCTGGAAGGCTTTCCAGCAACGAACAGAGGGATGAAGCTGCCAGTGCAGCGGCCAATGCTGGTGCGATTGCGAAGGACGGGAAGGTTCTCTCCGGAGAAAGACGTGGGGATGGCAAGGTTTCGCGGCCGGCGTCGGTGAAGAGCAGTGGAGATGAGGTGGCGGACGGGTGGCCGAGGTGGCTCACGGATAATATCCCAAGAGAAGCTCTTGCTGGATTGGTTCCTAAGAGTGCGGAATCATATCACAAGCTCGATAAGATTGGCCAGGGAACATACAGCAATGTCTACAAAGCTCGAGATATGGATACTGGTAAGATTGTTGCTCTAAAGAAGGTACGCTTTGACACAGCAGAATCCGAGAGCGTGAAATTTATGGCAAGAGAGATCTTGATACTACAGAAGCTAGATCATCCTAATGTTGTCAAGCTTGAAGGCCTGGCTACTTCAAGAATGCATTATAGTATTTACTTGGTCTTTGATTTCATGCACTCAGACTTGGCAAGACTCGTATCTCGTCCAGATGGAAAGCTCACAGAACCACAGGTCAAGTGTTACATGCAACAGCTGCTTGCAGGACTGCAGCACTGCCATGAAAGAAGGATTTTACATAGAGACGTCAAGGGATCAAATCTGTTGATTGATAAAAATGGCACGCTGAAAATTGCAGATTTTGGTCTCGCTATCTATTGTAATCCCAACCAAAAGCGCCCTCTTACTAGCAGAGTTGTGACACTCTGGTATAGAGCTCCTGAGCTGTTGTTAGGTGCCACCGATTATGGTGTTGGCATTGACCTTTGGAGTGCTGGGTGCCTCTTAG
>BMK_Unigene_043404
AGGTCGAAGGATATGTCCTGGCTTGCCTCTTGCCTTGAGAATGGTGCACCTAACACTGGCGTCCCTTCTTCATTCATTTGCATGGGAGCTTCCCAACGAGATGTCACCAGAAGAGATGAATATGTGCGGTAAGTTGGGCCTTACCTTACAGTTGGAGGACCCCCTTCGTGTTGTTCCAGTGCAAGAGTAGAATATATCCATCATCTATTTTATGGACTTCTATATTGAGGTATAAATGTAGTCACTGTGGTTATTTATAGACAACAAAGTCCATGTGTAGCAAGCTTATGGTTGTGTAAAACCAATACAATAAATAAAGGGGAGTTCTATTGACACCGCGAATTTTTCTCTTTCCACCGCAAAAAAAAAATAAAAAAATAAGTTTTCCTAAACTACCCCTCCCCCCTCCTCCCTCATCCTCCTCTCCCACCCTCCACCCTCTTCCCTTATCTGCGCCCACCCCCAGTCGCCGGCGGGGAGGGAGCCCCGGCCGGCAGCCGGCTGGCCTCCCTCCCCCTCTCCCTCTTTCTTCCTCCCTCCCCTTCTATTTTCTTTCCATCTTCTTCCCTATCCTTCCCTCCCCTACTCTTTTTTTCCCTCCCCACCCTCCCATCGCCGGCGGGGAGGGAGATCTTGACCGTGTTGACTATGTGTACGGCTAAAACACTTCCTGCACCGGAAATGACGAAGATGGTGATGAGAACGTGCTCCTTGACATTGAACGGCCCAAGATTCAAGGTGAACTCAAGTGGGGTACCCTTGAAGAAGACTCGATCGGTGATGGTGGATGCCATGAGGTGGCCCAGAGGCACCACGGCGATCTGGGCCGATACGGAAGTGAAGGTGATTGGCTCCCTTCGTTAGCCAAAGAACTGGTTGGCGAAGGAGAGGAGGGTGCAGGAGAGAATGCCTAAGACCCACATACGAAAGGTCATAACTGGGAGGTTTGGGTCATCCGTGACCGACACCGTCAACGCCACCTGCTCGACCAGAGAGTTGTCCAGCTAGAGCAAGGGCGTAGATATTGAGTTGTTGTTCCTGTTCTTCTCATCTTCTTCGACTGCACGTACGTACACATAAGCAATAAGTTTTAGATTTGGTATTTTAAGAGAGAGAGAGAGAGAGAGAGA
>BMK_Unigene_043405
GGGGGAAAAGGGTTGGGTTTTTTAGTTTTTTTTTTAATAAAATGAGAGGGCCGTATCCTCAAATTTTGCACCGTATCACAGGCGTATCCCATACCCGGATCTGTATTGGACCGTATCGGTATAGCCGTATCCGGGTGTCATAGCTGGTAAGGCTTCTTGTTGTCAAAGTTGGATTGGTTTCTGGTCGCCCATACAGCACAAATCAAGATGATAAAGGCAATACCTATGCCTGTTCTAGCATTCAAATCACAGCCCCTAACTAAAGAGAGCCAAATGGGCCAGGCAGAAAAAGAGGCCGGTCGAGAGCACCCAACAGCAGACAGAAGCCTCTTCCACAGGTCAGAAGCAAATCTGCACTTCAAAAAAGGCGAATATCGGTTCTGCTTCCACTAAGACAAGGAACGACAGGAGGCTAGCAAAACTCCGATAGACTGAGCCCAGGAAGCCATTGGGGTCTTCCTATGGAGGACTCTCCATGCAAAAATAGAGCATTTGGGCTGCAACATGTTACTGCATACAATGGGGAATTAAGAATTCTTGGGGCTTCTAGATCGAACCAGGTTCCGAGACCAGCTAATCGTATTTGTCTGGGAAGCATTAAACTACACTGAAGAAAGTAATATAAGTCCTAGGGGAGGTGATTCATGATTCTCCAAACATTTCCACTGATATTGTTGAAACATAGTCATCAAAAGAGATGGACAGATCAGGACAAAGAATAGCAGTTTGGACATGATCCAGCCAAACATCATGCCAAAGTCTGGCCCTACCATCATTACCAATAATCCACTTACTTCCTGAATGTAAGGATGGAGAAAGAAAATGAATCATTCTCCAAATACAGGATCTCACCATAGGATTCAACTGATGCTAAACTGAACCAGAGCTGCAGTATCTCTTTCTAAACCAAGTAGCTGACAAAGAGGAAGAAGAAAACACTTGCCGACCGAGCTTAAGTATTGCTGCATCATTAACGTCTGTGATCTTTTGAATGCCAAGGCCACCCTCTTATTTCCATTGAAAACCCTAAAATTGAATGAGGGACCGGGATATGAACGTTAACCGAGGATGCAAGTATCCTGCGATCTCGAGTTAGTAGTACATGTGGGGTGTATGGTTAGGAGATCCAGACCAACATGAGTTTCATAATTAATATATCATGCTAATCAAAGATTAAAAAAGGGATAATCCTGCCCATCCATTTTTTGTGCATTTTTATTTTGAATGTGGGTCATTGCTGTATTTCGCTCTTGACCATCTTAAATGAAGGCCTGCAATCAAAGGGACAAGATGGAGATTGTTTACTTAGGAGGCTATTTTGATGGCACAATGATCACATTCGTTATTACCTTTGTACTTTCTAACCACTTTTAAGTAAATATCATAATACCATTATATTGAATGCTAGATTTTGAATAATCACTTATATGCCTGATTTGCTCTGTACTTCTTGCAGGTATGTTGTTGATGCAGCTGATC
>BMK_Unigene_043406
AATCCCTCGCCTCCTCTTTAATAATCCTTGGGCAAGCTCATTTGACCGTAAAATCTTATGTATTCTATGCAAACAAATTTGCAGGGGAGAAAAATTCTTATACCCCTTGGGTCAGGCTGTTGTACTCAAATCTCAACCTGACTCAGAATAGCTCACGAATCAAAGTTCAAATTGATATTTTCAACTTGATTCACAGATGAGTTGGAAATAGAGTTCATCCTAACCCTGCTCGTTGTCAATCCTACTCCATTGCTTTTCACATGAACTATTTGAGGTTTCCCCCATAAACTTTTCCTTTCTGATGCCAAATAAGGAAAAGCGACAAAGGGAATTCCTACTCGTCGTTTTCTACTCATTTAAATGGCCTAATATTTGGTACCATCCTCTTTTTCTCATGTGCAACGTCCAAATTTCATAGAAAAGCAAGATTTTCAATCTTTGCCATCCAAAAAAAGGGGAGAAAATCCAGTACAAGTGCCGTGCATAGTCATGCATGGATAAAGAAACCGGCACAACATGTGGCACATATTCCTTCCAAAGTATCCCCACCACTTTGATAAGCCTTTTACCACAACTGGCAGCCTAAATCACAAATTTGACTAAAGCCAGACAAAATGCAACATGAAATTAGGGGCCCATCTTTTTTGTACAAAGTGCATACACTGAAAAGTTAGGGAAAAGTTGAAAGAATCCAACAGCTAAAAACAGGGCATCTGATGTGCAAAATCCTTTTGAGTTTGTAAGTCCTAACAGTTTCAATCCGTAGAGTTATAAAAAAACAGGCAACTTTACTTTATTGCACATGAGGACCACATAATTCTCATTCTAACATGTGAATAGTTGCTGATAAATAGAGTGCATCATGCATGCAATGAAAGAGTGTTGCACATATCCACAGAAAAAGCCATACCTTTAAATCCATTGTGTTTGAACTTTGAGGCCATGAATGAAGGGTGAGTGATGTGTTTGGTCTGAATATAACCCTAATCTATAATGTGATCATTTTATCTGTCCTAGCCCTCATGGTGATCATGCACCCACATGGAACTCATAAAGATGTGTTTACCTGATCATCACCCTACATATTCTACAAGGGTGGGAGGGAGGGGTTGATGAGGGAGGTACTTACCTAACATTTTGTCAAGGGCCCAACAAGAAACCTGATCCCTGTGTTATATACTGATAAAAATAAAATTGAGTGTCATATGAACTGGTTACATATGATGTTTTCAAATTATACATTTCATAACCTGCACATATCACACTATGTTGACCATATCTGTGTGATTTAAAAATGGGTGTAGTTTTTTCTCCAAAAAATGTTTAAAGAAATTAATAGAAAGAAAGAGAAAATCTTAAAATTTGCGTTTCTTATAAGAATTTATCATGGTGAGATGAGCTCAACAAAAATGATTATTAAAGAGGTGAGAGATGACTGTAAGGCGGAAATGTAGATGGGACCTTTTCTTTCCTAGGTATTGAATTACTAGAGTGGTGGTTGGAAATTCATTTTTCTCTTCCCTCTAGTCAATTTCCATTAATGGGGAGGTTATTTGATGATCATTTTTGGATATT
>BMK_Unigene_043407
CCCACTTCCCATGAGCTATAGACTGAAGACAATGGACAAATGTTAGTAATGATACAATTCAGATAAAGATGGCCAAGAACGCTTGGCTTCAAACACCACTCATGATCTAGAATATAAGGAAAATCCAGCAACCATGCAGAAAATTCAGCAAGTAAACAGGTAATTCCAGCCTGAAAAAAAGCGCAATCTTCAGTACCCCTCGGAAAATGTTTATCTATCCCTCAAAAACATGTAATCAGTCTCTAATCAGACAAAGGCTGCATTTCTAGAGACAGACCAGTGTTTGTCTCTTCAAATCCTTCCTAACTTAAATCTCAAAGAGAAATACCAATCCATGTGATAATTTAAACTAGAAAACCTCAGCACATACCTCTTCCAAATTATCTTTCAAATGTATTTGGTTCTGCAATTTGACACATATTGCTGGCCTAATTACAGATATAAAGAGGTAGTGCAAGATATGAAATTTAGGGGCGTTTGTTTAGAGCATTTTTCATCTTTTGGCTACTTATAGGTACTCACACCCTACTTTTCCCCTCCTGTAAACCAACTGTTTTGGTAAAAGTTTCGGTCAAAGGCTAGTTTTGTTGATCTAAGAAAAAGAACATATCTCAAAATAAAACAAATAGAATGAAAAGACTAAAATTGGTCCAGTACCTTCTATTCACACGATCTTAGAGACAAAGCCTGTAAATCTAATTCTAATCATAAAAAGATTTAGAATCCCC
>BMK_Unigene_043408
CAATCCCTCGGGAGATTGATCTAAAGCATCAATTGCAGATCTAGGCTGCGCCATAAAGGGCAAACGACTACTTTATTTGCACTGAAGAAACTATCAAATATCACCTACGCTGGCAATCAACTACATGTATTGCTTATATAGTGTTTAAATCACCTCAAAACCTTTGCATTCTTTCCAATTAGCTTTCCTACAAAAACTAGAATTCCAACTAATGCTTTCCTAATAAAAAGAAATTAATAATTATAAAGAAAATTAGAAACAAAAGTCTCCAATCATGTTCTGCATGTCCCTGCAGCATATTGTGAATCAGGTTGTGGGTCGCTCATGGCCCATCCGATGATGAAGACAACCATATGTTTGGCAAGGAGACTCCTGTGGGACCCTAATGGTTCAAGTTTCACTTGATTCCGCCCACTAAATCCTCCTCCAAAAATCTGCATGTATTTTGGAAATTGAAAGCTTAGAAATTTCTGAAACTTTCAAATCAGCCTGTCTTTTCTATTTCTTCCCAAAACAGCCCCTGACATTAGTTTTTACTTAAAAATTATGACTGTTCGACACCTGAATCTTGATCACTGCTTGATTAAAGTACCCTTGCAGGTCTTCTTGCGATGCTCAAGTTGCCCCATGAAGGCTTAGGCCAACTCAAAAGAATTATAAATCGATTCTGCATTATTTTTTCCTTCTTGAAGAAGGATTAGCTTGTGTATAAAAGAATCCACTTGTATGAGCTCATTTCTTTAAAACTTTATCTTGTGTTAAATGATCTTTTCATGCAACTCTTCTTACTTCTTCTAACTCACTGTCTTCTATACTATGCATTGCAAGTCTATAAGCAGATGCCCATCCATCATACTTAACATTAGATTGGAGAGAATGTAAGTTGAAGAAACATAATGCTTCTGAACTACGTCATGAAGATAAGAAACAAGAAATATGTAAGGATAGAGATAATAGAGAACAAATGGGCAAGAAATTAGGAGATTAATTATGATATGGTTGGTGGGAGAGGATAAAT
>BMK_Unigene_043409
GCCAGAAGGCTTATTTGAACAAAGGTAACCTTTGTGACCTCAGACTTGTTATGTGTACTTCCCATTCATTCACACATACGTACATAATGCCCTTAGCAATATATGCATACTTGCATTGCAATGCAAACTGTTCACAAAGAGTTCGTGCATACCATATTTTAGTCAGAAGGTAAAGAACTTGTAAGTTGAATGTCTAGGTTGAATTGATTTGAAGATTTGGGCTAAATTAGAACTGGATGCAGAAACTCAGATTTTGATAGATGTTTGGGGTATTAAATAGTGGAATATAAATTATGCATTTGTATTTTAATCATGTCTTTGCAAAAATCATCAGTCTTCTAAGTAAAGTTGAATGGGCTTGGTGCTATTTTAGGCAGATTTTGCTTTTGAGCGACTTGGATTTAATAACTGGATAATGCTGTTTAATTTAATTAGTTGTAGACGAAGAATCTTAATTCTACAATATAGTATTGGCTGGCCCATTGCTTGACCCTACCAAATAAATGGGTTCCAATGATTAACCTTCTACCAAATAACCAACTAGCAAGAGAATGAATAACAAATGATAAAATTGTATATTGGTGGGGCTTATTGGTCTCAACGCAAAAGGAAGTATGTTGATCTGCAATCTATGCAAAAACAACTAAATCATTTTCATTTGGAAATGTGATTGAAGGAAGAAAAAGGACTCTAAAAGTAGTGGCCTGATGCCTGAGATCAAATAATTGGTCTCAATGCAAAAGGAAGTATGTTGATCCGCAATCTATGTGAAAACAACTAGACCATTTTTAAGATGCACATGCATTTCTTCATTTCATGGGAGCTCGTCTCCATGGCATTTTCGATAGTCTTACTTACCCTTGATGATCAGCCTAACATTGCAAATGAACGAGAGAATGCAGCAAAATAAGGCTAAAGTACACAGAATCAGTATCTGATGTTTTGGAAGATGCTTTGGGATTCACCTCCTTGGTAGGACACGTTAGATCATTGGTCCATCTAAAATCATTGCTCCCCACATCTGTGGAGATGGATTTCTTGGCACACATTAGATCATTGGTCCATCTAAATCATTGCTCCCCATATCTGTGTAGAAACTGTTTGCTTTCCGAAGCTCAGGATTCATAAATCTCCTCTTCCACTAAATCTACATTTGCATTAACACCGACCTTTTTTCTTTCTATTTATTTGATGTTTTAAGCTATGGATTTTTATTTTTTTAATTTTTTGTTCAATTTTTCAGCGGAGATGACTTAGATGTCCA
>BMK_Unigene_043410
GTTAATTTATGTTTTCTTCGTTTTTTCCTTCCTTCTCTAATCTCTAGTGACTCACCAGTCACCTCTCTGTCGAAGTGGACGGAGTGGTTTATCGACCCAGGCTCGGCCCCTAAAAGGACAAAACGACTGAAAATTTGTGCTCAACCTGCCACTCGTGCTTAAATGATGAGGTCACATTGAAGTGGTCACAGGCAATATCAATAGCCTCAGAGACTTCTTTCCCGCTACAACTCTCCCTCTTCTCGCCAAAAAGCAGAGCCGACTCCGTATCGTTTTCTCCTTCTCGCACAGCAGCAGAGATTGAGAGGCGATTGAGAGGGAAATCAAGAGCTTTCAGAGCTGAAATCGTACTGCACTTAAGAGAATGCCAAAGATAAAGACAAATCGCATCAAATATCCAAATGGATGGGAGCTGATCGAGCCTACTCTCCGTGAGTTGGAGGCGAAGATGAGAGAAGCTGAAAATGATACACATGATGGTAAGAGAAAATGTGAAGCATTGTGGCCCATCTTTCGAATTGCGCATCAGAAGAGCCGCTACATTTATGATCTCTACCACCGAAGAAAGGAGATATCAAAAGAGCTATATGAGTTCTGCTTGGATCAAGGCTATGCAGACCGGAACCTAATTGCAAAATGGAAAAAGCCTGGGTATGAAAGACTCTGCTGCCTAAGGTGCATGCAGCCCCGGGATCACAACTTTGCCACTACCTGCGTCTGCAGAGTCCCCAAACACCTGAGAGAAGAGAAGGTTATAGAGTGCGTTCATTGTGGCTGCGGGGGTTGTGCTAGTGGAGATTGAAGCTGATCTGATCATCTGTGTTACATGTCTCTTTTATCCATGTAAACCGACTATTCTGGATTTAGATACTTCCTGAAGTTATGGTCCATAAACTCAGAAGGGTTCATTTTTCTGTTGTAAACTTGTCTGATGTCATTTGGATTTTCGTGTGGAAAAGTAGGGGCTAACTGTGTATGCTATTAGAAAGTCATTGATCCCTCTTCTTTTTTCATTTTTTTTTTTTTTTTGATTTAGTTCTTTTTTTCATTTGACTTGTTGGAGGTTGGTATAGCTGTTTGGTGCCATGCATCCCACATTTAAACTTGCATGCTATGGTTGTGGGTTTTCTTATGTTGGTCCATGGGTATGCTTATACTTCAACACCTGTCATTAGAGAGCACTCCCACTCCCACACCCACACCCTAGTTCAATGATCCATCACCAAGATGGGTATCTTCGTCCATATTTTAGGACATGATGTCGGGAGCAAAACTACACCCACACCGTAGTACAGTGAACCATTGTGGTTCATATTTTAGCTGTTGTGTTGGATCATGTGCTGCAGTGCATCCCATGTTTAAACTGCATGCCATGATTGTGGGTATGCTTATGCTGGTCCTTGTTTTAGGGATGTTCGTTGACGAGAGAGACACATTCCATCTGCATGCCATGGTTTATTAGGAGTGCAAGGAGCAATGGTATTTTTGTCTTTCTACATTGTATGATTGGATGTCTGCCGGATGATTCTTGGTCCCATTTCTTGTCTCCGGGGACCTAGTTGGGTTTTAAACCACACCTGAAATGGAGGGGAAGGAAGCTGTTATTC
>BMK_Unigene_043411
GATCTTTGATACACCTCTCCAACCTGCAAGTCATTGACAATGGCCTCAAAACCCCGCATCGTAATATTCCCATTCATGGCCCAAGGCCATCTCATCCCTTTCCTAGCCTTAGCAAAAACCCTAGAACAAAAAAACATCCTACACCATAACCCTTGTCAACACCCCTCTCAACATCCAATCCCTCCAGTCCTCCCTCCCTCCAATCTCCACCATCAGTCTCATGGCCCTCCCCTTCAACGGCCCTGATCACGGTCTCCCACCCCATGCAGAAAACACAGACTCCTTACCCGTCCCTCTCTTCCCCAACTTCTTCAAGGCCTCTCAAGCACTCCAACCCTCCTTCGAACAACTCATCTCAGACATCTCCCAACAAGACGGTGGCCCACCTGCCTGCATCATCACAGACATGTTCCTCGGATGGACGGTCGAGATTGCCCGAAAGCTCGGCATCTTCCACACTGTCTTCATCGCCAGCGGCGCGTATGGCACGGCCCTCTTCTTCTCCCTCTGGCTTCATCTTCCTCACCTTAGTGCAGCCAACTCGGATGAGTTCTCGGCACCGGGTTTTCCCGAGTCGGGCTTGGTCCACCGGTACCAACTACCATCCCACCTCCTGGCCGCCGACGGGAAGGACTACTGGTCGTGCTTTCACCGCCGGGAGTTCTCACTGTGTCTATCATCGGATGGGTTTTTGTTCAATACGGTGGAGGAGTTGGAGAAGACCGGCTTGAGGTATTTCTCAAGAGAAACGAACCGGCCGGTCTGGGCTATTGGACCGGTTACGACAAACCGGCAAAACCAACAGATGAAAGAATCCGTTTTTACTACAAACACATGCGTTTTTTCATGGTTGGATCGACAACCTCCAAGTTCAGTTCTCTATATCTGTTTCGGGTCGCAGTGTACGATCTCTCCTTCTCAGATGATGGAGCTGGCAATCGGGTTGGACTCTAGCGGGCAGAAATTCATCTGGGTCGTGAGGCCTCCATTTGGGTTCGACGTAAGTGGCGATTTCAGAGAGGAATGGCTGCCGGAAGGGTTCGAAGAGAGGATTACAGAGAAGAAACAGGGGATTTTAGTGAGGAAATGGGCACCCCAGATTGAGATATTGAGTCATGAATCGACGGGTGCGTTTTTGAGCCATTGCGGGTGGAATTCAGTGCTGGAGAGCTTGAGAAATGGGGTGGTGGTGATTGGGTGGCCGTTGGGAGGGGAGCAGACCTTCAACTCGAAGTTGTTGGTGGAGGAGGTGGGTGTTTGTGTGGAGGTTGCGAGAGGGCGTGGTGGAGAGGTTGAGATGGGGAGAGTGAAGGAGGTGGTGGAGATGGTGATGGGAGAGACGGAG
>BMK_Unigene_043412
GAATTTATTAAAAAAATAAAATATGATTTTTCAAATAAGGTAGGACAGTGACTTTGAGCCGTTCGGATTTCATATCCTTACTGAGAGAATTACAAAGTTGACCTTCAAGAGAAAGAAATCCGTCTCGAAAGTGTGATGGCCCACTAGGTGATCAACGGCCATAACTCCTCTAGTAAAAGTAAATAGAGCACCTCTTATCTCTATACGTGGCAGCAATCTGACCGTCGGGCCCCACCCCAACATCACAGCTGGCATGCATACGGTGCCAGTGGCTATCAAACCTATAAATCTTGAACCGCATCCTCGACGTGAGTTCCAGCCGAAACAAGATCGTGCCGGCCGCTACGAACTCCTTCCACTTTTCCTCCGTAACGGCCAGCGACGCCCCCGTCAAGACGCCGGCAACGTACGTCGTTTTCTTCGGCTCCTGATGGAACGGAAATGCCAACGCCGTCATCCCCACCTGCTGCTCCCTGTAGAACACCCTCCCATCCATCTCGTCGTAGTAAATGTCCACGTACTGGTTTGGGTTTCGGACCGTTACGTTGAACGAAATAGAGGCGTTGAGGAAACCGTTTTCTTGGCCAAGGCCCGCTACGGTGAAAAATCTGACGTGGAACCTGGGACGGTGGGGCCGGAGGCCCAGCCACAGAATGAATGCCAAGAGTCCTACGAAGAATAGGAGGCCGAGGAAGCACGAGCAAAGGCACTTAGATACTCGGGTGGCGAGGCTCCCCCTCACACGGTGCGCATAATAGCGACCGCGTTGCATGTGCGGGTGTTTGGCCGTTGGTGGCGGTTGGCGTTGCTGGTGGTTTTCGTCGATTGGGATTTCGATGTGGGGGTGCATTTTAGGATATGGGATAGTTAAGAGGGGTCTTTTTGCAAGATGGGGTGGTGGGTTGGTTTTTTTTT
>BMK_Unigene_043413
TGTGTGTGTGTGTGTGTGTTGAAGAGAGGGGGAGGGAGTTGTTATTTATAGCCTTCCAAATGTTAAAATGACTTAAAATACCCAAAATATGGCCATTTGTTTTACCGTTGGGAGGGGTAAATGGGTAAAAATACCCAATGGGCCGAGCTACATCGTGCCATGCCCTGGCCCAACACGGCTATGGCTGGAACGGTTCGTGCCTGTGCTGGGCCATGCCATGACACGTTGACTAGCCTCTGGGCAGCCTGGCTCATTTGACATCCCTGAGTGGAAAGTGACTCTAGGGCTGTGATGTCCTGGGTTTCCTCTTTGGCAAAGCCCCCTTATAGATTCCAATTCTACTTCAATGAGATTAAGGTGTTGTCCTCTTCTATTTCTGTGGAGTTTCTCCTCGTTCAGCAATCAACTAATGGGTTTTTCCAATTCGCTGGCCAAGGAAGGGGTGGATAGAACCCTTCCTTTTTGTTGTTTTATCGTTGTAACTTTCTTGTTCTTGTTCTTTTCTTTTTTTCCTTTCTGGTTTGGTATTGTTGTTGCTCTCTTTTTGATGGCACGTATAAGACTTTTATACCTCTCTCTTCCTCTTCCTTTTGTGGTTGGGTGATTTTCTTGATTGTATTCTTCTTCTTTTATTGAAAGTTATAGTTACCATTCATTCCATTTGAATGTGTCGATTGACATGTTACCATATTAGGTACAATTCGTCACAAAGTATAACACCAACTACTAAAAAAACAAAAACAAAAACAAAA
>BMK_Unigene_043414
GGAGCATTAACCCTACATAGCAACTTCTCCAAATCTCTTGTTTTCCTTGAATAGTTTCTTGATATCAGAGCCTAGTCTCTGTTTTTGTCTAATCCAAGTGATCTTGGATTCTGCTTGTGAGAGTGATGAGCTATTTTTTATTGTGGAACACAGATTCAATCCCATCTGCTATAGGACCCACCAACCCTTGTAGAAGGCCTTATAGCTCGATATTCAGCCTTGGAATATAACTGTCAGTGACTATGTTATCATCCACCTATGTCATCTTCTTGACATCTTTTATATCCATAATGCACCATTGCTAGATTGAACCTGTCAAAACAAGCACGGGCGATTGCTTTAGCCTATACAATGCTTTCTTCAATCTGCAAACCTTTCCTTCTTCTCCCTTTGATGTAAATCCAGAAGGTGGATCCATATATTCTTCATATTCTTCTTGTAAATCACAATTAAGGAAAGCATTTTCACTTTTAACCAATGCAAAAACAATGAAAAATTAGCCGCTATGCAAAGAATCGGTAGTGCTGAATTTAGCTTTGCCACTGCAAAGAAAGTCCTTGGATGATCAATGCCGTAGGCTTGTGTGAATCCCTTTGCTACTATCTGGTTTTTCTACATCTAGATGAAGGAAAGCATTTTTTTCATTTAACAAATGCAAAGACCAGAAAAAAATTAGCCACTGCGGAAAGAAACAGTCTTACCGAATTCAGCTTTGCAACTGGAGAAAAAAAACCCTGGATGATCAATGCTGCAGGCTTTTGTGAATCCCTTTGCTACCATTCTGGTTTTGTACCTCTGGATAATAGGATTATGCTTAAGAGCAAGCAACCATTGGCAGCCTATTTTTTTCTTTCCTTCTTGAGGATCTGTTAGCTTCCTTGCTCCATAATTTTTGTGTGCCTGCATCTCATCAATCATAGTATCTTCCATATAGGGTTAGGCAACGCCTCATACAATTGAGTAGGTATACGTTCAATGATATTTTAGAAACAAATGCACGAAATAACGGTGACAAGCAAATATGTCAAAAATAATTTTGAATGGGATGTCGGGGTTACACAAGACTGGGTTCCCTTGCGTAAAACAATAGGAATGTTAATATCTAAATCGGGCCGAGGAGGGTTACCTGTAGGTAAATCTGAGTAACGACTACTATT
>BMK_Unigene_043415
ATTGCCACGAAGCTTGGACACAGCCTAGCTAGATACAGATAAGTCCAGTCCACTATGATGAGAAACTGAACATCATTCAAGCACGGTGGGCTGGATCTGGACTGTAATCTAGGGGCTGAAGTTCTTAACAGGACAGCCCCAGATCCTGACTTAAGATTTTTTACTCTATTAGACCTTGTTTTGGATTCATTCCTGAACCAATAGGCCTTTTCCGAATTTGGGTTGAACTTCTATCCATATATGAAATTGGATTTGGATCTGAAACAGCCTCTGGGCTTTAATTATATCTTATTGGCATGATGAAAATCCTGCTATTTGATCCGAATTGGATCCAGACCCAGATTCAAATGGTGCAACAAAAATGGATCCAGCCTGTTGACAGCTCCATCCGTAAGACAAAACAAATCAAACAGATTGGCATCTAGATGATTATTTTTAAGACAAGTTTGTACACAACTTATCTTGTAACAGTAAGATCAAGATCTTGAGTATCATCAAACAGAGCCAATCTGGCAGAAGTAGTGTATATTACCAGGCCTTTTTTGTCTTTATGCCTTTGGTCTTATTTTTCAGTGGAGTGAGGGAAAAGGACAAATAAATAAACATCTGTCCCTATGGAAAACTCATGTAGAAATGAACATTGTGTAAATATTCTTCCACATTTCAGCCATTGAAAATTTAACTGAGACTTGAACAAACTTGAGTAGAGATCTGAACAAGTCCAAATGATTTACCAAGTGGCACTCTAAAAGTGAATTCCAAAATCACAATCTACACTCTTTTTTCATTTCACCTCTAGAATGGTAAAATAGCTTGCCAGTGAACATCACTAAAAATTTATTCACTGTCACAATTGGATCTGGTAAGTGGTAACCTCCCTTCTAAAACATAAAAAATGACAACTAACAATAGAGTACAAATTTTAATCGATATCATATTACCCAAACAAACATCAACAAAAAGCACAATCTTACACTCTGATTTGTTATTTCCTAGTAATATGTGCTAAAAACATTGTTAGATTAGGTTGCATTGTTTGACAGAGTATTTGTATCATAACAGAAACAGGAAAGTTTTTCTAATAGAAATAGATATTTCACTTCAGGACAAATACAGTAAGTCCTTATTCACAGATGTAGAGCCAAAAAATTGCAAGAAGGAATGATCCTCCTGCTCCTTCCCTCTTTTACACAAAAGCTTATTGCATGATCTTCTTCTCTTTTTACACAATATAGAGGAAATTTGTCTTTTTCCTCTTTTTTGTTGGAGATTTCTTTTGCAACTCTCCTATGCAATTCAAATGTAGGGTGGTGTGTCATTCCATGTTGGGCATCTTGCCAATCCCTCCAACTAGGGTTAGTAGAGATTAACA
>BMK_Unigene_043416
TACAACGAATGATCACGAAATCCTACATATTGAAATAAATTTTCAGTTGAAAACATAATTTCAGGGTTGGAAGGTAAGTTTTAAAAAATAAAACAATGTGCTTGGCAGCTTGCGTCATGAAACAATCTCAAACTTTTTTTCTATAGGAAATTCTCAAATATATGAAAAGAACAAGAAATATTCCCACACGGTTTTTAGGTCAGGGTCCATCTACGGAGGTTTCTAGATCACTGAGTTTCCTGCAGTACTTGTACACAGCGCCCGACAGTACTACACATCCCCAGATTGAGGACTACATGATTCCTCAAGTGCAATGGATACATCATTTTAAGGAAACAGGGCAATTTATCAAGAAAATGAAGAGTATATTTAGAACAAGTAGGCACAAGCCAATAATATGATGGGAGTGAACTATCATTCAAATAATGTGAACACAGAATTCAAAAATCAAACAAGTCAAGCAAGCAAGAGTTTCCACTTTGTGACTTGAATTATGCAGCCCTTCCATTCATTACTTAGTGATGAAGTCTGGATCCTCCCAGTCCACATTTTGGATTTCAACTGCATGTGACGGAATCCTAGGAGTCACCATCTAGAGGTTACAATGAAGCGACTCCACTGGGAAGGCCTAGAATAATCACCAAAATCTAGAGATTGCAAAGCAAATCAATTGAATGCCCAGCACATTCAAAAAATAGCTGCGTGTTGTATATTTAAATTAAAGGCCTTGGAGTCTATGGAGTTTGGACAGAAACCGTCTTTGGACAAAAACAACTAGCACTCATTTCCTAAAACATTCAACCAACTCTCCCTTCATAATCATATCAAAGTAACCCCTTAAACAAATAGTACATTAGCATTAAAGAAGAAAGACTTCTTAAAAACTCTTAACTAATAAAACATGCAAAACAAAAACAGACTGCCCTAGACTAGGGTCTCTTGAAACACAAACTACACTATACCAATCAAAAAACAGGTCTAAACTTCATTTTATACTTATCAAAACTGCACTTCTAGAACCAGTTGGATAGATAATCAAATAACCCATTGAAGGAACCGAGCTTATGTCATTTGAAAATTGTTTGACCCTTATTTTAAAAATTCATGAAATCAAATAAAATTCTATAATCCTTGAAAGTTTAAACAAAATGAGCTATTCGACTGACTGGACCGAGTAATCCTGCGTGAGGCACTATCAATTTTTCACATCAACATCACTTAAGCATACAAAAGAGCATCCACAATGGCATCATAGATTGTTGAACACATGTAGGTCAGAGAAAGCAACAGTAAACTGTGATGGTCAATTAAGGGTAAAACTTTTTTTAACGGTTTAAGGGTAACAATACTTTGGATGATCAGATATGAAGCTAGTGACAAAACAAACTAAGCAAGCAGCATTCTGCTAAGCATTTCATTCCAAGATAGAAATTTGGTTTGAAACATGCAGCTCTGCTACTGAAGGATCAATACAAATCTGCACCGAGAACAAAGAACTCATTCGTCTTTTTCTTTTTTCCTGGTTTGAAGAGAGAAACAGAATTGAGGA
>BMK_Unigene_043417
GTATTGGTATACCCATCTCAAGGATGATACAGAACAAGGCAAAATAGAGTGAACTTGGCCAATATAACACCGCGGTATAGAAAGGATTATGGACTGAAAAACAATTCAGTCAAAAAGCTACTTTGTTTTGCACTGGTGCAGTCTCTCTCTATTTCTTATTTAGCCAAATTATTTGAAATGGTATTTGCTTCCCTTAACACAATTGTATTTCACATCCATATCTTTGGAAAGGTACTGATTTTATTTGAAGTTGTATTTCCATAGTCCTTCCTAAGAGCTTTCTTGCGCAACGAGAGGATTTCACACTTTGCGGATTTCTATTTCCACTGGAGAGGAATCATGCATTCCTATCTCTCCCATAGGCATTGGAAATCCTCTCTATTGAGAAAAGTCGGTTCATATTTTCCTTTTTTGTAAGGAAAATGTGTCGTACGAAACAATAGAATAGTGGGCTGCGTGGAAAATCAGAATAATTTTCTTCTCTATTGCGACATCCTCTCATCGCACAAGCATATCCTAATGGTTCTTCATGAAACAAAATGGCCACCAAAGAGTCACTGTTGTAGCGGATAGGAAGATATGAATAGTTGATACTTGGAATAAGTTGGTTCTTTGCCCAACAATAGAAACCAAAGAGTCAACTTTGTAGCTCATAGGAAGATATAAAATAATTGATACTTGGAATAAGTTGGAACCCACCAATTTTTAATTTTTTTTATTGGTGTTCACCATGTTCTGATGATCTAGAGTTTGTTGTTGGTCCATTTCTCAAATATCCTCTTCAGATCATTGTGCCTCTTTAGCTGCTGGACTCATTTGTCTTTAGAAAATGCAGAAGACACTAAAACAAATGCATGTTGTGATTTTTTTTTTTAACTTTTTTGTCCTTTCAAATTTACATCTGCTAACTGCCAAGTGCTGGCCTGCTGATCAGTTATGATTGGATGAAACAAGTATGTATCAGGTTTGGCTAAACGCGCAATGATAGAATGAATTTTTAGATTTCGACTTGCAGCCCATGTTCTATGTGCACTTTTGCCTACCTGATGATTGAACCATCCTCTTTTTATTTTTATTTTTTTGGTCTCTCTGCCGTGGCAATGCTCATTTGCATGCTTTTGGCACATGAACTGTGAACTAACCTGACCTACAGGTACATGTATGCATGTACTTTTGTCAGAATATTGTGTGCACACTAGTCCATTTTGTTGGATTTTTGGTTTATGCATGGAATCCACTTTCACACTGTATTTATCTATTGTGCGATCCCATGCATTCATCAGTTGTTGGACTTAGCAATACAGTATGCTTGATCCAGGTGCAGGATATGAAAG
>BMK_Unigene_043418
GTGCAAGTGAATAGGCAGTCAATGATATAACGAATTGTTCGTTTTACTTCTTCGCTTCGTCAACTTGCAACTTCCACTTCACACACACACAAGCAAACCACAAACCACAAACAATCAACAAACATGTCTGGAAACAAGGACGCTACCTCCACTCTTCAGAGCTACGTTGACAGTGCCTCAGCCACTGCTCAATCAGTTCTCGGAAGCATCACTGGCAGCCAAGCTGACAAGAACCAAGCTGCACAAAAGCACGATGAGGCTAGAGCAGAAAATGAGATCTCACACGCAGGTGCCAGCGTCGGCGGCTTCTCTATTGGAAGCACTGGTGTAGCTGCCAACGACCCACAACGCTCAGAAGGCTCATGGAACCAGACCATTGGATCTGCCAAGGAAGCCGTTGGTGGTCTCGTCGGTGCTGAAGGTCTTAAGCGTGAGGGTCAAGAGCAGAACGCTCAAGGAAAGGGACAAGAAGCTGCCGGCCAAGCCAGTGATCTTGGAAAGGGTATCTCTGACCGTGTCTCGGGAGCTGTTGGTGGCACAGTTGCCAGCCTCACTGGTGACAAGACCGAACAAGAACGCCGCCAACTCCAACACGATCAAGGGAAGGCTCTTCAACGTGGAACCGAGGCCGACATCAACAAGCAGTAAGCGATATGCTTTGATTTACAGCTTCATGACCATGCATCGTGTCTAAGGATGGGTTTGAGGGTTGATCGAGGTCACAATCGACTTATGATTGAAATGCAGTCTTT
>BMK_Unigene_043419
TTTCCATCTCTCTCTCCCCCTGCGCCCCAAACCCCAGAGAGAGACAGAGAGAGAGAGAGGAAGCAACATCAGAAGACCTTCGATTCAAAATGGGGAAAACACGTGGTATGGGAGCTGGGCGCAAGCTCAAAACACACCGAAGGAGGCAGAAATGGGCAGACAAATCATACAAGAAAAGCCATCTTGGTAATGAGTGGAAGAAACCATTTGCTGGCTCTTCGCATGCCAAGGGAATTGTCCTTGAGAAGATCGGTATTGAAGCCAAGCAACCTAACTCTGCCATCCGGAAGTGTGCCAGAGTCCAACTTATAAAGAATGGAAAGAAGATTGCTGCCTTTGTCCCCAATGATGGTTGCTTGAACTACATTGAGGAGAATGATGAGGTTTTGATTGCTGGTTTTGGTCGTAAAGGCCATGCTGTTGGAGATATTCCAGGAGTCAGGTTCAAGGTGGTGAAGGTTTCTGGTGTGTCGCTCTTAGCACTTTTCAAGGAGAAGAAAGAGAAGCCGAGGTCTTAAACTTATCTTTATATTAATACTTAATGCAAGTTTTGTAGGATTTTTGGACTTAGATACCCCCTATTTTCTGTGTTTTCTTCCTGGTTATAATGTCTGTAGAACATGGGTAGGTTCTTCCCTGCATTTGATCTTGAATAGACTGGATAGGGGCTCTAAGCTCTTGTCTGAAATGCCTCTTTTAGCCGATCCCAGATTAATTCGATATGGATTTATTGATGATGATGATTGGCTTGTCTTAAATGCAGTTTCTTAAGTATGCGTGCCACTATATTTTGTTTGTGTGTATGGTGGATTCAAGGGCTTTCCCCCCTTTAAACCTGGAGTTATCAGTCGCTTCTTTGTCATGCAGTTGCTACATGCATGTGATCTGGCCTATTTGGTTTGATCCTATGATTATCTGTTGCTATCTTTAATGGAGGTAATTTTTATTAAGATATAGAAAGTTTATTTGCCAACCTGGAGATAAGTTCAATAAACTTCTCTGAATATGTGATCACACATGTTAAAATAAAAAAAAAAGTTTGTTGTGGACCTTATAAGATGTTGGTTACACCCTACTTGTTACCTCAGAGAGTCAGAGGTCCGAACACACTTGTTCGGCTGACAGTTTATCAGTAATTTTATTACCTGTTACTTCGTTTACATGCCATCACATGTAACTTAAGATTGCCAATGCGGG
>BMK_Unigene_043420
CGGCTCACAATAGCAACACTCCTCGGCGCATTCTAGCATCAACCCCGAGCCAAATATAAAGCCAATGCCCCCACTTACCGAACGTTAAAACCACTCTCATATTCTCTTTGCTCCCTTCCTTCCTTCTCTGACGTCTCTCATCGGATCGGAGCTAACAGAAACCCGATACGACCGATCCGTTACTCCGAAACTCGCCGATTCTTAGTCTTCACAGCCACAATTCCTCTCTCATGGTCTTTTCGGCCGCTTCCGAGGCCGAACCGCTACCGAAACGCATGGCCACCGAAAAGCCCCACCCGTTACACAACTTCTCCATGCCGGTTCTCAAATGGGGAAACCAACGGATCCTCCGATGTATGAAGCCGATTCCGCACGGAGAGATCTCCGGCAGCTCTCTGGCCCGCAGATTACAGCCGTCCGACGCCGGATCCGCTGGCGGCAGCTCGCCGAACCTCTCCGGCGTCCGGAAGCCGCTGACGCCGTCTCCTCTCGAGAAATTGCGGAAAACGTTGCCGCTGCGTCCGCAGCCGCCTCCGGAGGAGGAGTCTTCCGATGCCGGGATCGAGCAGCTCCGAGCGAAGCTGGAGGATCATCTGCAGACGGCTGCTGATCAGATGCGGTACAAGGTGCCGGAGCAGAGGGCGGATGCGGAATCCTCGCAGCCGTGGAATCTGAGGACGAGACGGGCGGCGCTGAAGGCGCCGGCGGTGGAGAGTGGCGGCGGCAACGGAGGATCGGCGCCGCCCCTGGCAGTACTGGCGGCTGCTGCAGGGAATTCGACAAGATCGAGGTTGAGAGGCCTGGCGGCGGATTCACAGATCGTAGAGAAGAAGGAGAAGATGAAATTCTCTGTTCCTCTTTCGCGAGAGGAGATTGAAGAGGATTTTTTTATCATTACAGGATCAAGGCCGCCGCGGAGGCCGAAGAAGAGAGCGAAGATGATTCAGCGGCAACTGGATGAGGTTTTTCCTGGGTTGTGGCTTTCCGAGATAACACCTGATACTTACAAAGTTGATGATTTGCCTGAAGCTGGGAAGAGATAGGTATGATCACCAAAAAAAAAAAAGTTACGGAGTTCTTAGTCAGCTGACTGTTGCTCAAACGCAATTGGAGAGGTATTATACTACATTGATCTCAATGTAAATGGAAGGTGAAAGTAATAAAGTTCTGAAAATTGTTAATTATGCTGTTTATTAGTTTGTTGTTTAAAATGCTGATTCAGAGTGTTTATTAGTGTACTTTGTTACTCAGTTCTTAGATGTTTAAATGATGAAAGTTGAGTTGGGTTTCCTGAAATTTGGTGGTGTTTGATTTCTGATATGGAGACATGTAATGAATGTTAGAGCTTGCA
>BMK_Unigene_043421
GGTGAAGACGCCCCCGCAGAACTGATGCATAAACAATTTGGAGGAAGTTGAAATCAGTACCAAGAGAGGATTTACTTGGACATACTAAAGGAATTATATATGTCAGTAAAAGTTAAGGATTTTATCTGATCCCGGGTTGTTGGGCTAAGGATATGATGATGATAAATTCCTTCACACACACAAGATATAAACCAAAGCTCAGGTGCTCCCATAGGGAATTATAGAAGTACCCCCTAAATAAAAGCATCATAAGCATTTCATGTGACCATGTACAGCTTACTTCTCCATCATCCAAACATTGATTACATAATCAATCAAGTATCTAACAGCCATCCTCCAAAGCATCAAAGTTCGGAGGCTTTTTCAGCGTAAGGGTGAATCTTAACAAAAGCAGCATTTTAGTATTAATTGCAATACAGATTTTTTTCCAATGGCATCCAAAGTCAAGGGAAGCATTTGATCTGCTCCACCATGAGCCCAGGAGAAGTGAGAAACAGCCAACAGCTGCAGATGGGCATAGTTATAAGCCCACCAAAACTGCCAAGTTTATGCTTCTTTCGAGTTTCCAGTATAACACTACTATCTGGGGAACTTACACATTCACATCAAATCAGCAATTTACTATAAGGCATGGCAGCTAACTTCTTAATTTCAGATAAAGCTCATGGTTACCCAATAAGAACCAAAGTTAATATTGATGGACCAACCAATAAGGTTTACAGGGGCCAGACGATGCCTCCTCAAAATGGGATGGCATAGTTCATAGGCAATTTTAGAGTGAACCCCAGTCAACTGATGCAATCATTGTCAACTTAGATGGAAGCTCGTATAAAAATCCAAGGTGCACAAAAATTGGGCGAATCATTATTGACTAGGGACAAAACATTCTTCTGGCCTTTTCAGACCCCTATTAAAATCATCGACCCCTTGATGGAGTAAGTTTGTACTATGCTTCAGAGGTATCATGCACTTTGGACGTCATCATAATAATAAAAAAAGGATGGTTTCTGAAAGCCACTAAAACGGGTGTGGCCAACTAACTTTAGCATTAGAATATTGGAAAGCGAAAGATCATACTTGTAGCTGTACCTTTTCTTTTCATTTGTTCCCCATGATGCAACTCAGAGGTCAGACTCCCAAGCAAAACAAGGGGTGCTACGACTACATCTTGCAGTGGGCTCATCACTCTCCAAGCTGCACTTTGTTCTTTCTTCTAATAAGTTTATTTCATTTAATTAAAAAAGAAAAAAGAAAAA
>BMK_Unigene_043422
GGAAGAGTGAACCAAGCTACCCGAAGTAGGTAGGTTGCTGCTCCTCTATGCTGCAAGTAGCACATGTTCAGGCCTCACAACATCTGTGGCATGAGAAGGGGTACCTTTTGACACCTCTTTTCGGCAGTCTTGCTCAACCATATATTGACAATGGTGGCCGCTAGTTCTCACTCTTTCTAGGACCCACTTCTACTTGAGTTTCTCCATTTAAGAGTCATTCTTCTTAAAGCCCTTCTCATGATTTGTCATCCATCTTAGTCTTCAAGGCCCGGGTTTGGTTGCCCAAATAACAAACCAATAGCAATCAAATTCTGGTTCATTGCAAGGGTTTCACTCAGGAGAGTCCTCGAGCCCCAAGAGCTGGCGGTGGAGACTGTGGAGTCCACCTTTGGTTGTGTTTTCTTCTCAAATGGGATATACTGTGGTGCAAGGGCAGCAAAGAGCTATCCTTGCAGCCAATCAAAGGCAGCTGAAGCACTTGCGATCCCCTTCGCATTAAGATTTTCGATGGATAAGGGATTCTCCAAGATCTCCATTTCTTTGGACGCTAAGGTGGTGATTGATGTGCTTAACTTGGAGAACGAAAGTTCAAGGGATTGGTCTATCCTTTCTATTACTTCTAACATTATTTTGGAATCCTTTAAATTTCATGACATTTATTTTCTATTTAGTACATTTGTAGATCTTTTTAACCATGTTCTGCACTCTGTATCCTAATAGGCCATGAAAGGTTCTACCTTGTCTGGGCCTAAAATCCCAACATTGCCAACAATGGGCACATCCCAACAGTGCCATGGGCCTAAAATCAATCCTCAAACCAGGACTAAAACACAAAAAGGAATGCTGGGGCATCAGCCCAACACACAAATTCCACTTGCAACACCTAACCCAACTTCATACCAAACCTTCTATCAGGAAAACTCACCTTCAAAGACAGAAAGAAGAACTTCTGCATCTAAAAAAGCCATAGGAATTGAATCTTCCTGCAATGCAGGAATTCTAATCACAAACACATCATACAATGCACCAAA
>BMK_Unigene_043423
TTCACACATGAATCCTAAGATTCACCTGTAAATGGAATTCAATGCATAGATATGCATCATCTTCCTGAGGATTCAATATAAACTGTGGGATTTGGGATACGATCTGGCAACCATGCAAGCGACACATTATGGAATTTGATATGTGACTCTCCATAAAGAAAACCTTTTCCTTTTATTAGAGGCATTTTGCTTGCTAGCGATCTTCTGGAGAGTGTCCACTGTAGACTTCTTGAGGAGGCTAGGTTTAGAATTGCAATCCATTTTTGATACTTGCATTATGCTCGAAAGGGAGGCAGAATTGACCGATCACCTATTCATCCATTGTGAGGTTGCCTCCTTTTTCTAGAGTCACTTTATTCACAGGTACTGAATTGGATGATTCATTCCTCACTCTCTCAGAGTTGGTAGAGTCCTAAAGGAGTGGACCTTTCTTCGGGTGTAGTCTTCTCTAGAGAGTTGTTCCTTTCGTGATTTTTTTGGTCAGTTTAAGAGGAAAGGAACAATGGGATTTTTAGGGGTTGCATTGACGTCCATTGAGGATCTTATATTTGTGATTACCCTAAGGATTGTCAAATGGGCATTGGTCGGGAAGTAGTTATCCAACATTGGATTGACGGAATTATGCCTAATTGGGAGGCTTGTATGAGTTGCAGTTGGGGTAAAGAGAAGTGGGTGGTCCCTTGGAGCATGTCCCCTTTTATCATGTAGAAGTTTGATGTGGATGGAGCAGCTAGATTGCTAGAGGCAACCTGGTCCAATAGGTATTGGAGGAGTGGTGTTGCGTAATGAGAAGGGAGAAGTTCTTGGAATGTTTTCCAAATGAGTAAGGACTAAAGAATCTAATAAAGCTGAGGTCTATGCTATTTTTGAGGCTTTGAGAATATTCTCTCACTGGTTTCAGGTTTATTTGATTGTGGGAAGTAACTTGTGGGAAGTAACTTGTGAAACACTATCGCATGGGTGTCATATGGCAGGTCAGGCCATGGACGGGCCAGTTTTGCTTCAACGATATAAAGGCCTTGATGTCCCACCATCATGTGGAGTCTCATCATGTGGTTGTAGATCAGCCAATGGGTTGGCAAATTCTTTAGCTAAGCATGCGGTTGATAGATCTTCACCTTCTGAGGTGCTTTTGCTGTAATTTTGTTCCCTTTTATTTTAGGGTGTTGAGTTTATGTTGACCTGTTAAATAAGGAAAAATGATGGTAAAAGCTGTTTGGAGTATTCTACTACTGTGGTTCAAAAAAAAAAGTATTCTACTACTGAAAATGCATCAACCACAAGGATTGAAGGTTTAAAATCAAGAAACACGCAAGGGGTATTTTATGTGGATTTTTTTTTGTTGTAGGTTAAAAAAAAAAAAA
>BMK_Unigene_043424
CCTTTTTCCACGTGTTGATGGAAAATGAGAAATACAAACATTTGAATCATTACTGCTGTTAATGCAAAATGCTTGAGACTCAGATTATGAAAGATACAAACATTCGAGTACAAAATATTTGCCCAAAATTGTAACAGCGAAGAATATCATAATAGGAAATATACAACAATACAGTACTGGGCCTGCTAGTCCTTTTTCCAAGTTTGAACCAGTTAAGCCCCCAGTATCCAAACAGTTGGCCTAGCTCATGAAAAGCCCATGCACCAAAAATGTCACAACGCTCGGTCCTAGCCACTCAACCTTTAGCCTCTCTGTTGGTTTGGACTGTCACTGCATCTTCCTCCTTATTATCTGAATGAATATGGCCACTGATTGAAGGGTCAGGATCCTTTAACAAGAGCTGTTCATAGGACCCATCATATTAGAACTTTTGTATGACTAATATGGGGCACAATTTGTACAATGCCGAGGAAAAAAGAGAGAACTATACATATTCAAAGCTGAGCATTGTGAATTTTTACAAAAATACACAGCTCTGAACAACTTATTTCTAGCAAGCAAAGAAAATACTACCTAAACCCATCAGCAAACAATGAAGGTGTCACTGCTTTCTATGAAGAATAGAGCCTCAACCGGGTCGTTATGGGTGCTCGGCACAAGGGGCATGATGATATTGTTGCACCACAGTCCTTGCAAGTCTTGTATAAAATAAAAATAACAAACAAACATGATAGTCAGTTATTGAGATATTGTTGAGTAACAAAGATTGACATAAAATGAGATAATGAACTCCACTAGCAAATTTGTAATCTATTATGGAAAGAATATTTTAACAAACTTTTAAACAAAAGATTATATAGGAGGCTTAGGAATGAGAGATGATACTTCTTTAGCAGGACATATCTTCCACTGCAGTATTTGGGTAGTAGAAGTGAAGAAAGCATTGGATGAAGATAGGAAAGGCTATGGGATCAGATAATGTTCTGATAGTGGCTTGAAAATACTAAGGAAAAATTGAATGAGTTTTGTTAACTAGGCTCGAAGAAGTGTTGTGGTATCTATCTAGAAGAACAAAGGAGATGTACAAAGTTGCACCAATTATCGTGAGATTAAACTTATGAGTCATTATGAGACCTATGGAAAAGAGTAATGGAGCAAAGATTTAGATAAGTCAACAAGATACTTGAAAATCAATTTGATTTCATGACATTGAGGTCAAGTATGGAAGCTATCTTCTTAAGCAATTAATGGAAAAATACCTAGAGAAGAGGAAAAACCTTCATATGGTCTTCAACTCTACATCGACCTATAGAAAGCTTACAACAAGTTACCTAGAGTTTTGATTAGATAGGTTTTACAAAAAGGGAGTGTCCCAAGAGGCTGTATTAACTTTGTTAGAGACATGCAAGGAAGTGGTAACAAGTTTGAAAACTACCTGTGGAGAGGAAGGTGAGTTTTCGTAGACCATAGGTTTGCATCATGATCGATTTTAAGATTTTATGTTTCATTGATTATGAACGAGTTAACTACAAATATAAGGTGAGGGATTTATGTTATTTGCTGATGATATAGTGTTGGCAGATGAATTGAGAGATGGTGTAAATACGAAACTCGAGAGATGGAAAGAGACTTTAGAGTCTAAAGGCTTTAAAACAAGTAGTATAAATAAAGACACAATATATGTATTGCAACTTTAGTGGGAATATGCAAAATGCAAAGAGATGAAACTCTTGTGAGAATTGAAGCTGGAGAGATACCATAAAGAGATTCATTCGATGCCTTGGCTATATAATTAGTAAGGAGAGATTGAGGAAGACGTTGAATA
>BMK_Unigene_043425
TCTTCTTCTTCCTCTTCCTCTTCTCGTTGGTCTTGCAATGCTTGCACCTTCTCCAATCCACTCAACAGCACCAGTTGCGAGATATGCGGCGGCGTAAAACCCCCTCCTTTCACCCCTTCATCACCCTTCTCCCGTTTTGGTGAAATGGGTTCTATCTCGGACGAGGAGTTAGATGCCTCTATCGGCTCCGTTTTCTTGCCTCTTCAGCCTTGCAAGAGGAAAACCGAAGATGGGGTTTCCAGCGACAGCCATGTTATTGAGCCGATTGACCATAGAGCGCCCAAGAAGGCGGCCTTAGCGCGCCGGGGGACTACCAATGCAGAACGTGGTTTGAGTACAATAAAAATTTTGAGCTATAACATTTGGTTTCGGGAAGACATGGAAGTGCATAAGAGGATGAAAGCAGTTGGCGACCTTATTCAACAGCACTCACCAGATATCATCTGTTTCCAGGAGGTGACACCAAACATTTATGACATCTTAAGGCAATCTGGCTGGTGGGAAGAATATCGCTGTTCATTTTCAAATGCCAAGGCGTTTCCTGGACCATACTTTTGCATGCAGTTAAGTAAACTTCCCGTAAAAGCATTCAGCTCCATACCTTTCAGCAATTCCATAATGGGAAGAGAACTCTGTCTAGCTGACATCAACGTCCAGGGGCCCAAGAAATTGGTTGTTGCCACTAGCCACCTTGAGAGCCCATGCCCTGCCCCTCCCAAATGGGATCAGATGTTCAGTCAGGAACGTGTAGCTCAAGCGAAGGAAGCCATCAACCTTCTCAAGAATTCACCCAACACCATATTCTGTGGTGACATGAACTGGGATGACAAGCTGGATGGCCAGTTCCCTCTACCTGATGGATGGGCTGATGCCTGGGTGGAACTAAGGCCCAAAGAGAATGGATGGACCTATGACACGAAGGCTAACAAGATGTTATCTGCCAACCGTATGTTGCAGAAGCGACTAGACCGGTTTGTGTGTAACTTGAGCGACTTCAAATTAAGTGGGATTGAAATGATTGGCATGGACCCACTGCCCGGTCTTTCATACTGCAAGGAGAAGAAAGTGAGAAAAGAGCTGCAGACGCTGGTATTGCCCATTTTGCCTAGTGATCATTTTGGGTTACTTCTAACTGTTCAAACCAGTAAGGACGGTCATGATTAGGTACATTAAACTCGAAGATTCTGTGGTTAGGGTGTGGAGGTGTTTTGGGCTGTCTTTTTATTGCCAGAAGTCAGTAAGGTGCAGTTGAAGATGAGTTTCACTGCCAGAAGGCTAAGACCAGTATATGTAACCATCTCATTTTATTTTTTTGAGCAGCAGTTTATGGAAGTTTTTTGAATGAACTTGTCCAGTGAAAATTGACATGTAAGTTCTTGTACGAATTCCATCTGTAATTCTCAGTTGTTGCGCCTTGTTGCTTATCGGTATACAATGCTTGCTGAATGCTGATACAGTGCTCTGCGACTAACTATAATTTACACAAATTAAAACATAAAAAAAAAAAAAAAAAAA
>BMK_Unigene_043426
TTCTCCTACGAGGAGACGGTGCAGGTAAGTGTTTTTTTTTTTTTAAAGTGTTTGTACTTGGTCATTTTTTTGTTTTTCATTTGGAAGAAGAACTATATCTATTCTCTTTTTACTGCACATGGTTGAATATATAGTCTAAAATTGTCATAAGCTCCCACACTCACTACCATGGCGAATGCTTGTTTAGTTTATTAGAACGTTTGAAAGGCACTATTATATCAGATCTAATTGGTAACTTACCCCTCTCTCTCTCTCATGGAAATGGTAGTTGTTATATTAAAACCTAAAATAACATACAGAGCTAAATAAAAAAAAAATAAAAAATTATAGAACAAAGCTGAAAAATTGGCTCAATCTAGATTAGCAAACATTATTTGCATCCTGAAGAACTTGGTAAAAGATGAACTTACTTTTCTTTAATTAGTGAAATGCCCAAAAATCTCTATTATTTTAAGATTAGGACCAATACTAATCGGAAACACGTGCAATGCATGGGCTGAAAACATAAAGAAATGAAATGAAAATAGTACTTAAAAGTTTAAAAATGATAGAAAAAAAAATGTTAGCCTAAAATAAAGCACAAATTACGAGTTGTGTATGAGAATTTATTTTTTGAAAAAAAAAACATTTATAAGAGATTTGATATAAAGTGATTATCTAATGATCACCCTAGTAAATTAAATCATAGCAAAATGATGGTCTCATCTAGATCTACTCCTCAATTCTTTAATACTCCTTTAATGGAACTCCCTTCCCTAAGAATTCAATGCAATATCCTAGTAGACAAATGGGCTCTTATAATGAAATATGTTACTAATTATATAGTGTGGTTCTATTCGTGGAGTTAACTTTGCAGGGCTTACTCAAGACTGGCTCTGATTATATTATAGAGTCGAATGGGAAGGATTCATCATGGTTGAAAGTAAGCATAGTAAGCATACATGGGGGGACAATGTATCAAGATTAGAAGAACTGCCTAAAAAGCTTAGAATGACACTAAATTCCTTGAAAAACATTTGATTTAATTACTAAACTTCAATAGAGATTCAATGATTTAATAGTGAGACCTATATGACTCCGCGGTTCCACTAGTATCCTTATACTGGTTCTTAATCAGAAGAAAATTAGATTTTTGCTATTTCTATATTCTGGATTTTTGGATGAATTATTAGATTTTTCGGGGGTCAAATTAAAATTCGCATATGACGGCATGGACTACAGGCCTACAACAGCTGCGAACTGCTGTGTTGCCATGGCACATCACTTTTCCTCGCAGCCTCGACCACATTTTAAACCATGCTTGGGAAGGATTATTTCAATCAAATCTTGACCACTAAGCACGTTTTTTACTCATGGCAACATATGCACTTTAGGCTTAGGCTTGATAATTAGTTGTTGAAATTGATTGATTGGACTGTCTGTGGGGGTCAGAGTTGCAGCTGGCAGCATGGTAAATTCACACTTTACAGTAGAACTATGTTAGTATTGACTATTGAGCACAATGGTCTGTGAAATTTACCATGAAGATAATATTTTTTTAAATAATTTGATAATTTTTATAGGTACCCTGAAACTAATTATTTGAAAATCCCCCTTGATGAATTGGCACTGACCTGAGTCTCTCAGATCGTAACGATATTTATTGTTACATTGAAACCTACCCTTTGTCACTCACTGATTTCACATGGTATCTTGGTGTGACAGACCTCATGTCTCTCTCCTATCAGTCAGTGTTTTATTTGGGCTCTGAAGTGATACTGTTTGATTCATTTGTGCATTGAAATGTGTGTCCGTATTGTTTCTGTTAAACTTAGCTTTTATTAATGGTCTAACATTGCTGCCGTTTTATCATTTAGACTGCAATATCTGCCCTCCAA
>BMK_Unigene_043427
TCTCTCTCTCTCTCTCTCGTTTGTGGGGGTGGATGGTAGTTGGTACATGTTGGTGTGGGAGTCCATGTGCGTGTGCATACATGTTTTTGTGCTTCATTCTCTGTTATGATCATATCGTCAACGAATGATCAACACAATATCTGAACTAGAGGCAAAGACAACCTTAGTGAGGATAACATAATAGATCATTAGAGTCAGGAGGCACACCTATAAAAAAAAAAGATTGATTGTTTTGTACGTATACACCTACAAAGGCACAAAATTTGGGTCTTTTTTTAACTTTTTTTTTTTATGGGTATGCCACCTGCTTTTGTGATGTTTGATGATTCAGGAGTGAGATTGACAAGAGCCCATGAAGGTGCTCATTGTTGCAATCACGAAGTTGCGGGTTTGAGTCATGTTTTTTTCTTTTAATGGGTTTGTGTACCATCTGTTCAAATAAAAATACCCAGTTAGAATTTAAATTTGAATTTGGATGAGGTAAGGGCCTTTAATAATTGAAGGGGACTCATGGTTTGCTTTAAAATAGACCACCTCTTCATTCATTTGGAGGTTAGCCGCTTCTATTAAGGAAAATTTCTAACAAGGAATTAATTATAGGTGATTTTCTCTATTATGACGAGGGGAGTAATGGTGATAGACTTTCTCACTAGAGGGGGTAAATAAAATTTAATTTTGGGGTTGGCGACTTACTCCTCTTTTAGGGGGTCAATTTGATATGGTCCCTGTACTATTTGTTTGTCTTTGATGACCTCTTTGCATTGACAATAATAACATCGAATGCTCGAACACTGTTCATATTGGCAGCCATTGACTTATGCACTGTTATTTTAGTTAGCCTGTGTGTAGAGGTATTGACATGAAAAATCTTTCAATGGCTATCTTTACTCTCTCATGTTTCCAAATCCATTTGAGATGATTATGTCTGATCGATAACATTTTTTATGGATGCATTATTTGCATATGTATTGGAAAACCATCGCAAGAGATATAGATGGGCTTGGTTCCCAGCATGATAATGGTCGCGTCATGGTGTTGTCCATTACTGAGGGACTGGACTGATCGTAAATATTTTACAATATGTCATTAATCCTTGAGTTATCTATATTTGTTTTAAAATTGGACCCCCTAAGGTATTGCTTTTTTACCTTTTCTTAGAAATTTCTGATTTGTCCATGTTATGCAGTTCATTGAAGGAGGGATTGAG
>BMK_Unigene_043428
AGTTGTTCAAACAACCAGTGAGGTTGACATCCTTGATGATGGGTATCGCTGGCGGAAGTATGGGCAGAAGGTTGTAAAAGGAAATCCAAATCCAAGGAGCTACTACAAGTGTACAAACGCAGGTTGCACAGTTCGAAAGCATGTGGAGCGGGCATCGCATGATCTGAAATCGGTGATCACCACATATGAAGGGAAACACAATCACGATGTTCCTGCTGCAAGGAATAGCAGCCATGTCAGCAATGGGCACTCAGGTATTGCATCAACAGCAGCATCCCAAACTAACACCTCCATACCAGAGCCATCACAAGCTCATGATGGCATGTCAAGGTTCAACGGGCCTGCATCTCTCAACTCTTTCGGCATTCCCAGCAGGCAGACTCTGGGTCCCAATTCTGGCTTCTCATTTGGGATCAATCAGCCTGGCCCGGCCAACCTGGCGATGGCGGGGTTTGCTTCGGGGCAAGGGAAGATGCCTGTCCTGCCTGTTCATTCATATTTGGGGCAACAACGAAAAGTGAGTGAGGGGGCCCTCATGATGCCCAAAGGAGAGCCCAAGGAGGAGCTGATATCGGAGCCTTCTCTGCCCATCTCGAACAGGACACTCTATCATCAGATCTTGAGCAGGCTGTCTGTAGGAAATCAGCTATGATTGGACGAACAAGTAGGAGTTTGTATGAAATGTTGTCTTCCT
>BMK_Unigene_043429
CCCTGATCTTACCCCTTGACAGGGAGGTACCTTACCAATGAACCATGTGTGGGTTGGAAAATTAGAGTGGATTTGGATGTACCAATATTGCAAATGATATGATCATTTTGGCCTAATGGATGGCTAACCCCTTCCACTATGCTCATAATTTGTAATGGAAATCAGAAACCGCACAAGGTGAAAAGCAGAGAAATCAGTAAAGCAACAAATTGGAATTCGGGACGCGCAAAAACTCTCCTTTCATTCAACAAAAACACATACAGTAAAAAATAACAACAGACCCATACGAGGAAAAAGCCCCAAGATCAATACACAGAAAATCCTAGCCCAAAGAAGCAGCAAAAACAAACCCCAATCCTTCTAACCGCTCCCCAATCTCAAAATATCAAGAGATAATTGCATTTCATAACATCCCATCTCTCCTAGGCATTTCATCAAACAGTGTTCGTGCACTACAAATTTCAACGGTCTTTGGCGTGCGTATTAATCAAAAATCAAAATCGAAAACCCTCAACCAACTTCATCAGATGAAAAGAATAAAACCCAAGAAAAGATTCGAACCTAGCTTGGTGAATTCTCCGG
>BMK_Unigene_043430
AAAAGACATTCACAAACCTCCCAGCTACCGCCTGCAAAGATGCAGCAGGCTCAACAGAACATCTTGAGAGAGGTTGCTAATTTGCTGTAGTGACACTCCCATATGAAGGGACAAAGCTTCATGACTGAGCAACTAATAAAATGTCATTTTCTTGGGGTCTGGACCACTTAAACTGGTGGTGAGACTCCAAAACAAGTATTCTTTAAACTACGAGACTACTGTCTTTCACAAAGGAAAACTTTGTGATGATTCTTCTTGTAGTTAGTTTAGCTCGATGGCACTGAATACAGCAAGGGCTAACGAATATTTTATACACGTAGCTCCCTCATAAGCTTATGAAGTTGTGGCTGGGTTGCAACCTGCTCGATTATTTGCCTTCGTTTTCCCAGTTTGTGGGGTTTGAGTCTCTTTTCTTGTGTGTTTGTATGTCTTTCCCTCGCATGTGGGTTTGCATCTTTTAAAAAAAAAAAAAGAAAAAACTTTCCCTCCTTTTTGTTTTTTGGTTGAATGTTTGCAGTGCCATTCTTATGGTCATTCCTTTTGTCCTCTTATGGTTAGCAAAATATACCTTTCAAAAGCAAAAACTTTATGATTGGTAATCAACCATTCACATCAAACATGAGAGCAATTGTGCATTATAGCCCAACCCAATTGGTAGACAGAAGAAAATCCCAGTGTCAAAATTAGTAGGAAAAAAAAAAATAGAAAGCAGCATCCAATTAACATGGTCTGGGCAACACCAAACTCAAAACAGGGTCACAAATTGAATGGTCTGACCTTGAGAACAAGCATGCTACATGTACAGAGAACCAATTACCTGAAAAGTTTGCCTTGTAGAAGAGGACAAGGGCCCAGACTATTATTAAAAGTGTCCTTGCTTCGTAGTCTAACAATAGTTTTGATGACAAAAATGAAGGATAACAACAAAGTTGATTACTTAAAGTGCCCAAACAAGATAACAATGGCTAAATAAGGTTTACAAAGTTTCCTAGACTCCACTAAATGATGGGAAATACTACAAAAAGTCCCATTTGAAAAGGGGTGTTTTTGCCCCTTCTGAGTAGTTCAATAACATAATGCCACACAACATGGATATAAAGCAAATGAAATAAATGTGACGTCATGAAAGCTATAACTATAAGGGAGCGTTAGGTTCGCGGTAATGAAGGTCGGAA
>BMK_Unigene_043431
GACAATTCGAATCCAGTTCCGAAGTCGAGTCCACCTAAAGGACCGATATTTAGTTCCCAAATTGGTTCTAATTTCTCTTTATTTTTAATTTTTTCTTAAAAGTAAGCGTATCATTAGCTTATAATAGTGCATTAAGTCTATTACCTTCAAGAATATACATAATAATGTAAAAAAAAATGATTTTGAGCTACAATTTGCAACATTAAAGATTTATATGCCGGGTCCCGGAACTATGGGTCGGAACCTATATGAACCCAAAACTAGACCTTTTTATCAATTGAAACCTAAATTGAGTTCCGAACCCAAACCTATTGATGAATCGAAACCTAAAATAAATTTCAAACCTGATTTTTTGCGGGTCGAAACTTTAGGAGAATCACATAATTGCTTGCAATCCTAATGTGGACCTAAGTATATTAGGCTTAATCACTAAATAGGCCTTGGCTTGGAACCCGACCATCAACACCTTTCCATCCGAATGGTTTATCATCAATTACATATAGATAAATCTATTGGGTCAACTGGGTACGTGAGACCTCTTTAACCATGTACATTTTAC
>BMK_Unigene_043432
TTAAAGGTTCTCCATATCCGAGGTATGCGAATGCTTCTTATCCTTCTTCTATTAAGAGAAGATTATGTATAGGAAGTACATGAAATGTGAAAGATGAGAACTGAAAAGAGATAAGTATGGGTGAAATGATTAGGATTCTAATCAGGGGATGATTTATATGTTCAACATTTGAGAAAAAGTGATGCTTAATGAACATATGACTTCATGATTCTTTAGTTCAAGTACTTAATGGAAATCAAAGATTCATCAGTTGTGTTAGATCACCCTACCAAGTAAATAAAGACCCAGTTAGTTTCTTCCTATTCCCCCTCTCCTGTTTCTAATGCTTGAATTGCATTGGAGTGGTGGTATCTCATTGTGCATTTCATTTCATAATATGGTAAACCATGGAGATTGTGAGTTCATACTGTTGGAATCAACTTAAGCAGTCCCAATCCAGCCTTTCTTTACAGTGAGTGCATCCTCATTATGCGTAGTTTTTTTTCCATTCAGTTGGTTGGATACATTCAGGATGTGGTCAGCAGCTTGGGATTGGCCTCCAGATCTCTGACTTAGTTCTGGCAAGGGGTAGGCCACATGTGCCAGGTAGCGGAATTGGGCCTTTTTCAGGACAAACTGCAAACTGACAGGGGTTAGGTCTAGCGCACCGTTCATCACCTCATACTGGTTGGACCATG
>BMK_Unigene_043433
AAAAAAAGGGGGGGGGGGTGGAGTTCCTAAAATTTAGTATAGAGACTAGAGGATATAAGCTTTTAGAGAGAGTTATTTCATTTTTAAAGAGGGAAGAAATACCTAAAAAATGAGAGCGAAAATATGAGATGCCTATCAATTTCATCAAAATATCTTAATGATTGCATAATCCTTGCCATTTGGTCAATGGCGCAAAGGCTGAAAAAGCCAAAAGAGAAGCAACAGATCAATGAGCAAAAAGTTCATCAATTGGAAAATTAGGTTTGTCATACTAATCCAGCAAAAGGTGAATACAACAGAATGCAAGTTTCAGATCTATTCCTCATGTGTCCAGCTAGGCACAGTAGAACAGTGCTTCTTATTGAGAACGGTTACAACTTACAATGAGCAGCCTTCAATGGGCAAAAGTTGGTAGTCAAATGATTAGGTTGTGGTCCCTCAGAGTGATCCTTTTGACCTATTTCTGATCATGAATGCTCCCACAACTCAAAATACGCGTGATTTATTTCATGATGATATAATGTGGGCAGGGCCAAGTGTGAATCATGTTTAATAAAGTACCCTCAACGTTATGAATTGATGTAGGTGTGTACCCAAATGAACCATTGATGAAGAACTTTAAAATATCTTAGCGAATAACTAAAGAGGCACCTCACGAAAAACTTATAGGCACCTCACCTCATTATGATTTTTCTACAGGAAGAGACCCAAAGGAAGTGACAACTAGACGATAGTTGTGTTCTATCTCATGAAAGAGTTGTGTAGAGGAACACAGTTGCTATTGAGAGCTTTTAAAAAAAAAAATACTATTATTGAATTTTTATCCCCCACAGGGGCACATTGCACAGTCTCATGCTTTGTTGTAATCTCTCTATTTTTTTTTTAGTCTCGAACTCATGCATTCTCACACATATCCATGTTCCTAGCTAGATGATCTAGAGCAGGTGACAACTCTCCAATTGTTTTTGTGTATATCAGTAAAAAAAAAAAAAAAACTGCATGGACCCACATTGATGTTAGACTCTTCCATGTCCACCCTTGATCACCCAAGGATGGGCCACGTATGTGTAAGTGATTCACGGCTCAGGACCCTATCTATCGCTCTTCCTCTCTTATAAAAACATCCGTGCTGCTGCACCAGACAAGTTCCAAATAGGTAGATACCCCACGCCACCAACCATCCATCCCAAAGCACGAGAGCCAGAGCCAGAGCCAGAGAAAGAAAGAGAGATGAAGAAGCTGTACGGAAAGGGCAAGGTCCATCCATCTCCAACCCCATCGGGAGTGGCCCATCATCAAACGGACCACGTCGCTGCTCTTCTCTGCAATCTTCCTGCAACCATGATAACGCTCACAGCAGCCCTTCAACCAGAAGACCGAGAAGTCTTGGCCTACCTCATCTCCAGCACTTGGAAATTCTCAGAAAACAACAACAGGGAGATGAAGAAGAAGAAGAAGAAAGAGCATCCACCTCACTTCAACTGCATCTGTTTCAGATGCTATATGAGCTTCTGGGTCCGTTGGGATTCCTCCCCAAATCGTCATCTCATTCATGAAATCCTTGAAGCCTTTGAAAATAGCCTGGATTCTGCGATGATTCCGAAGAACAAGAGGAAAGTTGAGAGACATGGGTCTGAAAGAGTTGAGATGGGTGTGGAGATTTCAAGCACAGATGAAGAGATGGGTGTTTCAGAGATTGAAAGAGAATCGTCTGATGGAAATGGGACTGAAGGGGAGAAGGGATCAGTGAGGAGGTTTGTGAGTTATCTGGGAGAGAGGATTTGGGGTGTTTGGAATCAGTAAAAGGAAGATCAGAAAAGTAGTTTTTTTTTTTTCTTTGGGGTTTTTTCCCTTATCTTTTTGGTGTATAATATTTTGTAAGAACTAAAGAAGTTCTCATCTTTTTGCTATTTTTTCTTTTGTCTTTTTTATTTACATGATTTTGATGTAAGAACTGAAAGGAGTAAAAAGGAAAGATAAGAGTTTACATGATTTTGATGAGAAACATCTCGAATTCATGTGTTTAGTTTTCCATCTGATGATTTTTGCGTTTTGATTTCTATGATATGATGGAATTCAATTTTATGGTGTTTTTCTTTGAATTTTGATTTAAATGAATGATTGAATTCAATTTCAAGGCGCTTTTTTATGGTATTTTTTCTTCTTTTTTCTTTGAAAGCTATTTGCAGTGCAAAACCATGCGTACAGATTCGGAAAATTCAATGAAAGCCGAG
>BMK_Unigene_043434
GCCAGTCTCCTTCTTCCCACAGGTTTCGATTTCTCACTTTCTCTTCTTCTCTTTTTCCAGATTCAGATTCAGCTCATGTATTCCTAATTGATGTTTTTTTAGGGTTTCTGATCGTAATCGGTAGGAGATATCTATTATATGGTTATCTTTACATCTGTTTTGGATCCATCGCTTGTTTCCTTAGATCTGCTTCAGTTTTTGACAGTAAAATCAATTTGATTGTCCGATCTTCTGTTTTTTTTTTCTTTTTAACGAAGTTTCTGTATCTTTGCCTGATCTAGATTGATAATGATATTCTTCTTGATTTGTTTTATATCGCGTATGGATTACTTCTATTGATTTCTCTTTGTTGAATTGATTGTCTTTGATTTTGTGATTGATCGTTGAGGTTAGATCACACCTGTTCATTGTTTGTGATGATAGATGATTGTGCGTAATCTGGAGTTTCTTGTGGATCGTAGCAAAGCTATAAGCAGATATATATGATGCTTTAATACATATGTTTGTTCGAGTATTATGAATTTGAGGGCAATATGTTCATGTAATAAATACTAGGATGGATCTTGATGATCTGACAATTATCATCGGTTAGATCAGCATATTCCTGGGATAAGGAATGGAAGCCCTAGAAGGAAAGAAAACCCCTAAAGAAAGTCCTTACAAATACTTAGGGATCTTAATTGATTGGTCTTCTCTTCTCTCTTTTGGATCTTTTTCATTTATAGAAAGAAAAAAAATGCAACAAGGTATCAGAGGATCTTTATTCCTTGTTTTATTCCCATATCTGGACTCTTCTTCATCATACTAGAGTGTGGGATGACAATTCTCATGCTTCTTCAGGCATGTGATGAAGTGATGAAACATGGCGCAAATAGAACTATCTATGCGAGTCAAGAATTCATTGAGTTTGTTATATAGTAATATTGACTACTGTGCTTTTAAGCATGTTCAGAAACCTTCATTTACTTTACTTTGTATAGTTAGGGTTCATGTCACTTGGTTAGGAAAGTTGTTTGGTGTGGATTAACCCGTTTGAAGCTACATCATATCTGTCTGTCATGTTCTCTCCCTTATGGGGGCATGTTCACAAACTTTATTATTGGATTCCCCACCCCCACCAACCAACCTCTGCTTTGTTGCATCAAGTTGAACTGCTTCAT
>BMK_Unigene_043435
AACCACCAACTCCTCCCTCCCTCTCTCTTTCTATACACTCTACTGCTCTTGTTTTGCTCAATACAAAAACCAAATGGCCATCAGAAAATCAACCAAACTGCCTCAAACAGCAGTCCTGAAGCAAATCCTCAAGAGATGCTCAAGCTTAGGAAAAAAGCAAGGGCATGACTCAGATGAACAAGGCCTTCCCTTGGATGTCCCAAAAGGCCATTTTGCAGTCTATGTTGGAGAGAAAAGAAGCAGATTCATTGTCCCCATTTCTTATTTATCTCATCCAGAGTTCCAGAGTCTCCTCCAGAGAGCTGAAGAGGAATTTGGCTTTGATCATGACATGGGTCTCACAATCCCATGTGAAGAAGTAGTCTTTCGTTCTCTTACTGCCATGCTGAGATGAAGATGAAGAGGAGGAGCTTCTTTTCTTTCTGAACTCCGTCTACCTAATCTGCTTTTTTTTCTTTTCCCCTTTTAACGATTCTGAGTCTCTTGACACCATGAATTTTTTTTCTGGGTTGTATATTGTATATTTTAAGGTTGAGATTGCTTACAGTGGTGTGCTGATTCGCCCTGTAAGTGCTGATTAATAGAAGGGTTGATTCCCCTGTTTTGAAACCAA
>BMK_Unigene_043436
CACTTGTACCAGACGAGTCGCAGTAGTTACTTCCCCATCTCAGTTCTCTCTCGTTTTTCCACCCAATCACATGAAACCACTTCCATTCTTCTTCTTCTTTCTTGCTCCTCTTCCTCCCTCGAGCAAGCAAACTCGTCCCAGTCCCTTTAATCGCTGGATTCAACTTGTGGGAACCGCGGGATCGTGCGTTCTTCGTTGTTTGAGCTCTTCGAGGAAAGGGTTCTCATCCATCTCTTAGATTCTCTAATTAGCATCCATGTTAGCCAAGAATTCCAACATGCAAGACACATCTCCAACGGTTCCGTAGTTTTAAATTTTCATGGGTTTTTTTATGTAGATTTTGGTAGAAATTCGTGGGTAGTGATTTCAGAGGTTCTTGAGGTGATTAGAGTGCCTCTTAGCCTGAGGAAGCCAAGGCAAGTGTCAAATTTGAATTCCAAACTCATGTATATATGCTAGTTTCATTGTTTCATGCTTTAATCTTCAACTGTGGTAGAGAATCCTTATTTTTAATTTTAATTTCAACGTTTTGTTAAAGGGAGAGGTTCTCCCAAGCTGCAGTTGAGAGTAACATACGCTGGATCGTGCAGTAGCCACGTGTGGGTGGATGGCCACTTCTCATTTCACAAGCCCGCTTCTGTTTTCACTTTTCACATTTCATTTCCCCTCTTTCTCCATTTCCAAACCATCCAGAGCAGCTCTCCCTCTCTTCCGGGCGTTGCACGAAACTCTCCCTCCCTCTTCATTTCCCCCCTTTCATCGTCTCTGCGCAGAGATCTAATTGAGACAGTAGACAGGCAAAGATCTAATCGAGCTTCTCATTTTCCCCCTTTCTCTCCCTCTCTCGCTGCGGCAGATGGCAGTTCAGCGATCTCTCAATCTCTCTCTACTGCTCTCCGAAGTCGTCCCTCATCTCTCCCTGCGCTCAATCTCTACTGCGTTTTGCTCGAGCTCTAAAAAATCGATTTTTGTTAAACCCCTTTTCCCTTTCCTGCTATTCTGCAAAACCGACCACGAAACCAGAACAAGACTGCCGCATCTCTGAGAACACTGACGTTGCTGGATCCTCTCGAGTCACCGATGCCGGGATTTGAAATTGCTCCCATGGACATTCCTGAATCTGGAGTTGAAGTGTCTGATTTATCATGTTAAAAAATGGAACTTGTTGCATTCTCATTCACATGGAAGTTGGTTCATTCTTGAAGTGAGAAATTAATTCCTATATTATTAGTGAGGAGTCCCGAGTCCGGAAAGAGACCTAATGTTGATGCCACGTTGCTGTTATTTGGGATGTTGCTATTTTTTTTGGTTTTTGTTTTAAGGACAACTTTATGCCATGTTGATATCGTTGATATTGGTGCTGAATGTTCAATATTGAAGTTGACATTGAACTTGATATCGATGCTCAGTGATGAAGTTGCAGTTGAGTTTGAATGTGAATGGATGTATCAAACCAGGTTGATGATAATCTTCAGTGTTGGTGCTGAATGTAAATGTTTGATGTTAATGTAAATGTGATGTT
>BMK_Unigene_043437
AAGGGCCGGATTGACAGCCCTAGTCACAGGTTTGGTTCGCCGGTCACACAGTCTGTAGTGCTGCTATTATGTGAAGGGATCATTATATCCTGAGAGACAAATGCCACAGAAGCCTCGTACGCACCACTGTGGGTGTGAAATTTATCTTAAGAACATTGTGTAATACACTAGCCTTTATCACCTCAGTTCTGCAGTTTTTCGGGTTACACGATCTCATCATCTGTTCTCTGTTTTCTGCCTACAAACTGTAAGAGAAATTTACTTTCAGATTTGTCATTCTATGTTGCTTTTAACTTCTGCTTAGATTTACAGTTCTGGAATTAGTTTCCTGTGTACTGAGATTAAAATTGCTACTAAGTACTCCAGCCAACATTAAAAATAAGATCGGTCCAGCCCACCTAATGATAAATCCGAGCCCACTCAAAATGTATGCCTAGCTACCCAGTATATGTGATATTCTCAAATTTTATTCCGAGATGAGTTGGTCCCCAGTACCACAAGATTGAGCATGTGATTAATAATACAATTAATACAATCTTATGCCATATTCTTCGCATTCATTAATCACGTATCAATGACATGCTCAATTTTAAAGTGGAACCCACTCATTCTGGTCGGGTATATGCCGAACATGGCGGACACATTTTGAGCGGCTTTCATTAGGTGAGCCCCATTAATGTGGGTTCCACTCCTACCACCAGTGGTAAGTGTGCATGGTAGATCACTCCGGGCATCCGGATTGCGCATCTAATGCCATAAAAGGACTGTAAGTATATAAAGGAGGAGATTCCATCTCACTTGTCCATACGATGGACTCACACGAGTGTGTGGCTATGTAAATGTAACCGGTTATTGTTGGATTTCTCTATTCCAAAAGGATTCATAAAGAACTATCACTAAGTATATAGCCTTGTTCCTATGGATCATTACTTTGATCCAATGTGTGATCGGGGCCAATCTAGCATTAATTAACATAATGGTCAAGCCTCTTCGAAATTTCATTTTGACAATATTCTTTTAAATTAATTCTAATTATTATTACCTCTCTTTGTAAGCAAAATTAGAATCCATATTTCAATGCTATTGCAGATGCAAAGCGGT
>BMK_Unigene_043438
AATTGCAAGGAGAGAATCTCAATCCTAATGGGGACAAAAAACCAATAAAATTTTATTCAGAAGTTGTAAATCTGAACTACACAGTGGACCATCTCTTTTCCCATAAGCATGCACCAACTACCAAATACTCTTAAAACCGTTTGTTAAATTCTACCCATGAACTGTGATCCAGCAAATGAACCCCTTAACCTTTGGGAGTCCCATCTTAATAAGACATGGAAAAAAAAAAAAACCTCACTCAACTTGAATTGAAGCATTCACAGGCCAAACAGACCTTGCTGTACATCTGGGACTGTGGGGCCCTGTTGGCCCATTGTCTTGATAAGAGGGCCTCATTAATAAATCCTCGACTGACATGGGACACAGATGATATTGGGCTTGCACAGGTTTCAGCCTATTTAGGCCCAAAAAGTAGTTTGCTTGCTGGAATTTCTGCTTGAAATTCCTGAAATTGCAGAAACCTGCCTGTAGTGGTCTAGACTATCAAACCAGCCCATCAATGGGATTTTTTGATAAATTGGGGACTGTTTGGAGCTCATTCTTTGATTGAACTCAATGAATACTTTGGCCGGACTTTGCAGGCCCTCTTAGAGTGATGAAATTAATCAATGAATTATTCAGCAAGTAAAATTATGTGATCTTTATCCAGATATTCATCACAGTAAACTAGCAATAAAGGCCCGTGCTAAGCCGGGGCAATATTTATATATTCATTTAGAAAATTAATGGAAAAAAATATAGTATTTATATTAATTAATATATATATTGTATGTAGCATTAAAAAAAACTCTATATCTGAGAACTTATTCAAAAAGTCATATAAGCTACAATTATATTTG
>BMK_Unigene_043439
TTAAATATATATATATATATATAATGTTGAAACAGTTAGGAACCTCTTTGCTGAATGCCTGAAAGTATAATTATGTGCAGGCTTTAGAAACATTCTGCCCAGTTGCCTTTTGAGAGAATAATAGCAGAGATCTTCAAATGCTGAAACCCTCTGGTTATCCTTTATCGTCCTTCCAACTTAAAAGAATAAAGAACTTTTGCTGCAAGGCATTTTCACCCAACCAAGTTTTCAGCCTTGTTTTATGCTTTAGGTTTCCTAGGTTCTCTTTTTGAGAAGAGTGGTATTTGAAATTTTCAGATTTTGGGGTTTTCTTTAATCTGGAATTTTAGAAGAACTATAATACATGGATTTGATAAATAGATTACTACGCTGTGAATTGATTTAATTGGCCGAAGATGTATGATCTTTGGGCCTTTGGAAGATTTTTTATTTGGGTTTTTGGATCCCTTTTTTTTTTTTCTAACAGAGAAAGGCACGAGTGATGTCTGTGATTTATGGGTTTACCGTTTACGTATTTGATTAGTTCTTTGATTCCAGAGTTTTAGATTCAGATATTCTTATTTTTTTCTTTCATTTCAGTTTGAAGAAGATAATGTATGGTAGTCTGTGCTCAATGTTTGATTAGAACCTGCAAATGGATGGTCAAGGAACAGTTAGCATCCAATCAATAAAATAACTCAACCAATTGCATGGCTAAGATTTTCAGCTGGAGAAAGATGGTCAGATTTACAGACCATCATCACCCAACCAAAATCCTATCTTTCCTCAATAGATGCCTTAACAGTGATATAAAATTCATGGAAAGTGATACCAAATTGAAATCAGCATTCATAAACTACACAAAATTTCCAAAAAAAACTCTTCCCCAATAACTAATCAAACCCCAAATTCCAAAATCCTATAAAAACTCAAACTTCCCAATCAAAATATACGAATTCAACAAAAAAAAAAAATCAAACCTTTGTAGTCAATTGAAAGTCCCCTTCCTTCCAAAGCCCTTTCCTCACATACCGATCACATTCGCAAAGCCTCCTCAGCACAGCCAAAACCAAACCGATGGCAGTATCTGCAACGTCTTCCGTAAGCACATCAGGCGTGTTTGTAACCCTAATTCCTTTCTCCCTGCACTTGTCGAGATCGACCATGTCCAATCCGACGCTGAAGCTCGACACGATCTTTAAATTCGGGAGAGCTTCGATCGTCTCGGCGTCTGCACCGATCGAGGAGCTCCCAACGATCGCTTGGATCGAATTCGAGTTCTGTTTGAGGAATTCCACCCTGTTGGAGGAGGATTCCCAGGGGCGGAAGAGCTTAAATCGCTTGGCAAGCTCTTCTTCGAGGTATGAATTCATCTGGTAGGTTAAAAGAACGCCGATGGATTCCATGATTTGGGTTTTTGATTTTGGGAGTGATGGGGGGTTTCTAGGGTTAGGGGATTTGAAACATGGTTCGTTTTTTCTGGTATTAGAAACAAGGGGAAACGGCGGGATGGAATCAATTGCATAATTGCATGTGCTGCGTCGGCTGCGTTTGGGAAATTAAGCCGGCTTTGGATTTTACTTTCAAAAGTCTCTACTTTTTGGATCAATCAGAGAAAAGGGTTCTATTCAAGGGAGGGTGTTGATGTCCGCACCCCTATTTTTAATATCGGC
>BMK_Unigene_043440
TGCATATTACTGTGAAAAACCCACAAAACATGAAACCATATCGATTAGGATTATATTGTTGGTGGTTTACATGGGGGTTAGGGGATTAATCTATATCCAGCTCATTGAACTGTACGTCCAATGTCCAAGTGGAGTTACCGGCTAAAGTCATACATTACTATATACTATCAGATGGTTTTCAATTTACTTGTTATTGGTGATATATTTGGTACCTTCCATGTAGATCTTTCTTGATCAGGTTAATTATTACATTAGTCTATTTTGAGTCAATCTTTTAATTCAAATAAATGTCTATATTTTATTTAATTTATTTGTACAAATGTAGACGGTGGACATGCCCCTGCTCAACATGGGTTATTGTGCTAGTTGATGTTAAGTTAATCCCAACAAATCTCCATTCAAAGATATGTTATAAGATGCCTTACGCACACATGTGAACCTTAGAATACAAGTGGGGGGCCACTATTATGATTTTGAATTAGTGTCCCTGTCTCTACAATTTATATTGATTTGCAGCTAAAGAGGCAGTGAATGAGTTCACACACTTCATTTCCCAAATTCAGCATCATCACCAATGCAGCCTACTAAAATATCCATTTGTTGACAAAAAGTCCTAACAGAACTGAAAGTGAAGAGTATTTCTAGCTAGAATTAAACACCAACAATGGAAGATAGAAGTATCCTCAAACTATAATAAAAGCTTTAGTCGACATGATAATTGTCAAAAGACCATCCTTGTCATTACCAAAGCCTTATCCCATTCTGGTAAAAAAAATCTACGCACCCCTACAATTAGGCTTACAGGTCCAGTCACATTAAAAAAGAATGCATATCAAGATTATTTCCATATAGACACAATATAATCAACATAAAAGGCATCCCCAAGGCCTATATTTTTGCAAGTCTCATACTATTGTTTAAATAAAAGTGTTAGTGCATTAAGGTACACAGTACAACAGAGGCTAAGCTGAAGGTAATATCAGAGTCCAAACAAGACAAAGCCCAACTGAGATGGCAGGGAGCTGATAAGGAATTTGCTTTTCAGTTCTGATAGCTGTTAACTCTTATGAACACCAATACCCTGTAATGGGAAACAAACACTAAAACTTGGAACGAAAATACCTCTTCAATAACACTCATGAGACG
>BMK_Unigene_043441
GGCACATGAAAGTGGACTGTAGAATTTTAACGTAATTTTAACTTAGCATGACTTGCATTTTTACAATGTATTATATAATTCATGTCCTGAGTTAATCTTGACTTTTTCAGGCAAGCATTCCAAAATTGTGGGGCCCATCAGTTATGAATTTGGAAGGACCTACACGTGGATAGACAAGGGAAAAACTAATAGAAAAGGATGCATAAGGAAAAGTTCTCTGGTAAACAATCTTTTTCAGGCGAGCATAGTATCGCCCATTTACAGGTCTCACCAGATGAGGATCTGTACATCTGCAAGATGAGTTCCTCCTTTATGAAATGCCTGGTCTAAAAAAACTAAAGATTTGCTCCTTTTTCCCTTTTTTTATTCTTGTTTTCTGTCAAGGGTAGCATGACTCAAACCTACTCTGTATTTTGTATTTCCCAATTTAAAATGAAAATTTGATAGTTTAGTTTTATTTTCTATACATGTACAAAGCAGGAGGGATAGAGGAGGCAAGACAAAAGATAAGCAAAAGATAGAAGAATCAGGTGCTGTTACATTTAACTTTTTCTTTTCTTTATTTTTTTCTTCCCTTTTCCAGAATGGCAACAGAAAGTAGTAATTTGGTTAGAGAAAATGCTAAATAGAAAAACTCAAAACTTTCAAAAGAAAAAAAAAATTCTCTTTCTATTTCTTGTCTGGAAGGCA
>BMK_Unigene_043442
GAGACTGCAATTAGATCCCTTCTGTCTTTTTAAGTAAACAACAAACATCCTCTCAAACAAACACAAAATCCATTCTATAAGATTACAGAACAAAAACAGTGCAGACACATAGGATGAATCGCCATCTTAGACTAACAATCTCTATAAGAAGTCCTCTCTGCTACCCTTATTTTTCACTCTCCTCTCACAAGAATGGCAAGGAAGAAAGGGCCAACAAATTTCATCTTACGCAACCTACTGGCGTGGTCATTAATACTAATGGGGTCCCCCACTGCCACACTGGCATCAGGCAAACACCAGACGTACATCATCCACATGGACCACTGGTCCAGAAGCCTGAGCCATTCTCAACCCATGACTCGTGGCACCCAGTCAATCCTGTCATCCTTATCATCAACCCAAGCCACATCAGACAACCCTTAAGCAATGCTGCTTTACTCTTACAGCCAAGTCATGCATGGCTTCAGTGCCAGCCTGACTGCTACTCAGCTCTCTAAAGCTGGAAAAACTGTCAGCCGATCGATCTACATACCGTTAGTCCTTTGGAAAGCTCTTCACCACCCACACACCAAGGTATGTAGGCCTTAGACATGAAACCGGGATATGGCCTGCAGCCTCTTATGGCCAATATATCATAATTGGAATAATGGACACAGGAATTTGGCCAGAGAATGAGAGCTTCAACGGCCGAGGCATGTTGCCAGTGCTGGAGAGATGGAAGGGGGTATGCGAGAACGGGACAGATTTCAATTCTTCACTTTGCAACATGAAGTTCATTGGCGCTAGATCCTTCAGCAAAGGACTAAAAGCTGCTGGTGAAAACATATCAGCTACCATCGACTATGACTCACCGAGAGACTCATTTGGACATGGCACACACACCTCGTCCACCGCAGCTGGAGCTTATGTTTCTGGTGCCGACTACTATGGATATGCAGAGGGTACAGCCAAAGGAGTAGCTTCAGGTGCACGGGTCGCCATGTACAAAGTGGTTTAGCATGCTGAGACCGAAGATGTTGCAGCAACAGATGTGCCTGCAGCAATGGACCAAGCCACCGCTGATGGAGTAGACATCATGTCCTTATCATTGGGTTTTAAGCAATCGCCATATCGTTGGGTTTAAAGCAATCTCCATACTACAGCGACGTCATTGTCATGGGCGCGCTTTCAGCAATTGAAAAAGGTATTTTTGTTCCCTGCGCTGCAGGGAATGATGGAGAAGCGGTGAATCCAACCCACAAAGGTGCACCCTGGATCGCAACAGTTGGTGCAAGTACCATTGATCGGGCTTTCTTGGAAAGAGTGACACTTGGAAACAGTGTATCTCTAGAAGGAAAATCCTACTACCCTGAGAGCATTTACATTGCCAATGCACTCTTGTTTTATGGAAAAGGTGATGCAAGGAAAGTATCATGTAACTCATTGTCTTTGAATCAGAGTGAGGTCGCTGGAAAAGTGGCTCTATCTGACATTGGCAACAGAAGTGATATCTATGAGAAAATGAGAGAGGTGGATAGGACCAATGCAAAAGCTGGTATCTTCATCTTCTCAGACACGCGATACATTGTTTCTCTTTAAATCAGACTTCAACTTCCCTGGATTGCTCATAAAAAGTGATGACGCCACAGCTCCATTGAAGCAATATGCTCTGGAAACAGATAATGCAAAAGTGAGGGAGTTGAAGTTCAAAATTATGAAGCTACAATTCAATCCCGCGCCTCAGGTGGCATCTTTCTCTTCTAGAGGGCCCGACCCAATTACTCCAGGTGTCCTAAAATCGGACATAATTGATCCAGGAAAGGATGTCCTAGCAGCATGGAGCCCTGTCCGGCCAATTGGTAGAACGGGCTCAAACTACTTGGTGACGGATTATGCGCTGTTGTCAGGTACATCAATGGCAGCACCCCATGTTGCTGCGGTTGCAGCCTTACTGAGAGCCATCCATAAGGACTGGAGCCCAGCAGCCATCCATTCTGCGATCATGACTACTGCGGCATCTTAGACAACACTAATGCCACCATCAGAGATAAGTGGACTGGGCTGCCTACCACGCCTTTAGTGTTCGGCGCTGGCCAAATCAATCCTAATAGAGCCATGGACCCAGGGCTTGTCTATGATGCAGACTTTCAAGACTATATAGAGTTCCTTTGCGGCCTTGGCTACAGCAAGACACAAATGGAGGCTGTTATCAGACGATCTCAATGGAACTGTAGTAGCATCCCTTACAAACTCAACTACCCTTCTTTCATTGCCTTCTTCTCCAACACGACTGGCTTTCCAACCACAAAGACTTTCAGTAGAATTGTGACTAATGTGGGAAGTGACAATGTCATTTACCGGTCAGTTCCAGAGGTACCTACAGGAAAGAGAATTCGAACAGAGCCTGATTCTCTCACATTCAGCAGCAAGTACCAGAGGCAAGGGTTTGTAGTAAAAATAGAG
>BMK_Unigene_043443
AGCCAGAAAGATATGAAACATTTGGTAAGTTATTAATTTTTCAACATTACCTTGAACACCAACCAAACTTTGAATAAAGCATGTGTATCTGATGCAAGTTTGAGCCTTTTGACCTTTTAATCATGGTCTGGTCCTTTTTAAATGTGTTTTGATTTCTGTGAATGGCAAAATCTTAGTCAAACAAAAAATCGAAGTGCTTCATAGGTTTTCACTTTGTCAATCAATGCTGCTGTTTTTTATTCTTAAGTTCTTAAATTTTTTTTTGAAGGGTCAACTAGATTGGAACCCTCAATAGATTCGACTTATCAAGTATTTTGAGTTAATCGTGTTTCAAACACTACTTTAAACCATTCCAACAGTGGTTGAGAGATTCATTTAATAACCAAGTTCAATGGCGTGACAGAATCTGCGGGGCCCACCTAGAAGCCTGGCAAAGTGGCAATTCGTGAGGGTTTATGGGATTGGAAAATGACAATATGGATAAGGGGAGTTTGTTTGCTCAAATATAATCATCTGTGTCATTCTGATGAAATTGAGGATTGGTGGTTCAGATGCTTTGTTGATTGCAATCAGCTATTCCACTGGAGAATTTTATACCAGACACAAATATTCTGACCTGAGAATTATTATCCATACTATGTGCAAGTTGGACTTATGGTTTGGTGATCCATGCTGTTCATCTGATTAGCACAACTGTGGATACAGACTGTATGTCAAGATGTCCCGATTGGGATAGTCTAGGTCCTTTAATTGACAGCTTGTATATTGACTATAAAGAGAGAAATACATTAGCTGTCTTAGCTCAACATAAAAAGGCCACGAATTTGGTGCCTGGATATTAGGTTCACAATTTTACTGCATTCCAACAAATATAAGAGAAAATATCTGAAAGCTACTTTCCACTGTTATCACTATGAAGGGTTGAATATTTGTTTGAAATTATTGAAAACCATGTTGCAGAACATTGAAGTTATGAAAAACATCATATCTATTTGACTATTTTTTTTAGATGTATCAATTTCATTTGAAATTCATCATCAATTAATGAAACAAAATAATGTAAGTCAGTAGTAGTGCTGGGGCAGGCTTCATAAATTAGAATGAACTATAGAGAACATAACACCACATTTTAAACTATCCCTACCTATGATGATGTGTGTAAAATTTACAAATATCACCCTTAAACAGACTAGTGTCATTATAACTGATGGAAGGAGGCAATAAACATTTTACAATGCGATATGAAGATCATCTTTATTCTTGCTTCTGCAATTAGTTGTGTAGGTTTATATGTAAGAATTTTAAAAAAAAGAACAACACAATGCATACCCATCACTGGAACCTATGAAGCACGGACACGGAT
>BMK_Unigene_043444
CCCCCCCCCCCCACCCCCCACCCTCCCCCCCCCCCCCACCCCCCTCCCTCCCCCCCCCCCCTCCCCCCTCCCCTCTTCTTGAGTAGTTATGGTTTGATTGAAGTTAATGCAAGAACATGTTTGTTTTTGACATCTATGAGTTGGTCATGGATTCCATGGAATTTGTTTGCATTGGATGATGAGAATTTTGTATTGGAAGCGATGAAAGTGGTCGGATAGGCATTCAGAAATAAAATTAAAAGCAGGGAGAATAAATTTGCATGTTTTGTTATTCTGGATGCATTGTTTTTATGCGGATGCTTATCTGCTGTAATTTTATCCAATTAAGGCCAGGGGGGACTGAGAGGGTTCTGCATCATGGCTTTGCAACTGGAACATCTTTGGTCCACAATAATCACAGAGGAGTCAGATGTCCCATGCTTTGATGTTTTTAACCACATTATACCTCTGAAATAGAATTAATTCATTTGCATTAGTGGATAGCCATGGGCCTAGAATACAAAATAACGCGTGATAAAAAAAAAAAATTTTCCAACCGTTTGCTAGTATTTTTATCATTTCTATGTAAATGATTTCCATAATTGATGAAGCCCTTAGATCGCCATTTTGCTTTATATGGACAAAATGATGGCCCGCCCATGGATTGTCCTTGACTAACCTTGGAAGATGAAGAGACGAGTTAAACTAAAGAAGCTTGTGAATGCGTGATTGTATTGTTATTTTTGCATTGTTTTAAGTAGTGCTTAGTGACATTAGTGTCATTAGTAGTTAGCCCGATCAGTGTAATGATCGTAAGAAAAATACTAGGTGAGTATTAAATCGGGTTGAAGAATTTATATGTTAGCTAGGGAGTTGAAAGTTGAAACTTTAAAGGTAAATGTGAGGTAGCACACACAATAATGCAAGTCATCTTTTTTCCATGTCCTCTCCATATACAGCGGTAATGAAATGCAAAAGGGAGCTTTTTGATAATTAAACTTTGTTCGTTGCACCTTAGACAGAAGAGGTTTTGAGTGATTCCACTCCTAAATCCTTGAATAATTCCTGGGTTGCTGGTCAAGGATTGTTCTTGTTCTATGCTTCCGATCAATGTCCCATCAATGTGAAAACCAGTGGACGCTGGCATTTTTGTGCATGCTGTCTTGTGAATGCATTAATATTGCATTTTCAGCAATAGCACTATTCAGCTATAGTGGACACTGAAACCTCCTGATTGAAATGCGTTGCTGGGAATTTCTTAAATTGTCATTGGTTTCACATTAGGCAACCACATTGCCAGTTTCACCTGAATGTTCTTTCTGCCCGA
>BMK_Unigene_043445
GCAATCGCCGCCTTCTACGCCAAGTATGTTTTCTTCACCTGGTTTGGGTTGCTGGGTTTGATTGCAGAGTTGGATCTCTAACCTCAGCAATCTTGGTCACCATCATCTCTACTGTATATGCTTATTTCTAATCTGCAATGGGCCAATATTTAATTATAGGAAAATATCTTTCTTACGCTAAGATTCTCTTTTTCCAATGATGGGGGAATTTGTTCTGGCTGCTAATTATTTAGTTCTATCACGCAATGCTAATTTTAATGGATTTGTTGTTTCTCCATTGCTTGTGATTCTGTTGCCATTACCAATTCAGAGTCCAAACATCAAAACCCTAGGTTTTGTCATTTCTCTATTCGATTCTCTTTTGCCCTTTCAGAAGAATTTTTTTTTTTTTTTTTCTCTAAAAAGAGAGGATTGCATTAAGCAAGGAAAGACAGAAAGAAAAGGAAAGCAGCAAGAAAACAGAAAACATTAAAGTGGACCATCACACCAGAAGCCAGCAACAGGGCTACAGGAATTTGAGAAATGCGGTTCTCCCCTGTGCTGGATTGTATCCCACCGACCACAGTTCTCCCCTGTGCTTTCAGAAGATTTTTCAACCTTGTGCATGTTCATGTGATAGGAATTAAGTTGGAATAAGCATATTGTAATTGTTTTTCTTTTCTAATCTGTATAGCATTTCATTAGTTTATTGGATTTCTGGATGTTATTCAGTTTTTGTCTATGAATATAATCCTCTTTTGGTGCTTCTTCAAAAATTTAATAATAATAATACTAACGAAAAAAAATAAACTTCTATTAGTTTTATATAAGCAAAAGGAGAAAGACAGGCCTCAATTGTAAAACAATTTAAATATAAAACACCATTGTTTACAGGTTCATTTGAAAGTGTGATTATGAACTCAATTAGTTTTTCGGGTATCTTGAATTTGTTGGAAGTTAGATATAGCAGTTATTCTTTCTACCAAAAGAGAGGTTAGATGGAGAAGATGTATGTATAGCAATGGGCTTCTTTTTCACATCTCTAACTTTGTCTTTTATTTGTAATTGAACTACTACTAAAGGGAGGTGGAGGCTGGTCTGATGG
>BMK_Unigene_043446
GGATTCAGGTGTAAAAAGTACAATTCAATACTTGTTTTATCGAATCAGCATTCTCGGATTGGGAATGGTCATAGCTGAGAGGTTAATATTATTTTTAAAATTTCCTTTCTTTTCTTTTTTGTTAAAATTTCTATTTTTAAAAAGTTATACAATAGTTAGCAAAACCTCTTTACAAACTTTTACAATTTTGAGGAGGTTTTAGGGATGAATAAGGAACAAGCATGTGACTACAACGTTCAATTATATCTATGAGATTGTGTCCTCTGTTTATTTTTTTAATCTTTTTCATTTTTTTCTTCGTTAACACCTTTTAACTTCACGAGACGTCCTAGCCATGTAAGGTTGATTATTTGGATATTATTTTTAATTTTTTATTTAAAGAGAGAAAAAAAAATCAATTCAACTCATTTATTTTTTTCTAGTTACATTGATATCTTAAACATGTTTAACCATTTATACCATGACATATTAGTATAAGTCATTTCATTCTCCATATGATTGTATCTCAGTCTTAATTGTCATTGCCATTATGTTGCTGCAAATGGAAAATGGATGGCTTATAAATAACTACTTTTTTTTTCTTTTCTTATCTTTTCATTTTCTATGAAATAAAAAATAAAAAATAAATCCAGTGCACATTTTGGACTGTTTTCTATGGCCCCGTTGATTCCAAAGCTCCGAAACATTTGTCCGGACCAAGGCTTTAAATTCCGGTGCTGGTCTTCATGCAAGTTGGGACCGGAATTAGTCAAAGCCGCCTGAGCTAGCCCGTAATCGGGGATGGGCAGCTGATATTAAAAAATCTCAAAAAAATTACAAAATCAAGAAATTTAAATTAATAATAGGAAATTTCTAAAAATGTGTAAATTGGATGATTTTATCAATTATAGAGATATTAAATTTTTCTACAGACCAACTTAATGTCTACTCTATCTTCTTATTTGTAATTGTCATCCACATCTGATAATTGTATTATTAGTGGCCTTGGTTCCAAGAAATGCATAATTGTATCTTGTCCATGGATTAAAATAGGTGGCCTCTATGTTTGGAGTAGCTGTAATATCCTGTACCTTATGGGGGGCCCTAGGTTTGGCGCAACCCAATTTGTTAATACAATATGGGCCCAGTTTTGGTTTTTGAGTTAGTCATATTAATGTGTGGGCCCAGACTTGTCTTTTAATTGTTATTCTCACTGGTGGGACCCTTTTTGTTTAGTTAATTTGTTTAACCCATGAATTAGAGGAGTGGGGCCTCTTTTATAAGAACAATAACCATGACTAGAGAGGAGATGAGGACCCAACTTATGTTGTACACCAACCTCAAAGTCCAGGGAGGACTTGTATACTTTTCCACTAAGAGGACTCTTGTGCATATGAGACTCCTAATGGGATTCCAAACCCTAGTCGACCAACATACTCTTATATAAACCCTCCTCATTGCTTCATACAATTCCCATCCTTATTCTAGCTTGTGTAAGAACCCTAAGAGAGAGACTTGTGGTGGAGAATAAGAGACACGGGTTTGCACGAGGAAGAAGACGACCAACAACGGAGCACTTAATAGAAGTGGAAGACCCTCGCAACAGACATAGAATATGGAACACATTGATCAATCGGTTTTTTCTACCGTGGTCAACACTTTTATAAGCGATCCGATCAACCCAGTTGTCGATCAAGGATCAACTTAGATCTAGTGGTTTTGTCATATTTTACCAGTAACTAGAGATCACATCTCTCGTGCCATTGGATTGTGCTCAAATTCTTTCGATCAAATTCTTGATTCCTTGATTCATTTGTCATATACTTAGCAGATCAATTATTATACCCCCCACTACACATGGTAATGCCCAATTACCGTTAAATGCTTCCGCAGTGGTTGTTAAGGGTTTATCAAAAGAAAAATAGTACATGTTAGATCTCATCGCAACAAATTAGTGCACAAATCACTTCACAAGGAGCCCATCCAATATCTCCACACAGGTAGGTTCTTCCCATTGAAGATATCACACTTGGCGAGGTCGTGCAGTACAGATCTACTAGAAGATATATCCAACAAAGAGAAAAATAAAGTCTAGATACCACTAACCGTATTAGCTGACCAACAATTTTCTAACCATTGGATCATCAATCTCTCGCTGCCTCTACATAGATCTCGTCACCAGGAGTCCGTAGGTGCAAGCGGCTCGTCGATCTGACTCCAGATGACTCAGATATCCTTGGTCAAAGTTGCAATATTAAAGTTTGACCTGGACCAATGCGTCAGCACCTACACAGCCGCCGCCTTCACCTGCATCAACCAGTTCTCCATCAGCGCACGTTCGCGCTGAACCGCTTCAACACTTGGGTCGGACAAGTAGGTTGGGTCGATCTCGGGTTGGGTCTACCTGACCCGGCTTGACTTGTCACTTTAATGCACAGAGGCGGGGAAAATCCTGCTTCCATCTCTTCCAAGTACGCTTATGCTGAATTCCGGAGCCCTATCGGATTCTGGATTGTGACTCATGGATACTACTCACCTTGCATAATCAAATCACCACATGAGGAATTTGGCATTTATGTACTAAAACTCAATATTTTATTTAAAATCCCAAAACCAAGAACAAAGAATAAACAATGGTCCAAAGTATTCATAAGAAAGTCCCAATGCATAACCATTAATAAAAGTTTTACTAAAGAATAAAACTTCTAACTATAGGGCTAATCCTTTAAACTAATTAGTCTTGCTCTTCACCCACGCATGCCAAAGTCTAGCCGTACTCGTGTCCACCCGTGTCCCGGTTACTTGACAGGAGCAACCCGACATTAGTATATATTGGTGAATGAATTTCCTATTCTAGCAATCATATCATACACAGACAATATAAAATGCACAAGATCAAGTACAATGATCATATATAGAGGCATAGAATAATTATTTCAATTACTGTGGTTTAAGGTTCAATTATCACTCCATTCCACAGTATTTCTCTGAACTACACCCCAGCACCCGGTCCACATCATCTTGCCACCAAGGCACAACTCATACATTAGGCTGCCACTTAGGCACATAGCGCCATTCCGTATGTCTAATCAAGGACCTCTCAACATAATGATTAATGACCAACATAGGTCTACATCCCTAGTTTATCTGCACCATATACGAATCACAACCTGAACCCCAAGGTCCAGAATCTCAAATCTGCAAAGACTGCAAAGACCCTGAGTACGAGATCGTCACCTCACACCATGCTAGTAGTTCAGAGTTCATGATTTCCTTTAACTTGTTCAATTCCTTTATTGATTATTCATAATACACAACCAGGCATGACATCAAACATAGAATACATAAGTTTTATACGACAGTCATCGGTGTGTAACCAGCCCCATACACGACCAGATTTGTCATTGCCCCACTTCACATCATAGTAGGTGTTTGTCAGTGTAGAAGCGGTCACACGCCTTTCATCATCAACACAGCCCAATGGTTGCAGAATTTCAACATCATATTCCCATTCAAGCAATTTATATCCGTTCATGATCTCTCATACCAACATGTCAGTAATTTATTCATTACATCACCATGCATTTTATCAAACACATGCAGGTATAAATAAAACGTGCAATCATATGGCTGTTTCAGATTTATAATCATAAGTAATTTATATAAGGAAGCAAGTTCATAGTCATTATCATCAATAATGAACATGTAGTAATATCAGCAGGGTTTCATCAT
>BMK_Unigene_043447
TGGCTAACATGACTCAATTTTTAGAAAATGGTTAACACTCTCCTTCAATCTAGTGAGGACACTTCATGTTACATGCCTGCTAACTTGATGAGCAACATGGAAAATCAAACACATACTGTTAAGTGCCCCACCAGACACAAATGGAGCTCGTGGGTTATCATTTGTTGAAAGTTAAATCCATTTGACTTTACTAGCAATCTATTCTAAAGTTATCTGGGACCATTTTAAAAAATTGCATCAATTAAAAATAGATGCAACATGAAAGTGGCTGAAGTGGGCCAATGTGAGCAGTACCCAATTAGGCTTTATAATGTCCCAGCTTCTTAAATGAGGGCCAGCCTTGTGGTTAATCTTAAATGCTTGATGTGGGTCCACCCTTCTGGAATCCTAGCTCATTTCACATGCAAGTATGGAAGTGGTCACAATTTCGCCTAAATTGGAACGATACAGACCATTGGATTGAGCATGTTAATGGGCATAAATATACTTAGAAATAATGACTCAGGTTATAATGCAAGTCTATATGACATAGATCAGCTAACTAAAAAAAATGATACACCAAAATTATCAGGCATGCATGGGGAAGAAAATCATTAAAAACTAAGACCCTGTTTGGCGAGGCTTTTTTTTTTTTTCCATTTTTAAATTACAGAAACTTATTTCACATTTCAATTTAATGTAACTTTTTCCCACTGCTTGAAAGTAAATAAACCAAGGAAATAATCCACCAACTATGTTCACAACTCAATAAATATAAAAAAAAAATGAATCTGGAAGTACATATATTAGGCTGCACGCGTGCACTCAAAATGGGCATCATGGCATGGAACTATCATAGTTTTCCACCGAGATTTTGGGGACGGATAAGACCGCTGCATTCTGACAGATCATAGTTTTAAAAATCAGCCGAGCCCGAATCAACATCGAATTGTACAGTACTGATTCTAGAGTCACCCTCCTATTCACAAATATGACCACGTCCTTCATATTTATCAATTCTTCCTTTTTCTTTTTGGTGTGTGTTTGGAGAGGGTGTGAAAAGGTCTCTTACAACTAACAAGGCATTGGGGGTAAGTCTTGAAGATCATAATGGATTTTATTTTCAAAGTTACAAAAGTCAAGTTACTACTATTCATTGGGACATAACTGTTGTACCTCAAATCCAAACGTGGCCACCTACAACTACTTAAATTCATTAAAAAAATACTCAAATGTAATTTGATTCCTTAAACTCCATAATTATAAAAATATATTTTTCATTTTTTAGACTTGAAATTTAGTTTCGCATTTCAAAATTTTTATGGGTTTTGGAACTGACTAGGACTGACGCCAAAGTCCCATGCGACTCAGCCAAGTTGACTTGACTCAAGGTTAACCGAATGACACCCTGGGGTCACAGTTCTAAAACCTTGTAATGGATACTAATTCACGCCCTTTTTCCTACCCAAATTGGCACCCAAAATGCCTCAATCCTTCTTAACACACAAATCAAAACCTAAAGATGACCAAGTATACAACTCACTGAAAAGACCCAATTACTCGTGTATAGAAAAATTACCAGATTCACATCATAAGACATCAAAATCGACCAGATCGAAACGATCCTCTTACATGATTTCCCCACCAAGAAAACAATCTCAAACGACCCAAATCCAAATACACACACAAACAAGAACATTAAGTCATCATAGCAATTTCACCAACATCAAGCAAATTAGGGCTACACCCAACAGCTCAACGCAAAGATCAGATCTTTATCTGAAATCTTCCGAACAGCCACAGCAAAACATACCTTGGACAAATTCATCAACATCAAACAAATTAGGGCTACACCCTACGCTGACATACGCTTAGAATATGTGGAAACAAAACCCCAATAATCAAATTGAAATCTATAAAGGAAAGGTCGTTGCGGAAATCAGATAAAGTAAAAATAAGATCGCGATCTTCTTTACCTTGGATTCGGAGATGTGGGAAA
>BMK_Unigene_043448
AGGACTAGTGTTCAGCCAAAAAAAACCAAGTCTTTGCCTTCAAAATCCCCAAATCCAAAGCCCCTTTTCTCTGGGTCTTTCCCTTTTCACTGTTCTTAAGTCAAAAACAGAAAAAAAAAAGAACCTTTCTTTCCATATATCCGATCCAGGAACCTTCGGTCTTCGATTCGGAATGAAAGACATATTCTTCAACAGCAAACAGATTCATCAACGGCAAACTAGAATCGAAGAAGATTTAAATTTGGAGGGTTGCCAACCTACGTAAAGTTCCATAGATGATCAAAAGCAGCAAACTACTAAGGACATCGAAAATGCCAACCACTTAAGAACATGGTCACCTCCAGAATTCTCTAATTTTGTTTCATGGCAAGAACGTTTCCTCGTACACTCTCCAGAAGAACTATCCCCAGTTTACAATGGTTAATTCTTCTTTTGATTATATTCACGTCTGCGATCTCAATCTTCATTCATGGCAAGAAAATCTCCTACTTTTTCCGCCCAATATGGGACAATCCCCCTCGACCCTTCACGCGCATTCCCCATTTCTATGCTGAGGATGTCTCAATGGACCACCTTTGCCGCCTCCATGGTTGGTCTCTTCGCTCTGAACCTCGTCGTGTGTTCGACGCAATCCTCTTTAGCAATGAGCTTGACATCCTTGAGATTCGATGGCGTGAGCTCAACCCGTATGTTTACAGGTTTATCATCGTCGAGTCCAACACAACTTTCACAGGCATCCCAAAGCCACTCTTTTTTTCAGATAACCGCCAACGGTTTGCATTTGCAGGCAGCAAGATTGTCTACAGCATGTACCCAGGCCAGGTGGGCTCTAATTTGAACCCTTTTGACCTTGAGGCAGGACAAAGGGTGGCTGTAAACACACTATTCCGAAATGCAGGGGTCTCTACAGGAGATGTCCTTATAATGTCAGACACTGATGAAGTCCCAAGCCCTCACACAGTGAGACTACTCCAATGGTGTGATGGCCTCCCTCCCACAATGCACCTTGAGCTGAAACACTATATGTACTCATTTGAATTCCCTGTGGACTTTAGCAGTTGGCGGGCCACAGCGCACATTGTTCAACCAAAGACGCATTACAGACATTCACGTCAATCTGATCTTCTATTTGCTGATGCTGGTTGGCATTGTAGTTTTTGTCTTCGACATATAAAAGACATTGTGTTCAAGATGACAGCATATAGCCATGCAGACCGAGTGAGGAAGGCAAACTTTTTGAATCATTCAAGAATCCAGAGGATCATTTGTAATGGTGACGATCTTTTTGACATGCTGCCAGAGGAATACAGCTTTCAGGAGCTGATTAAGAAGATGGGTTCAATTCCAAGGTCCACTTCTGCAGTTCATCTTCCTTCAGCTCTAATACAGGATGCTGATAGGTTCAGGTTTCTTCTCCCTGGTGGGTGTTTCCGAGAGCTGGGTTGAGGCTGTATTTAAATTTTTACAGAGATTAGGGAAAACTCCATTTAGAATGCATCTTTTATCATAATAAGAAATATAAAATTTAGATGAGAATCAGAAAAAAAAAATGTTGTTAGTGATACTGTTTCTGGAGAAACCATACCTTTTACTTTTTCCCCCCTACTCATGTATTTGTCCAAGCATGAAACTACTGTAACATCTCTAATAAGAAGCCTAATTGGAGTAATTAATGAAATTTCTTGATAAAAGATGCTCTCTGCATTTAATTCTCCATTTGAAAAATAATAGAGTGAAGGAGATTTACAAATCTCAAAGTTCCCCTGTATGTATGTCAGCAGGAGAGTGAAAGAGC
>BMK_Unigene_043449
GTTTACAAATCTCAAAGTTTCCGTGTATGCATGTCAGCAGGAGAGTGAAAGAGCCAGTCACTTAATTATTACAAGGGGAAAAAAAGAAACAGAGAAACATGTAGAATTGCGGATATTGGCATCCATTTGATAGGAAAATGAAATTGGTTTTGTCAGGACAAGGGAGAAAAGAGTTTACAAATCTCAAAGTTTCCGTGTATGCATGTCAGCAGGAGAGTGAAAGAGCCAGTCACTTAATTATTACAAGGGGAAAAAAAGAAACAGAGAAACATGTAGAATTGCGGATATTGGCATCCATTTGATAGGAAAATGAAATTGGTTTTGTCAGGACAAGGGAGAAAAGATCAGTGTATTTACAAATTGAAGAATAGAGACAGAATCTTCTATATAAACTGCTATTATATGTTGAGTACAGCAATTATAAGCAAAAATTAATTGAAGTAAATCCTAATCTTACCTAAGATATCTTAACAAATTATCCTAACAATATTTTAGCTAATCTTATCTAACTTAAATAACACGTGAAATAAATATAAACAACCTCTAAAGCAACTTAAAAGATAAAATACAATAAGAAGAAAAGGAATGAAAATGATTCAAGCTTTAGGACTGTCTGGAAGGGTGATCTCCTGAAAGACTCTAAGCCTGTTGTTTCCTTGCTTCCTGAGTTTCACATCCATTTCAAAACTAGAGCCACTTCCTGTTGCCTGCAAATAACTGCAATCACCGATTTCAACTGTATCGGGCAATGTTGCAGCACACCCTTCGACCTGTTCCTTCTTCGTAGAAGATAGTGATCGACGTGCGGATGGAGTCCATTCAAGTCCTGTTGAAAGTGGAGAGCAGGTGAGGCCCTTTTTATGATCAGCAGCACCTGAAACAGAACTGTATGTTACATAGGGAGGAGTTGTTCCCCGTGGTCCTTTCAGATCAACTGCCTCAAACTTCTGTTGTTGAAAGCAATCATTATAATGCATTGATCGGACCAGTGGGCGAGGAGGAGTGCATCTGATGATGTTTGTGTTAAAATTCTGATCAGGAAATGCATCTCCATCTGTCCAGCTTCTTTGGTTGGGAAACCTGTTTCCTCTCTTCTTTGGCTTCAGATCCATTCCAAAATTAGATCCACTTCCCACTGCCTGCAAATAACCAGAATTGCCAATGTCCACTGTCTTGGGCAATGTTGTAGTGCATCCTTCAACCTGGTCCTGCTTCCCAAAAGATAATGATCGACGTGCGGATGAAGTCCATTCTGTTGAAAATGGAGTTCTACTTTTTAGGAGCTTTCTATAATCAGCGGCATCTGAAACAGAACTGTGTGCTGAGTGTGGAGGAGTTCTAATTGATCCTTTCAGGTCAGCCATCTCAAGCTTTTGTCGTCCAAAGCAGTCAGCATTATAAGGTGATCGGACCAGCGAGCGAGTTGGAGTGCAAGTAATGATGCTTGTATTAAAATTCTCATCAAGAAATACATCTCCAGCATCCCTGCTCTCACTCCATTCACTTGAAGTTCCTGAGGCAATTGAGAGTCTGGACATTGGTGTCTGCATTTTTTCATCAATCAATGCAATCAAATCTGACTCCAAAGGTCCTGCATCCTCTTCTTTTCCAGCTATATATGCCTGTGTTTTCTCATCATTGTTGAATACCAATGGTACTTGTGTCATCCTCGAGTTCCCTGTAACTGAAGTTTGGAGGTCATCTGAATCCTTTGAATGACCTTGCAACCATTGTCCAACCAAAATTGGCAAATTGATTGAAATTTCTTTATCCATTTCAACCATACCTATGCATCTTCCACTGCCTGCTATTGATGTTTCCGGTCCTAGTTTCCAATTTCCTTTAACTGAGAACAGCTTCTCCTTTGAACATCCGGCACTTGGCTTTCCAGGTGACTTTGCTTTTAAATTTCCGGCAGTTAATGGTGATGCAAATCCCCAACTGGAATTCAGGTTGTTGACGAAAGCTGCCCGCTTCTCCTCTCTATGATCTGTCCATCCACTCCTATCCATAGCTGACATTTCTGACATACAATTCAAATTGCCATCGACCAAAGTGAGCAAGCTATCCCTTTGAATTGGAGGAGGTGGTGTTGTGCCGGAATTTCTAGCAGGTACTGCTGATTCAGCTGGCTTGATTTTATTCAGTTCATCAACATCTGCTTGTTTCCCCACTTTGTCTGCATTTGGGACTAACTGAGACTCAATCTCTACCAGCAGCTCGCAAGCACGCTCATAGGATTTTATGTATGAATCTGTCATGTTGCTCTCCAAAACAGAAGGCCCAATCCTCTGGAGTAGAAATCTAGCTTCTGCAATCCTTCCTGTCTTGATCAAGCAAATGGCAAGATTGCATTTTTTGTTATTATCAGGTTCTATCGATAGAGCTTTCCTGCATTCACAGAGAAAAGTAAATGTGCAGCATCATAAGCATTTCTGATGTACACATCACAATCAACAATCCTTATTGCTACCACCATCAGTATATATGCATCATAAGCATTCTTTATGTACATCAGTTTCACTTCTACTAATTCTAGTAGTTTGCTAATAGTTGCTTACATTAAAAAAAAAAAAACTATAGTAATGTTGCAATGTAGTTTCTAGCATTAGTAATAACACAGCAGCAGCTGTTCTGGTCAGTTTCCCTTAGTATAATAGACATAGGCCGCCCATGTCAACATTGAGTATCGTATGGAAGAGATTTCAGACTAGGACATGGGAAAACCCTATGTGATGACATACTTTTTTGTAAATACATGTAAAGAATAAAACGAGAACGAACTATATAAGTAAAATCTTTAATTTGTAAATGCATAAAATATAGAAGTTGAATGAAGACCAGAACACATTAAATATAGAAGTTGAATCATAGGACTAGGAGTATGTATAGTAGTGCGCATGGTTCTCTAACTGCTCCTAGGGCCTTTGGAAATGTCACGGAATCAGGTATGGTATTGATGGATAGTAGTTAAAAAAACTAAACTGAAACTACCAATGTGTTTTCAGGACAAAGCTTAATTAAACATATAAAGAAAAATAAATACTTTATCCCAAATATATGTAGGCCTTAAAAGTTGAATGTGTGCCCTTGGGTTTGATGCAGACTGCTGATAGTGGAGCAAAAGGTACAATCAA
>BMK_Unigene_043450
GGAAATCTCCCCACACAGTCGCTATCTAGAATCAACGTAAATACTTTGTTGCAATGAAGCATAGAAATGAGCCAACTTGGGATACAAAATAGTCAGAATTGAGGCCTGAATTTCAAACTAATGGGCCCATAGTTTATGAATTTATTCTTATTCAGCTCAGGGCCTCAGGCCCTGTCCTGGCCCATAGGCAGCAAGTGCATTGACCATAAGAAGAAAGCGATCACTTTTCAGCCCAATGTACATAAATGGCCCACCTGATGAATGGCCATCTATAATCTTAACGGATGCAGATGGACGGCCCAGATTAATCGGATCGGACCGATCAATGAAACCATGAAGCATGGCACATCCCTTACAGGGAGGATCACCTAATAACACAATCCCATGCTCAATGAAAGGCACTGTAGACATACTGAATTTGTTAGTTGGACCTAAGATGGTTAAAAATAAATGAGGAGGGGATTGAGAAGAGGCATCCATAAAATTTTACTATATATAGTTTGAGCAGAAAAAAGTTGGATTTGAATGTGCACACGTAAAGCCGGACCTAATGACTCAGATAATGTGATGGATAATGGATCTGGCCAAATTCAATTGGGACTCATCACCCCATGCCAACAAGTGGGCCCACCTATATAATATCCATCAATCCGGGGCCCTAATTTAAGGGCCTCAAAGTGATTAAAAACAGTGAATTTCTAGCTAGTCAGATTTACTAATCCAGTGTCAAATTGAGATCAACCCTAATTCATGCTATAAATATATGGTGGGCCCCACCTGATCATTACTTGGGGGCAGTGGTTACCACCTGCGCTGGGTGGTGTG
>BMK_Unigene_043451
ACCTTCGCCCATGGAGCCCTCGCCCATGGCGCACATCATCTCTTCCTCGTCTATGGCAGTCCCCTCGCCCATCTCCTCCTTCTCTCCTCGCCCATTGCCGAGCATCGCAGAAACGACCACATCTTCCTCACCTATGGAGGGATCGCCGGAAGCGCCAACGCCAGTGCCTACCCTTCTGCTTGCCACCATCTTCTTCTCTCCCAATGGTTTTTCTGCAGAGGCTAGTTTCTTTCTTTTGAAGAAATACTACTCTAGGGTTTATTTTATAGCTTGAGTTTTCAAAGAAGAGTAGCCCAAGCCGGGAGGACTCTCCGAGATACATATCTAAAGGAACTAACAGATAGACAGAGTTACAACCAAGAAAAAGAAAGATTTTTCAGGAAGAAGAGAGTTGGATGCACAGAAAGCCCCACTTTCAAATAATTATCGAACGCGGGACTTTGAGGGGCAAATGATGGGTCAGGCCCAACCCGGATTGCGGTAAAGAGTCAGGTCCAGACAACCCGGTCCGTCCAAGGTCATGGGTCAGGCCAGGTTAGCTCAGTTGATATTCGAAACTCGTTGAAGGAAGCCTCGTCACGTCAAGGCCTCCGAGTCATCACGACGAAGTCCTCCCCTCACCCGCTCTTACCAAATCTCGCGGAGAAGCTCTCACCTGCCCTCCACCTTGCTCGTTCCTCGAGGACACGTCTGAGGCTCCAGGCTCCAGAGAGACGTTACTTTATTTTTGAATCCCATCTGCTGGGGAAGTGTTATAAATTCAGGGTCTCCTCATCACTTGAGGGGCAATGATTACATGCCTTTACTACCTTTCTCATACCTGTAACCTCTCACCATAATCGAAGATCTCCATTTTGAAGTGGACGTAGGTCACTCTTGACCGAACCACTATAACTCTCTCTCTCTCATTTTATTACCGCATTTAATACTTTCATTAATACCTTGACGGGTGGTGTCCGAATCTATTTTTGGCATCATCAATTTTCATTGCCAAGGAGCAGGGGATTGACATTTGTTTTATTTCCTGATGATCATAGTTTTGTGTCTTTCTTTTTTCAAAGTGCACTTCCACTACTATGTCGTTTTGCCTATTCAACTTTAATTGTTATTGCTATTCATATTCTACTTTCATAAGAGTTTGATAACATAGATTTATGACTTATAGGGCCTACAATCAAGTTCAGGAGAGTTGATGCGGACATTTATTTCAACCTTATGAATTATGAAGAAGATGGACTCTTCTTCTCTACACCACTTTAAAAAAAGGGAAAACTGGATGCAAGCTTTCAACTCTTCGCTTCTCGCTTACAAACAGATGATTAATCCATCCCTCTCTCTTTCTCCATCTTCTGCTTCTTCTCCTCTTCAAGTCTGACCGCAATTTATGCTTATGATGGGTATGTGTTTAAATAAGTAGCAAAACCAGAAATTTAAACTACTACTTGAAAAAAACTAAAATGGAACGGCCACATGTAAAAGAA
>BMK_Unigene_043452
TCCCCATACTGTGCCGGATATCCTAGAAAACAAAAGACAACACCACCTAAATGACTATTGATCTATTGCATAGGGTTTAAATGAAGCAGATGTGCAGGCAACAAGGAATCAGCCTCATAACAGGAGACATTCAAACATAGCAATTTTTCTCAGGGTAATTTCATGAAAATCGACCCAAACTAAAAATTAACCAAAGGGAAATACATCTAAAATAATATAATTATTATATAAAATAAATGATTTCAAACATAAGATACTAAGAAGTTTCTGGAGTATAATCTTGGGTATCTCAATTTGTTATTTTATCAAGAAGATATGATATCACCCATATTTGTGACCAAGCTTCCGAAGCATACATTTTTGCCGATGCGTCTAGACTCTAGATTCATAAACATGAGAGCTCATGGTTTGGTGACTTAGGCTGTCCTACACAAATGTGGCTAATGAAAATTCAGACATGATTCACATTTGATGGGTTATAGGTGATAGGGCATCAGTGATAGCAAAGAGGCCACCGCATCTGGAGGTATAACACTATAACCACCAAACAATAAGCCCCAAGGACTTGATTGTGAAATGAGAAGATTCTGTTACCTGCGCATTTCTGAATTTGTACAAAAATGGATGACCCAACAATAGGAGATAAAAGAGTAAATGAGGTGCCAACCAAAGTTAATAGATGAATGATTGGGGGAATGATGCAAGAGACAAATACACCTGAAGTGCCTAATTTGGCAACAATGTGTATGGTGTTTAAGTGGTAAAACCAGTGCATCAAACATAGGTAATTTTAAGAGGCAGTATCTATGGTGCCAACATCCAGGATTTGACTTGCCAATAAAATTCCAGACTCCAATAAGTAAAAAGATATTAGAATCACCAAAAGCAGCTAAGAAACATACCATATGCCTCAGAGCCATATCGA
>BMK_Unigene_043453
GTAGCCATTCCTGTTGCTCCAACTAGCTCACCAAAAGAACAACAAAGTGATCATGAAAATACAATACCAAGTCCCAAATAACTTCATCCTCTGTTATCAATATCATGTGACATGTATCAAAAAGAACATTCAATTCCATGACCTTCAGTATTGCTCACGATCTAAAGAAAGAATCCATACCGAAAAACGAGAGACCAAATTACTTAAAGATGAGTGCCCATTTGACTGCCACCAAATCTCAAACGATAAAAAGACCAAGAAGGAAAGAAAAAAAAAATCTCAAACGATAGTGATTTGCAACAAAATAGATGTTTATCAAATATCAATATCCAACTATGCATTGGGTAATGGAAGAACCATAATCAAAGTTGTTGGGTTTCTATATTTCATCCTCCTTTTTCCACCCTAAATCAATTTTTCGGCTGTCAAAGATTTCAGCTGGAAATGCCAGACGATTGGCTTAAGCAGAAGAGGATCAGCCAGCCTGAGATATTCAGGACACCCAAGCAGCCCTGGAAAATGAGGAATTATCACTCTTGTAAAATGAAGGCTTCTTTTTTTTTAACATGAGCAACATGACTTGAAACTGCAATTTTTGAAATGAGCAACTCATCAAACCCATAAATGGGAAGTGAAGGATCCGCATTCCGAACTATATAAGGAGAAACTTAGCCCAATGAACCAAGAAACAGCATAAAACAAAACGAACCTAAATTTCTAATTACCCTGATTCTGATTCACTCATCTAACCCAATAAAGATAGCTTGAGAGATTCACATTTTCAAAATTCAAAGCAAGCACTACCTTGATACACAATTGACAGAGAAATTACCCAGACATTAAAACAAAAATGAACACAAATCCTTGCTTCCACTATTTTTGACTGGCTGTCACAGTCAAAATAAATCAAGGTGTTACAATCATCCACATACACGACAAGAAAAGAATGTCAAAATACAAAATAGCGAGATCAAAGATAAATCAAATACCTAATTCACTTTATTTTGAATCATTAAACAAACACATCAAGAACAAGAAAATCAAGTTCCATAGCATCTAAAACACCCCACAATAAAAAAAAATTGCACAAGAAACCCATTAAAATAGCACAACCAAAACAAACCCAAGTCCCAGTTCGCCCTAATTTTGACTCCCTTTACCATCATCATCCATAGCCAAATCCATAGATAAGTTGCACCTATGTTGAGGTTGG
>BMK_Unigene_043454
ACCCACAACCTCAAGGTTGCAATCGGAAGCATGTTCCACCCAGCTATTTGAGCAGGGTATTTTCTTAAAGAAAAGAATAGGGGCAACTGCATGTATGCCTACAATAAAATGATGACATGTATGTAATATAACACAATCCAAATTTTCACCTCCCACACCAGTCTTCAATAAAACCCTACTGCCTAGATCGCCGAGTATGAGAAAGAAAGCATGACAATGTAAATTGTTCGCAACATATAATTATTGAGCAACACAGTTGCAAGATTGCTTTACCAAAACCAAACTTTCTGATTGACTATTCACTTACAAGCTCAGATATTTGCCCTCACCAGCTTTACCTACCAATGGAGTTTCATTCCCCGCGCACAAATTCACACTAAACTAATTTTGCAGTGATCACAGTGCAGCTAAAAAAAAAAAACACAATCTCTTCCCGCAAACAATCAAATCGTGATCCTCATGCAGTGCTAACTGCTTACCCTAATCTCAATTGGATTCGCAAAATTCTCCATCAACAACAACTCAAAACTACCAACAAAATAGCCCAATAAAAAGGGCAAAAGGATATCTCTCTTTCTGGGCGGCAGAATTGCGATTTTATCAAATTAATTCACCTAACTTTGAACTGATAACGTCCATTACAATATCAAAATCACCCAAAATTTGGGATAGGCAACAAAAAAAAAAGATTTCACCTTTCTGCACTGGAAATTGGGAAACGCAACTATCTATCAAATCCACATAAAATCGAGATTACCCATAACGCATCGAAAACCATAAATCCTTGT
>BMK_Unigene_043455
GGGGGGGGGGGGGGGGGGAAGAGAGAGAGAGAGAGATCATATTGCAAAGGAACCTGCAATTTTTCAAACAACATGGTTGTAAATTGATCAGGTAGCACACAATAATGGAGGGGACCAGATCCACAAAATGATAAATCTAGATCCGAGTTTAAACCAATCGGTCGTGTCATGTCTTGTATTTGAGACACATCAAACCTAGACATCATAGTGGGGCACAAACTTACAAAACGATTTTTTTTTTTAAATTTGAAAAAGGTTATAACTACAGTTTAAAATATCAGTTAACAACGCCAATATTGTGCCTCTGATCAAGGTGTTATAAAAGATATAAACATAGAGCCATGGTTTTGTTTTAAAGGTAAATTAGTGTGCTTGCACCTTCAACCAGGGTTTTGATGATGAACAATTACAGGGGCACGATAGTGCAACAACTACATCTCCGTAAAATATGCATTCAGAATTTTTATTTTTATTTTTGTGTAAAAGTTGCTGCAAAGTTTGCATGTCAAAAACTATGCTTTCTAGGATTATAAAGTCCCATAAGGGGTAAACCTTGTAGTTTTTCTGTGAAATTGTGCACTCTTCCTCACTCCAGCAGCACACCAAACAAAAATTGCAGGTCCCAGCCATGGGATCCGCTTCGGTTTCCAAACTACCGTCAATTACAAGAGAAAAGGCGATAACTACCAGTAGTAGCAGTAGCAGCAGCAGCAGTAGTTACAAGAGAAAAGGCACTAACTACGAGTAGTTAGTAGTAGTAGTACTAAAATCATCATTTGAGATGTACATACAGATATAGTAATAGCCATAGTTTGCTTCTGTGGCATTGGAGGAACAACTGCTGCAATAAAAGAATATATCACTAAACAATATGCAGAAACCAGAGGTAGGCGTCCATATCATATCTCTACTGTGTGAACTGTGATAACTACCATCAATTCAGAAATCAACATGACAAGTCTTTCATAGATGATAAATTATCTGCTTGAAAAATTATTTCCTTATCTTGGTGGGTTAAACTTGTCAAAATTTGTTCATATATATATATATATAT
>BMK_Unigene_043456
TCGATATTTCGACAGCCTGCAAGGGAAGACCAACATACTTAGTATAGGTTTGCAACTGCAAGAGAACAATTAAGGGAAAGGTAAGGAAGTGGATGTGGCAAATCTTGCAATCAGAAAAAGGTGAAGGGCTTTTCGTCGTCAGCCAACATTTGCTTAGGCCAAGGAACACTGGATGAAACACCCTTACCACTGGGGTGTCTAGTGTTTCTCAATTAATAATATTTTATGTTCCCTATATGGTAGCCAGGCCAAACCACAGGATAGATAATAAGATAATGGAAAAAGGGCTGTCTGTTAGCCATAATAACAGCCCTATTGGTGCATGTACTTTATTGCAGCCTGTAACTGTTTTTCAGATCTTTGAAATGAAGGGACATTTTGCCACCTTTATTTCCCCTGCAATTTAGTTTTTTTGTCCCAAAAAATACAAAGAAAAAGTGAAGACATTCAGAAGCTTTATTTCCAAAAAATTACAATTTCCTGTCCCAATATGTTTGGATTTTTATTTCCAGAACAGTACAATTTTCTGTCTCCTCTCTCTCCTCCTCTGGTGTGTTTTAGGCAAAAATAGGTGAAAGTAATTTCTTTCACTCGGGTACTTTTTTTGACTAAAATTATATTATCCTCCAGATCCAGCAGGTATATTTAACTGTATTTCAAGGGAGCCAAGTGAAACGAAAATGTAATTACAAGGGATGAAAAAAAAAAAAAAAAC
>BMK_Unigene_043457
CCAAGGCCAAGGCTACGGCCAGAACTATAATCATGGTGGTGGTTACCCCCCTCAGCAGCAATATGGTCAGCAAGGTGGCTACAATGGTCAAGGAGGATATCAAGGTGGTCAAGAATATGGACAGCAAGGGTATGGGCAGCAGCAATATGGCCAGCAGGGATATGGAGAGCAACAATATGGTCAGCAAGGTTATGGTCAACAAGGATATGGCCAGCAACCACAACATCAGCAACAGTATGGTCAGAACCAATACTCGCAAGAAGGATCATACGCACACCAAGGTCAACAAGGCCAAGGACAAGACGCACCCTGGGGCCAAGGACCACCACCATCCGGCGACCCAACAAACCCATATGGCTACAACAAAGATCCACAAGATCCAAACAACCCACAAGAAGGCGAGCGTGGCTTCATGGGCGCAGTGGCTGGTGGTATCGGTGGACACTGGCTCGGCAAGAAAGCAGACCATGGGATCATCGGCACTCTCGCCGGCGCATTCTTGGGATCGAAGATGGAAGATATGATGAAGGAGAGAAAGCACTCCAACCAAGGCTATGGCGGCGGCTACGGACGCAGAGAGGTGGATGATGGCTTGCAATATGGTGACAACAGCTCATACAACAGCGGCAACAGCGGCGAGCACCACCACCACCACAAGCACCATCATGAGAACAATTACTGAGTGTGCTG
>BMK_Unigene_043458
TGTTTGACAAAGCGACAAGGTCCTGCCAAACCTCCTTCATTGTAGGCCTCTCATCACCTTTCGGTCTAACACATCGACTAGCAACATCTGCTACAGCTAGTATCTCCTCCAAATTCCCCTCTTGTACAACTTCCTTGTCTAAAATCCCCATCAAGTTGTCACTCTCAACATAAGATGGAAAAACTATTGGCAGACTACGATACTCAAGTGATGAATCAAGCCACACAGATTTTCGTCCTGTCAAAAGCTCAAGCAAAACCACGCCGAAGCTATAAACATCGCTCTTTTCTGTCAACTTTCCTGTGTTGAAGTACTCAGAATCCAAGTACCCAAATGTTCCTAGAATCATGGTTGAAACCTTTGTCTTGTCAATTGGTACTAGCCTTGAAACTCCAAAATCAGCGACTTTTGCAGCATAGTTCTTGTCCAAAAGTATGTTAGAGGACTTTATATCCCTATGAAATATGGGAATGGAAGTAGAAGAGTGAAGATAGCAAAGAGCATCTGCAATTTCAGTGCCAATTCGGAAGCGGGTTCCCCACATCAAGGGATCATCTATCTCATGAATTTTCTGGTACAGTGTCCCATTGGAGATAAACTCATAAACTAACAAAGGGACTTGGTCCTCCAAACAACAACCTAAGAGCTTCACCACATTCCTATGGTTGATTTGAGACACAATAACAATCTCATTTATGAATTGCTCAATGTGGCTTTGATCCACTACTTGTGACTTCTTTATAGCAACTATTGAGCCATCCTCAAGGATTCCTTTATAGACGGTGCTATTTCCACTGCTGCCTAATACATTGTTTATGCTGTAGTTGTTTGTTGCCACTCTGAGCTCTTGGGAGGAGTAGATTCTCAGGTACGCAGCAGCGGCAGCACATCCTTGAAGAGAAGAGAGCTGTTGCTTTAACAGTATGCCTCCATTCTTTCTAAAATGTTCAATTCGAAGCATCATGAGTTCTCTTTTCTTTCGAGCCCAATATATCAGAATGGAGAATAACAGCATCGAGCCAATGCATAAGATGGTTCCTAAAAGGAAAGGAGTTGTTGAATGTGAATTTCCAACTTGAGTTTGTGCCTTTGCTAGTGGAATACAAGGACTAAAAGATATATTAAGTATAAAAACATTTGAAATTGTTGAGCCTTTCTGGACTCAGTTGTTTGTATGTCCTGCTTAGTTTCTCATATCGGTGTGTTCCATCAAAGTCCATTTAAGAAACCTCACACTAGTTTGATTATACAGGAATTGGTTAAGTTTTTAAGGTTAGATTATTAGTGAGGTTTTAGGTATGGAATTCAGTTTGAATCTGCACTCTCTATATTTTATCTTTTTTTCATGCAATGGCTCTTTGCATCAGTGCTCACACATTATAGTTGTATTGTACAACTGGTCAATTTAGGTGCTAATAACTTGTATCCATATCATAATTACTATAAAAAAAATTAGTGAAAATAATTCATGATTGAGTTGGAATGAAGTCTCTTTACCTTCTTCGAAAAGGTTGAATCATGCTTTAGGTTTGGAATGTATTGACATGGTTTAGGGAAAAAGATGCTCGTAGTTCGGTTGTAAGATTGCTTTCAGTTAGCCAATTTCAAAGCGTTTGGATGCATCTTCTCTCCATTCATGCCATTAGGTAAACAAAAGAACCTACGGAACAAAATCCACATCTTGAGAACATGGTGTTCAGTACATTGTTCACATGGTGATTGTTAGACTCCGCTTTGCTGCCAGTCTTGATTTACTTTATGTTTTGAGAACTTAATGTGCTGAATAATTTAGTATTCCAGATGTTGAACACTGACGCTCCATTTTAATAAAAGCAATTCTTTGGACATTAGAGTTTCTGTCTCAACTCTCAAGTGGCATCAATCACAACATAGGCATCGGCATGCTCAATCAGTGTATCGACAGTGGCTTCAAATCGTTGAAGGTCGGTGTTCATGACATCATCTAATACTAAGTAAGGGAGTGGAGTGTGAGACCTGGAGCTGAATGCTTCGCATGAACCACTGGCAACTTAGGCCTGTTAAACTTATAATTTCTTTGATGAAGAACAAGACGAAGTTGAGTAGTGACCTTATTTGAGAAATCTATTTGAATAAGAGCATTTGGTTCAGGGTAAGAAAAAATAGAGCATTTGGAAAGTTTCCAGAAATCTAAGAAGAATGTATAGGAGATTCCACAGAAGGATATCAATCTAAAAGCACAGCAGTTGAATAGGGAGAGTAAAACTTAGGCATAAATCAACTTAGGATTTCTTTCAGAGTTCAATTATCCAATATATGAGTAGTGGCAAGAAGAAAAGTCATGAGTCGATGCCAACACTCTCACAGTCACATTGTAGGTTGGATGGTAAATGCTGACATGTTTTTGTTATCTTGCATCTTCAATTTCATGGTTATCTTGTTAAAAGCAACCTCCAACATGGGTTGTTAAAATGAGAGAGGAAAAGGAAAATCAAGAGACCATATGAAACTAAATGATGGATCACTCACCTAAGGCAGCTTTGAAGTATGAAACTTTCTTATAGCAGCCATTTCCATCTTTTCGACCGTCTCCAGAACTCCCAATGGGACATTCACATCTGAAACCTGGGACTTCGTTCCGGCATTTTGCTTCCAGCACACAGGGACTAGTTTTGCATTCGTCAATATCTGTTTTTCATTTCAAATGGGAAATTAAATGCGACAGAAATATCATAACAATGGCATCAACATATTGATAAACAGTCCATCTGTGTAAAATTATTCTTAAAAACCAGGTATATCTGCAAAGAATTGTATTTAAAAACTATTCTTAAATGTATTTTTAGCTTTTTTCATCTTCTCACAGATTGACTGTTTGGACAGGTAAATTAGCTGGTGCTTTAGCA
>BMK_Unigene_043459
CGCCTTGACGAAGTGGCTTCATAGCTGCAAAATACCACAATCACTACTCCCTCGGAAACATAAATTGGAAGCAGGCAAAGATCTAGGAAGATTATATCTAATCTAACATATTAAAAAACCAACACATGTTCAATGTTCACCACTGTCATAATGAAGTACGCTTGATATGTATGTCATGGGAAGAACCTACTTATTTTTAAACGTTTCATCTTCAGTTCAACAAATACACTAAAATAGTGGATGGGGCCTTTTTTAATGGATTTATCAAATTAAACTTACAAAAGCAAGCACGAATACAAGCAATGTACAGGCAATGCTATGCACAATCCTTCCTAAAAAACAATAAGACCCAATCATTATTGTGTAGATTTCTCACTGCTAATACCAGCTAGTCCTCACGAATTCAAACCTGTAACTGGGTGGCAATGAGTTTTACTTTTAAGTATCAACAGTATGCAAGCTGGGGCAAGCATCAATTTTCACACCAAATGCGTGGAGTTCACACATGGTCGCCCCGCTGTAGATCAGATAAAGAATGCCGTACATCAGAGGGAACAGTACCATCCAAGAGGCAAGGTGATCTGATTCTCAAGGTGGAATTGGAACAAATGCCACCCAATATCATTTTACTTTTGAGGATAAAACCAGATTTAACAACTTTTTTTTTTCATGCTACCAGTGCTAAAACTTTAATCTTTCCTTTTCTATAAGTGAACAGAAATTGGACCTGTCAATAAGCTTCATATCAGATTAACTGCCACACTGAAAATTATTTTTACTGGTTTGAATCAAAATGAACCACCATGGGAAAAAAAAAGAAGAAAAAGAAAGA
>BMK_Unigene_043460
AGTACTCATAATAAGGTGAGCACGGAATGCCTAAATACCTAGTGAGGCCTAAGTGGTGATCTATCCAAGTGGACCATAAAGCATGAAAATCATTGATCTTGGTTTGACATTCATCCAAATGGACTAGATCATTAAATTGGCTATGTAGACAGTGAAAACTTATGGGCTGTTAATCAATTAGTTAGAATGATGATCCAAACATCAATCATCATATACAGGTTGAGGTGGGGGAGATCATTTGATCCCCGTCCCATCCCTATGCAGGCTCTATAAGAAATGGTGGTCACCTTATCGTGATTACCGGTATTCTGCTTTAAATTGATATATTTGAATCTACTTTATCCTAAACTAATCACTAGTGGAAGGAGTGAAAATTAAAAGAGCTCACCTCTTAAAAGTTCATCAATCCCACTTTATTTCAACAAAAGTTGGTCCTCGCAGCCTAAAGATTAAACACATGATTAACGAAACAAGATCCGGACACAAGATAGAGCAAAATGTCGTCGTTCGTCAGGCTCTGGTCCTAGTAAAACTCACCATATTGCGTTGTAACTCCCAATCAGATCTTGCCACGTTTACTTTGCCGTCTCATTACCAATAACTTCATGCCACATCAGTTTCTACCAAAGTCTCGTTTTCTAAGACGCCACATGCATATATGAAGAAGAAGAAGAAAGAGCGCAAGAGAGAGAGAGAAAGAGCTGGAGCTTCCAACAATGGCTGCTGCTTCTGCTCGCAAGCGCTCTTCTGCAAAATCTTCCCCTCAGACGCAAGCGTCTGAAGAAACTCGAAAAGCTTCAGACGCCATTTCTCTTCTGTCAAAAGAAGACCCTCCTCTCCCTCCTCCCAAATTAGGGTTCCTTGTAGTCATCTCTGCCCTTTCAATCCTCCCATTCTTCTACCTTCTCTTCTTCCACTACGACATCGATCCAGACCTTAGGAAATCTATCCTCATCAATGCCGCCATGAGCTTTGGAGGCTTCGTCGCGGCTGTCCGTTTGATCCCCGTCGCGTCCAGATACGTACTCAAGCGAAATCTGTTCGGCTACGACATCAACAAGAAAGGCACTCCTCAAGGCGCTGTAAAAGTGCCGGAATCATTGGGTATCGTCATTGGAATTGTTTACCTGGTCGTTGCAATAACGTTTCAGTATTTTAACTTCACATCCGACTCAAATTGGTTGGTTGAGTACAATGCAGCATTAGTGTCGATCTGCTTCATGATTCTGCTTGGCTTTATTGATGATGTCCTCGATGTCCCTTGGAGAATAAAGCTACTGTTGCCATCATTTGCGGCGCTTCCCCTACTGATGGCATATGCTGGACATACAACTATAATAATTCCAAAGCCTCTCATTCCATATTTTGGGGTAGCGGTTTTGGATCTTGGAGGGATCTATAAACTCTATATGTTACTTCTGGCAGTATTTTGCACAAACTCTATCAATATTCATGCCGGCCTAAATGGCCTTGAAGTTGGTCAAACCGTTGTTATTGCATCTGCTGTGAGAACAAGATCTACCTCCTGAACTCAACATGAAATGTTTTATCGCCGTTGCAGTTTTTCCCATTTTGGTTGGTTGGTTTGTTATAGATGCTGATATATATGAGAATAATCCACAGCTATGATTACAGATTATGATACACAATGTGATGCAAATTGGAGCATCTTCAGATCCGGAGTATAAACAGGCTCATGCATTCTCTATTTATCTTGTCCAGCCATTACTAGCTACTTCATTGGCTTTACTTTCTTTTAACTGGTATCCATCTTCTGTTTTTGTTGGCGACACCTACACTTACTTTGCTGGAATGGCTATGGCTGTAGTTGGGATACTTGGGCACTTCAGTGAAACACTCCTGCTCTTCTTCCTCCCCCAAGTCTTGAATTTTCTCTACTCGTGTCCTCAGCTTTTTAAGATCATTCCTTGTCCAAGGCATCGCCTACCAAAGTTTGATCCTCAAACGGGACTGCTAACTGGAACTAAGGATGGGACACTTGTGAACCTGTTCTTAAGATTGTTTGGCAGGTGCTCTGAAAAGTCACTTTGTATCAGACTACTGGTTTTCCAGGCTTTCTCATGCCTTTTCTGCTTCTGGTTGAGGCATATCCTTGCTGGCTGGTACAAGTAAGGTGCAGTGTTGAAATATACTTGTAGTCTCACTGACATGCAGTCAATTCAGCCTCTACATGCGTCGGTCTGTTCTTTGTAATTTATCAAGTGAGCTTCAATCATAGTCCCAAAATACAGGCTTTGCCTGCCTAGAGAGAGGCGTCATCTCTCCGGTTTTGTTTCTGAATTTTTTTGCAATGGTTACTAGTGAAGCAATTGTGAACTAGGTAAGGTTCTTATGATTACATAAGCATGAGGTTCAAAAGCTTTGCCATCTATTAAGCCCTGGGGTCAGCTTGGATGTACCCCAGGTCACCTTTTTTAACTTAACGGGCCCATCTTTGATGTCTTATAATTTCCTTGATGCCTGTTTGTATACCTTGAAAATTTTTTAGTGCGAGTGGTATGAATTCT
>BMK_Unigene_043461
TTTAGTGATTTGAAACCATATAACGGTATAGACAACCTTAGGAAAGGATATTGAAGAAAAGAAATAGAAAAAATAATGCTTAAAACTAAAACTACGTGGCTCTACAAGGTTTTAAATTGTAGCGCCACTTTCATAGCAGACAACATGTTGAATAACGACTCATAAATCTATGTCCCTAACCAACTAAGCTACAGCCTAAAAAAATGAATGTTACCAAAGAAACGTAAGAGGAAATCATTGAGACAACATCCTTCGCGCCTTCACCAAGGCCAGCCCACCTTTTTTTAAAATAGTGTCCCGGCGATTTGTTAACACTTAATGGAAAAATTGGAGGAGGAGCTTTCACTATAAAGTTGGCATGTGCAATGGTTTGTTATCAAATTGGTCCCATGTAGACAAAAGCGTTCAATGATTGCTTGGATGGTGTTTAAAGTGGTATCAAAGACGATAATTGTTTCCTACAAATGTGCAATGTGATGTAGTATGTGTTTGGTGTGATAGTCCAAATCAGTCAACTACACATTTACTACCGAAATGCCCATTTGCTGCTGATATTTTGGGAGATTTAACTCTGATGATTGATTTGCAGCCGATTTTGTGACACTGCATTAACTTTAATTGATTCTGTTCTTACGCGGGTGGTGGACAGCGCTCAAGCCAAGAGATGATGCATTCAGCATCTAATTCTCTAGGAAATTTGCCATGGGATTTTGCAGAAACCATGGAGGGGATTCTCACCACAAGCACTGAAGGATTCATACCACTCGCACTAAGAAATTTTGAAGGTATACAAACAGGCATCAAGG
>BMK_Unigene_043462
CTGTCCAGAATCGAGTGTCCCTCGAGCTCAAGGTCAAAGGCTCTTATGCATGTGGATAGGAGGTTTGCAATTGTATGTGCCCCTAGGGATCAGTTCTCGGCTATCCAGAATCGAGCGTCCATCGGGCTTAGGGCCAAAGGCTCCTGGGCTGAGCTGGGCGGGAGATACCCTGGCTTATAAAAAAAAAAAGAGGTTATCTTACATTGTTTCTTTGCACATCTCATTTGGTGTTTCTTTATGTTTCTTTCTCATATTGTTTTTCATGTGTCCTTTCCTTTCCCAAAGTCATTCAGAGGACGCATCCCAGAAGGCCATTCCCAAAAAGAGGTCAAATGTTATTGGCAATTACATGGGAGATATGGGGAAAAAAAAGGACTAGAATAAAATTTGAAGGCTAAAGTAATACATTTAAGGTGGTAATGAAAAGAACTATGAAATTTTTTTATAATATGACTACTACCAAAAGAATTCAAGTGGACATCCTTTTCAGATCTTGATTAAGAGAATATAAGATTGTGATCGAAGTGTTGTCAATAAATCTGCTAGTTTGTTGTAACTGCCAGTCCCAAACCCAGACAAAGGCTGAGGATTGTGTCAGGTAGGTTGACAGTCGGCTTGAGACTCATCACAACATCATGAATTCTGAGACACTGAATTCAACCTATCCAAGAATTTGGGCCAGGATATAGTGGAAAGGAAAAACAGAATTCATGTAGTTGATAGTTGGGACAAGGCTTTAATGTTGACGACGACTATCATCAATAGAGGAACAGTAAATAGTAGAGTAGAGGTTCCACATGGTCAATGTAAGTTGAATACGCACAGACGCTCACTTGGTAAGCCCAGATGCTCTGGAATTGGGGAACAATAAAGAATAATAAAGTAGTTTTGGCCGTTTCTGGTACAAGTGGCATTAGAGAACCAATTTAATTTAAAAACAAATGTGAGGACCGCCTATAGTTGAAGATGATTCTTGCAACACCTTCAACTGGGCACAAGGAGATTGAACTTCACCATGGAAGTTGGCATCAATTGACTATGAACTAAGAGAACTGTTGCTCCTATGAACCTGTCCTTTCATCATATTCAAAGAGTTTTAGATAAGGAGATGGTTTCTTTGGCTAATGGAGTAGTCATTAGGCATGATTTTGTCATGGGAAATGTGCTGCCTTTGTAATTTGGCTCTTTACAGTAAAAAAGAGGTTTACTGTGTTAATTGACTCAGCTCGTTTATACATTGTAATAAAATTCCTTTTTCTGTAGAAAACAACAGATAAGTGAATCACCAGGTGGGCCCCACTAGGTATTTA
>BMK_Unigene_043463
CTTTGGCCTTGAGCCCGAGGGACACTCGATTCTAGACAACCGATGACTCAGATAAACTGTCCTAACCATTGAAAAGCTGAAAATGTTCAATTCTCCTAGGTTTCAAAAGAAAAAAAAAGGATAACAAACACATCCAGTTCATGCATGTACCAAGAAGGAAAAGTAAATGAACTGCAAAGGAAATTTTCATTTATCAGCCTTCCAAAAAATATTTGTATCAGTAGCAGAACAGCATTACAAATTTGAACAGTCACCAGCTTATTCAAAAAACTAGAACACATCACAGCGAAAGGAATTTCTTAAAATAGGGCAAGCCTGTGGGTAGACAAAAATGCCATTCTTTCAAAAAGTTACCACTTTGTGGCAACTAATCCACATTGCATGTGGCACACAGGTACAGCCCATTCAAACCATGCAATATCATGGACACCATTGTGCAATACATATGGATTACGACTGTATAACCCATCATGTTTTTCAGATGATCTTAAACCATCCAATTCAAGCCATAAAATGGAAGATTAAGGAAAGAACAGTAAGAAATCCTGCTTCACTGAGAGGAAAGATATAACTAATGCAAGCTTTAGAGCCTAGCATCCACGATCTGCTTTCCTAAGTCATCAATGATGAAAACGCAGCCTCTGCCCAGTAACTGTGACCGCAATGCATTAAATATATCTCAATATCTTTGACAGAACATAGAAAGAGTTCCTCTGCTCATGTTACAGAGTAAGCCACAAATTTGAAATGCAATATAGACAAATAAATCCAAAATGATAATTATTGTACAAATGACGTGTAAGTTGTAAGTACAAGCCTTCAGTGGTGTTAGAAGATTCCATAATACATCCAGACCGTAGAGGCTTCTTCAGTTACACATAGTATTGAGCACCCCAGATCATTAGTATCGACCAGTGTTTGCCCAATGTACATAACATGGGAAACATGGTGAAGATTTTCAGCAGGACTTGAATACTGAACTTAACATTCATCTCCGGAATGTTGCCCAGATGTGTACGTGTCAGAAAAAGACTCACTTTCAATGTCTGAATCATGGTTAATCATTTCTTGATGTTCCATTTCTTGTGACTGAAAACTGAATCTCATTTCTTGATTAACCATTTCTGCAAGATCATGTTTACCAGCATCTCTATATGCATTTATAACAGCCCAAAAAAGTGATTCATTGAGTTCAATCTCCCCAAAATTCATTTGTCTGTATATCCGTTTCACACCTTCCAGCATACCTGATTTTCCATAACAACAAACAAGATAGATGTAGGTAACTATGTCTGGTTTCAAACCCCGATCTTGCATTCGCATGAACATATTCAAGGCCTTGTCCACCTTACCACAAGTCCCATATGCATAAATTGCGACATTGTAAATGGAGGAATCAAGATCCAACCCGGGCTTCGTAAAAATCTCACAAGAGTTTAGTGCAACATCATGCATTCCCACCACAGAGAATACCGATGTTATTATTGCTTGTCTGGCATAAGGTTTTCCATCCTCATACAATAAATTTAGTTGGGCTACAGACTCAACTGGCAAGCCTCCTTTCTTTAACACTGTAAGCATTACCCTAAAGGTTGCAGCATCTGGCAAAATCCTCATATGTAGCATTTGGTGCAACAATTCTCCACACTCCCTTAGCTGTCCATTGGCAGCATAAGATGACATGGCATTACCAAAGGAAGCACAGTCATCCAGTAGACCTGAATGTTGCATCTCCTGAGCAACATCAATTGCCTTGTCCAACATGCCCATGTTTTTGTAAAGGTGCATCATTGTGGTGAACGAAACCACATCTGCACGACCTGTTTCTTTTAAGTGATTGAAAATCGACTCCGCTTTATATGCCATATTAAGATCCGCACAGAGATCAATCATACAATTAGATGCGACAACATCTGGACCGCCTTCCAAATCCTTCATTTTCTCATACAGCTCATGTGCTTCTTTCCAGCAGCCCACCTTACCGTAAGCTTTAATCAAAGAAGTAAAGATTATCTGATTTGCCGCAAGTCCAGATTCTTCCATCATGTGGAAATAATTAAGAGCTTCTTCAACTTTTCCATCTTCTGCAAAGGCATTTATCAATGACCCATAGACAACTTCATTTGGCTCAACACCTGCTCTTATCATTTCTTGGAAAACATCAATTGCATCTTCAACCATATTGGAACGCACACAACTAGCAATAACAGCAGAAAAGGTGGCACAGCGAGGTGTGAATCCAGCATCTTTCATTTTAGCCAAGAGGTCCCTTGCGTTGTCCAGTAATTCTCCACCTGAAAGCATTTGGATAAGAGAGTTATACGTGCACTCATCAGGCCAAATACCATTGGTCTTCATGCTACCAAACAATGACAAAGCTTTATCATAGCGCTTTGCTCTCCCATATGCTTTTATCATCACATTGTACTCTACTGTATCCTTTCGTCCTAAATCCCTCTTTTCAGAGAAGACAAACTCAGCTTCAGTCCATAGACCCTTCTCTGCATAAGCATCAATAATCGCCGCATATATCTTTGAAGAAATTGCTGCATTAGTACAATGCCTTTCGAGGAAGTTCCTGGCCCGGTCAAGTATATCTCCTTCAATATACATTTTCATTACAACGGGTAGAGAATGCTCATCAATGCATGCACCTGACTTCTCCATTTCATTGATAACATCCTCCACTTCTTGAATCATCTTTCTCTCACACAGTATCTGCAAAATTGTTCTATGGGTTACAACATCAGGAAGAAGACCCACTTCTTCGATCTTCCTATAAAACGAGAAGACTGCATCGATGTTTCCAACTTTGCCATACAAGGATAAAAAGATGTTGAAGGTTTTGATATCAGGAGAAATCCTCCTCTCTTCCATTTTGCTAAGCAAAGACTCTGCTTCTGATAAATGCCCACGAGACCCACAAATATGGATCATGGTATTAAAAGTAAATGCATCAGGAACCACACCCGACCTCAACATCTCTGCAAAGGCATTCGAAGCATCCCCCAGACGACCTGCCTTCCCATAGAGATCAATCAACGTGTTATACGTAGAAGCAAGTCGAGGCTTCCTAACTAAACCCTCTTCATCCCCTGCTGAGATCTTTGGTGGTGGAATCCTACCACCGGCTTTGAAAAGCTCGGTCAACAAGAAGTGCTTCGAACTAATGTGGCCCAAATCCGAATCAGAAGCGACAGAATTCAAATCAAGATCTCCCAATTCCACCAGCCCCGAGCACCAGTCCTTGAAAATTCTCTCTGCGCGATCATATTCCCCTGCATCCTTAAGAACCCGAACGGCAGTATTCATCGTCACCTCATCCGGGAAAATCCCCCTTACTCTCATGTGCTTGATCCATAAGAGCGCTTCCTTCACCAAACCTGCCTTTCCATACACATCAACCAGCATCCCATAAGTGTTATTTGTAGGAAAGACGCCATCTTTCCCCATTTCAATCCAGAGAAGACGGAGCTCATCCCACTGCTGGGCTCTTCCCAAAATCCGAAAAACCACATTGTAGTGGATAACATTGGGGACATAGTCTTCCTGTGCCCTCATCCATCGAAAAACACTAAGGGCACATCTCCAATCACGCTGCACTTTGAGAATTATAGTCTGTTCTTTAGAAGTAAGCTTCCCAACCCACAAATCCAGGCTTTTATCAATGTCACTGCCAGTTTCCAAATCACGAAGAATCAACGGCAAAGAACCCCCATACTTCCATCCTCTGCTGCTTCCCTTTGATGATTTTGGAGAAAGGGTAGCAGCTATTCTGTGACAATAGAGCTTAAACCCATTTACAAATCTGGAGTTTGGGGTTCTTTCCATGCCGCCTTCAATTTCAAAAGAGCGTGAAAACATAGGAGAACTTCTAAGATTCGACTGCAAAAGGCCCCCACATTTCCACCTTCTGCTACTTCTCTTTGATGATTTTGGAGATGGGGTGGCAGCTACTCTATTGCAATTGAGCTTAAACCCTCGAAAAGATCTGGTCTTTGGGGTTCTTTCCATGCCGTCTTTGATTTCAAAAGAGCGCGATGACAGGGGAGAATATCCAAGATCCAACTGCAAAGAACCCCCATATTTAAACCTTCTGCTGCTTCCCTTTGACGATTTTGGAGATGGGGTACCAGAATTTGTACAGCAGTTGAGCTTAAACCCTCGGAAAGATCTAAACTTTGGGGTTCTTTCTAGGCCTTGTTCGATTTGGAAAGGATGTGAGCACAAAGGAAGAGATCTTGTGATTCTATATTTGCTGGAATTGTGTTTGGAGAGTGTATGGTGGAAGATAGTGGTGTTTGGATTGGGATGGGTTTGAAACCCTACAAAAACCCTAATTTGTGTGGAGGGTGGGTGAGGAAGATGCTTACCTTGAGAAAAGATGGGGTTTTGGAGACTCCCAGGTGCTACTTCTCTGGAACTGGTGCAAGAGATGAGCATATCTCTTCTCTTCTTCTTGCAGACAAAGAAGAAAGCTTCTTTCTTTTGCTGTGAGGGGAAGGAAGAAGAACAGAGGCACAGAAGCAGGAAGAAGGAGAAGATTATCACTCCTCCTGATCGAAAGGTAGGGCCCACTGACGGGCCCACCCCTG
>BMK_Unigene_043464
TTTTTTTTATCCAGCACGGGCCTCTTGACTACATATTCCTAGAGATATAACAATTGGTGTGAATTTTTAATCATAGATATATCCATTACTAGTGGGTTTGTATTAATTTTATGATACCTCATATTAAACGGGCCTTTATTTTAAGTGACACATATTTATATATGTTCAGGATGGATAGACTTACAACTATAGAAGATCATCAAAAAAGAATCAAGTATAAGATGTCTCGGTTCTTAAGGTTGTCGATTTTGCGTCGTAAACGTACTATGCAATTCGAGAGTATTCAGGAGGCCACATATTCTCACAATGGATACCACTTCATGCATACAAGAATCGGTAAAATATATACATCTTCAACATCTACATAACTCGAAATCATATCTTATTATATATACAAAAATAATAAATAATGGCTACCAATGAATTATAGGTGCAAATACAAATAATGTGAGTCACATCTGTCAATCGATCCAAAATGAACAAGATCAACCAGGGCCTAGGAAAAGAGTCATGCAAATGGAGGCACGGCGTGTGAGATCCACAATCTTGCATCTTAGGCGGCAACATCATGGTCATTCAAATGGGACGTCGGGCAGCAGACTAGCTTCAACATCTCATTCCAATCTAACGTCGGGCAAGACAATCGCTTCGACATCAAGTACTGAATTTAAATTTTAGCTACTCACTATTTTTCCCCAAAAATAATGAGTTTTTAAAGGCTGATAGAATAATTTAATTACAGGAAATAATATTTTCTTGAGCTCAAGGAGAAGAAATATCTCCACGCGTTGGAGCTTCGGTTCCAGAGTTGCAGTATGCTCTCACTGTGGAGCTTTTATGTGGCTTGAAGAAAGAATCAGGGACAGTTCAATTTCAAGACCCATGTTTAATCTATGTTGTCATCGAGGAAAGGTGATGCTACCACTACTACCGAACACACCTGAATTTCTACAAAATCAATTCCTTCAATCTAGATTCAAGGAGAAAATAAGAACATACAATTCAATGTTGTCCTTCACGTCAATGGGTGGTAAAATTGATCATTCTTTGCTCGATGGAAGAGGACCATATCATTTCCGAATAAGTGGAACGAATTTTCACAGGATCGGTTCGTTACTTGCTGCGCCTGGAGATATGCCTAAGTTTGCACAACTATATATATATGACACGGAACATGAAGCATCCAATAGATTAATGGCTCTTCAAGGAAACGAAGACGCAAATGATTTTGACTTGACTGTGTTGAAGGGCTTGCAGACAATGCTAAACGCTACTAACCCTTACGTACAATTGTTCCGTAACGCGAGGGATGCGCTCTCTGAAAATGGCAATCAAAATTTGCATGTCCGAATTCTGCATTCACGGGAAGGAAGACAGTACGCTAGACCGACCACAAATGAGGTTGCGGCCATCATTGTCGGAGATGAGTCTGAAATTACAGGAAATCGTGACATCATTGTTCGAAAGTTAGATGGTAGTCTCCGGAGGATTAACGAAACACACCCTTCATACATGCCGCTCCAATACCCATTGCTATTTCGATATGGAACTGATGGATGGACGAAATTCATAAAGTTCGCACCTGAATCTAACTATATGCGTGAGGGTGTATCAATAAGAGAGTTCTATGCATTTAGACTGATGTCTCGGGATGATGAAGGCACTTCGCTGCTTCAAGGTGGCAGACTTTTCCAACAGTTTGTGGTTGATTGCTACGCGGCAATAGAGCAGGAAAGACTTAGTTTCATCAGGAACAATCAGAATGCTTTGCGTGCAGATTTATATAGGGGTTTACAGGATGCGGTCAACGCTGGTGATACGGATGCGACTGCAGTTGGTATGCGCTACATTATTCCTTCGTCGTTCACTGGTGGTCCAAGGAACATGATTCAACATTATCAGGATGCTATGGCGATTTGTCGTACGATGGGATTCCCCGATCTATTTATAACGTTCACATGCAACCCAAGTTGGCCAGAGATTAAGCAACAACTATCACGATTCCCTGGTCAACGCGCTGAGGACAGGCCAGATATAGTTGCAAGGGTATTTCATATTAGGCTGAAACAACTGATGGAAGACCTTAAAAAAAATAATTTCTTCGGCAAAGTCATTGCAGGTATACAAAATCGGGTCTTAGCATGAGACTTCATTATCAATTCATAATTTTATTACTATGTTGGAATTATAATTTTTTTTATTAATTACAACATTAACACCAATCTTGAACAGATATTCATGTCATTGAGTTTCAAAAGCGAGGATTGCCACATGCTCACATCATCCTCACTCTGACTGGTGAAGACAAACCACAGTTACCAGAAGAGATTGATGACATTATTTCGGCGGAAATACCAAGTGAGGTTGAAGATCCATTGGCGTTCGCTACTGTGACGAGATGCATGTTACACGGGCCTTGTGGTTTTCAAAATATAAATGCTCCATGCATGGTAAATGGAAAGTGCTCGAAAGGTTATCCAAAACCATTTGTCGGTTCAACGACAATAGCTGAGAATGGATTCGTGCTATACAGACGTCGAAATAATAACATGACTTATAGAATCAATGGTTTTGATGTCGATAACCGATGGGTTATTCCATATAATCGTGATCTCATTGTAAGATATGACTCACACATAAATATTGAGCGGTGTGCCCACAGCAAGGTCATTAAATACTTATACAAGTACATTCATAAGGGTCCAGATCGTGCAACGATTGTGATCGAGGATAATATTGTACAATATGATCAGAATGGAGAACGTATGTACAGATGTGTGAATGAGATCAAGCAATTTCAAGACGGTCGATACATATCTTCGATTGAAGCATGCTGTAGAATATTTGAATTCTACTTGCAAAAACAATATCCCTCTGTGCAGAGGTTACAATATCATTTACCAGGAGAACAATTTGTTGTGTTTAGAGACACAGATGATGTTGCATCCGTGGTTAATCGGGATGGCATTCATGAAACAATGTTCACTAAATGGTTCGAAGCAAATATAAACCACCCGGATGCCAATGAATTTACATACGTTGAGTTTCCAACAAAATGGGGGGTCTGGAACGCAAAGCAGAAAATGTGGACAAGGCGAAAACAACGCATTAGTATTGGTAGGCTTGCTTATGCACATCCAAACTCAGGAGAACGTCATTATCTGGGTATCCTGCTAAACAAAGTTCGGGGGGCGAAATGCCATGAGGATATAAGAACCATTGGAGGGGTGGTGCACCCAACTTACAAATCGGCATGCTTTGCACTTGGCTTACTCGATCATGATGGTGAATGGCACGAAGCACTCAACGAGGCCTCGAAGTGGGCTACAGGTTCACAACTCAGAAACATGTTTTGTTCAATGCTCATGTTCTCAGAAATTACAAATCAGACAGAATTATGGGAAAAACATTGGGTGGACCTCACAGATGATTTACAAAGTCGAACGAGGAGAGAGCTTGGAGACAGAGATATACGTCTTGATGAAAATGAATTGAGAAATTTAGGGCTGCTGGATATCGAGCGTATACTTAATAGGAATGGTAGGTCCTTGACAGAATTCCATCCTATGCCTATGCCATCTTCTCGGTTGGGTCAATTCGTTACAAACAAACTCATTAGGGAAGAACTCGATTATGATAGCACTGCTGAAAGCCATTTGTTTGAATCTTTACATGTCGGCTTAAATGATGATCAAAAGAGGGTCTTCAATACGATAATGGATGCGTACGAGAGACGGACAGGAGGTCTATTCTTTGTTTATGGTAGTGGAGGAACTGGAAAGACGTATCTATGGAGGACTTTAATAGCAAAGGTAAGGTCACAAAATAAAATTGTTCTTTCAGTAGCATCATCGGGCATTGCTGCTCTGCTTTTGCCAAATGGAAGAACAGCGCACTCCCGTTTCAAAATACCATTAAACCTTCATCAATCGTCATGTTGTTACATCACCCATCGAACCGATTTGGCACTGTTAATTTCCGAAGCGGAGTTAATCATTTGGGACGAAGCTCCAATGTTGGGTCGCTATGCCTTTGACGCAGTTGATCGAACATTTAGAGACATTCTTCAAAATACAAGTAACTGTTCTTCGGATAAAGTATTTGGAGGAAAATTATTCGTACTTGGAGGAGATTTTAGACAGATACTGCCAATTATAACAAAAGGGGGACGTGAACAGATAGTTGGAGCTTCATTACCAAGATCGAGTATTTGGAAATATTGCCAGGTTTTACATCTGCATATAAATATGCGTGTTACAGCAAACAATGTCTCCGAAGCTTTAAAATCTCGGTTACATGATTTTACGGAGTGGATTAAGATGGTTGGCGAGGGAAAGATATCCGGGACGTCTTTTGGAAATGATAATGATGCGAACTGGATCAAAATCCCAAATGAGTTTCTCATACGAAATGATGAGGGGGGAGTACATCGGTTGATTGAATCGACTTATCCTGAAATGCTTAATAGATACATTGATTTGTCGTACTTAAATGAGCGTGCAATACTGGCTCCGAAAAACATCGATGTCGACAAGCTAAACTCTGTGATGTTATCAATGATTCCAGGTGAAAGGCGGGTATTTTATAGTGCAGATAAGCTATGTCCAATTTCCGGGGAATCTAATGATCATGTTTTGCACCCTCCAGAATTTCTGAATTCTTTGGACTTTCCGGGATTACCAAGTCATACTCTTGAGTTAAAAGTTGGAGCTCCGATAATGTTGTTGAGAAGCTTGAATCAGTGTTTGGGATTGTGCAACGGTACCAGATTGGTTGTTGACAAGATGGGGGATAAAGTCATACAAGCTAAAGTCATAACGGGGTCCCGCATTGGAGAAATTGTATTGATAAGTCGTGCTATCCTAACACCGACGGCTGTTGATTCACCATTCGCACTGAGGAGAAGACAATTTCCTATCAAGTTGGCATTTGCAATGACCATAAACAAGAGTCAAGGACAAACTCTAAAAAATGTAGGGGTCTATATACCGAATCCAGTGTTTTCACATGGCCAGCTATATGTAGCTTTGTCGCGTGCTACATCTCCGTCGGGTTTGAAGATGTTGCTGATCAATAAAGAAGGGATGCCAAATGATATCACAAAAAATGTTGTGTACAGTGAAGTCTTCAACGATATCTCCCATTAAAATATGTTATGAGGTTTGAAATTTTGTTGAATTTAGTGTATTAGTTGGTTGGTTTTTTCTTCATTTGTCGATATTGTTATTTTATTCTGTGTTTGCTAATTTGTCGTTACGTTTATTTTACATGTATTTCATAATGTGTGCCAAGTTATTAAGTTGCTTCCTGTGTTATTACTAATTTGATTGATCTGTTGTTGCTTTCATTTAAATTATAATTTATAATTTATTTTGGAAAACTCTAACCCAGATAATATGAGTACACGACTCGAATATCGTCGTGGAAAAGA
>BMK_Unigene_043465
TTTTTTTTACTTTTTCAACAGTTTTCAAGTTATTTTTGGGCTCAATGAAAATACAAAGAAACCGATCATACATCATAACATCTACAAATATTTGATACCATGTGCATATTTTACCACTTTTTGAAACCTTGGGAATATCTGATCATAAAATATGTACATACATCATTTGTAAATTAATGTATCTGATATTATTTCTCAACCTGCAAAATTCACAGATCAACAACATTCGAAGAGAAACCCAAGTATCACCTCAAATTAGCAAAACCTCAATGTTTGCTCCAGCTCCTTCTCATCAGCGCAGTTGTACCCCAGTAGGTAGGCCCGTGCAAATCGGCCAGATCCCATGAAAGGCTCTGCTTCATCCCCTACACCACCTTGTTGTTGTTCCGGATCTGCTTCCTCTTCTTCAGATGGTAGGAGCCATCTATCAAAACAATGCCCTGAAATCGGGCAAACCAAAAGCCCATTGGAGGGATCCAAAACACTTTCCCGGCACGTATCATCACAAGCATGAACTCGTCCAGTCTTCTCACAAAGAAACATATCTCCAATTTGAGAGTAGGAACATGTGCTTCCAGAGCAAGCATGATCAGCAACCACTGCATCGGTCAAGCCTCTGCTGCTTTTCCACATAGACACTTGATCAGCGACTGTTTTGTCAAGAACTATGTAATCGTCGTTCACATGGGAAGGAAGAGGAGCTTGGCTTCTCTTGGCTGCCTGCATTTGGATATAGTACTCCTTGAACTCGGAGGGAGTGTTCTTGACAAATTCAATCATGTCCTCTTCATCACGCTGAATATAAAGCTTTTTCCATGCACATGCACGTAACTTCCCGGCAGGTGATGACAGACCCCATCTCATACAATACAGCCGACGCCAGAGGAATTCGTCGGAAGCTGCAAAGTTGAGAAAACTACAGACAAGCGAGCACGAAACAAGATCCTCAGACGAGAGGAATTTGAGGATGTGGTGAAAGAGCTCAGGAGGGATCTTGCTGAAGAATCCGCTCTCGATCCGTTTGGGACTTTTGCAGCTGCAATCGACAACTTGACAAGTCCCTTCGTCCTCCACGCGTTGCCTCTTCGAAGGCATCGTCGTTGTTTTTGTGTCTTCCTGGTCGGATACATGGGAGAGAACCTCGGACTCGAGGAATTGAGCGAGAGATTCGTCCTCGTCGTCGAGAGATGCAGTAGTCATGGAGGTAGAAGGGATTCCGAGGCTCACAGCCGCTGCTGCAGAGAGAGCACTCGGTTCTTCTTACCTGCACGCTTTCTCGACCACAGCGTCCACCGCCAAATTCGGGTCGGTTTGAGTTGGATTGGGTTGGGCTAGGTCCGCTAGTGACAATTGGCTCCATAGTCTCTGCTCGTGGTGAAAGGCCAGGCCATA
>BMK_Unigene_043466
GCCTAATCACCTTAAGTCCTGCCTGTTGTATTTGGGGATTTTTCCTGAAGGCCAATTGGTCAAGCGCATGAGGCTGATTCGGTTGTGGATTGCAGAAGGGTTCATAAAAGAAAATGGGGAGGGGACAATGGAAGAAATTGCTGATCAATACCTCAACGAGCTCATAGGTCACACTGTGATTCAAGTAGCTGACCTAAGCAATTACGGCAGGATAAAGAGCTGCAAAGTTCACCCTCTCATGCGCAAGTTCATCCTTTTGAAAGCCAAAGAGCAGAATTTCTATGTTTTCTCAACAGAGAGGTATGGAGCCAGCAGCAGCAGCAGCAGTCCAAAGATCCGTCGCTTGTCGATTTCTGGTGATGACACTAATGTTTCACATGACGCAGACCTATCTCATGTTCGCTCTTTCTTCGAATCTGGGACTAGCCGACCTCACTTGGAACAGTTGTGCAAAAGGTTTCAATTTTTGAGAGTGTTGGATCTTGAAAGTGCTCCATTGACAAATTTTCCAAAGTCGCTGGCGAACCTGATGTTCTTACGGTACCTAAGTCTGGCGAATACAAGAATTAGAAGCCTTCCAAAGACTATAGAGAAACTTGATTGCATCCAAGTGCTGAACCTGAAGGGGACTTCCATAGTTGAGTTGCCTGATCAGATCCTAAAGCTCAAAAAACTACGTCATCTCCTTGCGTATAACTATAACTATGTTATGGGTGTGTCGCCCTTTGATTCTATTCAGGCAGTGAGGGTGCCTCGAGATATCGGAAGTCTAACAGCCTTGCAGAAGCTTTCGGTGATACAAGCAAATGGAGAGAATGGTATAATCAGTGAATTGGGGAAATTGACGCAACTGAGGCGGCTAGGCATTGTGGGGATTAGAAACGCAGACGGCCACAGCATTTGTTCATCCATTGCTCAGATGACAAATCTCAATTCCTTCTCTGCAAAATCCACAAATGCAAGCGAGCTTCTAAACTTGCACTACCAACATTTCTCACCTCCCCGTAATCTTCAACGTGTTTACCTGCGAGGGCGTTTGGAAATGTTGCCCCCCTGGATTCGTACCCATCAGCAGCTCACACGCTTGACACTGGGGTGGTCTTACTTGAAAGAAGATCCATTTCAGGAGTTGCATGTTCTTGGCTCTTTGAAGGAACTCACCCTCCTTGATCAGGCATTTGATGGAAAGTCATTGTATTGCGGACGAAGTGGCAAGGGAAGAGGAGGATTTCCAAATCTCATACTTCTATGCCTCGATGGACTACCTGGACTACAGTATATACAATTGGAGGAGGGAGCAATGCCAAAACTTGAAAAGATGATCATTAGGAGCTGTAAACAGCTATGGACGGCGCCTGTAGGAATTGAGTATCTTACCATGCTGAAACAGGTGGAGCTATTTGCAATGTCCGAGGATTTCATGTCTACGATGCGAGCCGAAAGACAAGGTCAAAGGCTTAGGCACATCGAGAGCATTTATGACCATGATAATCGCACCCATATTTAACATTTTCTGTATGCAGTACTGTTTTTGCCAAGCATTTCCTGCATTTGTGATGTTATAGTCATAGAGCAATTGAGGCCATTGCGCGCAACAGATTTCTGGTGGTATAAAGAACCTCAGGGCTGATGATCGATAAATATGTGTTACACTTACGGGCCTTTTGCTCTTCTTAGAGAATGTACCCTTCTGTGGCCATGACGCTTTCAAGATTGACTCAGATTGAAAATTTGGTTTCTTGCATTACATTTAACTCGTTAATTTGGTTGTGATGATACTTATGTTTTGTGGAATAGCAACTATGCTGTCTTGGGTGGTTAGAGACATGATATGTGTGTGTATGAATGCGTGAGATCGAGTTCTCAGTTGAAATAAAAA
>BMK_Unigene_043467
GATCGGACGAAAGTTAAAAATAACGTCCGAAACGGAAACTCATTTTCCACGCGTGGAAAGCTGGGCTACAATTTCCGTTTCTTTTCCACAACAGTTGATTCCTCCCGCAAGGAAAACCGAATCCTCGTTCGCCTTTTCACCTTCAGATTCCCAATCACAACTCGCAAACTCCAGAATCCAGAGATCCGATCTCTCGATCTCTGAAATGGCTCCTGTATCTGCTCTCGCCAAGTATAAGCTCGTGTTCTTGGGCGATCAATCCGTCGGCAAAACGAGCATCATCACTAGATTCATGTACGACAAGTTCGACAACACGTATCAGGCTACTATTGGCATTGATTTTCTATCAAAGACAATGTATCTTGAAGATCGTACAGTTCGATTGCAGCTCTGGGATACAGCTGGACAGGAGAGATTCAGAAGCCTCATTCCAAGCTACATTAGGGATTCCTCTGTTGCAGTAATTGTCTATGATGTAGCTAATAGACAGTCATTTATAAACACTTCCAAGTGGATAGAAGAGGTGCGCACAGAACGTGGCAGTGATGTCATTATTGTAGTTGTTGGAAACAAAACTGATCTTGTGGAGAAAAGACAAGTTTCTATAGAGGAAGGAGATGCAAAGTCTCGTGAGTTGGGTGCTTTGTTTATAGAAACCAGTGCCAAAGCAGGATTCAATATCAAGCCACTTTTCCGTAAGATAGCTGCTGCATTGCCAGGGATGGAGACCCTTTCTTCAGCAAAACAGGAAGACATGGTGGATGTGAACTTGAAGGGCCCCACCAATTCATCCAAGACAGACCAGCAAGGTGGAGGATGTGCGTGCTAGAGATGAAAAATAGCCATGCCATATCAGCTTGGAAACTAACCAGAAAGGTTTATGCAGTAGAGCCATCAGGGTTAGGATTGATGTTTTGCAAGTCTGACACTTGGATAGATGGTTGGTTGATTTGAAGTCTGTTCATTGCGAAGATGGGAAGTTGGCCTTTTTGTTCTGTCTAATTCATTGTTTAGATGTATTGTGAAAGCCCATTCTCTGTTGGATGTTAATTTCTTTCTTTTCTTTTTTTCCTTTTTTTGGTGGGGGTGGTGCTGTCTGTTGGGTGGGAGTGGGGTGAGGGTGATAAAGAAGACTGCCAGAGAAGAAAAAAATAGTATGTCTTAATAACCTACTTTCCATGTGCATGTGTACATGCAGCACAGTTTGGGTACAACATTAAGGTCGCCAGCCAGCTTATAAAAATAGCTTTTCACTAATTATTTCTTAACATTGGCCCTTGGACTGTTTTTTCTATTAACAGATGGTAAGACATTTTAGTCAAAAACAAAGACAGAACATAGATTGAAGTATGATATAGGAGAAATAGATCTCCAAAACACCTAAGGAAACAGATTAAAAGAAAAAAAGAGCGAAAAGAATGATGTACTAGTAAGTAACATCTATAGAACTGCAAAGCTCCCTACTATCATCAATAATAAAGAAAAACTATAGCTAGGATTGAGAATATAGGCAGAGACTTGAAATAGAGGTAAGCATTAGCAAGCAACCCAAACTTCCAAGGGGAGAAATAGTCAGAATACATCGGCAACCATGTCGACCATCTATCTGCCAAAGCATTTCCATGAGCCACATGCAGCAAGAGATGTTGCTGTCTTTCTGCCTGCTGCTGGATTTGCAGACTCCTGCATGGTTTATTCATTTACTGGAAGTCTTCCAAAGAATATTCACCCAAAAGGTTTCTTTAGAAAGCATCGAGACTCTAGTTCTATCATATTTGTAATAATTTTATGGTCTAAACCCAACAGATCAAACACCCACCCACGCACACGGAAGAGATAAATTATCTATCCTCCCATTTTATTGAGTCATGCATCAACACCCTATACTTCTCCCAGTGACTGGAAAGTGAAAACCATCATGTCAGCGCATGGGCACCTCCCAACAACCCCAATCAACCAAGTTGGAAAAGAAATTATACCCAACAAAGCTGTAAGTGTTAGGCTAGTTTGTCCCAGGCTGTTGGTCAGCTGGTAAGGGAAGTGTGCCTCTGTGCATGAGTTCAGCTCGAGTCTCTATGAAGAGGGGAGGGAAGGGTCATGTGGTCCCCTCTTTGGAGTTTGCAATGCCCCCAGCATGTTTAAAAATCAAAATATTTCCCCAGTCAATTGCAATATCACATTTTTTTTTTATGCAGGACTGTGCAAAGCTAGCCTAGATGGTAATTGTGAGATAAGAAAATAATACGATCATAAAAATATATAAAATAAATTCAGATCACACCACTTATGTAGAATTTCAATTAGTGGAAGTAGTGATGATCCTAGGCCTTGTCACAATCCCCCAATGTGAACCTCTCAAATCTAAATTGAGAGTCTCAATGGAAGACAGCCTGTGAGAAAGCCTCGCCGCCAATTTCCGAGTAGTCCTCTTTGAAAGATTTGACTTTCCACATGAGGTGTAGATCCTGCTGAAATGAAGGTTCTCTCTCCTCCAGAAATCAGACTACAAGTCGAACACTAATTAAACCCACCAAATTAAATGGAAAAAAAAACCCGACCAAAGAAGCTTCCAATTCCTCAAAATTAAAAGCTAACAAAGACTAAGCACCAAACCACCCACTAAAATCCAAAACCCAAGAAAGACTTAACACCAATTCCTTGAACAAGGACCTCAAAATATCAAAAGAAGCAACCAAATACTATAA
>BMK_Unigene_043468
GTAAGTCGTTTCAGTGGCAGAGGCTGCAAGTAGAAGACAGTGCGTAATTCATCAATGATATGTTGAAATGGGATAAAAGTTAAAATAAGTAATGGCAAGGAACACCACTTTATAATTTCACGTCCTTCAGCTTTAACAGTGAAAATAGCTAGCAAGATTAAAAATAGAGGATGTAAACACATTTGCTGTTATAAGTACACTGATACAAAATGACGAAGTGGATGCATGTTGACAGGGGTGGAACTACATGGGAGCTGGGGGTGGCCATGCCAACCAACCCACAACAACCAACCACAAAACTCAATAATATGTCACAGGGAAGTGGGGTTGTCCGCTCGAGGCCTCATGGACTCTATGATCACATCGAGAGCAAGGGACCAATAACACGAGCAAGAAGGAAAAACGCAAGAGAAAGGCTTGATGAACCTTAGGAATACTCAATATACAAAAAAAAAAAAAACAAGGTATTTCAGTGCTTCAGCCGTGGTGGTAATGATAAGCATGTAGAAAACACAGACCCCTAAATGAATGTACCCTAAGTGGAAGACCCCAGACACTCGCCAAAATTTGGCAAAAACACAAGCCAAAAATGTTCTTCTCTCAAGGGATACCAGTGTAGTCTCAATTACATTGTTGCAGGAAGGTTCCAGACCCTTTTTTGAAGCCGAATGATAGTTGGATCCCAGTCCAGTGGTGTCCATACCTGAATATCCAACTGCTAGAGTGATACGTATAAAATATTATTATGTTATTTAAAATATATTAAAAAAATAAAGTATTAAATTATGCTATAAAGGCTGGAGTAAGAAACAAATGCAGCGCGTGCTAATAGCTTAGGTTTGAAATCAGGTGGTCATGAGTTTAAAACTAAGTCTTGAATATATATATATATAATATCCGTTTAACATACACTGAATTTTGCATCAGATCCAGGTCCACTCAGGTTCACTGGAGTTGGGACCAGCTCCAGTTATATATTTTTAACCAAGTTCGGGTCTGAATACACCATAGACCTGTATCAAACCCAACCCATCTGCATCTACATCCCTACTTCTCTCGGACCACCACAGCATCTCAACCACATGGTAAATGGCAGCCGCAGCAACCATTACCTACCAAGCCCTGGTTCATGCAGTCGGACAAAATGTTATGCACCACTCAAGCAACACTATTTTAGAGATGAAAGCGAAGCAGGAGAGATCACGTGGAAACAATGGAATCAAACCTATACCAAGCCCTAGATCACATGCCAGTCTATAAAAGGTTTGCAATATGTCTGTCTAGTAAGTAGTAACCCAGGGGATGACACGCCTAAGCCATGCTCCACAAAAGCTCGATTTTCCCCTTCAAAGGAGAAAGTATCCTCATGAACACATACCATATTGGTCCTATTAATAGCATTAAAAATATCAACAACAACCCAGAGAAAAGCAAGCCAAGGAGTTTCAAA
>BMK_Unigene_043469
GCCTTGTCCGAACTATGTTGGGGTGCCCAAATATCAAATGACCATCCAAAAACAGTAAATCAATCAACCATCAACCCTAAATCCAAATCCTCCCATGTCATACCTTCCATAAACCCTAAATACATTGTCTGATCCACAACACCAAACCCAATAGCCGAACATCATTCCCAGCCTAATCCTACAAGCCGAGCCTCTTACAAGCCCAAACCACATTGGCTGAACCCCATTCTAGCGTTACACATCAACACATCATAGCTGAACCCCCTATGCCCCAAATCCTCATCAAACCTTCATTCAACACCTTTTCTAGCTTAGTTGACTACACCAAACCGTAACCTAACCCAGCTGAATTTCTCACAAGATCAATCCTACATCAGCCGAGCCCTACCCTAACCCAAACCAACCTGGCAGAACCTTTGTCAAGCCCATATTCCACCTGTCAAGGCCTTTTTAGGCCATTCCTTACTTTCCCGAACCCTATTTCTAGGGTTTCGACCTATTTGAACAACTCCTTTGAGCTGCAGATATTTTTTATATTGAGTTTGTTTATTGCTTATTCAGGCACATTAAATTGTGGGAAATATTAGTTACAAATATGAATCCCTGTTTGTCAATTTCACAATCTCAATTCTGTTGAACATCCATTTGAGCCCACCCAGCCTTTGTGAAATCCTCAAGAGGGACAACAAAATCTGATTGTTGTTGGTTGATCCCTAAGCTAGTGGAAGAGATAATCGTCTATTAAGACTCTCAACTCGGATTTGAGAGGTCCACATTGTGGGATTGTGCCAAGGCCTAGATTCATCTCTAATTCCCTAATTGAAATTTTATTTAAGAGGTGAAATCTGATCTCAATTAAGTAATCCAGGTTAGCCTTGCATTGTCCTGCATCAAGGCCCCCTTGTAGAAGGGTTATCATCATCATTGAAGTGTAAGGAACTGCTCTTTAGGTAAACTGACTCTGTAGATTTGGCAAGTTTTAGGCGAATGATTGCTTGAGCTTAGGATAGGCACATGATGGAGTACCGATCCTCATCATCCATGGTGTATGACCCGAAACTGAAAGTCCCATCACATACATGTTAGGAACCAGAAACCATCCAATAAATAGATAAAATGAGAATTGATCTACAACCAAACTCAACAGACAGATGTCCACCAGTCAATGCTTAGATCATCCAACTAATCAATTTGTGGGGCCACACTACATATAGGGGTAGGATAATTTTCATTTTTCCCAACCGTGCATCATAGTTGACTACAACATATGCATGCAAATGGTTGTGTCACTACATTTAATATTTGGAATCTGTGTGTCCAACTACTATCATTCCCAACATGCCTTGCAGTTTGGCAATTTTCCCATTCATCCAAAATACACATAAATACTAGCACAAACACTGCATTGTGAAGTAATCTCATTATGTTCATGTCCCAAGCCCAGATAAAGGAGAGTTAGCATTAGATAGGCAGTCAGCTGTTAAAAAAAAAATACTTAAACATGAGGTCTACTTAGGATTGGATGGAAAAGTAGAATTCACAAATAAGTAGGGCAAACAAGTGGGATAGGGGCTTTGATGATGATGAGGAGGACTGATGTGGAGGCTGT
>BMK_Unigene_043470
GGAGTTTGGCATGAGGCCAAGATTTTCAGGTGTATCCATCTCCATCTACCCACCCTGCATCTGGTACCCCGTCCACATCAAAGACACCTGGTGAGGAGACAGAAATGCAATCCTGCACCAATGATGCAGGACATTCTTCATGCATCCCTGAGATTTGCCATTCTTGAGAATGTTTCATTCTTGAACTAGCACAGTGCTTACTCATAATGTTGTATATGACTATATGCTCATAGATATGAGTCTGCTACTCAGAGAACCCATCCGTCTTTTCTATAATCTCTCCACTTTGCTCAGAACACTTTTACTATCAAAAGTCAATTCAGGGGTCGTAGCCATCAGCTACCTCTCCTTATTAGCACTTCCAGCACCGAAAGAACTCATGGATAAATTTACTAATTTCTTGATCTAGTTGTTGCTCTAAATAGCAAAGAACAGGGAACTAACTCTCTGTGTATGTGTGTTTGAGCAATCTTTCCATGTGCGCCACACTGGACTTATGTCCATCTTTTGACTTGCATTTTCACCTTGGCAGTTGAGGCACGCAGAATTCTTTTTTTCAATCACGGTTCTTATTTGTAGAAGTTTTGAATGTGTTCTCACGTCTCCATTTAATTGTACTTGTATTTGTTTATCTTTATCACCAAATGTGCTGTCATGTTTATTCTTGGTGTGTGAATTTACAGAGCCGAGTTGGACCAGTTGAA
>BMK_Unigene_043471
GCAAAAAGTGGAGTGCTCTCGACTGATAGGGTCGATGTTATAATCTATGGTCTTGTATAAGATCATCCAAGTCAATCTTCAACTCGTAGAGCTTATATGCTTTTTGAATGTTTTGGTAAGAATTCATATAGTTCCATATGCCTGATCTTTAGACATCTGATATGACAAATTAATTTGTGTCTGGCTCTCCTTTAATGCCCATAAATAATGCGGTTCTTTAAATTGGTTAGTATATTCATCAACAGCCATTTTTTCTTGCTTCAAACTGATGACCTACTCAAAGTAGAATGCATTCTTAAAATACCAATCTTCATATTTTTATTGATACAAAATTCTTTGAGATATACCTGAAGCTCCAGTGTTCTCGAACTGATTTGGATTCAAGAGGGACATAAAAGAGAAGCAAGTTGGTTTCAGGAATAGACTGAAAAGGGACTGTTTCAGCACTGCGAAAGTCTCTGTAAATGAGATGAACAACTAACAAGTATACAAGGACGAGCGCAACAATTATTTGGTTGTTTTATGGAAGTGGTAAAGACTTTTTTGAGAAGGTAGGGGTGATTGGCTGGGCCAAGGGATATTGGGTTAAGGTAGGGGAGGGCTGGAAAGGTCTGGCTATGTGACAAATTGAAAATAGTTGCTGCTATGCAACCAGCAAGCTGTTTGTGAATTTCAGAAACTCAAGGCAAAGGATATTGGGAAAGAATGGGCTGAAACAAGTGTGGGGTGGTCTGATCTGATGGAAGGTTTTGGCAAAGTTTAGAAATATTTGGGTTAGGTTGGAGGGGTGTTAGGAGGGTGGTTTTGGTAGGAATAGGTGTCGTTAGAGGATTGATGTGGCCTAACAACAAGCTTGGCGTAATTTGGAAATGGATTTAGGGAAAATCAAAGCTAGGGTTTGTAAATATGTTGAATCAGTTGTTTATGGTTTGGGGGCAATTTGAACTTTAATTTTTAGGGAAATTTGGGACTAATTTGAGCAACAAAGCAAGGCGATGGTTGGTTAGAGATGGGCGGATTCTTTTAGAGACAGGTTTGAGGGCAGTTGGGGGAAATTGCTTTCTAATAAAATGTTTATTTGGTCTCAAATCCTTTTGATTAATTTTTAGGAGTTATGAATAGAAAGGGAGAAAGAACAAGACTATTACAGTTTTATTGAGTTGGAGTTTTCAGCCTAAATTGAGTTTTTGGATAAGAGATCTTAAAATGAATCGAGGTGGTTCTTTTTGTAACCTCCCTTCTTCCACTTTTCTAAACCACGTCTTGAGATCTTTGTGTTGATGCTCACCAACTTTCAACTGAGTATTTCACAAATGCTCCAGCTACTAAAGCAACAAAACTGAACCGAAAATTTTAGTAAAGAAAAAACTGAACTGAAAATGTCTAACCTCTAGACAGAGGCATAAATCTTTATTGTTTACATGTTGGTTGTGGATTAAGATTAATGCGTATATGCCATTGGTTAGTAGTTAGATCATAGATGCATATTTTGCATTTTCTTCCAAGTCGTGTACTTATACATGCTTTTGTTTCAGACATATCTGCAGTCCACCAC
>BMK_Unigene_043472
AGAGAGAGAGAGAGAGAAGAGAGTGCAAAAACCTATAGGAATTTTTGTTTTCACCCTGCCAGCCACAATCCAAATCAAGCCCCTTGTCATCTTCCAATTTGAGGAATGTTTTGGTCTCAATTCATCTACCCTTCATAGCTTTCATTCTAACATATGAAGTTTTGATGGAGTTTGAAAGTGAAAGGGGTTGAAGGAGTTGGGAAAAGGAGTTGAATTTGAATTGGAAGAAAATGGGAAGTGAAGGGGGTTGGGAATGGGCATGTGGAGCTTGAGAAGTGGAAGGGATTAAAGGAGTTGAGCTGGAAGTGGAAGAGGTTGAGAAGCGAACGGGGTTAGGATTTAGAGGTTTAGAAGTGGAAGGGTTAAAGGTTCAAAAGAGTTGGGTTTAGGGAAAGGCAATTGAGTTGGAAGTGGAAGAGATTGGAAAGTGAAGGGGTTTGCCAATATAGACGTTGGAAAGTGAAAGGGGTTGAATAGGATTGCAAACAGATATCCGATTATTCGGCGTCTTCGACTCAAAAAAAAATGGGTAAAACCTAGTTTTGGTTCCAGACAGAAAATCAGATCCAAATCCAAAACATATTTTCAGATCCGGTAAGAAATAATTTCGGATCCGGATCCTTACATGTTCCGGTCCAAGGATCCAAACTAGAACCATTTGTCACCCCGTAACCTTGCTTCCTCCTG
>BMK_Unigene_043473
GGGTGCCTACATATGACAATTAGATGGACTGCTTGTGCTTTTTCTCAGATCCAATAAGATCTAGACCTTTCATTGTTCCAATAATGATATGGAGCCATCAAATATCTTCATGCTGGTGGATCCTATTGTGGAAGCCTCATCAAATCATCAATTTGCCGAAATAGATTTTTCTCAAACCGGGATAGATAGTTGATGCAGTCGAATTTCCAGGCCCAGCCCAATCCTCAGTTGAACTTGCAGTTTAAGGTCCAACCTGATGGTGCTAAACAATGGGGGTGAAGGAACCCTAAATGAGGCTCACAATGTCTTCAAACAACCAGTAGAAGAGGGATCCATATAAATCACTTATATTTGTTTTAAATTTGTGTTTAATTGCAACTTGTTAATGTTATTTTAGGCAATTAGCAGATCTTATGTGCAAGCTGTCCACACCATTCATTTTTTGCAAGTTATCTTAGTGATTGATTTGCTTAGATAGTTTTAGTAACCTCTTTTGGAAACTGATTTTCTTAGAGTGGACATTAATTTCTCTCTGTTTTTGACAGTAGTATCAATTAAGAATTGTGATTAGAGTGGATTGAGATTCTTTGCAGTCCAACTAAGTGACCAAAAGGTCTATATATGCGCGTATCCCAATCCAAAGAAATTAATGAAATTTGTGTCAAGTGCCGACCATAGTGTGTCTCTTTGGGCATGATGACTAGATTCTTCATCAGCTGGTCTTCAAGTGTGGATGGTCCTTTCACTAGATGTTTCCATTTGATAACTCATAGTTAAATCGTTCATCACTAGATTTATTTCTTGGAACCTTTTTTCTGTTTGGGATCAGTAACAAGATATCCATGAAAGAAAACAAGATTAGAGCTAACAATAGAATAGAACTATACCAACTAAAATACCCTCAAAATAAAGTGAAGACAGTCAGAACAAGGAATCCGCAAATTGCTTCTCTCTATCAATACCTTGTCTGAAGAGTCTACCATCTTATTGGCTTCTTCCAAACAAACTAAAATCTACCCCCGAAGAAAAACTCAAAACACTTGAGACTCGTTCAAAATAAACTGACGTTTCCATGAACAAACACCTCTCTCGAGAAGAGTCACTCTCCAATATGAATATCTGGAATAGGAGTGCAACACAAACATTCTCAAAGCTTCTCTGGTGGCTACGATTTCTGCTTCACTAGAACCTCTATCCCAATTTGGTAGGTGAAGACAAAGAAGCTCTTGCTCATAAGCATTATGCAAGACACCCTCTATCCCTGCCAATCTGCCCCTTCCACAGTAAACTTGAGTGCACCCTGAGAGGTGGATTTCACTTCTGCCCTTTAGCTTCGCTTGCCAAAATGGTATGTCTAGAATCTTTCAACCATACTTTTTTTTTTTGCAGTTTATCATTAACAGCAGTCTAACTAATCAAATTTTGAGCCCATATGTACAATCTCAAGGCTTGGGGGGTAAGATCATATAATTTCTTTTTCTTTTTTAATTTTTTGGTATAGTACTCAGACAAGGTATGAAGGTATTTAAAAAAAAAAAATCAATTTACTCTTTGTAAAATGGGACAGCATGAGCATTGTTAAGAAGTGGTGTTTGCCTTGAAAGTTTAGCAGCATTTACTGCCAAATAAAATGACTAGTCCTTGACCTGAAGTCTGCACCTTCTATCCAAACAGGAGGAGCAAATCATAAAAGG
>BMK_Unigene_043474
TATATATATATATATATAAATGCAGCTTACACTTAACATCAGCAGTGTTGGTGATTATGAAATTTCTGCTGTGGAGCATGTGAAATTAAGTAGTTGGTTGGTTCAACAGCATTGCTAATGCTGATTATGAAGTTTGTGCAATGGAGCATATTAAGTGTTCTGTTGGTTTAGCAGCGTTGCTGATTGTGAAGTATATGCAGTACAACATATAAGCTACTGGTTAGTCTTCAAATACTTCAAGTTGTTGTTCTCTGAGTACAGTGTGCACAAAGAAAGGTTGTTATGTTGCTGGTTACTGAATGCAGTACCAAAGGTTGCTAGTGGATGAGTGTAGTAAACTTTTCTAGATCTTCTTTGTCAGCCAGGTCGTGTAGAAAGATGGAAGATTTATCACAGGTTATTAGTACCGAAAATCAAGCTGATGGAGTTCCTCATGAAAGCAGTCACAAAAAGCAGTTATATGATGTTTATTCCAAGATGGGCATAGTAGATCCATGCACCAGCTTAGGGAAGTGCTGAGAAACAGCTAGGGATTTTTTTGTAATTTTCTAGTAACTAAAGACTAATTTGTCATTATAAAGACTTTGGTGAGGGTTTTTTTTTTTTTAATTTCCAAAAATAGTGAATAATAAAATAGTGTGCTAGGGCTGGTCATAATTTAGGGTTGGATGACCGGTCCTCATGGTTCTTTCCAAATTCTTACTCCTCCCCTAAAACCCTATTCTGTATCTTCCTCTTCTTTTATCTTTTTGGTTTTTAAACTGGTATTCTTGTGGATTAAAAGTTTCAACCTTTCAGAGACATGAGTCAGCACACAAAGGGGTTTCCAATGGAGTCTTTACCAGTGGAGGAAGAAGAATGGATTTATCACAATCATAAGATAATAAATATAATGAAACTATATTGCGTTGTTATGTGTTATTTTCACCAGTACATCCCTTTATTATAAAGGGAAGTATACGACAGTCCGCCTGCACTAGCATAGTTAGTTACGGACATTTAGTCCTCCCTTAGGAGGTGAGAATCACAGGTCAGAGCCTTTGTGCGTAGAGAGAGATCGTCAATCAGTGATTCAGTGCCCCCTAAAGTTTAGGATCCCACTACTTATGGTCAACCCTGCTAACTCGGGGTGTGCAACACCCAACACTGCAGTTTCTTTATTACAACTCAATGACCAAGGCTGCATTTAGCTACATGGTTTGAATGGAAATGTACTTTGTTGTCAGAAATTATAAAAAGTTAGGACGCTGAATAGTTTTATTTTATTTAGTACATTTCCAGTTGGCTTCATGTCTCATGCCTATCTCATTCTACTTTAAGCAAGAGAAAGAGGAAAATGCGTTAATGTACATTTTGATTGAAAATGTATCTTGAATTCAGTATGATGTATCATGCGCATTTCAATGGAAACACAAGTAGCCAAATTCAGCCTAAGACACTGAAATTCTCAACATAAACAAACTTGGAACCGTACTGTAATTTATTAGTAAATGGATCATAACTTCTCTGTACTTTGGACTGATTAGATAGAAAACTGAATAAAACCTAATTGCATGCCATTTGGACATCATTTGGAAGTGAACTAGTCCATCTCTGTAAAACATGGGATTAAGACTCTTAAGGGCTCTAAACAAGACAATAAAAATAGAAACTTCGAAATGTCTACTATTTCATTTTTTTTTTCTTCTTCTATTGGTGGCATAATTTAGTGGTTTCAAGGTGTATATGTGGAGAAAAAAACTGGACTGAAGTGAACTTT
>BMK_Unigene_043475
AGAACATGTGCAGAGTCCACATTCTGAAAGATATAGTGTTTGTTTAGTGGAAAGATTTGCATATGAATAAAGGGTCAAAGATGTAATATACACACTTTCCTCTGAATAAATAACCAAAGCCCGGGCAGCAGTGTTTCACAATCCTTTTGTTGGGTACTGCAGTCCAACTGGTGATTCGGCTCAGGTTATATTGAGACATGATCATATTTTATTTTATTTTATTTTTAAAACCTGCTTCCAAAGAAGTTATTTGAAGGACTGAATGCATCTCAAATAGTAGAGTACATATTATTTATATATATAAAAAGAACATGATCGAGAAAGTCCCCTTTCTACTAAACAATCAATTGGATGGGCAGAACAACTTAAATTTTTCTAAAACTCAGGACAACTCAATCAAGTATTAAAAAAAAAATCTCTTGTAGTTCTCAGACACACAATTTATATATATTCCAGTGAGTCAATTACGTGGATCAAGATCAAGAGTGAACGTAGATTATTTTCAATGAAGGCGCTCCAAAAAGATTTAGAGTTTGCTAAGATCCATAAAAACTCTACCCGTCATTCACTCCTCCAGATTGTGCATCAGGAGGGACCCATTGTACATAGGCAGTGGAACAAAAGCCTTATCCTTCAACAAAGCACGTCATGCTCATCTCTTTGGTTCTATAATTTCAAAGTATTGCTATGACTTTTTTTATTATTAATGGCAACAATTATCCATTATGTAAGCACTATGCTTCATCGCCTACCATATGAATGAGCTGGAATAATGAGAGATTTGCCAAAACACAAGCTATAGATTCTTACGGGCCAGTGCAGTTAACAATTCCCGTTTCATCAACACGATTCAAACATAAATGCACACATGAATAGTACATATGAACTAGGACCCCAAAATCAAATAACAAACCCAACCCAATACACCAGAATCCAGCAATTTTTTTACCTTTTTTAAGCTGACCCGGCCTAGTGGCCAAGGGGCACTACCTAAACGTAACCACCTAGGGATTGATCCTGAGCAGTATGGTAAGAGAGTATGGTAAGAGTAGGAGTCTTATCCATGGACACATCCCTACATTCTCACCAGGATCCCGCAATTACAGACCATAAATTGTGTCTAATATGTCATCGTTCAGGTTAAGCCCATCAAAACCGATGAGCGCTTCCACAATCACAACAATAAAGGAGAGGAAAAGCTATAATAAACAGGGGGGGAAACAACATTTTTACTTGAACCACCATTAGCAAGAAAGCTAAGAAATTTCAAATCCACAATTTCAAAGTGTAACAGTCCCCTTCCAAAAGATTAAAATATAAATTGAAATGATGCTTGGTATCTAAACCTCCTATCGGATTGAAGAACCCGAAACCGCCTTTACTCGACCAAATTGTGAAAATTGTTCTACATGCATTGCAACGATTCCTTTCCTCTATTTGTAGAGTTTCTACTCCTAACAAGGAGATGACTTCGAAATTAAAAATACCAAAATTTTGAGGAAAAACTAAAATTTATAACAGAGACAAAGGACAACCGAATATGATAATTATACAAACACAACCACATTTCACTGATTGCACACTTTACGCCTAATCACACCCATGTCATACATTAGCAAAAACCATGCGTACATTAGCAAAAACGAGAGTTGCACACTTTACTCCTAATCACATCCATGTCATACATTAGCAAAAACCATGCGTACATTAGCAAAAACGAGAGTTGCACACTTTACT
>BMK_Unigene_043476
CTTTCCAATTTAGCATGATTTGATGAGCTGAGAAACCATGGAAAATGGGGTTGATCATGACCCAGCTTACAATAGAGAATTTTATCTCTTCACACAAAAACTCAGTTTCTCTCTACTCCCTTCAAAACATCTATAGCATTCCTTTCCTTCCACAGAATCCAGATAACCACAAGGAAAGCTACATTCCACATTTCCTTCCCTCTGGGATGACTGATAGGAGACTTTCAAGACATAAAAAGATCTTCGATGGACCTTGGAAGAACCCAACAACAACCAAACCACGCCAAGACTGAAATCCAAACCTTTTGGGCAATCCTCCAATTTAGAGGAAGATTATCTACTGTCTCCTCATCCTCCAAGCACATGGGACAAGCATTCACTAGAATCTTCCCTCTGCATCTTATATTGTCCATGGTAAGAGTTTTCCTTTGAATGGCCAGCCGCCCAAAAATATCTACTCTAGGAGGGGCCTTTATTTTCCAAATGCAAGCGACGAAGTTCCTCGTTCTCTCCCTCCTTGAGATCTCTGAGAAAAAGAGGAGACAAAGAAAGATCCATTTTAGAGGCACCCCAAAGGGCCCAAACTCTAACATCTTCCCCTTCCTCCAGCATGGATATGCCATCTAACAAACTTAAAAGGGAAACCAATCGGTTCTCCTCATGCTCCTCCAGGTCCCTCCTGAAAATAGGTCCCCAAATCACCTGCCCCCCTGATCCCTATCTCTCGAAGTAATTTTGGATTTTAGCCTCATTAGCCAAAGAACATCGGAACAACTCTGGAAAACGATCTACCGGTAGGGCGTTATCCGAATTTCTCCCCCGAGCCTACTTGGTATCTTATATTCTTCATGAAGCTATCTTTGGTAGAGGTAATCCCCTTCCATATGGCCAAAGCCTTATAGT
>BMK_Unigene_043477
CGGTGCAGTATCAAGTACTGATATGATTGTCATATCGGTCTGACACAGATGCATTGGACATGTACAAATATCCGAGTATCACAGCTCATATGCCTAAACAAAAGATTGAAAGCCTAACTGTTTCTATTCAATGTACATGTGTCATCCTGCTAATGCTTTCCTTTTTGAGCTAGCAATTATACAATATAGGACTCCTCAGAAAAAGAAACAAGGAAATAAAGAAAGAAAATGAGAAAAATCTACCCAGTAGGAATGCGGTGGGCAGCATTTGAAAGATTAAGGCTCCTACTAGCGTGGTAATCTTTGGGTGGTTGGCTATCCGGAAAAGAATTCTTACTCTGTATAACTTGAGGAGGAGGGGGAGGAAAGTGGTTAATGGCTGCCCCATGTACTTAAGAGAGGATGAATCTGTGGACAACCTTATGGTGAACTGCAAAACAGCTCAGTATATATGGAATTCGGTGGTTGAGTGGTTTGATTGCTATTGGGTCTTTCCTAAGTCCCTCCTAGAGCTCTTCCAGGCTTGGAAGACTCCAATCGGAATCCCTAGAGGGAAGGAATTGTGGAGTTAGACATTTCTTGCAGTCCTCTGGACCATCTGGAAGAAAAGGAATTCCAAATGCTTCAAAGGGGTTGGGACCGTTGACAGCCGCTTGGTGGAGGAAGCTAAGTTATTAGTTGCGCTGTGGGTGTCCGATAGTCCGTCTTTTAAAGGATACTCTATGGAGCAGATTGTGATGCAGTGAAAGGAGTTGGCATTTTCCTTTGCA
>BMK_Unigene_043478
AACTGACACACTTCTGGATACAAATCTAACCACTTAGAGGGGACCAAGAATTGTCCAACCTCGACATAGATGGCGGGGTCTGATGGTTTGACCAGGTAAAGGATGCACCACCTAACTGAAGGTTTGTGAGAGTGTGGGGATTGGTCCAATCTGAGAATAATATCATCTCTGAAGTAATACGGGCACCTCCTAATTTCTCTTTCTGAAACCAAATTACATTCCAATCACCTCCCACACACCAAGCACCTTTCAATCTACCTCTAATAGCATCCAGCGCCTTCCACAATTCAAGTATTCTGCAACAAGAGTTAGCCCCATACACTGAAGTGATCAGCCACTCACTGTCACTAGCCAAATCTTCGATCTATGCAGAAACTGAAAACCCCCTATTCCAGCTGTTTGAAACTGCAACAAGGCGGCTGTCCCATAACAATAGAACCCAACCCTCCCCCTCCCCTCGCCCGGCACTGATCCTTCAGCATCAACAGCAACCCAATTCACAAATCTACTGTCCCAACCAAACCTCTCTCCTCATAAACAAACATTCCCTTTTGGAATTTTATGTATGGTGACATGGTTATAATTGGTAATGGATAAATTTTTATATGAAAGGCAAACCGATTACAACCGACCAACATAAACAAAACAGGGTTATAAAAGACATACCCTACAGCCAACCAAAAACAACCAGCCACTTGGAAGACGAATCACAAGAATGATGCCACCCATGGAGATCTATTAACCCCTTTCTTTGCTAATACATCCATTAAAGTATAGGTGGGGCTAAAAAAATTACAAAAAGCCACCTGAATATTACATGACAAAAATTTAATTTCATTGAAACTGAATTTAAATTTTCATGGCCTGGGCTCATCGTGATTGATCCATGAAATCGCATTGAAAGAGTCACTCTCCACCATTGGGCTTCCCTAAAAGAACTAGTACGAATCCTTGTAGCCTCTAGAATTGCCAACACCTTGGCTTCATTGGAACCATATACACTCACACTTTTGGAAAGCATGCACAATATATCCCCCTTATCATTCCGAAGTACTCTTCCAATGCCTATTG
>BMK_Unigene_043479
GGTTGAAATGTCACGATTCGATGTAAGAGTAGCAGCATTTGTGTTTATTCTCTATTCTAAATACGATCCGTTTTGTTTTAATGTTTGGAATCTTTTTAACTTCATTGATGGTTTTTGGCTGCTTGTGTAGTTGTGATGTTTCCTCACGGATATGTTTATTTTGGGGGTTGGTTCTTCATTTTGTTTTCTTCTGTTTACCATCACATTATTAGGTTTGGGCAGTTGAGATTGGTAAGACTGTTTCTTTCTTATCGTTAATTTTTTAATCTAATCTACCTCATCTGTTTTGGCTGGTGATGCTGGTTTTGAGGGAGGTAGGGTTAACCATAAAGCTGTATTTTTGTAATTTATCTTGAAACAATTCTTCTTGACATGGATCTGTTGAGAATGATCCTGGGACGAGCTCATGATGCTTATAATAATTTGTATGATCTGAATTGACTTTAGAAATGTAGTTTTTTTTTTTCCCGGTACTCTGGGTAACTTCAGTTGTTGGGTTAGAGAGAGAAGCTTTGTCTGCAGTTTCATTAAATTCTTCCAAACTAGATTTTACCTGATCTCCAAACTGGGTCTTTATTTTGGTCATCTATTTATGTAGTGTATGCATGTGCGTATTTACATAGTATATACACTGTAATTTTATTCTAATAGCTTTGAAAACTCACGTTTGCAGTGTAGAGGAGGAGGCCTTGCTTTTTTATAGTTTAAAACTGTCAGTGTGCATGAATTTCTATTTCTGATCTTCGGTGATTTTTCTGCATACCAGGTTGCTGATCCCCGTGGATGCTTA
>BMK_Unigene_043480
TCAAACTGTTCATGAGGGAACGGACACGGTGAAACAAACCAAACTCCAGAATCTAACCACCGCTTTTGAGACGATCAAAATGAAGGATTTAGAAACATTTGATGAATTCAATACAAAACTGGTACTCTTTGTTGAAATTTGAAACTTCTGCGATATACATTAATTGGGTTCGAAAATTCTATTGTAATATGGAGCTTGTGTCCTCGGCCTCTTTGAAATCTTTTGTTCGAGGAAAATGGATTACCATCACCGCAGTAGACATAGCTAACTTCCTTTGACATTCCTATTGTCAAAGGCCCTGATTATCCTCTACCAGAAGACAGTCAAGCCCCCATTGATTATGATTTGATTGGCACCACACTTTGCGGTGAAGACACGCTTTGGCCTAGTGGATGTATCACTCACGGCAACCTGACAGAAGAATGCAGATTTATGAATCGCTTTGTTTGCCACAACCTGGAACCGAGGGGACACACTTTAGATGTCAACCACAAGGATGGGTATCTATTATACTGCATTGGCACAGGGAAACAGGTTAATATTCCTCAAGTGATCTTGAATGTGCTAATCAAGATGTTATCTGCGAAGCGCAACTCCATTCTTCCTTTCGGTGTTCTCATCACCAAATTTCTCTTGTGGAAGTAGGTTCCTAAGAAGAGCAATGAGGTCACCCAATGGATTCGAAATCCGACAAATTACCAGAAATTGGCACAATCATCAACTCATATTCCACCTGTTGTTCAAGGTGCAGAGGTAGATGCCGAACGAGCTGCTCCAGATGCCGATGTTCAGGGCGAGCAACAGAGGATTGAAGATCCAGTTACCCGACTTACGGAACAAATGCAAGGGATGAATGTTCACATCGATGCTCGGTTCAATGCAGTGGATGGCCGCCTGAATGCATTTGATGGCCGTTTTTTTTTTTCTTTTTCTGTTGGGTCTGTTTATGACCAGACTTTTGATTTTATCTCCTGATATTCTAAAGAACAAAAAGAGGGAGTGATGACTTGCTGCTATATATGACAACTTCTTGCTATATTTGCTTGGTTCTATGCTATGATCAAGACTTTTTGATTTCTATGATGAAGTACTTGATCTAGTGACAGGTTTTTACAGGGGATTTACAGGTCAAGACAGCTTTGGAGTAGATTATTTTTCGGGTGTTTTTAAGTGTTAGGACTTGCGTAGATTTTTGTGTAACTAGGAGTTTTGTCAATGAATTGCCAA
>BMK_Unigene_043481
GTTAGAACTCCCTTCAAAGGACATTTATAAAGGGTTTAAATTAATTTCTCATATGTAAATATCACTTACAATTTACAAAGGTAGAAGAGATGCAAAATTATTAAATATCACTTGAATAAGCTTCCCAAATTATCACTTAAAGCAAATAGGTAGAAGAGAAGCACATATTAAGTATCACATGTGTTTCTGGATCATTTCTCTGACTTCATCAACCACCAACCATGCTTTGTGTCCTCCAATTACCTCCTCTTTCATCTCTCCATCTTTCCACAACTGCAGTCCCCCCATTTTTTTTTATAAAAAAAAAAAAGACAAAAGATTATGTACTAATTTCAGAAATTCAACTGGAAATTTAAAATATTTAGAAAATAAAAGAAGAAGAAAGTTTCCATTCTCAACTCACCTGAATTGTTGGCATTTTCTGAAAGAAACCACAAATGTATCCAATCAACAAAAGAAAAAAAAGAAATTAGTTACAACAAAAAACAATGAATAGGAATACATATTGAAAGGCGGATTTCTCTTGTGGGGCCTATCTCAATATGTGCCAATCACAAGGATAGGGATTGTCTTGTGGGCTGGAGTTGGGAAAAAAAAAAAAAAGGTGCAATCTAATAATCCTATCAGTCCATTTAAGAGCCCAGTAGGGGTGTGCATCGGTCGGTCGGTTCGGTTATTGACATATTTTTAACCTAACCAAAATTTTTCGGTTAATTTCAACCATTTAACCAAACCAAAATTTTTTAGAGGATTAACTATCGGTTCGGTTAACCTAAAATATCGGTTTGGATTTCAGTCTGTTCGGTTAACCTAAAATTATTAAGTTTATAAATGACTATAGTTATCTAGTTAATAGAGTTTAGGGTTTATATTCATAAGGTTTTATATGGTTTATGGTTCCCAATTAAAAAAAAAATATTTAAGGTTTTAAATTTTTGGGACCTTAAACCTTAGGATTTAGAGTTTAATATCAATGGTTTATATTTTTTTTTGTCATATTATTAATTTCATTATCATATTTAATCTTGATAAATATAAATATATAATATATTGAAGGTGCTACATTACATGGTAACTTGGTAAGTTACTAAGTTGGTACTTGGTAACATGAATTAATACTTATTAATTGATGTATGTTATATTTATTTTGAATTTTTTATATAAGTATTAATAGATTTTCATATTATATACATGTACACATTTTATTATATATATTATATATTTATATAGTTTGCTATAATTTCGGTTCGATTCGGTTAATTTGATTAATTTTTTCTGCTAACCGAACCGTTAACCGAAAACCGAAATATTCAAACTTCTTTAATCGAACCGCTCGATCGGTTAAGAATAACCGGTACATTCGGTTAACGGTCGGTCGGTCCGGTTCGGTTAATCGGTTTTAACCAAACTATGCACACCCCTAACCTTTAGGGTGTTTTTGAAATTTTTCCTTATGCAGCAGATTTGAAAGAATATTTTAAATGAGACTGTACTCAAATAATCTATAAACTCTAGACAAATTCACCTAACAGAGAGATCATGAAATGAATTTTCATCATCGACAATGCGTAAGCCAAAAAGAATAGCTTTTCAAGTTCTCATAGAAATTTTTAAAATACAAAAGATTAACTACCATCAAATCCTGAAGTTACTCTAAAAAGAAATGTATGCATGTGAGCATAAGTGACAATTCAAGATTTTGGCAAAAAAGACAATGGGCCATTATCATGGTTTGCCCTTTGAATGTTTGACTGTAGCATGGAAACAGTTGCTTGATTGAATATACAAATGTGCAAATGCATGGCTTCAGTGAAGGCAAATTTAAATTGATCCTAAGGGGACAATCTGATTATAAATGACTACATACGTATACCTATATGCTTAATGGCCTAGTACAACTCATTGAATTCTGAACCTTCCAACCAGTTTAGCCCACGCTTCATCAGCGCAATTGGACAGTCCCAACTCCAAGCAACTGACTACCGGTCTTCTTTTGTTATAATCACCGGACTGCTGGCCTTATTTTGTTACAATCATGCATTTTATTGGCCATAAGACAGAATCAGATGGTTAGGAGCCCCATATCCAAGTCAATCTGAGGTGGTGCAACTGATCTGGACCATCTGCAACATCTGTCTCATAGGACATTGTTCAGATGGTTAGGGGCCATCTAATCTATAATTTTTGCATGTTGACAGATGATGATAAAGCTAAGCTGAATGATCAGCGCAAATACATTATTGGTCATCCATTAATAATAGAGGAGATTTGCTAGACATCTAGGCATACATAAGTAGCACCAGACTGAAGTGACAAGAGCCCATAGAATAGCTAAAAGTCGGGATAGCAATGGGTCAAGTGGGGTTCAGGCCAATCCCTCCCCACTTAAATATGCGGTGCCCCATACCAGACCTGACCCATGACGGGTTTTATAGTCTATGATATCAAACCTGCCCCATATTGGGTGCAGGTACCATCTAGCACTGTTTATATATATATATATA
>BMK_Unigene_043482
TGACATGAAATACAGTGAATACACACCTTGTCAAGATCCCATCAGGGCGAGGAAATTTGTGAAGAAGATGCTGATATATAGAGAGCGTCATTGTCCTCCCAACGAGGGTCTTCCCAATTGCCTCATCCCTGCTCCACCAAAGTACAAGAGCCCCTTCAAGTGGCCTCAGAGCCGAGATTTTGCTTGGTACGACAACATCCCTCACAAAGAACTAAGCATTGAGAAGGCGGTTCAGAATTGGATCCAGGTTGAGGGGGATCGGTTTCGATTCCCAGGGGGAGGTACTATGTTTCCGCGGGGAGCTGATGCTTACATAGATGACATAAATGAGCTCATCCCTTTAACTACTGGAACGATCAGGACTGCAATTGACACTGGCTGTGGAGTGGCGAGCTGGGGCGCATATCTGTTAAAGAGAAACATCTTAACAATGTCATTCGCACCGAGGGATACACATGAAGCTCAAGTACAGTTCGCATTAGAAAGGGGAGTTCCAGCCATGATTGGCGTGTTGGCATCAGAACGAATGCCTTACCCAGCAAGATCGTTCGATATGGCTCACTGTTCTCGCTGCTTGATCCCCTGGTATGATTTTGATGGGCTGTATCTGATGGAAGTTGATAGAGTTCTAAGACCAGGAGGCTATTGGATTCTCTCT
>BMK_Unigene_043483
AAAAAAAAAAAAAGAAGTCCCATTATTCTTTGACAATCTACCATCTCTCCCATTTTATAATAGGAGATACTGTCTCTCCTATCATATCAAGTTTTTATTTCAAGGAACAGTCTATCCATCAGGTGAATGTTCGGTACCATGGGCCATCATTTCACCAGTCTATTTTGAAGCACCAAGCAACAACAGAAAATACTCTGTTTTGATCCTCCTTTTACTAATACTGGATTCTGTTTGCTGCTTCCTTCTATAAATATTTGAAGCTATGAACAGTCTCTTGAGTTGTGACTTTGCATTATCTTTGTTCCTCAGTCTTGACTTATTGGAGCCTACATTATATTTATTGGGTCACATGAGTATATTGCTTTCTGCCACAAAAGGATGCTCCTTGCATCTGAGATTCATTTCCTCTTTTTTTCTGTTTTTTTTTCTTTTGGATTATTTTTTCAATGGTTGTACTGGTTCATATTGTCTGGCCCAAATTGGGGCACTGACTTGTCTGGTTCGATCTGGAATAGAAACTGGCATAGGGAACCACAATTTCTTTTGTTAATACTTTATCTTTAACATTGAAATTGAAGGTTTTCTTCGGCGTATGAAAAACTTAGGCCACTGAGTCTCAACAAAGAGGAAAAACAGCCAAAATCAAGCTTATAAGTCTTTTGAATCCAGCTAAAGCCGTTTGAGACATTTTGGGCATGTCAATGTAGGCTAGGCTGGCCACGACGCCAATAAGGAAAAGTTTGGCTACAAAGGTTGTTTGCCCACCAAAGAGAAA
>BMK_Unigene_043484
GCAGAATGATTCATATAAAGAGTTTCGATACAATTGGTTTCGATACTACTTAAAAGAACCAACTTCCTTTTAAGAGGAAGAACAAACAGCAGTTGAAAGGACAAGTATAAATATGATTCCTGCAAATACAGTGTTCCAATGGACACTTCATGCCAAGAAAAAGTATTAGTGGAAGAGCAACTAGTGGCATCACGCAACATGAACATAATGAGCCACATAATAGGCACAAAAGCCAAGAGCCAGAACGGATTAATATAAAAGCTCGCCTTCTTTTCCAATCCGAGTGAAAAAAATAACAAAATGGTTAACCATCCATTCAAAGACTAGAAACAAAGGGCTAACCCCATAAGCTGTCGCACACCATTCCTTGCAGTCATCAGAGTGCTACAAGAACACAAACTCAAAGTTACATACGTTCCACAAATAACATGTCACATGATACACGAAAAATCACTGATGTCAATTAAAAGCAATATATGAAATATACTGTAAACCCATTCAAATAAGCCCATAACATAACTAGCCAGATTCAGAGTACTGCAAAACTATGAACATCTCACTTCAGCAACCAGACTTGAACCAAGTGATCCTTGTTGCAAGGCCATGAATACATGCTCAATTGGCACGGCTTCTGATAACGTCAAGACCCATTTCTGTAGGATCAGTTGCCTGCAGCTCTACCTGGATGCCATCTAGCTCCCTCTTGAATCTATCCTTGGAGCTTGCATAAAGCATCTTACTCCTCACCTTCGCCGTATCCGGAGACCAAGCAATGAAGAAAATCTTGCTTTTTTGGCAATTCTCTACAGTTACAAAGTCAAAATCATAGATAGCATATCGACACTCGTTCGCTGGCATACTAGCTGTGAAATCCTCATAGCTTTGCGCGGGCTCCCCAACCTTATCTACAATCACCTGCTTAAGCGTCTCATCTATCTTGAAAACAATGAAACGATAAGTTCTCTTTGCCTTCAGCTCTAAGAACTTCAGCTTACATTCATCATTCACAGCCATCCCTGACGCTGCGTTGGCCATCTTTTTGAGGATCTGATGAGGAGAGGTGGAATGAGGAGAGCGAAAGCCGAGTGATTCTGCAGAAAATCTAGGGCAACGAGAGCAGAGGAGCAGGAAAGGAATCGCGCTCCGATTTCAAGGGCATGGTTGGGAAAGAGATACCTGTCACAAGGATATGAAAAGGAGGTTTTCCGTAGGAGCCCTGGTATTTTGAT
>BMK_Unigene_043485
AGATCACATTCTAGATTGGGCTCTCTTTTGTTTCTCATCTATTCACTGTTTGTGTCTAAGTTTCAGATATTTAAAAACTTTCATCTAATTGATTGAATTACACAATAAGAAGTTTCTTATGTTAGAATCATACTTCATAGATTCTGGCCTCTGGGGATTTTTGGGGTTGTTTGATTTAGGTGCATTTTCATGCATTGATTGGAGATTTCTACCTTATGAATGTTTATATATAGCTATATGGCCTTTTTTTTTTTTTCTAGTTTTGTATTAACATTTTTGGTTTGCTTTTGTTGAGATTAAATTGAATTAGGATTTGACTCTTATTGTTTCAATTGTCTGGCACTTGATTGTGTCAGATCCTCTTTGCTATGGTTTTTCACAGTTTTTTTTCCATGTGTGTATTTATGGTTTTAGTAGTCCTTGATTTTTCAGTTGCGTTGCATTGATCATGGAAAAATGTTTCTGTTTTATAATCATTTTTTCACCTGTTGTATCTGTTTTTCTAGACTCATATCTTTAATGGAGCACTTTTTTTTCTTTTTTATTTCCTTACTATGATGGAAATCGTTCCTTTTCATTTGGGTGTTTGAGATTGCCAATTTTCTGTCTATCAGTTGCTTTGGGGGGCTCTCCATTGGCACTCAATATTTTTCTTAGTTGTATTTTTTATTTTCAAAGGACCAATTTCTTACATTTAATTACATCAATAGAAGGAATTTATGTTTTCATGATTTCTCTTAGAGGTGTTTATTTCAACAATCTGTTTCTTTTAATACAATGTTATTCGATGTTCGTTCAATTAAGGAAATTGATCTCCTCCATTTCTTGGGTTTTTAAGAATGTTCAGCCACACAGAGTTCTTTTTCAGCTAAACTCCTTTTGCTTCAATTGTCCACAGATCTTAGTTGCATCTGGATCTTTCAGATTTCTTTGCATCGATTGTGGAAGATTGCCTTCTTCACCTTTCATGATAGCTCACTTGGTGTCTATTATCTTTGACTGTTGTGTTGTTCAATTTGCATTATCCAGTGATGGACATTGATGTTGTCCACATGGATTTTAGGGGTCGGCCTTTAATCTCCTAAACATATTTTAATCTGATTTGGGTTTTCTATTCTATTTGAGGTGATCTTTAATCCTTTTATGAATATTTCCTCAAGTCATCGGTTATATGCAGTTCTCTTAAAGCCACCTATTTTGAGGAACAAATGTGATGATTTTGGAATGTTCAACTGGCATTTGACTGTGGTGGAATGCTTCATGGTTTGCTTTCCTAAAGATCTTAATAGTTATCTTGTTTTTGAGTAAGTATAAAAAGTCTTGCTTGCTAGATGTACAATTTTCTCAAATTTTCAGTGTCTAAAGGCCTATATTCAGGTGTCCAAACCATTGATATAAAAAGGCACTACCTCAACTTTGTATGCCACAGGTAATCTCCCATTTGGAGAAACCTGATCCTTCAACTTATTGCTGGGAATAGACAACTAAGTAAGAAAATAAGGCATTTGTCTACTTTCAAGGCTTCAATAAAAATTAAGCTAAGGCTTCCCTAGGATCTTACAACTTACAAATTTTCTGTGAATAAACCATCCACAGTGGGTCTTATCATTTTAACAGTTTAGACGATTCCATAGGCCCACTTGTACAAACTGAAAATCTA
>BMK_Unigene_043486
GGTCGAAAGGCAATTTCAGAAGCTGTAAGTATGTTGTCTACTGAGAAAAGAAACTTTTGGATTACACTTTATAAACCTGTTAGGATTTGCCTAACTTATAGATTAGTCTCCTGAGAAAAAAAGGACTTTAAACAGATAACACATATATGACCAGATGTTTTCTTGAGAGCAAATAAATTCTCTCTCTTTTTTACAGTAAATTTTGTTAAAACGAAAAAGACAATACAAATGGGAAACAAACATCCAGCTAATCAGACTACACAAACGAAAAAAAAGAAAAAAAGAAACCCAAATGAAAATACAACAAAAAATTAAACATCAAAAGAACTGTTCAACCAAAACACTCCTTTCAACGCCATCAACCATATCATTCACAAAGAAATCCTCTTTTGATGTCTGGCACATAAGACCATTAGTTTTTGACATGACCACCTCCTTTTTTTGGGCTCTTCCAAGTCTCGAACCTGAATCACTATGTCTTGTTTGAGTTTGTGGTTCTGCAGGGCTATCAAGTTTCAAATGCTTGTTAATGTTAAGTTCTGCTTTACAGTTGCAATTCGCATAAGTTTTATCCACTTGCAATACTTTATGATTAAATTGCTTCCATGCAAATTTGTAGATCTGTCAGTGTACCTCAACCAA
>BMK_Unigene_043487
TGTTTTTCTTTAGGATGGCATGAAGTGTGTTCGACAAGATGGATCACGCCAAAAGAAAAACACTTGGTATATCGTCAAACTGGATAAGGTTGCTTTTATTAATGTAATTCTTCCGCCTCGAGATGAGTGCCGCTTCAGCACCAGATTCCGAAGAGCCTTCGATCTAGGATTGGCCCCAACTGGCAACCCTAAGTACTGAATGGGAACTTCCCCACCTTACAACAAAACCCACTAGCAAGAGACCAAACAATCTTCTCTGAGCACCTCACACCCAAGACTATTCTTTTTGAAAGGTTAACTTTGAAACCCGAAACCAACTAGAAACATCTCAAAATTCTTTTTAGATTAGCTACATTTTTCCTCCCAACTAAACCTTACAACGTGGTTTCCTCCGCAAATTGTAAATGAGTAATTTTTGCCCCATTGCAACCCACTTCAAAGCCTTAAATTAGACAAATATCATTAGCCTTCACAAACATTGACCACCCTGAATCTTCAACAACTGAAGTGAATAAGAATGGAGAAATGAGTTTGCCTTGCCCTGCCTCAATCCTCAAGAAGATTTGGAAAGGTGTGTTGGAGAAGCATTCACCAATACAGATATGAAGTCGGAGAGGTAGACTCTCTAATCCACCCTGTTTATGTACTACCCATACCGAAACAGCATAGCATAAAATCCACAAACTCACATTCTACATGATCATATATAGTCACTCTTCTCCAATGGATATCTTGCCTTCTGAGTTCTAAACAGTTAGTGATCATTTTAGATGTTCCTTCATTAGCATTATTGTAATTTTTAACTCATGTCTTCTCCTTTGTGAGGGCACCTCTTTAACGTTCTTGGTCTTCCTAATATGTGGCTATATGCCCGAAGAACCTAGGGAGTACAACTATTGTTGTTTCTGAAGTCGATGCCACCACATCCTCTCTATTATTTTCATTTTTCTTTCCTCTCCCTCTCTCTCTCTCGTTCAATGCCTGCGTTATGTTTGACATTTTTCCTGTGTTTCTTTCTCTGTCTATTTATCTCTGTGGTGTGTTTATGATGTGTTCGACGTTTTTGCTGAGAGAAGAAGTGGTTGAAGAATTGGAAGGAAGGTGGAGAAGAGCGTTGTGGTGCGCGTGCGCGTGCGCGCGTGGAGGAGGTTTGTTTGGGGAATTGAATGGGAAGGATGATTTTGGAAATGGAGAGAGCCGAAGAGGAAGGCGAGTAGAGTTGAGAGGTTGCGGACAGAAATGATGGAGAGATGGGTGGGAGCGAGAACGACTTTCCCATGTCTGGTGTCTCAATTTTTGCCATGAAACGTGTCCTCTTCTCCTTAAACTCTCCACTTTGAGCAGAGAGGGGGAGGGACGG
>BMK_Unigene_043488
AAGATATTTGCAGAAGAGCAGGTGCATTTTCAGTTTTTGAAAATAAATTTTCTCCTGCTTCATCTACTTTGCTTTTCAAATGCTTATGGTCCTGATGCATCGGTTTTCCTTGGTCATTTTGAGTGACATGCCTTGTTAAATAGTTTTGCCAGTGTCTGCATATCATCTAAAATTACTTCACAGAAAATAGTAAGGAATTCATGAAGCCATCTCGTTCTCTGCTTCAGTTTGTATTCCTATGTTGTTTAACATCCATACTATTATTCTTGATGGATTTGAAAAGTTATTCGCAAAACATAATATGGTTCAATTAAATTTTCCTAGGCTTTTGCCCTCATTGTCCTGCAGCCTCTGCCTAAGCTTGAGTGCATTTTATAAAGATTGTTCAAAATTTCAAATTATCATTGAATTAATTTCTGGCTCTGCATGAAATTTATAATTTGGCTGATTATAGGAAATAAAAGACAAAAGTTAGAAGAATTTGGACAATCAGGATCTAGTACCAAAATACCATAAAGTAGTGGTCATTTGTGTTGTCTCAACTCTCAAGTTGCTGACTTTGTGCTAATGATGATGAGCTTAGGAAGATTACCCTTCTAATGATTCTATGTGAGACAACATGCCCCTTTCTCAGTGATGTTGGGTTCGACTTTCTTTTGGTATATATGAATGAATGAATCTGTGAATTTTTGTATTACAATATATAATTTCTGATGCAGGTTGATGTTGCAATTCTGG
>BMK_Unigene_043489
TGATCTTGTAGGTGGATGGAACTGTTGCAGTTGAGCTGGACTTGACCTCTGTGGTTGAGGTGATCTTGTTGGTGGTTGGCACAGTTACAGTCGATGAAGCAGTTGAGCTGGTCTTTACTGAAGAAGATGATGAGGATGAAGCACAGTTGAAGCCGATGCTGTGGACACCAATGGAGCAAGACTCCTTGTTGCCACCAACTGGCTTGAAGGCGACAGAGGTAGCATTACCACACTGGTCGTTCTGGATGAGACTTCCACTAGCACCACACTTGTGAGTGCTCTTGCAAGTAGATCCGTCTGGCATGCCGTAGTGACATTCGAAGGTGGTATCCTTCTCAGCACTGACTTGCATGTGATGAATGCTCATACCCTTGCCTTGCTCGCAGGTGATGGATGGTTGATGTTGGACATCACCAGTGATGCACTTGTCTTGGAAAGTTCGCTTGACATACGAGCCATCACGCTTGTTGAGCTTGTCAGAGCATTGGAAACCAGAGAACTTGTTGCTTCCGTAGCTCTCGAACGATCCAGATTGAAGACCGGACCAGTTGTAACCGCTCTTTTGAGAATCAGAACATTGGTTCTGGCAGTTCTGTGGCGAGGAGAAAGGACCTGCGTTGGACCAGCCAGTGGCCACAACGGTGCTTGCCAAGCCAGCGGCAAGAACAGCGGATGAAAAGTACATGCTGAAACGATTTTGTTATCGGATTGGAATGCTTGGAAAATGCTGTACAGGCGTGAGGTATAGCGAGTGTGTGTATTGACCAAAGGCAAATACGAAAAGGCCTGTTGAAATAGCAAAGCAAAACAATGTACAGAGAGTGTACAGCAGTAAATGAAAGTGTCTTCCCC
>BMK_Unigene_043490
TTTTAAGATATTGTTCTGCATGGTACCTTGTTTATGTCTTTCTCATTCTGTGGGTAGTAATATCAATGAGAAATGAATGATACTATTGGTATTGAGTTGGAATAGTTCAATGTATATAAGAGCTATAATTCTAATCTCAAGCAAAATGGTTTAATGGCCTTTTCCTTATAATAGGCATCCACTATGTACGACTGTCACAGTTCTTGTTTCTACCACTATTCCTCTACTTATGCTGCCCTGATTGTTGATGTTCCCTTGTCATTGTTATTTGGTAACGGACTTTCCCCTATAACAATCATTTTTCTGCAACTATGTCTATTGCTGTTGCTGTTACTGCTGATGTTGATCTGCTGTTGCCTAGTTGAACTCCGATACTGTCTCTGGTGGCTCTACTGTTATTGCTGTTGCAATTGCTGCAGCTGCTGGTGCTGCTACTGCTGCAACTACAATTGGTCATCAGTGCTGTACTGTGTACTCCTTGGCTGTGCCTTAGGTCCTTACTGAACCACTTACTGGACTTAAGACTTAAAATCCCTTGCCAAGCCTACCGCAGGGTAACCCCATGCTGAACCAACTGCAGGACCACCCTCTTGTTCCAGCTGTAGCACTGAAAGCCCCTTGCTAAATCCCCTTCAGGGCATACAGGCCTTGTCGGCCTGAGAATAGGATTCGAGCTCCTCCTGAACTCACCAAATCGAACCCCTGGCCATTACAAGCAATAGTAGAGTTCTGCCCACTTACATCCTTCAGCTGATTTGTGGGTTCCTTGCTTCCGTCTACGATATGGTTTCCGGCTTCAGCCCTGAACTTTCAGTTATAGTAAAAGATTTCGTGATTGCGCGGTGACACTAATTTGGTTAAATTATTTGATGAAAAAAGAAAAAATATTGTGGTAGTGGAAGACGAGGAAGAAGAAAAAGATAGAGAGAGAAGAACCAGTTGAAGATAAATGGGAGAGAAACTATGCAACTCATTACTCAACCTGCATGACCCACTAGGTATATATTTATACACACTTATGCAAAATTTCATAAAAAACCCCTATAACTGACTTCATTACTGAAAAATTCCATGGAAGTGTGGTTATATAAATATATATGTTCCTACAAGATCAATTTTTAGCCACTTTAACTACCTTTCAAATTTCGGAATATTCCACCCACATACTTTCTCATCCCCAAATATCCTATTAATTGGATTCATTCTACCCTTTCTCCTTTCATCCTTCCTCTCATTCGTGG
>BMK_Unigene_043491
AAGGAAAAAATCTGATTCTTTTTTTGTTTTTTTAAAGATGACATTCCTATTTAGTATAGAGAAAAATCCATGGTCTGTATAAGCCAAATTCCCAATCACTTAAGCCTTGGGATGAGTCTGCAAGGGTCAAACTTTATCCACCTCCTATCCATGCAGTGAACCTACAGAGTCTACCCACCTTCAAGTTTTAACAGAAGGCTAGGTTGATCCCACCAATTTTCATCTTCCTACATTCTACCATTCAAGACATCTTACAGTGAGAAGCTTTAGAAGTGAGTACTGTTGTCAATGTGGGGCTCACTCATCACTGCTAGTCTGCTACTCATGGGGGTGTCAGGATAGGAAGGCCTTATATTGAACTCGGGATAGGCCAAATACCAGCTTGATTAAATACTCATAGCTATCTCTTTTAATAGTGGAATGTATCTCTCTTTTTCTGGCAATGAATATTTATTGTTAATTCAATGGTGAACTCCAATCATGATAAAATTTGGAGCAGTGTGAATTGAGGGGTGTGTGTGTAAGGGGGCTGGCCGATGATTCTTGCAGAAGATATTGCGCCTCAAACTAAGACAATTTAACCGATCTAAAAACAATTCAATTATACCCTTAGATAAAGTGCATTTTTGGACACTACAGAATGGAAAAAAAATTTTCCCCTAAAAAAAATCCAAGCTTATCAATCGTAGAACCTATTAAAATGTAATACCAACCAATTCTTTTAAAAAACACTTCTTTGGGTTACTGTTTTTTTTTCTCTTTATTTTGGACATTTGTATAAATGTATGCAATGTATCTATTGGATCTATAAATAACCTGTATAGCATTGTACAATTAATCTTAACCTGTATAGCATTAAACAATTAATCTCTTGCATTAAAGC
>BMK_Unigene_043492
GCACTAGTCACTGCACGGTACCTGAAGCCATCATCAAGGTGCCAATAAATGACTGGTGAAAGCTAACACTATTTGTACAACTAATATGAAGGTTAGCCTCAATTCTCAGAGAACTGTAAACAATGATCTGAATAAACAGGATTCTGGTTTTGATAGCCAATCAAATGAAACAGATTAGTTACAGCAGAAAATAAAGCCAGGGGTATTTCATATGAATTAGCAATGCCCAGTTAATCTCTCTATTTAAGACTCTCACATTCTAGACTCATCATTTTTAGAAGGCTGTTTATTTTGGGGTTGCAGGCTAAAAAACATGTACTTGTTTCATTTGGTGTTTCTATTCTATTTAAGACAGACATTCAGACAAAAAAGCAAAACCTCTCTGTTGAATACTGACACAGATTACACATCAGAGATAGGGTCGGCCAAACTGCTTAAAAGATGAGTAGTTAAGATTAGATTTTGAGGATATTATTATCTTCACAAAAAGCTGAAAATCACAAATGATTTTTCTTATATGTTTTTTTTTTTTTTTCCGTGAAGAATATCTATCCTTGGATTTGACAAATGAGAATGGAAGCCTTACTTTTGCAGGAGTACTTTAATCAAATTAATTCAAGATATTTTCTACTAGCCCAGTACTGAAAGTAAGCAAAACAAAAGCTAAAGATGAAGCTGTTAGGAGGTTTAAATTCATGCACAGTAACTATTGCAAAAATAACATAGCTTGGTGACTATGGCTGCAATCAAAGACAGACTTAAAAATAATATATCACAGTTTTCTGTTGAATAAATTGTCATTAGTCTGGAGAACAAAAGATCCAATCCATTCAAAATCTACAGAATACAGATTAATTGACAAAAAAGTTACTAGGAAAAGGGATCGACCTCCTTGGAAGGAAGTAGTTATACACAATATAATTATATTGCAGGGCAAAAAGAATTTAGCACTAAAAATGGATGACTGAAGAAGTAGCACACACAAAGCCTACCCCAGATTAGATATGTGTTACAAGGCTTTAAACAAGATGAAGGCAGATCAATTAAGATGCATGATGCCCATGAGCATATTTAGCTAGTTGTAGCCAAATAAAGTTCTCTGAAGCTAGCCCAAGAAGAGAAATGTAATCCAACAAGTGATACAGTAATCATACTTAAAGAATGTGTAGTTTGTGGGTACCTTAGCTTTAAATCTATTTTCACTAACAAATGAGTGAGAAACCGTTTTCCTTCTTAGAAGAAGATTAATTGTATATCAGCTTGCTAGATTCGGCACCATATACTGATGATCTACAGTAAGGTCATAAAGCACACATCATCATCATCAAAGCCTT
>BMK_Unigene_043493
AACCTATCCAGGGCCCACATGAAAGAGGGATAGTCATTTTAATCGGTTTTAAGTTTTAACTTTCTGTAGGTGGGCCCCACTGTGGAGCTCGCAGATTGACAAGGGTTTTAACTTTTAAGGTACACACGTGACTGATTGATAGAAAGAGAAGAGAACCCTAAAAAGGGCTTTTGTGGTTTTGCCCTTTCCGGTTCCCAATTCCTTTTATGAATAACAGAGAGAGGGAAGAGAAGAAAAAAATGGAAGAAAAGGTAGAGGGAAACGAAAATGGAGAAGAGGGAAACAAGACTAAGAAGAGAAGAGGAGGAGGAAAGGAGTAGGAAGAAGACGAGGAAGAGGAAAGAGGAGGGGAAAGGGGCTTACCTGTAGAGCGCCAATTTGGGATGATTGATGACGGCAGGATGTTTCTTCCCTCTCTCCTCCTATTTCTTTCTTTCTTTTCCATTTCTCTTCATCACATCATGGTGCCAAATGATTATCCAACCATCATTATCTTTATCCAACACCATCATTATGATCACAAAGTCCCAGGGATTCTCTCCATACCATTTTCAAGACTATTCTCCATCTCTTCTTTTCTAGATAAGCTTCTTTCTTTATTTAGGTTAGGGTATTTTGGGTTTTGATTAGTAATTGTCTTAGATGGTTCCTAAGCATCTTATCCTTTAGATTATGTAATTAATTTAAATGGGTTTGGTTTATTTCTTAGGATTTTAGTTTTTGAGCTAGGTTTGGGATTTTGGAGTCTCACCCAAAGCAAGACAAGTGGATGTTCATTTTATGAATTTGATGTGCATGGATTATTCTGATTTACAGCTTTGAAGTCAAATGATTTAAATAGATTATATGATTTCTAAATTGAATGGAATGAATAAGTATTGGGTAATGGAGCATGTTTATGAGATATGAAAAAGGGCTTGGCCATAATGAAATGTTTATAATCGGGATTTACAGGAATAGGGGTTGGAACTCCCCAAAAAAAACTGAAGCTCTAATAGAGCTCTAATTGAAGAATTCTGGGACCTAGCGGTTACAAAGCCAACATTTGGCATTTTCACAATGTTTACCCCGCAGTCAGCTCACTGTGACTTAGCCGTCAGGCTAACTATATGAGACCTATTGTCCAACTAAAATTGGTTCTTTTTCATAGGATTATATGACTTTAATGGGAGCCTTTGAACCTTATATTGGTGGACCTTTCACATCTTTTAATGGAATTATTATTCTCCAATT
>BMK_Unigene_043494
CCTTTCTCTCTCTCTCTCTAAAAACACATGAAATGGAATGCAAATCTGTCTCTCTTTCTCTCTCTCTCCGTTTCAGTGGAGAGGGAGAGAAATTTCAGAGCTTTTGAAGCTCCCCAATTCGATCTTACTGCAAAAGCCCTAGATTCGGATTGACGCGTGCTTCTCTGTAGAAGATGACCGGTAGCATAAGCGTCGCGAGCACAGTTAAAGATCGATCGTACAGATGAGAAAATCTTCGTAAAAATTGGATCTTTCGGCTCCACTAGTGATCTCCCTATCAGAACGTTCATTTTGTGGGTTTAGGCATCTCATTTGTAAAAGGATGGGGAGATTCCATCTGCTTTGTTGATTGAACTAAAGAGTGTTTGAATATCTGTTTGAAGGGTTAAAACCCTAGATGAGTAGTGATTACGTATGTTTTGGTGAGATCACCTTGATCATCTCACCTGTCTCGATCTCATGCTCTTTTTTTCTGCCTGAAAATTTAAATTGGTGGTGATTTCTTACTTTAATGTGTCTGATCAGCCGTACATGATTCCCCCCTGTAGAAGCAAACCTCAGTTGGCTCTGGTTTAACACTTGGCGGGAAACCCACTAATTTTCATGTAGAGAAGCAAATGGGTTTGCTATTTGGTGGTAAATCCTCTCCACTAACTTTAAATTTGTTGCAAGATGAGAAAAATCGTCATAAAAATTGGATCTTTCCGTTAATAAATGGTTGATGATAATTTGTAAATAGTGTGCTTGGTAGAGTAAGGATTTATCATGAGCATTTTTGAAAATCTAAAAATTAATCATTAGATATTCATGTTGCCGATTTGTTCGAAGTGGTAGGAGAAGAGCCCGTGTCACTGTGGAAGGTGCTCACTGTTATGACCTTGAGGTTGTGGGTTGAGTCATGTCACCAATGAAAAGAAAGGTTTTCAAGTGGTATTTTTGTACTAGAGCCTCTCACAATTCCTTTGACATTTTAGTTATCTGGTTGGCATCATAAAAGTGAATTAACAGTGACATTGAGAATATTAGTGTGGCTGATTAGTTGTGGTGAATACCAAAAAAGGGTTGTGTTTGTTAATCTGGTCTTCATTGTTAGACTCAGAAGTAACAGGTGATTCCTCAGTTAAAACGTGCACCTCCTCCGTATCTCCAAAAGAAAATGAGTCTTTTATTGCCAGAAATGAAAATTCCTGCGATCAAACTGTTCTAGCGGAGCAAAGTCTTGATTCATCATCATTATTGATTGGGCCAAGGCAAATTCCATCTCAGAGTAAAAAGTTTAGAGTCTTGAGATTGTTGGAAGTATATTGTTGCTTGAGTCGAGAATCTGGCATTTTTAAGACAGTAAATGTCCCCACAGCAGTAAGTTTCTATTATAGGTTTCCGGTGAGTCTGCCTCCAAGATAAAATAGGCCCGGAAAAATTGTCTATTGGACTGAAACCAAGCTGAAACTGAGTTAATTGGGTCACATCCAGGAGTTGCAATAATAAAGGGCTCCTCAAAAAGGGTATCTCGCAAGGATGTGTACACATCGAGCACCTAAGGTTCCACTGGAGCCATTCCCATGCCCTCGTTCGCACACATGCACGCGTGCACAATGTGGTGTTCAAGGGCGGACCTAGGAAATTCAACTTTGGGGGGCTCTATGTAAAAGAAATATTGGA
>BMK_Unigene_043495
GTGTGCCCTGCATGTTCTACTACTGTGAGATTTCAAACAAGAAAGTTGTGCACGACTTTGTCATATTCTATTATATTATTATTAGAGAATTTTAAAAAACCGCCTGTATTTTAGGACTGCTACATATGGACCTGCCTCTTCTTCTTGTTTTTTTAAATAACAACCTTTATTTATCTGAAAACATCAACAATTTTGGCTGGAGTCAAAGGCTGATTTTTGACCTGTTGATGGATTCCTATGTATTTTATCTTAAAAGGATCAAAATTCCCTTATATCTAACTTGGTTTGGATTGAACCCAGGGTGTTAATTCCCGCTCAATTGATCCTTTTTTTTTTTTTTGCCTTGACACCTTATGTTTAATCTGGAACAGCTTATATCTAAGACAATTTTCATTATTTTGCAATAAATATGGCGGATTTTGCCAACAGGCATGCATGTGACACTGTGACTGCTAATTATGGCAGTTGATTGAGATTTTCAGATTGATATAGGTGGTTCTTTGAAAACAAATGACATGTGGTTATTTGTAATTATCAAAAAATACATGTGATTATTTTTCATTATTATTGATGAGTTATGAATTGATGGTAATGGTATTATCTTGTCTTACCAAGTTTTGAAGTTAAAAAGAAATAAAAAAGAAAAATAAAAAGGAAGAAGAGTATGTTTCATTTACTATGCTCCAGCTCCACATTGTCATAAATCTTTTTCTATCAACAATCATGTTTCTGTAAAAGTTGATGACAAATTAAGATGGGAAGAGAAGACAGTGTTCAAAACAAATCAAATAATGGTCCACATTTTTATTGAATCAAAATTTTTATTGAATCAAAGGAAGAAGTATAAAAAAAACCAAACCATCCACATGCATGCAAAGGGCAGGTTCTACAAATTTTGAGGCCAAGAAATCGGTGAGTGTTCCTCAGGCATTTTTCCTTGCCCACTGTGACCATGACAGAACTTATGAATTTCAAACGAAAGTGAATTATGGAATCACCCTTCTAATGAAGAACATCCACTAATTTCTCGAATTTCATCAATGGGCTTTAATAAATTGGCAGGATGCTTAATTTCAATGGTGATTATGAATGTCAGGATGCTACTTTGAGAATGAGCAAAATTTTCAATGTTCATATCTATATTATAAAGAGCACTGCGACAGTAAGTGCAGAAATATCGAAAGCTCAAACAGGCCATTTATATATTTGGAGACCTCAGTGTATAATGTCACATGTGATTCAGATTACCTCCTAAAAGACTTTAACTTGATGTCAGATGGGATGAAATTGTTTGCATATTTTACTTGTTTTGTTTTTTTGTAGACAATGTAAAAACTTGTTAAGGTAAGAAAGAAAAAAGGTAGGAGAGGGCAATTTCAGCAAAATGAAGTATCATGAATGTGGAAATGAAGAGATAAGTAAAACAATTGCAAAAGTGCAGCCACTTTGAAACCCATATTGAGGTTTTGAAACTCAGACTCAGGCGACTCAATCCCCTCAAGTCAGGTCAACTCAGCCAAGTCATATCCCAGGGCCCAGAATTCCTTAGAATGTGTTAAAGAATGATAAAAACAAAAAAGGTCTTTAAGAAAAAAAAATTGCGATTCTAAAGTTTTAGGTCGTGATTTTAACTAATGAGAAAGAGTTTAAGTTGTAATAAGTGGCTGCGTTTGTTTTTTTACTGAGTTGAATGAACAGGACCTTTGATCTCTGTTAAGTTCTTAAAGAAAAAAATGTGGTTATGATCTTCCAAGATCAGTGCTAAATGACCCTAGAACCTCACTTCTTACAATATGGAATTGGGAAAAAAGTCTATCAATTTGGCCTTTTTTTCATAGGAATTGTTAGAGGGGTGATTTGAGAAAGGGGGAGAGGGTTTGACTGACTCGGTTGGTGCCAAGCCCAAGTCGTATTGTTCAATTTTTAAAACTATGACCTATATATAAAAAATGTCACTCACCATCCACCGAAATATAGAAAGATGTCAACTTCGTTTTGGTTTTCATTTCCCCATTGAGGTCATGCAAGTTCCTTTCTACATAGGAATTGCAGTTGATTAATCTCTGATGATGTAAAGAATTGGGCGTGACTAATCTCTAAGGACTTAGTTCAAATTAGTGTTATGACTGCAGATATTTTTTTCAAACATTTGGTTATGTTAGTTGCATGAATTACATGTCACCTTTTTGGTGCAGATATGGCCTCCTAAAAGCATCAA
>BMK_Unigene_043496
CAAACTAGTGCAGTACAACATCTGCAAGTGAAGTCATGTGGAAATTGATGTCATTGACTAATGATGCTAAAAGAAATGTATTGACCTAACAAAATACATGACTGGAAAAATATACAACACAACTTGTCAACTAGCAACATATATATGTTGCTTGTATAATGAAAATACATAGCTGTCTGATGAATCAAGAAGCATTGAACTCATTTCCAGTTACAATTAGAGCTTGCCAGAAATGTATAGAAAATAGAAATCTCAAAGCAAACCTTTAAATTAAAAAAAATATTTAAAAAAAAGGTTCAATCATACATTAACATTCTAAACTTCAAATCACTGGAATGCATTTGGCTGATCATTTTTTGGATCTTGGCTTTCAGCAAAAGTTACAATATCAAAGATAATAATCAGAAAAAATAAATAAACTGTAACCATGCCGATTATACTCCCAAAGGATTTCATAAATCTTCAAAAATCAAGGATCTGAGCTATATACTGTCCAGATAGAGACGAGTTTACCCTCAGATCTTGAATTTGATCTATATAATGGTTGGCAGTTCATTGAGATAAAGCTACAATAATGATGATGCTGATGACGGTGATCCCATTTCAAAGTCATTTTCAGAATATTCGATGGCTATCTTCACAGATTTTAAAAGAATGTGTTGTTACAGGATTAAAAAAAAACAGTTAAAGAAATAAAAGTTGGATAAAAAATTATCAAGAAGAGCAATGAATTATTGGGTAATAGAAGCCTGTTAGTATCTCCCATACATTTCTTGCGAGAGCAGGAGAAGTGTCCATGGGGGTAAAACACAAAGATTAGAAGCTATGGTTTTAATGTTGTAATTTGATGGTTGATTAAAATTAGAAGCTTGAAATATAGATTTCTTTCAAGAAAGAATCTGATATTCAAGTTTTATCACTTGGTAAATTTCATGCTGAAGCAACATTAGAACTTCAGTGAATTATATTAGTGGGACAACCCATCCACCATTTTTTTTAAAAAGCAACTGAAGCATATGCTTGACAAGATGGAAGGCATTTAGGATGATGCTGAGATCACATACAACAAAAGGTAATAATAGTTACTAGGAAAGAGGATGTTTCAATCAACGACATGAAGTAAATGAACTCTGTAGAAGGAAAACAGGAAGTAAAACAGAATGATAAACAATCCTAACATTTAATTGTGTAATTTAAGAACATGTGCTAACGCATATATATATATATATATCTAGTAGTCTAGTGCTCATCAGATCACTATGATGATTAAACCAACCATTACTGTCCTGCATCAAAATTGTTATGAGAGTAAAATTTGTAACCACATCAAATTGGAATAAGAGCAGCTTCTTAATGTCGGGAGTTCATTTGCACAGATCCAAGGAGGAAAAGAGGACAGCTAAATGAAAGAGGAGGTTAAAAAACATGACTTGGAGAATAAAATGTCAATCGGATTTTTCGGCCACGCTGCAACTGACATTGTAATAGGAGGCAAGTCAATCAATGAACACACTCAATACCAAATTAAGGATAAAACTAATCATTCCCAAATGTAATTAGGGCATATGAATACTAAAATTGGACAAAGAACAATTAGTTTTCAAGGAAGCTTAACCAGGACATTGATTCACACTTCACAGAACAAAGCAGGAGTTGGTTGTTGAGAAGCAGTATAGCACGATCGTAGAAAAACCCATAATCTAAATGGAAATTTTTTAACCGATCTTTTTGTACCTTTGCTTCTCTCTTTTGCCATTGAAGCTTCCAGTTATCTTTAAAAAAATTCCTCATTAGGCTCCCTTGGATACCATCGCCCTCTTGTTAGAGGGTAAAGAAAGGGAATTTTGTCGATGTACTCATCAAAATAAAAAGAAGGAAATTATAGGATACTGACATAAATAGGGAGATTGGTGAAGATAATGTGACTGACGTGCTAAGCAACCAAATTCTGGCTGCATTCCAGGAAGCACCAAGATCAAAATTAAAATTAGATGGTTCAAACTAGAAACGAACAAAGCATTGCTATGTAGATAGTACCATTCTAGCCAGAGTTGATTAAAAAAGGCGTAATGAGTGTAGCAGTCTGGATGAACACGTCAAGTTTTCATGGAGGGAATGGAAGCTTGACTGTGATGTCATGTGCAGCAAGAAACAAAATATGCATACAGTTTTCAAAGATGGTCAGAATGCTAGATTAAGTCGGGGTGGCAATGCCCATCTCAACCTGCTAACCCGGACCACATTTGACCTGCTAAACCAATTGCAACACATACGGGTTGGTCATGTGTAGGGATTAAGGAAAGCATCAGCCACATTTGAAAGGGTTGGGTTGTGTTCAACCCCCATAACCAGTCTGACTTCTAAACCCATACACAACCAACAATCTTCCCCAAAAAAGGATCTTGTGAAGTTAAATGGCTAGAATAGGATCACCTAAGGGTGAACAAGGTATATCTGCATGCGGTTCTAGAACTCAACATTCACATTGTGCAACACACGATAGTCCCATATATATGAGATGGTGACATGAGTGGGATGACTTTATAACATGGATGGGTGCCAAACATAAGATGCATGGGAGATTGAATGATCTTGATAAAGGTTCTAGCCTCTAGGTAAGTGCAAAAACCAACTCCATCCAATCATCTTAACCCCTTACTGCAT
>BMK_Unigene_043497
AATCGAAATTGCTAAAAATTATGCTGCTTGCCTACTGAACAAATGGTTGAATAAATAATACAAAAATCAAATCTTGTGTATTATGTATGTATCTAATAAGAAAAGAAGGATATACTGCTACGATTGCACAATTAAAAAAGAAAAAAAAAAACTGAAATCTTGATGGCTAAAAATTAAAGCACATTGATATTATTAATATACAATTATAATAATTTATTAATTAAACCAATTTCCATCCAATAAATTCTCAGATTTGGGAGGTAACGGTATTAGCTTTTCATCTCGTATCAGTTCGATCCGATATGAGCGTGTGAACGGCACTAGAGAGACTATTTACAGCTGTGATGAGAGCAGCAAGACCTTCCTGATTGATCTGGGACCGATTCTCCTCTATCTTGAGCTTCTTCTCTTCCACTTCCAGAACGTTTTGGTGTCTCTTATCCTTCTTATCTTCACAAGCCAATAAAGTCTGAGCCAAGATGGATGCGCCTCGCACCACGCTCGAACCTAGGCTCGCTACCTTTCTACGTTTCGTACCCGGTTCTTCTCTCTCGCTGCTTTCTTCCGTTTCGGACGAAACCGTCATTTCCATTTGAGCTGGTGATTGCAGTGGTGGCTGAGATGGTGGAGGCGGCGGTGGAGGTGGCAACAGGGGCGGCGGTGGAGGAGGAGGAGGAGCAATCATAGCCGTTGATACATCCGGGGCAGGAGATTTCTGAACATTTTTCCGATTGATGACGTCGTGGAGGGCTTGGAAGACCTGAAAGAGGAGATTAGAAGGAAGACTCCTCTCCTTCCTCTCGTGCTTTTCCATGTCCCAATAGGAGGGTGATCCTCGTTCCTTGTTGGGGTCGGAGGAACACGGTCCGCTTTCGTAGTCCCGCACCTTCTTGTAGTCCCGCATGAGGTTGTCCCACTTGTCGTTGCACTGGTTTTGGCTCCGGTAACAGCCGTGGTTCCAGCAGTAGTTCTCCACCCACTTCCATCGGAGCTCCGCCGTCTTGCAGGGCTGCTTGCTGGTGGAGGCGGAACAGGTTCGGCGCTCATCCTCCAGCTTCTTGGCGGTGATGAGGACCAGGGTCTCATCGAGATTCCAGTTGCCTTTGCGGTACTGGCGGGGGAGGGAAGTGGAAGTGGTCGGAGCGGCGGCGGCGGTGTTGGTGGTAGTGGAGATGAGGAGAGAGTGGTGGGGGTGGGGGTGGTCTAGAAGGACCATGGAGGAGGAAGTGGTGGGTGGGTGGTCGGAGTTCGACATGGTTTTGACATTTGTGAAGACAGATGTGGAAATGACAAATGGGTCCTCTCTCTTTCTCTTTCTCTCTCT
>BMK_Unigene_043498
CTGAGATCCAAATGCCAATATATTTGTATGGGAAAACGGCCCCATTCATGGTGATTGTCGATTGGTGAACAGTACCCACCAATCCATCCTTACTTTTTAACCCATAACATCACTTTCCCTTTCCATGGAAGAGGAAGTGACAAAGCACTTGGCAACGTTATTCTCGTTTCTCAGTCGGACATGGCTTCTTCTACTTCTTCCCTTGAATTGCCTGTTTTCATAGACACCAACCTTGGAACCCATTTAGCCATGGCTGTGTCTCCCGACATTACAGCAGGTGATCTCAAAAGCAAGTTTGGGAAGGAGCACTATATTTGCTTTCCTAATCTTGGGGAGATCAGGGCCCACGCGCTAATGGTGAAATGTAATTCATGTTTCTACCGCATTCCAGATTCGGTTCCCATAAAGAATTTCATTCAAGGATTAAACAAGGCTTGGTTTCTACAACTGGATGCAACATTCATTGAGAATATGCAGAATCAAGTGGCACCCATGACTAGCACCATCATTACCAAGGAGGGGAACAGTCCTGGCAAACCTTGTGTAGCAAGTGCTGGAGGAATTCAGCGATTTCCACGACAGGGTTCTCTTGTAGGAAGTGAGTGTTTCAGACTCACTCCCAACTCTCTACATTCAAGTGGCTATTGTGGGAACATAATATTTCCAAATTCTTCTTTCAAGGAGTCAAGAGAATTGAATCGTATGCCTTCACCTCAAGATGATGAATATTTGGGAGGCAAACTGAGTGACTCCACTTCTAATGTTAACAATGTAGTGGATTGTCCCAAGTCAGGAAACCATGTGACATTTGAAGGTAAGAGGAATGATAATGACAATTCTAAAAGGCGTAATGAACAGTTTATGTGCCCAGAATATCAACCTGAAGAACTTTTAACATCCATACAAGGTCCGAGGAGAAAGGGAAGACTCAATAAAAAATGCAATTCAAAGGATGTAGCTGATGGATCTCCAGAGGATGTCAAAATGAAAATTCATCCATCTTTGGGTGGTAACTCAAATGATGAGAATTTATTGTTTGATAATTCATGTAAACAACATGCATCTGACTTTGAGGAGACCCAACACGGAAAACTAGATTCAGATAATGGTGAAGATGATAGAAATGGTACACTTAGAACAAAATTTATAAAGAAGGCAAACTGTTGCAAAGATATTCAATCTAGGTGTAAGATAGCATTTACAGAAGAGGGAAGTAAAGATGAGCATCGCAACAAGGGACTTGAAAGCAATGCTACAGATGCAAATGTTGATGGGCACAAATTGGTTTCTCTTAAGAATAGTTTTCCTCACATAACTCTGAAAGACCAGGGTGCTTCTCTTTCTCAACAAGCGCAGGGTGATTGCCTTGCTTCCATAAATGAAGCAGTGGGTGGGGAAGGTGTCACTTCTCCCTCAGTGTCGGAAATAATATCTGTGACAGGCATGCCAAAACGAGAAGATACATGCCAGCCCTTCATTGCTTCAAATGTAGAGGAATCCAAATCTAAGACCACCACTAGTAAAAAGTTCAGGAGACATAAAGTTCTTCCTTCTGCTGAGATGGAAGAGAAGGGGAGAAACTCCATGAGCCATGACACTACAGATGAGCATGGGGTTAATCAAGGTCATCAAGATGTATATATTAAAGCTGATGCCACTACTCAAGCTGCAGTGAAATCTCCGCCTATACAGTTCTCAGTCCGATGGTCTGCTTCACCAATTACTGAGACTCCAAGGAGCAAGCCTGAAAGAAGTGAGGTTGGAAGACGTTTCCTCCTTGCAGCAAATGGGCTTGGGATTTTGACCAGCAAGAAAAAATCACAGACCAAATGTTGTTCTAGAGTAACAAAGTCATCCTTACACAACTCATTTGCACTTGGTAAAAATGTGTTTGATATTAGCAATTTTGATGATTAAGAATGGAAAAGAGACGCTGATATTGTTGAAGGCGATTTTCTCATCTGAGACCAGTCACTGATGACAGGTACAGTTTGTTTCAGTGCTGAAGACCTGCATATTTCTTTTCAACAAATGTGATTTAAGAAAATGCGCTTGGAAAATGTGGGAAATGAGACTTCAATGACAGTGATGATGCAGGGAAATAATAGGGAGTTGTCATAGCCATCAAATATATACAAAAATCCTTCCACTGTCGTACCAAAATTATACCTACATCCAATGATAACCTGGTATTCACATATGGTAGTGACAATGTTGCTCCTGGATTTGGTTAAGCTTGGTGGCATTCGGTATGTATCTGCTTGTGGGTCTTACTCTTCCAACGGTGATTTCAGGTCTTGACTGACACTAAGTTTCAAAAAGTGTTCAATGCTTCAAACACTTGAATATAATATAGAGTATCAACAAGTGACTTCAAGAGGAAGATGTAAATGTGCAGGAACAAAAAACAATTTTGCATCTGTTATGAAAAACAGTTTGTATTTTCAATTTTTAGTAATTGATATATATATATATATATCGGTACATGAGGGAATTCGTGGATCTGCAATTTAT
>BMK_Unigene_043499
TGGGAAGGGAGGGATTGGGATGGCAATTGGTTTGTTTTGTTTTTCTTGATTTGATTTGGGAAATGTTGGTATTGAGGGGTCTTGATTTGGTGACATGGAGTAGAATTTAGGGTTTGGTTTTTCGTTTGTTTGAATTGAAGATGCGGAGGAAATGTTCTATTCTGGTACGGTTTTGGTGATTTTTGTTGTTTCATTTGTTTCTGTTACGTATGATGTTTTGTTCTTTTTGATTGTTACAGTAGAGTTCGTTACTGAGAATTTGGAATTGGGAGTTAAATCCAGCATTTGGAAGGGAGATGTTGAGGTTTTTTATTTTTTCTTCCTGTTCTTGATGACTTCTACTGTTTCATTTCCTTCTGATGTTTTGGTTTCTTCTTACTCTTTTGGTAATTGTAGTGTTTCTTTGAGAAAAATGGGAGTTGGGAGCCAGATCTGGCTTTTGGAGGGGAAATGTTGGTTGATTTGGTGTATTGGAGTTGAATGTAGGTTTTCTTTTTAAATTTAAGGGAAATATTTGGTTTTCTTAATAGTTTTAGCGGGAATTCAGTGCTTGACTTGGAGCTCCGGTGTTTGTTCTTCGGATATTGATTTGGTGATGTTTGAATGGGATGGATATACCAATCTAAGGTCTCTTAGAGACTTTCTATAGGAGAAAATTTCTGGGTTTTGTTCTTAAAATCCTTTTTCTTGTTTTAGAGATGCAGTTTTGTTGATTCTACAGATCTTTACTTGTGTTTCTGAGTAAGTGAGGATTTTGATAGATTTTGGAAAGAAATCCATGTG
>BMK_Unigene_043500
AAAAAAAAAGAAAAGAAAAAGAAGGAAGCATCATCATCGTCCTAGCCATCTGAGATTGGCATTATGAGCCCCTTTCCACTCATCCAAAAGAAGAAATCCAATATCATTACTTGATTCTGTGTTCTTGTCCATGTGTGTGAGTGTGTCAATATGAGTGTGCATGTATTATATTTAAAATACCATGCATATGTAATAACAGTAATATGTATGCCCCACCAAGACTTCTGTGAATAAATGTAAACGGAGGAGAGAGCTAAAGAAAGCACAACCAACACACACAACACAAACCCTAAACTACAAAGCCCAGCACCATACAATGCAAATAACCTGTTACTAACCAGAATCTGGAGGGAGTGGAAGCTTCAAAGGAGAAAATATGTCATTTTCTAAAGCCAGTGCTGCTTTTATGACTTAAAAGGATCAAAATAATTTCATGGTTTAGACAAGCCATAAGAGCTTCATCCTAAGTTTAGATTTGTGCGACTAAAACTTTATACAGTAAGGAAGTGTTGAATGCTCCAAAGATTGAGGACTTAGCGGGCTTATTCATTTTCATTTCCATTATTCCATATGCTGGCTTGACAAGCAAAAGTTACAAGTTAACTTGAAAACTTCTCCCACTTGGTTCTTGTAGCATCTTCTCCTGAGTCCTGACAACGTCGAAAAGAAACATTGCTAGCCCCATTCAACATAAAAAGGCGGGGTTATTTATTACCTGTCCTGTTTGCCAGTATGATTTGTGTAATGTGTACCAGTCTTAGCACAAGGTGGGTGTGAAAAGATGTAGAAAAGATTTATGCACCGGCAGCATGTGTGCATTTATTTATATGATAAATACAGTAGGATACATCACTACTTTAAGAGGTATATCACCTTGGTCAGCCAACCAACCTATACTATATTGCTATGTAAAATGAGACAAGGTGCTATATGGTGGCATGTCAGGCACAAGGCTAGTGGCGGACCCAGGATTTTC
>BMK_Unigene_043501
GATAGATTGATGTTCACACCCATCCAAAGGTTGTCACCAACCTTTTTACAAGAGCTCCAAAACTTACTTCAAATATCAAAAACTAAGTTTTCAATGCATTACATCTCTCTATTTAAGAGATAAAATTAACAAAATTCCTACTAATCTAAACCACTTAATATTAATCTAATCTTAATAACAAAAGGTTTTTTTAATAGTTTAACAAAAAAACAAAGAGAGGAGGATAAAAGGAGACAATTTAGAAATGAAATCTCTCGCTTATCTTTCTCCTTTTCATATTTTGACGGTCCCATTACCATATAGCTAGGATAAAATCTTTGTTTGGACCTACAACTGGGCTTGGATCTAGATCCGTTGTCTTCATTTGGTGGACTTGCAACAGAACATAAACACCTAAAACCACAACCTCTGATAATGCCTCCCAAAACCTGCAAATCCAGGATTATCAATAGCACTACTGTCGAAGTTTACTCTTAATTGATTCCTAGATGGAGGAGGCCAAGATGGATGAGGTGAAAGGAACGAGGGGAAGAAAAGGCAGCCTCAAACGATCGTCTGAACTGAGAAATCACAAAATTGAGGAAGAGAAGAGACACGAGTCGCTACGTTAAATTGCACCTAATCCAACAACACCTCCAAAGTAGAGGATCTCCCTTCAAAGCATCTTTTATACCTTTCTTCCCCAAAAAAAACAGATAACTGCAATGGGCGTGGCTTTCCACGTTATAGAGCCTGAGCTGCTGAGCATACTAACTTTCTAATTCCAAGCCATAAATTCCTGCAGAGTGTATGGAAGAGGCCAGAAGCAATCACATAAGAACAAACTTCCACACAGATTGAGCAATATGACAATGAAGCAGAAGATGATCAATGGAATCCGCATCTATTAAGCATATAGTGCAAGCATTGATGATTACCATCTTGCGGCGCCTAACATTATCCATAGGAAGATGCCCCTAAGAAGAACATCCAAGTGAAAGCTAGGGTAGTTGGTGGGGCTTTGATCTTATCAATACCAGCTAGATGGTTGGCAAAGGAAAGCGCCCCTGAGAATGACTGGAAGAATGAAGCAATCGTACCCA
>BMK_Unigene_043502
CCCCCCGCCCCCGCCCCCCGATGCACCAGCCCCCTACAAATCTCTCCCTTTCACCCTTCCTCATTTTTTCTTCTCTTCTTGTCTTTTCTTTCACAATCCCTTTCTTCCCTTTCTTTCTTTTTCTTCATCTACTCGCAGCCCCTTGATCTCTCTGTCTCTCCTCTCTCTCCCCCTACCCTCTCTTTCTCTCCCTGCCCATTTATCCCAGTTTTGGAATTATGAATATTTGTATCCACTTGTACAGTACAGATTTTGATTCTGGATAAGATGCATGGATTACATTTTCCTAAATCTCGAAACATGTCTAGTAAATCGCATTAATATATTGCATTGTCAATAATGTTCTCCATATGATTTTATTTATCTTATTGTCTAAGTATGTAGAAAGGACGAACTATGAACAGCTACACTCTCGATCCACCCCTGTATTTGACAGGGGGGCTGGATTGAATAGGTGGATCAATGGATGGGTTGTGCGACTGGTTTTGCAGTGGTTGGGTTGATAGATTGGATACATTTGTGGGGCTGCACACATGGATTTCCTAAGCTCTAGTAGGGAGTTGAATGATGAACTGGTAATAAGGAGTTGGTGAGTGATGGTAGCTAAGAAGAAAGGAGGCCGATATAGTAAGTTGATCGACTTGTGTTTTGGTTTTGTCAAGTTGGTGAAGTGGGTTGAGTTGTTAGGTTCGGGCGTAGGATTGGCTAGTAAAGGTGTTTGTTGGTGATGATGGATGGATGAGGAACGAGGCCATTTGATTGGGGGAATTGGACTGGAGATGGATGATGAAAAGAGGAAAGATGTGTAGAGGTGACGATGGAGAGAATGGTAGGAGGGATGCTTGGGTTTTGTTTTTGGCCTGAGGGATGTGAGAAAGGTGAGTCTGTTGGTTGCACAGGCATGGGGCGATGCAGGTTAAATGGTGTTTGACTACCAAAAAAAAAAAAAAGGTATTTCATATTTTAGTGATACTTCATGTAAAAGCATTTCCTAGCATCCTCAAAGTCCCAACATTTTACGAATAAAATGCATTTATAAACCCTATAAAGGTGGCCCATATTGTAAATCCTGTAAAGATGGGCCCCACGTTCTAATTCCTAAAGGTGAGTTCAATTTTGTAAGTCTAAAGGTGGTTCCATGTACAACGATTCTCCCCTAATTTGTAATTCCTATAGGTGGGCCCACATTGTAGTTCCTAAATAGTGGGCTCTTGTTATATTCATGTAAGAGTGGGGCCTACTATTTTTTAATATTTAAGATGAATCGATGAATATTTATAATAAATTTAAATTCAAGGTTGTTGCCAAATATGGTTTTTTTTTTTTTTTTTT
>BMK_Unigene_043503
TTTTAGGTGGATCCGATCCTTCTCCTGCTGTGATGTATCGTTTTTTTTTTCCTGATGATGTGGTGTCTGATTTTTGAAGATTAGGGTTTTTCAACTAATCTAGGGTTTTAGATTGGATCTCTTCCTATCTTAGTTTTTTTTTTTTTTAGGTTAAAAGTGATCATCTTGATCATGGCGTTGTAGAGCATGCATCTTATTTTTGTTTGTTTGGAGCTTAGATGTAAACAGCTTTTCCCATCTTGCTATCATAAATGTTTATTGGATGGATGTTAAGGGTTGAAGCTATAATTTTGTCGCGCCGCGTTTTGCTTTGTGTGTGTGAAGTTGGGTGGGGGTGATTATCCTATTTGCAATTTGTTTCAATGAACCTTTCAATGATAGCTCCTGATCAATCATGGAGCTTCTGAACAGTGATTTCTGTCATGCAACAAAGATTTTCATTGTGTTTGAGAACCCACGCGATGTTCGAACTCTATATTGAATTATCTTTAAAAGAAATTTAGATAGTAGAGTTTGTGTAGCCAGCTTGGATGCTCTGGCAAAAACTATTCGTAAAATGAATTTTCTGGGGAATGCTACTATGTAAAATTCATTCTACTGTTAGTAAACATAGTTTATCTGATAATTTACAGTATTATTCATAAATTTCAAGAGTGTAATGTGAGAATGCATTTGTGGTGTTGTATTGGTACATGTTTGTTAAATTGTCATACTAGTAAACAATATTAGTTTTTAGAGAGGGAGATCCATAATTGTAAGATGTGTGAATGGCAGCAACAAACAAATTGCAGTGCATGCATATCTATTTTTATTATTTCTGCCATTGTTCAGCATTAAAATCTGAAAGGTGGTTATCATTATTCATATCTTTTCTCTTATAAAGATGTGTTAGAGAAAAAAACCTTACATCTTTGTCCAAGTATAGTTATGTTACAAAGAATAATATACATTATTAAGCAAACTGGCCATATTAACATCAGCCATCTCTTTTCTTTCATAAAAGAGTTGTCAGACAATAAACCTGACAGCTTGGTTCAAGTAATCATGTTACAAAGAACAATATGCATGCTTAAGCATGGCTTATGCAATTAGGGATCTGTATTGGTAACCATGGTTTTAAAACAGTGTCACTAAGCAGTACAAGTGACTCGTTGACCAAAGAAGTCCATTAGACTCAGCTGAGCTCGAGCTACTTGTTAGGTACCGAATCTGATACTATTTGGCCAAGAATTTCTAACTCTGTTTATGTGGTTATTTTAATAGATACCAGAAAAAAAACAAATATACAATTGTATACAAATCGGAAGATGTTGTATGGGAAAAATAGCAAACTAAATTATGGGTGTGGAAAACCTCATGACAAATAATTATAATAACTATCAAGAAATGACGGTAATGTGGTGTGAAAATTTGGGGTTTTAACTGAGATTTATGTTTGTTTTAGGCAAAACAACTTTTGTCAAGA
>BMK_Unigene_043504
AGAGAGAGAGAGAGAGTCCAAAAGTTTTGCTCTGATGTTATAGAACCATGAGACATTATAAGAGGGAAATTCTCAAAGGACAAGAAAAATGAGCACACAAAAAACATCACTGTGATAATAAAAATTGATCAAGAATATATTTCTAAAGAAATTGTGAGATCCTCCTTTCAATTTGTAACTTGGGAATTGATGAGATCCATATACTGTAGTCCAAGATGGTTATTTAAAAGTTACGTGTCAATTAATAACACGTATAAGAAGGATTTATAGGATAGGGTAAAGTGGCAGCCAATACTATGAGATGTGTAATTTGTAAATGAAATGTAAGCAGCAGCCCCTGGAGAGTGGCACTAGTGGTTAGAGAGAAGGAATTTTGCCTTGAAAGGAGACTGCCCCTCAGGAACATTTAGAAAAGTCCAAACGAATCTGTAGATGCTTTGGCTAAATCAGGAGATAACGGGGATTCACTTCCCATTGGTCTTTCTTTTTATCATTATCATTCATAGCAGCACATTCCATGTGGCTTTTGTTGATGTCTACATGGGTTACAATACTCTTCTGTAATATTTTATAATCACTGTTAATTTTGTTCTTTCTCAATGAAACTTCTTACCATCCATTCCAAAAATCAAAAAGAAAAGGTAAGAAGCACTTACAAGAAAAAGTATAATGCCCAAGAC
>BMK_Unigene_043505
AAAAGAAAAAGAAAAAGAAAATCTGCTGAAGCCCTGAGAATTCCCATATTACCCCAAGATTTGACATCTTAGAAAGGAAAATATGCTTTGCAGCAGTGCATTTTGACTTGAAAAATGAGTGGATTTGACAACTCATTCCATCAACTTAAAATGGTTTTTTCCCTCCAGATCAAAGGACTCAAACCAAAAATATATAAAATGGTTAATCTTGTTCGTTTAGGATGCTTGAGAGGTTAAATCTAATAAGGGTCATCGCCCAGTGCGGGTCCCGCTGAAGTAGGGTCCTGGGAGGGTCCAAACTGGAGACAAACCTACCCTTTGGCTTCTTTTTTTTTGCACAAAGTGGCTGCTTGCATTATCAGACTTTTACCATTGCAATATTGATTTATAGACTATGGATAAAAAAATGATTTACAAAGGCAATAGACAAAAGGAGAGTTTAGTTCAAAAATATAATTATCGGAACAAGAACAAACATATTGTTTAAGTTAGAAAATGATTCTCTATTGTCACTGCACCACACATACAAAAGGAAGAATCAGTAACAAATAAGAGATAAAACTTCCATTTGTTTATCAAGTGTTCATCTACATCGGCGGGTGTGGCTATTCACATTCTACTCGTCCATACATTCCTATTTGATGCTGTTTTATGCTGCCATCACTAAAGAATGTCACTTCTCACTAGATTCCAATAGTCTTCTAGAGTTCTAGTTCTCCACCTACCATCTTGTAACACATCAGAACTCTGAACATCCAAAGTGTCCATGAACAAGATTACATCGTGAAATCTGAACCCGGTGGTGGGATCCATGATTATTTCCCAAACACGCCCAAAGTTGAATCCTAGATTGAATGCTGGTTTGTTAATATCTTTGTCTTCCACTAGGCATAAATACCCACATCACAATCACCTCATTGAAAAACTCAAAAAAATGGTGTCTTAAGGGTTAAAAAAAAAAACATTTAAACTTAATCCCATTCCTTGCCAAGGCTGACTGAACAACTAACAAAAACTACCCCATCAAACCGCCTAAGAATTTTTCATCCATAACATATAATTTCATAGAAGGAAATATTTACAGAAACAAATAACAAAGAACTGTAGTGTGATAGATTGGTAAAAGAGATCACATTCCTAGATAAATAATCACAAATGCACAAAACCCTTTACTACAAACTCACAAAACAATTCATGACAAACTCACAAAACAATTCATGATAAAAGGGGAAAAAGCAATAAGATGAGATTAGAAAAAATATATACCTTGGGGAGCTGTGTCCTCTTCT
>BMK_Unigene_043506
GGCTATCTTCCCTTCCTTCAAAGGTATTAAAAATTCTATTTGTGGGACTTCTTATCTGATCAGAAAGTTGTCAGCAATGGTAGTTTTTTTTCTGTTTGTTGTGTTCTATCAATCGCGAATCATAGTAGGAAGGCTTAATGGTAATAACTTGTTTGATTTCATGAGTGAGAATGCATTTAAGCCGATCCCATATTAAATTTTGGGGTGTGGGGATTGGGTTTGATCCAGCTGTTTGGATTGAGGAAAAATTGTCCCACAGTGGATAAGTGGGTATCTAAAGTTTTCGACTTTTCGGTGAGCCGAGTTTGTTCATTTTGATGGGTCTCCTACTGCATAGACAGTGGATGTGGAATCCATTGAGTGCAAGATACTCGGTGGAATATTTTCCATGTTGACTATATTTACTTTACTGCCCATTTGACAGAGTTGGATGGCAATGAATGGATGATTATTATTTGATGGGGATTGCAAGCTTAAGTTGTGCTGCACCGGACTAGTTGCCGGATCACCGAAAGGAGGTCCCAATCCCTTATGCAGGGAATGCTGGCCCGGAGAAAATCATTGGTCACTTGGATGTGCTCAAGAAACCCAACCAATGTCCCATGATGTTTTCACGTTTTCAGTGAATTTCTTAATGCAATGCAAACTGAGAAGTTCTACTGATTGTGTCAATTCTTTGAAAATTGATTCTCCTTTTGGCCCCTCCCCCTCTTTTTTTTTTGGTTTAATATGCCCAACTTGGAAATCCTTAGTCCTAACATTCATCCAAAATTCAAAGATTCCTTATTGTGATTATTATTTGAACTCTTGACAATATCTATAAGAATGCCAATGTCAGGATTTGAGGTGTGTTTCCCTTCGAAGGAAAATTGATGTCAAGAACCCAACCAATTGAGTTGGTAAAGCAAATTGAGTACACTGGTGTTGAGACCAAAATAAGAGTATTAGGTTCACTTGGAATGCATGGATTATTATATATGGACTTAATACAACTGCTTCAAACTAGAACCCTGCATTACCTCCAGTCAAATATCAGTTGGAATCTGTTTGTCATGTATTGATTTTATTTTCTTTTGTGACACATATGCCCTTTCATCAATGCATATGATTTGATCAACCACTTGTTGGTCCCATTGAAAATTGTCATCTAAATGGAACTCGGTGTCGTCTGACTGTTCCTGGGAAATCGGAGAGAGAATCTTCAATGTAGTCTGAAATAGTGACATTGCCGCATGCCAAAATGCATGCATACTGAAACGTCTAAATAAAAATGGTGGTTTCTGTCCATGCTCATCTTTCATAAAGATTATCCTCAGTTTGAAGTATCTATCACAGCAGCAAGTGTCTGAATCAACTTTCATGCTCACTGACACAAAGGAACACTTTTCCTTTTAAAATTTTCTATCCCACAAATATTCCACTCATTCTTGGAAGGCTGTACGGTGTTCAATCTCCATTAAATCTATCCATGTTGATTATTGCCATTGTTTTTTTATGATAAGGGTTTCCCCGCAGTAGATAACCTGACAGGACTATTCCCCTGGCTGCATGCATGAAACCTATACACACGTGCACTGATGAGTCTAGGTTTGGATTCAAGCCCATGACATGGGGAGCAAACCCATG
>BMK_Unigene_043507
CCTATTTTTATTCACTATTGGTACTCAAATGACAACAGTTTGTGTTGTTATTATGAGAGCGGTTGATTGGGCATGTGACATAAAGTATAGTTAAACAGCCCCATAATAATGAAAATCTATTATTACATTAGTTATTTATAAAAGAACAACCTAAGTCAAATATAACCAAAAGAAAATTAAATGGGCGGTTGATATGAAAAAGATTGATTTGGTACTTGCATGCGCACATTCGCACTCGTAAAGTATAAATCCTAGAAAGTGAGGATCCCATGACCCATCTAACTCTTCACCTTTTGTCCTTCTCTCCTTACACCTTTATACTCTACTTACGTAGAATACATTTTCTATCGATCAGGCGCACCAAGTGTCCTTTTCTTTTGTAGAATACTGTAAATTCATGTCCAGAGAATTTGAAACTCTTCAAATGATGTCCCTTGCATGGAATTCCCAAATCCTCCTCTTGGAGTGAGCATCCACGTTGCTTATAAATGCCTTCAGCCTTCAAACTAAATGAGATTTCATTTGCATGATAGATGTAGGTTCCCACCTGTGCTTGCTTCCTTTGCAAAACTGAATTTGTTGAATGCATACTTCACTCAATGTCTTCCTCTCTGCAGCGATCATGTACACAACAATGTAACAATAACGAATGGCTCCAAAATTAAGCAATAATGTACCACAGGAAGAGGTATAGTAATAAAGGGAAACAATATCAACTACATGAATGATATTTCATAGAAAATGCGGCCAATATCTAAAACTGTAATTCTATGAGAATTAGAAAATTATTTAGAAAAAATAATATGCAAGGTAAGTTAACCGGCATTCAATGTAGAAACAAAATTACTATGAAAGAAACGCAACAAAAATAAACTTAAAAAGCTTACCAATCATCAAAAAAGGACAAAAAAAGGCATCCATGAAGCAGGCAAGATTAAACCCACGCAAAACTCAATTATAAAAAACATAGAAACCCACGAACTCAATAGTTTACGACCATCTAAATGAATAATTGGTCCCAATTCACAGGGAAAAAATGATAATAAGCACACAACCATCTTTTTGGTTCTACATTTGCTCGAATAAAATGCTTAGCGATGACCACGTGTTTAACCAAAACATCCCCTCTTTCTTCAAATTCCTTAACCTATTTGTTGCCCAACTCATTCATCTTTACACTGATGTAAGGGACAAGAGTAGGAGTGGGTGACAGAAGATCTTCACACTGTAATACATGTTAGCCCTCACTTTATGAAAGGAAAGAGATATATTTGGCCCCACACTTAAATGATCCAAAATGAGAGGGATATCTCTATTAAAAAACTTCATGCTTCATTCATACATTAAAGGTATCATTCAAATTTTAACACTAACAAAGAGTAATTTATATAGCAATATAAAATTTGATTTAGAAGAGCTAGGAACAAAGAATCAACATCATGAAGTATCTAAAAGGGAAAAAACAGAAAGTAACAAATTAACACCTTGAGATAAGACTCTAGTGATGGAGAAATACAAGTAAAAAAAAAAGAAAGATAACATTCATAGTGAAATAAAAAAAAGCAATCTTGCAAGGGATTTTGAAGAGCAGATCCACCATTATCCATGTTAACGCTTAGTTATACTGTGAGATGCTGTGTGTTCCTAAGTGAGGTTACCTTTGATGACTTCAAATCACTGGAAGATAGGGTCGCAAATATGGACTTTTGTAGCCTGGACGTAATCTTCATTGGATGATTAAGCCTAGTGTTTTATACAATCATAGATCCACCATAAAAGGCCAAAAAAAAAAGGACAAATGAGTTATAGTTTAGCCATCCATGGCCAACCCTTGATGGATGGCTTTGAACGACCAATTAGGATAATAGTGGGCACTTGATCAAACAGGAAAAGGAAAAATAGTGTCATGTTGGATTAATCTAACGGCAATGTATAAACATTAATTAGCAGTGCAAGTTTATACAATTTCGATACATCTTCTCATTAGTCTTTCAGCATGCAACAAAAAAAAGATCTTAGATGATTTTAGAAGGTGAACTAAAGCCAACCTGGATTACCTGGTTATTAAGACCTGTTTTTTT
>BMK_Unigene_043508
TTTTTTTTTTTTTTTTATAGTCTTATTCTCCATTTAGTTTTGAAAATCAAACTCATATTTTGTTTTCTTCAAAGAATGGAATTGAGTATTGATGTATGCACAGGAGAATGGTGGATGTGGTTGTTGGCATTCTCTTGGACAAATTGCTGAAAGTACTTGAAAGTGAATGGCATTGACAACTCGCATTAGGTGAACACTTTAATAAAATGAATGATGAGTTACTCTTTATGCGAAGCTATCTCAAGCATGTAGAAAGGGTGAGGAGAAAGGATCAAACTGAGACTCTCAAGACAGCAACAAAAAACTTAATGGAATTAGTATATGATGCTGAAGATGCCATAGCAGACTGTCAAAATAAATTTGCCAAACAACATAAATGCTGCCTATCGAATTATTTGCGGTATTGCTCTCCAAAACTCTTAAAATTTCGACATGAGAAGACAAAACGCTTGATAGTAATAAATCAAGAAAAATGAAGAGGTTAAGAAGAGTATAATTTCTTATTTAAGTACAACTCCTACGCCTACAAGGAGGGAAGAAGGCAACACTTGTCCGTTGAGCTACCCCATTTTAATAAATGAGGACAAAATAGTGGGATTAGAAGATGGCGTGGACATAGTTAAAAGGTGGGTGTTAGAAACAGATGAGTTGTTTACTATGATTGGAATAGTTGGTATGGGGGGAATAGGCAAAACCACACTCGCTCAGAAAATATGCAGTAGCGTGATTGTAAAGCACTCTTTTAAATACATAGAATTTGTTCCTGTATCTCAATGTTTCAAATTTGAGGACCTACTCATAGAGATGCTTAGAGAAAAGATTGCTTAGAAAAGTTCTCCCAGTGGAAGACAAGTTCATGAGCTATTGGATATGCTTAAGAGGGAATTAGAAGATAAGAAATACTTATTGGTTTTGGATGATGTCTGGGAAACAGCTGAGGGGATGTGGTGGGATAGTCTGGACTCTGTTTTACCTAAAAGAAGTTGTGGTCGTGTCATTGTTACGACAAGGAAGTTGGAGGTAGCTGCCTCTATGGGAGTTGACCAAAATCACGTACATGAAATCAAAACTCTTTCACATGATGATAGTTGGTCCTTATTTACTAGAATAGCATTTGCAAGGACTGGTGGTAAGTGTTGTAATCCTGATTTAGAGCATTTTGGTAAGGAAATCTTTGCAAGATGTGAAGGGCTCCCTTTGGCAATCACAGCCGTGGGTGAAATGATGCTTGCAAAAGGTGATTCAGTGCATGAATGGAGGAGAATATCAATGCACCTAAAGGACGAGATGGCAGAACATAAGAAAGGTATGCTGGTAAAGTCAAGTTTAGAGCTCAGTTATGACGAGCTTCCTTCCCACCTAAAACCCTGTTTCTTATGGTTTGCCATGTATCCAGAAGATTTTCACATATACATTGATGAGATTATTGGCAGGTGGATTGGTGAGGGTTTA
>BMK_Unigene_043509
GCTTCAAAATGAGATTTGTCACATTTCAAAGAGGGTGGAAAAATTAAGATTTAGAGCAGTAATATTAAATGTTGCAGAAAAATCAAAATTTAAAGTAACAAAAGTATAAATGTTTACAAAGACATTATGCGTAACTTGTATGGACGACTTGATGATGCAACAATGAAATTTTGAATTGCTTTTGATATAGTGGAAGAGGTCAACTACATGAAATTAAGATTGATTAAAAAATACTTAATTCTTTGAAAATATTAGTGGAGTTAATATACAAAGATATTGAGCAGAATTTCTGGAAAAAAAAATGATGCATTCCTTTACTTGTACCAACAACATGAACTTGAAAATGTTGAATTTAGAAAGGAGCACACATCAAATGATTATGATTTGGACACTCTTCTCTGCAGTGTCTTGAAGACTCTGGATGAAATATAGAGAGTAGCTGTAGATCTTGAAAATGTGATCGACGATGTGCTTAAACGGTCACACGTAGTACGGTACAGCCACAAAACCATATTGCCTTGTATCAGGAGCTTAATGGTGAGAGGTATCAACTGGATGGCGACCTGGGGTAGAACTGGTCAAACTATTAAAGAGGTCAATAGTCTATAAGAGAGATGAGGCATATTCACCAAGGATTTGGAATGACAATACAAGTTATACTGGAACGAAACTGGTTGATTGATTGATCAGAAAAAATCAAATAGCTTGATTAACTTTGTAGCCTACTAAGGTGAACAAATTACTCAAATAGCTTCATGTTTTCTCAGCCCCTTTTATGTTTATATGAGACTGCTACTTGTTATCTAGTTTCC
>BMK_Unigene_043510
TCAAATCCAAGTTTGTGGCAATTCAAGGGGCAATACTGTGAGGGGATATCCACTCGATCATAGGTGGGCCTGGTGGCCCGAAAAATGAAGTGGACCACATAAGAGATCCATTCACAAAAGTCTACTAAAATTAAGGAGTGAAGGGCAACAAAGAAAAAAAAAAAGGCAAGCACCTTTCTTAAAAATAAAAACCCACTAGAGAAGGATTAATAATCAAAATCATTCACTCTCATAGTGAGAGAAGGGGCCCACCATGCACTTCCCTTAGATAGACCCCATCAAAGCACCTCCTACCACCTGTACATCTAACCAACAGAGATATTATAGAGAGAAAAAAAATTAGTCATGCTCATTTGATCTCGAAACAAATGTATGCAACCGATTAATCTCTGCACAATCCGATTAATCTCTGCACAAGACATGGACATTGTCACGAGTGTGAGGCCCACCAAAAGGCTTGCAGTGTCGCGTCCAATAGAGCTTTAGAACAGCCACCTCTAGTAAAAATTTATTCCAGCTACCGCTGAACATTGAGCAAAGCCTTCGCTTCGAGCTGCTCCTTGAGCAAATCCTCGCTAGTGTACTCCTTCAACAGCTCCATCTTCTTCTTCTCTAAAACCATCCTCTCAATCTCCTTCTCATCCGGTAGCGGCACGTGCACCACAAACTCCTGCTCCTTCTTGTTCTCCTCCTTCTCCTTCTCCCTCCTCTCCTCCTCCACCACATCCTCCTCCCCCTCAAACAGTATCTCAGTCACCCCAGGCGTCACACCGGCAACTTCCCCGCTCTTCACCGCCCGCTTCGCCTCCCTCTTCACCTCCTCCAGCCTCTGCCACTCCCTCAACTTCTCCGCCCTCATCTCCTCCTCTGCCGGCCCCTCTAGCTTCTCCAGAATCCCGTCCTCATCGTCCCTATATCCGTAATAGCTGGCGTCGATCCGGCGGAAGATCTCCCACCGGGAGGGGCGCTTCTTGGGCTCGGGAGGCTTCTCGAAGAGCTCACGGACGCCGGGGAGCTTCTTGGCGGCGCCAAAGTAGCGGTATCCGGGGCCGCGGCCGCCGGGATTGGGGACGTCGACGATGTTGCCGTCGAGGTCGGTCATTTTGGCAGAGTGGCGGGTGTAATTGGGGCCGCCGAGCTCGAGGATGCGGCGCTCCCAGTGGCCCTTCTCGCGGATGAGCTTGTTGATCTCGTCATTGAGGTCGCGGAGGCGGTGCTCGCCGAGGCCCTCGTTCTGGATGTCGGCGACTTTCCGGCCGATCTCGCGCATGATCTGCTGGCGCCACTTGTCGGCCTCGGCGAGGTCGCGGCACTCGGAGGCGAGGAAGGGGCGGCGCTCCTTGGGCTTCTTCTTCTCTTCGTTTTTGAGGGTGATGAAGCGATTCAGCATCGATTGGGCTTTCTCTTCATTTCGAGCCATCTTCTTCTTCTTCTTTCTGATGCGATTTGGAGTTGGGGGAGAGAGAAAGAGAAAAGCTTGCGGAGGAGAAACCTGGAGAGAATGGGAGGAAAGAGAAGATGGTTTTGCAGAAACAGAAACCCTACACACTATAGAAAGAAGAAGAAGAGGGTGGAACGCAGACAAAAAGATGTTTGAAAGAAGAAAGACTGGGATTTTTATTTTTATTT
>BMK_Unigene_043511
GAAGTTCGCTGCCCCTGGCAAGGAGTTGATCTTGGCTTGAGAAACCAAGGAAGTTCTCTTCAAGGGGAAGTTCACCACTGAAACTACCATGGGCTTGGTTTCCCATTCCTTTCTCTACTGGAGTGACTGCTGCAATGTTCCACACTTCTTTAAGTGCCCTGGCCTTGAGAGTTGCTGCCCCTCTAAGTGCTGTCGCGGCTGCAGCAGTTAGAGTCATGATATCACCCGCATTCTTTACCTTCACTGCAGAACTGACAACAGAAGCAAGATGCTCGCGCTCTGCCCCGAGTGTCTCCGCCATCTCCACGCACTGGGCGGCTACCAGAGTCGCAGCTGAGGCCATCGCCATATTTGTCTTCGACAATTGATCATCCTTGCTCGACCCTGCAGCCGTCGCCGCAATCGCTGCTACTGCAGCGGCCACACCTGCTACAGACACAGCAGCGTGTAGTTGAGCATTTTGGGCCCTGGCCTCTTCCTTCTTTTTCTCCTTCCTTTCCTTCAACCACCTCCCCACAGTCTTCCCTCCCCCACCTCCTCCAGCACCACCAACGCCACTGCCCCAGTACTCAGTTTTGGCTGTGTTGCTTGCGCGGCACAACTTATGGTCCTCTCTTTCCGAGGGAGATACGGGAGGGCTCTCTGATGTTGAGGACCCACAGCTCAGTCCTCCATTCAAAGGGCCACTGGTACTGCTGTGAGAGAGCCTTCCTGAAGTCACTTGCAATACATCCTGTGACTGCGACATTATCTTTTCCATCACGAGCTGCGAAGTGAAAGAGGAAGCAAAAGAGAAAGGGTTCCCGGCGGCCAAAGCTGCCTCCTCGGCCTCCTCCTTCAAATCTTCAGGTATGGGTCCTCCTCCGCTCGCTGTCTTCCGGAGAAGGGAAGGAGGAGGAGGAGGAGGAGCTTAAAAGAGGAGGAGAAAGAAAAGGAGGGGTTTTGCTGTAAGGGTTTTGGAGAGGCTTTTGGGAGAGAGATGGTGATGCGATTGGGATTGGGATGAAGATTGGATTGAGATGAAGGAATGGAAATGGGGTTCGATGGACGACATGGATTGTAAAACGAGGGTTTTGAGAGAGATTTAAAGAAGTTGGGATGAGTGAAAACCAACGACATGTGTGAAGTTGATAGGATGAAGGTGGTGTGGTTCTAAAAAGACAAGGAAAGGAAGATGTTGCAAGTGCATCTTTGAATAATTTA
>BMK_Unigene_043512
CTAGATCAGTTTTTTTTTTTTCTTTTACTCCTGAACAAATAGACATAGCATGTTATTTTAAACTGATTCAATTTTTATTTGTGTTTTATCCAACAGAGAGTGGATAGAATCACTAAACCACAAAATATTCAACAGTTTAGGGTCAAGCATTTTGATACATACATCAATTAAAAAACCACAAATTCGGTTCTGGATCAGAGACAAGATGTGGGGATAATGAGTATATATACTTGGATAGATGGGTCTCGAAACAAAGATATCTTGACATACAATTGAGGTTCTTAAAACTGCAATATAATATAAACTCCGTATACTCTCAAATAGAAGATTAATATCTTGTGGAGTCTTATGACCTATATTTTAAAGCACAACTACAGTCTGTTCCGGATCTGAGGAAGGTGGGAGCACAGAATGATGCAGATACAGAACTGGAGACTTCCAGATTCAATACGCATGGATCTGGATACGGATCCAAATTTCTTCCAGATTGGAAAACAGGTTCCATACCCACTTTTTCTTGGATTGGAATTGGATGCTTCATGTATTTGGGAAATCGAATGCCCACTGGCATCCCTAGCTATGACTGATGAACACTACATATAACAAACATGTATCGCTTGTTTGGACCTCCAGATATGCCCTTTGATACCACTATTTTGAGCCGTGCTCTCACTCCCAGTGGTATGATTTGATCCAAAGGTGAATCTTTCTTGTCTGGAAACCATGACTAGGACCTTTCATAGGGGAGGAAGACAACCAATTATTTTCCCTGAGGTTGGGTGGACCCACCGTACAGATTTCACAAGTATCTTTTTCCATACTCGCTCTGACATGTAATCAATCCTATATATAAAAATATCATTGTTCTATAATTGACTATTATACGCTCTGAATGCGCAAATACAATTACTAGTAGTATAAACTGAC
>BMK_Unigene_043513
ATGCAAGGCATTTATAGATACGGTCCACTTGTACCTATGGTGGACTTTCAGCTTCTGATATGCACTTGTGGAGCTTGCCTCAAATGTGCTTCATAGTAGCATTCCACATTGATGTATGAAGCAAAAGTTACACAAGTTCATACCACTGTATAAAATTAGACTGTTTGACATCACCTAATGCTTTGCTTGTGGAAAGATGGCTTCTGTTTAAATATCTTGGCCTCCTCCTTGGGGTGAAACCATGGGCACTAACTGTACTTAGGGACGTGCGTGTGAGAGAGTGCAAGTTTGAGTCCTTCATGAATAAAAAAAGATAGATCCTTGACCACGTCAGTCAACGTGCGTGTTAGTTTTGAATCATATATGAATTATGATATGCTAGATATTGTAATCACCTGACAACTGCATTCAATTTCTCTAATTCCTACAACTCCATATATTTTCATAGGCAGCTTATAATGTAGCACTAATGTATTATCCACCTCTGGAAAGAAAAAATGGGGAAAGAAAATCCATTAATTATTATCATCTGTCTGAAAAATGGATCCAAGCTAGGATTGGGAAAGTTTTAGTTTATGCATTGTTTTCACATGTCATTTTCCTTTTAGAAGATCTAGTCCATATTGCCTTCTTTCATGTATCACTTTCAATAAAATCTCCTTATGAGAAAAGGGAAAGCTTTAGAACAATAAAGGCTTTTCACCTTCCTGAAGTAATTTCACACTATGAGATTCTCTGATGAAGGCTTCAAAGAAGGGGGTTGTTCATAAAATTCTTTAAACATGAGAAGTAAAGATTCCCCACACAACATGGGATTGTCTTCACAGCTTTCTCTTTCATATCCAAAATCAATAATCCTTAAACTTCAAGGGGCATACAGCCATATATAGTTTAAATGTGATTAAGCAAAGAATAGCCTTAATCTTAATCCTAGCTTCTATATCCGCCATTAGTTTCTCAAAAATATTTTTAACTTCAAATCTTGGTCATACCATACTGATTGATAAAGAAAAGGAGAGTGATGTATCCTAAAATTGTAGCAACACTTTAGCCTATCAGCAAATGGCCACATCTGTTAGTTCTTTGCAGAATTGCACAAACTTAATCCTGTTGAAAATGCAATTGAGCATCCCAGCAGATGCACCCACTTTTGTTTCATTCAGACGTACAATAGTATCGTCTTTATGTGAAAAAGGGTTAGAAGAAAAAACCAAATCTCATGGTCTCACTTTGGATAATACTTGTGGGCCATGGGTTCTTGATGACCTCACTGATTGCATAGAAAACATAAGGTGTCTCTTTTCATGTGTTCCATCTCAGTTGCTAGATTGATTTTGTTGGGCATTTTAGTTTTCAAATCTTCCACCTCTCTTATTTCATTGGATGATCTATTAGTTAATATGGAGATATGAAGAATTCTTTGGTAAATCTGATATAGTTGTTACTTATTTGTTGATTAGAACTGTACTAAGAAAATAGGACAAACTGTTTCTAGATTTACTTAACGATAAAGATAATTCTGAAAGTAATCAGAAGTTGGGCTTTTGAGTTACAAAAATCAGTACAGAGTCCATAACCCAAACATCTTTTGGTCACTTTATACATCACTTCATCAAGAGATTGTATCTGCAGTCCCTGCGAGGTCCCCGTG
>BMK_Unigene_043514
CGAATAGCACCACTTTGGCCCCCTAAAATGCAATAAAAATGACATATTTCAATTTACAGTGACGTTAAACAAATGTAACCATGTGATTTAAGAAACTATATGATCCTCAATAATAGGATACATAAGCTTTGAGTAACAAAGTTATCTACTGACATCATGGGCTCCACCTTAGAATGTCCAAAAATCTTGCCAATGCAACAACTGATAATGCCTAACCTTTCAATTTAATGACTGATAGTAGACCGCACTCTAGGGAAATAACATCAGTAGCAAGCGTCTCTGAGTGGGTCATCCTTAAGCATGGTCTACCCTGATGTTGAACAAGTTGCAGATGAACTTTTTTATGGAGTGTCAAGATTAAAAGAAATCGAGCCGGACGGCTGAATGTGCAATTTAGCTTCCTGCAGCCATAACTTTTGATCCGACCGTCACATTTGTCATTAGGCTATACCATTGCGAAGCTCTGCAAGCGTACTTTGATGCGGCAAATCAACTTGGTCGATTTGAGCTTTCTTTCACGGTTAAACATCATTATTTAGTTGTCAGTTTCAGTTTTTATCAAACATGCTATATAGTAGTTTTAGTTTTTCAAACTTTTTAGTCCAAATGAAATTGTCTTCAATCATTATGAAACATTACTCGAGTGTTGTAAGGTAGATTGGAGTCTAGATAGGCATTCATACTATATTCAGTTGGTGGTTGAAGGTAATCCAAGCAGGTGATGAGGTGATGGTCCATATCTAATTGAACGTTCTTTTGGTAGGAACATACAAGAAATTCAAGAGCAAGAAGGCCCATATCATGTAGTTGTTACAATTACTATGTCGTTGATTTTTCTGACAAAACTCATTAGCGAACATTCAACATTGTAGATTTGTTTGAGCATAGCGCACCAGTAGAGCAGATGTGACTGGTGATCAACTCAGGCACAAGTTCTTTCCAAGGTGGGGGAACTGATATAGAACAAGTTGTAGATTACTTTGTGGAGCGTCAGGATCAAAAGAAACTGAATCAATGGGCCTGGGACACACCCTCTCTTCTGGTGTTTGTAATTCTTTTTAGCCAACAGTCAGATTTGCATTTATAATATACCGTTAGAAAGCTCCCAGCCTCCCAAGAAGTACTTTAATATGGAAAATAGATTTGTCAATGTTGAATGAGAGAAAGAAGTAAGTAATCTGTTTGACTTTGACTCTCCAACTCTAGTAGTAGCTTTTTCTTTCTTTTACTTTGAAAGTAGCTACTTCAGCTTCAGCCACTCTTAACTTTCGATATTCCTTTTTATTTATCATCAAACGATTGGCATCTTCTTCTGGAAAGTGGGTGTAACTGTTGAGTTC
>BMK_Unigene_043515
TAACTTTGTCCAAACAAAAAGAGTTGAACACACCCAAGCCATGGCTTCCAATCCACCAGGAAAGTGCTGCACAGTTGGCGTGAAACACGAAGGCCAAGCAAAAGGAGAGATTGTCAAGGCAAATGGCATCTCAACCTACGTCAGCAAGCCAGAGAAGTCATCTAGCAACGCAGTCTTGATTTTGCCAGATGTCATTGGAATCGAGTTCATCAACGTACAGCTCATTGCGGACCAGTTCGCAGCCAACGGCTACCTCACAATCGTCCCAGACTTGTTCAATGGTGACACCGTCCCTCTGAACAGACCGGAAGGTTTTGATTTCATGCAGTGGAAGTCAAAGCACACTACCCAGACCACCGACCCGATCGTCGAGAAGGCCATCAGCTATTTGAAGGACCAAGGCATCTCCAGAATTGGTGCTGTCGGCTATTGCTGGGGAGCGAAATGGACTGCTCGATACCTCGCCAAGGGTAAGGGAATCGACGTCGGTTTCGTCGCTCATCCATCCTTTGTTGAGGAGGAAGAACTCAAGAACATTGCTGGACCATTGTCCATCGCTGCTGCAGAAACCGACCAGATCTTCACCGCGGAGCTCCGCCACAAGAGTGAAGAGATCTTGAAGGACATCAAGGCACAATATCAGCTTGTTCTCTACTCTGGTACTGAGCATGGTTTCGCTGTTCGTGGCGATACAAAGGTTCCAGGTATCAAGTATGCCAAGGAGCAAGCATTCTACCAGGCCGTTCAGTGGTTCGATGAATTCTTGAAGGGAAACCGTGAGAGTGCTTCGTAAGAAATTCCGTACTCTATATATCATGTCAAGCTTACAGCAATTAGTGCTGTAAAGCTATGAAGTAAACGCATCTACATATCGAAGATCATCACCCACTGAGCCTGCCCGCAACGCAAG
>BMK_Unigene_043516
GAGAGGGAGAGAGGGAAGAAAGGGAGGGGTAGTTTGGAGATTTTTCAGAGGGTTCCATCAAGGGTCCCATGGATGGATGTGCAAGGAGCAATCTGGGATGTGTGAATAACAACTCCCTTTTTTGTGCTGGTGAGGGTATACTTGTGGTATTTGACCCGATTTGACTAATCCCCCCGGCGCACGCACAACCCTTGCAACATGTGCACCATGTAAATCTAGGGGAATCAAACACATGAAAACCCAGGGTGTCGATCAACACATCCTTCCAACGAAAATCTCTGAGGACTCTTTTTTCGAAAGTACGCATCTCCTTCGTACCTATCTCCCATCTCTCACTCCTCTCTCTCTCTCTCTGCAATGGCCCATCTCACTCTCTTACCAAAACCTGTCTACCCCGTCTCTCTCTCTCTCATCTCTTAATCCTCCCTCCTCTCTCTTATCCTTGTCTCTCTCCCTCATCCCTTTTTTAATCCACACATGATGTACTTTCAGTCTCACACCTTCAACAATTGTTTTTCTTTTAAAACCCCCTCTAATTCTCTTGTTTTTCTGGCACTTCAAGAATTACAGGCAAATTCTGCTATGCTTAGGGTTTCCATCTTACTCCATTCTTGTTTCAGAGAATTCAAATTCGAAGAAGGCAGAATCTGATTTCCATAAGGGATAATTGCGCTGATGCGAGTGAACTATAATAGTAGGTGACTTGGAGATGGTGATGTTACCAAACAAGTTCTGCACAGCCCGATCTTGGCACGACCTGATCCCAGCACATGATTAGTATCAGGTAGGATGTTGCCAAAAGAGCCCTAAGCCGCTCCACTTTGTGGTTCCTTGGAAATGATGATATTTCAGTATGGCTTTCTTGATTCAAACCAACTATTGTGGGTCTTTGATCTCAGGGTACTAGTGAACCAAGTAGTTAGCTCTTTCACTGGCATTTTACTACTGGACTTCCTCAGAGGTTAACAAAGCGCCTTAATCATTTTCTGTTCCAAGTGCCTTTTCTTTTGAATGGTAACATGGCTCAAACCCACAACCTTGTGGTTCTATTCCAAAAAACTTAATGATGAATTAGATAATCCAACTCGGTTTAAGACTATGGACGAAAAATATGCACAACTTAGAGAGACGGAGACTGGGCAATGATTGATGGTTGGGAAGCAAAGCAACCGGTGGGATGCAAATGAATGCTTAAACACAACACCCATCAAAGTATTTCTCACTACAACTCTGGTTTTGTGGGGGATTTGTTCAAGCCAATGCTTTTGACTATTTAGATCTGTTGCTCCTCTATTGCTAAACTTAATTAAAACCAGTGGGACAGTAGCCATATGCTCACAATTAGGCTAGTATGATGGATAAGCGTTTTATTCAAGCCTATGGTGTCAACGATTGAGAAACTTCAGCCCTTACTGCAGGTAGGTTTTATTCATTTGCATGACTATCCATTTGGGTTGTTCACAACATCAGCTGGAAGTGGATAGAAAAAGATGCATGGGATGGACATTTACTAGACGGAATCTACATGGCTCCTACTAGTGTCGGGGAGGATGAGAAAGTTTGTAACATATATAGAACTTTCTACAAATGGTTGCAACCTGTATATCCCGTACACTTCGATAACAATTTGATACAAACCAACAAGGACCTTGATCAAACTCCTGACAGCCCTAACCAATTTGGTCCAAGCCAAACTAACCTGAAAAAATCCCAACCAAAAATTCATACAGTCTGATCTGCTCTATATACCAAATTTGGCACAGTATGTGCACTATTGGAGTAGTCAAGATTGTTATTAGTTCATCTCGAATGGTTTTGCACAAGTTTGGACCATGAAACGACCCACAAAATTTGACCATGCCCAACAATCTAAACCCAAGAAATAATAAAGGGATAAAAATCACCTTTAATGAATAATATAATGTCTAAAACTCAAACAAACCCTTCAAGCTTTACACTTGAAGGCCATAGCTCCAAGTTTTACACATCTAGCACCTATAAAGAATGTGAAAGCAAATCAAGTAGAAGCTATATCTCATGCCCAATAAATAGTTCATATACGAAACTACTGGGCATAAAGTTCCTTGCAAGACTTTGTTGTACAAACATACTCAAATAGTACCTCAAACTGAATTGCATGGGTAGAATATGTATAAGAAGGAAAAAAGCATAATGAATTCACATGTAAACCAACTTTCTCCTGTAAACAAATTTCTATCCATTATACCTTGTTTCCCTGTATTACACTATTCTATATGTATGAAATTTACTCTTTGATCTTCAGATTTCCGTAGAAAGAAAATCCTACATGTCTTGAGAGGTTATAGGT
>BMK_Unigene_043517
TCAGTTTATTCAACTGGTACAAGTGAGTCAGCAGATCTTTCCTGAACACTATTTAGGGCGGGCCATTTATCTTTGTTCTAAATTGTTAGCTGTTGCTTAGTATAACTTTTAAGTTCTTTATAATCCATAAATGCTGGTTAAACTGTGGAACATGCTGTGGCAAGCATCATTTCACCAAGACCTTTTACCTTCAAGAAAGGAAAACCATTAGAAACATTGCCAGTGAGGGCCTGCATACGCAATGAAAGCTCACCCTCCAAAACATGCTGAAAAAGAAATAACAGGGAAAAAAAGTAGGAAAATTTGTGCAAAGCCATTTCATTTTTCAAGCATTCTGCGTCATGTTAACTCGTGCCTGAGCTGTTGTGATGCAGATCCAACATTAGTGCCACACATGTTGTTCTGTCTTGAAGGTGCCAATGAGTCCTGGGTAGTATAAATCACATCTTTTAAACGGAGAGAATAGTGTTGACTTCTGAGCATAATGAGAAATAAGAAACTTCTAAGATTATATTTCTGTATTGAGAAGTGAAAACTAGAGTTGTCTACATTAACCTCATTTTACTGTAGTAGTTTGATTCTTAGAACCTTTAAACCTTACCTAATCTGGAGACCGACATAACTAGAACTGTCAATGACCATCCTTCCCTAGTTGCTCATCTCTTGAGAGCTATCAGAATTGTGAAAAATGAAAAAAAGAAGAGGAAGAAGAGAAACAAGAAATACTACTATTTATTACTAAAATCAGACTGAACTGTGGCCTGAAACCATAAAAAATCGATGTGTTTAAGTTAGTCATCATAGTCTAGACAAGTCCTAACACCATAGACCATCCCAAAATGAAGAGTACTCGTGATGGGCAGTTCATTGCATACACATCTTGATCAGTTCAGTATGATGTGTTTGACTTGTTCTATTGTACATCTTGGTAAAAAAAATTTGCAGCATGCTAAATATGTGCCTTAATATAAAATTCTGTGTATCTCAATTAATCTATTACAATCTTATGATGTGCCTTGTTCTTAAATAACAGTAACTTGATAAAGATGAATCTTGACAGCATTCTAAATAAATGAATTTAGAAGAAGTCCATCTTGTTCAAGTCCAAAACGTTGGCAAGCAACATAAAATGTGATGAAATATATAGATTTTCTATGCCACAAATTTGAAACCTTGTTTAAAATTTTTCACGTTAAATTTGCAGTTACATATATAAAAGAACAAGTTCATTGTGCAAATCCCTCTATACATTTTCTATTAAACTACAAGAGTATTGTTACATGTTGTGGAAGATGAATCTGGGCTCTACAAATTGACTGTATAGACTATTATAGCTTAGTGGGATCATGTAATAATTTTCTGAATCTGACTGAGAGTTATTTGATTTTTTTTTTTT
>BMK_Unigene_043518
TCTTTTCTGGAAGAGCCCACATTGTGGAGAATTGGCATTTTGACAATTTGTTACTAGCATAATGACCTGTGCGGCAATGCCATATGTAGTGAGAAATTCCCATAAAGCCATATTTGAGAGAATACAAGAGATTAAAGTATGAGCCAAGATTACCCCTGCTGGATGGATTGTAATGGCATTAAAGCTTGGCCTGCCAGATGAAGAGATACCAATTCCACCGAACAATCAATAAACTATGGTGGCAAAACTCCTATTAAATGATTGGGATGGTCATGTATGATATGGTCAGATCAGGCTCAACTCAAACTTGATCCAATTAATGATATAAAGAATCTAATGCTGCTATTGAGCGAACGAATTACAAATGCAGGCACAAAGCCAAATAAGAGTGGGTGTATCACCTTTTTGGGTTGATCCAAACCAACTCTAGAAGAACTCACTAAAATATAGAGAATAGGTCAAAATGATTGTGAACCAAAAACCACCGCTATTTCTAATTGGCGTGGACATGGGTTTTAATTCGACCCCATGAAGATTCAGAGGCAAATGAAAGTTTTCTAGACCCACTGAGAGGTAGCATGACTATGAGACATGAATCATGTGCATACCAACAGATTGGGTACTACATGCATCATACAGGCTTGGAGGAAAAAAATTAATGTGCAAGGGGGAAAGGGTTGTTTTAATTAGTCATTAATAAGCCTATTTCTTTCATTTAGGAAATGGTTGGTTAACATACCTAAATGAGTTATTGTGCTGGAGAATCACAAAGATGGGTCAGCATACAATTGTAATTCACTATCTTTTCTAGTTTTCAACCAATATCAATGATTATGCAATGATATGTCTATCTGTGTTAACACATTCATAATTTACTAGAGTGTCATGAATTATATTATTACAAGAAGTGTCTCAGTCGAACTGTTAGAAAAACTAAAGGAAAGAAGAGCACTTCTGCTGCATATAAAGTATTTTTGTCCACAGAAATTATCTTATTGCAAGAAATTATGTTAAAAATCAGAATTTTTCGCAACTATTTTTTAAAAATTATATATACGGATTTTACCCCCAGAAAAAGCACAAGTTTTGACAATTCTGCTGCTTCTTTTAGCCCCAGTCCAGGCAAGCTTCAG
>BMK_Unigene_043519
CGCATTTTGTCCATTGCACCTTTTCAATTGGGAGCCACATTCTATCACTTGTCAATGTTGTTCGGTATTTCCTAGTAATTTGGGAGAACTTATTTCATGTTAGGCATTGGCTCATTCAATAAAATTAGCCAGATCCTTTGTCAGTGTTGTGGTCAGATTGTGGGGAGATAAATGATTGGATTCTAAAAAGGAGAGCGGAGGGATTTGCAAGAGTGATCTCATTCCCCAAAGCTCGGGGCTTTTTGTTGGTGAGAGTAGCTACTAAGAAGATTTTAACATCAAATGATCTTCAAAAGGACAGCATTTTTTCTTCAATTTTGAATATTTCCCATTTTGTAGTCACCTTGGATTCGTGGACCACATTTTCCCATTGCACTGTTCTCGATCAGGAGCAACATGCCTTCTCTTTTCAATGTTACTTGGTGTTTTCCTGGTAGAGTCTGGGAGAGTTTATTTCATGTTGGGGAATGGCTCATTCAACAAAATGGGTCAGATCCTTTGGCAGCGGTGTTGTGGTAGGATTGTGAGGAAGATGAATTATTGGATTTTAAAGGAGAGGAAGGGGAATGGTAAAGAGGTAGTAGATACAGCAGAGGTAAGGTAGGTAGGTATGTGAGCCTCTTCAATGACGGAATTTCAGAATGTCCTGATTTCAGATTTCATGAGAATTGAATGCTTGAATGTCTAAGTTAAATCAGAGAGGAGAAGTGCTTCTTGGCTTCCTCAATCAATGGTTTGCCTTAAATTTTAATGGAAATGGTACATCTATAGAGGCAAGCCAAGATCAGCAGGAACTTGAGGAGTCCTCTGCAGTGGTCAAGGATCTATATTTGTCAGTTTTTTTTTTGTACCGCAATCGAAGCTAGAGATTCCAATGCCGTGGGGTTTTGGCCGCTAGACAACCTTATATATTCCTCAATATTACCCCACGGAGCACTTAAAATTGAAGAAAAAGAAGTTCTCTTTTGAAGATTGATTGATGTTGAAATCTTTCCAGTATACTAATCAACAAAAACCTTTACCTTTAGGGTTGAGAGAGAGAGAGTATGAATTGGATGCTTTTATGCGTATTGGAGGGGATTGTATGAATTGGATGCTTTTATGCATTTTCCATTTCACATCAAGATCAAAAACTTTGGA
>BMK_Unigene_043520
TGGCAATCTCTTGAAGAAATTGCTGGGAACTGAAGGCAGTTTGCTCCTGAATCTTGGGTGACGAAGCATGTATAGGCCTTTGATCAGGGCCACCACTTTGAAAGGAGTTACATACAGCACCACAGCTGCAATCAGGCAAAACAATATGAATAGACTGGTAGCTCGCGGGTCTCTCCATGCGAGCAGAGAATGGAATCTTTCCCCCTGCGTTGCAATGTCACCCACCACTGTCTGTATCCTCCCTGCTACACTCCGAAGCCTATCATACCTCATGTGGACAAGATCATGGGACTTGGATGTTGGGAAAGTGTCAAACTCCTCGTCCAGCTCATCAGGGTGGACTGCCTCGGCCCATGACAATTTGGTGTCCATCTGCGGTGGATGCTTGGGGCGGAACCTGTAGTTCCATATTCCGATGAGGAACATGTATAGAAATACTGTTGGTAGTATCAGTTCTGGATATGATATCAAAATCAAGAGAAGGATATGAACCAGAACAGATGTTACTGGGTTCTTCCAATGGCAAACATCGCCAAACCATTTGGTGATGGCTATCAACCCTGTCAACAGTGACATGATCCTGAAGAAGTTAGCTTTGCTTCGTCTCATACTCCACATATGAGAATCGACATCTAACATGTACTCTACAACCTCTTTCCTCAGCGGCGGCTCAGCCCTACCTAACCTGACTGCTACCATGTTCATGGCCTGGTACCTCAGATTCTCTAGTTGGTTCACCGTGAACGGGTGAACGTAATGCATCTTTGGTAATAGGGGTTGACCATAGCGGTGTATCATGTTAACCAGTGACAAGCAAGTGAAACGAACTGCTAGCTGAAGTTCCCCCATCTTCTTCACACCGGATGGGTGGAGAACAAGAAGAGGGTAAGAGTGTGTGTACATCCTATCTGTTTCCATGGTTGATAGACGAATTCTTACCTTTCCGATCCTGGAATCTCTTGAAGGGCTGCCGCCGGTGTTGGGTTTCTCACTGCTGCCTAGATGACAATTGTCAAAAACTGCGAGCGTGATGACGGTGGAGGGGTCGTACACCTCCCATGTGTATTGCTCATTCCATTTGGGACTGAAGCTATCAATTATGGTTCTGGTTCGCACCCACTTCTGCCCATATTTGGCTACGCAGTAAGCATCAGTTGTGCCCCTTGTACCCTTCATTTTCATGGGTAGCAGCCCTTGTGCACTCAAGATACCCACTTCCAAGATGCCAACTGGAGGTTTCCACAGCTGCCGTGCAGTGGGGCGTAGGTCGCTTGCATACATGGTGGATTCATCATGTACATGATATGCACCATCAAGACAGACTCTGAGGTGGATCCTGCTTGAAAACTTGAGTTCTTTCCTCCGGTCGCCTTCCAAGATGCCGAACCCAAACTTCTCAAGGTTGAACCAACGAGAATGAACTGGTCTGTGATCCAGTCGTTTCTCGAACATGGAAATTGGCAAGGCGATCCTCCCAAGCACCTCATCTTTTGTTGGGTGCACTCGATCTTCAACTGTCAGAACCAATGCTTCTTCGAAGGGCTCAGCTACTACGAAGACTAAATCCTCATTCCAGAGTGGATTTATGGTTCGTGTGGGGCAGATCTTTGTCCTCAGCACCTGGTTGCCAACTTGAGCTTTGACCAAAGCATCAGGGCCTCGGCTTTTGTCGTTGGGCTGTATATCCTGCGCTTCAATCACATTGACCCTG
>BMK_Unigene_043521
TACCTTATCCTAAGCTTGAGCTTATGAGAGCCTTGGTCGTATATATATATATATATCGAAGTCGAAAATTGTGAAATCATACTTCTTTCTGTGCGTGTGCTTTTGGAGAGTAGTCTCTTTCATTGGATTTCAATTGTTTAGCTACTAAAGTACTAAAACAAAGACGAGCTATTACACAGCTGATATAATCATCTGTTTAGAAAGTAGGGCAGGGCCATGATATATGTTCTTCTATTTGGAAAATGAAAAGACCTCCAAGAGTATTAGCATCCACTTGGTCAGCTGCATTGGGAGATTAGAACAATCAATCATTTATGGAATTAAAAGATGGTTCCTGAGAATGTGTGCATCCTTTGTATGAGTGGCGATGAAGATGTCTATCATATCTTCATTCGGTGTCCATTCACCACGTAGGAATGGAATTATATTACACAGCTGTGTGGAGTTCAATTGGTGTGCCCTAGCACAGTGGTGGAGTTGATTGAGAGTTGGATGTTTAGATACTTTACTGTGAAAGGTTGTATTCATTGGAATTGTAGCTTGGTGGCTGTTGTGGTCAATTTGGTTACAGCTAAAATTATTGAGTTTTCAATAATAGGTAAATAATCACATATTGCAGTGGCGATTAAGGCAAGAAGGAAAGTTATATATTGGATCAGGGCTCATGGCTCTAAAGGGGCTTTTTGCTGGTGATAAAGCAAAATAGCTGTTAGAACTTGGACACATTTTTTAGAAGAATGATCTCATGTTGAATGAAGTTTTCTTCTATACAAGGTGTCAGTGAAGAGTTTCAGGCTACCATCAGGATCCATAGATACTCAGCTTTTTTTTTCTCCTCAATAGATAAGGCATTAAGGGATAGGTATCTGAGATTTCATTGTGCTTCCATGCAGACCTTCCTATGGTTCCATACTAGTAAAAAAAAAAAACACTGATGAACACAAAAGAGGGCTTATATTTGAATGCATAGATAGCCATAACATACATACATATGTACATATAAATGGACGTATATATGTGGGTATGTGCAGTACATACATAAATACATACAACACCAGGAGGTTCCATCCATGCTAGATCTGTACAGAATAAAGAGTCTAGCTAAAGCCTTCTGGATTGCATGCATCAAAACCATGTCCAGTAAGAATATCATAATAGCTGACCTAAAGAAACTTTAATTTGTTATATGTCTTTATCATTGTAAAATGATTATATAGAAACATAGGAAGGGCCATACATTCTTTGTATCACTTGTTAAGATTTGGGAGAATCTAGAATAAAAAAAAAAAAGGATGGATTTTGTATTTACTCAGCTCCCAGTGGGAATTGCAATATAAAAATGTTTGATGGATAGAAAATCTACATGAACTATAAGTTTTTGCATCAATACCCTTCACATATGTTTGTAGATATATCAGTAATTACAATAGAAGCAAAATGAACAAGAGGAAAAAGAAATCCAAAGCAATCCAAAACACTGTAAGGAAGTTCTAGGTAGACGACATTACCCCACTGCTTGTGTACATCCGGCCAAATCATGCATGATGACAACACAAGAAAGAACCATCATCAGGCATGAAAATTTCATTTATAGTAAAAAAGAAACAAACCAAAATTTGAAATTCATTTGCAACCTCATGTGCCCAGAATGATCCTTT
>BMK_Unigene_043522
TCACTCTCTCTCTCTCTCTCATTTCTTACACATTTTTTGACATTTATCTAATGTTCTCGCTCAATTTTCTTACTTGGTTTTCTATATTTATAACTAATCATACTAACTAACAAGTCTGTGAACTGTATTGTGTGCTTGGAGTTGGTGAGCTGCTGTCACCAGGCATTTCAAAGACGATGTAGGCTGGTCTGTTTTGATCTTGGAAATAAATTGTTGGAACTAGTTGCAGTTTCTTGTTGCTCATAATGTGCTTATAGATTGCACGAGCAGTTTGGATAGGATCTTGCAAATCTGGCCCCACCCAAAATGTATGCCGCCTGTCCTGCACTCAGCTATCATCAAGGCACAAACATATAAGCTCAGTGGGAGAGCAACAGTCCAGTAAAATGAAGGTTTTTACTGGATTTCTTGAGGTAATCCATTATCAATTCGTGTCAATCTCCGTACTATTATTCTGCCATCTTGGCTTGTTGCTAATTATACATGGTCCCATCCACATCCTAAACAAACACTCGCGCGTGCAGGAAGACAGGGGCACATGAAATCGAATTAAAATCTTATCATTTCATTATTAATATGGGAGATCCAATGCTCCCCCTTCATTTCATTGTGCGAGTGACAGGGGCATCATGGTTCCTGAACAAGGCTTGTACCAATATATACTGATTTTGCTGCATCTGGATTCTGGCCTACCAAACATATATTTTGACATTCATCAGAACCACAAGCACTCACATCAAAATACCATGCCTGTGACATCCTTCAACATATTCTGAGGAGGTTTTATTTACGTCATTAAAAGAATGGATGTACTTAAATTTTCTTACTGCTTTATGCCCTTTTAAATGCATGCGTGATTTCTACCACAAAAAAAAAAAAAAATAAAATAAA
>BMK_Unigene_043523
ATACATGAGCTTTTCTGCACATCTTCATGAACAAAGTCATCAATAAAATAAAGGTAATTAGTGCATGAAACAGCTTATATGCTAAGCTACAGAGAGACCTTATGTGATGCTGTGAAGAATATGACAAACCAAACATATGTATTCAACAGTTGTAATCAGGAATGCAAACTGTCAAAAATGTGGTCCCTATTATGTATGATGTGTGCCCAAAAAACTCATCGATTGAATTATCCTAACCTCTTTCCTTTCTTCTTTTTTTCCGAACAAAAAGTTTACATGGACAGCCTAGCTAAACTAACTCTTTTCCGAAATGGGAACATAACTCAGCCTAGCTAAACTAACTTCAAGTTTAAGGATAGGATCATCCAGTCAATCTGATAATGAGGGATGCCCCATTTGCAGCGAAGGCCAATTTAAACAGTTTAAATTGACTTGTGTATATGCCTATATGGTGGAAGTGTGAACACGCCTCAACCATCATACTCAATTCATGTATCAGTATCGGTTTTTGCTTTTTATAGTTACTTCAGGTGGAAAATTGTGTATGATAAAATATGCAGCTCTCTAGGGTTCCATGATACTCTAAGATTAAGGCAGTTAACAAGGTGCAACTTCATGAACATCACCATGATATGATGGCGATTCAAGTGAGTTGGAATTGTTGGGTAGTAGGAAAGTTTTAATTACATGTTTTCATTTGAGGGACAGCTGGACATGACAAGGGATTGTAGAAGGAGACTCATATGATGCAATTCGATGGACTTCATGACAAAGTGAGTTTTGCACTTGATGAGGTATGTTCGCCAATGTCGGTATCCTTCTTCACATCAAGAGAAGCATGAATGAAGTGCTTCTTCTTAGCAAAATCTGGCATGGATGGAAAGATGTTTGTGGGTCTTTCTTTTTTTCTTTTGTTTTTTAATTTCCATAGGTGGTTACAAAATCGTTTTTCTTGCTTCGGAGTTCATAATATATACTTGGATCTTAGGATCTTAACACTATATAGCTCTGACACTATAGGTTACACTTTGTTTTTCCTTCCTTTGTTTTTTCAAATGGTTAAATTTTGCACCGCTCTGAATGAATTGGTCTTTTGAGACCAATAAAGTATGATATGATGGAAAAAAGTTACTGAAGAATGGAAGAGGTATGATAGGAAGCAGCTGACCCCTTGCAAGCCACAAGTTTCACG
>BMK_Unigene_043524
TTTTTAAAGCATTCATTGGAAGTTCTAGAAGCATTAGCGATCAAAGGTTTTAAAGCTTTATTAACCTTTCATAACATGCCATTTAATTACTTTCGTTGTTTAATCATTTATCGAAAAAATATGCAGGAAAATGAAAGAGCGGGATGTACTGCAAAAACCTGAAAAGGATTCACCAAAGAAGTTTTACGAAATTAACACAAGCATCATCGACATCTTCGCCATTTAGCCTCTTCATTTACAAGTTTTCAGAAATATGCACTTCATGGTTGCACTGTAATAAACAGGGCCTACAATTGGACATGTAAACTATAATATCTATAATTTGTTGATTGCTTAATTGTGCTTAGGAATTCATGGTTGTACTAGAAAATAACTGCTTACTTCTTTTACTATAGCATATGATCCTACTTAGTATTGTAGGTCTTCGATGTTCAACAACGTATATATGCTCTAAAAATAATTGAACAGTCATTGAATGATTATGGACCCTAAATATTAATGAGGAATTATTTAAAATATAAATTATAATTAACCATTCAATAGATATGAAATTAAACTGTGCATCGCACGGGCTTTGAATGCTAGTATGGATTAAGCTTAAGCAAGGTGATTTAACAATTACTTGTGCATCTACTGTTTCAAAACCAAACTGTAAGACATATATAGATTCCTTCCCAAAAAACAAAGGGAGAAATTTACAGATTCAATTGAACTCCCTCAGGTTTCACTGACAGCAGGCAAGACTGTATTCTTGGTTTAAAATTATAACACACCCATCAGTAGTATGAATTGACATGGTGAAGACTAGAGTACTTACAACCATAGATCTTAATGTTTGAGGTGGGAATGGATTTCATCCATCCACAGGTTCATTTTCTACACAAAAATTGGCAATATTTCATGATGGAAAAATGTCTGCCTAAAGACCTCTAGACGGCCAGGCACAGAGAGAAAGCTGTTGCTAGTGTGGAGAGTGTGAGACATGGCAACTAACAATCCCATTGTTTTTTGTTTCTTTTTTCCTTATATCAGATTGAGGCCTGGGTGTAGGCAACTGCATGTACTACCCAACACAATGAAAACAATGATGTAGAGTAATGATCAACTGTAATCTAATTTCATTACAACAAAGAAATACTCTGTTATGGGGCCCACTTGACACATGTAAATGTCCTTAATTTGGTGATTGTGATCACCTCATCATATGAAGTAGATAAGTAGAAGAGCTGAAATTCTAAATAAACAAAATTTAAAATCAAATGGGAGCCTTTAAGATGCCATTAATTCAGTGGCTACAAGATTATAATAGTCTAATATGACTTTGATTTGGGCCATAAACAATCAATATTGGGGCCTTGTGTGACTCACTTGTGACATGACCAGCATGTATATCTTTGGGGGGATGATGATAGCCATCTAATTGGGGTCTTCTAGAATGCTTTTATTCATTGGTTTTGGTCATCCTTTTATTGAAAATGTGAATCATTGTTAGTGGCCTAACGTTTGGAGGAGCTTAATAAACCAAACACAAAAAAAAATTCACCCATTGGACTCTAGTAATTGATGGGCAAAATTGACTCTATTAAAATGTCTAAAAGGCCCCTGCAACATGACTTGAAAAAAGTGGTTGGGCTGGGTTTCCAACCAGCCCAAATGAATTTACATGTATTTGTAATATGTATATGTTATGTATATATTTATATATATTATATATTAAATTACATATTATATATATTAATGGACAGTGGGCTGGGCTGGATTGGGTCAGGATGGGTCAAGCCCTAGCTCGGCCCTCA
>BMK_Unigene_043525
GGTTTCTTATCTTGTGAACACCTGCAAAAAGAATTTCAACATATCAGTAGGATAAGACTTTGATGATGGTTGTGGTAATGATGATGAATGCTTCCAAATTAAACTAAGGAGTTGTTTCCTTGAACAAACATAAAAAAACAAACACACTCAGATTTCTCAAAGATCTGAAACCATTTCTTGCTTGAATTGTTTGATTTGGAGAAAAAAGAATATATATTACTTGAGGATGAGTTAATGGTCGGTCAAGGCATTGCAAGAAGACTAATTTCCATAGAAAAGTGGCTTTCATATTTCCAGCATCTCAGCCATTTTTGTTGAGCGTGAATCTACTTAGGGACTCAACTGATTATTCTACAACTAAAAAGAGTACAAAAGGTCCTTGCAAGTATGCAAAACCCTCCTATCCAGTATGCACCACAGTTTTCCAACCCAACAGGTTGACTCCAAACTTGGCCCAGTTGACTCAGTGCAATCAAATCAAGGTAACTGGGGTTAGGTTAAACACAGTTAGGACAAGATTGGCTCAAAATTCAATTGAATTGCCTGGTTGACTCGCTACTTCGCTTGACCCTACTGATCTAGGCAAGTCAGCCTAATCAATTGATATTAAGGAAACACTGATATTAATTGCATCAGTAGAATGCTAGACGTGAAAATAAATTAAATAAGAACCGTGACTGACATCAATCAAATACAAAATCTAATAAAAATAAATAATGAAACAAACACATAATAGCATTAGAGAGAAAAAAAAGATACTTTCACATCATAGATGAGAATGAGAATCTGCTTTTCAGATTATAACCCTA
>BMK_Unigene_043526
AGAGAGAGAGAGAGAGAGAGACGGTTGATGATATATAGTTAAGAAAGCATGATGTAGGCAGAAGAAGACAAGCTATCTTACATTGACTAATGCACTTTCCCATAGGCAATATGAGGGGACTGTGGTTGGTGTAGGGCTTACTGGTGACGATACGTAAATGACTATTAAGTATCTCTGTTAACAGAAAAGAAAAGCTATCTCACTATGAGTAGTTGCATTTTTCCATGGCAAGGCAATGGAGGATGTGATTGTGTAGGGTTCCCTGTTGCGAAGGATGGCATGTTATTCAATCCTTTTGGATATATTTAGCCTGAGGAGGTGGGGGCTTCTTAAAAAAATTAATAAAACAAGTGGGGGCTTCTACATGAAGTCTGGGTGTTGACAATGATGGTTGTGGTAAAAAAAAAAATCCACCATCACTAACTTTATTTTGGTCAAAGGCTGAGATTGAAAAGTAGTGCTAGTGGAATCAGACCTGAAAAATATGATAGTCCTCAACTCAAGCAAAAAGTAAATTATGGGCAGTCTGATTAATGAACAATGTTCATTGATGTTGCACAGCAAATGATCACATGCATGGGGGCATCATATTCAATAAATATTGATATTTTAGGTACCAACTTATATAATAGAATACCACAAAAATGTTAAAAGAAAAATTTTAGTTACCTTTCCAGAACTTTTTTACAAAACCAAGTGTAGGTTTTTCCACTCTCAAGTCAGTTCTGTTCTATCTGCATGCTTCTTATTAAACATTACACTGATGATACTTTGTCCCAGATTAGATATGCTTGCCTGTAGTA
>BMK_Unigene_043527
GGGAGATGCGCACAGAATCTCCTCCATCAAATGATTCCATCCAATTTAGCCCTCATTAAACTTGAATTGGTTGTAGTTGTTTGTTTGGCAAGCTAATAACACGTGAAAAGAATCTTGGGATGACCATCCATGACTTAACCCACCATATTAATGACATAAACCACTGAAGTGATTGGTGATCGAACAAAAGGGAAAAGCAAGTCTCCTGGGTGTAAGTTACCTGCTGCCGGTAAAGATCACCAGTAATCCTTACAGGAACAAATGCCACCGTCAAAGCGGTGGAAACGGCTAGCATCCCTCACAATTATGGTACGGTTGGTGATCTCTGAAATGAGCTTGGTAACAGTGTGGCAATCACTGCAAACACGGAGGTTCTTAACTATCTGGATGGTTACTCCAGGTTCCGTGTTCAAGATCGCAAATGCAATGGCCAGCCTCTCGCTGTGAGTTGACAAAAATAATTCTTTCTCCTCTTCCTCCACATTTTGCAGCACACAACTCGTGTCTGGAACATAACCCATACTCTCCATCTTCTCATGCAATTCATTCCAAACCACACAAATGCTTTTGAACTGTGGGTGTGTACAGTCACCAACTCTAAATGCATGGACAGTATCTTTGACCACAACCCAACTGCACCCAGGAGTTTTCTTCAATCCTGTTATACTCATGGTCATTCTCATCCTCCCCACATCGGTCCACCTTCCAACTTGAGCATATATATTTGAAAGAACCACATAATGAGCTGGGTTTTGAGGCTCAAGTCTAACAAGCTGATCCAGAGCTATTTCTCCCAATGAAATGTTAGAATGCATTCTACAAGCACCCAGCAAGGCTCCCCAAACGCCTGCATCAGGTTTCATTGGCATTGTTTGAATGAGGTTCCAAGCTTCATCCAAATGACCTGCACGGCCAAGCATATCCACCATGCAAGCGTAATGTTCCACATCTGGCTCTAGGGTATATTTTGATCTCATGGCATCAAATATCTTTCTTCCATCATCGACTAAACCTCCATGTCTACATGCAGATAACACGCTGACAAAAGACACTGAATCAACCTTAATGCAACTCTCTTGCATTTGCAAAAAAAGAGCAACAGCATCTTCACCATACCCGTGAATTGCATATCCTGAAAGCATCGCATTCCATGAAACCGTATCTCTATCAACCATCATATCAAAAAATTTCAGTGAAAAATCCAGTCGCCCGCATTTGGCATACATATCTATAAGACAGTTTCCTACTAGGGTGTAAGACTCAAACCCAGTGCTGATAACGCATGCATGAAGAGCCATGCCTTCTCTCAAGTCTGCCAAATATGCAGCAGCCGGAAGAATGCTTACTACTGTGACTAAATTGGGGTGAAAATCCTCAGCTTTCATCCAGCGCAAAGTGCATAAAGCTTCTGTGGCCTTCCCATTCTGCATGTATCCTGCAATCATTATATTCCAGGATATCTCATCCTTAACAAATTCAGTCTCATCAAACAAGAACTCGGCAGAGCTGAGGCTGCCACACTTAGCATACATGTCAATGACAGCATTTTTTACATGGAGATCCGACTCAAACCCACTTTTGATGATTTGCCCATGAACGCACATGCCTTGGTCAAGGGCCCCCAACAGCATGCATGCAGGAAGCACACCCACCATTGTTCCCGAATCAGGGCAACAGCCAACTAATCGTAACTGATGGAACATCTTCATGACATTGTTCGCATCTCCAGCCTGTGCATACCCATTAATTAATGCATTCCATGTCACGACATCCTTATGGGGTAACATATCAAATAAAACATGTGCCAGGGTAAAGCATCTGCACTTAGCATACATAGCTACTAGAGCTGTTCCTGTTGATACATCGAGACCGATATTTGCTTTAATCATGTAGCAGTGTATGCTCTTGCCCAAATTCAAAGCTGATAATTCTGCACAAGCTGGAAGCGCACTCACAATCGTAACTCTGTTAGGCCTTATATCTAGTGACTGCATTTCTCGGAAAAGAGACACTGCTTCTTTTGGATGCCCAGTTTGGACTAGTGCAGATATCATTGCAGACCAAGCAACCATATCCTTTTGTGGAATACCATCAAACATTTGCTTGGCCATATCTAAATTTCCGCACCTTGCATACATTGTCACAAGACTCGTAACAACTGATATATCCAAACTCATCCCACTCTGAATCAAGTAAGTGTGGATATCGGTCCCCTTCTCTAAGTCCCTCATCTCTGCAGCAGCCGAAAGGGCACCGACTACTGCCACTAGATTTGGCTTCATATTTTTCGCTATCAAATGATAAAACAGCTCCAAGGCTTCCACGAAATAGGCATTATGGGCATAGCCAGCAATCATAGTTCCCCATGAAACACCATCCCTACCCGACATCCTATCAAAAATCTGACGAGCTGAATCAACATTTCCACATTTTGAATACAAATCTATCAGCCCATTTGAAACAACAGAGGGGAAATCTCTCCTGACCACAAAACCATGTACAGACCTACAGAGCAGAGGAGCTGATACCTGACATATCGCGGGAAAGAGATTTAACAAGCTTACTGAATTGGGTTCCACACCCACGGATTGCATCTTTCTAAAGAAACCCAGAGAGTCATGGGCATCACCACTTCGAGAGAAGCCCGCAATCATTGCATTCCAAGCGACAACATCTAACTTAGGCATTTGTTCAAACAGCTCACGGGCAAGCTCGATCTGACCCAATTTACAGTACATATCAACCAGTCCAGTCCCCACATAGACATCATGTTCGAGCCCCTTGTCAACAACGGAATGGTGGATATAAACACCCTCTTCTAAATCCAAAACGCCCGTGCAAGCCTTCAAGACAAAAGTGAAGGTGTATTTATCTGGCTCCACTCCTCGTTCTCGCATTCCATGGAACAATTCCAGAGCGTCTTGGTGCTGATTGTTTCTTGTATAAGCTCTGATCATGGAATTCCATAAAACAATACTTGGGTTGGACGACGAGGAGTCGAAGACCAAGCGAGCAGAGTCAGATCTGTGGAAAGAAGAGTAGGAGTTTACGAGTTGGGTGAGGATAAAATCGTCTAACTTGTATCCTGAGACCAGGAAACGGCCATGGATTTGAAGGAGAGAGTTGAGGTCTTTGCACGAACGGAGAAGGCGAGGAAGGTAAGGGTGGTTGTAGCAAGAAGAGGGATTTTGCAGGGGTAATTGGGGAACTTTAGTTGCTGTTGCAGCAGCTTGACTAATAAGACAAGGGAAGGGCAAGGGAAGGCGTGCCGTTGCATGTTTTATCATTTTATCTTCTTCTTCTTTTTCACTTTGTTTGAGATTTGAGACCCCTCCTCTCC
>BMK_Unigene_043528
TCCAAATGATTTCTAGGTTTCTCCTAAGCAAAAGAGAAAATGCAATAATTATACAATAGAATTATACAATGAACTTTACCAAGCCTCAAATTTAAGCTGCAATTAAGATGTATTAGAAGCAGAATATGATGAACACTTTACCTGAATTTCAAAAGTAAAAAGAAATCACCCCTACAAAGGCATTGAATACCTGATTACTCAACTACTGAAAGGAACCAGCCCATAAAAACAGGGTATGAAGCTGCATTTTGGACAATATTCAGATCCAGTTCTACAGTAATGGACAGAAAAGTTTTCAGGTAAGGTTTGGTCCTTGTGGTTGCATCTGAAAATGGAGCTGATTAAAATAATGGACCCATTTGTATTTAAGGACCAGGTCAACAGGACTGGACCTGATCTGGGCCTTTCTTTTGTTTTTCATTGTCTGGTTGCATCTAAAATGGTAATTGAGTTGCGGATTTTGGATCTGTGGGCCCATGTCAAATTGCATTTGACTCTTTGGAACCCCCAGGCTCCAGAGTCAATTTCCCCATTGCAATCGTCAAAGAAGCTATTTCCTTCTCACTTTTCTAAGCAAGCAATCCATTCCCATCCCCAATAGCCCCAAAAGAAGGCATTTTCCAATGTTAACTGATGGTTTTGGTTCCCTCTTTAATCAAACTGTTGATTTACATCAAATATCAAAGAAAGGTAAGGCCCATCTAGCTAGCTATAAACACCACAACCGACCTAGATAAAAATGATACATCACCATCATCAACGATTATTAAGCCTTATCCCACCAAGCTGGGGGTCGACTTATAGTGTTTTACAAATTATAGGGGGAAATACATCATCTAAATACGAAAGTTACTAAGTTGCAAAGTAGGTCACTTTGTGAGTGTCCATGTGAATGTGTGCAACAGACCTTTCTGTGGCTATAGGGGAAGAAATTAATTTACCCTAGAAAGAAATAAAGAAAGCAGTCCATAATATCCTACATGTATCCTCGAAAAAGTGCATCTTAATATGTTCCC
>BMK_Unigene_043529
TAGAAGATGATGGTCATGATAACAGTGATTGCGGTCTTCCTCTTGTAGACATTAATAGTACAAAACACAGATATTTGTGTGATTCAAATATCCATTACATGTATGGAACGTCTAGATCCTCTTTCTGTGAGCTTCTATTTCTACTACCTTACTTTCTATCATGCTAGTAGTATAATAGATGTTCATCCATCTAAAACTATCACAGTGCCCTGTTTAACCGATCCTCCCATCAGGATTGTTTCTAGCAGTCGGTCCTGACATGAACCTATTGCCCTCTAGCCATCCAACCACATTGCTTCATCACAAGAATATAAAAGAGAAAGGTAGAAAGAAAGGGGGAGGGATAGAGAGAGATACGTACAAAGATGGGGAAGTTGTTACCGGAAATGTCTCTCTCTTAAGAGGGTTATTTTGTCATTTCTTCGTAAAAAGATACAGGTTTTTTCCCTACCGTCAAATGAGGGAGGTCTTAATAATAATGCAAAATGCGGGGGCCTTTTTGGGGTTTTCTAATAACATAGGGGCCTTTTTGTAAACACCTCTAAATTTTATTCCAAGACTAAGCAGAGACACTACTTAGCCAAACCCGAAAACAAAACAAAAAACTTCGAAAGAAAGGAAAGCTCTACATATCAAAATTAATAGAAAAGTGTAAAACTCCTGCCTTTGCAAGACCATCCGCCATGATATCTGCTTCTTGAGGAACATGATGAAATAACGCCCCCACCTGTTAATAGGATGTTCGACTTGTTAATATCATGTTCTTTTTTTCTAGGATGTCTACCTTCATTCTGTAATCATAGGTTGACTTCCTTGATATTAAGAGCACATCTAGTTTTACCCTATCTTCAGACTACATATTGCTCATGTGGGATGTGTGCAAGATCAAATCTTCTCATCAGTTAGGCACCATCGTGCTTGAGCTCCAGCCCAAATTGAAGCTTGCTCAACCGATTCAGCATACACACAGAGACTAAGTGGGTTCATTTCTGCAGGCCAGCTACTATGTTAGGGAGTTGACCAGCAAAACATTCTTATTGCCAATGGCTTGAATTTAATGCTAAGGTTTTGCGTTTTGATGCTTATTAATGGCTCTGCCAAACCCTTGGACTTTCGCCCAATTTTTTGATGATGCTCTTTTGATATGTGCCAGGAATTTTTAAGTTTATTTATTTTTTGGTAGTGGTGGCACAAAGCTGACTCTCATAATGACTTGGCTCATCATCGGGCATTGTCAGTTAAGTAAAAAAAAAAACTCGTGGTATATCTTCTTGTTGAGGGTTCCAACTTCCAAGTAAAAACTCTCCTCCTGTACAACTAGATATTTATTTTGGAAGAGGTACTTTTCTCTTATCGGTAACTCGTCGAACATCCCTACTTTGCACCATTCTTTTGTTGTCCAAAGAATGTGCTTAAATTTATTTAAAGGTTTTAAAGATAACGTTCATTAGGGGCCTCCTGTACAACTAGATATTTATTTTGGAAGAGGTACTTTTCTCTTATCGGTAACTCGTCGAACATCCCTACTTTGCACCATTCTTTTGTTGTCCAAAGAATGTGCTTAAATTTATTTAAAGGTTTTAAAGATAACGTTCATTAGGGGTTGTGAAAGAGAAACAAAAGTTCCATCATGTCAAATGTCAAGTGGAAGTTGTCTGAGCCTTGATTGGTTGGATGAATCATTTGATAAAGTCAGGGTGATTTTGGCGTTTTAGAGAAGGTGATGGGCAAAGGAGGTTCGTAATACAAAGGCTTGCTTATAGCCGTGGGGTGGACATCAAGCTCAGTGAATGAGACATGCATTTGAACGTTATCTCCAAATCAACATCCAGGTTTACAAAAAAATTCTTTCATTACTGGATTGTATTAGTCGAGTTCTATTTTAGGAGGCTTTTTGGTGCCACAATTATTTTTGTTTCCTCTTTGATTTGTTTAGGGAAGATGGTGATGCCCCCTACTCTCAGGGGGATTTTGCAGTTAAAACTATCAGCCACACCTGTGCTGACCATGCACTCTCGCATTATGTAATGTTGACTGTATGATAGATGTGGTATGGTGATTGATCTCAATAGTAATGGTTACCCCCAAGGTTCAGTGGATGAATGAAGCTATGGTTGTACCTGGGTAGAGATGTCTCCTAGCTGGCCATAATAGAATACATCAGAGAAGCAACCACTGCTATGTCTGTTCTCGCCTAGGCTTCTAAGCAAGTTGGGCGAGGTTTATATTTCAATTTGTTCAGCACCCCATTTCAGTTTGACTTCAAACTGGAACATGCCGGCCAGGGCAACATTTCAGTGTTCTATTCTGGAGTTCATCCTAGAAAGTGAAATTGACATATATGCCGTGTTTTTGTCTCTGGTAAATGAACAATTTAATATTTTTTTCCTACATGACAAGTAAATAATCTATAAATCATGTCTGTAACGGTGAAGTTATGACATGCATTCTCTCTCATCTCCAATTATACCGGAGCAAACACTCCTGTTCCAGAGAATGATAGGACCTTAGCTTCATTATCATGAGTTATACCACCCATACCAGCTAACCACAGGGTTACTAATAGCACTTAAATCAAAGTTGAGCTTGAAATGCCCCACAGAGGAGGAAACCAAAACCAAACCAAACCAAACCAA
>BMK_Unigene_043530
ACAACAGATGACTGGACTTAAAACATGAAATGGGTGAAGTTCTGGGTTGCTCTCCCACCACAGAGGGGGTTCAACCTATATACAACTTGTATATCAGAGAACATAAAACTGACAAAAAATTTAACTTTTACTCTAAAGTCTGAATGAAATGTCATGAAAATCTCACCAAAAGACGTTGGATGAACAACTTTAAAATTCATTTCTACTAATCTTTATTGGCAAAGACTCAATGAAATCAATGCATTTATTAACATAAAAAAGTAGCTTTTGTAATTCAAATCAGAGCCAGTAATATTTTGTACATTACATGCAGAGAGATTAGTAGAATATGTTATGCTGGTAAACTTTTTCAGGCGTGTGAATGGTATTCCAGAGTTCCATCCATGTCATTTCAATGAGATTAGTTAGACTACAAAATAAGAACTACAGAACATTTGCATCTGCCAAACAACAACATTTAAAAAAAAAAAATCATAACTGTAGCCAAAATGAGAAAGGAAGAGACGGTGATCCACAGCATTAGGGGTCTAATACAAACAGACACATAAATAAAAGCTGTCCCTCAAAGCATTGAGCTGATTGAAGCCTTGTACCATTTATTCTAAGGGCTGGCTTGTGAATTTTGGTTTGCCAACTATAGCTCAAAAAGCATGAAGCACTAAAAATTGAACATATCAACCAAGTGTTGGGAAAATGAGATGACAAACAACAAACACAATATCTCTATCTACTACTTGTTTGGCCAAATAAATTTATTGTTGCATTTGTAAAACATCCCCATTTGGGGTCCAATCAAAACTGGCCTGACAGCCAGTCCAATCAGTGCTACCTTGACATCATTTGTAAAACATAATAAGTAAAAAGGTTGAAAACATCAGGTTTCAATGGCATCACTGCTGATTCTTACTGGCTCCGAATGATTTTGACCAACTGCACATTTTGAGTCTGAAGGGACATGAAAGGGCACTTCTTCAGATTGTAGTGGTCTGACCAGTCTGTTCATACCCTATTTCCTGTTTTCATTTTTGGGAAGTGTAAAGAGTCTTGATTAGATTGTATTAATTAGGAAATTTTGGTGCTGCAAAGGATATGTGCTGGTTCACTAGAGAGTGCCTAAATTGATATCTATGGGCATTTAACAACATTTCCGTAATGGTCACAAGTACAGAGAATAATAAGCTTGCATCATTGCTTTCCAACACTGATAACAAAAGGCAAGAAGCCTGTTTTTGAGCTGAGCTGAGCCGAGCTGCACATGATTGGGCTTGTTTACCTCCTAGAAGGTTTGATTTTCATGGCTGGTCACTTACTGATAACCCACCCTCTCTAGAAAAGATCTGTTTCTTTGGTGAAGG
>BMK_Unigene_043531
AGATGGGAAATGAATAACTAAGGGAAACAAACTGGCCCAAAATGGGATTCGTTGCATAAATTGAATATTTTTCGTTAGGATTCAATACAAATCAAATTTTAACAACAATGCTATTAGTCAATCTTTTGAATTTCTTGACTGTATTGACCGATATCTGAGGAGAACCAGAATTCATATAGATGACCCCTGCATAGTTTGGACAAGTCTTTGATGATGATTTTCCAAAACTCAGTTCCAGGATTGACCCATCATAATCCTGACATGAACGGATGACAATATGTGGGGTTGGGGCGCCTTATGATCGAACGGGGTAAATTTAAGAACTGTGGGCCCTACAACCATTATAAATGGGGGCAGATCGCCTTCCTAGAACCTCAACTCTGCTTCATGGGTTCTTCAGTTCATGAACTTAATCTGCAAAGTCCTTAAATAGGGGGTGTAAATGGGTTGGATCGTTCAACACACGAGTATTTGAACCTGGATCCAGGAAAAATGTTACTTGCATAAATATTATAAAAAAATGTAGTACCTAATATTATAAACAAAAATCCTTTTAAAGAAAAAAAAACATATCCCATTAAATCAGCATCATTGGACCCTTATCCCACCAATTTGAGGTCAGTTTTGTGAGTTATAGTTCCATTAACACTTTTCAAGCTCATAAATTGAACTTTACAAACATCATATTCTATAAATGTATAGAATAGTTATTGACACAAGGAATTCTGTATGGACCAATCAATTCATAGACCCAAATCCATTTCAGACTTTACTAAAGAGATCTGAGACTTGTGTCCATGGCTTATTTTAGCATCTCTGATCAATACTCACTTTGTTGTTTGATGGGCTTGAATAGGAACTACAACTACGGAGCAGCA
>BMK_Unigene_043532
TTTCCGGCTTTATCCGTCTATCTGTATGCCAAATTGGGGTTGATGATGTGAACATGTTAAAATTATAAACAATAGTTCAAATCAAGATCGCAGCCACCATCGCAATTGACCTTGAAAAACATACAACATGGCATCGCGGTTCACAGAGCGAACTTTTTTTCCCTCAAACTAATTTGAAAACATACCAACAAATCCAAAATAATGAAAAACAATATTAAAAAAATTTATTTTTCCATCAATACATACTATAAACAGAACTATCGGTCCCCTAAGTCATAACATCCTGAATCGCTGTTAGCCTGTTACCGGTAAATATTTTAAGTTTTAGTATTTAATCTTTGTGTTCATCCTTTCCATATGTAAAATCCAAGTCATTGAAAATAAGTATCACCTCTTATATATCTTTGTAATATATTTCGCATCAATTAGAGTTAGGCCCACAAATGAATTAGAATCTGGCCATCTACAAGCGCTCCACTATGACTGAGCCCATTGTTGGATTAAGCATACTAGATTTTTTAATAATTTATTAATATGAAAGTGGGCTTAACTCTTGAGTTAAATTTATTTAAGGCTCATTGAAACCGGCGCCTTTATGTTTTCAACTGCTCAATCTAATAGTGGGCCCATATTTTATTAGAGTGAAACTTGTCCAAGGCCCATATAAGAGAGGACCGGTTATTTTGAACGGTTTAGATTGTTTTAGGTGGGCCCCACTATGAAGCTCATAGATGGGTAAGTTGTGATGTTAAATACATGTATATAGAAAAGGGAAAAAAGAACCCTAAAAAGGGCTTTGCCCTGGGGGTACATTTTCCTTATACACTAAAAAGGTAAATTGAGCATTTGCCCTAAAGCGCATTTGCTGAAAATAGAAACGGTGGAGGCTGGGACTGGAAACGACTAAAGGGAGGGGAAAAAAACGAAAAGAGAAGGAAAAAGAGAAGGGAAGGGAGGAGTCCGTCGGCAATGGCAGTACAGCAACTCCGAGCTCTGTCCAGGTATGTACGCCTCCCCTCTTCCATCTCTTCTTTCTCTTTTTCATTATGCTGTAGCTTATGCTCTGCTTGTCCGTCGGAAAAAGGATCGAGGATGAAGAGGGTTTGGCCTTCGTATTGGCCAATATATCGGTCTACCACTATTTTCAGGACATCGGCCAATATGTACCGATATTATGGCGATATTTGACCGATCCGAGACCGCAACCGATACAAATCAATCTTGTTACAGTGAGGGCCAATACTGGTATGTATCGGCCGATATTTTAAACCA
>BMK_Unigene_043533
AATGTTGGTTTTTTTTTTTTTTCCGTTATTTATTTATTTGCTAACATAGACCCAATTGAAGATGGAAAATGCTCAACCCTACTCCAGGTCTCAGAATGCTGGAATTTTGAGAATTGAAAAGGGGTTTGAAAAGGGAAAATGTGACTGGATATGGTTCATTTTTTCTTCCTAAAAGAGACCCAAGTGGAATTCTAAAACCCCACTTGTTGTTTGGTTGCAAGCATTTCCCACTGATAATTTTGAGTGTTGGGCATTTTTGACATGTCCTCATACAATGTTCCCTTAGAATTCCAAATGTTGTGTTTGATTGTTTTTGATATTCCGATACCAACCCAATTCTTTTGTTAGGACGTAAGGCCCTCTTTGGTTGCTGGCATTTGAGGATATCTTGTCTGGAGCCTA
>BMK_Unigene_043534
AGAGGAGAAGTTGTTTGTTCTCACGCTTAGTGCAGGCTTGGAAGGTTATCATGTTCATGTTGATGGAAGGCATATCACCTCCTTTCCTTATCGAACAGGATTTGTTCTCGAGGATGCAACTGGGCTATCCGTGAATGGGGATGTTGATGTCCAGGCAATATTTGCTGCTTCATTACCTTCATCGCATCCAAGCTTTGCCCCACAAAGGCATCTTGAGATGTTGAGTAAGTGGAAGGCTCCACATCTCCCTGATGGCCCTGTGGAACTCTTCATTGGTATCCTTTCTGCTGGCAACCATTTTGCTGAGCGCATGGCTGTGAGGAAGTCTTGGATGCAGCATAAACTAATCAAGTCTTCAGATGTGGTGGTTCGCTTTTTCGTCGCGCTACATGGAAGAAAGGAAGTGAATGTGGAGCTAAAGAGAGAGGCAGAGTTCTTCGGTGATGTTGTCATAGTTCCTTTTATGGATAGCTATGATCTTGTAGTTTTGAAGACTGTCGCCATATGCAAGTATGGGGTTCATACTGTAGCTGCAAAGTATATTATGAAATGTGATGATGATACATTTGTCAGAGTGGATTCAGTGATTATGGAAGCAAAGAAAATCGCTAGTGGAAGAAGTCTCTATGTAGGAAATATGAACTACTACCACAAGCCCTTGCGATATGGCAAATGGGCTGTGACATATGAGGAGTGGCCAGAAGAAGATTACCCTCCCTATGCCAATGGACCAGGCTACATTGTATCCTCAGACATTGCACAATTTGTAGTAACTGAGTTTGAGAAACATACATTAAGACTGTTCAAGATGGAAGATGTGAGCATGGGAATGTGGGTGGGGCAGTTCAACAGCTCAAGACCCGTTGAGTATCTTCACAACTTGAAATTCTGCCAGTTCGGCTGCATCGAAGACTACTATACAGCACATTACCAGTCCCCACGACAGATGATTTGCATGTGGAACAAGTTGCAGATGGGAAAGCCTGAATGCTGTAACATGAGATGACATCCAACTGTCAAACGAGGTGTATTTTGCAGTTTTTACATCAGTGTAAATTCTGAGACAAGGGACTTTTCTCACAGGCCCTCTATCAATTCATTCATTCGTTCATTTTTTTTTTTTTTTTCCTTTTT
>BMK_Unigene_043535
TCTCTCTCTCTCTCTCTCATTGTAAGCATCTTGTTTGCTGGTTGCATCTCACTATGCTGAGCTTGCTGGTATGTCACTTCTAGTGTTTAATTGGACTTGTTCCATATGCTGTAGGGATAGTTTTAGATTGGAGAGTAATGAACTAATGGCAGCACAGTGATCAGATCAACAAATGGAGCAACAATCATGGAAATTTCATTGTGAAAAATAGTAATATCGACTGCTGAGCATTGTAAACATGATTTAAGTTAAAAATCATGGCTTGGAAATGGTTTTTGTTAAAAAGTTTTCACGAGTAGCAGTTGCTGCGTTGTGGTGATGTAGGCAAACCCACAAACATCTATATAAACTATAGTGATGGTCACTGATGAAGCAGGTAGTGGCTATACTGATATTTGTGCTGAAGGCAAACATGCGATTAAGATTAGGTTAGAGGTAGGAGCAAATGTCACTTAAAGCCGACAAACCCAAAAAAAGGATAAAAAAGGCTAGGATTTCCTTTTAAACAATTAAAAGAATGATTTTCGAAAGATTAAACAAAACATTTCAGTCCTGTCTCTCAAAGATTAAACAATTGAATAGTCGGCGGGTTCCCATGTTACGAAAAAAAAAACAGCTGAAGAGATTTCACACTGATATTTGACAGAAATAAATGAAGATAACTTTGAAAGTATTGTTGAATTGCCAAACAAATCCATAGGATGTGGTTCTAAAAATCAAGACTTTGAGATTTACACCCGTTTTTTTCCGTCTCCCCCCGCCCCCAAGTGGAATTTACTTTGAAAGAGTGGCCAATTATATTGCTGATGCCTTTGCAGAAGAGTTTTTTCCTCGTATTTGATCTTCTGCTTATTTAGAGCTTGTACTTGAAAAAAATGTGTCCTAAAAAGTCTTACCTGCCTTTGCTTTATAACTTATTTTCATATTGATTTAAGTGCCACTTTAGACAATTTAATATAAATCAGTTAAATGAGCTTTGTTTCTTTTGTATGTACATCTATGCTAATTTTCTTTTACAGTGCTGCTTCAATATTTTAGAGGCTTGCGAGGCTTGTCTTCTGCCTCTTCACTTGTTTGTATGTTCTCGTTTCTCCGTAAGTGCAAATGATTGAGGGATGCATTTACCCTACAGGTCATAGACTACTACTCTAAGAA
>BMK_Unigene_043536
GTTTGACAAGAGCCTGTAGCACCGTTGGAAGGTGCTTATTGTTGCAACCATGGGGTTGCAAGTTCGAGCCATGTTACTAGAAAGCTGTGGTGCACCCAATGGCATTTTTGTTTGTTATGGTTTTTAATCTTTCACGCGTGTGCTCTCCACGTGAAAACTATTACAAAAACTAAAAAGATATCGAAAATTGTTGGTACTTAGGTGGTCCACAAGTCATCCTCTCAGTTCTCATTGGTTTGACGATCACAACCACTTATCTTCAGTTGGTGGGCCACACCATTTCTTGGGAATAGGCAAATTACCTCTAGAATTGGCTTAAGTCTCTCAATCCAAGTCTTAATTCATGTCCCTATGAGAGTTTGGAATGAGATCAAACTCACTCTTGTTTGATGGTTAAAATTTTCAATCTAGTTAGAAATGGAGATTAAAATCCTAGTTTAGATGAAAACTCACAGCATTCGTGAACAATTCTTGCGATCATGACCTTCTAAAACGACCAAGAGTGTGTGATTCAGAGCTTAGCATCAACCCCACCTGAAATTAGCACAGCAAAAGGTGAAACAATCTGGGTATTTTCTAAGGATGGGCCACTCTGGTGCAGTCATCATGTGGACGGTTTGGATAATCAGACTGGGTCTGTACAGCAGCATCTGAAGAGCAAAAGGAACAGGTAAAAATGAAGGTGATGCCATGCCAATGAGAGTATCTGCATTATATAGTAATGTAGTACCGAAAGCTAAGGGGTTGTTTGGCATTTA
>BMK_Unigene_043537
GCCAGAACAGATTCCAGTGCCCTAAACAAACAAAAGTAAGATTATCACCCGTAGACATTAGAAGCATGGAATGTAAAATGTTGATATCAACCAAGCAACAAAGATGACAAACATTGAGGACTAGATTTTATTCATAACAATAATAATAATAAGATAGTATTTCTTTTCTATGTAAAAAGGGCTCTCCATTTCACATCATAAACAACATGATAGAAGCTTACCCCATTTTTCTGGGCTCTGCTTTCATGAGTTCCACTTTTACCCCTATCCCTTTCTAAGGCTAAGTTCTGTCACCCACACAATCAATCATGGTACTTCAAACTACTTACTTCCCAAGTCTTTATTAGCTTTCATCTTCTGCTAGTAGTAACATTGCACTTGCAATACTTCAATACTTATGCAGGAGCTGTTTTTGTCTTTCTTGTCTTGTAAGTAAACATCTTAACCATTTTAGACAACATTCCTTCATTTTCTGTTCTATTGGACCCCAATGTGTAAAGTAAAACCCATTGTGTGTTCTTTCCTAATTCTATCATTTCTCATTACTTCACACATCCATCTTCACATACAAATCACAGCCATGTGTATTTTGTATTCTTGTTATTTCTTTGTTTCTCAATATTCGGGTCCCATCTAAAATGCAGCTCTAATAGCTATTTATAAAATTTTCATTTTGATCAAGGCTAGGAAACTGAAAAACTTCTCACCTAATCAAGCAAAAGATTGATTTTTTTTTTTTTAA
>BMK_Unigene_043538
AGATGGAGAAGTAATAGAATGGCAGGTTCGACATAACTGATTTGATGCCGTCCTTCGATAGACAGGTAATTAGCTTTCCATGATGACAACTTCCTCTCAACCCTTTCCACAACCGGGTTCCACAATGATGTAGTTACCCGCCCCGAGCACAACGGCATCCCTAAATACAAAGCTGGCACAAACAAATTTCTATTCTTTTTAAAAAAAACTTTAAGCAGTGGATTTATGGAATATGGGTTGTATGAACTATATACTCGGTTGGCAGCTTTGTTTAGTTTGTTGACTTATTTTTTTGAAGGAGTTTATATGTTGGAAATGCATTTTGTTAATACTGCTGCATCTCAAATACATCAAGTAAAAGAATACATATATATTAATATCTATTTTGCTATTAATCTTTCAAAGCGCGCCTATCAGAATTTTCCATGCCTTGTGCCTGCAGGTCTAGCAGGACTTGGCACTTTGGGTGAGGCATTTCGCTTTGACTGATTTGGGTAAAGTTATATCTAATCTTCACCTCTCGATTTGCAAAAAAATCATACATTGTGATGCTAGCAGTATAATTCTTAATACTAAATAATCTTTTGTTGTACATTCCTCTTCACCAACAAAAATATGCTGCTATTTACTCCATTAAGATACTTCAAAATAGGCAACGCATCATATCTGATCCTTCATTTATTATGTGTGAAACACGTGTCCCCGTTGTATCAATCCCGTCTGTGGGCATCATGAATTGATTTTCCATGCTGCTGATGAGAAAAATTAATGACATCTGCCTCCACATCAGCAACACAAGGAATAGTGACCCTCTGGAAATGTCCAGGAGGGTTCGAGTCCATTCAAGGTGGCAAGAAAAATGGTAAATTGCAAACAGTTCGACATTCATTGTTCGACTTTCCCAACCCAAAATGCCCATACACTGATCTTCTTCATAAACCGCGCCCATAACTTATGTTCATGCATAAATCAAGATTCACACTGTTACTTTGTTCTTTGCCATAACCAATTAAACAGGTAATTAGAGTTCTTAGTATCCAATCTTCGAGAAAACAACAAGTTTTGGATTGTGATGGCGATAAATCCATCCAAACGTGCAACTCCATTAGAGTGGGTATTCAAACTTAGAAAAATCAGGCGTAGTTGGATCCAAAGGCATCTATCTCGATCATCACAATCAATGAAATTGAAACGCACATACAAACGCAGATCGCTCAGAAAATGAAGTCGATTGAGAAACCTAGGGTTTTGGTGAGGAGAAAGAGGGAAATGGGAGATGAATACTTTACCACATGATCGCGCACAT
>BMK_Unigene_043539
AAAAATATAAACAATTTAAATATAAACTTTGCCTTTCGATCAAATTTTACTAATAACATCCAATGAATCAGTTTCTCAATAGACTCAAAGTTGTAAAAAACTAAGAATGTCTATTTTGAGTAGTTTATTTAGATTCCTGGAGTTATGAATTTATTCTAATTCATAAAAAGCAAAATAAAAATCTCAAAAAGAATCTTCCATTGAAGTGAACCTAAACCCTCCAATCCAAGCAACAAGAAGTAAAAAACAAAGCTTTGGAATTACAGACTTTACAATTTACACAAAAGAAGGCAATAATTATTTCAATCTAACAATTACAACACAAGAATTACAAACCCAAAAGGCAATTAAAAAGAGAAAAAATTCAGAAAAAATAAAATGGCAACTCACATAATTCTTTTAAATTCCCATAACAAAGGAATGGTAAAAAAATCTATCTTAGCATTCCCTCATCCTTCTCTATCTCCTCTTATTCTTACTACCCAACAGCAAACAAAAGTAAAACAATATCCTGAAAAAGAACCCCCACCCCACCAAAACCAACAAACAGTTCCACTTACTCAATTCAGTCACCCCTTGCTGCTTCAAAATATCTGTCCCAGTTGTAACACACGTCGAACTCGTCAAATTAATCCCGAGAGACTGTCCCATTGCCTTCAACAAAGTCGCCTTCAACGAATCCGGTATGTTCCCAAGTGGCGAATTATCAAATATCTGCGACCCCGTTACGAAACACTTGTTTCGGTCGTCAAACTCGTTCTGTAACACCCCTTCATACGGGTACTTCACCAGAGACGCGTAGTGGAACCAAATCCAATATAACGGGATCCGATCCCTGTTGATGAAGAACCCACTGAAGAGGAGAAAGTAAGCCAAGGTGGCAACCACAACGGTGTAACCGAGTGTAACGTGCGTCACGACACCCGATAAAAACGTTACGAAGGAGCTACCGGCCCAGAAAGAGGAAAGCATGGTGAAGAAGTAGAAGACGAAACCCGACACGCCACCCGCTAGCCCCACGGCCCAGAACGTTTCGGCTGCGAATGCGATTGAGAGGAAAATCTGCGCCGGAATTGATACGAGCGCGTTTGAGAGGACGTACGAGGATCGCCGATACGCGTTGTAGGCCGTTTCGCGCATGAAGATGTAACGTTCTTGTAGAAATATCGGTAGCGCTTCGGCGCAAGTGTAGAAGGTGGTGGACATGGCG
>BMK_Unigene_043540
ACGTGCCATGGAGATGTGAACTGGTAAGTTTTATCTCTTTATCATTTATATTAGAAAAGACAGAATAGTATCTGATGCTAGCGGGCTGACCAAATTCTTCAGACAACAAAGAAATCCCCCCTCCCCTTCTTTTTTTTGAATTGTGAACATAATGGCTCAATTCCTTCTCCAACTGATACCAATTGAAGCAATTAGGGTTTGTTTGAGTCTGCAGAAGACCCTAAATTGCACCAAATATGGTATGAAATTGATCAGAAATCGGTGACCACAGTTCTGTTTCATTGATGATTGGGATATCTACTCTACTTAGAAGTTTAAAGGATCACATCCAGGGTTGGAAAATTCTGACCCACACACCAACCTGACATGGACTTGACCTGACTATCCAAACCGAACCCATTCCATAATTTATATGGGTCAGTCACCAGATGGAATGTATGACCCATTTATCAATCGGGGTTCAAGTTGGATCATCTAAACCCGACAGGTCTTAACACCCACCGAATCTCGTTAACATAATCTGATTTCAACAACTCCCCTTTGCCAATTCTTTCTTTCCCTCTCTAGCTTGGAGCCCGGTGAGAGTGTCCAGAAAAATAAGAAGATGACCTGGCACATGCAATTGCAGCTGTCTAGGTGCTCTCCTTTCCCTCCTCCTCCCCTTCTGGCTGTTTGTGTGTAGGGGGAAATAGGGACAGTTTAGGTGTAAAATAAGGATGATTAGGACTTTTGGGTTTGATTAGGTTATGAAATAAGAACGATTAGGGCTTAGGAGTTTTCAAGCATGTGATTATGATGATTAGGGTTTGGGGATTTGATTTGTGTTTCAGTTGGGGTTTTAATGGGGGTTCGATAATGGCCTCAATTGGGGTTGGGTTGGATTGATGAGTTAGTCTAACCCCTAGTTTGATCAGTGTCATCTTAACCATTGATATTGTAAATACAAAAATACAATCAAGTCGGTTAATCGGGTGAGGTCTGGATGACGCCTATATATGCAATTGGGTTCGGGTTGGGAGACTTGACTTGTTTAATAATTGGTTGGGTCTAGGCTCAGCTTTGTCCTCTAATATATGGGTCTCAAACTGACCAGACACTGACCCCACCCAGTGCCCCCTAATGACATCTATACGCAACCACAGTTTGCTACAGCACAATTTTTCTTGAGTCTTTTATTCCTGAATGGTAACATGACTCAAACCCTTAACCTTGTGGTTGCAACATTGAGC
>BMK_Unigene_043541
TTCACATGAGGCCCACCTTTGCACTCATCCGATGTACTGTACACCATTGGATCGACTGCACACTCATTAGAATGGACTGTACACTATTAAACTTGTGGGGCTCAGATGTAGGTGATAATGATTAGGGATGGGACTGATTTTTTTTTTGCAGAGATGAATGGCCAAATGAGATCTTTCTATCCACCAGTCCCAGTCCGAGGCGGGGCCCCATGTGGGCCCTACGTTGAGGAGCGCATGCTGATCCAATGCATGAGTCACGCACTCGATCAGCACTTTATATATGTATATATATATCCGCAACACTTGTGGTTCACGGATCAAGGCATTGCGATGATCTGATAGCTTTGATTATTCAAATGTAGAGCCCATCCAGAGCTTTGGGTCCACCACCTTCTTGAGTGGTGGGTTCCCCAAATAAAAGGAGCCACATTGAGATGGAAAAGAGATTCAAAGTGTGGACATACAGAGAAGGAGAGCCACCACTAGTTCACCACGGGCCATGCAACAACATCTACTCGATGGAAGGTCACTTCATTGAGGAGATGGACGGTGGACAAAGCCGGTTCTCCGCAAACCATCCAGATGAGGCCCATGCCTTCTTCCTTCCAGTGAGCATAGTCAATGTGGTTCAATACATCAACAAGCCTGCAAGAAGCTATTCTAGGCTTCCCCTCCAGCACTTGGTCACGGACTACATTGGTGTCATATCTAACAAGTACTCCTACTGGAACAGAAGCCAAGGGGGTGACCATTTCTTCGTTTCCTGCCATGATTGGGGGCCTGATGTTTCGAAAGCAAACCCTGAGCTCTACAAAAATTTCATCAGAGTCCTTTGCAATGCAAATACTTCTGAAGGTTTTCGACCAGAAAGAGATGCCACAATGCCTGAGATCAAGATCAACGGGCACCTATTCGGTTCAGAAGCTGGAATGCCCCCATCAAACAGGTCCATACTAGCTTTCTTTGCAGGTGGTTCGCATGGAGACATAAGACAAGTCCTACTAGATCGTTGGAAAGACAAAGATGACCAAGTCCAAGTTCATGAGTACCTCCCAAAAGACCAAAATTATAAGAGGTTGATGGACCAAAGTAAGTTTTGCTTGTGCCCAAGTGGTTATGAAGTTGCAAGCCCAAGATTGGTTGAAGCAATCTCTACAGGTTGTGTTCCAGTGATAATCTCTGACCACTACTCGCTTCCTTTCAGCGATGTATTAGACTGGAGCAAGTTCTCTGTAGAGATACCTGTAGATAGGATAGATGATATTAAGGTGATTCTACAGGGCATTTCATGGCGAAGATATCTAAACTTACAGAGAAGGGTGATGAAAGTGCAAAGACATTTTGTGCTCAACCGTCCAGCCAAAAGCTTTGATGTTACATACATGGTGCTTCACTCATTGTGGCTAAGAAGGCTTAATCTTAGACTTCCATACTGATGATTCTTTAAAAAAAATGCATCCGTACAATATATGAAAATTACCCATGACTGGGTAACCATGTAATGGGAAAGTTTTGTTTGTTTCTTTTCTTTTCTGTTCATTAGGTGAAAGGGAGTTGTTCTAATAGTTGAGAGACTCAATTTGAAAAGATTAATATTATTTCGAC
>BMK_Unigene_043542
ATAGTATATAGAAATACCTCCAAAAAAAAAGTTAATTTTGATGTACAATATACAATATCAAAGACTCATGTGTCGGATACCGAGTCCGCGAGTCGGAACCTATATGGACCCGAACCCGTTTATCAATCGGAATCTAATTTTGGATTCCAGACTTGACCCGTTTATGAATCGGAACGTAAAATAGGTTCAGACCCGCTTTTTTGAGGGTTGCAGCTTCTGGGCCGGTAATCGGAGAATCAGTACTTTCAACCTTAATTAGGAGTGATATCTCTTGTGAGCGATCTTTCAGTTGCCGATGAGGAAGAGTAATTCATTAGGTAGAACAAGCTTCATGAAAGAACATTATAGCAGAGATTGTTAATTAAAAGGAAATATGCAATATTTAGAAGACTAAAACTCAAGATTATTTGGGAAAAGGAAACCTACAGCAGAGAGGATGAAAAGATGCATGAAGAACGATCAAGATCACATCTGTCACTCTATTTTTATAAACCAAACCCAAATACCACCTAAACCAGCTAAAAATCTGAACTCTAGCCCACGAAGAGGGCCATGGGCGACTACCGTGGGTCCAAAAAAAAGTAGACCCCACTAGGATTCTGTACA
>BMK_Unigene_043543
TTCACAATCACAAGGGTGCTCCTAGAGGGGGCCTCATAAATTTACCCGGAGGTCTTGTTTGAGAGGAGGCTGCTCATTCAAATAACCTGTGGAATAAACAGCTCCTGCATTAGAAATAAAAAATAGCACACATCATCACCCTCCATTATTGCAAGATTGCAGAACAACCCCCTATAAATATATGCCCTCAACACTTTCCTCTTTTCAAACACAACCCTTTCTATCTTCCCTGTCTCTTCATTACCTTCTTCCTTTTCCTCAGCCTTCAGGTACCCCTCTCTCTCTCTCTCTCATTTCCTTGTAACCTAGATCTATCATTTCCTTGTAAATTTCTACCATCTTCTACTTCAAATCAAGGATTGCCCTCTCATAACAGAGAAGAAGAGATAGCATTGAAATCAAAGGGATGGGTCAGATCCAGTACTCGGAGAAATACTTTGATGACACCTACGAATACAGGCATGTCGTCCTCCCTCCCGAAGTCGCAAAGCTTCTCCCCAAGAACCGCCTTCTGTCTGAGAATGAGTGGAGAGCGATTGGAGTTCAGCAGAGCAGGGGATGGGTGCACTACGCCATACACAAGCCAGAGCCTCACATAATGCTGTTTCGGAGGCCTCTCAATTACCAGCAGCAGCAGGAGAACCAGGCCCTCCAGCAGTAGCAGCAGATGGCTCTGGGTGCTGGTAAATGAATGACCCTTTTGCTTGATTTCTCCCCCTCCTTTATTTTCTCTGGAAAAAGGGGTGTTTTGATTCCTGAGAGATGATGACTGGATGATTGGACTTGAATTGTGGACATTGTAGCGTTGGCATTTGTATGGTGTGGATCTGATATATGGATTTTTCTTGGTTCTATTTGTTGTGGATTTGATTGATTTGTGCGTTTATGAAGTAGGATTTGGTTGTTTTAGTGATCAACTGTTGGCTACTTGCATAATATCGGGAGAATTCTTTATATTCTATGCTTTCTTGTGGATGATCCAATAGGGTATGTTTGGATGTGAGGGAAGTAGGAGTTTGAAAAGGGGAATTCTCTTTGGAACCGTTTGGATGAAGTGAGAATGTTTCTGTAGATAAGCCTTTTTTTTTTTTAATTCTGCTTCAAAACTGAAGATTCCTTCACGCATGTGCCAATCCAAGGGTGTTTTTTTTACCCTATGGGAATTGAGATCCCTCACAGAAACTTTGGGTGTTTTTTTGGACCTTTTCATTCAAGTGAGAGTTCCTGCAGTGGGATGGTGGGAATTTTGAAATCACGCACAGCACTTGCGCGGGAGCGCCACAGGTGAAAAATACAGGCTAATCCAATTTTTGTTGTGTCACGCCCGAGCCCGAGATTACACACATCCCGAGGTGCGACACACGCCCGCGTGGAAATTCGAGTCAAACTCATTGACTCTAGGTCCCCACGTACGGAATTTACCCACAGGATATCACGTGTGAGGTTTATATTTCTCAACATGCCTGTATAATTTGTCAAATAGATATCCAATTAACATAACACAATCATCAAGATATAGAGCATAAGGGTCCATGAGCATAGATTTAAAAGTTCAAGTTCAAGAGATAGAAAGAGAAGGAATAAGTTAGTTAAGTTACAATCCCAAAAGCTAAACAAGTTTATAAGTTTCTACAAAATATGTGGCAATCCTAGCCACGGTCAGTGGGTCATTTAAACGTCCATTTCTCATCGAGTGGATGTCTAGAAGACATCATCAAGAGTCCATTATGCTACAAGGTGGGGAGATTCCTCTTCCTCAAGAACTCCAGGGCAATGGCATCGATGTATTCACCGTGGTAAATCTAAGGACCGAAAGTGACTGGTAACGTAACCAAAGGTGCAGTAGCCGCATGCCCAACCATGTGAATACTAACATATGATATGATTTTTGGAGTCCAGGTGTATCCATTATCAATATCCCAAGAACGAGGCCAAGGAGCTGGGCTGCCACTTCCCATACTTCCTCCTTTGCTGCAACCTCTCCAAGATTTCCAGCTGTGGCAAAATGATTTTGAATCACACGAAATGAGGGGTCTTTTAGTCCTCTTGCTATAGCCTTGGCAAAATTCCCCAAGGATGCAAGAGGGAGAAAATATGCTGGGTATACTGGAGTACTTAGCTCGAAAATACTTCCTGCACTGCCAATGAAGTCTGCATACAGACGCCATTGCTTGGGGTCATCATCGAATAGATTTCCAAAGCGTCCACCTGGAAAAGATAGCAATGTTTCTCAGCTAGATGACATGCGCATCACAACTTTTCTTGCTCTAGGGCATCACTGATGATTGCCAGACCAATGAAAAGGCGTCCAATAGCTCCAAGGCCATCCTTTGATACCCATCTGATGGCAGCAGCAGAAGCAGCTGCGGTAGTTCCTGAGAAAGTTCCGACACCCACAGCCTTCAGGAGACTTGACGTTACCAACGTGTGACAGATCCATCCAGTCACATTTGTAGGAAACTGCAATAGCATGTAGTCCAGGTAATCCTCTGAAACAGATCCCGGAAATCCAGCAGGTAAGATGAATTCCTTCAAGATCTTTGGGAGCCATGATAGTTCTCTATCATGGTTTTCTTCTTGTAATCCATTCATTAAGGGTCCGTGTTCCTCCAAAACAGTTCGTATTTGTGACTCATCATCTAATATGTACCTCTTCATTGTTCCATTGTCATATCTTTCCACCAATAAAGTGTATGGCAGCCTTCCAAGTCTGCTCTGGTTGAGGCGTTTGTCTTCATCTGGGCCGTCGGATGAAGAGGAGCAGTTGCAGATCGTAGGGCTGAGATTCCTCTTCGTCCGTCTTGTGGTCCGATAGATTCTACTTCCTTTTGAAGCAAATGTCGGAAACGAGAGATTCATGGAGAAAGGCATTCTCTCTCTCTCTCTCCTCTCTCTGAAACCTGAAACCTAAAACCTAAAACCCTTACATCAAGACAAGACACGAGAGAGAAAGGGAAAACCCCTTTACTGGACCGGGAATTAGGTGGGTGGTTTGT
>BMK_Unigene_043544
GGTCCCTCCAATGATTTTCATTATCACTTTTTTTTTTATCAAATGGTCAATCCAACGGTGGGATCAACTCCAATAGAGGTAAAGTTAGGGAACAGCCAATAAACCTAGAGGGAGCTCAATTTGAGCAGTTTGGATTTTACTATGTGGGACCCATGGTAGAGTTCTACTCCATTAACACAGGATTTCTCCAAGTCGAAGCCTTAGAAGATCCCAGTTGCTTGTGTGGTTTCCTCCAAAATCAGCATTGATGAAGAGACCAAAGGATCTAGAATGCTTCCATGGAGCACCAAGGACCACAACAGCTCCTTCTCACGCGCAAAATACATAACCCATTATTCTATTGTATAAATATTTAGTGACATTGAATAAAAGAACAGAAAAAAACTGCTTTTCAACCCTTCTATAGGACTCTGCCGAGTCCCATAAAACTGACTCGGTCACTCCCGAGTCTGAGTCGTTTCAACTGAGTCAACTTGGACTCGGCTGAGTTTTAAAACCCTAATTGGTGGTGCTCTATTTGATGATAAAAAGAATTGCCATATTGCATTCTCTGACCCAATGTGAAGCGCTTCAAAGTCCAAGAAGGTAGAAAATTGGGCTAGCAAGCAGCACTAAGGGTTTTAAAAGCTCCTTTTTTAGGCCGTTTGATAGTGGAAAGCAACTTGGTGGTTGTCACAGAGTGGGTTTCCAAGAAAAAGACATTCCCTAGAAGTTCTATTTGATCTTGAATGAAATTAAAGAGTTGTGTAATTCTGTGCAAGTTGAAATTTGACATGTCTTGATAAAGGTTAATGAAGTGGACTCCAGCTAAATATGGAGTTGAGACTTGAAAGAGACATCTTGTTTTTAGGCCCATTGCCATTATCCTCCTCTGTAATTCTCATCATTTCCTACTTGCCTAAACTTTTGGTCTATGTCTCCTATACTGATCAGTTTATTCATCAATGTACATGTTTTCCCATTTTGAACAAAATAGTTCTCCATTATTGGCTAAGAAAAAAGGAAGTTGTTCATCAAGTATACACCCTACTAGGTCATATTTGAAGGAAACTAGCATTCTAGTCAATGCCTGAAAATAAAAGGCAAGACTAC
>BMK_Unigene_043545
TCACCTTTATTCCCGGCATCTTCTTTCCCATTTAGCGATTTTATATCACACATGCAATTTGAATTGTTGTCTGAGGATACTTGTCTTCATCTCCTCTTTCCATTTATTCTATTCTGTTTTTCAAAGTTCCATTCATTCTTCTTCTATCACCTTTCTTCTTCCTGTCTTTCCTATTTGGTTGCTCTATGCCACACCTGCAATGTGAAATGTTGTGCAAAACAAATTCGGTGTTCCATTTGAGGACACAAGTGGCAACACAAATTTGCATCTTACGAGCAGAGTGCAGTTTTGTGCAAGCCTATTTTCTTCTATGATGGTTCTGCTTTGCTTTCTACGTCATGATTCAGAGTTTGTTTCTCGATCATCGCAGCCTTTGTTGTTGTTCTGTTATTGGATGTCACAAAATGGCTGGGACTTAAGTTTGAATTTTGAGTAAAGCATAAATTAGTTCCCTTACAAACTATAAATGGTATCTTATGGTTGTGAGGACTCAGATCAAAGAAAAACTCAATCAATGGAAAAATGGGGGAAAATCCATATTCTGTCTTTTGGAAAATGGGAAAATACTATCCTATCTAATGGAAAAATGCTAATGCAGAAATAGCATACTCAATTGAAGATGAAAAGGAAACTTCATAAATGATTTACCATCAAGAAAAAAGGGAGATTTGCCAATGAGATAGAGGATCAGTTGGCAAAGCAAGTGGTGGATTAGAGTTAATTCCTTTGTTGGCTCTGTTGTAGTTCTCTTGGTTTTTTTTTTTTTATGGTGGGAGATCTGGGGATATGGCTCCTATACCATTATTATTATTATTTTACTTTTTAGTTCTGCATAATTAAGTTATTCCACAGGATTTGAAGTGTTGGGAAAACTTGTTACCCTAAGGAACATGTTCTCATGTCTTTGTGTTGAGGTAATGCATCTTCTCACATGGTGCTATTTAATGAGGTTGAAGTCT
>BMK_Unigene_043546
GATTCTTGTCCTTGATTTATTTGAAGTTGGAGGTTTCGATTCTCAGCATATGTTTAGATTGGTGCTTTTAAGGTGTAGGATACTCATCTTGACAAATAATTTCGACTATAGCCTCATGCACTGGAATGGTGAGGTGGGAGTAATCAAAGGCGGGCTTTTTATTCATTTATTTTTCTAACATGTTTTGCAGCCATATAGTCTGCAGGACTGATGGTAAAAATTTGGAAAGCAATTGAATCATCTTTTTATTGAGAGCCACTTGATTAAATTCTGAGTTGTCATTCTTTAGTATGGATAATTGGATATGCTCCTTTTGCATGTTAGCAGGGCTTATTTATGTTTTTTTTTTTTTTGATAAAGTAGTTAGCAATGTTTAATGAAGGCATGCGTTGAGGTTGAAGTTCATTTAGTAATGAAGATATAATATTGTTCTAACATTGGTTCGTTTGTGAGAGCATACTAGCATCTACATTTACGAATTGGGACCCTTGTTTTTTCTATTCTTTTTTTCAAGTTATTGTTTTGTTTGGGTTCCTCTCATTTTTCTCTTCCATGTTGCACTATGCTGCAAGTAGGATAGCATGACTATGGGACAGATTCGATGCGAGCAATAGTCGTTACTAAAATTAGGCTGTGCCCTTTATCATTGATCTAACTTACTTCTTTGGTGCACATTGAATTTTTGACATCATCATGTTATTGTCATGATGGTGAATTATCTTTTTCCTGTAGGTTTCTCTCTTGCATTGGAGAGCTAAAGCAGTTTAACTTTATAGGTTTCCTTCATCAAAAGGAGCATGGTTATATATATATATATTACTGTAGTTCTTTTTTGTGCTTTTGTGTAGTGATCTCTTTATGTCCAGTTTAAATGGTGTAAATTGATTTTCACCTCTGATTATCTTGGTGGCACAGGGTTATAAAAAGATATGAATGAGGGAGATCCTCATGACAAACTTGACAAAAAAGAAAGATAAGAAAAGGATAGGGCGTTTTTTTTTTATAAGAGAAATATATAACATCAATTTATTTTATATATATAATGTTTCCCCATCTTTGTTCCATGGAATCATTCAAAAAAAAAAAAAAATCTTTGTTC
>BMK_Unigene_043547
TGTGCCATGGACTGAAGATGAACACAGGATGTTTCTACTTGGCCTGCAGAAGCTAGGCAAAGGTGATTGGCGGGGAATATCACGAAATTTTGTAGTTTCAAGGTCACCAACTCAGGTGGCTAGTCATGCTCAGAAATATTTTATCCGCCAAACTAACATGAGCAGGAGAAAGAGGCGCTCCAGCCTGTTTGATATTGTAGCAGATGAATCAATTGATACTCCTCTAGTATCACAAGATCTCTTCCCCATCAGCCATCCGCAACCTGAAACACAAAGCAGCAAGCCATTGCCATCTCCTCCTGCTATTGATGAAGAATGCGAGTCGATGGAGTCTGCAAACTCTAATGACATTGACGCTGTTGTTCCAAAGCCAGAAAATTCACAATGTGGTTACCCAGTGGTATTCCCTGCCTATTTTTCACCCTGTCTTGCCTATCCATTCCCATTCTGGGCAGGGTACACAGCTGAGGCAGTGGAGAAAGAGACTCATGAAGTTGTTAGGCCAACAGCAATACATTCGAAGAAACCAATCAACGTTGATGAGCTGGTGGGCATGTCAAACCTAACCTTGGGAGAATCACTTGGCAACAAGGCACCTTCATCTCTCTCACTAGAGCTGGTCGACGGGTCAGGTAGACAATCAGCTTTTCATGCAAATCCAGGCACCAGTGGTAAGAGCCTGAGTTCAAGCAGCAGTCCAATTCATGCAGTTTAATAAAGCAAGGTTGCTGCATACCAACTCAAAGCCAAGGTTGAATAGGTACTATATGTGCCCTGGGGATCAATTGTCAATACAAGATGAATAAACTGAAACATTGGCTTCTACCCTACCCTTTTTATGCGTATCTGTGGAGCTTGTCTGGGTACGCATGATGAACAGGGAAGCACCAACTTACCTTTATTTTTTAAAATGTGACGAGTCTAAGTTTATATGGTTTCAGTTAGGTTTTAACATAAGTTTGTTTGAAGTTATAACTGTAACAATTAGGTGAAATTCTAGTTCCATTACCAATGTACTTTCTGGTGATGGTTTGATGACATTATGCAGCTATATGTATTAATCAGTTCTTTTAAGAATGCTTTCCAAACACTGCCTGGACAGGTTGATGAGTAGTGGTTGAAGATACCCCTTTCTTATGTTCACCAACCCCAATTGCAAAAAGTCCACAAACAATTTTTAGTTGAATGTTAAAATTGGAAAGGATTTTATATTGGGAGGGCTGAGGCCTGAGGTTGTCG
>BMK_Unigene_043548
TAATCTGTACGCGATATCTTGAGAGTCTTGCGGCATCTTCTAACAGTATCATATGGAAGTTTTTTATTATGGATATCACGTGGTCGGTATGGATAAAAAGGGATAGTCACATCTTCAACACCAAGCATCTTTTAATGAACTCATGGATACCATAGTTTTTAGAGTAAGATCTTGGGCCATGATTACTGAGAGTTTTTCAGTCAAGTTTTAAATGATCTCTTCAAAGACCAAGATACATGCTTGAATGGCAATGCCCATACAACCAAGAAAAGCTTTCATTGATTCCCTTCTCCAAATACGTATAAATCTAATGTTGATCCGCCAAGTATAAGGGGTACTTTGTTTGACAACAAAGGCCTAGTGGTGCTAGATTTCTCTAGGACAATCAGGATTAAAGATTCTGATGAACTGGAGATATTGGCAACTAAGGAAGCTCACGAGTTTTATGTGTCATTTCTTCTTAGCCAAACATCATAGAGTCGGTGAGCTAATGCAATTGCATGGATGCAGTTGTCAATGTTAGTTATTCGGAAATGCACTTCTATTCAGAGATTAAAGAGAATTTCAAAAGGATTAAGCTAGAGTTTAGGCATGCCTCAAGGGAAGCTAAGAGCATTGTGGATGCTTTGGCCCAGCATGGATTGATTGTCAAGAAATGATGTTCACCAATGATCTGTAACCATTTTTATTAGTTTTCCTCCTTTTTCCAGTATTGATCTCTCCTCCCAGTTTTTCCTCTTGTTCTAGTTTTCTGTTTCGAGTTCCAGACCCAGTGTAGTTCAGGAGAAAAACAATTAAGGAAGCCCAAAATGTTGATCTTTTAGAAGCAAAGAGCTTAGAGCTTCCACAATAACAAAGAAAAGGGATAACAAAAAAAAAAAAGTCCTCTTCACAACTAAAGAAACCTAGCAGGGAGAGTCCTCATAACATAGTCATGCTCACCCCTACAGATAAACATAAGAGGCTTGGCCGAGAATAACATATTTCAAATGTTTTCGTGTTCCATTTCAAATAAAATAAATGAACGAATAAAAATGAAGCATAGGGATCATAGACTGGAAGAGACCTCTGAGCATTTCTTAGAATAAATAAATAAATCAATGATCCCTCAAAGGCTATGCATGATAAAAACTGAAGCAACTTATCTTACAAGAAAAGGACTGAATGCCATATGAAGTTAAAACAAAGTCGGTACGGTCATAGAAATTTTAAAAGCCTAAGAAATTGCAACAAATAACGTTAACAAAATAGAAGTTAGAAAGACAATATAAGAGCATGAAGCTCACCCTTCCCCCCTGTGGACAAGGAA
>BMK_Unigene_043549
AGAGAGAGAGAGAGAGAGCAACTATAAAATGCAAGCGCAACCCTCATAAGGTAGGGGTATAGATCCAGCATAGATTAGGGTTGAACCCAATATCAATCTAATTAAATGCTACTAGCCCTTAATTTTAAGGTTTCAATGTTTACTGGCTTTTATAGTGCAATTTTTTTGTGATTAAGAACAATGGAGAATAACAGTTGGATCAGTATATAGATGTGCGCCTATTTGTGTGGTTCTCTTTGCATGAATGGAGAGTTCCCTACATAAAAATTGCATAGGGTCATCAAGTAGAGGGATGGAATGATCTCACCATAGCTGAGGTGTACATCCTGCCCCAGATCTACAGCCTCAAAGTATCATTACTTTGCTTTTGTGGTTTTTCCAGTCCAACTATGAGTAGCAGCTATGTAAGTTCCATTTGCGTATCTTTTGATGGATCATGGATGGCCAAAGTTTCCCCAAAAAGGAAGGTGTGCACCTACCTTATAGTGCAAATGGTTTGCACGAAGCCTGACTAATAAAAGCTCTCTATAAAACGAGGGTTGAGTTTGGCCAAGAAAAACTTGAAGCTTTGTCCCAATTCCATTCAGACCCTCTTCTTCCTCCTCTCCCCTCTTTAGAAGTCGAATTTGAAACGGATGACTACAACCCATTTAGGATCTGAAGCAAGATGGCAGTACGCCGCATAAACTCTCTTTTTTTGTTGTTGTTGAAAACTATCATTAATGGTAAAAGCTACGGCAGCATCCTGAATTGATATACTCTTAATGCGGTAACCACATAGGAAGATGGGCAATGAAAAGGAAAGGCTTTTAAGGGTTGAATTTGGATCTCATTTTTGCACAGTTGGGAAGCTTCCATGGTTTGTGGTTCAGCCAAAGGTAAGAATGTAGAAAGATGATCTCCTCCTTCTGTTGGCAAGTTGAATTTAAAGTCAATAAGGTGGCTAGAAGCAAGCCAGGGACAACTGGGATTGGTGGTATTCTTCACAATTTGAAAGGTCAAAGTTGGCTAGCATTTTGTAAGTCAGTTGGCCTTGGAGGCAACAGTGAAGAGAGGTTTTGGCTACTTTAAAAGCTATGAGAATTTGTTTGCAAGATTTTCAGGACTTGTTGATAGTGGAAATCAACTCTTCTAACACTATCACGGTTTCTCAGTGAAGGCATAGAGGGCCTTGGAAATTACAATCCTATCTTAATGCGATTAAAGCATCTAAGTCTCATATTAAGGTGGAATTCCATCATGTTCTTAGATCTGCAAACGAAGTGGCAGACAGCTTGCAGAATCTCTTTACTTGTATCATGTGGTTGGTTTGGTGTTGTCTCTATGTTTTTTCTGTGATTGTGTTGCTTGTTGGCCTGTTGTTTGCTCTGATTTGCGTAGGGTATAGTGCTCACATACCCTGCTTGCCTCTTTTCTCTCACGCTGTGATTGTCATCCTTTTTTTGTTTGTCTTCCTTTAGAAGCATTTTAACCCGAGGTTTAGAGGCTTCACAGTTTTAGTCCTTCAGTAAAGTAAGTTATTTTAGAATTTATTCCAGAGGTGGTAATCTATCCCACAAGTGCCAAATTAGGGTGAGTACCATAGGTTATATGGTATCATCATATGCGGGCCCCAATACCAATTCCACTTGCTCTAGAGGTAGAGGCATTGTACATTCTCCTTAAAAGCTCCTTCATCTCAAATAGATGGGCCCCATTAAAGGCTCCATTGCAGATAAGGAACCGTTCCTCAAAAAGTTCCATATATGATATGTACAAAAGGTAATTTCCTACTAAGAGGCATACCGCATTTAAAAAGATGCAGTATATGATTATGGGTCCCACTTTGGACCATCACCACTTAGGAGAAGAACGGAAAGGTCTAATGGTGGATTAGTGATGGCAAATAATCATCCTCATCAGACCCTCTTTTACCTTTTTAGAATGTAATAAATCTCTATTAAAGAGAACATAATTGCATCATCAAAAAACTACCAAACACAGATCGCCAGCATGAAAGGGAAACAAAAATGAAAATGAAAATAAAAACTTAACATCAATAACATGCCACCTAAAATGTAAAGTTTTTATACAGATTTGTGAAGAGAGCTCTTTCCAGTAAAATATGGGGAATTAAAAAATTATCATTTCAAAAAAGGAAAAACTAATAAAAAATACCCTCTACTATCTCATAGAATCTCATTCGACCATGATTATTTATTATTATAGGGTCTAATGCATTATATGCCAAAAAGCACAAGGCGGCCTTACAAACAAGATTTCAGGAGTTCAAATGTAAAGTGAACCTACCCAATATCCACGAGGAACTTCTTT
>BMK_Unigene_043550
GGCCTGAGAACAAAACACTTCAGGTAAAGCTTTCTCCATTCACAACTTTGATATGCTACTACAGTGTTCTCTTTTAGCTTTGGCTTTGCACCTAATGAGCCAACAAAGGTTTTCACCTATTAACTTATTACCTTATCATTTGTGAAATTGTGCTGGTGGAGAGTCTTTGCATGGCCACAGGTGGCATTTTTGTGAAAGTATCCCTCTGATGGGCTCCATTCTTAACATCCACCGAAAAAAACATGATGGTGCTCCATACTACTTGATGGGTAGCCTATGTGTAATGTGGACCATGTGCCGGCGGCTTAGTGCCTTCAGTCGTCGGATATAAACCTTATCTACCTAAGGGACTTAGAAATGAATGTGGAATTGCAAAGGTCGGAAATTTGAGAAATTTGGCGGGCAAGAATGTGAGTGTAAAATAAATATTTTCAAGGAACAAAACATGGCGGGAGATACGGATACGGTGAACCATTGGATCATAGCAAATAAAATTTTTGTGACCCCTATATCTTAGAAAAACATATTTGGCAGCCTGGACGAAAAGTTTTATATGTTCTTGAGGAGGGGGATGAACAAAACAAAGACAACCGAACACGTGAAGATGAGAATAAGATGGTGAGTTTCCAAGTTGACATTGTAAGGTGATATTTTTTACAAGAGGGGTCGAAAATCAATTAAATCAAATGAACAATGGTATGAGCAGCCGCGCTCTAGAAAGTAGATGGGACTTGGATTCAAGTAAAAGGGACCTAAATGTTTCTAAAATATGTCAATCTTTGCACTCAGAGATACCATTTTGCTGCAGGGTATTAGGACTGTTTTATTTATTTATTTATGAACAATTCCTTTATCAGATTGAATAATGAGAATTAGTCAGACATATTCTCCCCTTAAATACAAGCGGAGATTTTTAATGGCTTTTTTTAATTGAGTTTGCGAAAGTTATTATAATATTTAAGATGGTGAACATTTCAAATTTTAAACGAAGAAAATAATCCTTATAAAACAAGTGTGATCATTACTAAATGTCACGTATAATACTTGTACACAAATCTGCTCAAGTTTGGAGCACTGCCCCCAACATTGGAATGCAGTATGTCAAAAGGTTCATTTGTATGAGAATACCATAC
>BMK_Unigene_043551
AGGAAATCTGGTCCGCTGCGTTGGGTTTCCCTCTTTGGTGAAAATAATTTCATTAAAATCTTGCTCGGCCGTGCGACTCGTCCGACACGTGACATCAAAATCAAAACTCCGTCTCGTTTCGTTCGTTTCCTTATTTATTTACCACCGCAACCTCAAAACGCTCCCAAACAGATTGATTACCCGCCCCCCTCCTCACTCTCTCTCTTCCATCCGTTTCCAAATCCTGAAGCTCTGATAATGGAAGAATAGCATCATAATCATAAGCTAAGTTCTTGCTCGATCGAGGATCGAAGATTGACGGCTGAGATCTGTAGCGGTTTCGGTTTTGTCGGGAGAGTATTCCGATGGGAAACTGTCAGGCTGCCGAGGCGGCGACGGTGGTGATCCAACGGCCAGGCGGAACGGTCGAGCGGATCTACTGGTCGGTCAGTGCGAACGAAGTGATGGCTTCGAATCCCGGCCACTACGTGGCGGTCGTAACGGTATCGGCGAGATCGGAGAATGGAGTGCCGGTAAAGCAGCTGAAGCTGCTACGACCCGACGACACGCTCCATATCGGCCACGTGTATCGCCTCATCAGCTTCGAAGAGGTGCTGAAGGAGTTTGCTGGGAAGAAGTATACGAAGCTGAGCAGAGTGTTGTCGATGCAGAAACAGAGAGAGATTGAGAATAGCAAACAAGGAAGAAGAAGCTCCAACCCCAACCCCAACCCCAACCGCGCTCGTTAGCAAGGGCAAGGGCAATCCCTCATGATGGCTTCCTCCTATCGATCCCACCTCCCTCCTCCTCCTCCTCCTCCTCCTTCCCCTCCCCTCCTCCGCTCCAATCCCCCTCCTTCAACCACCAGTTCCTCCAGATCCTCCGCCTCGTCGCCCGCGCCGCCCGCGACGAATCCCCCTCCGCCGCCGCCGCCGCTCCTCCCCCTGCTCCGATCCCCGATCACTCCTCCGACACCGAGGACTTCCTCCGGATCGAGTTCGACGGCTGGGGAAACGACGACGATCAAGATCACACGGCCGCCGCCGATGACGCCGACAACGAAGAATTCATCGACGATCTGACAAGATCCGTAACGGAAATCGAAGACGAAGACGACGACGACGATGCCGATGCCGAAATCGAAGAAGAAGAAGAAAACGACCGAGATCGGCAGCGGCAGCGGAGGGATCTGCTAAGGCTCCGAATAAGGAGTTTCGCGGATCGCGGATCGGGCGGCGGGAGGAATCTGGATCTGGACTGGGCGGAGATCATCCGGGGTTTGGAGGACCACACGATCGAGCTTCGGGTCGAGGTGCCCGACGGGGGATCCGACGGGTACGTGGGGAACCCGGAGGATTACGTTGATGCTGCCGGGTATGAAGTCCTGCTGCAGAATCTGGTGGAGACGGAGAGCGGATCGAGGAGGGGGGCCCCACCAGCGGCGAGATCTTCGATCTTGGGGCTTCCGACGGTCGAGATTGAAGGAGATGGTTTGATCTGCGCCGTGTGTAAGGAGGGGGTGTCGGTGGGGAAGAAGCTGCCGTGCGAGCACGTTTATCACGTGGATTGCATTGTGCCGTGGTTGGATTCGAGGAATTCGTGCCCGGTTTGCAGGTTCGAGCTGCCGACGGATGATTTGGAGTATGAGGAGGAGAGGAAGAAGAGATTGGTGTTTGATGATGGAAATAATAATGTCTTCTAGAAAGGTATTTTCGTAATTTCATTTCCTATATTGCTTTCTTTCTTTCTCGTCCTCTCTGATTGTTGTTGGTTATGGAACTGTTTTTTCTTTTTCTTTGTAAATAATCTTTTTTTACTTTTTTTTTTTATGTTGGACTATGATTTTTTACTTGATTGGTGGATGTGTTTGCACTATGAAAGATTTTTTTTTTTTCTTGAATTGAATTCCTAGGAAACGATGGTAAAATGGGTAGAACTAGGAATTTAGGTAGGGGGTGGGGATTGATGTTGAATTTCTTAGATTTTAATTTAGAGTGATGCACGGTCATTTTTAACAAATTGAGAGGTTATTTGGTGGCTATTTGTGGATCTTCGAATTGTTCCCCCCTCCAATTTTAACCAATTTGACATATATACAATTTTTAGAATCCGTAGGAATTCAATTTCATGCAATAGATGGGCGTTTAAGCACATGACTATCTTTTATTTTATTTTTATAAGTAATTTATTATTTTTTACTGATGGCTTGTTATATTGAATTCCTAAGAAATTTATAATTATGGGCATGGTTCTAAAAAGCTACCTTATTTGCGGTTATTTTCTTGAAAAATAGCATTCATATGATCTAAAACCAAGTAGAGCCAAAGCAAATTTAATATGAAGTATGGATTTTTCTATTTCTTATCATCCATTGTCCTTTTGTTTTGTTTTGCTTTTTTTTTTTTTAAATGATCATCCACCGTCTTTTATAAAGTTGTCTCTACGTTTATATGATTTCAAATTACTAAGACAACAAAAGATTGGCTATTATATAAGATTTGAATATTTTTTTATCACTTAAATAATTCACAATTCACACTATTAGGCTGCTATTTATGGCTGTGTTGGATTGCGGCAACTGCAATTTTGATCCTCAACAGAGGGTTAGTCTAACAATTACATAAAAGAAAAGAGATGGGGCATGAAGGATAGTGGAAAAGTAGGTGCCCCTCCCTATTCCTAAGTTTCAATTTACAAGTGTCATGGGCAAATAATTAATTATTCTTATGAGCAAAAAAACAAAAAAAAAAAAA
>BMK_Unigene_043552
TCATTGTCATCATCATCAAAGCCTCAGTACATCTATTGACATTCAACCTATTGAGCACTACTTCTCCACTCATCCCTATTTTATGTTTTGTTCACTTTTACCCAAAGGCCAGAATCCCCCCAGACTGCCTCATTCCAAGTCTTCATTGCTCTTTCCCTTTTAGTTCCTTGTTCTTGCAACAGTTCAATTCTTTGTATGGAAGTTAATTCTGTTCCATGTACATGCTGGGGCAGAACACCCACCCCGCCCCCGCGTAAAAAAAATCACAATGGCCCCCCAAGGCATTTCCTGGTTCCACCCGTGCACATGCCCAGACCATTCAAACAGCATCCCCTGATTTTTTTCCATGTATCTATCTGTAGATTTCCTCTTTTGCTCATTCCCAATTCTACCTTTTCTGGTTACAACACATCCATTTTTAGCAAACACATCATAGGACATGTACATTGTCATCTTCTTGTCTCTCATTGTTATAACAAACCTGACTGCCATCTTAAGAAAATTTCCTTGAATCACACAGCAGAATTAGCTGGTTGTCATGATTTATCTAGAGTTTAGAACTCGGGGCAGATCTAGAGTTCAAGTTTCAGGAATAATGTATCCATATCCTTATCCAAGAATTCAAGTATCTGAGTATGTTTTCTTCATAGACATTCGTGTCAGTGTTAGGAGGCATTCGTTTGCAAGAATTTCTGATGGGGGTTCTAGGCATTGGGAATTCTGACAGAAATGTCAGCTCTGGCTATGGAATTCATGGAATTCCTTGTTTGATGGATTAGTGGAATTCCTAAACTCAGCCTTTCAAAATGTCACTTTTGGCCTTACAAATACTCCAGCAACTTGGATGCTAGGTTGTATGGATGGATTTGGGAAACCTGCAGGGAGACGGTATGTGGAGAACTTATAATTTTCCCTAAAAGGAATTCTCTGAATTCCAACAAAAAAACATGCCATAGACATGTCATGGAATGAGTTACTAGATATCACTCGAGATCCTGAGAAAAGATACATCAGAACAGTCACGTGCAACACTGAATTGTCTACTATATATAAACAGTAGACCATAAAAACAAAATATATATGGAGCGCCCCGCAACCAAAATTGGATTTTACATTGAAGATTTTGATCATTCTCTCACCCTTGATTTTTAAGCGTTGACATCTAGACCATTTGAGATCTAACCAAGCTGATTTTGGTCCACCACTTATCCATGCACAGACTAAAGGCCTGTTTATTTATAAGAATTTCTGACAGGAATTCAGACTGTCTGTGAATTCTTGAATTCCAGTCAGAAATTCAATGTTCACTTATTGGAATTCCCAACATTTGAGGTAAGTAGCATTTTGAAATTCCAAAAAAGTGGAATTCCAAAATACTAGTCCTTCATCCAGCATTTACGAATCCATGCATTCCGAGAGGCCTCATTGGAACTCCGGCTCTCTCTGTGGAAGGTTATCTTCTTCGCTACACCTCTAAAAGAAAATCAGATCTGGTTATCTTATTTCGTTGCACTCCTTTCATATATCTGGTTCC
>BMK_Unigene_043553
TCCCTCCCCTTCTATTTTCTTTCCTTCTTCTCCCTTCCTCTTCTTCCTTCTCCTTCCCTCCCCTACTCTTCCAGTGGGCCACGGCTGGCTAATCAGGAGCAGATCCGATCACCACAGACACCGCCGAAGACGCTTACGGAGAAGGACGGGGCCGCCGCTACCGTCCACACCTAGCCGTTCGTCCTGCTGCTGCTGCGTGTCACCGGCGCTGATCGAAGGAAGGAACAGGGTGATTTTTTGGGTTTTTGTTTTTCGTCTGGTCCCACATCGACGAGGACAGCACGCCGGAATCATCGCCGCTGCAACCTTGCTCGTCGCCGAGAAGGATCGTTGCGCCGTGCCGTGGCCGAAAGAGAAGCAACACCGAGGATGCTGCTCTCTGTTCCAGAATGGGAATGAGGAAGAAGAGAGTTGGTTTCCGCCCGCCTGCTGCAGCCCGATCTCCCTCCCCGCCGGCGACTGGGAGGGGGAGGGGGAGGGGAGGGGGATGAGGGTGGAGGCTGGGAGAGGGAGGAAGGAGGAAGGAGGAGGGAGGAGGAGGAAGGGAAGAGAGGGAGGAGGGAGGAAGGGTAGTTTAGGAAATTTTTTTTTTTTATTTTCTCTTGCGGTGGGGAGAGAAACTTTTGAGGTGCGAATAGAACCCGCATGTGCTAATCATATTTTTAATCAAACTTCTTCCATTATAGACGGCTCATATTCTCGCGCATGTATAAACCCACTCCCGGAACATCTTCTAAGAAACAGAGGAAGCAGGGGTTTTTAGGGTTTTTCTCTCCATAGCACAGTAGAAGAAGAAGAAGAAGATGTTGCTGATGGTGATTGGCCACAAAGGCTGATTGTGCTTGAGTACAAGATGATGCATGATACTGCTTAATTGAAATAGAAGTAGAGGGATGCATAGATGCATTACATCAGTTTAGTCATAGTATGCATAACCATATAGCACCAAACCATTGGCATCTCATCATACAAGTGGAGGTGAAGTTTTTTGAAAGGAATAGTAGGCATACTTAATAAAGTAAACTAGAAATTAAAGCCTTGACATCAAAAAACAGGAATGAATGATAGAATTGTGAATAAAAAGCCCTCAACACATAGTGCCCTTGTCCCTAACCAGCTGGGCTGAACTTGGGGAAAAAACCCTCAAATAATTAACAATCAGATGATAAGAGAAGGATTTACAAAAGAACAAAAGAAAAAATACCATAGAAAAGAATAGTCGGCAATACTGTCATAGAGGGAATAAAATTCAAAACAAAACCAGGATTTAGTAGTTCAACAGGGAGTACTTCACGCGAAGAACAATCTTTCCCTTCTCAACCCCAAGCTTTGCCCCTGTAACCAACCAGTGGCCAGGCATATCTTGTGGCCCTTTTGACATCACTGTGAAGTCGGCAATCTTGGCCAGTTTGTTATCAGCTTTTTTATCATCTGAACTTGTCCTTTCACGGTTTCACCTGTAGATGATGAAGATGGACTATTGGGTCTTTGTATATGGGGAATGTTAGAAGGGCTGTGGTCCCATACTGATCTCCTTGTGGTACATCCTGGCACCCGGGAAAAGAGAAGTTTGAGGTGTAGAACACTTTTTGAACCGAAGTCCCAAACACCCAACTGAGCCCCTGTCACAATATGGACGCCAGAGAGGTCTCCAATGCATGTCTCA
>BMK_Unigene_043554
CTTTCCAATGGTTAGTTTTATCTACAAGAAATTTTCTTGTTCTTATTGTCTCTTTTTGCTCCAAAGTCCAGAGTGCATCATTTCGCTTGGAAGAAATTTCTTATGTAAGCTAGGTTACATGAACTCTATTTTTTGAATTTAATTATCTGCCAATAAACTTGGAATTATGACCTGAATGGTGAGTACCTCTGCCACTAATTTATGGAATTTGATCCCTAAACTTCCATGGGACTTAATTGAGCTATTCCATGTGACGCTTTTGAAGTGGTCTTTGAAGGTATCTTTGTTCCAAGGCATATGCTTTGGCACAAAAAAAAGGCATGAAAAATTTAACAGAATAATTGAAATGCTTCTCACAATTCAGACATTCACCTCCAACATATTTGTTCATAATCACATTTTGTAAATTATCTCATCATGCATTTTCATTTGGTCTTAATTAGACAATTAGTGTAGGCTGTGTAGCTAGTGTGCTTGAATCTCGACAGGAGTAGATGATGAGCTGACAGGTTGAAATGAAGGTGAGAATGGAGTGCTTACTCGCTGAGACAGAGTTGACCAAAACTAAGAGGGTAACATGGGATGATGAGTAAAGTTAGTTATAATTAGAAATCAGCCTATATGGGTGGTAGGAGATCAGAAACTGAATTTAAGAGATTGGATTTCTCTGTCGCGTCCTATGGTCTTAGTTCCACAGTCTGATAAATGTTGATATCTGTTTGCAAGGGTTTTTGAGGCTTTGAGCTAGATGTGGCAAATAGGATCAGCATAGGGTAGCCAATATGGAGAGAAGCTAGTTGAGTGTTATGTGTTGCTGAATGCCACTTTGATGAAAGGGAATCTTCATAAGATGACAGTTAGACTTGCTTGGTTATATGGAGCTAAATGTTGGCACTGGATAAATGACTACAAGCTAAAGTGCATGTGGTTGAAGTATGCATGCTAGGATGGAAATTTGGACTTGCGAACAGGATTAAGAATATGTATATTTTACCAAAAAAAAGAAAAAGAATATGTATATCAGAGGAAATCTACAAATAATTTCTTTAGAAGAAATGATAAAAAAATACCATTTGAGATTATTTGGGCATGTATATAGAAGGCCTGAAACAACCCCTTGTACCATAGTACAATGTATTAGATGGTTGTGAGTTAAAAGACTAGGAAAGGCGGAGACCAGCAATGACCTTGAATATAGTAGTGATGCGGCCCAAGAGAAGGCGGCCATGAAGCCCTAGCCGAGGCCAGTCCACCAGACCCACGCCAAGACGCCATGCTTCCTTTTCATATTTTCAATAACTATTCCTATTTTGTGCACAAATGAGGTGTGGATGACATGAAATTAGATCCATTCATGGCTTATTGATTTAGCTTTATGATGAGCCCAAGATTGTGGGGTCTGACTTTGTCATAGGATGTAGGTTTTTAACAAATTAAGGGTCTTTTAGTCTTTTTTTTTTTAATTTATTATCTTTTAAAGGCCAGGATTAAAAACATAGCTATGGTTTTTTTTTCCTCCGTGCGTGTGTGATTGTATTTAAGGGTTATGAACATATGTAACCAAAAGATGGTAAAAAATTTAGAGCTTTTTGGTTTTGTGAAAATATTGTTATCTTGTGAGGTTCACGCCTAACTGAAGGGAATGTTGAAAAAAAATGTAACCGAAATGCATTCATTTACCTGTGAAATTTTAGGAAACAAACTTGCTCTCATGAAATACTTGCATATATATCACATTGACATAGGTAATTTTTTGAAAACAAACTCCATTAAAAAAAAATTTGAAAACAAACAGCCGCTTAGAAAGGAAACCGAATGCGAGGATGCGCTTAGCGTTTGCTTTATGTAATCCTCAGGTATTTCAATTCCTTTCCTCTTGCCATTCTATAGCCTGTCTTGTCGGTTTAAAACTTTGGCTCAAGTAATCAAGTATCGGTTCAAGATTTGTCACCCAAAAAGAATTCCTTTCCTCTTGGTCATCACACACAACATCATGTACTTTTTGAAGAAGGCTGGACTTTAAGTAGAGACCTCATTTCCATGCATCAGAGAAAGTTAGGATTTGTCAACTTACATGCACTTTCTGAAGAAGATTTGGATTTAAGTTGAGTAAATTGTGGCCCAATCGCTGATTAAAAAAAAGGCTTATTTTTTCATTTTAAGAATACAACCCGTTAAACCAGCTCAAGATTGATGGGGGTAGTTCAAGATGATGATGGTGATTACAGTTCATCCTTTCTGTGTATATTTTGTTCTTGCTGGCAATCCTTTTGTTTCCAACACTTTTGTCTGTAAATGATCAGGCAGGAGATGGTGAATGTAGC
>BMK_Unigene_043555
CAACACCAACAACTACCAACACAAATACAAATACAAATACAACCGCATTCACATTCCCATTCCCTCTCTCTCTGTAATTATCACCATTACTTTAATTACAAGTGAGATTAGAGATTAGCATTTGCCATTGCTCATTGGGTTATATTAATCTCTCTAATAATCCCATCAAAACAAAACCTCTTCCCCCCCTTGCAAAAAGAACAACCCACCAAAGCCCGTTTTGGACTGATTCCTTTCCATCTCTTTCTCTAAAATAAGTAGCAGAAGATGTCTGGGAATGGGTTCTTAGAAAGAGAAGAAGGAACCAAGCACGTGGTGGTGAAAACAAGAGGTGGTTAGAGAATTCATAGAAATCCTTTTTCTCTGTTTGGAATCTGGATTTTGTTTTCCTCTTTCCTTCGCCGAATCCGCCCTCTCATCATATGTTATTAACCTCCTCCACAACATCTCGTCTCTCTATCCTTCCATTCATTTTCCTCTCTATCTCTCTTCTTCTTCTGCTTCTGCTTCTTCTTCTTCTTGTTCAATGGCAGTCCAAGCTCAATATCCTTCTAATGTCTTGCTTCTAAACAGAAATGGTCAGGAGCTTCAATTACAAGCAGATGACATTCTCAATCAATCCCAAGTGCTATATAGCAATGGAGCTGAGATGGACTTGAATCCTCGAAAAAGGATGAGAGAGATTGCAGAGATGCCTGTCAGTTTCTTTCAGCTGCAATCTCAGCCTCCACCTCCCACGCTCATCGACCTCGCCCAGCTCCATAACCCGCCGCCGGCTATGGTTTCTACCGGCCTCCGATTGGCCTTCGAAGACCAGCAGCAACACCAACAGCAAATGGGTCTCTTCTTTCCTTCTTCTACTGCGCACTCTTCCTTCTTATCTGAAGATCTCGTTGCCCAAATCAAACAGCAGAGAGACGAAATCGACCAAATCCTTAAAACCCAGGGCGACCATCTCCGGCGCACGTTAGCAGAGGGGCGGCGGAGGCATCAGCGCCTGCTGCTGGCCGCAGCGGAGGAATCGGCCGCGCGGAGGCTGAGGGAGAAGGCGGCCGAGGTGGAGAAAGCGGCGCGCCGCCGCGCCGAGCTGGAGGAGCGTGTGGCGCTGCTGAAGGGGGAGGCGGACGCCTGGGAGGCGCGGGCGCGGGCGCAGGAGGCGGAGGCGGCAGCTCTGCAATTGCAGCTCCGGCAGGCGATGGTGGCGGCGGGAGGTGGCGCGCAGGATAAGGAGGGGGATGAGCTAGGATGCACCGGGGAAGCAGAGGACGCCGAGTCTGCACACGTCGACCCGGGCCGAGTCGTGTCGGGCGCGCCTCCATGTCAGGTGTGTCGGTATCGTGGCGTATCGGTGCTGTTGCTTCCGTGTCGGCACCTGTGCGTGTGTAACGCATGCGAAACGGTTGTGGATGCATGCCCCATCTGCCACTGTTTGAGAAGCGCCAGCGTGGAAGTCTTTTTCTCGTAGATCCCCGAAACGATCCGTCTTTTAAATAAAAACTTCTATGCTACATATATAGATGCCGATACCGTTACGACACTCTGCAACGAAACTGATACAGCTACGACTACGAGTGGGTTTTAGAGGTAATGTACATGAGTGCTGTTGAGTTTTTTCTTCTTCTTCTTCTTCATGAAATCTAATGACCAGCAGTTTCTTCATGAATAGTACTTAACCTCATCCGAAACGACCGATACGCTATCTTCGCCTTCCTAGAAGCGTTACTCTGTAATTTCCTCATCGACCCAGATCTTGTCAACCGCGTATCCTTCTTCCCAAATCTTTTCAACCCATCAAATCCTTCAGAGTCATCACCTTGATTCACATCCGAAACCGGCAACACCTGAATCTTTTTCCGCCGTCTGGACTTCTTCGTGGAGCCCTCGGAGAGAGCGGTGCTCGCCTTCACCGCCAGCGCTGCCATCCCAGAGGCAGTCAATGGGTGTTTCAGTTTGATGATTGGAAGCAGGAAATATATCTGATCCACTTGGAGTTGTTCATGGGATTTCAAGGGAGGGATGTAGGAATCGAAGTAGAGCTTGTCGGAGTTGCAGAGGAAGAAGGAAGCGGGTGTGTCGGTTTCGGTTTGGAGGACTTGAGAAGCCGTTACGGGGACTGAGTATTCGCGGAGAAAGCCGGTACTGGAGATGACTTTCGCCGTCGAGTATGTGACGGATTCCGTTTCTGAAGAGAGGCAAGAGCCCATGTGGAGTTTTTCAGAGAGAGAGATGTTGGTTTCCAGGCTGGCTGGG
>BMK_Unigene_043556
TTGCCTGATCGTGCCAGCCCTCTGCATACAAAAACAACGAAATTATTATAGGACGGGGAACTAATATTTGTAGTAGAATTTATACATTCAAATCAAAATTTAAGCCAAATATTAGGTCGAGTCATAACATTTAAATGACATAATCAGACTCAAAATCTCTAACTGCGACAAAAGACAGCAAGTGGAAAAAAAAATTTATAATCCATACAAGGTGAGGGAATAGATGCCCAAACAAAAGTTTAACATCGAAATCTAGTGATGAAAAGATATAAAAAGATATATAAAAGACATAAAAATGGATAAATGAAGCCCTTAGCATATTCAGTTTATCTGTGTCATCAGACTTAACCCTACACGAAAATACTCATCTTGCCTACTATATCCAGAGCGAAGCTGCACGTTGTCTACAGTTACATTTCTCAAAAATGTTTGTGACAAACTGACTACATTAGCCAGTTTAATCTTAATCCTAAACCAATTTAATTTCCCATCTGAATCGCCCCTCTACTGAACCAAAGAAAAACCTCCATTTTTCAGTGTTATTGCTACTACACATTCATTTCTCAGTTCTCACCCAATGCACACATCCCACTTTGGAGGAATATCTTCAACTCTGCTCAACTAGTCACAGTATGGTTTGGCCCTGCACATCCGTAAGCATTCAACACCGCCTAGAACAATAAGCCCTCGGACAATTCCTCCACAAAGACCAAAAGTATAGTGCAAATGAAAGAGAGTTTCTGACAATATGTGGGGCATGCAGTTTAGGAACGGCCAGGCTTGTGGAGCCTAACTCCTACCTCCCATGTACCACAGCACAAATTTCACTCATCTAAATTCCGTGGAAGCATTTGACCAACTTCAAGGCCCTCAAAGCTATGACTCCCTCGATCAGCCGTGGAACCCAAACTATGACCAACTTCAAGGCCCTCAAAACTATCTTCTTTTATTTTTGTTTCTTTTTAATTGGTGCTATTCTTCATTCTTTATGGTCAAGAGTGAACTTTCTCCTATGCAGACCATACTTTCATATGCAATCCAACTCCCGAGGCCCGCCTAAATGGATATGCCTATCGGTGAGCTAAGGGCCAACAAAAAAAGGGCCCATATTCCAACATCAACTTTCCACCACATACCTTGAAGCCATTACCCTCTCCATAAAGCCTCTCTTGCTACTCCATTTGGTCATAATTATGATTTTACCCTCCATTTTGAAGTAGAAAATTAATTCTCCAAATTTATCAATCAAGACATTTATTCTCATCTCACATGCCATTCCAGAGGAAATCCCCCATTAGACTTTATCATTTCTCAATTTTTTTTGGCACAACAGTAGGAATTTAAAAAGAAAAAAGAAAAAGGGAAAGATGATTAATGAGAAGCTTAAAAAAGAAGAATACATGAGCAATATAATGACCAAATCAGATATGTGATAAAGCAACAAAAGTAAATGCAAGGGACCCATACATGCAATCTGCAAAGAATCAATGCAGACACTATAAGATAGAGAATGGTAAAGAAACCAAAACGTCATTTTTCCTCTTTGAAGTGCAAAAAATAGAGAATGGCATAAGAAATGTCGATAGTTTGGTAAGCGGTTTGTCAACAAAACAGTAGCGGCAACAACCGACCAGTTTCCTTCCACCTTGATATAGCTACAGCCGCATTGGCAATGCAAGATATGGATAACCAAAAAATACCCAGTTCTTGGTACAGTAGCACTCGTGTGGGTAAGTGGGTGGGATACAATGAATTTTTATTCCAATGAAGTTCTAACTTTACATGCTTCACCATTTTGCTATCCTTTATGTTAAACATCCCAACAGCTCCATTTCGAAGTAAAAACATCATAGCCATCTGTTTTAGCAAATGAAATTTCTCATCATCCCTCCCTCTCCATTCGAAAGGAAACCACATTAGATTTTCACAATTATATTTTTTTTTGCTTTTTGCCACAACCGTAGAAATTTGCAATGAGGAAAGAAAATAATAATAAGTTCCCCTTTTTTTTTTCCGAAACAGAAACTAAAACATTTCCATCAAATAGAATAAATATATAAACAAACAATGAAAACAAAAGAAGAAATAAAATAAAGAAAAATTACAACATGGGTCCTACAAGCATTTCAAATATATCCATTCCTACTTTAGCAAAAAAAAAAAAATCTGCAACCTTGTCAGCTCTGCTCAAGTTGTTCAAAAGAAAATGAAATCACATCGGACACAAGATTCTTTTGACACCCAACTAAATAGGGATTCACATTTAACTACTAAATTCCCTAAGAAAGAGTAACTAAA
>BMK_Unigene_043557
TTTTTTTTTTCCTTTTTTCTTATATATAATATTTATGTTTCTCTTGTCATTCATGAAATATTACTTAAAAAAATATAGAAGCCCATTGATGATGTGAACTACCTTTACCAATTTCTATCTTCTAAGTGTGGCACATATTACCATTCAGAAAAATGGTGTGGCACAGTCTCTACAGCAACTAGGCATTTTGATCAAGTTGAACTCATTCAGCAAGTTAGTTTTATGTTCTTTAATCTAGGTTTTGAATTGCAAGATTTTCAGCTTTATGTGAAATTGTACGATTTACACAGTATTTTCTCAGGTGGCTTCAAGTTGAGCTGTGATTCTGTGTCCAGTTCAGTCCAAAAACTGAAAAGACCGAGCTGACAACTCGGAAGTTCATTGGTTGAGTCATTTCAAAGATTCTGCTTGGTCTTGTTATAATCCTACTAGTTAATATCTATTTCAAAACTAAAAGAATATTTCAAGTCAAGAAATTAATAGAATAGAACTATCAATTCGTGGGAGATGGGCAATCTTAAGGAAACACTGCCCTGATGTCTATAAAATCCTTTATTCTATAGGAAATAAAAGAGCCATCAATTTTCCCCTTATCATATCACCTTAATGCTCTGCCAACAATAGGTTATGTTTGTTTGAAGTTTGAACTAGAATCACTACCACAAATTACCTTCTGTAGAAAATTTAAAGTTTGCTGTTCTGATTCTATTTTCCTCAGGTGGGTCTCTTATCCGGACTGTTGATGTGGTGTATCCTTAAGGGGATGGTTTCCAAAATATGTCCCGGCCTGGAGGATATAACTGTCCATGATTTTCTTGAGCGATTGCTATTATTGAAATCTGCATCATCCTATTTTAAGTTACTGACTGGGGAGTTTGAATGTTTGATATTCCGTTCTGGGAAATTTTTGTACTTAATCAATTGTGGACTGAGCCTATTACATCAACAGTTCGGAATTAGATCAGTGAGCCATCAGATCAACATGTACAGGGTGGAGAGGGGAACAGACCATGCAGGCTACATGTTGCGGAACATCCTAATAATTGATTAGTTTTGAATTTCATCCTTAGCTTTTGTAGTAATATTGTCCATCTTACATGTCCCTTGAGGTGGTAAAATTCATCCAGCTGGACTTGTTAGTATTAATATTTGGACCTTAATTTTGATTGGTGATTTCAGCTGGCTTTGTTCAACTTTTAACTTTTGCCTGTGAAAAATGTTTGCACCTGCATGGATCTACAGTCTCCAACATACTATGTTACTGATAAAATAAATAAATAAAAAATCTCATCAAGTTTGGACTCTTAACAATGTTTACTACAAGGGCATGACTATTTAACAATTAGTAATTTATATTCATTCTGTTAGCTTCAACATGCTTGATATGCAATGCGTCTTCTTCTCATCATTTAATCGTTACAGGAAGTCGCACAGGAATGCATAG
>BMK_Unigene_043558
GAAGGACCTCATAGACTCTACTGTATAAAAAATGGTCATTCCGCCAATTGCAACCTTAGTTGAATGCTTGTGTTGTCGTTGTGATTATCTTTATCTCTCTCACTATTGCTTCTCCTTTTATCTTCGGCAAGAGGTCTCAACCTTTTTTTTCACAAATTGATATATTATTGTTTGTTTTTTTATTTATTTTTACAATCTAAAGTGGGTTTCTTTATTTTTTCTATATTTTAAAATCCTTTTAGTGTTGAGCGTGTATTAGGAAGCAAGTGTTGTGAATGGCGAAAAGTGCTCTTTGTTGCATATGGCATGGCCGTTTTTCTTGTGAGTTTCACACTTACATATGAGATTTCATCAATTATAAATAATTATCATTTTTTCTTTCTTTATATTTTTTTGTATATCAATTTTGGCTTCTAATTGTAGGAATAAGAGGCCAACTCTTATCATCTCATTGCTATGAATTTTTACGTTACCGCTAATAAATCCTATTTTTTTTGGGTCTCGGCTCGGCACAGGTCTCTTTCTCTCCCTCCCTCTCTTTGCAACTGAAATTCTTTTTAAGATTCTTTTTCCTATTTGTTCCTTGAAATATGTAAATGTAATTTTTCATAATCATTTAAATTACTTTAATTGAAAGCCTATATCATTGAACTTCCAATCGCATGTCAGCGCCTTTAAATTCAAGGGGTCATCGCGTTATCTAAGGTTACATCTGTTTTTATTTTATTTTTTTATGCACAAATTTTTTTAATAATCATATAGATTGATATTTTTTAGTGATTTTCAAAAAAAAATCTTAAATCTAACAATATTTTCATTTTTTTGGGAATTGATTACTTAATTTTAAATGGAGTTATATGAGTTTGGATTTGAGATAAATCAACCAGGAAAACTTATATTGTGTTTGATGGGAGTCAACACATGGCCTTTAAAATAATATGTAACACATTTTACTAACCGTGCAATCTATTTCATATAATAAAAAAATATATAAAAGTAAAGTGGATGTGGAGGAGGTCTTATCAAATTTTATTGATTTAGTCTTATTTTTCTCTTTTTGAGGATGTGCCTGTAATTGTTT
>BMK_Unigene_043559
AAAATAATAATAATAATAATTTGAAAGACATCCTCATGATATTTATATATTTCAATGAATTATACGAATATCTGTGCTTCTACCACTCCAACAAGATAATTTTCAATATCTGAAGATGAATGCTCTGAAGTTGATCCAACGGGCTCGGCCAGCAAGGATAAGTCAAGCTAAGTCATAGACATAGTTGAACAAATAGGTGGACCAAGTTTCAACCAATCTCCGGCAGACCTAACTCCACTCGATCAACTTAATCGCTCCAACTCAATCACCTAGTTTGTGAGGGGCCTATCGGGTCAACAACTATCATTTTCATTTGACATATATAACTACAATAAAAAAGTATTACTGACATTCATCTCATATTTTGTATAAGATCGTGCATGAAGTCTTAGTTTATACTATTACCACCATGCCATTTATTACCTTATGATCCCACATTATTGCATATTAAGTCCCTCCCCATCTATGGAAATTTATTAGTAACTTTTTTGATATTCCATGTGAGACTCGCACATGCAAAGAGATACAACTCACACTATATGAAGTGATGAAAACTCACACATGTGAGGAGACACAACACATACATATAAGGTGATTAATAGCAACTCATATATGCAATGAGGAGGGAGGCCAGTTTCAAAGCTTCGGCCTTCCAATGAGAACTGATGCTCCTTATCATTTATCATGCAAGGAACGAAATAGCCTCATACTATGTTTGTTAGAACTTAGATGACTTAATTCTCAGATTTTACTGAAGGTTCGTTCGGTCCTAAAAAGATTTAGATTCTAAATTTGTTAGACCATAAATTAAAGACTTGAAGAGATGATAAACTTTGTGTCAATATATTGTATTAGAGACTGTTCTATGTATTTGTTTTAAAATCATATTTTTGATTGAAACAGTATGATACACTGATAATGTTTTTCTCTTCTTTTCTTTTTTCTTCTTTAAAAAAAAAAGAGGTCATCGAGTTAAGTCATTGGAGGTTCATTTCATGGCTTCTCACATTAAAATAAATCTTAATGATATTTGTAGAAAACAAATACCAAATATAATTTCAGTGTACAGTACATTGTGTGTTGCTAATTGGCTTGCCATGGTAGCTTAGTTGGTAAAGCTGACATCAACGCTCACTTGGGGCTTATACAGGTGGAACCAGGGGGACCAAGTGGGAGCATCATCCCCCCCACCCCTTTGAGTCTAGATGAGTAAGGAGAGTGGAACCCAGGGCCGGCACGAGATAATTTGAGGCCTAAAGCGACAATCCTAAA
>BMK_Unigene_043560
TGCAAACACACACAAAGTAGTTGAACTGCAGATAGATTGAAAAATAGATTGAAAAGTTTTTTACATCACAAAGAATAGAACTGAACATTGGCAACCACTGTCTTTGCAACCTTAAGAGAAGAACCTATTGGTGTGCAGCAGCATGGCTATGGGAAGATCCCTAAGTCACATCATGCCATTCCAAATACAAAGTATATATGAGGGCCCATATTTGTTTTGTACTGCCCGCTATCAAGCATCCCCAATAATAACATAGCTATTAAAGTACAACTATCTTGGTTCTACATAATTTCAGGCAAAGATACACACTTGAAACACTCCTTTTGGCAAATGCATGTGATATGGGAGAGATGCATTCAAGAATTGTGGTTTCTTCTTTCTGGCAGCTCCATGTCATGAGAGGAGATGATGTTAGCAATGTTCTAACCCCAACTACACAATCTCTTACTACAATATTGAGCAGGAGCAGATGTTCTTCCTCGGCATATCCTCAACCTTCTTTTCTGTTTTAGTTTTCATTAAAGATGGTTGCACAACAACATGCATGGTGATGACCCCTCCTGGAAGCTCACCAAAAGGTAATCTACACTGAGCAATGGTCTTGTTGTTTTCCAAGATTTTCCCAGCACTGATCAGTTTCACATCATTCGCTGCCTTCGGCACCACCTTTTTATCGCGCGGCCATTCTGCGACGATCCTTTCCTTAAGCATCGCAACAGTAGAAGCCGAAGAATAACGGATGGGACCGATATCCGTTCCATCATAGAGACGGAACTTAAGCTCTACGAGATCCTCCTCCGGCATTGCACCACTCAATAATCGATCAACAGAACCAACTCCCCGCTCCTCCAGCAATCGAACAACAATTCCACACTAACTCTATCTCCCTCTCTCTCTCGATTCCTTTCAATTCAGCCAAAGAAAAGTTAGGGTTTTGCAGCTTCAAACAGAGGAAAGGAGGAAGAAGAGAAGAATCGATCAGAAATAGGATGTGAATGGGAAATGAGAAATATTTTAGATGAGGAACCCTAGATCCAACTCCGAGGGCGGGGCGAGGGAGGGAAATGAGTAATATTTATGATGGTGCTGTTTGGGGATAAGGAAGGGAATGGGAAGGGAAGGCGAGAGAAGAAGTAGGAGCCTTGAGCGCGTGGAAAAAGACAACAAAAAAAAAAAAA
>BMK_Unigene_043561
AAGAAAAAGAAAAAAAAAAAAAAACCCTAATCCATCATCCCAAAACATAACGCCTAAACCCTAAAAACCCTATTCCGAAACCCTACATCCCCAGTCATTAATCCAAAATCAAAAGAATCCCTAATCAAGAATCCACAATAAATAATCATTAAATCCAAGACCCTAAGCCCTATTTAAAAAAAAAAAACCAGTAAAACGATAATTAAGCAGTTAAAATTTAACTGGGAGACATTAATCCAGATCAAGAAAAAAAAATTAAAATCATTAAAGCAATAATTAAACAACCTAATTAAAAAGCAATTGAACAGTAAGAAGTACCTTAATCTTTTGTTTGTGGTTGGCACTTGGCAGCAGTGTGTTTGAAAGACTGTGATAGTTTTCTGTGATTGAGTTATGCTTATATAGACCTGTATTAACGAATTCTCCTAGTTAGTTTAGAAGTTGAATTTCAATGCAATATGGAAAGTTTCCATTTTTAAGTAGTTCTTGTTAATTTCGAACTGACCGTACAACCCACAGTGGGTTCATGGGGCCCACATAATTTATTATTTGGGTCCCTTTATATAATGACCGTATACTATTATTATACACCTTCCATGTATTTTTCCATCATCTTTATCTATTTTTTCACATTTAATTTGATTTTATTTCTAATTATCTGAATTTTGCATGTATTTCACTGTATTTTTTAGTGAAGCGTATTTCTAGGTAAATATACAGTATTTTATGACTTCAGTACTCTTTGGTATATTCTTGAATAACAATAATTATCACCTAGACCTAGACCTAGTCCTAGACCTTGACCCAACCGAATTTGGTGAGTTTCACAAATTTGGCTAAAGCCTGACCTGGCCTATAAGCCCAACCCTAATTATACTTTTGGCTGGTGAGGTAGGGAGATACTGGTTTGGCAAAATATAATTTTCTATGAATTCTCAAAGTTATAACTTCTTATGAAAAAGGGTTAAGATTGAAAAAGTAAAGGTGAGATTATACAAATATAGCAAGGGTCTCTTCCTACATAGCATTTTTATTTAAGACTTTGGCTTTTCTGCAAGAAAGATTTTTTCCTAGCCACCCCCACCTCCCAATCAGAAAAGTGTACACACTAAGGAGATGTTTAAGGAGATGTTTGTGCAGTGCCTATTTCAATGGAAACGGGGGAGAAATCTGGCACCAACGTTTGGTGCCCTCGCGCCTTGATTTCCAGCACGTTTGGATCGCTCAGTTTTCCTTACTGGAATGGATGTGCGTTAAGTGATTGCTGTGGAAGAGGAAAGGCATGTTTCCTCTTCTGCTGCTGCTGCTGTGCACAAACCAACAATAAATGATGGAAAAGATTCTTTGGGAAAAATATTCTATTTTTCTACACTATCCGGAGAAAATTAAAAACATGTCCAGCTTTTCCATGACATTTTTGCATAAAAGCGGTTATACAAATGTGACCCAAATGGGCCCTTAGGGGCACGTTTGTTTGTATAGAATTGAATTCGTAAATTGGGTTATCCAACATCGCATTATAAAAGAGGCAAAGGGAGAAAATGAAATACTCTCAACCAAACAGGCCCTAACTCCTAGAGTTCAGATCCTATCAAGGCTCTAATTAGAGAATTCACGTGTTGAAGAGTGAAACTTCATTGTGGGGCCCACCTACTGAAAACCTGAGCCGATCAAATTGAATAACCTCATTGCGTATAAAATATATCTTCAAATTTACTCCAATAGGTGTTGGCCTCACTTTAAGATTGACCACATAAAATATAATGAATAACTTGATTCTCATACTCTTATGCATATTAACCATATTTATTTATCATGGTATTCATCATATGTTCAATCTTATGGTGGAGGCGACTCTTATTCGAATAAGATTCGGGGATATCTTATATATAGTGAGGCATTCATTTTTAGCTTATTGGATTTTCAATAGGTGGGCTCCATTGTGGAGTTCCACTCCTTTGAGTAAGGAATTCTCTAAGTTAGAGGTGATCCAAACTTAACTCTTAAGCTGAGGGCCTTACATCGCATTTGGTAATAGGTGAGGAATTTATAAATCTGAGGACTCCTTATGGCCCCTGGAAGAGGGATTCCTCCCTGAGGATTTATTTAGGAGAAAAATTGGTGTTAAGTGTGCAAATCCGCAAAAGTGAAGATTTTCAAATGCTATGGGGAAAGGTCAGACCCGAAAAATCCTCAAAAGTGAGGATTGCTATTGGTCCAAATCCTTGGGGATTTATGATATCCCAAAGTGACGACTTTGTGGAAAGCGAAAATCTTCTCTCCAAGGATTTGGTTGCTGAATGTGACCTTAAAGTTTAATGGCTTTACATAATGCAATCTTTTTTTATTAAATCTAATGATGATCAATGGTCAAATTCACATCCAATTTTAACTCAATCATAGGTGTAAAAGATTCGATAGGGAGGCTTCCTATGAAATTGATAGTAGAAAAGATTGGTGCAAGTCTTGGGGTGGTAAATTCAGCACAACCCTTCAGTCCAGCCCAAATCTAACTCTGTAATTCGGGGTTTGGGTTTGTTCTTTTAATTTCTTGATTAGGTTTAGGTTGAAAAATCTGACCAAATTCTTTTTTTGGTGCCTAAATAGCTGTGACCCAAGTAGTTTGTGCCCACCTTGTTTGTACCTGCTAACCCAACTAAAAATACAATTATCCACCAAACCCAACCTGAGCCTAACCTGTTAACTAAGGGCTTGTATTATGTATGTTGTATAAATGGAAGAGTGGAAAAGTTTCTGCAGTCTTTCACTTAGAGCGCTGCTATGAACTGAAATTAGTGGAGGAATCTTCATGAATTTCACCATTGATTGAAATTAGTCAAGGTGGGGTCCCTCACTCCAAATGGTGGAAATATGTTGAGGGCACTTAGATGATCCAAAGAGGCTGGGGCCCGTCGAAATGGTTAGATGTCATCAAAACACAGTTTTCCTGTGGTTTTTTTACCTGACAGGGCTATTTCCCCGGTGCGCTCATGACCCCGCAACTTACATGTACTCGGTAAGTTTAAGATGGGACTCAAACACAAGACATGGGAGCAAATCTACACCTTATGCCAATGACCAACATCAAAGCAGGTATGCTAAAGGATCAGTTTAAACTAGAAATAGTTATTTATTTTGGATAGAGATGACTAGAAAATGAGAAAGAATCGACAATAAAAGGCCAAACGTTTAGTAATTTATACTGATTGAAGACTAAAATACTAGTTAGTTCCTATACTCATAACAATATGAATAGTGATCAAGTGGAAGATATGAGGGCAATATCAACTACAAACACTCTAATATGAGGACATAAAAGATACACTAAAATTATAAATTTTGAGTGACAAGAGTTTTATAACCTAAAATTATATAGTTAACTAAAAAACTAATGAATAAAATATAAAATTATATTTATAAATTATTTCATGTTCTTAAATCAGATAGCTAATAATCTATCTAGCTAACATGTAATAAACTCTTCGTTCGTTTTCCAGACTGGATGGATTTATGGTGAATGTAAATCACATAAAGAGTCATTTAATCCAAAGAGCAAACTTAAATCGTAAAAGGATTCTCACCTGCATCGCCTTGTTTACTTGAA
>BMK_Unigene_043562
ATTTTATTCTCTCTTGATTTGATGATTTATTACACTTTATTTTACATGTAAAAGTACCAAACGAGCCCTAAAGGTGTCAGCTGGAAGTGTATGGGATGTGGGAGGACAAATTAATACATTGTTTATGTCGTTCTTATCATGGGAAAGACTGGAAATGGCTGAAACATTAGATGTTGACCAAAAAAAAAAAACACTCTCCCTCTCTATCTACACACACACAAAATGGTATTTACAATACTTGCCCTTTTAATCTCTGCCATACATCTTATTGGAAAGTTCCAAAATCCAAAACCGTCCACAAAAAATATGTTTACATGAAAAATTACCAAAGAAAATATATCTCCTAGAAAGAGGAAAGAAATAAAGAGAGAGTTTCTAGAAAGAGGAAAGGATAGAATATTTGTGCAAAGTATAGAGAGATGCATTCTAACATAAGGAAAATAATAAAGCAAGAGAAAATAGAAAGTAAATGGAATTGAAAACAAGAAAATTAGAATGTAGAAAAAAGAAGAAGAAATATTAAAAGAAGGAAAGTGGAAGGAGAAAAAATAGAAACTGCTAAGTGGCATAGGGTCTAGGTTGTGGGTCCCACTGGTATGGCCCCTCTTCCAGGTTCTTCCAAGGGCAGGCCCATCAGGTTGGGCATGACTTGTTTGGGCCCCTTGACCCCTTGGACCGGTCCCATCAGTCCATGCAGTCTAGTGCTAGTTCATCCACTCTGTTCAAGATCTCATCCACATCAAGCCTGGACCCAACATTACCTCTCCTATCACCCCAAACCCACAAACTAGTTTCTTTTCTCTATTTTGACTTTACAACTATAATAAAAAAGGTGCCCCTCACTTCTTCCCAAAATCACCACTGCCTTTGTCAAAAGAACTTATTTCCAATATATTCCTTTCTCCATTGCACCCTTTTTTCTCATTGGAAGATTATTGGATATTTTATATTCTTTTGGCCACTAACCAAAATCTGAATAAAGACATGGGCAAATGCATGAATAAATTTTCACCACTTGGATTTTGGACTTGTGAAACCCCTGCTAAGGTTGGTTTACATGAGAATTTTTTTTATAATGATTTTACTTGCGATTTGAGTTGATTTCCCTTTATTTGATGTTGATTTTTTATGCGTTTTGGATTGGTTGAACAAATCGATCTGTGGTAATTGGAATGACTCTCTTTTAGACCATGGATCCTAACCATTAATGAACTGGATCTCCATCAACCCCAAGGTCACTGTTGTCGTCTTAGCCTTATCCCATTGGTATGGTATTTGCGTTCTGTGTAAGGTTGGGTCCAGGCTTCCAGGGTGTGGAAAGATATATTGAAGTTGGGGATCCATGATTGTGGCATGGAAAGTTCTTTGCGGGAAGTCCCAATTCCTGGTGGGGAATGACTCTTAGATACTTATTCAATAAGACATTGGCTTATGAGATCCTTACATTGAAGTTTCAAGGGCTGTACTCAATTTATAATTCTAAAGAGGTATTGTTGAAGGATTGCATATGGTGTGCAAATTTTAGAAGGGACCTGATGGATTTTCAGATTGATTCTTTCACTTCACTCAGAGAGAATTTGGACACAGTGGTATTTCTAGGTTAGGATTATGACAAGAAATTGGGACGGGTTTCCCCTGAAATAATTTCTGCAGCCCAAAATCCTCATCTAGCTTACATATGGTCATTTCTGTTTTAAGTCTGTCTGGAGTTCTTGGGCCCCTCCTTTGTGTCAGAGCCTTTTTGTTGGATAGATACAACCAATGAAATCATTTACCAATTGTCCAGCATCATCATCATCTTAGCCCTATCCCAATGATCTGTA
>BMK_Unigene_043563
ATGCTATTTGCGCCTCGATAAAGGTGGAGCTTGTTTTATGTTTTAGCATTTATAATGGTATTTATGCTTTAACGTTTAGAACAGATACACTTTATTTTGCCTCTCTCAAATTTCATTAACCGAACTTTGGAACCAATTATATATCAAATACGAGCTGCTATTGAACATGACAATGCCCTGGCCAGCAGCCTAGTTTCCAACCTTTATGAACGGGCTAAAAGATTCTGAAAGGTGTATGGACTGGTAATGGAACTAACATTGATCATGCAACCTTTTTGAGTTGGGAAGGATGAGGGTGGAAGTATGGGTTGTCTTGAGAATCGATGCAAGTTTCTCTTCTCCAAAGCAAAGTTTGTGTCAATGTGGGTTGCATGCGCGTGTGGGCCCACACACACACACATGCACGCACACAAAGAACCTTCCTCATTGGGTTGGAAAGGATGAGAGCACCTAGTATGGGTTTCCTTAAATTATTTCACCAGCATTACTTTGATCAATCCTTATTGTGTGATTTATCTTTGTTTCCTTTACCTCATCAAGAATTGGCATGGACCACTTTGTACATTCCCAAGTAAAAAGATTAAATACATAATTCTCAAGAGATCTCATAAATTCTACAGTTGAGATGGTATACGCTGAAGTTTCTTTTATAATCAAAGAAAATGTCATGATCCCAATTTAGGGAAGAGGTGTTGATCATGCTTTTGTCGCTTATTCAAGGATTCTGATGAGTACAAGGTCTTATCTACCAAAGAAACATGGACAATTATTTGCAGCACTTCTCAGGCATTGTGGTGGTGGAAAAGTGGCTCCTCTAATGGGATGAGATGGGTTTGGTCCTAGGAAGGGTCCATGGAAACATCAGTTCATTTCAATGAGATCAAGTCTCGAGCTTCTTTTCTCCTTGTGGTCTTCTGCCACATGGGTAGGGAGCCGACAATGTGGTGGATATGCTTCCCAAACAGGGGGTTGATAAGAATGATCTGTTTGTGGGGCCTTTGATATAGTTTTTTCCTTTATTTATAATTGGCTTTTGTGTTTGTGTGGCTGTGGCATAGTGCTCCCATACCTCTTTTTCTTTATATGCTGGCTGTTTTCTTAAGAAAATCATTTTCTTTACCAATAAAAACAAATGTTAGGGAAGAAAATGATGAGTTTGGAGCTGAAGGCCTGTTATGAATAAGGAAGCATACTCTAGGGTGACTGATTTAAACGACTGTATTGGCTTTGATGGATTGGTGTAACCGAAAGTACTAAAAAAGGGGGCTTAAAGATTTTTTCATTAGTTCAGGTAAACTTGTAGTGGAAGGTGACTTGAGGAATGCAATGTTGTCATGAGTTCATCTTCAAAACAAATTACATGGCTGCAATTCTAAGTAGAGCTTTGTTTTGGTATTTGAACATTGAGAAATGTTTTCTTCTTTAGTCTGTAGTTTGTTCGTCTTGTATCCATTCTTGAATAATTTTCTTCATTATCCAAAGAGAGGGAAGATTAAAAGGCCATCAATGTTTGGTGAAGCTCATTAAAGATGGTTGTAGATGGGATTTGTCATGCTTGGTACACTTCAGAAGAAATGCAGCATGAATTTCAAAGACGAGCCTCTTAATTCTCTGTGGAAATCGGTGCTTGTCCCTTTGTTATTTTTTGATGAAATCTTGCTTCAGTGTTTTGTATGGAATTTTCTGATAGTTAGGCAGATCAAGGTAGATAATACTGTTGAGGACCTTTCACAAACACACACTTTTAAACCCGGATGCTAGTATTGAATTTTACAAGTTAGTGCCCTTCATTTCTTATGAGGCTGTTTACTTCAGGACATGTTTGAGGAAAAAAGG
>BMK_Unigene_043564
AGACAACCCATTCCATCTCCAGTGAGAATTCACCCAACTTTTAATAATTTTATTCATCTCATCTTCTCTGTATCCAGCCCCAACAGATTTCTGTTTGCTTTGCATCCATGAAAACTGCCTAGAAACCTCTCCCTCTCTCTCGGGCATCTCCATCAACCTCTAGCCATAGTGCTAGGCCAGTCCTACTCTTCTGGGTCTCCTCTCCCTTCCTCAGAAAACCACCTTTTTTCCTTCTAATTCCAATTTCAGATAACCAGGAGAAGAAGACAAAGCAAAACCATGCATTTATCTTCAGTCGATTTCTTATTAGCTGGGTCTTCACTGGTCTCTTGAGAAGTAAAACAAATGGAGAAGAAATCAAGCATCCTCATGAACCGTTACGAGCTGGGGCGGATGCTCGGGCAAGGAACCTTCGGCAAGGTCTACCATGCGAAGAACATCGCCTCAGGCCAAAGCGTCGCCATTAAAATCATCGACAAGGAGAAGGTCCTCAAGGTAGGCATGATCGACCAGATCAAACGTGAAATCTCCATCATGCGCCTCGTTCGCCACCCCAACGTGGTCCAGCTCTACGAGGTGATGGCCAGCAAGACCAAGATCTACTTCGCCATGGAGTACGTGAAAGGCGGCGAGCTCTTCAACAAGGTGACCAAAGGAAAGCTCAAGGAGGACTTAGCGCGCAGATACTTCCAGCAGCTGATCGGAGCCGTCGATTACTGCCATAGCAGAGGCGTCTACCACCGCGATCTCAAGCCGGAAAACCTCCTCCTCGACGACCAAGGCAATCTCAAGGTCTCTGACTTCGGCCTGAGCGCTCTGTGGGAGTCAAGAAGGCAAGATGGTCTCCTCCACACGATGTGTGGGACGCCGGCCTATGTTGCACCTGAGGTCATCCACAAGAAAGGATATGATGGAGCCAAGGCAGATATATGGTCTTGTGGGGTGATTCTCTTCGTTCTACTCGCAGGCTATCTCCCCTTTCAAGACCCAAACCTCATGGAGATGTATAGGAAGATTACAAGAGGAGAATTCAAGTGCCCACCCTGGTTCTCTCCTGAGGTTCGGAAACTTCTAATCAGGGTCCTCGGTCCCAACCCCAGTATACGAATTAGCATTGCCAAGATCATGGATAATTCATGGTTCAAGAAGGGATTCAAGCCGCCTGAGATGCAGACCACCCCACAAAAACATGAACAAGAACAAGAGGCAGCTGTAGCTAGTAGTAGTAGCTCTGCAGAAATTGCAGATAGCAAGGCGGAGGGTGCCAACGCTTTGAAACCAACTAGCTTGAATGCATTCGATATAATCTCTCTTTCTCCAGGATTTAATCTCTCAGGTTTGTTCGAGAAGGCCAACGTTCAGAAGCCAGAAGCTAGGTTCACGACGAAGAAGCCAGCGTCCGATATTGTGTCGAAGCTGGAGGAGATAGCGGAGAATGAGAGGTTTCAGGTGAAGAAGAAGGATGGCCTGGTGAAGCTGCAAGGGAGCAGAGGAGGGAGGAAGGGGCAGCTGGCTATAGACGCGGAGATCTTTGAGGTGACACCATCTTTTTTTGTAGTGGAGGTGAAGAAATCGGCAGGGGATACGTTGGAGTACCAGGACTTCTGCAACCAGGAGCTGAAGCCTTCTCTCAAGGACATTGTGTGGACTTGGCAAGGAGGTGAGCAGCAACAATTGCCACAACAGCAAGTGTAACCTGTTTTGGATTTGCTCTTTGGATCATTACATTCACATTTATAGTGATACTTGTATCTTAGCTTTATCTGAAAATTGAGATGTTGGAG
>BMK_Unigene_043565
ACAAACTGTCATTCTCCAAGCAGGATCAGTCCATTGTCCCCTTGTCTATCTCTACCACCTCAACAAACTCCCTGCCACTAAGAAGACCTTATCCCAACCATGATGTGCGACCACTTAACACTTACCGGACTGACTTTGCATGCTTAAAGATGCCCAGCCTCCTCTCCAAAGCCCGAAAAAAAAAACCCTCAAAGAAATGCACTTCGAACTCCTTTGTAGCAGCTGGGGTTATATCTATACTATTAAAATTAGTATCCCCCTCCTAAAATAGCTATTTTGGCATTTCCAAGCCATGAGCTTGACACAGACCTATAATAAAGGTTATGTAATCTTCTACTCTCACCCTCCCCACCAAACTATTAGACAGCCATTGAGAAGTTGCGTGAACCATTTCACTTCCCACATAGACTTCTATCGTTAGACAAAATAGACTTCATGACATTAGCATATGAAAGATTACCACTTATTCTAGAAGAGGGTCTTCACATAGACTTCAGGACATTAGCATCTGAAAGAAGCTCCTCAACAAGAGATGCCATGTTGGAGAAGCTCATCTCCCCCAATCTCAACCAACTCAATATTATGATGCTTAGACGTCACCTCATCTCAATCACTCCTTTGAGACTAGCCAAAAATTGGCAACTTCACTAGAAACCCTCCTCCCTCTCAAGCTGATACCAGTCAAAGCCCTGGGCTTTCAAACAAGCTCACTTTGCTCTGAAAATGGCCAAAGCCAAAACAACTCGTCCACCTCTTTAAAAAAGGGATGAAATCATGCAACAAGCAACTACCTTGCCAAAATACAAGAAACACTCTAAGACACATTGTAGGTGCGTCTTCCAACATTTTGTCCACGAACACTGAAATCAGGTCATCCAACTCTACAAACTTCCCCTTACACCATCTTTTCCCATGCTTACATGTGCTTCTCTCTTGCCCATCTTAACCTTCTGCCCTTTTCCTTTACCCATCTTCTTCTCTGAAGAGAAAAGATCCATCTCCTAGTTATTCAGATAGATCCTCTTTTGAGAATCGAATTTTTAGATGTATTGGAAAGAAAAGACTTCTGTCCATTTTCTTCAGCCATAACCTCAAATTATTTAGCTATTCTCAAACAAAATTCAACGTTAAACTAGTTGCGAAGAAGAAGAGAACCAAAGGGATACAAAACTGAAAATGGATAACAAGTAGACGTCCCAGCTTTCATATTATATTTTATGCTACACTGCAATGAAAGAACAGTACCAGTTTTTAACCATACATATCATATTTTATCATGATAAGTTTGTAGCAAATGAGATGCAAAGTGTCAAATATATCAGAATGTATTGAAATTTTCGCACTTT
>BMK_Unigene_043566
GAGAATGGTCAATTCGCATGTGGCAAATCTGTGATAGATGGTGGAGGCCAGTCATTTTCACACTATCGCATTGCCTATCATTTAATTTACAAAATCCCTTCTTCGGGTTAACAGGAATACATCGGTAAACACCCGGTTCCTTGCCATTCCATATTGTTGTGGAAATGTGATTATCTTTTTCTGATAATACTGATGCATCAATAAGACCTGGTTGAATGGGTTCCATCTGCCAACTATTACTCGAATTAGGTGGAAATAACAAAATACAAAAAAAAAATAGAATGCAATTTAACAACCAATCTAACATCCAAAAAATCAATCTATCATAATCAACTTAGACATCAGAATGAGAAATCTCAGGTTGTTTTTCAGCAGATTCATATATTTCCAATTATGATTACAACAAATCCAAATTGTGCTTTAAGAACTAAAGAAAGGGCCATAAAAAAGAAAAAGTTTTATAAAGGCTATAAGGAAGTTCACAGATAAGTCATTGCTGAATGGTATATAAACGAACACTCCTATCATTAACAGTTTTCTCATTTTTCTAAACCAATTAAAAAAAAATAGATGTAGTTTCTCCTTGGAAACACATACCAAACTTGGCGCTTCACTAGAAAGATTATCATCCTTACTTTTGTTTTTGTCAATTTTCTTTAGGACTATAGAAAAGTTTTGGATGACAATTTTGCTAGTTCTAGAAACATCGGACACTTTTTTTTATCATATTTTTTCATCATGCCTCATCATGAGTGCCAAACATCTGAGTCCCAATGGGCTAGACTAGTATGGTCCCAAATGGGCTATAGACTATTATCAGGGTATTTCCATTCCCAGCTCATCTAGTTGTTGAATCAAATATTTTGACACCCAAATTTAGCCCATGGACTTGAAAATGAAACCAAAGCCTTCAGTAGATAGTATCATACATGTGCAATAGTTATCAATGCTTTATACAAAAAGAAGTAGAATTTTGCCTACCAACTTCAAAGGGATTTAATGATCTATCAAAATCATAAAAAGTTTGGTTTTTGTTGCCAATAATGATATGAAACAACAATACTCCAAGGCTATA
>BMK_Unigene_043567
TTTTTCTTTTTTTCTTTTTTTTTTAACAGTAATGATAATCCATTTCATGCGCATCATTAATTAGAAAGTGTACTAGTTAAAAACAGATACTAAGGAAAATGGAAATTCTATGACCTTGTACTTTTATATGTGGATCATTACCCTTCTTCGTACACTGCACGACTACCAAACCAGTTAATGGGTATGGAATTATGATTGCAATACTACTTAGGAACGAGGGACTTGGGAGCATTACACTACCGAAAGGTGCACTTTCTAACTTTCCTGTCTGGGTCAGTTTCCAAGTGTCAGGCTTCTGTCCTATAGAGATCCAAGAGGCACGGCGACTTTCTATGGAAAGCTCTGGAGGGAAAAGAATTGCCATCTTGTTTAGCAAGCCCAGATGCCATGGTGTCATAGACATTAGTCCTCTTTAAGCAAATCAATGAAGCAATCATAGGGAGAATTTGAGGGTCCAAAGTATTTGGAATTAGGTCTCACTCCCAGTACAACATTGATGCCAGTGGTTGGTGATGGTGAACATTGGAGGCTGGCCTGACAAACTTGGGTAGTGGGTAATGAAGATGGGTAGAGCGCGCCTCTAGCTGGACAAATGAGTGTGAGAGATGGCTTTCATCGGCATTTCTTGGTCCCTTTTCATGTAGTGATGGACAAGGATGTGTTGTCATTGTCATGGAAATACTTGACAGCCACAAACAAAGGCACCCAACAAATAAGACAAGATCAAGCTGGGACGTTGGACTCCCTCCTTTGCTAAAACATCAGCATCTGTTTTATTGGAAGAATTGGTTAAGAAAATGTATGATCTTGGGGAATCACAGGGCTGTTGCTGTGGATAGGACGCCCGCTCCACAGCTCCACCCATGATCCCTGGGTGGGCAGGTTTCTTTCCTATCTCCTTGCCACTAGGCCAACCTGGCCAAAAAAAAAAAGTAAAATCTTGAGCACAAAGCCAAAAAAAAAAAAAAAAAA
>BMK_Unigene_043568
TTGCAATGACAACAACGTCTCCCTAGCAAAACATCAAAGTGGAAACTATATGCAACTGCTGATTGAAGTTGGATAAGCTAAGAATATTATGATAAGTCCTGAACTTGTAAAGAAAAACAACTATTTTGATCCACTAAAACGAACAGCATCTGTACGTCAAGAGGAAAATGAAAGAATAAGCAGTGTTTGGCTCCTCCACGTCTTGGGAGGAGAAAAAGAATTTTGTTTCAAATTCAGGAACTCCATCAGCATGGAGAAAACCCAAATTGAAAAGAAAATTTCCTTTGTGCCCGATGTGGCAAGAAGCCTAAACTCCCAAAAAAAAAAAAAATAGTAATATGACATCAGTCACTCAGTACCCTATTGCTACTTGCTACTAGTATATCTTTGGCTTATAAATCTCCTCTCATGCAAAAGGCTACAAAACCTGGCTCACAGTTTGCTGATAGTAGGTTCGACCATTTTGTTTTCTGGAAATTTTGTGAAAATGGAGGGAAATTCTTTTATCAAGTTAAAATATCAAGGACTGATCTTCCCTTCAGAAGTGAGTTGTGAATTATGATACTTCTTTGGAAGTGTATTAAAGCTCTTCGCGATATATTTTTTTCTTTTCTTCTCTCTCTATCTCATGGTTATTTATAATATGAAGCATTATTATGTAAAAACATATGATCACTATACCTGGAGAGAGGCACCCATCTCTGGAAAATCTGTCAGGTCTGGGTGAGTGAACAAGATATCAAGTTATCTCCTTACATTTAGTCTGTGCTATATCCAGATACTAGGATTGCTCTGTCCCATTCCATACCAAGATTATCACCAAATGAATGCACCAATATCTTCTATTATAAAAAATCTAACCTTAATCCCAATATCTCACACTTTGAAACAGTCTACACGCCTGAGAATCATCGATTAAGTGCTGAAAACTTAAAACAAAAAAAAGATCTAGTCACCACAATGCACCCACTTTATAATGCTGCACCAATAAGGAAACCTGGTAAAGCTTAAGTTTTACAGGCCTCAGTTTTCACCTATGCAAGATCTCTACTTAAAATGAATGCTTGAGGGATAAAAAAAGAAGAAAAACAGAAGCCAGATGAACAAAATCCACTGCAATTAGATACTTAGCAACATTACCTTTTTCTAATTAAAAAATTCACCAGATGAATAAGACTCTATTATATTGCCACTACCCTTTCCCAAGCATATTTCTCTCTTAAACAAGATGCAAAAGTCCACCAAGATTCCCAAATAAAATAATTCTTTAAATTCAATGGCCCATGAAAGGAATAAGAATTACTAATACTTTATTGCTAGTCCAACACTTTACACAAATTACTGAAAGAGAGAAGGCTGGATTCAAAACTCTTATTACCTGTTTGACCACTGTTAGAGCAG
>BMK_Unigene_043569
GATGGTAACCTGATTTATTGAAAAAAGCCAACCAGCATTAGAAAAATATATTGAAAATTAAAAAGCAGAGAAAACCAAACAAAAAAATAAGGAAATTCACAACAAAATAAAAGGTGGCCCCCCAAAAAAGCGCCGAAAGAACTAGGGAGGAAACATATCCACAACAAGACACAATGAGAGTTGGACCCAAAGCCCTTGTCAGTTTCTTCAGAGGAAGATGGCAAGGAAGAGTGTTGGGTGTTCATGGGTCCATGCCTGGACACTTACCTGGGGCAGCCAGTTTCTCAAACAATGCATCGAATGCTCTGGCTCCAGCAAGTGGCGAGGATAGGACTTCTCACTCTTCAGGAGTTTCCGGCAAGGTTGGCGGCATGATCGAGGCTAGGTCTGATCAAGCATTGTCCAAGGATGCAGAGGCATGTTCACCTTCCCATTCCAAGGAATGGAAGGTTTCGAGGAAGGAGATGGTACCTGTCGTTTATCATAGGAGAGGAAAGGGATGTCCTAGGCTTCCAGTTGGCACGTCATTGACGTCAACAGGGAAAAATAGGTTGGGCAGGGGTAAGCTCCCTCACTCCTTTGAGGTAAGTAGTGCTGATGTGCCTTCAAAAAGTGGTTTGACTTTCTATGGGTGAGATTTTGAAGCTTCAATTCCCCATCCTCAGAATTGGCTACCATTTTGTGGTCAAGACATAGATTTGACTTGGGATCATATCCCTACCATTGAGTCCTATAAGGCCATTCCCTAGATCAAGGGTAGTATGGTCAATTGTGGGATCAAAGAGGGTGTAGATCTAGATGTAATGGGATGCAGTTAAGGGTAGAGGCTTCAATGTCATACGCTGTGGACAGCTGGGCAGACAATTTTTCCCAGCAAGTGGCTCATTGTGCTGTTCCTATCCAGGCAGTTTTTGGCATGCCACGCCTCCGTCTCAGATAACTTCCTGCTGCAGGTGTCTTAGAAAGGGATGGATGGGCTAGGCCCTTCAAGGGACCCAGTCCCTCAGCTGAGATGATCTATTCAAAAGCAGGTGAGCCTTCATCCTATTCGGAGCCCGGCCTCTCAAAGGATGTGGTCTATAGGACAGAAGGTTGGCCTAAGATTGAGAGGCTTGAGGACAGTTTAAACAAACCTCTAGTTTCTGAGTGCTATCTTGTTTGAAGGGCAGAGATGGGCAGTGGCCTTAAGGATTTTAAATTCTCCCTTAAGGATTCTAAATTCTCCTGATTGACGAGTGCTTCGGGCAAGGGGATAAGAAACCCAGTCAAGAAGTCATCTTTTCCCCTAACTGCAGCCAAGATAAGAAAGTTATGGATAGCCTCTCATAGAAGCAACTCTCCTTTCCGGAGGAAGGCCACGTGGTTTTCAGTGGTATCTCAGATGCTGGTTGTAAAGTTTCTCAAGGAGATCGGCTGATGCTTTCGAGTTTATACCAACAAAATCAACTTTCGGAGAGAAGAATCTAGCCATGGTTGTGGGGACCCAACTCGGTCAGCAGAAAGAGGCAGAGGTTAATCCAGATGAAGTTGTTTGTTCCAGGTTTAAAAAAGGTTGCTATGGAGTTGGTCCAAGTGGGCAAACAGTTAGGAATTTCTATTGGTGTCACGAATCAATCTTTGTGCAACATATTACAGACCTAGAACAGAAGGATGCAGATGGTAGTGCCAGGTCGAGGGGTAGGGTCG
>BMK_Unigene_043570
GGCTTTGATGATGATGATGCATTAAGTTTGATTACTTTGATAAGACCTCACACGCGTGCATGAGCCAAGCTTTTTAGCTAACCTAAGATTGATGGATGAGGCTATGTTGGTGATGGGGTGATGAAATGCACAATTTTCAGGAACAACCAAAGTTGTGGGGTCCACCTAGAAGCATGTAAACAGGTGACCATTATGGGTTGGAATTTGGAAAGCCATCCCGGACCCGTCCAACCAAGGGGGGTACTGCTTTGAGGGGTTTGAAGTTGTCCAAATTCTAGCATGTGAGATGGGTGCAAAATTTTGCATGACTAACTAAATGGCTTTCACAACTTGAATGAGTGTCAAATTGAGTCAATGCTAAGTTGCTAGCTTAACAGGAGGAGGAGCACAAGCTGTGCCAAGCTTAAGGAAGGTCTAGCCATCCTTGAAAACTTGGTGACATATTTGTATGGGCTTGTTCAACAACAACAAAACCTTTGTTAATCATGGATTGGCCTTGCCTTTGAGGCCCTACTTGGTGCATGACAGTCGTGGAGGGGAAGTGTGTTTGAAAGGGTCTCTCTATATGAGCCACCCCAGTGCAAAATTTGGGAACCATCTAAACATGGAGGTCGATGTGTTGGGACTTCAACATTGTTAAAACCATAGCCAGGAGATAAAGTTGGACGAGTCCCGAATTTGCATAATCAATCCAAGTGCCTACAAAACTCTATTTTGTGTCGGATGAGTGTTAGTTTGTGTGTGGGTGGGGCCCAACTTTGTGGGGTTGGCTACATGAATTCTATATCTCCATTCCAATTAAGAGCTGTGGCACGGTGGAGGGTGCTAATTGCTGCAACGCTGAGGTTGTGGGTTCGAGTCATTTATCAATTATAAAAAGAAAAAGAAAATACATGCTTGGAACCATTCAAAAAAGTAATTTTTTCTTCTCTCTTGTCTATATTGTTTTGCCTTTTCATCTCTTCTGCTTTGTAATGCCCTTTTCTATTATTTCATAAATCTTATTTCAGCA
>BMK_Unigene_043571
TCATCTCATTTTATGGTTTTATTGACAATGTATCAACTGAAGGAGCATCAATCTGCCCCTTAAGCATACAACAATACATACATCAATCAAACAACAAAAATCATGTACATCATCATTTGAACATGTATCTACACAATGACCCAAATTCCATGAATTATTTTATTTTCTACGTGAAATGATTTTCCCCGCTGCATCTTCGCGCATAATCTTTACAACTTCATCAGGAGGTTCCTGTGTCCAAATGCAAAGCTCATCCAATCCATACCCCAAACCAGCAAACTTATCAGCAGCTCTGTTACCTTCTCTGTAGATATGACTCACAATGCATTCCTTCAACTCAGGTATCATGGACTTGATATCCCTCACCACCCTCATATGTTGCATGGACTTGGTACTTCTCTTCCTATTTAGTAGAACTTCCACCAAATTCATGGAATCTCCTTCAAGCCAAACATTGCACCAGCCATTTTCCAAGACGATTTCGAGCCCGCGCTTGAGCGCAGTGCATTCGGCCATGAAGCAATTGTTCTTTCCAATTGGTTCTGCATAACCAAGCAAGAACTCTGCCTTATGGTTCCGAACAAGCCCGCCGATGCTTGCATTTCCTAATTCTAGTTTGGATGAACCATCAAAGTTTAATTTAACATAACCCGAATCAGGTGTTTTCCAACGGACTGGAATTTCGCGACTGTGCCGCGATCTTATAATTAACCCAAATCGAGGATGAACTAATCTATGAACCCTTAAAATCGTCGAAAAATTAAAAACCATTTTGCAATTATTTGCCTATCTATATAACTATGGGAATGTAT
>BMK_Unigene_043572
ACACTTATTACAAACCATACGGTTGTCTTCCTGATCATTAAAGCTAGAGCTTTGCATTTTTTGTGATTCCCTCTTCCCACCAGAACATGCACGAGAAGGCTTCTTCCATCTACCACCCATGAATTTCTTATGTCTAGCGATCACCATTGGATAACTATAGGATTTGCCCATTTGCCTACGATGCACCCTCTTCTGATTTCTCAAACCACAAGAGCGACACCTGCCCTTGAAACCCTCTTGGATGGACGTGGGCCCACCCACAATAGGACCCCCAACTACTGGAAGATTTGGTAGCTGTAGCAAACTGTGGTCATTACCTGCATTAAAAGATTGGCCTACCCTCACAATTTGGCCACTTGCATCAACTAACCCACCAAGTGCAATAGGCCTAGAAGCTGGTTCGGTCCAACCTTGAGGTGAGTCAGTGACTTTCAACTGAGCTGATCCATCACTATTATTAATCTTCAAGCCCTCTGGCGATGTCCCTATCTCCCCTTGAGTTTCTGCCACGAAAGAATTTCTGCAGCTCCCTGGAACCAACGTACAACCAAGGCTGCATCCCTCTTCTGTCGTAGGAGTTGACTTGTTGGAGGAATTTCTATCTAGGCAAAAGGCTGTGCCACCTTTAGCCCTCTCTTGCCCTGATTCCCTAACAAGGCAATCTTTCAAAACCTCACTATCTTTATCATTAAATGCCACTGACATTTTCTTCTGCTCCCGAGAAACTGTACGCTGATGATGACCGCTCCTATCTCTGTTTTTCACGTCGTCCCCCCAGTAGCCGGAATCACGGCCGTGGACTGAACTTCCGGCACGAAATCGTCTTCCCTGCGGCAGCGAAGCACACCACTGTCGATCCTAACATGGCTTCTTGAAGAGGTAGCAGACAAAATCATTTTATCTCCTATAGTTTTATCAGCAACCCCAGTTGGTTCCACCGTTGAAAACATGGATTGCCCAAAACCCCTGCTTCCAACCCCATATCCTCCTTCACCAGAACCTTGAATATAGACCCAAAAATCTTAATTTTCACCTCCTGATTAATTAACCCTATGAGATCAGTTTTCACACACAGCCTTCCA
>BMK_Unigene_043573
TGTGAGATGGGAGAATTTGGTGTCAGTTTTGGTAAACAACCTTCCAGAACTCACAAGGGCAAACCTTGAGGAATGCATTTTCTCTGGTGAGGAAGGTCTTTGATGCTTTCATCCCATCCTCTAGCAGGCGAGGCAGGGGTGTTTGCTTTGGCTTTGTGCGGTTTGGTGATATGGAGACTGCTATCAAAGTTGTGGAGAAGATGAAAGGAAGGTTTTTTGCAGGTAGAAAGATGGAGGTCAGCGTGGCTAAATTTGGATGGTCAGAGAGGGTAAAAAGGGTGGAGAGTGGGGGGTTTGTAAGAAGGGTGACAACAGAAGGTCCACGAGCAAATAATGTGTCACTGCCGAAGGGAGAGAAGACTGGGCACAATGCTAAAAACACTGGAACGAGTAAGAGATTGCAGGGATGCTCTTATGCTGAAGTTGTTAAAGGGATTGCTGGTGATGACGACAAGGATTGTATTACAATTCCAAAAGAGGTCATTCTCAATAATGTTGGCTGGCTCTCTAATAGCTTAGTGGGAAGTGTTAGGTGCAATGAAGTTATTCCATCTCATCCTGGCATTTATGAATTGGGTGGAATCAGAGGGGTGATGTTGGCTAGGTTGGGTGGCAACAAGGTGTTGGTGTCTTTTCCCACATCAGATGATGTTGTTTCAGCACTGACAGAGGCTGATTCTGTGTGGAACAAAGCCTTTGCATCCCTTCAGAAATGGGTTCCAGGCCTCAATGCTAATCTAAGAGAGGTGTGGATTCAATGCTTAGGTGTCCCTCTCCATGGTTGGGCTGAGGAGGTGTTTTTGGCCATTGGTGGGAAGTTTGGCAAAGTGGTCAAGATTGCTAAGGAGACTTTGGACAAATCTAATCTTGAATTTGGAAGGCTGTGTGTGAAAACTGATCTCATAGGGTTAATTAATCAGGAGGTGAAAATTAAGATTTTTGGGTCTCTATTCAAGGTTTTGGTGAAGGAGGATCTGGGGTTGGAAAGCAGGGGATTTGGGCCATCTATGTTCTCAACGGTGGAGCCAACTAGGGTTGCTGATAACACTATAGGAGATAAAATGTTTTTTGTCTCCTACCTCTTCAAGGGGC
>BMK_Unigene_043574
AAATCAACCTCTCGGAGCATGATGGTACACTCCTCCCTTATTTGTTGGTTTGTTTTTGTTTTCTTTCTGAAAGCTATGCTGAATGCCCCCTCCCCTTTTTTTCTGATCGGTAATTTCCCCCCCTTTCGAAGATGAAGTCAATGCCTGCCTCTCTTTTTTGCCTTTTTTTAACTATTTGAACTTTCTGCTTCACAATGATCTTATGTGGGCTATCTTCTGCTACTGTGAATCCAGGGGAGGCATCACTATGTACCTATTTTTTGTTGCTTCTATTTTGAATCATATGTTTGCATGTTTATAGTTCATGGCTTGTAGTTTCTTCATGTTATTGCTGTTTTTTTCCGATTTCACTGCTGATAGTATGCTTTAGGCTATACAATGTTTTAAAAAGAAGTAACCATTCAATAATAATAATAATAGAAAGGTATGTTCAGGTTTTAAAATGTTGAATATATGATAAAGCAATCAATGAAGATTCTATAAGCACATTAATTATACATGGTCTCAAATCATCTCAATGTGGAGTGCAGTCTGGACTGGATTATGCACCAGCCTACTACTATTCCTCTAGACCAGTGAGATTCCAAGAGATGCAGATGCATGTAAATTGCTATTAAACCAAGCAAATAGTTTCAATGACTTTTATTTTTAAAAGGGGGGATATCCTAATCATATACCACGAAGATCCTACCCAAAGAATAGACGTTTCACATGCCTAATATTCATATTTTAGTAATAACAAAAATGTATTTTCCCCGTTATGTCAGCTATTATAACATAAGCATAAGTTATACAGACCCTAGACTGAACTTCTGATATGATATGAAGTCGCAATAAACGAAAGAAGATACAGAATCATATGGCATTATCTTTTTCTCAAGTTTCGTATTTAATTTGGAAATTAGTTCCTTGCTTGCATGACCAATCCTAATCATTAAATAAAGGAAATTAATTGATTTGGGTTGCAAGGAATGAATAGATCATAAAGTGAGATGCAAGCTAAGAAGAAAAACTTTTCACCAAAATAACCATTTTCATCTTTGATAATGCCAAGAATGCATCTTTTACATCTATAAAACCCAGTTAAAATGCTTAAACTCATTTGATTTTCTTTAGTCAAACTATGCAACCCATTACTGATTTCTTTATGTTGGATCTTGGATTAGAATCTAAATTATTATTGAGAACAGCCCAACATCTAAACCCAATCATGTCCTCTGAGGCTCTGGGACATCAACTTTGGGAATAGAACCCCACAAAGGTAGATAACTATGGTTCCTTAAGAAATTGCATACAAGGTTTGAAGCCTTTACCACCCTCTGATTTCCCAAGCCTCCTTGCTTACATGCAAAAGGCTTCTGTGAGATCAATGGATGAGAAACTAGAAAAAATCCTCCGTGCCCAATCTATTAGGTCCTGGGTTTAAGTATCCCTCTTTCCTCCTTGCTTCTTAGAATCTGAAGCATATTTCGCAGTTCAAATCCTACTCTTGTTTAACTAATTAACTGCTCAATTAGCTTCGACTCGGCCTTGAACTTGATAAAACCACAACAGACCCTGCCATTGTTTTCCTATCCACGGAGAAAGGCGTGAAACATGTCTGCCCACTAATTAAGAACCATTTACAGAACATTCCTAGAACAAGAAGGGACAGATCAGAGGAACGTTAGAAGCAACTCCTTAACTTTCTAAATTTAGAGGACCATCAGACTGTATTGCTGTGATTAGCATATAAAGATGTGACACACTGATAGGTAACACTGAACTCTTAAAAGTGCCAAAGCCTGATGATCTCACATGTAGCAGAGGATATGGACTAGACTGATGTTTGGATTCATCTTTATGAAGAGGTAGGAGAGTATGCTGGGTTTTCCTTACTGGTAATGGTAATTTTACTTATAAAGAAAGGCTGAAGTCAGAAGTGCTACACTGCTAATACATACATATACTCAGTGAAAAATAAGGGTAAACTGAGACTAAACAGAAACCCAAATAATGAGTTCCTCACTTCCAACTAGACGAGGCAAGGTAGGGGGACAATAATGGGTCCTTCACCAGTAACTTGGGCAAGGGGATCATTAGCAACACATGCACATTACCATGTTTGGGGTGCATGGATGACAACCGCCGTGAATACATACTTGTCATATGATTTGTAGAACATGAATCAATGATTTAAGATTACCTGATGGAAGTAGTAGAGACCGAGTGTGCTGCAGAGCTACTGGAGGATGTGTGATGTGTCATTGAAGAACTCCATTCTGAAGCCTCTGATGGAGCATATATATTTTATTGAGCGTGTCCTTTTCTTCCATACTATTACTAGGTAGCAACCTACTGTGTGCAGCAGCATTGCTGTTCTCCTTTGACTCAACTAAATGTGCAGATTTTGGTTTGGTTAGGGGAGCCAATTACATCCCAACCAGTCTTCCATATATGCCGGTATCTACCAGAATGAGTATAGGATAGCTTAAGCTTATCTGGATTAAATGATGGTTCACCATGACTACGTCTGCCACCACTCTGACCACCTACCACCACCTCCAAGGCTTTATCCTCTACCATCATCACCTTGACCTCCCTCATCCATAAAACTAGTTCACGCTGAACAATTAGAACCTATTGCAAAATATTCTTGTACTGACATCACTCTTCACTTTGGAGATATGTAAGTATAGCTCCCAATAGAGGAAGGTGGGTCTTGGCTTACATTTTGTGCGCACACCATTTCATATTCTAGATTTTAAAATACCCAGCAGTTCAAAGATGTGTTACCTCTAACTTTTCAGCTTGCTCTTGTGAACAACATGACCTCATAAGTTGGGACATAACTCATGCCAAATCCACTGGAGTTTAGTATAATAATCGCTATGACACAAATCACCTTGTTTAGACTGCACTGTATATCTAGTTAACTAATTCTGATGTGCTCTTTATATGGGTATAAGGTATAGATATTGAATTCCATGACTCTTGTCTAGTTCTGAATATATGAAACTAGAGGCAATAGCCTGCATAAGACTTAAGGATCCAATTCATACTAGCAGATTCTTTTACTTCCCAAATCCCAATGGCAAATTTTGCATCATCAGTAGATGGCCCTTTGACTCATCCATTTATGTATTGAGTCTTTTAGTTCCACCATTCTGTATAATTTTTTTCATTAAACAAATTTATTGTAATCCATTTACTTGGATTGACACTCCATACAACTGGGAAGTGCCCACAGACCAACAACGATACCCCCCACCCCCCTCCCCTCACGCCCACCACCCATTTAAACTCAATTGACAAATCTTGATATGTTCAACCTGCTTTTCTGATGAGAACAGCCTTTTTAAAGACGACCAATCGATCCTCTTTAGAATCACTAATGAAGATCAACTCTCACCCAACGATCAGAATTTACCAAATAGTATGAAATACTCATCCGCCATACACAATTAAGTCTGTTCTTCACCACAACTCCACACCAAAAAAACTGAAAATATTCAAATAAACATGGTAATACTCATGTCTAGACCCTTCAAATCCTAGAGCCCAACAGCACAAATTCCTTTAACAGCTCTAAACCTTGTTCAGGACCCATGGCTCTATGTCAGCAGTACATATATGGCTGATGTATGCCCAAGGTATGGAATCTCCTCCAAAACTTGAACTTTGCTTTCTCTTCTAGTCTTTGATGGGTCCTCTAAATTTTAAGGTTCTAATATGGAATTGTTGGCACTGATTCAATATAAAATGAGAAATAAAGAACGAGCCCCTTGCACAGTTGAAAAGGGCTCATTGCCGCAACTCTTGAGGTCCTGGATTAGAGGCATGTCACCATTTAATAATAATGATAATAATGAAAAATCAGAAATAAAGAAGGAAAAAAAAAAAAACTTATCTTGAGGAGAAAAAAGTAGTACTCTTAGGAAAAAGAATAGAGAAAATTTAGGAACAAGAGTTGTACAGTATTCATCATTAGGTTTGGGTGACAAGCCTTCACTTTAAATTAATATCTAATGTTTGTATTTACAAAAAACCCCTGTACCCTGTACTTTTATGTGTTCACAAACTGTCCATATTATTTGGCAAATTACAAATCAGCCCCGGACTGTCTGCTCAACATTTCTGACCAGATCCCACCACTCGTTATTGTGGCAGTATCTTCCACAAGATAGTATAATACAGCTTGTTCTTATTTGTTGATGAGAAACCGCACAATGATAGCCACATTCATCATTACCACAGCTGCAACCACAACCACGTCCCTGATTACATCACTGCTACCGCCAGTACTACCACCCTTTCATGATCCTGCTAGAGCTGATTGATCTGTAAATGTGGTGTGTGTAATTGTATACAAGATCACGTTTTTTTTCTCTTATTCTTTCCCTTTGTAGGAAAGCAAAAACATTTCCTAGTGGTGAGATTAACTCCTGACCAAGGATGAGTGCACGACTAGTCTCATATTTGGTATTCAGTCATTCAAGCACATAATATATCTGCCGCTGCTCAATCTCCTCTGTCTATTCCTTTGAACGAATGAATGGAAGGGGACGTGCTGTTTTAGCTCACATCGTATCTGAACTTTGAAGCTTAGCATTATGATAACCTGAGACTGATCTCCCTGCTGAAACTGAGCAGTATCTCTGTGCAAGATCATGCAATATTCTTCTTCTGAGAATATGTTCAGGCTACTATATCCCATATCTCTTTAGTTGTTGCATAAATGTATTTCTTAAGTCATCTTCATTAAAATGGAGGGGCCATGACATTGACATCATTAACATATTATCTGCTTCCCAATCACTTCTTTAGATCAATGTTTGGAGGCTATTTCTTTCTCCTATCAATATAACCCATCTGTTTTTTTTTTTTTTTTTTGGGGA
>BMK_Unigene_043575
TTTTGGTGCACGGAAATCGAGAGGAAATAGTGCATCTTCTGTCTTCTGCTTTTGTTTGTTGTTGCAAAAGCCATTCATAGAAGCCAAGCCGATATTGAAGTTGAGTCGTGATCTCCCTTTGTTCTTATTGCACATCGGCTTGGTTCAAGCCAAGCCAAGCCAAATCGGAGCCAGTTTAGACTTTGATTTTATTTATTCTCTACAGTCAACTAAGCAGACAAAAGGACAAAGCCTTTATTGCCTTGTCGTTTTGTCTCGAGAATCATGCATAGAGAAAAGGGAAAGGAGCGGCTGTTTCCCGCACCTCTGGTTCCTGCAAAAATCAATCGAGTGAGGTCGGGTTGATCTAATTTCGACCCGTGACCTAACCCGAATAAGAAGGAGAGCCTAGGCGGTGTTTAAGCGCTGGTACAACGCTGACGTCTGCTGACATCAATGTGATGCAAGGCTCTGACCAAGGAGCGGTGCAGTCGTGACGCACGGCTAACACAAGTGGGCCCCAGTCAAAGTTTCAGGCTAGAAATTTGATCGACAATATCTCGATCATCCAGACTCCAATCGTTAAGTAGTTTGTTTCTGCGGTTTTGTGGCGATGAGCACTACGCAGTTGTAGTGACAAAGCTGCAATCCAGCGGCTAGAAATTTTTTGGACTATGATCACAGTCGATGGTATCTGGACTTTGTTTACCTTTAATTTTCAGATATGACCTTTGCTAAAAATACATTGCACTATCTCGCCAAAATCGACATTTTCAACGGGAAGAACCTACTGTTTTGGAAACATAGGATGAATGCCTTATTGCACTTGG
>BMK_Unigene_043576
AGAGAGAGAGAGAGAGAGTTCATGTGTGAAAGAGCATAATGGTGAAGAATAAATGAAATCGAATTGTGAGAAAAAGGCATAAAGGTGCAGTCAATGGAAGCATGTGGCAGGCCCTTGCAAGATTGGCCCGATTTCTGAAGAATGACTTGCAATCCAACTGTTCGCAAGAAACCATTACAACCCTCCTAGGTATCTCAATGCTCATTTAAGTTTGAAGCAAACAAAACATTATAAGAATTGAAATTGCTGTAACAAAGATGCACATCCGCAATAACTATGTCCAGGATCAGTCAGATCATTATTGAAAAACCAAAAACACAAGTAGAGCAACTGAAAGACATAGTCATACCACGTTGCTATGATATCACATAACAAGGAGTTATAACATCCCTGCCCCCTGGCCTGGTGATACAATTTCTTAGCTTCTAGTTAGCTGGGGTCTCTGATGGTCCACGCAGTAGATGGACCACTGGTCAAAAGTTTTACACTATAAGATCCTAGCTATCCAATTTCCTCTTTTTCTTTTTTGGAGGAACGTATTCTGTTCTTTTGATGCATCAAATTACCCATCGATACAATAATAACAGTAAAATAAATACAACTAGCTGTCTATATGAAGGCTGGACATCAGAGGATCATGACTGTCCTATCAGAGAGACTCAATCCATGGTCCCTCCACTCCAAGATCCATCAAATCAACAATCTAGACCATGGGAATGGACACAAGGGCTAAAACTGTTTGAACTAAGACAACAAGTACACCAAGGGCCTGTTCATTTGCATAGAAGAATCCATAAGAATTCTTGATCCAATGAGCTCTACTAAAGAGTTACTAAAAAGGTAAGGAGTGATGGTCTGATGGATATAAGGTGAGGAGGGTAATTTTCCTAGGCATTCATTTCCCATCTTCCCTTTATTCATTTATTCAATTTCTATCAAAAGGGAGATTATTCAATCGTCAATTTTTTGGATATTCACTTTTCATTCTTCATACTAATGGTAGGAATTCAAATACATGAAACAAACAGGCCCCAAA
>BMK_Unigene_043577
CAAACACGTCCTTCAATGATGTAGCTACGGACTTTGGTCAAGGCAACAATGAAACTTGAATCTTTTTTATAACAACAATGAAACTTGAATTACATGGACTTTATAAGAATATTTTAGTATTTTAAGATATATTTTTAGAAAAATAAAAATAAAATTATCAATGGAGGGCACTCATTTTTTTTTTCCTCAATTGTTACTAGAATGTACTCTTTAAATAAAAAGAAAGAAGCCAGATCATCTATGTTTTGTCCACAATTAACCTTTTTCTTGCACCAGCATCCTTAAGTAGCCATTTCTGCATATGGTTCATAATTAAATTGATGCACACAATTCATGATAGCACATTTCCTTGGTAGAAGTCTCCAACCCATTTATATAATATAGATCAGCGTACTTCTCAAAAGTATTAAAACAGAAACATCATCATAGTCTCATGCAGTTTACCTTTATGAGTTATATTTTTCAAAATCAATTATAAGCTATGAATAATTTACCTTCATTACTTTGGTGCATTAAAGTGGGTGTGTGTGATGTGTGTTTTTGTGTGATGGCATTGTGAAACTTTTTGGTACAATGTTGAAAGGAATGTAAGTAAATCAAGGGAGAAAAACAAATAAATGAAGGTAGCCCTCCAAGAATCTCTAACTTTCTACAACACATAATCCCTACAAATACAAAAACAATATGGTGTTTATCATCTCTTTCTAGTTTTTCTTAAGCATTCATTACCCTTGGATTTGTCAATTCTTCATCCAGGGAGCAACATTTACATCACGGTCATCATAGCCCTATCCAAAGTTTTAGCCATCTCCAAACATAAAGGATTTTTCCTTCAAGAAGTCAAACATAAAGGATTCCTAGTGATACAATTTTCAAATCATGACCCTACCAAAAAAAAAAACACCTTCCAGAAGAGGCAAATATTACTCATCTGCAGCACTAGATTTTTCAAGTCCTCATCAATGCAACAGCAGAACAGCTCAATTGCAACCATGTCAAGAGGTAAAGCAACAATAAGAACATATATAGAGGAATTCTCAAAAACTCCCTTTGTCAAAGGGGGCATAAACACCCCTTTTTACTTGTTCATTTAAATAATGCCACCTCACAAGTTATATGATTGGATAGATATTGATGCCTTCAAATTTGCTACAAATATGGAAGAAACACGTGAACCATTATAAGAGTTAATGACCGAATTTCTATCCTTCCCTCAAAATTGAGATAAAAACAATTATTTGTTTGAAAACTTGCAAGAAATTAGTGAAGCCTCTCAATGAGGCCCACAAACGATTAATCCAAACCATCCACATTAAATGACACTAGTAGGCCTCACCGAGTTTTCACTCCAATAGGAGTCGTTCCCACTGTTAAATTAAGGAAATTACAAATTTTTATGATGTTTAATCCGATGGTGGGCACAACTAATATTTGACTTAAATTCGGTGACAATAGATAATGGATGGGGGCCCTCTATTTTGATCAGTTTGGATTTTTCATAAGTAACCCCACCATTGATGCCTGCCAAATCACCCATATGGAAAGCAATCTAAATGACTAGATTGGCTTTGCCTTGAAATTTGCTAAAAAATAGGGAAATGAATCGTTGATTTTCAAGAGAGGAAGTGGGCGTTTAATGCTTCAACTCCTCTTCCTAAAAATTAGTGCCAAAGATAAATAACCCAGTAAATAAAGAGAATAACTCATTCATTCCACACAATGGGGGCATTTTTTTGCTACAAATGCTTAGGGAGTTTTGTAGCGTGTGTGTGTATGGGAAATGTTCTTGTGAGAATAACTATCACACTACTATGACAGTAAAGGGGGGACTCATTGAGTTCATCAGAAAAATC
>BMK_Unigene_043578
ATTGATTTTGATCTCTGGAGTTGCAGGTTTTGAATATCATGCATTTCTGATGTGGTTCGATTGCCCCTGTTTTGCAGTATTTGTTGCGTTTTTATAGGTTTTCGTCTTTTCAAGTTCATGTTTTTATGTGTCTTTTGGGAAAGTTTTTATTTTTCTGGAAAGTTCTTGTTTTTTTTTTTAATGCTGGTTGAGTTTTTAGGCTTTGAAGTGCTGTTGTTCGATCTTTCTTGATTTTTAACGATGCTTGGATTTGTAGGTCTTGATGTTTCAAGTTTGAATATCTTCATGATCTGGTTTGTGTGATGATGAGGAATGTTGGTTGAGTTTCACTGATTTTGCTCTCTGGAGTTGCAGATTTTGCTTTCAAGTTTTAGATTTCTTTCACGATCTGGAATCTTTTTTTTTTTTTTAAGCTCGTTAGCTTTTGCTCTGTCGAGTTGCAGATTCGTGGTCCGAAGTTTGTGCTTTTGAAAATTGTCCGATATCTTTTTTCTGATTTTGAATACTAAAGTTGCAAATCTTGCTTTCTTTTGATCTTCCAAACACCATGCATTTGCCTTGTTTTGAAATAATGCTTCAACTTTTAGATTTTGGTCTTTCAGGTCCAGATTTCATGATCTGGAGTGTCTAGCTTTTGAATGTTGGTTGATATTTTCGGATTTTGATGTCTGTAGTTGCAGATTTTCGTTCTTTGATCTTTCAAAGCCCATTCATTTGTTGTAATGATTTGATCATATTGATGTGAACCTTTTTTTTTTCCTTTAGTTTTAGGATTGGGAGTTGCATACTCAAGTTTGGAATTTTTTTTCTCCCTTTTCTGCTATTAATCCAATTTGTGGATATTTATATTTGGTTGGAACTGCAGATATGTGTGTTTTATTCTTAATCTCTTTGAAGCTATTTTCGTTTTAGTCTCTTATGTCTTTATGTCTTGTGTGGTCTAAACTTGAAAGATGAAAGGTAAAAGTTCTATGTCTAGAAGTGTTTCTTGAGAATGAACAGAGGTTTTTTTTTTGCTATTTTATTGTTTGTGATTTCTATTTCACACAAGAATTTTGCAGCATTAGATGTCCCAATATGTTTTCATTCAATTTTCTAATTTATTGTTGTCAGTATATATTTTTATTGTTGATGGTTGGATTTTTTTTTTCTAATTTAATTGTACTCGTTGGTTTTAGATTATTGGATTTTTCTTTAAGGTGATTCTTGACTGGTTGTAGATTTATACAATTGTGCTTTAGACTTCATATCTTTTCATTTTGTCGTTGACAGATGTTATGATGGTTAAATCTAGCTTCTTCTTTTTATTACTCTTTTTATAATGCTTGGAAATATATAGGCTATAGCCCTCGCTTCTACACCATTACATGTACTGATATCAATGGGATCCTAATTGTTCATTTATTTGATCCATTAATAAGTGGGTCATAGAACGAAATTTGCAGTGATCAGACAAGAAATCAAATCAATTTCCAAACTACACATAGCTTCTTCAGTAATTACTGACATTTCTGTTGACGAATATAAGAACTTTAGAAATCTATGGGCTGTTTAATTTTTAGACTAGAGTGGTGGATTATGACCAAGAAGTCATTGGACAGTTCTAGATGGATGGTTCCCATGCATCCCGTGATACATCCATTGACAGGGTGTTAAGGACCATCCAATGAAGGTGGCTGTTGATTGATGCCTTACATTGGTGGACCTGATGGAACAAATGATTCTGATCTTTTTTGAGATTGGCCTTTAGTGTGGCAAGAAATGTGGGGAAAGAGATTTTTCATGTTAGGAGTGAATCCTGTCCTTGTAATTCCACGGTGTAAAGTTGTGTCCTGGCTTGAGGCTAGTCTTCTATGTATATTTTATGGTTGCTGTTAGGTTCAAAAGCTTTTGAGATGTGCTCCTGTGATTTAAATTAAGCTTTACAGTTCCAACTCAAAAACAATCTAGCCTTTTATTATTTACGATTGTCTATTGTCCATTCTTGTGACTCTCTCTTTCTTTATTTCTATTTTGATCACCTTTTATGGTTGAGTATAGAGGCTCTTAATGGCTTTGGTACGTCATGTTTATCCTTACAAATTCTAACTTCGGTTCGCTAATGAAGCTTGTTATATCAAAAATGGAA
>BMK_Unigene_043579
AGGAAAGGATCCAGAGAGCTTCAAAGTCTTGTGAGTGGCATAAATTACGAAAAAGGTAGGGTAACCTAGAAGAGGGTAGAGCCGCGGCTAAGACTGAGCAGTGCTCTAAGGTGGCTTATAAAGGTTACAACTTACAAACGATCATTCTCTCGGAATGTTAGGGGTTTGGGGAGCTTGGACAGATGGGTTACGGTGAAGAAGGTGATTCGTCAGTACAAGGCCTCTGTGGTGTTAATTCAGGAAACAAAATTAAACTCTTCGAATGACAGTTTAGTGAAGCAAATCAGTGGGAATGGTTACTTCAAGTGGGTGGGTCTTAATGCCAATGGTGCTTCTGGGGGTATTCTTCTCCTGGGATTCCAGGAAATTGCAAATGCTGGATTACTGGGTCGCTCCTTCTCTATTTCAGCTCTGATTAGGGACATGGAGCTTAACAACGAGTGGATCATCTCCTCCATTTATGGACCAACAATTAGTGCTGCTAGGGGTAATTTTTGGACGGAACTGGAGCTAATTAGAAGTAACCGGAGTGGCCCTTGGTGCCTAGGAGACTTCAATATTATGAGATGCTTGGAAGACAGATTAGGCAGATGTCACGTGTCTTCAGATATGACCGCGTTCTCTGATTGGATCAATTCTCATGCTCTCCAAGATTTGCAACTTCATGGGCTAAATTCACCTGGTCAAACCATCAGGAGAATCCTATTATGTCCAGACTAGACAGATTTCTTATCACTGTGGACTGGGCACGCTTGTACCCCGACGTCTTGCAAAAAGCTCTTCCGAAACCTGCCTCAAATCATTGCCCAATCCTCTTGGACTCTAGGAGAGAATGGTGGGGACCTGCTCCTTTTCGTTTTGAACTTATGTGGTTGGAAGAGCGTAACTTTTCCAATCTGATTAGGGGTTGGTGGAAGGACTTAAAGGTGTCAGGATGGGAAGGCTTCAGACTTGTCACAAAAATTAAGAAGCTCAAGGCTTTCATCAAGGATTGGGCTGCTAGTCAGTTCGGAAGTGTGGAACAGTCATTGGCTAGCCTTCTTCTTGAGATCCAGCAGATTGACATTAAAGAGGAGTCAGGTAGTATATTTTTTTGGAAGAAGAAGAGAGTCAGTAGTATATCACCCGAGGATTACTCTAGAAGACTTCTCCTTAAACTCTCTTTTGAAAAAAAAGGTTTGGGAAGAGGAGATCAAGTGGAGACAAAGATCAAGGCTAAGATTGCTGCTGGAGGGTGATAGGAATTCTAAGTTTTTCCATAGCTACGGGTTGTCCTTCAAACACAAATCTAACAAGATTGTGGTATTAATGAAAGGGGATCAGCGCCTTGAAGATAAAGACAGCATCTCCAATCACATTATTCACTTCTTTAAATCTTTGTATCAGAAAGAAGCTTGGAACCGTCCTTCGTTGGACCACTTACCTTTCAATGTCTTCGACTTTCAGAAGGCTTCCTGGCTTGAGAGAGAATTCTCTGAAGAAGAGATCAAATCTGCTGTCTTTGATAAGGGGGAGAGAAGGCCCCTGGCCCGGAT
>BMK_Unigene_043580
TTCGGTTGGGGGCTCTACGGACAAGTATATTCTCTAAATAAAATCCTTCTATGGTTTTGCACTGTCTTTCATGACTTAATTTTCATATGCCTGTTGGATTTTAATATTTGTAATTTGTGGATTTGAATGAGTCCTATTTCGGTCATACTGATGTGGTTTCCCTGATGTTTGCTTAGTGTTGAAGTAGTTAATAAAGGTTTAATATGTAAGAGGGATGCAGCTTGCCGAATACAAAGAATTGATCTCTACTTACATATTGGGAGTTGTATATAAAACTAAAGATGAGATAATCTAATTAAAAAATCTTTCAATCTTGCAATGAGGCTTTTCTGAGTTGGCACTTGGAACAGACAATTTAATTTTGTTAGGTATATATGGTAAAGACATTTCTTTCCACAAAGTGGACCTCAGGCTCAAGCTGAAGTTAGTGCTGCCACTTAAATTGAAGCAGCACAGGAAACGGGTAGATAGCCAACAAGCTACTCTCCAATCCAAATGGCTTAGGATAGGGGATCCTTATGGATCAATAGTCTCGGTCTCACACCACAGACTAGAACACATCTCAAGAGGAAACTCAAATCCTCAATGTTCCCATTGGAGAAGATTGTATCTCCTTATATAGACAAACAATCAACCAAAACTTAGGGAACACTCCACATAGCATAGGATGTAGTATAGGGTGGTGCCGATTTCTTCTTCTATAAGAGACAGGTTGAAAGATCAGCTGTCTTCAGAGAGCAGCTGTAAATGTGGACTCACTGCTCCCTTGTGGGCTTGGGCCTTCTGGTATAAAACTTAAGAGGGGGCCCAATAGTCTGGCCTGCATCATGGTTTAGTTGTGGAATTGCTAAGGTTATGAAGAGGTTGTGTAGCTCAGATTCTTTGGGTGCTACTATGATTTCTATCTACGCATCTGCAGGTATACTTTCACTGCCATTACTATGATTTCACTGCCATTACTACGCATCTGCAGGCATATTCATTTCTACTCATTTAATGCTTTATCATTATTTTCTTTCATGGTTTTCGTGTGATGGGGTTATCTTGTATCTTCAATTTCCTAGTTTTATTTGATCTCTTGAGTGCATTCAATGTCTCTTCATCTGTAGTCTTTGCTTATATTTGTTTGTGAAATATTAAATGGGTCTGAAAGACCAAAGCAGGCAAAGCTGTTTTCTTATATCTTTTTCTTCTTTTTACACTTTCCTCTTTAAGTCTAATGCTAAAAAGATTAGCCTTGAATAGGATACTTACTCAAATTTGTCCATCTTTGATAGTTTTCTTGTTTCAGATGTCATTTTATTGCATTAGACATATTTTCAGTTCATGGGTGTTCCATCTTTCTTATTGTAACTTTAGATTCAGTTGATATCGGTTCTTTATTCTTCCTTCTCCCCCTTTTATCATCTTCCTTCTAATTTTCAACTTGGTGGTTTAATGGAAAATTGGATGATCTCTCTTCATTTTGTTAGTTTTTAGGATATTGGTGTTGTGCCATTGCATCAGGTCTCTATTATCCATCTGGCTCCTTTGTTTTTAGTAGATAGAACATAGTCCACTGACATAAAACACTATCCCATCATATATCGCATGTTTCAGAAAAAAGGGCTCTTCTGGGGGTACCAGCGACGTCTACAACAGGGGATTTCAGTCCATCTTATGGCATTGATGAAGAAGACTGCATAGAGGGACCTGGACACGTCGCAGAAAAGAAAAGGCAACTGTGTATCAAGTA
>BMK_Unigene_043581
GATGGAGACTGTAGCCATGCCTTTACATATTCAGGCAGTTGGCAGCAGAATTAGCTGCAATGAGCATGTAAATGACCCTTCAGTTAAAGTAACCAAGCTGGTGCATGAGTTCGTGAAGTTGTTGGGGGTGCATGAGTAAGCCAAATCGGTGCAAGTAAATTATTGCCCAAATACATGTGTCACTGAAGATAAGAGATAACCATGCAGGCTTTGTTCATGGGAGCAGATCTGAAGGTTCCGATTTTCAGATTCTGCAGTGAGCTAAGCCTGGGCAAATCCTTCTGTAGTCGATGTGTATTGTTAGAGCGATGACTAAGAGTATTTTATAAGCGTGAGAGAGTCATCTAGAAAGTAAACGTAATGGAAGCTTCTCCATATATAACTTGAGCAGCAATGACCCCACTAGCATCACTAGTCGAAGTGGTAACTTCGACATGTACAATGTTTTTAAAACATTTTTGGTAGTGTGCATACATTGATAGTTTAGATAGAGGGAAGAAAGGAGAGGATCCCAAGTTAAAGAATGCTTGGAATTTGACCAAAATACTGAACAATGAAAGAGGACAAAAAACTCCATACAATAAAAATCATAAAACCCAGTACAATTATGTAGAAGCATGCAAAAGAAATCTATAACCCATAAATTCATTAAGAATGTACAAATGCAATGCAATATTACTAGCTAGAATTTCATTGGGCCCACTCAAACACCTAAGTACTCTTGCAAGAGTATTATATCCTAGCCACTAATCAAGTATCACTCAGCAAGAATACAGCTCACTAGGAAAATGGTAAGGTTGGACAATCAGGCATATTTTGATGCACACCAATCACAAGTAGATTCAGCATTGCAGCAGAGAAAATACTGGAATGCTGTTAATTAAGTAACCAACACATCTCCTAAGTCCCATGACACCTGGATA
>BMK_Unigene_043582
TTGCATGGTACGAATGGTAATAATACAGATAGTGGGAGTTAAAGGAACAGGCTTGGTTGTGGTGATGGTTGCGGTGGACGCATTGGAGTTGGATGACCTGGTGGACATTCTAGGTAGACCTATAAGCTTTATTGATGAAGTCACTGGAACTAAAGGGACCTGAAAACAGTATTCGAACTATTATGATACTATTGTGACAACAGGTCTGTGGATCTATGTGGGACTGCTCTTCGCTATTTCCGTGACAGAACAAGATATGAAGTGATACAGAACAGGGAATGAAGTGGTCAACCCACTCTAGATCTTCATTTCCTTGCAACACCACATCATAATGGAGAATAAAGGAGGTTAAGAGCAATATGAAGAAGAGAGAATAAGAAAGCTACAAAAGATTCAAAACAAGATCGACGAACCTTTTTTCCCCTTTTGTTTCTCCCTCAAATAACCCCCTCTCTGCCCTAGACTCTCAACCGACTAAATATAAAAATAGAAGAAGAATAAGAACATGGTTGCAAAAATATGGTTAGGGCCCTATTTCTTCTTCTCTTTCCATTGTTAGCATTGGATAAAAACGGCGAAATGACGTTTTCCCCTTTCGCCCTTATATTTAATGTGGTTGGGATCCTTTTGAGAATTCCTGCATTGAAGGTGTGGAACACACAGTGGGTCCACCCTTTGAATATCCGAGTCATCTAAAATCCGTAGTGGACTCTCCATCTATTAAAAACCTTAAATTGTCTAAATTAAATGTCACTCGTTTATGGGCTGGGTCCTAGAATTTTACTTTAATAGGAAATTGGCCTGAGAAAAATTTCACTTTGATAGCAAATAGGGCCCTAGTAAAATTTCACTCTAATAGGAAAGAAGGCTAGACAAATTTCTGGCATTGTTTTTTTTCTTTTTTTTCATTGTAGTATTTGTATATATATGTTTTCATTTCTCAGTGGCATCCTTTCTGAAATGGAACTCTGGAATATTCCATATTCCACCATAGGTACAAACCGGAGCGGAATCAACAACTATGATTACAAGTGATCTTGGCCCGAAGAAAAACTAACAAAATAAGAGCTAAATAATTTGCCTATATTCTTATCTTAAAGGAGGTTATATTGAAATTATTAA
>BMK_Unigene_043583
GTTTTTTCTGAGGATTTATAGAAAGTAATCAAGTATGCATCTCAAATGTTGGAGGACCTTATATAAATTTTGAAAGGTGTACTGTATACTTGGAAGGAGAGGATATATTATTTTGATGCAGGCTTTCCTCGGAGTCCTTATGAGTACAAGTGTATTCAATTTTCTCACTTATGATCCTTCTATTCATTTTCCTTTCGAAAGGATTTATAACTCCGTAGTCTTTTCTAGAGTTAATGCATTTTGTTGGATGTACATTTCTTATAAAATCGATCTTGGACCACAACCCAAAGAAAAGGAGGAATTTTACTTTTAGGGCTATCAATAAGCCAATTTTGAGTTTGCTCAAGCTCAGTTTGTACGCTACCTCAAGAGTTTTGAGCTTTACAGCTTGTAACTCAAGCTCGCTCAGAGGTATTCAGTGGAGCTTAAGTTGAGCCCAAGCTTGGCTCAAATAAAATATTTGCTGCACTTAAGTTCGCTCAAGCTTGTCTCATTTTCAAGAATTAACTGCCTTGAAACATACATTGAGTTAAAACTCGAGCCCAAGGTTGACTTTAAACTCAAGCTTAATTTTGCTTCAATGTGTTGTGATATAAGTTAGTATATGATAACAAAATGCTAATATCCTTATTGGTAAACCCTGACGTACTAATGTTAACGTTTAGTAAAATGCCAATTTTCAAGTTCTTGATGGATGATTAGGATCAACCTTATCAAGCTGTTGCTGGTGGCCAGATATCCAAAGGGGGCCTCCCTATTCGATGGCCTTTGTGCATTGAAGGAAGAAATGCAAGGACTTTTTAAGAAAGATG
>BMK_Unigene_043584
GTTTTTTCTTATACCCTTTTTAAGTCTCATTCGCCGAGTGCAGCTCTAGTACTTGTATGGTGATTTATCCCATAATGTGAATCAGGACTCCTGTCTACTGTCTACTGATGATGAAAGAAGCATACATTTGGCTAGCCTCAAGTTATAAATTGCAGTTTTCTTCTTTATCACCTGTACAGACAACTAAAATATTAGAATCAAATCCTCTAAATAAGTAATCTGGTCTTTGGAAAAAGCAAATACTAAGGTTCTAGATAAACAGGATGAACCCTTCAAAGTCACTCCTTACACTAAATAAACAGAGCAAAACTTCATTCACTGAACTAGCTATCAAGCAACAGAGTTCAGCAGGACTGCCTCATCTTTTAAGAAAAGAACCCATTCATCATCCAATGATGACATCTGACTCCCATTACTGCTCGAATTTCTGCTCCGGTCACCCTCTGATAGTTGCTCTTCGCTTGGCATAATCAACTTGTCAGATGACTCAGTCTGCTTGACAACGTAGTCTGGCGTTGCCCTCTTCAGGGACAAGCTTGATGAAGCTGAGCTCTGGCTCGATGACAATGATCTGCTGATAGGTAAATGCCCATCAATTTTTTCTTTCAGCAACTTTACATCCTCACAAATAACAGTTATCTCCCCTTGCAAGGTATCCACCATGCGACCTCGATCCGCCAAGAGCTCCCTCAACTTGGTGTTCTCCTCAGCTTTTAGTTGGAGTTTCTTCAATTCCTGCACCACATTCTTATTGATAAGTGCTTGCTCATCAAGATCCTTACGTGCAGATTTTTCCCTCTCTAGCTTCTCCTTCTCTGCTGCTACCTTCTCTAATTTTGCAGCAACCAGTCGCTCTTCCAGATTCTGATGGATCTATCAAAAAAATGCATACAGTAGTTGGATGTAAATTTGCATAAACAATATTTGCATCCGATGTTGGTCAATATAATTAATGCAACTAGTCTATCAAAAAAAGATTTGATTCAATACAGATATGAGAAGATGTCTAATGTTCGTAAAATTGACATGAAAGGAATTGGTAGCTGACAAATTACATCATTATTATTCTAATGAATAGCATATGAGCACTTAAAAGGATACTAAAGGTTGATATTAGATACATGTAGAACTTCAGATAATACTGTTCTTCTCAGGTAATTCCGGAGATGAATAACATCTCTTCTTTTTTTTTTTTGGTCTAGTGGAATAGCATCTAGCAGGAATTTGAGCATAACACATCCTAAATTTCCTCCAGAACTAGGTTTCTAGCAACAATTAACAGCTGAGACTGTACAAACACATACTTCAAACCCAAACCATCATGCACTAACATATTTGCATGTGCACTGTGAGGGCTTAAGGATGCCACCACATCGAAAGATTTGAAGGACCTGCAGGGAGATGCTTTTTTTTATGATTGGTTTTGGTCAGATGGATGTTATTTGGTGGATCCTAAACAAACAGATAGTTATAATTTATAAATACATTAGCGACAAAAAAAAAAAAAAAAGATACATAATAGTAACAGAAAGTATCTTTAGTTACAAAATTAGTTAAAGCAACTAATATCGCTGAAACTAATAAAAAAGTTAGGGATATTAGTCTCTTTCGAAACAGGCTACATATTGTCAAGATTCTTGCAACCATTTTGTTCTAATTATAAAGCAGCCCAAGAACGACAAAACCTAGGAAACAGAAGATCATGTCTGAGTTTGAACCTCATCAATAATTGACAGGGACTTTTCTTTTTCATTTGATAAATAAAGAAGACGCGATTGAAGTTCTCGTGCTTCAGTGGTGAGAATGGCTCTCTCCCCAAAAACTTCCCCAGCATGCTGCCAAATCAGGAAATGGACTCAGTTATTGTTCACATTAAAACCATAGAACAGTGGTATGAACAAGAATACACAACCATGTCATAGGTTTCCTTTGCTTGATGCACCATCTGTTTAACGTTCTCCACCTCTGTCAGGATATCAAGACCAACCCTGGATGCTTCCTCTTTAGCTTGTTTGGCTATTTTCTCTTGAAGCTCCACTTCTCTTGCCTTGTTGAGTACAGATTCAATGGCCACAAGCAAGGTTTCCTTATTTTTGTTAGCATCAGAAATGAGCTCTTCGAGAAAATCATGGGTGATTATTTGGCCCGATTGGGTAGCAATTGTTAGTGGCAGAGACCTGTCAACAGCATCACCCTTGATACTGTCAAACTTCATATGCTCAACACTACTCTCCAATGGACCTGTTGAACTTGATTCTAGAATTTCGTCAAGAAAATTGTTGAAATCAAAATCGAAAGTAGAATCCTGCTTTTCTTCATTAACAGGTAGCTCATGTTGTTGAGCAGTCAGCAACTTATAGGCTTTGGGTGAACTGGTACCTAAGAAGGAATGACCTAGATAAGTTTCTCTACGAGTGGATGACAGAGAATTGTAAGTTATATCTCCATTTAATTCTTGGATGTCAGAATGCAAAGCAACACCGAAGCAATCAGAGATCACAGGATCTTCATGACACAAAAAGCTTGGTGCTTCAAATGTACCATAATTTGATCCATCCAAAAGATTGACCTCTCGAAGTACTGCAGACGGCATCACTTCTTCCTCGTCATTATTTACAAACAATTCTTCAAGATCATTTACTCCTTCAGCACTTGAAACCAAAGAACCAGCTACGGCTTCAACTGAGCATGTCGATTTGACAGATAACATCCCATTTGTATGATCAGTTCCAGAAGCAACTTCACAAGCCACGGACCTTGTTTCTGAAGGAAGACCTGCATTTGCTTCTTCAACTTCCTCCTGAGGCCCTAATGGACAGATCTCTTCTTGTTCAACTCCATGCTTGTCATCAGAAGTGAGGAACACCTCATGTGAGCTACTTGTAGTCGGAAGCACCTCAGAGAGAATAGATTCGACAGCTGCATCTACATCCTTGGAATGTTCAATAGCAACAGCCTTTAATATGCGAATGTCAACCTGTGGAAATAGCTCTTGCAAAGAGCAGAAGACTGAATTGAAACCCATATCTCAATAACAACCAATCTAAGACACGACTGAAAGAGAGGAGAATTTAGAAACCCTAAAAAATTGAAAGGTTTCTTTCTTGCACTGCGGATTCTTCTCTGCGAAGGAAAGCGAAGGGTTTCCTCGTGGAAAGGAAGCACGGAAATGACGAGATGATGAATTGCATTTTCTTTTCTACAAGGGAAGTCGGAAATGATGATAGTGACATGTCAATGGACATCCGATTAATGGTCCTGTACTGTATGGACCTATTTCCCGACCCGATTCAGA
>BMK_Unigene_043585
CAGGACATTATCCTTCAGCTACTTTCACCATAAGTGGAGTATTCTCCTTTAGAATTTTCCCCACCTTGTTCGAATATTCCCTAGATTAATCGCTCTCTGTCTAACCCCCCTTATCCTTACACTCCCCAAGCCTCCAAATTCCAACCCTTCTTCCCCATATCTTAAAACTATTACCTTTCACCAAAACACTTATCTTTTATCCCCAAATCTCCACCACATTTAATTAACATTACCCACTTCTTCTTCCCAATATTTCTCACTCTGATACCTCCATTTGAAGTGGTAAGTAACCTCCTTAAGATTAATCAAATGGAATTCCTATCCTTGCTATCCCAAGGCCAACAATCCCTTTGGGTCATTTCAAGTTTTTTGGCTAGGAATTTGAAACAACAAAAGATAGTAGATAGAGAGAGAAGATAGTAGATAGGGAGACATCTCTCTCTCATGATTGGCTCCCACATAAATTGTGCCCTTGGGGTCGCTCAGAGAGGTAAGCCAGGATAATCAAAGACAGACACCTTTTCTGGCTCCCAGCAGGCATTGATGAGAGGACTAAGAAACTCTTACAAAACTGCAACTTATGCAATAGAGTTCTTGCTTAGGTTCACTTGGAGCCCAGATGCAGCCTCCAGGCATTCAAGTACGGCCAATATATTCATGAGGTTATGGAACAAAGCTTCTCCAATGGTAATCATGTCTACAAAATGTCGGTGAGAAACTTCCAACTTTCTCACTTCCTATAAACCCCATGAAGACCAACCTACATCTCATTTTGTAACAATCTTCTTAAGATTTATACCACTGTTGACTTGTTGGTTCATCTGGTTTGACTTGTTGGTTTGTTTGGGTGTTTGGCTGGTTAGTATAGATCTCTTGTACTGTCTTTCTTTCTTCTTCAAAATGAACTTTGTTACCACTAAAAGAAAACAACCGTGCTACACAGCCCAAGATAGAGCCCGGGCTGTGTAGACTTTTTGAAAAGAAAAACCCTTCTACCATTGTAGTAAAAAAACTGTTGAAGGCAGATCCTGTTCCATCTGCCTGGTTGATCCCATGAAGTTGAGAAAAGGCCTTCACAATGGAGATCCATATTACAGCGGGTTGATAGAATCTCAGAGTTCGCTGCATCTATTGTGTGGTATTTGGTGGCATTGGGTATAGCACTCTTTAGTCTTTATGTCCCTGCTTCGTCTTGTTCTGTGTCTTTTGGGTTGATCGATATGGACTATTCTCTTATTTAATCTCTGTTTCCAATAAAAATACATGGAGATCTGTTTTCTAGTATTGAAACTGGGCAGTGGAATTGTATAAAGAAAAGGGGCAGTAGAAGTACATTCTCAGATTCACTTTATTTCTCGATGAACCCCAATATTGAAAAGATAAAATCATAAGGCTGTTGCTCCTAATTTTGTTAGCTGGTACTTTTGCTAATATTTTATTCAAACTACTTATTGGCTGTAATAGATCAATGGTTTTTACTCTGTATCATTGCTATGAAGTAGAATTTGCACTTTTGTCTGGTCTTTCTTCATGGAGAAATTGTTCATCAGGCAAAAGAATATCCTCATGTATTTTTACCTTCATCTAAACATGGTGGTCATAACCTTTCCATGAACACAATCTTTGCCACCCCTCTGAATTAGAGGGCACCCAAAATATCATTATGATCAGAATGATTTTCACATTGGATTGACATGAGAATTGCATGATTAATTTACAAGGATGCACCCTACTGATTGACAAGTGAAAAAACATTTGGTAACATCCACTCTATCATGGGAGGTCATTGTGTTTTTTAAATTTACAACCCAATGGTGATTCCCACTCATTGAGAGTGGCGAGTAGGTGCTGCCATTTCTCAGGTAGCTGGTGCAAAGGTGTTACAGTGTTTTCCTTTTTTTTTGCACGTCGTTTTCAGAGCTTCAGATTAAATTTTCTTTTATTGACTACTAAAATATTTTTTTTGCATGCTACTCTTAATTCAATCTCCATATATATATTTCTTGAAAGTTAATTGGAGTGCTGCATTTGTGTTGACTTTTAGGTAGATGTGTCTGGCAATGGCACATCTTATTATGAGCCGATAGTGATGCAGCCTGCATTCTCGGTCAAGAAATAGATCTTTGCCTAAAGGGATTGGCCAAGTCCTTCAGCATATTCATAGCACACTCACAATTAAACAAGCATAAATGAAAGAGAACTCGGAATTATTTATTTCTTTATTTATTTTTTGAATCATCAAAAGTGTCTTTCTTCAATAGAGTGCTTCTCAATATATAGGTGGGTAAGAACGTCCCCTCTCCCCTTG
>BMK_Unigene_043586
GATAGATCAAAATAGTTTAAAGCCACAACAAATGCGTACTTATCTAGAATCTTATATAGGCGAAATGTCAAATTCTAGGTCAAAATCTTGGTACTGTGAACTAAAAACAAAGCGTTTCGAAGATTGCATACCTGTTTCTGCTGTAAGTGGAGAAAATGCATGCGTGCCTTATCTAGGAGAGCTTGAACACAGGTGCATTACTAGTGGAAGCTTGTTTTATATATGCATGTGAATCTAAACCATTCAATTTGTTGGACCCATTGTAGATGGAGTATGGGTTTATCACCCTGAGCTAAGCTGCTGATTTAACCTCGTCAATTTGGACAGCTGATCATTGTCTTCGAAACTTGCCACTTGTAGGCTAACAATCTAATGGTCATTCTGGTCCAGTAGGCATGGTTTTTTAGAAATAATTATTTATATTACCGTCTAGAATTGCATGCATGTCTGCACAAGTAGAGTGGTGCAACAAATTTTTCATTTATTGAAGACTCAATATTGGAGTTCAGCCATTTCCAAATGCCCATCTCTGTCCCCTGCCTTGAATATGTACTTAGCATTGTGTAACTACAAATAATGGATATTGGATGCTGCAAGATCTGATATTATATACTCCCATCTTTTATAGTACCTCAAATTCTTAAGGAAACCACAGCTGAGATCCTATGTATGCTAAAGAAAATCTATCTTAAATGAGATAACATGGGAGAAAGAGATCAAGGTTAAGAAACTAAAGTTTTACTATTGAGGGAATTCTGTTTATTGTGTTTGGAGTACTTCCGTTAATATGATTTTCTCTGCTGTTTGCGTTGACATTTAATTCTAGATTGTTCATAATCATCCTTTTTTTATCCTTCA
>BMK_Unigene_043587
AGTTTTTTATCAGTACAAAGGATTATATTGATATTAAGAAATTACAACCATGACTAGTCCAAAAACCATAATACACTTGAAACAAAAATATCGGTATAAGAGATGAATACCGAAAACTGACCCTAAAAAACATTAGATATTATCACTAAAATTACACTGATGAAAAACTCCTGACTTAGCCAGACAATCCGCCATGCCATTCGCCAATCTACTTAAATATCGAAATGAAACCTTCAAAATAGACTCCAAATGATAAATCTTATTGAGCAGAAACTACATCTTCCATGGACCTCTAAAAGTGTTCACCCAAGATATTGGGTTAATAGAGTCACTCTCCACAATAAGAAAAAATGCAAAGAGCTTTCAAGATAGGCAAAACCTCTGCCTCATTTGTAGCCAAAACCCATTATATAGTTATCACAGTGGAGTCATCTAATAGTGATAATTAAAATGGGTATCATCTAATGTCAAAAACAATAGAACCCATCTAATGATGGCAAGTTCTAATGCAACTCATCCTACGTTATCCTACGTTAGTAACCATGGTGGGACCTATCCTATGTTTGTCATCATTGCAGTAGTCATTTACATTTGAAATGACAATGGATATGCCAATGTTCTTATCACGGTGGAACCCATCTAACATCTCCAATAATGATATGATCTATCTAGTGTTAGCAATCATAGTGGGATCCATCTAATGTCTGAAAATCAATGGACTAACTAATGTTAAAAATTATGACATCCATCAAATGTTGTTAATTATGATGCAGCCTACCAAATGTTGGACACTATGTTACACGTCTAATGATGATTGTCATGAACCCCTATCTGTTGTTGGACTTCACTGAGGGAACCATCTAATATTCAAATCATTGAGGGGCTGATTTGATCTTAGGAATCATAAAAACCCATCTATGTGTCACTCACTAAAAGAATCATCTTATATTGGTATGTGGTGGGATACATCAAAGGTTGATTCTCATGATTTTTGGTCACAGATTCTAATGTTGGCGATCACTATGGGACCTACCTATTGTCAGTAATCACGATGTAACCTACCTCCCGATGTGAAAATTGTGGGACCGACTTCAACTTAGTACTAACAATCAACAAGGGAGTCTAATGTTGGCAATCGCAGTAGAGTTCACCAGCTGTTTATAATCATGATGGGACCCCCCTAATGTTTAAAGTGATAGTGGGACCAATCTAATGTGAGTCATGCTGG
>BMK_Unigene_043588
TATTCGGCGCCCTGCTGACTATGGTAATTCAATCCTCCACCACATTACATCTATCTGTTACTTTGTTAGGATGCTCTGTAAATCCAATGATCAATTTGTGTTTAACCTTTTTAAAAATCTCATTCTTGGCAGTCACTTATTTTGAAAGTACCAGATGTTTGGGTTCTCTCATTGTAACATGAGAAAGTACTGTCATGGTAACCAAATTTTTGGCCAAAAGATTTTTATTTTTCCATAGAGTCGTGGAAAATCGACCCTCTCCCATCTATTTAGAGTAAACTAATTGGGAAACACGATAAAATGGAATAATTTATTTTTGGTAAATAATCATGCGCCCACACGTAGACTACCCAAGTCCCAAACCAAATGGCTGGAGGGAGATACCTGACTACTAAACTATTAGTGGATTGGCAAATGCAATAATTAGAAGATGAAAAACTAATGAAATTATAATATATATCTCTCTCTGTCTCTTAAATAACAAGGACACTTGGGGCATGGGATTGGGACCACATTCCACACTTCTTCAAAAACCAAACCATTACTCAAAATATAAACATTAATCACCATAAATACCAGCACCAGCACCAGCACCATCATGATCATCATCATGGTGTAACTGCATTCACTCTCCATTGATTTGTCAAACTTTTACCAACCATTTAATTATCCTGCCATCAATTAATAGGGTAGAAGCTATCCTATCTAATTATTTCAATATACAGTTTTCAATAGTAAGATGCAAAGTCAAAGAATCCTGTGATTTGAGTCAAAATAAAATGTTCATTATTATCATCATCAAAGCCTTGTCCAATCTATGTTGGGTCAGCTGCATGAATTCTATTTCTCCATTCCAGTCTATCTTGG
>BMK_Unigene_043589
GTGGGCGCCACTTTTAGTTTCGTTCCCTCGTTGGCGTACTCCTGCATTCGATACCTTTATTTAAATATATACCTTCTCACATCAAAGATCAAACCAACCACTCAGTACCTGGCATTTTTTCCAGGACGAAGGGAGTGTCCTAAAACCTTGCATTTCTCTAAATCACATCTAACCAATAAAAAAAATCACATCTTTGGGGAGCCCAAGTCCTAGCCCGGTAGCCCCTCCCTCTCTCTCTCTCTCTAGACAGACTTTCTCTCACAGCTTTCCATATCTAGACAGACTTTCTTTTCCCTCCCACTCCACATCCCCATTTTCCATTTTAGCAGCGCCACAGACCACCTCTCCTAATCTAGCCGCCATCAATCCTATCTTCATCCTCACTACCATGTCCAGACTTCTAAGCATCATTGTAGCATTATTTACATTTTTGAATCGCTTCCAAATCTAACTTCCACAGTTCCACCGCCCATTTCATTCTTCACACCCAAATCCAACCACCCCACTTCTTCTATCAACACAACTTCACCTCTATCTCCAACACCCACTTCCACCGTTTCATTCTGTTATTGACCTCTAACCACAAAAAGATTCTTACCTTTCACTCTACCATAGAATCAGTGTCTAAGGGAGAAGGAAGGAACATGAACGGGTACTCCAAGATCAATGCTTCAACTACAATTAAGTCAAGCAAGTCAAGATCCATTGACTTCTCAGACCTCTCCTTCTCCCCACCTCCATCTCTTCCAAAACCCAAACAAAACCCAAACCCAAATCCCATCTCAAAAGCCCAACAGCCCCAGTACAACAAGACCCATGAGTCTCTTCCTGATCAAGAACAAGAAGATGAAGTTGGAGAGGTGTTTGGGGTGATCCTGAGCAGGAACTGCTCTGTTTCTTCATCTTCTTCTCAGAGGTTTAAGGCTGAAGATCCAGGCAATCTCCAGTCTGCTGTGAAGAGGGCCTTCTCCATGAGGAGGTCTTCCTCAGTTTCCGAAGGGTATTGCAGGATCCATGATCAAAGCGATCCATCGTTTCCTCCTCTTGATGATGTGAAGATGCAGACAAGATCCAGGAAGAAGAGAGGCAAAATCTTTAAAGCCTGTAAGCGCCTTATTGGGTTATTTAATCACTAGATTTTATGATCAGTCTAGTCTCTTTGATGTGTTTTTTTTTTTTCTTCCTCCTTTGGGTTTGAGATTTTGTGTGGTTGCTGTTTCTTCTAAACAAGTTGAAAGTCTCATGCATGGAATACTAAATGATGTTAATGTGGTCATGTGGGCCCATGTCTATGTTTATGTTATGGTTTCCTGACCTTTTGATGGTCTAGTTAAGTTATCACCAATATCTTATCTACCCAAAGGCCTAAATCCATGTCTACTTTTTCTGTGGTTTTAGGAAATTGTTTTTGAAGTGCAAAATTAATTTTGAGACCTGTTAGACCCCATGTTTTTTTTCTTCTTATTTTTCCTTGTTATTGGTTGAAGGCCCTTGTTATCTTTCCATTGATTGTTTCAATTGTATGGATCATCTAG
>BMK_Unigene_043590
AGACACCATCGAATTAAATTCGGCGGAGCCACTGAAAGACAAAAAAATAAATTAACAACAGGTGGCCCCACAATTGAATTCCACCATATATAAAAAAAAACAGAGCATATGGGAGATGCACCGGGGATTCAGACTTACATATTAAGAAGATATATAAAAAAATTCTCACGCGCCATCCACACGTGCTATCACTCAACACGCGGTGCTCTCACGTGCCTCCACAACCCCCAAAATCATAAACGAAAAAAAAACCCCGAAAAACGACCCTACTGTTTTTAGAGAGAGAGAGAGAAACAGAAAATCGCCACATGATGTTGCTAGCACCCAATGGGACACAGTGGTAGATTATCTGTCTCCGTCCATTGGGCTCCAGTGTTAGTCAATAGTGCGGATCAGATGATCGTAGATATCTGTCAAGTGGGGTTCTATACAAAAAAGAATCTGAAGTGTTAGCTGTACTCTTTCTTTTTACCACCCATTTTGATGCTCGTGATTTGAAAGCGTATTTTTGGACTGTGGTCCACAGCTACATATGCCGTGGGGGCCAATAGAATGAATTTGCTATACTATCATTTCTTCAGTATAGCCCATCCATTGTAAGACCCACCAAAAGGATTTTTGAGAATGTTAATGTAAGAAATAATCGACTGAGATGGTTCAGCCA
>BMK_Unigene_043591
ACGGAGCTGGTCATCTTTAGAACAGAAAAGAAATGAAAAAAAAGGAACCTAAATGATTTTTACAAACGTTCTTTGCAATGTTGATTAATTACCAAATATGCAATACTATCTTGAGGATAGAGATTGAGAATTGGATGTGAGTTAGAACTCTTGAATATTATGGAAGGATATCTGGAGAGGAGCTCTTTGATTGCCGATAATTGGAGCATATTTTTATTATAAAGAGCTGAGCGACTTCAAGAAAGTGAAGCTTGTCCCTATTATACTTGAGGGATATGCATCAGCATTGTGGGAGCAATAGCATTTAACGAGAACGCATAGGAAAAGATCAGATGAATTATAATTTCATGCACCCAATGATGTGTAACAACTCTTTCAACAACTGCAATCTCTACAGCAGTGGATAGAAGTATAGATCATTATATGGAGTTCCATTGTTTGATCGCACACAAGGATGCAAAAGGGTAGGGTCAACCATGATCCGCACCCGAGTTTGATTAAATGAATGTAGTCAAGCCCAAGCCTAGCTAAAAATCACACAATATTAAATTGGCGCTGCCATTTGAACTTTTAACCACAAGGTTGCATTCCCAAGCTTCTACCATTAGTGCCATTCTCTATTGCTTGTCCATGATGAAACAAATATTATTATTAGAATATTTGTAATATATATTTTTCATAATATATAATATTTATAATATTTTCTACATATCACAAAAAACTGGATGACAAATCAGATTAGAGATGGGG
>BMK_Unigene_043592
GCCCAATCAAATTAGTCACCTGCGCAGTGATATAAGGAAAAGTAAAAATGAAATCAAATTTCAGAGTTAAAAAAATACACACAATGCTAGAAGAGATTTCCAGCTGACAATGATGACATGGCATTTCTGTACATGTAATCCTGCAAACAGTCACAGGATAAAAAGGAGAGATCCCCATATGTAAGACCATTTTAGCTTCTAAGGGTGTCATGAAGAGAGCCAAAACAGCAACAGCAATCTGGAACATCTGAATGCTTTTAGAAACATAATGCAACAGACTGAAAGCAAAAGTAAATTATATATGCCTATAAGTATCTAGGACTCAATTGGGTCCAGGACCTCCATTCGGATTTGGGTCCTTGATCAAGTCTCTAGTTCAAAGCTGGGTATGGATACCAGCATTGTACCCTTCAATACCAAGTGTGGAGTGGACAAACCAAGTCAGTCAGAGGTGTGGTGCCTCTACCCTAAGTTGGAGGCTGGTAATCACTCCAAGGAGCTAGTCATGAGTGGAAAGATGGCATGTACCATCTGTGCATACACAAAGATCACTCAACCTGATGACCCTGCAATAATATGCTAGTTATAACATTTGAAATCATTTCCAGATTCAAACATCCCAAACAGGACTCACAAATACTCTCCACCTCAACAGAGTCTTTTGAAGAATAGTCAAACGAAGGAAACAAGATTGATGCAGGCAAGATTCGATGGTCCGCCAGTCCATTGAGCCCAGCCCAAAAGTTCCAGCAGAAGGCCTAAGCCCACTGAAGCCCACTAATAAAGGAGATTTCCAGAACATGCCATATTTCTAAATCAAGCCTCCTGATTTTCTAGCCTATATTAGGAATAGCTAAAAGTCAAGGATAGTTATGAGATTAATTAAAAAGTTTTATCTTATTTGATTTAGAGTTTATTTTAATTAGAAGTGTTTCTAAATTAGAATTAGGGTATGGACTATGGAGTCTATATAAAGGATTGTAATACCTCCTTGGGAATAAGTTGATTAATAATAAAATTTCTCTCCTAGAGTTTTCTCTCTCTGTGGTTTGTCTTTGGTATGAGAACCAAGACGGTTTGCATCCCATGGGTCCCTATCACTAAGCTTCGGCTTGGACAGTAGTCCTGGCTACTCTTCCCTACCCGCACTGCCTCAAAGATGTTCATTTAGGCAAAGTAGGAGGCTGGTGAGTGGTGACCACTGCAAGGAGCTCCGCATACCATCTGTGCACACGCTAAGTTACCCACCCCAATGACACCTCAATATCCCAGCTGCATAGCCCCCTGGTTACAGCATTTGAATAATTTTCCAAAATCAAATGGCACAGTCATCGATCACAAAAGACTCTCTGACTCATTAGAGTCTCACCCCAATGCAGTGGAGAGCGCCAGAGCGCCACTAATATATTACTTGTCTTATCAGACAAAGCACCATTTATACTAAAGACCTATGATGCCTAGATACGGCACGGATACGGCACGGACAATCCATAGACATGGTAGGGACACGGA
>BMK_Unigene_043593
AATGACGACGGGCTCGAATCAGTGATTTTATATGTACTTAGAAGCGATTCTACAATGACAAATCTCGAATCAGAGCTGCTCTCACAATTCCTCCTAATAACTGACTCTAGCAATGCTTGGGCATGTTTGAACATGTGGGCATGTATCAGGATCTGAATTATTATACAGTAAGAGCGAATACTGTGTTCAAAGTTGTTTTGCTGAGATGACCAATGGAAGAAACTCAATGCACGCATTGCGTCTATGGGTTCCTTTAATTCTATCAGTATCTTATCAACCATTGAATTGTTTAACTGAAAACTCCCACTCAAACCATCCCAGTTTCTATGTTTTCTCAAGGAATCACATATTGCTGCTACAGTCTCTGATTCACTTGTCTGGGTCTGACTGTGAACTGATTTGGGCATTCCCAGTGTATGATTTTGGATGAGAATCTGTTTAGACCCATGTTCTAAAAATGGGATTTTGACAAGGAAACTGGAGATATGAAAGTGATGTGTTGTGGTGGAAATGGTATTCCTAGACATCTGAAGTGAAAGACCCACTATGAATCTTTTCATTGTTGGTCAGTTCAGAGAATATGAGATGACTTTACCTTGTAT
>BMK_Unigene_043594
AGAGAAGGTCCTCATCAACCAACATTTTAGCCCTTTGCTTTCTGATTCCGGTCTCCACAATCTCTTGGCTGATGACGCCTTCTTCTCAACACTCAAGGACAGTGCCGGGAAGGGCTATCTGGCCCCTGAATACACCACAGTTGGCCGTTTCACAGAGAAGAATGATGTCTATGCATATGGTGTGATTATCTTTCAGATCCTCAGTGGGAAGCGGAAGATCACCCAGTCGATGCAACTTGGGGCTGAATCTGGCAGACTTGAAGACCAGATGGATGATAAACTTCAAGGCAAGTTCTTAGAATTGGATGCTCAGAAGCTATCAAAAATTGCCTTGGTTTGTACCAATGAAGATCCGGACCAGAGACCAACTATGAAGATGGTAATTGAAGAACTAAGCAAGGGCAGCTAGCAATTGCTGAGGCTTGTGATGATTCTCCTTGCTGGTTGTCTGGTCACTATGTATTTGCTCTCTTGACTAAGGTTCCTTTGCCTGAAGGGATTTTACAAGGCTATGGGTGAAGGAAGGTTAAGTTATTGTAATTAATTTTGTTAGTAACTGCAGCCTTTTCTAAGGCTCTGCTTTAAGCTTGGTTGCCCTTCCTCTGTTTACCTGTGATTCTTTATATGGGTAACTTAATATATTGTGTACATCGTTTTGAAAAGGGA
>BMK_Unigene_043595
CCCACCCACCCACCTTGGACTGGCTTGTGAATGGACTTCCACGACCTTGCTGCTTCTTTAGTCGCCTCTCAGCAAGACTGGCTTGCCGACAAGCCTCCGGGACAGTGAAGATTGGTGCTAGACCCCATCATGTTAGCGATGGTGGGTCTAAGTCCGTCGGTGAAGCGTGTCACCAACTGTTCCTCCAACTCGTTCAAGTCGTTGCGTGCGAGGAGTTGGTGAACCTCCTCTGCATACTCTTCAACTGTGCGGTCTCCTTGTCGAATATGCTGCAGGCAGTGGAAGAAAGACTGCACACAATCAACTGATAAGAAGGCCTCACTCATTAGGGACTTCGCCTTTTCCCACGAAGTCACTTTACTCTTCCCATACCTCTCCCTTGTTGCTCTCATCTGTTCCCACCAAGTTGAAGCCCAGCCTCGCAATCGCATGGAAGCTATCTTGACTTTGCGATCATCTGGTATCATCCAATACTTGAAGATACACTAGATGGTTTCGATCCACTCGATGAAGTCATTGCCACGGAGGCTACCGCGGTACTCTAGAATCTCAATTTTGAGGTTGAGATCGTTACCTCGGTCCTCCTGTCTTCTCTGCCTACGGTGATCATCCTGCGGGATTCGCCAATGAAAAGGGTTAACCACACTTTCATCTGAACCCTCTTCACTAGAGTTTGTAGGAGTCCTCCTTGCCCCTAGATCTGCGAGTTGTTGGGTGATCGCTCGCAGTTATTCCTCCATCAATTCAAATCTGTTCTCAATGGTGTTGATGTACCCTTGCAAATCCTCTTGTCGCACACCCACGTCATGGCCTCGGTCTCTCCCTCTGCGATTCATCGCCGGATCAAGGATATCTTGATGTTGACGGTGAGCGATAGTGGCAGCTCTGATACCACCTGATGCAGTCACGGATGCAAGGCAACACTAGACTGCTACTGTATAATTGTTAAATGGTGACTGCACTTCCCTCTTTGTGCACACGGATGAGAAAATAAGGTGTTATTCTATGTTAAACACTGATAGCCAATATCACATACACCAAAGAAAGAGGAATGATGAGCAAAGGATTTCCAGAGAGTCAAAGAACAACACTGTTATTCCGGTAAAGTATCTACTGTGCAGAAAAACCGTCCATTACTGTCGACATTACAAACCTTATATCATGCACTAAAGCACTATTAAATTCCTAAGAAGACACTCTAGAAGATCTTGACACCTGTCCCTTAGTGCTATTACTAGTAAGACACCCATCCTTGACTAGCTAAAATAAACAAAAGGAAACTACACTGTTGACTGTTATGGCTGTCGACACATATTGCT
>BMK_Unigene_043596
TGAAATTTAAAACAAAAAAACACCAACATTCAAAAGTTCAAACTCCATCAGTACCCCGTTACAAGAAAACATCAAAAACCATTGAAATGGAAACAGAAGCAAGAAGGTGAGAGAGAGAGATTGTTTCAGTCCTTTACCTTATACCCATAGTAACTCTTCATAGTTCTTGGGAGGTAGAATGGCAGAAAGAACCCAAAGAGATTAAAAAACCAGAACACTATATTGACTATAGCTAGACCTCTCCCAACGTGCAATCTCCTCACAGACCCAAACTCCTCATCCACCTTCGATATCTCAATCCTCACCCACTCCGCAATCGTCAAGATCCTCTTCGTATTGAAGTAAACCAGCACAAAAGCTCTCATTGGAAGCGAGAATAGCCGCGAAGACACCACACCTTCCATGAATATCTGGCTGGCGAGAAGGAACACGTGTGGTGCGGCCGCCTTGATCCCCTCCTTATCGCCTTCGTGGATTCCTTCAAAGATGTACGCAATTGGGAGGAAGAGGCCGATCAAGACGCCAATGAGATTGTAGAGGGCGAGAATGCGGTTCTTTTTGCCGAAAGGAGGAGGTGGGTGAGATGAATTTTGTGGAGGGAATGCGATTCGCGACATGAAGAAGATGTAGAAGAAGGAGAAAAGGGCGAAGGCGAAGTCCTCCATGGCTACCATGCCGCTTGCGGAGAAGACGACGACGATGGCGAGGGCATTGAGCTGTTGGAAGGTGAAAAATCGGTGTTGGTGTAGGAGATTTGCGTCCTGGGTCTTCTTGGTAGAGGAATTGAGTGGCCCTCTTTCTGCTGCCGCTTCTTCTTCCTCCGGGATGTGAATATCACCCAAAGGGCCGACGCCGCCTGACATTTTTTTGTTGCAGAAGAAGTAATGGAAAAACACTAGAATTGAGTATTATGATAAAAAAAAAATAAGAGTAAGAAAGAATTGAAATTTTGGGTTGTATCAACCAAATTTTGGAGATTTGAGTTGGGTTTTTGTCAAAGATCAAAACAGAGGAGAAGGAAATCTGATCAGGGTTTGTTGTTAGAGGGAAAAGTCAAATGAATGGAGATTTGAATTGGGTTTCTCATAGAGAGAAAGAGAGGATATATGAGTTGGGTTTTGTTGGAGATAAAGAGAAGAGAGAAAGAAACATGTTGTGTGTTTTCGTTTTCCAATCTTACAAAGAAAAGTAGGAAGGTTGTTCTAAAACAAATTAAGGATCCAAAAGACACAGAGATAGATAGATAGAGGGTGTATAACTTTTTTCTAAAAACTTCTAGTTTTTTAGAAAATTAGAAGTGAACATTTAAATTGGACATTTGGGTTACCAAAGAAAATTCAGGATCAAGCAAAAGGTCATTTGGGTGTGCTTGGATTGAGTTTTTCTTCCTCTCTGCAAAGACAAATGAAGAGAGAAAAGAGGAGAAAAAAGAAGAGAGGTGGA
>BMK_Unigene_043597
AATAAATATATATATATATATATCGATAGATAGACATTTGAGTTCAATGTTCTGTTATAGAAGTTTATGTCTCTGCTGTGATCTGGATTGTTATGTAAATTGGGGAAAACACAATGTGGAAACACTCTTTTCTGCCCTTTTTCCCAATTGATAATCAACGAAGATCACGATAGTTGAAGCAGAAAAATCAGATAAAAGACATCCCACCTAATATGATTTCGAATTGATGCTCGAACTCACAGTGCAATTAATAACCACCAATGGTATAAAAATATGTCCTTGTTCTGTGCTAACAGTAATAGTTCTATGGAATATTTGTAACCAGTAAATAGCCATGTATTGTTTGAGGTCCTGTTGTCAGCTCTCAGGATTCTCCTTGAGTTTTTGAGGGCATGTATTCCTAAGTGCAGCTAGGATCCAGTTCTTATCAAATGTTTAAATGCTATTTACCTGATGAACCATTGAGTGAACTTTGGTGATGGATCCACCTGTACACTATCCCTTGAATCAGCCATACCCCCATAATTGCACCTATTGGAAGCTCACAACTAAATGATTGCTCACTTATTTTTGCATATGCATGAGAAGTTTAGAGCAATGGCC
>BMK_Unigene_043598
CCTGGTCTAAGCATTTCAAAACGGACCTCAATGGGCTGGGGAAAACTAATCTCATCCAAGCACATTTCTTGAGTTTGATACCCGCCCTCCAATCACACACTAAATAATAACCAACTGCGGGCAATCTCGAACAATGATGGACTCACATAAATAATACTTGCATTTTCAGTTTTATATTCAATTGAGTATTTCATTCAAGGGCATTTTCTCAAATATATTTCCAAGCATGATAACAACTCCAAAGCTCCACACCTTTCGGCAAGAAATCAAACTTAGAACATAGTGCAAATCATTACTTTGAACCAAGTGCAAATGATAGCTTGGGGCGAGATTTGTTCTTGCCCAACAGCTTCATCTGACTTGCCCGCTCTTCCTCGTCTTCCATTTTCTTCTGTAGCAGAGCCTCTTCCTTTTCTTGTTGGATTTGCACCAACTCCCTGTATCTTTCCTCCTCTTTTGGCTGCTGTTCTAAAGCTTCCCTTCTCTGAGCTGCTGCTACTTTCCTCTCGTTCTCCTCAAGCATTTTGTCAAGCTCCTCCCTCTCTTTCCATGCTTGTTTCTGTGCGTGTTTCTCTTCCTTCTCAGCTTCAATATGTGCAGCTTTCTTTTCCTTCTCAAGTTCAGCTGCAACCTCAGCAACTAGTCTTTTCCGACCTTCATCTCGCCGTTGCTGTATTTCCAGCTTAACCTCCTCAGCGTTCAAGCTCTCCTCGACCATTTTTTGAACAGCTTCTTCCAACCTTCTTGTGGTTTCCTCTTCCAGTAGTTTGAGCTCCGCCTCTTGTTGACGCCTTTTCTTTGCTTCCTCTTCCTTTCTCGACCTCTCATTTGCATTTTCATGCTCTATTGACAAGCTTGGGCTTCGAGACTTGTGCGAAGGGGACTTTGTTTTACTCCAACTTGTCTGTCTCTTGTATCTCCTTGGTGTAGGAGAACGGCTTTCACAACGTCTGGGAGATGAAGAATGACTTTTCCTTGACCGAGGAGATGGAGAACGACTTCTGTGGCGTCGTTGGGAAAGAGGGCTTTTTCGCCTGCATGATAAAGTAACTAGTTATAGGGCAACGACTTAAGCAGTAAAACCCAGAACATAATGTTTAAGTTCAATTTATTTTACCCCTCTTGCTAGTATACTAGCTTCACAATACAGAATGTACAGTTGCCCCACATACGGTTAAGCTGTGTGCTCCATCTTTACCATATGAACTCGTATCTAAGGATTGAACAACCAAAGACCAACCCTCCGCAAACACCTGCTTACTTCCCATTAGATGGGCACCACCTAAAGTTAGTTGATTATTTTTATAAGATAAAAATCTTCTATTCCACTCTTAAACTGCTTGGATGTTTCACCTGAACCCCTTATTAACATCTTTCTCCATCTCACATTCATAGTTCAATTATCCTCTCAATCAGAATAACCCATTAAAACATGAACCATTACCTCGAATGGACATACACAAGAAACAGTCCTCCAACGTCATTCACGCGAATTAATGTATCGCAACAGATGTAAATGCGAAGGACGCGGGCAAAAACTAATCAAGACTAACCATGAAAGCATTGAAAGAACTGCAAGAGTCACCAGCCAAAACCATCAGATTTTGATCATTAATTAATAAGATCACGCAACCATCAATGATCAATTTACCTCGTGTGTAAAGAATAACAAAGAAATAAAATAAAAGTATCGCCACTGTAAAATAAAATAAAAGCTCATGCTTAATCTAAAGAACCAAACAACTCATTGCTTACAGATTGTGTCTTCTCGCTTTTATCCAGCGTGGCAACTCTTGCACATTCAAATTAGCATCTCACTTAGCTGCTCTGATTCACATATAACTTAATACAAATATCTAACACCAAACCATGCAAGTATACTCTCTATCCCTCCCTCCCTTCCTCTGGGAGATAGAATGATGATAATGATGATGACGACGACGATGATGAAAAATATACCACGCTTTACCATTTCTTAAATATACCATGCTTTAGGAAAGGAGTATTTTAGTCTAACTAGTATGCCGGGCCCATATTGACAGGCCAAAGAGTCCCATTTAGTATGATGGTTGAAATGGTCTCAAATTCAGAAATTCATAAATAGGGAGGTCATATGCAAGTGGGTAGTAAAACTCTAAGGTAGGACACGATTCTGTCATAGGTCATGGGAACATCAGTGGAGTCCGCTTCCATGTCTATAATTAGTCCTTATTTGTAGCTAATATTCATCTCTTTCCCATTCCCGCTTTCTCGTTTCTTTTCATATTTTCCACAACTAGTACATGAATTGTGTTTTTTTTTTTTTAATTTATTTTTTTTTTTTTTTTATTAAAACAAAGCAGGAAGAGAGAGGGACTGCTGGAGTGACAAGCCGCCGTCGCCATATTCGTTGGCAGATCAATCAGCTGTGTTGCCCACCACATACGTCGAGCAGCGATGGGCGCTGGAGTTCCTTGAATAGCATGCCCACGGTTGTTATCTGCAACACCTCTTCTGCTTGGCCACGGTTGACATATGTCACGCAGCAAAGGTCAACAATTGCTGATATAGCAACTGAGGTGACCGGCTGTTATCTCGCCTTGATCGGCGCCCTCCCTCAATGCCTTACCAGAAGCCCTGCTTAGTGGATGATGTTAGCGCTGACGTAAGCGACATGTCACCATAGATTCGATCAACATTGGGGTTTGACCAGATCGATGCCTAGATTTGTTTCATAAATCTTGGAGTCATTTGTACTCATATGTCAGGTCTGCTTTTGCTTGCACACTCCTAGTGACCGAATCTATATGGTGGTATAGAAATTATAACAGTTTGATGGGTGAATAAGGAGAGAGTGAGATTTGAGAATACATTCAAGATGTCAACAAAGTCTTCGAGCGTCAAGCTCGAGGTGGAGAGATTTGACGGGAAGATAAATTTTAGCTTATGGCAAGTCAAGGTTCAAGATTTTCTTTTTCAGCAGGATCTGCATAAAGCATTGAAGGGGAAGCAAATTGAAGAAGACTGCTGAGGTCATGGGTTCGAGATGTGGCGCACGAGCAACAATATGACCAATCAGTTCCTTTTAACTTGGCTATAATGTACAAACCACCCTACCCCACACCACCCCACCCCACCCAAAAAAAAAAAACTCAGCTATAGAAAGCCAACATACTTGTTATAAGGGAGAGATGTCTAAAAGAAGATCAGGCCATATCTTGAAGATTCTTTCTACTCAAGTTCCTAGCACAGATACAGATACAGCAACAAGGCAACAACAGGCCATAAAGTCAGCACCGGGCCCCAACTGGAAAGTTTTTCTGCATTAAGGCTGTGGCAGCTAAGGCACATGGTATGACCCCAGACCGAGTTAATCCTGATCGCGATTCAACATTGGTTACAAGCCCTACAGGAAAAGGTTCATGGTATATGTGTATGTGTGGATACTGTACACCGTGCCACTGATCACTCTGAGCTGATAGCTATGTATCGTTGCTCATGTGGGTAGAGAAAATTTTGGGGAAATTGATTTTCACTCAAGGAAATGGTGACCATCCAAGTAGAAGAATGAGAGGGAATACCAATCAACAGCAGCAGCATTGAGTTTGAAAGTAACATGGCATGGAGCACGTACAAGGAGGAGCTCATCTCTTGCTTTAATGTGCCTTTTGCACAAGAAAATTAATCTGAGCATATGTTATGGTTGTCGGGCACTATGGCATTGGAAACTTCTTCATTTCTTGCTATTTTGATGGGCCACTTCTGTACTCTGTTCTTGCTTAATTGAGCACTTTATATCCATTATTTTGATGGTCTCTTCACAATTATCATTTGTTTAAAATCTATCTTAAAT
>BMK_Unigene_043599
TGAAAACCTTGGGGTCTGTTCAGGTGAGTGATTCTGTATGCTGGAATTTGGTGGATGATGTGAGATCTCTTGAGTTTTTTGAGCTCTCCTGCAACTGATTTCTTTTGGGGTTTCGAGATTTTTGTTATAAAAATCTTATCTTTGCGTGCTTTTTATGGGTTTCAGCTGTTTTTGGTTTCTGGATAGATAGAAGAAACATGGAGCTATTTTGGGGGAGATGTTTTTTTATTTGTTAAAAAACCAACTTATTTTTAAATGCTTTCATTATGGGTCATTTTATTTTATTTTTATTTTTGAGTTTTCAGCATTTGCCTGTCTGTATAAGTAGACTGTTCATAGATTTGGTTGTAATTAAGTGGAGATCGGTTTTATTTTTAATTTGAGTCTACATGGTCGTCTTTTCAAAGTTTTGGGGTTATGGGGTTGAGTATGATTGCATTTTGGAGGTTCTCTTTTTGTCTTAGAATTAAAGTTTGATTGGAGCTGTGGGTTTTGAGATAATGTGAGATTATATTCTACTTTTTGCCAGAAAGTGGTGAAACCTTTAAATTATTGGGGTATAAGTTGGAATTTGGTAGCATGAGTTGGGGTGATGAGTAGCATGAATTTAGTAGTTTTAGTGTTTTCTTTTGACACCATCGTTGTTTTATTATGACTGCTTTTCTTGACAAGAAAAGAATTGGGTGAGGGTATGATGAGGTTGGGTTGAAAGGGTTAAATATTTGGAATTTTGGTTTCAGGAATGAAACAACTTTTAATTGTGAACACCTTTATTGGAGATTATAGGTGAAAGGTTGTGCCTTGGAAACCTTAACTTGGACTTTTTTTAATGGTTTTAGGTTTTGAAGTTTAAATTTATTAGTTTCCTTATTCTTGATTTGGATATGCACAACATATTAACCACTAAAATCTTTTATTTCTCCCTGCTGGTCTCCAATTGTAATAATTTTATTTTGCGTAATCTGGTTTTGAACATTTGTTGCTGAATATTTGAAAACATACAAATTATCCAGTATAATTGTTAAAAGGCTGGAGATGGATGAGGCAGACATTATCATCATTGAACATTTTCCTTCACTTATTTAATCTCTACTACTATTTCAATTTTGTTAATACGCACCAGTTACTATGTTTCATAACATGTTGAGAATTTGGAACTGATCAATGATCATATAGCACGTTTGGAAAACATTTGCATGCTAATCTCCCATTCTTATTTGTTTTACCTATTTTGAAGTTTTATTGTTTTATTTATTATTATTTTTTATTGAC
>BMK_Unigene_043600
CAACAACTGGAGCTGTTTCGACCTGAATCAAGTTTCCAAATCACCAGGAAAAAACCATGTCTTGAAAATTTAGAAAAATCTCTCTCTACAGTTGATGTCCTATTTATAGACGGTTCAGATCAAATCACAAAAGTGGTCCAAAAGCAAATGTGAGAAAGAAAAAGAAAATTGGGTATTGGTCTTCAAAAGAGGGAGCATTCTCCACTAATGTGGGGGCCATCACATCATGAAGAGAGCATTCTTCTCCTTATGAAGCCATCATCTAAATACTGTGGATCAATTTAACAGGAAAACTTGAGGTCCCACTGCTCTGCAACTTTAATAAGTCTCCTTTTCGTGAGTGAAATTCATGGTCTTTATCAAAGTTTGGAGGAAGATTTCTTCCAAAACATGGTCAAACAAAAGATTGGAATCAGAAAATTCTCTGCTATATGCCGTCAAGGCCATGCAAGGAATTAGAAAAGCAAGGGCCCATTTTTATAACATTTGAGGAATCCATAGATTCATAGATTTGAGGATTCTTCACTGCCCATGGAATATAATTTCTTATCGAGGACTTTTATAGCCGAGTATTTTACATTAATATCAGTGTATATTGATGCATTTAGCTAAGAAAAACTAATATTGATGTAGAACTTCACAAAAATCGAGAATTTTTAAGACCCGAAAAACCTCAAAGTTGAGGATTTCCACTTGTCCAGATCTTTGGGAATTTGCCATTGACTCATGAAAACCAATGAAAAATTACCGAGGATTTGATCGCCAAACACGACCACAAGAAATCCTAGAGGCTTGACCCTCTCTCTCTCTAGTAGAATTTTCACCATAGATCAGAGAGCAGTGGCAAGTGGCAACCACACATTAGGGGGATGGCCCAAAAAATAATTATTAATTTTTTTAATTATAGAAAACTAGACTCTATTCAACCTTTAAAATCTTCAAAATTATATTATAATATAGGTTTATATTTATATCTAAATTGATTCTAACAAAAAAATCCATTAATAATAACAGCATAACTTTTAACCATTTTCAAAATTAATTACTATTGCAAGAAAAATATAAAATGTACAGGGCATTCAGTTTGAATCTGTGCAAATGAGTTTTGGACCTCCATGATGAAGGTCCAAATCATTATGGATTGAAGAACTTGTTTTAAAACCATGACCCAAACGGTTATTAAAGACAAAACTCAATGACCACAATGGGAAAGTGGAGAAAGCAATGGCTACGATTGCATGGTCCTCCAGATGAACCATTCCAATCCACCATCTCACTTTGACATCACCAAAAATGCCTTGCTGACTGATGATTGACAAAACTCAAGATAGACTTGATCTTGAAAGCCTACCATGTTTTGATGACACTTGCACCAGTAAGTAAGAAAATATGAAATTAGGGATCAATGGATGAACGCTGCTCCTATTAGGGGTGGGCTTGGTAATGAGTTTGTTGAGTTTAAGACCAAGATGCGATTTCATATTTTTTACCCGAGTCAAGTTTGGGTTTGGGTTGGGTTAAATTGGCTTAACCCACCCTACTCCACATGCATTATATATATATAGATTATAGACATTAAAGTATGTCAAGCTTATTTCTTAAAAAAAAAAGTATGTAAAGGTTATTTCTTAAAAGAAAAGTATGTAAAGCTTATATAGGAGGAAAGTTTTTTCCAATGTGCACTGCTCGGAGACAGCATTTATCAGAATCATACCAAATTAAAAGCGGGAAACCCCTGTATTTTGGTACCCGATCCTTGGGTAGCCCCCCTAAGTGATAATTGGAGAAGCCAATCAACTAAGCATCCCCTTATTGTCCTCAGAAAAGTGTGATCTATAAGGTTGATCCTCATTCTCTATTCCAAAGCTTCTATAGGTTATAGGTCCGATCCCTATCTAGAACGGATTCAGGCTTGGATCACAAAACTCCACAAGGGTAGGGTTGGGCCCACAAGGCAGGATATGTGTTGATAGGGTCCTTTATATTTCTTTTTTCAACTTTATTTATATCTAAAACACCTAAAAGGCCAATAAAAATGAATATTCATTTATTTTTAGCATTTTGAATCTTTTACATCTCAAAACAAAATTTAAAAAAAAAAACTAAAATATTAATCAGGATCCAATGTATCAACTATTACAAAAATGTTTTACTCACGGGCCAAATCTCCCAAAACCATTGACTGAAAAGGCTCTTAATTTGTCAAGTTTATGATAACCCTTCCTTCACATAGGTGCTTTATAGTTTATAGCCTCCCTCTCTCTCTCTCTTCAAAGAAGCCCTACCCTTTATTGGTGCAACCAAAATGGGCTAAAAACTTCATACCAAACACGTTCCTGACCTTCTTAGAGCTAGGAAGTTAACAATATTGGGTTTGATAATCACATCAAGGATTCTAAACCCAATATAGGACAATATTAATCTATACTAATTTCTATAAAATAAACAATATAACAAAAAAAAATAATCAATCTGTTTCACTGACACAGCCAATATGTAGCAATCTATCTTTCACCCCACAAATGCAAGATCTAACACACTGATACTTACCTATGTTCTAAATCAAGAAAATAAGTAAACCCATGAGAAATTGAATAACAAGAGCACTTTAATAGCAATAATAATAATAAGAGGCTCACCTCAGGGGTAGCCATTGAATCA
>BMK_Unigene_043601
TAAGTCTTTTCCATATGTGCATTAGGAATGATGGATTGGTAAGTCTTTTCCATATGTGCATTAGGAATGATGGAGTGAACGACAAAGTAAGCGTAGGAATGATGAAGTGTACCACAGAGGAAGCCAATGGGTGTTCAGGGAGTTGTTCAAGCCAATCTCATTTCTTATTGGGCATGAATATTGACAGCACCTAAAATTAAGGCCAGGACCCATCTGCCTGATTGCTGTGCCAGCAGGTCATTGATAGAAAAAGTTCTAAACATCGCCTGTTTATCTTGTGAGCCTTGAAGCAGTCCTAGGTTCATTCCTCTTCATTCTCCAGTCTCATATGTTATAATGGCCTTAGTTTGAGAGGATCATCAAACTTCAGCTCCGACTCTCACAGACATGTTGGTGTTTTTGGTGGATTGATGGCCAATGATCAATCTAATTCTAACATCCATCTTAAGTCTTAACTAATGATATCATTAGTCATTTTCAGGAACAACCAAGTTATTCCTAAGCACAGAAGTCTGGCTGGTGGGTCCCATCTCGAAGCATGGCAATCGTATGGAGTAGGGGTTTTGAGAAGTGTTCTCATGACCTACCTTTATACATTAATGGGAACCTAGGTTGATGGGACAGTACTCTTGACGCTGTATTTTCTAAAGCCAAGGTTTTTTTTTTTTTTAATTGTCATCTTTTGTGACATGTTACTCAACAGATTTATGGGCCATTGAAGCACAA
>BMK_Unigene_043602
GGTGGTGGAGTGTGGAAGTGGATTGTGATAATGAACATTGTGTGCATGAAGTCTTGAAGCATGCGTATACATATGATGGGCGGGTGCAAGTAGAAAGGTTACGCAAAGGATTGAAGATGCAACAGAGATGCAATTCTAGTATAGGAAAACAATCACTCTGTGAGATATTTTATTGGTATTAATGACTTAATTTGTGACTAAATACATGGTATGTCCCTTAAAACAAAAGGCAAAAAAGAAAAAGAACAGCAAGAAAACATTACTGTTAGAAAAAGAACTACAAGAAAAAACTTATCTCCGAAGGTTACTTGAACATCATCATTTATGATGATAGGCATTATTTCAGGGACCTGAAATGGCTGGAAATGGCTGTTTTTAATGTGTGATTCAATTCAATGGTGAACATCATGCTAATCAGATGGACCTTTGGATGCATGTGAACTTGTGGGGTTAGGTTTTGTTCACGTGGTCTAT
>BMK_Unigene_043603
TTTTTTTTTTTTTTGTTTTTTTCTCCCTTCTCTAAAGGGATTGTTTGCAAGAAACTCTACCTCCAACTTTAGAAAAGAAAAAAATTAAAACCATAAAGATTACATTTTTCTTTGCACATTTGATCTTCTCGGTCAATTTTTCCCATTTCAGTTGTGTTTTTTTCGAACTTTTATGAACCACGTGAAATCTCTAATCAGGGGTCTGTAACGTGGCCTTTAGTGAGTGAGAATGCAACCTTCAAGTTGAACGATCTGGATGATCACAATGCATCAGGCTGTTTCCGGTCTATTGATTAAGGGACCCCACTCCTGCATTTGAAGTTTTGACACTAAATCTTTGGAGAATTTTCTCTCTCTCTCTTTTTTAACCTTGATATTGGACTTGATGCGTGGAATTGGCCTGATTTAAGTCAGCGTGGTCTCATCTATGGTAGTATGATAAGGCTCATGATGATGATGAGTGGCCCAACTGATGGATGGTGCAGATGTGGCATCGGATAGGATGGCTTTGGAATTGGTGAACTTATTCCGGAGAAGGGTTGCTGGGGACTTTTCAAATTCAAGATTTGAAGTAATCCCCTGTTCCAAAATTTCATGGAAATTGTTTGCTCTCTGTGCAGGGTCCTGGATTTGAATGGCCT
>BMK_Unigene_043604
GATAGAACCATCCATGCAGAACCTGCACGCGATAAAAACTCCATGTTATGACAGAACAATGGCAAAAAAAAAAGAAGGAATACATATAGGACCCTAACTGTAAATGAGAGACAAAAAATGCTCTCCCACATGCATGACATAGTTCTTAAACTCAAATCTGACAAGAAACTTTATGAGGCACTGAAGAAGATTGCACGGTCACATGGGTTCCTCTACTGATTAGGATTTAAGCGTGGACATGTTTAGATTTAGGGGTTTCTGGAATCAAGACTTACCTCATTCAAGGGAAAGGCCTAGGATTTCAGTGACTCCTGATTATGTACTTTCTGTTTGGGTATTCCTTAGAAATCAGTCTGGGAGGAAAAGGTTTCCTGGAATTGAAGACATCTTTCATTTGGATATTTGACAGAATCTTAGGGGAAAGATGTGTCACATACACATAGCCATGACCATGGTTAAACACATAATTTACATAAATCTTGTGGGCCTACTCTGTTCTCACGGATCTTCATCCTCAATTGGTAGCATCATCATATTATTGGAAATCTCTCATCCACATAACAACGAATCAGAGAAATATTTCTGTTTATCGATCAGAGAAATCCCAAATTGACAACACTACTGATTCCAGGATTTTTAAAGAAATCCAGATGCCATGCAAATTAAATATATTTCTTGGAATCAGAGAAATCACCATTCAAACAAATAGAATATCCTGAACACAGCTTTAGTCATTTTCACTTGTATATACAATTATCCAATATAAAACATTACTGGGTTATCACACACCACAACTCCAGAGAAATTTGAGCAATCAGATTAGGTCCCACATCTCATCTTAATCTACACTGCTGCATTCTTTTTGTTCAGCTAGATTATTGATTTTTTGTTCAACTTGCTCTGCACAGTTCACAATTTGCAATATGCTCATAGATGTAGTGTGTGCACTCACGGGCAGTAGTAGAGAGAGGAAAGGTGGAAGGGAAGAGGCGTGTTCAAAATTCAGTAACTAAGCTGAACTCTCAACCTCATCAAAAAGAGCATAGTCTTAGGCGCCTTCCTGCATTTCCGACGTGATTTCCACAGAAAGGGGAGGGCTGAGGCATCATTGATGAGAAATAAAAAAAAGTCACAGTTAGTTATCCTCCAATTTCTCCATGACTATGCCTCTTGGATCCTATTGCCCTAAAGTGGTCTCCTATGTTGGCCACTTAAGCTCAAATTTGACACTAGTGCATTGGTTACTTCAAGCTCAGTGGAGGCAGGTGGCTTGATTGACTATTCAAATTGGGTAGCAGTGTGAAGTTTCTTGGGTCTAGTTGATCATCAGGTTATCAATGTAAGTGGAGCTCTTCGCAATAGGGTTCAGAGCAATTTTGAATTTTGAAGCAGCTTAAAATCCAAGGTGATTACCATGGGTGGTTGGTTGGGCAGCAAGCAGGACAGGAGTGATGCCCCTGGGGAGTTGGCAAGTATTATTTATGAGTAAGGAAGTTGTCAAGGCTTTGCAACCATATTTCGCACATCTCCTTAGAAAATTAAATGGTCAGCTTTTCTATCT
>BMK_Unigene_043605
TTTTTTTTTTTTTTTTCAGAAATCGGTGACTTTGTATTGCTAGAAATGGGATTGGACAAGTTTTAGGTGATCAGGTGAACATGACTAAGAAGATGGGATATGTCCTCCATTTAGATTATAGTTATTTACAGGAAATGCTCAAGAGCTCCTTGGTTAGACTTGGGACTTGGCCGAGCCAAATCAAGCTGTAAATACTGAGCCTTACGTTCAAATATATAGAGAAACCAATATGTTGTATGTTAAATTCTAGGAGAACCAATAACCAGAACTCAGAAATCCTAATTCTTTGATAGCCAGACATTATATTGTAAACTCTGTACAAGCATGGAAAAGTACCAATTACTTAAAATTGAGAGGGCGAGCTAAACCCAAACTCCGTTCCGTTTGTACTTAAGCATTTATGATTTATGCGTATTTCACATCCAATGGTTTTCTTCTTTTTCTTCTATTTCTTTTTTACCAAGTATCACTGGACTAAGGTAGATTCAAATAGTCCAAGTTTAATAGTGTCGCTATTTTTTTGGCTTCAAAATGGTATGTACTTAACCATGTAACTCATTGTGTTTGATATCGCGCCATTGTTTTTGGACAAGATATTGGATTCATAAGGGGATAGAAAACCATGCAATTACATTATTGTGAGCATTTTCATAATTATAAAGTCTATGCATTAGTAGTACGAAATACTTAATTGAGAAAGATCACTTCACTTATAAGAGTGATGCTGATGGACATGGTGGTGATGTCGACACTTTAATGATACTAAAACTGTCATGAATCAGACACATGATATGTACCGCAGGATCAGAACGGCTTCCTGAAGAAAGTGCAAAATGTAAAAGGGGCTCAGGATGTTCGATGGCATATGATTGCCGATCATCTCCGCTTTTAAACTTCATCTTTGGGAAGAAGAATGCTCGAAGCCACTGTCCAGGACGAGGTGTGCGACATCCCAGGATGGCACTCTGTATTGTCTCTGCAGTGAATATCTGACCGCCCACATTATACGCAACCTTTGAAAGAAGCAGCCCTCTTTTTAGACTGTTTTGTGGAATTCCATCCTCTAAATATGCATGCATCACCAAAGCATTGTGTGTATTAATCCAGAAAGCAAGTTTCTCCTCGTTCTTCATACTTCTTGGATCGACTTTTTCCAATCGAGAAACTAATGACCTAAAGTCTTGTAACATGGGTTCAACATCATTAATCTTCTGATTATCTCGAGAAATCCCCTGGACTTCTACCATTGTACTGTAAGGTCCACTGAACTCTTTTAGCCCTTCAATTTTGAAAAGGCTCTCCAACCGCTCATCAAAAGAAGAATCATTCCTGCAGCGTGGACTCCACATATCGCATTGATCCCGTGGAGAAAATGCGCTCACTGATGACAAGGATGAAGTTGGAGAAGATGGACGTCCATGAAGCACCAAAGGAGGATCAGCAAGCTTGCAATATATAGCTCCCATGCATCTAATCATTTCTTCAGAAACTTTGTTGGGTGTCTCAGGAACAAGATCTTCAATACGTGCACCTAGATGTTCGGCCAGACTGATAATATTTGAAGCATCATTCTGTGCATGCTGTTGAAAAGATAAAGGTAATGAGTGGCATGCCCGTAAAACCTTAGCAGGATTTTTAACTGGAGGAGAGGGTTTGATTGAGCAAACAGAACGTTGAGATAGAGAAGATTGGCTGCGTGGAACACTGGGTTTTGTGAACTTCCTAATGCTTCCTACTGCATCAGATTCCCTCATTGAGCTAATGATTGGGTTCTGAGGCAACACTAGCCTTCTAGATTGAAGTTTAGCACTTTGTTCCGGGGTGAGCAAACGTGAATTCAATCTTTCATCAGTAGTGGATCGAGATAAAGAAGAAATCTGCTGATTGAATGCTTTCCGATAAAGTGACAAGAGATACTGTTCCAAATACACCACTTCCAACTCTAGCACTGTAATCTCCTTGATGAGTTCTTTGGTAGGCTTAGGAATCAAAGTTTCATTTGAATTATCATGGGAGGAAGACCCATATCCCAGTGCCTTCTCTAGAACCCGTCGTTCTGCAAACTGGTCCTGTAAACGTTTCTCAAGCTGTAGAATCTCTTGCTTCAAAGAACTTTGAAGCTTACTCGCAGAGGACTTTTTACTCTTGGCATCCAAATGGTCCATCTTTTCCATGTCCATTTTCAGATGATGAGGTGGTTGAGGGGAATTACCCCAATCATCTTTGTTGACTTTCTTCTCGGGAAAACTTTTAGAGCGACTATGTCTTCCATCAGACCTCAATGGTTTCAGAGAAGAATCCTGAAGTCCCACTGCCTGCATTTTGCTTCCATCACTCACTTCAAATGCCATTGTTGTAATTAGTCTTAAGCAGCCAAATGAGTTGTTGGGAAAATCCACCAAACCCACCAAGTTAACTGCCAAATGGGTCTAAGAAGAATTTAGTTTCCATCAAACCCCCATCTTTTTGTGATTATTACAGTTTAACAATAATTTATCCAAAATACCAACTCATCACAAAACTGAAGTTGAAGTCAGGAAGTAATCGTATTTGA
>BMK_Unigene_043606
GATTTTGGAGTATTGTTTTACTCTGTTCTCTGTTTTTTTTTTTTATATGTTATGTTTTGTTTCAATGCTTCCCTTTAGCTCTTTTGGAGCTTACATTTTGGAAGCATTATGCCTGATGCTATCTTTTTGAAACTTTTATTGTTCTTTTAAATCTTCGCTTTTATTTTATCAAAGCTCATCTTTTGAAATTCTCCATCTTGATATTGTTGGTGTGTTATGATGCCCCCTTATGCCGTCTCAAGTTCTCAAAATTTTTTTTTTTTGAACTTTATTATTGCAAAACTCATCTCCCACTTTGCATAAAGCCATCTTGACAGTATTGCAACTGTGTCTGAATTCCTACATGGTCTTTTATTTATCATTTGAGCATGGCAGTTGTAGCCCTTACAGTCCATTCAAAGAGGAAATGGGTGTGGTGTCATACTGGGAAGATCAAAGTTCCTGGATCCAGACTATCAGGTTCTGGAGATGAAAATAATTTTACTTATATATGTGGGAACCCATGCATATGAGCCAAATTAAGACTCCCAACTTTGAAAAGATGAGACATGAGGTCCTTTCCTTTCTACCATGCCTCTTTCGAACTAGAAAGACATTTGAGCCCAACCGATCTACAACCATTACAGTTCAGACAGGTTAGGCTGGTCTTGATCCTTAGTTTGGCCTGCAATCCAAAATTGTGAATGGTGGTGACCACGAACTCACTTCTTTTTCTTATCCAAGTGATTTCTCGGAAAGGGACGGGATGATCCTGAAGAAGGATGCCTGGCCCTTTCTTAAGAAAAATAAGATTCTCTTCATTGAAATAAATCTTCTTTCACTTTTTATATGTTCTCCATTTTCTTAAATCCCACCCCCCTCCAGATTCTCCATTTTC
>BMK_Unigene_043607
ACTCGTGTTATTGTATTCTAATGGGTTTTCAATTAAATTTACCATTACTTTTCAAAAAAAAAGAAGAAAATTGGGTATTCATTGTTTATGATTTTCAATTGGAATGACTGCCAATATAGGTACTCACAATGTTATGCAAAAACGTTTCTTTTGTTCCCAGAAATTTCTTTCCTGAAACATGCTTAGAAGTTAGAACATGTGGCATTAGCCACCATGCCTTGAATTAAATAAGATTCGGATCCCATTTGGATCTTTGTAATAATGTGCAAGTAACTCAGTTTCTTGCAGTGCTATAATAAAAACAAGCCAAACAGACACCATCTCCAACAGTATTAAGCATAAAAAATGAAAAAATAAAAAAAATAAAGAATTCTGTCCAGGTTCATCATCGAACCCCAATCTGCATAAACCATTTTTTAAACCCACCATCATCTTCATCCATTCACCCATTCCCAAAATCTTCTAGATTAATTTGCCTACTCATCTCATGCATTTTGAGGCTCATCTTAATTTGCCTACCCATCTCATATGGCATATGGAAACCTTTTTGTCACATCCCATTTCAAAGCCATTACAAAGCAATTGTAGCATAAATTCATATTTCAAAGCATTTGTAATATAAACCCAAATCCTAGCCGGATCAAGCCATGCCAATAACTTGATCTGGGCTTTTTTGACTCATCAAGGCATTGACTCATTCCATTCAATCGAAGATCAAATACGCGTTACAGAGGAGGAGAAAACTCAAATCCTTACTCCCAAGATTAAAATCACATCATTTAAGTCAAGTGCTCGAGTTTCAGTAAAAGATGGAGACAAAAGATAAGTCCCAATAACCAAAATGCATTACAAAACCAAACATCAAGAAATGCATATATAAAAAGAAAGTGTCATCCAGGCCTTCTTGCCCGGCGAGATGCATCACTAGCTCAAACAGTCAAACCCTTCTTCAACTCTCCTTCCAATCACCCAACAACCTCTGTATTATCAACCAAACATCAAGAAATGCATATATAAAAAGAAAGTGTCATCCAGGCCTTCTTGCCCGGCGAGATGCATCACTAGCTCAAACAGTCAAACCCTTCTTCAACTCTCCTTCCAATCACCCAACAACCTCTGTATTATCAACCAAACCAAACAACCTGCAAAACCCTTTCATCTACCATTCACA
>BMK_Unigene_043608
AAAAAAAAAAAAAAGAAAAAGAGGCAAACACCTTCTTCTGCGATCAGAGAAGGAATAAATGTTCAGACCGCCTTCTTCCACTCTCATCGCCTCCCTTCTCCCCTACACTCGACTCTCAACCAGACGCATCGCAGGTGGAGAAGCAGAAGCAGCTCAAACTCCATACACTGAAATCGCCAGGAAGATCTCCGAATCGATTCGATCCAAACCCAGATGGGAAAACACTCTCATCTCCGACTTCCCTTCTCTCAATCTCTCTGACCCCAACTTCATACAAACGATCCTAATTCACCTTCAATACAATCCCCTCTTCGCATCCCGTTTCTTCAATTGGATCATCTCATCTCAGAAACCCTCGTCTCTTCCTTCCCAATCTTACAACATCCTTTTTGACGCTATGTTGAAGGCTAAGGCGTGGAAAGCCGCAGCGACCATCACGTGTTCGACGAAATGCCAACTCGAACCCGCTTCTTGGGAGGCCTGCATTTGTGGTCTCTGCAAAGAGGGGGAGATTGAGGAGGCCCTTAGAGCATTTTCCGAGTTCACTCAGCTCGGGTTTCTCCCTACTCTTCCCGTTTGGAACTCGGTTCTTTCGGGGTCTCTTCGCGTGGAAAGGACTGATCTTGTGTTGGAAGTTTATGGGGAGATGATGAAATTGGGTGTTGCAGGCGATGTTGAGACGATTGGTTATCTGATTCGGGCGTATTGCGAGGAGGAGAAGCTTTTTGAAGCTTATGTGCTTCTTAGAGAGGTTTTGAGCAATGGGTTTGTGCCGGATGTCGTAGCTTTTAGCAAATTGGTCTCTGGGTTTTGCAAGGAAGGGAATTATGGAAAGGTTTCGGAGCTTCTTCATATGATGATTGCGAAGAACTGCCCTCCTGATATTTTCACTTACACTGGGATTATTCATGGGCTTTGCAAGAATGATATGGGTGAAGAAGCCTTTCGGGTCTTTATTGATCTTATCAATAGAGGGTATGCTCCTGATGTTGTTACCTATACGATAATGATCGATGGTTTGTGTAAGATGGGTCGGATGAGTGATGCCCGCAAGCTATGGTGTCGAATGATTGATGAGAAATTAGTTCCAACTGCTTACACCTACAATGTCCTCATTGATGGACATTGTAAATTGGGTAACTTGGAGGAGGCTAGGAAGCTTTACTTGGAGATGCTTGATCAGGGTCACAGAGATAGCACAGTGAGCTGTAATACAATGATTGCCGGTATGTGCATACATGGTAGGATAGATGAAGCATACCGTCTATTTGAAGAAATGGCGGAGAAGGGTATCGATCATGATTTGATTACTTACAATACTTTGATCCAGGGATTTTGCAAGGAAAAGAGGATCAAGGAGGCTATGTGTTTTTATGGCAAGTTTCTTGCTACTGGTAGGCATCCCAGCACTCCCACTTACACCCCATTGATCCAATCGCTTTGCGAGGAGGGAAATGTGCAGGAAGCGATAGAATTGTTGAATGACATGCTAAATAGGGGTCTGGAGCCATTGGTATGCACTCAGGATTATATTATAGTTGGACTCTGCAAGCAAAGTAGATTAATGGAGGGAATGGAGTGGTTGGCAAGTATGCTAGAAAAGAGGCTAAAACCACGACAAGGCACCTTTAAAAAATTGCTCGAATGCCTTTGTTTAAAAGATCAATTTGATGATGCTTTACTTGTTTTGGATACTATGCTCGGGATGGGTTGGACAGTTGAGGCATCCACTTTCCAGTTGCTCATCAATCAACTGTGCAAAGTGAGTGCTGACCGAACCGGTGAATTTCTTGAGAACATCTTGGAAACAAACTTCAGCTCCACATCTTCCCCTTAGTACCCATGCATTTGTTTGAAAGATGGAAGTTGATGATCCTTTCTGGATTCGCACGTTTGGATGATTACCCTTTTGGGGCATCCATATATTATTTCTGTACCTGTCAACTTTATGAAGTGAGTGCCAGTCAACTTTGCAGAGTGTGTGACCACCAAACTGGGTTATTTTTTTTGGAGATCTTAGGGGCAAATTGCAGCTAATGGTCTTCTCCTTGCCACCATCTCTACCAAAGAAGAAGAAAATGCTGCAGTTAACATCTCCATGCAAAATCCATTATCATATCAGTGTTGCAAGAAAGCATTGGCAAATGGCAGAAGAGCCTTTTAAATTGAGATGAAAGTCTTTGAGGGAACACTGTAACGAAATATATTATTGAAATTTTCGCTAGAGATGGCTACTATATTGAATAAATGAATTTTGATTGCACCGCCTGACTCAGAACTCAATAAAAAATTTAAGTTGATATGAAGAAGTGTTCAACATCTCTTTAAGAATCTACCCAGATGCTTCCATCCAGTCTTCAGCACACAATACTGCTGCTTTTGCCAATTTATTTGCTTTACATGCATTGGAGAATACTATATGCTTTACATGTATTTTATGCATCGGGAGGCTTTACAATATTCTCTAACTTCAGTACGAATGACATTCTTTCTAATTGGGAGGCTTGTATGGTGTGTGGATTGACCAAGGAGAGGAGGTTGACCTTTTGGTCTACGCCTTCGATGGGAATGTTTTAGTTTAATGTTGATGGGGCAGCTAGAGCGAAGCTGGGGCCCGCAGGTATTGGGGGAGTACTGTGCGATGATAAAGGGGTGATCCTTTGTTTGTTCTCCAAAAGTGTTGGAGTGAGGGATTCCAATGAAGCGGAGGTATTGGCTATTTTGGAGGCTCTAAGGATCTTCTCTCGCTCTTTTTAGGGTTGTCTGATAGTGGAGACTGATTCTTCTAATGCTATCTCTTGGGTTACGAGGTCAGCGGTCAAGGCTTGGAAAATTCAGTTTTTTCTCAATGAGATCAAGGGGCTGGCTTCTTCTTTCTCTGTAGTTTTTTCTCATGTGATTAGATTGGCTAATGGGTTGGTGGACTCCTTAGCCAAACAAGGGGTACAAAGGTCGTCTCCCTGGGAGGTTATTCTTGTGTAATTTTGTCTTGGGTATAAGTCACTTATACTCGTGTTATTGTATTCTAGTGGTTTTTCAATCAAATTTACCGGTACTTTTCAAAAAATACATAAATAAATAAAATCAGAGAAGTCAAATATATTAAGGATGACATTGACTAATTTTCTGCTTTTTTTTCTTACTCTTGTTGAATAATGACATTGATGATTGACCAACTTTCATAAGCAAACTTACCACTTACCAAGAATTAAATTCAGCAGTCCATTCACAATCAATAACAACAAAATCAGCAGGTCCAACATGGCCACATATCGATCTTATGTGACCATAGTGGAAAGGATCAACTGTGATTAATTGCATCTTCCATGGGAGCAAAAGAGTTTTAAGGTTAGTGCCAGGGAACCTTAAAAGGGAGCAGATATGCACACTGCACACATGGCAGTCCTGGGTGAAAGCTAATGGTAGTTGGTCCTCGCCTCCATGTAGTTTTCTAAAGCTCAAGCAGATGGCTCTTTGGAAGGGAATTCTGAATTAACATTTGTTGGAACTATTGGAGATTGTGATGGTGTTCTATTCTTTGCTGGCAAGCAGGATTAGGAGAAGCTAGGTGGGTGGAGGTTGTCACAAGTAAAAAACCCTAAAGTTTTTGTTAATAGCTTTGTTGGCCCCATCATAGTAGAAGGCTATTCAATTAATGTTGTTGCTTTCACAAACGTTACTTCTTAATTTTAATTGTAAGGAATAATGTTTACTTCCACTAAGATATCTTTCTAAACTAAGCTTGAAAATCTCAAAAGTTCTTTAGTTATCTTCTCCCTGTTCCTTAATCAGGAAATCTTAATATGCTTTCATTTCTTTTGTTTCCTAGAAATTACTTCATTTGGAGTAATACACCTATTTTTACAATCATTAAGAGCAATATAGTGTTTTGGTTCAAACATGAAATTTTCCTTAGCAAGTATAGGAAATAATACGAAAGTCAAAAAAGAAAAACCAAGATGATTTCTCATTACTTGTCAAATTAACTAATTTTCATTAATTTGATAAGTGATTACAGGTCATCTCGGCTTTTCTTTCTGACTTTCTTTTTTTTTCTATGTACTTCCTACAGTAAGAATGAACTGATAATATACACAAAACAACAGTCAGTAAAATCATAAGCACTAGGCAGTTAACAAATTCACACCAATAATAAAAAGACAATTTGCAAGTAGAATTGGGAAACTAAGAGAAATGTAGTAAAACTTAGCCTCTAGTCCAAAATAATTATTGCAGGAGCCCAAAAATAAACACCATTCCTTTCATTGGTTTGAACTTCTGTAGTTGACTGGACTTTTGGACCAGCCCTATTCAAAATGCAGCTTTCCTGATGCCCGGGCCTCATTCATTGACTGCCCTAATCAGTGACTATAAAAGTGCCTTTTCAGAAAGAGAATCATCTCATTGGCACCTCCAAAACAGGCAACTTGAAAATTTCAAGTAATTCCATGATTCTGTATTACCTGAACTTATGGTATAACTCATGCATAAACACGCACTGTACACACAAAATGGAAATACCTGAAATAAGCTCTAAGTATCAGTCCTCTGGAAGATTAAACCCTATATTGAGGCCAAAATTGACATAAGCCCCTGAGAAAAACAGAGATATGAGAACATCCTAAACTGAGAAAATAAAGAAAAACCATACACCAGAGTTAACCAAAGAAGAATCGAGATGGTCTCCTATGAGATGGAGAGGTAAAATTTTAAAAAGAACAAAGAACATCAAAGTCATGTTGGCTATTTCAAGAAAATGAGAGAGAGACAAAGAACAAAGAAGAATCATA
>BMK_Unigene_043609
CCAGAACAGCCTTTGGTTGAGGTTGTAAGATCTCAGCTTCACTAAGTATGGTTGAGGCTGTAAGATCTCCGCTTAACTAAGTATGGGAACATTAGATTGAACTTGCACATGATTGCCTATCTTTTTCTTGAGGAGATAGACATGGAAGATGGGATTAATGCGTGAGCTTTCCAAAAGAGAAAATTTGTAAGCCACCAATCCAATTCATTTTATGATTTGAAATGGCTATAATTTGAAATGGCCAGAAATATTCGGGTGACAACTTTAAAAATCATTGAACTGCAACCATATTCTGATGGCGTGGCTGCAATTTGAGATATATCCAATCAGTGAAGTGATGTTCTGCACAATGTGTGTCTACAAACCTTTTCATTCGTTCTTCAGCCTGTGGTAAATTCCACTTCAGGAATTCAATAATCTCCTCTCTTGCACGTAATTCCATACCAACAACCTAAACCATAGTGATCCCTGGTACATATGATAAGAGAGTGGGGAGCTTTTGGCCATACATATGGAGAGATGCCAACAGAGGAATGGTATTATACCAATATTCAGCTCAAGGAAGCCACTTGGCCCACTCCTTGCGTCGATGACCTGTGAAAGACCTTAAGTGCGTCTCTAACGTGCGATTGACCACCTCAGTTTTACCATTAGTCTGGGGGTGATAAATGGAACTTAATTTGAGTTATGATCCCTGCAATATGAAAAGTTCTCACGAAAATTGGCTTGTAAAGACTCGATCAAGGTCACTTATGAGCAATATTGGCATTCCATGCAACTTGAAGAAATTGCCAACAAATAATTAGATGGTGTACAGGGCTGTATATGGAGGCCGTAAGGCAACAAAATGTGCATATTTGGAGAGCCGATCAACCACTACAAGAAAATGGATTTTCCTTTAGAAATGGGCAAGCCTTTGATGAAGTCCAATGAGATGTTGGTCCATACGAGTTCATGAATATTTAATGGTTGCAAGAACCCAAAAGCGTACATTTTCACACTCGTTCCTTTGATAAGTGTAACACTCTCAAATGTAGAATTTTATTGCCTTATGCATACTTGGCCATTAGAATGATTGCTTCTCACAGGAAAGGGTTTGTGATATCCGGAATGTCCTGCCATTGGGGAAGCATAAAGATCTCCCAATAGCTTTTGAATAAAAAACACAATGAGGAGCCAATAGAATCTTGCTTTTGTAGAAGAGAACTCCATCTTTATAAGAACACCGTTGCCAGTCCAACAAGCCTTCTTCCCATCAATTTAGAAATTCTTTTAGGAGAGGTTCATAAAGATAAATCTTGTAGGATATCTTTCCACCAATCAGGGATGGGCATTGATATGGCTGCACTTGAGACGTCTTCTAGCTTCATGAAAGGGCATCGGCCACCTGATTCTCTTCCAGTTTTGTACTCTATGTGGTAACCATATCCCATAATTTTGGCACACCATTTTTGCTGGTGCATTCTATTCATTCACACACATAGGTTGAAGATGAGTCCCCCTGCAATTTCATGTAAAGAAATTTCAGGAGGTGTATCTCCACCGGTTCTTCTCTGTCTTCAATCTCGACAGATTTCTCATGTGGCTCATCATCCTCTAGCCAAGCCCAAATCATGAGACAGAGCTTTTGAGTTTTACAATGGTGGCCAAGGTGGAATATTTTCTCACAACTGCAAATAGCCCTCAATCTCTGCATTCTTTGATCTCATCTAGAGCAAGGCATTTGATTGTTGGAGTGGAAGGTTTTAGACCCAAAACACGGCTGGTAAATTGGCTTAAGAATGAGATCACAAACACTCCATCTTCCAACTATCCATTTTTCTTCTTACAACCGAGCTAACTCAATGGTTGTTACTACTGATTTGGAGTTAAACATCTAAACATCAAGGCAGATGACATCCCTGAGCCCACTATAAAGTGAATTCACAAAGGAGCTCCGGCAACCGATCAATTCAATTAGCCAATCTTTCATAATCCTTTATAGAACTGGTTTGCTTTAATTTGGAAAGAGCTCTTTCACGGTCTTCAAAATCAATGGCTCTGAATCTTTTAATGAGGCCTTCTGAAAAGGTCTGCCACAAAAGGGGTCTAAAAACCTTTCCACCCATCTAAAACACTGTAGATGGAAAGAAGCAATTATAATTCGTTGTTTTGGATGAGTTTGATGGTGAAAGAAAAAATTTATTCTGCCTGTATAGCTATACATTAGGATCTCCCCCTCTAAAATGAGGAGAATTAAGCATACTAATTATTGTTTGGATCCATCCTCCCAACCTCAAATAATTTGAAGACTCGCCACTTCCTCCTACTTTAAGATGGTGATTCTAAGATTTATCTGATCTTTCTCTCTGGACAATGGCAGCCATTTGCTCATATATACCATCAACGGCAGGTTTTTTTTTTCTTATAATACTACTTGGAGAGTGTGTTCTTGCCCCTCGATTTCTCCATGGGAGTCCGGATATCACTCATACTTAAAAATCATCAATGACAGTCCTCATTCCTCGATGCCCATGCATGCATGCAAGTCCCCAAGGAACACATCTCTAACAATAACCATTGAGTAAACTAAATATTTATTTCTTATCTTCTCTTTTT
>BMK_Unigene_043610
CATATGGATATGGCTACATGCGTCCTAACACTCATAAGGACAGATAGGTCCCCTGGACTGCCGGGAATAGGACCCTCCCCTGCTGCCGCTGCAGGAGGACTGGATGGCTGTGCCTCATCGTCTGAAGAATCATCCTCCCCTGCTACCGCTGCCGGAGGACTGGACGGTTGTGCCTCCTCCTCTGAAGAATCATCCTCTAAAGAACTGTCAACATGCTCCTCAACCGGCTCGGGGAGTGGATCCTGCTGCAATTTTTATCATCGTTCAGACGTCGTTGGCCGTTGACGGCCGGCAGTTGAAGAACTCGCATGCACACCTCGGTGACACGGTCTAGCAACACCAAGCTTGGTCCGCACTCTCGATGGCTCGCTAGAAAAACTAGCTCGTCCACCTGTCGATTGTGAGCTACCACCAATACGGCGAGCTGGTCTTCTTGGAATTTCTTCCAATATGTTAAAAATGAAAATCAATAAGAGGAAACAACGTAACAAAAGATCATATTTTCTTGTACTGCTCGATTCAAATCGGCAGTGTAAAATGATTCTGCACGGCACAGTGAATCCATGCAAATTGTTTATGCCCGGCACAATAATTCCGTGCATATTTGATGTGCACTGCTTAGATGTGCCGTGCATTATGGACTTGCACATCCAACATGTGCCGTGCATATTTTCCGTGCACGGCTATCACATGCCGTGCATAAATTCTCTGCACGTTTCTGGAATGCCGAGCATATCGCAAAAAAATGTAAACTGAACCATAGGTTTTGCACAATGGGTAGGGATTATGCAGTTC
>BMK_Unigene_043611
TAATAAACAATTAAAAAAAAAAAACTCATAAAAATAGACTGATACTAGAGAAGGCTTGAAAATTGGATAATGTAAACTTCATGCCAGAGCACCTGACCAAGTCCCCAACTTGATCAGAACCATAAGTCAACAGAGTAGAATGTTTTTAAGGCAGAGTTACAGTAAACAAAACTCCCAAGGACATGCTCCCAAGCAAACAATTTACCACTTACTGTAAACTATAAATTAGGAAAGATGAAATGTAAGAACCACTAAAATTAGATGAGTAAGTGAAACCGTCAAAGGGCATTATCCCCTAGTTAAAACTAATTTATATAATTATACAAAGACATAGAAGAATCGCTTTCACGTCCCTAAAATGGCGATAAACACTATAAAAATAATGCAAACTTAACAACTAAATAGAGTTACTATGTGGCATGTGGGACTCGGAGCAAGATGCACTATCAGATGACTTCCTGGGTGGGTTAGGGGGTTCGGTCATATCCAGTTGCAAGGTTAAGTTCAGCCATGCACACATTCTGTTGCATTGAAGCATGTCCAGTCATATCCAGTTGCACCGGTGCAAAGACAATTACAGCAATGGATCAGAGTAAACACCCGAAATAACTAGATTGGGGAGCTGATGAATCCACGAATATCATAATCATTAATCTTCGACTCCAAAACCTGCACAAAATCCTGACAGAGCACCAATATTGACGAATGAGGAGCCCTAAATTTGTGCCAAATCCAAAGAATATTTGATTTGGTTCAACAATTTAAAATAATGATTAACTGGACGCATGAAAAAGACACCAGAAAAAATGCACCTTCGTTTCTTTTCCTTTTTCTTCCATTTCCTCTTTTTATCTTTCTCAACAAGGAAGCTGGATCTCAAGGTTGTGACACAAGGAACCATTATTCAGTTGAGTCAGACATGAGTCTCTAGACCCCATATGAAACTATTATATGCTGACGCATGGAACATAGCATGGAAACAATCAATACTCAATTCACATAAGTTCATTCATTTCATCCAAAATAGTGAACTCAACAGACGACTAAAAACTAGATAACTATAAGAAAAGAAATTTGTTCAAGAATAATGCAACCGCGAAAGTAAACTAGCATGCGACCTAGATCCATTTGCATCCATATTTTCTAGAGGACGGTGCTGATTCAGTGGCGGACCTAGGATTTTCA
>BMK_Unigene_043612
GGATCTCTGGCATTTTGTCCTACTGGAAGAGAAATAAACAGGAAATTTAATGATGGAGCTATGTCATTGACTTTAAAAATTGAAATGTATCATTGATCATTCAATCCACAATGAGGATCTAAAACTCCATTAGAACAGTGCAGATCACCAGATCCACAAAGAAGATGAACCCTTCAATCAGTTTAGCACATCATTGATTGTTAATTAATAAAAATAAATAAAGACTGACCCGCCATTCTTCATTATAAACATGAAGCACAATTTACTTTATAAGAACAAGCAGCCTTGCAGGAAGAAAAGGACAGAGTCAATGCATGCTTGAAACAGCTGATACAAGTTGATATGAGAATGAGATTGCAATCTTTTCAGGGACTTTTTAAGCCATGCATGATAAAAAATTTAGAGGATTGCCCCACACTTGAGCAACTTCTCAATTTTTAAGCTATAAAAAAATGCTGTCCTTCCAATGAACATGCAACTACAATGTTTTCAATAATGAGGAACCACAGGCAGAGTAGAAAACAATTGATTAATAGGGTGAGCACAAGAGCACTGTAAAGAGGCTAATTGCAGGCCATATTGCTGAGAAAGAAGAAGACCACATTGATCTTTGAAATAAATACATTGAGTATTTACCATACATCAAAAGCAGCTCCTTCTATATATAAAGACACCTGCCCGAATTTCTTACATTTGGGAAAACTGTTTGTTTGGGGCATTAATGGCTAATCTAGCAAGAATTGAGGGTTAATATAGTCGGATCCCTTTCAACAAATTTACTAAGTGATGAGCTCTTCTTCAATTAGCTGGAAATGAAAGCATAAGTAATATTTTCTTTTTATGATAACTACATAACCTTCATAGTTAAACAAATATAAAGAGCAGCTAATATTTTGCCTAATTGAAAAGGAAAAAAAAGGCAACACAATATCTATGGCTTCTTGACAACTTTAAGTATGGTTTATAGAAAGAATTTTATTTTATTATATCCTTTAATAAACAGAAGCTATTTCTCGGGAGAAAAGGGGGGAGCCAAGTAATATATGAAGAAAGTAGACAAAACTTGAGATTATTACTGCATCTCTCTAAATTTTAGTATACAACTGCATACACCACACAAACATCAGCTTCGTTAGAATAGAACAAACGAAACAATGCATCAGGAAAACTTCAGAGTTCGTGCCAAAATAATCATGGTTGCCACACCTTTGAAAGAAAGGCAATATCAATTTCAGGCATCAAAAGGTATCTTATCCTACATAAGTGGTGTCATTTGAAAAGTCTACTTTTAATATCTATTAGACTTAAAAATGATTCAAATAGATTTCTCTTTTCTTAGTTTTAGACTGTCTGGAAACTATTATATGTGTATGTCTGATTTAATCAGCTTTAAGAGCTTTTGTTGTCTGTTTTGAAAAAACGTAACCAAAAGGTCATTTTTTCAAATAGACATGAGTGTCTAAAGTAATCACACTTTTCTTTTTCTTTTTTTTTTTTCCTTTTATAAAGGCTCTTCATTTTGGTTAAGGTAACGATTCACCCCACTTACTCTAGTGATTATATGAATGCATTTATTTTATATTATTTGAGAATATGACAGTGATAATTGGAGATAAAAGTTAAGAATGGATGTCATAATTTCACATTATCACACACCCATGGCATATAAATCATTTATTTGGCAAGTAGAAATAAGATATTGTATTATTCATTTCTTAGAATGAATTAAAGATATATAGAATGTTTGTCAATTATTCCTTATTTTTACTAGTTCATTTTTTATTTTTTTGTCATATATATATATATATATGTGT
>BMK_Unigene_043613
TCTCTCTCTCTCTCTCTCTCTTTAAAAAAGAAATGATAGACTCGACGGGTCTCACTGATCACTCGAGATCGAGAGAGAGAGATGGAGAAGGAGAAGAAGGGGTTAGTATGCGTGACGGGAGGGAGCGGTTTCATCGGATCATGGTTAGTTCGTCTGCTGCTAGAGCGAGGTTACACCGTTAATGCCACAGTCAAAGATCTAAAGGATGAAAGAGAGACGAAGCACTTGCAAGCTCTTGAAGGCGCGTCGGATTCGCGTTTGCATCTCTTTGAGATCAATCTCCTCAACTATGATTCAGTCCTTGCTCCAATTAAAGGAACTGTTGGTGTCTTCCACCTCGCATCACCTTGCATTGTCGTTCGCGTTGAGGATCCTGAGAGAGAGCTTCTAGATCCAGCAATCAAAGGAACAAGGAATGTATTAGAAGCAGCAAAGGCAAGCGGAGTAGGTCGAGTGGTGGTGACATCGTCAATCTCGGCCATCATACCTAGTCCTAGCTGGCCTGCAGATGTGATGAAAGGGGAGGACTGTTGGGCTGACATTGACTACTGCAAGAAGAATGAGATCTGGTATCCTCTTTCAAAAACATTGGCTGAGAAAGCTGCATGGGAATTTGCTCAAGAGAACAATTTGGATGTGGTTGTCGTCAATCCTGGGACAGTTATGGGTCCAATTCTTCCTCCAGCTATAAATGCTAGCATGGCTATGCTCAGTCAACTTCTTCAAGGCTGCACTGAGGCATATGAGAATGTCTATATGGGATCAGTTCATGTTAAAGACGTTGCACTAGCTCACATACTGGTGTATGAGAATCCTTCAGCATCCGGAAGGCACCTTTGTATTGAATCTATATGTCATTTCAGCGATTTTGCAGCAAAAGTTGCAGAACTTTACCCAGAATACAAGATTCCCAGTTTTCCAAAGGACACCCAGCCTGGTTTATTGAGGGCCCAGAATGCATCAAAGAAGCTGATTGACTTGGGCCTTCAGTTCATCCCCTTGGAGCAAATCATCAAGGACGCTGTAGAAAGCTTAAAGAGCAAAGGGTACAATTCCTGAAAGGTTACTACAGGATGGAACCAACCCATTACCTTCATATCATCTTACCTTCATATCATCTTACCTTTCCTGGATTAAGATATGCCACTTGTTAATGCAATATCTACCTTCATATTTAATAGCTTTAGTGGATTTTACTGTGTGACTTTTTAATGCAATATTATGTTCCATAGTATGGATATTTAGAACCTGTATTGTCATCTTTTTTTATTTAAAGAACGACGTCGTCATTGTCATCATTATTATTTCAGAAGCTTTTAGGTTTATCTTTAAACTTCCTGAAATTGAAAATTA
>BMK_Unigene_043614
GGCATACTCAGTCAAGGTTTGTCCTCTCATCCTTCAATATTTATGCCAAGTTGCTAACGTTCTACACTACACTGATTTATATTCAAACCTGGATGCATCGCATGATGGCCAATGGTGTGGAATATTTATTAAGGTTGGTCCTACAATGGATATGCACCTCAAGTCAAGTGGATTGGCCAGTTCTATTTGACAGTCGATCACCTTTCCGTTAATTTTTCAATGCTGACTACTGCTAGCACCCTTTCCTGTTCCATCTGTAGGATACCAGTCAGCCAGTGAAGACTTGTTTGGCTAGCGAGTTTCTTATCTTTTAACTGAACCTTGGTGGGACCCACCTGATGAATCACCCTGACCATTGACCATCATGCCACATCTGTAGGTCTTAGTGCAGCACATTGGATAACTTAAGGATGGCTGGACTTGTTTAGTGCTGACCCTTCTTGCACTTATCTCTTTAAATCTGTGCTTTGCTCATAGCATAGGTGGTAGTGGTACAATGGTGTTAGCAGTAACAGTTTTTTGTGAGTAAAATTTCATATTCCATCTTTCACTAATTGTGAGGGGACAACTTCTTGAAGATAATATTCTATTTGGAGATTGGGTAGTTTCTTAATGGAAACCTAGAAGAAATTTGAGCCAGCCAACCAACAATGATGACCTCTATAAAAAATAAAAAAAGGCTTCATAATTTCATCTGCGAAATTTCTTGCAAATCCTATGTTTGTGAAGTAAGAGGGATGCAAGGTGAACTTTCGGCATTTGTTGTGTTTCCAGAGCATCTCTGGTGGACTGCCCTGTTTGTATCTCACGGACTGCCTTGTTGTTCAGAACTGATATAACTAGAAGTTTAGAACCATTGCCCTTTCTGACTTTCCATCTATGATGCCCAAAAATGCCATTGGCAGGGACACAGATTTACACATAAAGTGAAATATCGGATACGGTATGACATGATGCTTTGCTTATTTTGAAGTACCTAGGTATTGTAGCTTTCCGTCAAAAGGTTAAAAACCATCCAGACCTGGACACAGATTTTACACATAAAATAAAGCGAACACATCTACAAAACTACAATGAAGGCCTGTGACACAATTGGTGACTGCAAAATCTAGGCCTTCAGGGTCTAG
>BMK_Unigene_043615
GCTAAATTCCTTCCCTGCAATGCTTGACTAAAAAATGCAATTGGGCGATGACTTTGCATTAATACCGCCCCATTACCCGAGCCTGAAGCGTCACATTCAATAATGAAGTCTTTTGAAAAATCAGGGAGAGTCAAGAAAGAAGATTGGGTCATGGCATGCTTTAATTGTTCAAAAGCTTTTTCTGCTTCTAAGGTCAAAAAGAAAGAATCTTTGGTAAGCATTGACATAAGTGGGGCAGCCAACTTTCCATATCCTTGAATAAATTTTCGGTAATACCCGGTTAGCCTAGGGAACCCACATAAAGTCTTCAGGGTAGTGGGTTTTGTTTGGCCATTCAAGCATGGTCGCCACCTTGTCAGGATCCACTGCAACCCCCTCCTTGGTAATGACAAGGCCAACGTAATTTACTTTATTTTGACACTTCTCCTCCTTCACAAATAATTTATGGGTTCTCAAAATAGACAAGGCAATTTTCACATGGAGTAAATGGTCCTCCCAAGTTCTACTATATATTAAAATGTCATCAAAGAAAGCCAAAATAAACTTACGTAGGTATTCCTTGACGACTTCATTCATTAGTGACTGGAAGTTTGATGGAGCGTTGGTGAGGCCAAAGGGCAAAAATCATAGTGTCCTTGGTGGGTCTAAAAAGCTGTCTTGGAGATGTCGCTTGAATGCATGCGGATTTGATGGTA
>BMK_Unigene_043616
AATAATAATAATAATAATAAATGCTGGTTTCACTCTCATTGTGTTTTGTACTTAGTCCTGGTTTTCTACCCGATCAATCTTATGGCTGGCCCAACCTAGAGTAAAATTTGATCCTATGTGAATGCATGAAGAGAAATTGATTTTGAGCTGTTTGGATTTCATCAGTTGGCCTCACTGATGAATTCATAGGCAAAATCAAAGGCTTCTAAGGATGCCGATTAGCCTGTGCAAACACACACATTTAACATACAAAATTGTATCAAAGACGTCCATGTCCCATAAGTGTGGAAGAAATAAAAGTTTAAATTTAATAGAAAGATAAGAGTCCAACTTGTGAGATCAGTAAGAAAGGATTTCTTTTTGACAGATAATGTTTGATTTTATTTTTTTATAATTTATTTGATTATTACTCCTTCCCAAGAGATAAGGGGCAGTGAATTGGAAACAATTAATTACAATTAAAAAGGAAAGTTTGATTTTTCTTATGGAACATCATACCTTTCACTGATATCTAATTCGCTTGAAACTAGCTGATTTACACAACCTAACAAACAAGGGATTTTCCTGTCAATCTCTAATTTAGAGCATATACGGATAGAATTTAGAGAAAAACCAACATTAGTGCAAACATGAAGTGATTTTCTTTAATTATGGTTCTAAACAAGGATGCCCTACAAATCATCCATATCACTAGATGTGGTATTATAGTAAACACAACTTCTTTGACAGATGAAGCTACAGAAAGTTTTAGGTGCATGCCTCTTCCTTAGTTCTTACAGTGCAGACCTTCTTATCGGGCCCACCTGATCACCAATCCAAAATCCAAATGGACCACACCCCACAACCCTAATCCTCCCTCACCTCTCTCCCTCTCTCTATATCTCACTCATTTATTCCTTTTTTACTCCAATCAGAAGGGACTGGACCGTTGGATTGACTGTCTTATTTTTTTATTTTGATACAAAATCTTGAACTTGTGGGCCTGTGGCTACAGATGAAAGGGATAGGATGATCTGATGGGCCTCAGATTTTATACAGAGGCACGGTCCATCCAGATCTTTAAAACCCCATAGTCCATTGATTGGTAGTGCCCTAGGTGGGCCACACAATGAGGGCGCATGGGTATAAAAGGTGCACAGGTGATCAGCCCTATATTAAGAAGATATAATGAGGATCATTTCAGATTTTATAGTGTAGGTGCGACTGTAATGATGCAAAGAAAGGAACTAAAGTTCAGTACAAAAGGCAATCTGCAAAGACTTGAGAACCGAAAAATACAAGGTTGGTTTGTGGAGCAGTAGATCCACAAACTCCTTCAACCTATTAAAGATTAAATTTATATAGTCTTGTCTTAAGTCTTACCTTTGTAATGTAACAGCCTCTTTTCATGCTATTTTGAATTTGATGAAGGTTAGAATTGGTAAATAGGTGATGCTCAAGAAAGATTTTAAGAATTTCAATATTTATTTACTTTTTAGCAATTGGGAGACTTGTATGGTTGGTGGGTCATTTAAGGTTGGAAAGCGCCAGCAGTGGTCTCCTTCACTTGTGTGTGTTTTGAAGTTTAATGTGGTTGGTGCAGCTAAAGGGGAAGTTGAGGCGGGCCAGTAGATCTGATCTTGTTCTCAATCTCTTCCTTCATTGATGTGAAAGATTCAAAAGAAGCTGAGATTTTATCCATCCTTGAAATGCTAAGGTTATTCAGTGTTTTGTTTCGGCAGCCTTTGATTGTGGAAAGCGATTATCTCAATGCTACCTCTTGGGTGTCCAATGCAGCTAAAGGCCCGTGGAAGGTCTATTTTTGCCTTGATGAAATCAAGTTCTTATCTTCAGAATTGGATGTGGAGTTT
>BMK_Unigene_043617
TCCAAAAGTGCTGAGCTAATAAGGGTAATTATTTCATTTTCTGATCTTGTTCATTGATTAATTCTATCTCTGCATAGCAATGGCACACATTTTGTCATACCTCATTTCACGCCTTTGGTTTTGAAAATTCTTAGTGCTTGGTAATTATTAATGAGGTAGAATGATAATTAGTGATATGTCAAACTGAGTCAATACTGTATTGAAGGCTGAGATAGTGATTTATTTTTGGTTTTTTATCATTACTTTAAAACATGGATGCCATACAATGGTATCATTGATGATATGTTGTGAATGTTTCGCTTCCAAACCCAAAATATATTAATCTATCTATATTTACCGATCAAAAGAAAAAAAGGCTAGCCTTTTGTATTTTATCTGAAACACTGTAAAACCCATTATTGGAGGATATTGTCATAATTTCTATATTAACATATTTTTATAAAACTCATAATAGAAAACAAAAAACAGATTTATATGGTTACATTGGCCATTACACAACCATTTTGGCGGTGAAGTGGGTGGGTGTGTGTGGACAGGAGCCCGTTGTCATGGAAGGTGCTCATTATTGCAACCGTGTGTGTGTGTGTTTCCAAGTCCTATTAGCTATAAAAACTATGTGAATATATAGCATTTTCTGCAATTTAGCTTTGTCTTTGTTTGGAGATTGCTGACAGCATCCTTGTGCAAGTCTATGTACTAAGCATTTAGCAATTTTCTTGCATATTTTTTTCTGACATTTTTTTGTTTTTG
>BMK_Unigene_043618
AGGGAAGATCGCCGCCCAATGCAGGTGGATTTTTTTTTTTTTTGCATTATCGCATTCTCTCTCTCCTCGGATCCTTGTTATGCAAAACGGGTTGTTTTGTTTCTTTTGATCAGCAAAAGATTGGATCTTTTTTACTTTTCGGGGCAAAAGATTGGATCTTGGTGTCTGAGTTTCAAAGCAAGTCTATGAATTCCTAACCTTTTTTGAAATTAATGGGATCTAGATGTTGACTATAGTAGTGCATTGCATAGAATTGAAGATTCAATTGATTCTTCTGTAAAAGCAGTCCTCAGAACACAAACTGGGTAGTGGTCCACAAAGGATTTGAGTTTTTGCTAGTCATTAGTATCTCCAATGGATAGTTTTGGCTGACAATTGAGTAGAATTTGAGAAATACTTGACTAGTGGTGAAGACCTCTTTAAAAAGAGCTGTAAAAGAAGTTTTTTTTTTTCACAATAGGATTCTACTGTTTGGGCCAGTTAATGGTGGGGCTTACAAGACATTGAAAATGCACCAGTTGCTCGTTTCCATTAAAGATGGAGTTTGATGCAGAATTGGGATTGATTGAGATTGTGGCATTTTCTATACAGGAAGGGGTAGATTTTGATTTGCCTTCCCCTGCTAATAACTCAGGTGAAAATGTCTTTTTTCCCCTCCTTTTTGATAGGTTAACATGACTTAAAGTTGCAACATCATGCTTTCACAAAAGTTAGATGTAATTTTTGTGTTTGTGGATTACATTTTTTTAAAGACCATTGAGGGAAGCTCCAACTTCAGCTTTTGTTAACCGTCTTCTTTAACCATGTCCCAAACAAGCTGCTTGATTTTATGTTGGCCAAGCTCATATGATCCTTCTAGTGTTCATCTTTTACCCACATTGTACTCCATAGAAAAATGTTGTTCTTTTTTTTGGGTTCCTATCAGCAGTTAAAATGTTCACATTCTTTTGAGTGGTGACTTTCAACACACTAATAGACATGCAGTTAGGGTTGCCCTCCAAAAATAAGAGAAGATAAAATGCAGTAAATGGGCACTGGGGATAGGTGATATATTGAAGGATAGGATCAAACGACATTTCTTCTTTGATTGCCATTGTTGCTGATTGTTTTTTTGCAAGGCAAAAATCATTACATATAGATTGTTAAAAAACTGGAAATAGGTTCTCAGAGAGCATTACCATTTGCTTAGGTGTCTGGGAGTCCATGATTACATGATGTGAAAATCTTTTCTGCATCTACCATGGTGATTTTTGAAAGTTTACAAGTTTGTCATTTGGAAAATTATTGATAAAAGAAGTTGCTTGTTTAAATATGTTTAAAAAAAGGTTGCACATTGAAATTGTTTAAAGGAATTTTGTTTCAAATTTCAATAGATTATGAAGGGTTATTAGGATTGTACATAATGGACAGCAAAGTGTCGATTAGGCTCTTTTGTTTCAGGGAGAAGCTGTGCAGTCATGTAAAATGTTTTCA
>BMK_Unigene_043619
AGAAGAAGAAGAAGAAGATGATTTCAAATTTCTCAAAAGGTGCCAACAAGAAAATTGCCAACTAAATAAAAATAAAGTAGAATCATTATATTCTAAAAAGGAGAGAACAAAAGCATTCAAAATTTTAGAAATCAGAAAAACTGAAAAATATGTAGATAAAAAATATAAAAATTAAGATATAAGGAGCATGAAAATGAAAAAGAAAAGAGCATAATAATTGTATAAAAGTGTCAAAACAATAAAATATAAACAAACATATTTAATAAATTTATGGAGTAGAAAGCCATGGAGTAGAAAGCCATATAAAATTAGCAATGGAAGAAAACTGAAAACAGAAACATGAGATGACACTAAATTTAAAATTTTGCAAGTTGTTAGTCTAAAATATCACGAAGATTAAAATCAGTGTAGAAAGAAGCTGCTTTTCAATATTCCATGCATTTCATTCAAGCAATTAAGCAAATTGCTCTTAAAATAAGGACAGACCAAAAGAAAAGAATACAAACCAGAGGCTTACTGCAGAAGGCTTTACTTTTTACAAGGTATATGTGATGTAAAAGACATACTAATTTACACGATGCAAATTCATTCATTGTATGTGATCTATAAGCAGCCTATTTAAGCATTATAAAAAATTCATTTTTATAAACTACCAATTGAAAAACTTATTTTAAAACTCAAATTATTGTATTTCATCTTATAAGAAACCAATATGAGCTGCTTTAAGAATTCCTTTTTCTAGAATCTCCTGCTTTAAGAACCAATTAATTTTGTAAATCCATATGTCATTATTTACATCTGCCTCAGATGCTGATTTAGGATCCAAAGCATATTAAGCAATGATTGGTATTTTCTCTCACCATTCCATTTAACAGATATGTACAAAAATTACAAGACCAGTAGCACACTCACTATCGGGAATTGGGACAAGCCCATTTGTGCTTACACCATTCTAATGATAAATAACTTTATTCAATCAACCATTGCTCCATGAACTTGATTGACTTTTAGGTATGTGTTTGTTGAATATTATGAGGTCTTCTTGACTGGGCCCTGTAATTACTCAAAAAAGAAGGAAACAAAAAGAACAAAAAAAGGATTTGAGAATTACAAACTTGAGATCCATTTGAGGTTTACCAATCTGTACAACTCAAAAACATATTGCTAGCACAGTTGTCTCATAAATTCCACGCTTAGTCTAATAAACAAAAGCACACTAAAGAAAGGACTCTTTCAAAATAATTTTTCTGCAACCAAGCAATCAAAAAGGAGCATCTCACTCTCTTTCTCTCTAAGAAGAAAAAGAAGGGCATGCTATTTCTATTTTTGAAATATCATTCAAATTCAAATTACAAATTCATCAATTTTAGACCAAAATTTTCCACGACACATTACCTGTTGAAAAAACTTAGTAATTTAAGAAAATTGATATGCACCTTCTCACTAAACTCTAAAGTAAAACCAGAATAAAACATAGAA
>BMK_Unigene_043620
GAAATATGGCACATTTCCACACAGGTATATATATGACTTCTTGAAAGCTCAACCCTTTATGTGCTTTCAGTTTGATCACTAGTTGTTTGATGGAATGCCAAAGAGAAGTTTTGTAGCTTAAAATTAAGTTCACATGCAAGCTTTGGACCCTGTATGCGTCTTAGCACTGTTTGATCGGTCTTTAGGTCTTTTAGCATCCAAATACCATGCATCTAAGGGCTGTCAATGGTTTGGGTTAGGCCTGTTTATAATGCATATCGCACCTATATACTTTTTTTCTTTATCAAAATCTATTTATAATGATAATTGGGATTTGGCACGCACATGCGCTAGCGCACAAAGAAAAATAAAAATGAGAAAACAACCCATTGTTGAGGCAATCGGATGCAGCCCTGCCAGATTCTTGTCTAATTTGTGACCCTGGGCTATGGAGGATAACTCCCTTATCCATTCTGAAGATTAATACATGTTTATATCTGTTGTGTTTACATTAATCTACTTCAGGCAGGCCAGGATGGCGTATAACTCAGATTTATTCTCTCAACACACAACCTCCCTGGCTAATGGCCACCTTTTGTTGGTAACAGAATTTCATTAAATGAGAAAAGACAATGTGCAAAAGAAGCGGTTGTCTGTCATAATACATAATATAATTATACAGCATGGAAAGAAAATTTCTAATCCAAAATGACTATACTCTACTTACGACTTGGAGTTATATGCTGTTGTTCGGGTACATAGGCACTTGCGTCGCTATGTGGTTGGCAAGGAATTCATCATATATCTAAGCATGAGGCACTCTATCATCAAAGTTCTCAGCAGAAGGCAGAGTGTTTGTTGTGTCAAGTGGACTGCTTATACATAGGTTGTCATCCCTACCATGCAGAGAATAGGGGAAGAGGAGTGAAGAAGAGGTGTGTGCCAGCTATACTCCCATACCGTGCAGAAAATGACAATCAGGTTGCCCTACCTTGCGATGTGGAAGATCCTACTTAGGGGTGTAAATTGGGCGGCCCAGCACAACCCATCACGAAAGTCAACGGGCG
>BMK_Unigene_043621
TATGCAAATCTATGGAAGTGGGGATCCTCTTTTGGGCACGTATGCTTAATTCTAGCATCTATCATGATTTGAGATGGGATCAATAATGAATATAAACCGTTGTGGATGGTGGATATGGTTTCGGATAAAAACTCATCTTAATTGCACTATCATAAATATGGTATAGTGAGTGCTTTTCCACGTGAATATGAGTACGAGATAACATGAATAGGCGATATGCCGTTCATGTACATGTGTAAGTGGTGATATCCCGCTCCACACAAGCAGCTTAAAACAAAACTGGCGGTTAGGCATTTATCGTTTATATTAAAATTTGAGGTTGTTTTTTCTTTTCACAACGTTTAGGGGAACTTTTCGAATAGAATTTAAACAAAAAGAAATTAATATTAAGATATTTTTAAATAAGAAAAGCATTTGCATCATACCACATTCAAAAACTTCAATTTTAAGGCCACATCCATATGCAGCCAATGCGGAGGAGGCCATTCTTTAAAGGGTTTGTTTGTATAATGCTACCATTTTCTCTTTTTCACAAATGAATTTTGGGGGAGCTGCTCGGACTCCGTTTTCCTCTCTTACAATAAAATAAAATCCTCACTTCCAATATTTTTTTTCTGTAATGGCATACATAACGGTAAGTGTGTTTCCGCTTCTACGGAATTTGGGGTAACACACCCACCCTCGAACTTTACATATATAAGTGAATTATTTGGATATGATGGATCGAAATTATTCTCTCACGCACGGTTCTAATTAACGAGAACCCTATATCCACATCTGCAGCAGGTGATTTTCTAGTGTGGTCCAACCTCTACAACAGTACTCCAGATGCATGGTTCTGATAAGAATTGAACGCAGGAGATTAATATCCTTCTTTTAAGTAGTTACACCTGCTATCATCATGCCGACAAGTTCTTATTCAAAATCTTAGCCACTATCTAGGATCGATGAGATATTCCCAATATCCCACCTAACACCATGATAGAACGTGGCATTTACTGGGCCCCACAATAAGCCCCACAGCCACATGTTTTCACGTCATTATTTTTCTTATCAATCTAATCTAGAATTTATTTTTTTTACTAACTGATTTCTTATAATCTGCAATGGGATATGAACAGAAAATAGATGCATGGACAAAAAATCCCCTCCACCTTTTTCAAAAAAAAAAAATACAAAAGCAACAACCTTTCTTCACCAAAAGACAAAAAAGATTTGCTTTAATTTTCTATCCAAAAAGTTAAAAAGATTTCATACCAAACAACT
>BMK_Unigene_043622
GCTGCAGTTCTCAGCCCTTATAGGTATTGATCATTTCCCAATTTTCAATTATTTGATTGTCTGTTTTCATTGCTTCCCTTTTGGAATGGTGACATTAAAATTTCATTAAAATATGGGGAAAAAAACTTTATAGTAGAAGAAAAAGAAAAAATAACATATACAGTAGATGAGACAAATGCTGTAAATACATGATAGTTCCAAGCTAATGAGGTGGATTCTTTTGCTAGGTAAGACCACTTCTTGTCTCTACCTTATACTGGCCTTTCCCATGCCCCCATGTAATCTTTTTCTTCTGGTAATAATTTTGTTCTACTAATTGAAAGATAAGATATATATATAGAAAAAGTTGAAATCTTCTAACAACAATTAGCATTTATTGTTAACAAAAAAAAACTATATACTACTCAGTAAATAGTTTATTGTTGTGTCATCTCCTGAATTTTGGGAACTACCGAGTTGTGTCCTGGCTTTTCATTACTGGGACATAATCCACTTCAGCGTTATCTTTTCCCATTTTTGGGGGTTGTGTTGTGGTTATAGATGTCTGCAAGGTAAGAAATAAATGGGGAGAAGAGCATGGAAGTAGTTCTGTCTTATGATCTAGTCCAAACACATTTGTTCGAATCAGGGTCAAAAGCAAATGAAACCTCCTTTGCCCCTTATGTGCTGAGAATAAGAGTAGGCAGATAGTTGAAGTCATTTCAGCTTCCCAAGACATTGCTATGGGCTTTACCAAAAAAAAAAAAAAAGAGTCCCGA
>BMK_Unigene_043623
GACATGTCAAGCCTATTACTAAGGTGATGTGGGATGTGGGACTTCACAACATGCAGGTGTCACTCAGAGGAAACATTTAGAAACGTCCACAACAGCATAAGGCAGGCCAAGATAGGACCAGTTTTAGTTTAAACTACAAGGGAGACAGCTCAGGTGCAAGGGTGATACAAAGTCGGTACTATATATTCACTAAGCAACAACAACCTTGAAAGAAAGTAGATGTAGCAGTTTATGCAGCATTGTTTCTTCTCAAAACAGCCACAATTTTTTTTTAAACCTTTTCATTCTCAGTGATTGTTTACCAATTCTGGTAATCTTAGTAACAAAGAATTTCTTGTAATCCAAACTAACAAAATAACGAACACAAACATTTGAAAGAAATGTACCCTAAATGGAGAGGTAGAGAACCAACTTACCATCCTTTATAGCATCAAGAGAAT
>BMK_Unigene_043624
AGTCCCACATCGGAAACATGCAAGACCTGATCCTGGATATATATGTGCGGCCTGGCCTTAACCCCACATGAGGCCTATTAAAACCATGACACAAGATTGGGTTGAAATCACAGGAAAGCGGACAATATCACGTGGACAGCACACACACAGAGAGTATTTGCAATCAAGTGTTATTGTTAGTAAAGAGTGTCCTTTCGGAGTCGAAAAGTTATGTAATTAAATGGGGATTAGGTGTAGTTAAAGTGTTAAACAAGAGGTTCAAAAGTTTAATAATGCTGTTATTGTTAGTAAATGAATGTGATATTAGTGCCATCCAGTGCCACCTAATCTAAGATAATGCATGTCCAATTAATATAAATATTGTCAACTTGACAGGGTTTATCACGAGTCAATCCAAAACCTGCCCCACCCCAGCCCCATCAATATCAATAGCAAACTGACTCAATATATAAGGCCAGGGTGAGTTATCCATTTAGTCTGGCCCATTGCTATGCCTAGCTGGAATGAGCTGCACCACGCAAAGGGAGTAAGCAGAAAAGCCATAGACAACCAAAGTACCCAACCACTACTTTAACTTTATTTCTAGAATGAAGTAAAACAGAAAAATGATGACTTCGTGGACCAAATACCACCTGTTAGTGAGGCCATGGATCACTCAAATAAATGAACTCCTAACAGGAAGCCCTCTAGGAAACCGAACTCATCATGCTTGACTAACATTTAAATATAAAATTTAACAAAAAAAGAGAGAATCTTTCAAACAAAATGGATTTTGTGCATCACAAGAAAAAAAGGGTTATGTGAGTCTGCCAACTTGTGGGACTGCATGGCTTAGCTGTGGAGCCCACTCAGGTCTCTCAAACATTGAATCGGAATCAAATATTTAATAAAAACTTATTTCTCAACTATCATAGTCAGAACTCAGAAGGTGCTCATAGTCACAAACACTAAGGTTGTTGGTTTAAGTCATGCTCCCAATCACAAAAATAAATAAGTTGTTAATATCTACATTGCCATTTATGAGTAACATATCATTAGCAATACTATTCTCTATTCAATAGCCTTTATTTCTAGAATAAAAAAAAAAAAAGGATGCGCAGG
>BMK_Unigene_043625
AAGGCCTCTTAGCAATTCATCCTACCACAGAGACCCAAATATATTTGACATCATGAACTAAAAATGCAAAAATGAAGTGCAGATAAGTACGAATCAAGTCGAGTGACAAGAAAATTCAAGAGATCCACCCATATGATGGTTATTTACTTGTATTGATAGATTATGGTTATCTCACAAATTCCTGAACCTCTTTATTGTATCTTGAGGAAATACATCAAAGTATCAGTGTCAGAACTTGTATGTCATTCCAACCATACTAGAGCCTTTCTTTCCCATTCAAATAATTACAAAACTGAAAAAAAAGAAAAAGAAATAAAGGATTGATATTTCTTATAGTACTTTCAAGTTTCAAGTAACATCTTTAAAAAACTCAAAATCAGTATTTCATAATTTCTACCCTCTGGCGTGTCACTGGCTTGTTCACTGATGGGAGTTCAAGTGAGTGCGTTGCCTTCTTTTCTTAGCCTTAGAAACTCTACATGTTTAACAAGAGCCATTACTATTTAGCACTGCCACTATAACTTTTCCAATTTGAAAATAATTAAAAAGGTTCAGATCAAATCATTGATGTGCTCTACCTCATAGATGGAATTATGTCTGAACATACAGACTCTGGACATTTTTCTTGACTGACCATGTAAGCTTAGTTTCCACATTCTAGAATTGATGATGGATCAAATGATTATATGCTTTCAATCAGCATGTTTTTTGGGATATGGCTCATCTAAGAGCCAGGATGATGACTGGATGCTTTAGATCCTTTGCCATGCGTTCCCAACCAACAATTTAAAGACTGCAAAGTTGGTACAGAGCAGTAGCTACAATCCAACAAAACTTCTACAGAAACAACATTTCTCAACAAGATGGCTGTTCCTTTTTCTTTTTCCAAATACTGTATTTATGGAAATCATTAGGAAGCAAATTCATAAATGTGACACTGTCTGTTTAATGGTGATAACTCATATAGAGGCCTCTTACATGCACAAAATTATGAGGCCCGTTTGCAGATTATGCATGCCTCATGGATCAACTAATCTTTAGGAAATGTATGGATGTCTATTAGTTCAAGGTGATCTCACCAAAAAACCAATAGACAGTGCATTTCAGGTCTAAGCAGAAATGCAAAAGATATGGTTTTCAGGAAAAAAAAGCATAATGTTGCCTTACATATTCTACTGACGACGCCTTCACAAACCCAGAATTGCCCAAATTTACATTTGGGGGAGTGCTTCCAAACACAATTCCATTAAATGGACACTTTAACCATTTTCTTTTCTGTCAATTTGATTGTCCCCAACTAGTGAGCAGGACAAGCTCCAACTGTGAAAGGAAAGGTGACAATAACCTCACAATGGTCCACCCCATGCAGATACCGATAGCTTCCAAAGCAAGAATCCAAGCAGCTTGAGAGAGAAGAAACTCCAAAGCTACATTTTGAGAAGCACTTTTTTTGGAGAACGAAATTGGAAACAAGGGAGGACGATTTTCTGCCATTTCATGTCAACATTTCTTCGATTTCATTTTCCAAGGTGAAAGCATTTTCCACAATATTTGCATGAAGCATACTCAGACTGGAGAGGTAGAAATCTGTTTTCTTCAGTCTTTACATAAGGCTGAAACACATTTCATTATAGAAAGTTGTGCCACAAAAATCAATACATTTTTTTATTCTTCTGAAAACCATATATCTTCATCTTTCATTTTCTGGAGAAAGCAAAACCACTGTTGGGTTCAAATCTATGCAAAAGTTGTAAAACTTGCTATCACCACAGAATATGACAACGAAAAATCACTCCCCCAAGAAACCCATTGTCATTTTCATTTCAATGGAAAATGTCCCGTTGACAAGTACCCAAAATGATTTCACTCTTCCATAGAAAACAACCCCCAAATATTTCACTTTCCGCAGTTCTCCAATTCCAAATCTTTTCCACGGAAAATCACTTCCCACAACAAAAGGCATTCATTCCTCTTATCACCTTCAGAAACCAACTCTCACCCAGATTCACTTTCATCTAAAATCAGTAGAAAAAACACTAACCCACCTTGAAAAACATCATAAAGAAGAAGAAGAAGACAAAACTCAAATCACCCCACTTCAGATACTATAAAACGTAACTCAAATCACCCCAATTCAGATACTATAAAGCATAACTAAAATCACCCCAATTCAGATACTATAAAGCATAACTA
>BMK_Unigene_043626
ATCTAAGGATTTGGCTCAAGATATTGACATGGAGAAATAAATTCATGTAGACACCAACATAGTTGGGGAAAGGCTTTGATGATGATGAATTGCTGATCAATAGCTACTATTATGAGGCACAAGGTAGTGTTTTCATTAGTTTCAGCTCAATTTTGATGGTAGTGCAACTGGTAATCCAGGCTTAGCTGGAGTGGGGGATCATAAGGGACTCTGCAGTGACCCCGATTTTATCTTTCTCTAAAAATAAAAGGCATTCAAATCACTGTCTCTCTCAATGCACCAACATACCAAGGAGACATACCTATTTCTCACTCTTTAAGTCTTGGATATAAGTTTCCTTCAATCTTCATGTCATATAATGAGCACAGGATGCACAACCTCTTTCAGCCATTATGAAAGTACTCAATGTCTCACCTTAATATCTATTTGTCTATAGGTATGCAACTGAACTTGATCCCACATCCAAGGAAAAAGATAGCTAGTACTTTTCTCAAGCCACATGGCTCAATTCAACTTGGAAAAGACTGTCTGAAGGGCAACTTGAGTTTCAACGCCTACTTGGGAAATTTTTCTCCCTAATAAATCATGCAGCTGATATCAAAAAGGGGGTTTGCCATTCAAATAACATCCACCAAAACTGTCCCAGGCGTCAGTCCACAATATGGAAATGACTCAAAAACTCATCTACTCCCTATACAATGCTATGAGACAGATTAAGGATGGCAATAGGCTGGGTTTAAACAGGGACCAGACTCGGCCTGCTCCTATTAGGGAAGGGTTTGACAGTGGGTTGGACAGTTGGGCCAGGTATGATTTCTAGATTCTGACTGAGTCGAGTTCGGGCTTCAATTATGGGTGATCCGTTCTACCCCGCTTTTCTTTCATTTACTCAGTAACTTCTATAAACAAAACCCCACTAGTAAAATTGGTAGTGAGCAAGTGACATTCTTCTAGAGGTCATAGCTTCAAATCCTAAGGGATATGAGGGTTTTTTTTTATCTTTTAAATAACATAAACTAATCAGTATCAGACCCAATCTGACCACCTATCATGGGGAGGCTCTGATATCACGGGCACTAAACCTGTCACAGGTAGGCATGGGGCAGATCATGTGCCAGTCAATCCGTAGTTCCGTACCCGTTCTGACTCATCGCCTTCGACGGATTTCTGCCCTTCTTAAAAAAACTTCAGCACCCAGAATGTTGGACCCCATTACAGAAATAGGCTTCCATTAACTCTGTACGTGCAGAACTCAGATGAAAATTCTCCTTCAAATTTCATCCTGGTAACTGAATTAACTCACTTTAAACCACCCAAAATATTCTGAAGAAAATCTGAGAACATCCTGGTTAATAATAATACATGTCGGATCTGGACACTGTTGACTGCATGGATCTCATCGCAGGGTCCGGGTCCTCTGTAGTCAGCAGCAAAGCTAAGGATGCCATGCCATGCTTTGATACCAACTTGACCTTTCCGCCCTCCTTTGTCCAATAAGATGAAAAATAAAGCAGGAAGATACAGGAAAAAGAAGACCACAAAAATGGGAACAAGGAAAGAATAGGACAAGTCATGCAGTCTGTTTACCAACTACATGATCAAAACATTAATGATAGTCCCAAAATGACCACAATAACATTATTACCTAAACTAAATTACAACTATGGCATGCATATAATAAAATGACTAAAATACGATCATATTACATTCCAATACGGAATATGCCATGAAAATATTACCTGTCGTCAAAGAATTCACCAAA
>BMK_Unigene_043627
GTGATTGGATGTCCATATCTGTATGTGTCCCGGGTTTTTTTCCCAAAAGTGCAGAGTTGTATTGCCAATCTCCTTTCTGTGTCCTTATCTGGTGGTATCCATGTCTGGGCATCATAGTTCTCTGCAGTACTCTATTAGAATGTTGGCCATAACTTCCTTCACAATAGACTGAATGGCATCCTTTTTGTCTAAACATTAGTCCTAATGCCAATGCCAGCTATGACTATATAAGTTTATTCTTAACCTCACATACATACTCTTAGCAGCACATACTGAATAGAAAATCTTCTGTTGTATGTATTTATAAACAAAAGATAAAGTAATCATGAATTTTGCAAATCTTTATACATTTCTATTCTCTACCCTGTTGCATACATGATTTGTATGTTGCTTTTCCCATGTTTCCTGTGTATGACAATTTTTGTTATTATTGTAGTGTATCTTTGGCATGTTTAGTGAGTCGGTTGTTTCTTGAGTTATAGCCAAGTTGTTTGCATATTGCAGTATGATGATTACCCTCACATCTTTCAATTTTTCATTTTAAATCACCCACACGTCAAATAGATAGATTTGTGATGCAGTCTTTATATGTGATCGTCTTTGCTATAAGTAGATTATATCTTTCTTGTGATATCTCTAAGCGGAGTAGCCTTTTATTTATCGCATGCAAATTGTCTGACACGTATCCAGCTGGCAATCCTGTGCCCTTGATCTATCAGTGAATCAGAATGTTGTATGATTAGCATTTATCTTACAAGCACATTTTACAAGTGGACATTGTTTGTCTGTATGTTGTGAAAGTGCGTGCATGTGTGGGGCATAACTAAGCCTCAATGCATGTAAAGTTTGGTAGGCCCTTTGGATCCTTCATTAAATAAAATATGGACTTGTCCTCAGTGAGCAAAACTTGGTCCACACTAACAAGTAGGACAAAAGGACACATCAATGTTGAAAGGAATAGCTTACAGTGAAAGAGCTGTTCCTTGTTCTGATATAGTCTGGATCCATGGAACTTTTGAATGAGAAAGAGTTCCATTCCTAATAACTCTGGAAACCTTTAGGATTGCGGGGCGAAGGATTTCATCTTATTAACATTGTGATGTTTTTGTTGAAAGTGGAGAGTTCACATAACAATTTTGTTGATCCTTGGAACAGTTCAACTTCCCAAGAATGAGTGAAATTCCACCTTTTTGCAGGAATTAGAGATAATCCCAATAGAGTTTTTGTGTTGGCATGAGTTTCCTAACCTATCCCAACATAGGAACTCTACTGGAAATTTCTAGTTCCAAGCCATTTGTTTTTTCTCTTGATGCAACGACTGGCCTATGTTTTTGTTGGTCATGTGGTTTTACAGTGGATATAATTCCTTCTATTCGTATTCTTTTTCACTATAAAGGTACCGTGCAATTACTAGTG
>BMK_Unigene_043628
TCCTAGGCACCAAGGGCCAGACCGCTTGTTTCTAATGAAATCCAGCTCCCTCCTAAAGCTTTCTCCACTTCTACTACTGGACGGCCCATAAATAGAGGAAACGATCCACTCTTTATTTAATTCCACGTCCCTCACCATAGCTGAAACAGAAAAGAGGCCAATCCAATGCTCTAAAAGCACCCATTTCCGGGAATCCCACGTCAGCAGAATACCCCCTGCGGATCCCGTAGCATTTAGCCCCACCCAATTGAAGAATCTGGACTCGAAAGAATTTATTTTGGTTTCCTGAAGAAGAACCAGAGAAGCCTTTGACTGCCTAGTTACCCTCTTTACAATAGCACGCCGATCCGAGCTTCCCAGGCCACGAACATTCCACGATAAAATAATCATTTGCAACCTTTGCAAACCACCTGAGAGCGCTGAGCAACCTTAGCCTTGGTACCAGCCCCCTCTTGTTTGCTCCCACCTTTGTCATAATTAATGGAACTCAGAAGCCCCTGCAACTCCCTAGATCCTTTCCTCTTGGATTTATCCAGACCAGATAAATCTTTATTTTGTCTTCGGCAACCCTCGGCAAACTCAATTAAACTCTCCCAACCTTTGTCACAGTTACTTACAGAGAGCCCCACAACCTCCCCATAGAGTCTCAATTTTTCCGGTAGCCAATCTGAGGATCTAGACGTCTGAAGAGGCCCCAGTAGGTCTGTGGAAGATACCTTTTCCACGTTTGCTTGATAGTGAATCCCTCCATCAGTGCTTGAAGCGGACAAGGACACCCATCATTCACTATTATTAACGGGATCGATCAAAGGGCAGTGCTTGGAGGGGGATAAAGATCCCCCTGGATTTTTCACAACGGAAACCCACCCTCTATTGGTGTTTCTGTCTGACAAGTGAGGGGTTTCATCGATCCTAGCCCTTTGAGGAAGGGACTCTGGTGTAGCCACAACTCGCACAGAAGAACCCACCGATCTGATTGCCACTGATGGAGAGCACTGCCGCTGGCCTTTAAGCTGAAGGTCGCAGAACTCCAGCGGTGGCCACAATCTCCGGCGTGCAAGCTGCTTGTCTCGATCTGCGTCGTCTCCCTGATTGAAAGCAAGAAGAGGGCAGGAAGCACTAAACTTCCTCTTCGCAGACTGTCTATTGCTTCGCAGACGTTTCCTTGGGCCTCCAGAAACTTCCAACTTAAAGTCGATGTCTTAACTGTGCTCCTTTACTGGGCCTCCATCTTTTAACACGTCTTGGACCTCCACTACCCCCAACTCAGCAAGCATGGGGCTATTAACAAGATCCCGACCCAGGCCCACATCGTCAAGATCAAGGGCGTCACGCTCGAATTTGAATTTCAAATTTGAAGAGCTGACCCCAATATCTTCAACCTCCGTCTCTGCAACCCTATCACTGCAACCCCTCTTCAAAAGTTTGATCCTCTTCTTCGCCTCCGTCGTCAGAGATAAGGAAAGAGCTCGCAAGGCTCCCAGCCATCTTCTCCCAACCATGGTCTGATTGACTTTTATGCTGAAAGATTATCGACTCTTTTGGTACCTGAACATCATCCAACCAGAGAACGATCTCCTTGGGGAGACTTCTCATTTCATCCCGCAGCACTTTAACTCTACCGAAAAGGGGATCCTCTTGCTGAATAGACCTCCGATCAACCTCCAAGGTCTAACTGACAGAGTCACCCAGAAGCTTAAAGACTCCTTCCCTCCATACGTGTCGCAACCATACTTCCCCCTGTGGCCTACCCAGAATCTCCATCCACCTTTTGACAGCCTGGAAAGCTATGATGCCCAGATACGGC
>BMK_Unigene_043629
TTTGTCGTTTGGAATTGATCCCACTAGCTATAAGTTGGAGTATATGATTAATAACATAATTAATAATCGTATCCTGAAAGGACTAATTTTTATGAGATAAATCTCGAAGACACAGCATATGTACATAAGTAATCCATTTATTTTGAGCGATTCTAGGTGATCACTAGAGTATGCTTCCACTCCTACTCAGGGATGACCCTCCCAAGATCCCAACTCGAGTGCTTTGACATGCAACGACGGACATTTTCAGCAGTATGATCTGAAATCCGCCAAAAATAAGACATTTGGAAATGAGTCCGGACCCCGTTCGTTTCTCACACTTGCTTCCCATTCATTGTCTGGAACTCCACTGCGGGCTCCACTTATTAATAATTGAATGTCATTTATCTTGAATGGTCCCCATTATCACCAGAGGTACTGGGCACTACAGTAGAGTTCTGAACATCATAAACACGTGAAGGGTGTAAGAGACACGAACAATAGAGAATCCGGACTCGTTGGGGTCTCCCAGCTGTGGGTCCCCTTCACTTTGTCTTTTGTGTGTTGTAGTTGCAGCTCACTCACAGTTTCCACAGCATAGGATCCGATTCCATCACAAAATTAAGCAGTGTGTGAAA
>BMK_Unigene_043630
CCCCCTTCAAGGTCCCCCGTCATTGTATTTTGATCGAGACCGTTGAGATTCAGAATTTAATTGAATAAGTTGGACGGCTGATAATAGTTGATGGGGTGGAATATTCATAGAAGAATAAATCTTAATGTACAAACACCTATCTATCAGTTGGGCTCTTCAACCATTAACACACGCATGTCACCTACATCTACACGTACAAGGCAGCTCATCAGAACCCGAGATTAGTCATGTTTGCTAACCCATTGTTTAAAACCGCATTCTGAGTTGCAACCATCTTGGTCAATTTGCACATCACAAGTCCCACCCGGTGCTCAGTCAGACTCCCTCGAGTTGCTGGGCCGATGGCCCGTGGCCCAGTGCCATGTCAATTCAAGTTTCTAAACTATGCATGAAACTGCTAACAGTAGAAAGGGTATTTTTTTTTTTTTTTGAACATGCTGCCAAGCTTTTGAACCCCATGAAGGATTTTAAACTGGATAATTGTAAGGGCTACAATGCTTTACATTATAACTTATAAGTTAGAACTTTCATCAGTAAGCCATTTTACCATATATGGTGACTAAGTGTGACGTTTCATGTGGGACTATAGGCTAGTCTCTGGAACTGGTAACTAGTTCATACCACAAAAGTGGACCTGAAAAATGTTAGGAAGCAATCAGAAAACTGAATAATGGAACCGCTACTAAATCTTGATTGAAAAACATAACATAAGGCTCCACATCTTTCTGATTCATATCACTTCAGAAAGAAAGCCAGATGAATCAGGAAAATGCGGCTTCCAGACAAATGATCTACTGCCTATGCAATTGTCATGCTTCATTATGGCGATTTTCCTATTGGGATTCATGCCTGTGAGACCAATGGGCAGGTCATTAATACTGAAAATATAAGCAGTGCTCTCAGATTAAAACGGAAAATATTTCATATTAATACCACTACATTTCAAATAAAGGTGTATCATCCAACAGTACATTTATCTACTTTTTTTTTTATTAGTTATACACATGGCACAATGCTGAAAAGGAAATCTACCTCAGTGGGTCACTCCACATCAACATTGCGAGCTTTCATGGGCTTCTTGTTGCTCTTTCTGGGCTTCTTCGATCAACTTTAAGATACCTTCTTTTTTGGTAATAAGGGTGTCTATCTTGGCATCAATCTTCTCTAGCTTTTGTTTCAGCTTCGAGATATCCATACTCTTGTCCTTTCCATCAAGCTTTCTCTTCTTCTCTCCCTTCTCCTTCTCCTTGAGGTCTTTCTTTTTCTTATTGTCATCAACATTGTCATCCTTTGATTTCTCCTTTTTATCTTTCTTCTTTTCCTTATCTTTATCGTCCTTAATCTTTTCCTTCACCTTATTTTCTTCCCCTGCCTTTCCTTTCTCCTCATCCTTCAGGTCCTCTCGTTCCAGTTTAATTTCACTTTTAGTCACTTCTTGAGCCGCCGCCTCCTTGACAGCGTCTTCTTTCTTCTCATCCTCTGGGACCTCTCCTTCTAGTTCAATCTCTCTTGTAGCCACTTCATACGCGGCCTTCTCCTTAACCGCGTGTTCTTCACTACCTTCTGTTTTCTTCGACTCTTTATCTTTGTACTTATCTTTCTTTATCTCCTCATCTTTGCCCATCTTCTTTTCCTTCAGATCTTCATCTTTTTCCTTCTTTTCTTTCTTCTTTTCCTTCACATCTACTTCATCCTTATCCTCCTTCTCTTTCTTCTTTTCTTTCGAATCCCCTCCATCTTTTTGCTTCTTCTCTTTCTTCTTATCTTTTGAATCTTCTTCACTCTTTTCCTTCAAGTCTTCTCCATCCTTTTCCTTCTTTTTCTTCTTCTTCTCTTTCTCTTCCTTTCCAACTTCATACTCTTCTCCCTCCAACTCTCCACCTTCATTTTCTGCCTTATTCTCTTTCTTCTTTTCTTTTGAATCTTCTTCACCCTTACCCTTTTTCTCTTTCTTTTCTTTTGGAACTTCATCATCCTCTTCCTTCGACTTTCCTTCGCCCTTCTTTTTCTTCTTTTCTTTATCTTTTTTGTTTTCCTCCCCAACTTCACTCTCTTTTTTCTCCGAGTCACCACTATATTTTCCCTTCTTCTCTTTCTTCTTTTCCTTGGAATCATTTTCATCATTTTCCTTCTTTCCCTTCATATCTTCTTCATCCTTCTCCTTCTTCTCTTTCTTCTTATTCTTTGGACCTTCTTCAGCTTTTTCTTTGCTTTTCTTCTCTTCTTCTCCCTCATCTGCATCATTCTCCTTTTGCTTCATCTTTCCTTTATCCTTCTTCTTCTTCTTGTCTTTTTCTTTGTTTTTCCCCTCTTCGACCTCACACTCTTTTCCCTCTGACTCATCACCTTTATCTTTCTTTTTTTTCTTTTCCTTTTCTTTGCTTTTTTCATTCAAGTCACTATCTGCACCCTCCTCCTCCATCTTCTCCTTCTCTTTTTGGTTCTCACCTGCATGGTCATCTTCCTTAGATTTCACCTTATCTTTCTCCTCAAATTCCATCTCTATTTTCTTTTCCATATCCACCTCGGGTTCTCTCTCTTTGATCTTAATTTTTAGATAAAGCTCCTCCTTTTGTACCTTTTCTCCTCCAATGACAGATTCAGATTTCCCTCGCATCAGCTGCTTTCGATGTGGGTTTCAAACGAAGATTTTCCAGAAACAAATCCAAAGATCTCTCTCTCCCCCTGTCTCGTTCCAAAGATCAGATAAAACACATAAAAGGCATGCAAGCAGGCCCTCCCTGGTTTGTAGAAAAACTCCACCCAATATATATAAACGAAGGAAGTTAGGTGGGCCCCACACCAAGAGAAGATCGTAACCGTTGATCTGGATCTTGAACTAGATTGTAAAAGAAATATAAATGAGAGATACTCTTTTTTGCTTGGGGAAGAAGGAAGGCACGCGGC
>BMK_Unigene_043631
AAATATAAAAGTTAATTGAGCTAGAAGAATCACAAATTAATTTAAATAAATCTATTCACGTACCTTTTCTAATCATTATTAATTATGTTATAACAAATTAAGATTTTTGACTTGGGTGGTGTGGGTAATGGTATCAATATCAATATCCTTCAAGATAATTGGATTGCTGGACTGGGAAAGCCGGACTTGGGCTTCAATTAAAATTTGGCACCTTCAATTCTCTCCCAAATCAACACGTCCTATATGATCCATGTGGACCGATTGGAGTGGAATCTACCCCTTTTTCACAACCTCAGGGATGAGTAGCTGCCTTGATCCAATCAATTCCCTAGGTAGGGACAGATACCAGGTGTTGGGCCAATGAGGAGGCCGGAAAATGCACTGCTAAAGCCATTTACAAAATTATCCAACCCAGATAACTTGTACCAAACCTGAAATGGAATCAGCTATGGAAGATTGATCTGCCATCCACAATTAAGTTGGGCCAATGTAGAAAACCTTACCTGACCTACTTCCTACGATGGATATTCTAGCTATCAGGGTGCCCCACATCATTGATAGATGTAGCCTTTGCAACCAAGCTACTGAAACCTAAAAATTAGTTGCAGGTTCACAAAACTGGTCTAGGACAAGCTTCCTCATTCCATGGCCAAGCCTTCACATTCCCCATAATTTCATCATTGGTTCCGATTTGAGTCTATGAGCTCTAGGTAAATTTGGAAGCCTTATACCCTCTCAACCTTGCTCTAATACCCTCCCCAAAGAGGCATGGATGTTTAGTCTGGAAAAGCAAATGGCTGGTATTGGTGGCATCATTTGGGGGTCCTCAAAGGGAGATTCTAGTAGTGTTTGCAAAGCAGACGTGCCCAGATGATCCCATCCTTATTGAGCTCCAAGCCTAAGTCAAAAGGAGTTCAAATCCTCTTATTGCAATGTTTTTTGTTACATTTTTCTAAGAATCAAGACCACGTTAAAAAAAAAAAAAAAGAAACTATTGATTAAGGGGCCAATCATTGATTTGAGGGGGTTTTCATATGTATGGGGAACATGGTCCCCGCCAGCCGCCCCACCCCCGCCCCCCTTCAAAGTCCGCCCGTCACTGTATTTTGATCGAGACCGTTGAG
>BMK_Unigene_043632
TCAATTGTACATGAGCAGGCATCTGCAGTAAAGAATATACCAATTCCAATTCACCATAATGTGGACGGTAGTCTGGTTCTTCAATCAACATATATTCTATATCAATATGCATTTATAACCGAACAGACTGTAATTAGATCCAACGATGCAATCAAGGTTTCAGTAATATTGCATTACAAACTCTCTAATCATATTCCACATTTCATCTCACTACCGCAAAAACACCTCAGATCAACTAGCTATCATGAACATAATCATCAAGACAATTTTTAAGCACTGAAATGGGAGAACAATCAAATCAAATGCAAACACTGAAAGAGTGAATGTGAGAATACACTCAACTGTTCATTAGAAAGCTGTTGTATAGAACATTTTTTGGAAAGTAAAACCACAATAATATAAATAAAGCCATAAAATTGAGATTGCAAAGACAATGCTTCGAAATCGATTGGTAAATGCATTATCTCTTGGGGGTGGTTTGACATTTTCAAATGATTTACAGAGGGAAATAAAAAGGTAAGTGCTGGGTCCCCCGCTGTAGCATAGGGATTAGAACCAGGAATAATGAGACAGAGAAAGAGACACCAACCCAGCCCATCCTTTGTCTCCATATACATGGGACCCATAACATCCAATCCACCCACAATTCTACAGAACCCACTGTTCCCATGTTTCACTAATGGGCCCCCCCTATCATTACAATATTTACGTGATACCAAAATGAATTTGTTATTTAGGTGGGGCCACCTTAAAGTTTGATTAGATTTTCAGTTAAAAGGACAGCTTGGTAATTCAGGAGTTCATTTTCTCATACAAGTAGCCAAAGTGAACAAGTTCAAACTTATAGAAACATTAAAATAAATATACAAGTAGTTTAAACGGGAAGAATTGCAAATTAGTCTATAGATATTTACTCAAATCTAGTTTTTTTTTTTTTTT
>BMK_Unigene_043633
GAGTATTTTATGGATTTTACAAGGTAACTTATTCATCTATATATTTAGAGCACATGACTAACTAATATGAGTATGGAGAAAGACTCTGAAATAACATAAACACATTGGTAAATCAAGTTTATGCATTCACATGATAATCAATATCTACACATTGCATTCAATTCCAAGGAAAAGTTCAAAGGCGTACTTCAGAAAAATATAAATGCAACAAATGATAATAAAAGGAGAAAATAAAATAGCATTTAACAACTTGAGAATTTTCAAAAGAAACACATTGTTATCATACAGGCTTCTATCACGATTCAAATGAAAAATGCCAAATGAAAAGAACTACAGTTGTGTAATTACATGTTTACTTAGAAATTAATATGAAATGGAGAAGCCTTGGGTTGTACTTCTGTACTTGGGCTGCACTTGGCCCTAGACTTTGATTGGGCCAGGCTTTTGGGCTGGGCATATTCAAAATTCAGATTTTCTCGCCCTAACCCAGATCATGTACACCCCTATAAAAGTGAATGAAAAAATGGGAATAAAGAAGTAACATCGATTAGTTGCCTAAGCATATGCACATCTTAGATGAGGCTAAATTGGAACCTAAAATGGGTAAACAACATGACATGCATATGTTATTCATACATTCAAATGCATATTTCAAGTATGCATGCAAGTTTGCGGCAAAAGGCTGAAGCAAGAAGACTTCCTTTAAAAAAAGGAAATTCAAGCTGTCTCTATCTCCTCTATCTATGTCCATTTGGTTGGTCTTAAAAAATAGAAGTGAAGATGATTGTTCTCCTCCATCTGAGGCCATTCATCAATCTTCATTTTCCATGATTTTTTTTCTAGGAGATTTAAGGTAGGTCATGTGCCACTTTCAAACAATCTTATCAGGAATATTATAAAGGAATAAGTAGGCATTTCCTGTCATTTTAAAGTGAAGTTCAACATGTTTTTAACTTTTCAGCTCCTTTGGATTTCTATATAAACTAAGATCCGTTACATTACCATAACAATCTCATGTTGCTTCCATATAGTGTAACCTTTGAGTTGTTCCCTCATCAGTTTTATGAGTTCCTCAAATGATTGCAGGCTTGTTGTGGACAGTGTATC
>BMK_Unigene_043634
GTTCGAATGCTTAACCTACATCCAAATTCAATGAAGCTATTGGGTTAAATCTGGGTCAAGGTCCAACTTGGTTTCAAGAAGAGGAGAGATGGAGAAAGAGAGAGGTTGTATTACATAGTAATACATTATATGCATACAGTAAATGTATTTGTATGTGTATCCGTATCAAAATGGCTGGAGATCTTGTGCAGATTGTCCATATGAGAAAGCCCAAGGGGCCCACATGATCAATCACATCCATGACAAACAATCCCCTCCCTCCTCTTCTTTCAACACAAACCTGTGACAGATCCCATTGGATTTACACCGATCTGAATGAACTAGGCCATTGAATCAAAGTCAAGCATTTTAACACTGTTTATTTGAGCGTCATAGATTAAGGGGTTAGGGCGATGCAGTTGACTTAAAATTTTATTGTATGGAGATGTTTTCACTTGGATCCTTCGATCCCCTACCTTGGCCATGATTGGTGAGTCCCACATGCTGTTTGGCATGGTCTGTACAAGACATCTTCACAGGAGCACCGCCCTATATAAACATAATTTTAAACATCCATCTCAGGTCTGCGTCCATGTGCTCAGAATTAATGGATGCAATGCCCACTGAATTATCTTCCAACATTGTGTTTAAACAGCAGTTCCTAATGTTGCTCAGCTGTTGCTCATCAACATTTTCCTATCCCCGGCCCTTGGTTATAGCTGGTAAGGATAATAAGACTGTCGAGTTCAAGTCCACAATCTCAAACGATGGTGTTGGGCTGTT
>BMK_Unigene_043635
ACACCACTCAACCATGAGTGCGTTCGCCATATTTATCCATGAACAGTTTTCTCACAATACCACTGCATACAATTTCATTGCAAAAATAATCCTTAAAGAACAATTCATTTCAGGCACTCCCACCACTTCTCACATAATGCTATAGGTTTCAGTTTCACAAAGTGGCAAATTCTAATTATCTGTTTAGAGAACCCACCACAAGAGATTCTACAGCTTGTAACGAAACAAAATGCACAGAAGTCCTATTTATGTGATTCTTTTGGAGGAAGATGACAAATATTCCATGCAACTTCAACCAATTACCAGCTCTGATTGAGGCAATAAGTATGCACTTGAAGACATCTCAAAAACTAAGTATGCACCTGAAGACATCTCAAAAACTCTAAAACACTACATATAAACATTGGTGGGAAAGAAACCAATATACAGGCTTTCCAGGAAAAATAGTCAGAAATTGCGACAGAAGGCTAATTGATTGTTGCCTGCTTGAAAAACACTAGTCATAAAAGATGAAGCAGTGGCTGCCAAGAAAGAAGTTGAGGTTTGGAAATAACAAATTACCAGAATTGGTAAAACATTTAAAAAAACTATATTGAGATTCTTATGTGAATGGCTACTCTATCAAAAATTCTCCCAAAAGAGCTAGTCATGAGAATCAGTATGAAACATAACGGAAGATTACCCTGCTAGAGAAATAGTGACATATGAGTCAATGGCAATATGAAGACAACAATTCCTACTGAGAATATTTTGCACAGGGACTCCTTGGCCTTGTACTGATTACAGTTATACTGAGGAAACTTTGTATAGATCAAAAAGTAAGGATCTTCTAAAGCAGCATTTATTGTCTAAAAAAAGGACATTTAGGCAGTTTAGAAAATTCTCTGATGAACATTACCCCTGCAAAATTAATAGGCATCTGGAAAGAAACAAAAACCACGAGTACAGGAGAGAGTTCATCTATAGGGCATTCATAAAATTTCATCAGCTAACCTTGAATTCTAATATATTAAGGCACACATTTGATCTTCTTTTTTTTCCAAATCATAATTCCTATATGCTTCCATCATTTTAGTTTAAAAGTTCATCCTCTCATATGGCTGAATGAATCCTTTTTAAAAAAAAAAAAAATGAACAATTCTTCAAACATTATAATCTTTCGCTTTGTATGTTCACTCTAACGATCACAACCAAAACATTAAACCCAACAAAACCTTCAACTAAAATGGAAATGGCAAGTGTGGTGGACCAATATGTGAGATGTCCACAGGGGAAAACCAAACCATTGAAAGGGTTCCTTCGGGAACGCCTGGGTTCCATGAAACTGTGGCCAACACAC
>BMK_Unigene_043636
CTGTTGCTGAGATGGGGATCTCTGCTGCTGATATTGTGGGGCAGAATGAAAGAATTGCCCTTGACTCTGATTAGACTGAGGAAATTGCCCTTGATTGTGATAGGGCTGAGAAAATTGCCCTTGATTTTGATAGGGCTGAGACTGAAAACCCGTAGAGCCAAGATTTTGGGATGGGGGAGGGTTCTCCCTCCACCGAAAATTAGGATGATCATTGTACCTGGGGTTGAAATTCTGAAATTGGTTAGATTGGAAAGAAGATTTCTGCTGGGGACTCACAGCATTGACATCATATGGAGGGTTACCATGGAGCAACTCCTTGATGGAAGGAATGGTAGGACAATTGTCTGTACCATGATCATTTTGTGAACAAATTGCACACAATTGATCCACTTGGGCAACTGATGTAGGAGTAATCTCACTAACTCTTTTCAGCTCTAGACCTTCTATCTGACGGGTAAGTTGAGCTATCCTAACACTCAAATCCTCCTTCTCACTCAAAGTAAATTTTCCTGCACTAGGAACACTAGGAAACACATTTGGAATAGTTCTATCATTAGGATTGGTAGTATCCCAAACCTGATACTGCTCTGCCAAACTCTCCAAATATGCATAAGCTTCATGCGGTTCCTTGGCACGGAAAGTACCATTGCACATCATATCAATGAACTGTTTATTTGTTGAACTCAATCCCTCATAAAAGATCGTAACCAACTCAGGGATAGTAAAACCATGATGAGGGACCAAGTTCAACGTCTCATGAAACCGATCCCAACATTGATGAAAAGACTCTCCCTCTTTTTCAGCAAAACTCTGGATATTCTTCTTTAACGCAATTGTTTTCTGATGAGGAAAGTACTTTTTATAAAACTCTCTTTGCAATTGATCCCATGTGGTGATTCGCACCGATCTCAGATTGTTCAACCAATTTTTGGCATTCCCCTTCAAAGAGAAAGGAAACAATCGAAGTTTGGCTGACTCTCTTTGAGTTGCAGGGCACATGGTCTCAATTATGGCATTGAACTCTTTGACATGCAAATAAGGCATTTCAGATGTCATTCCATGAAAATTGGGAATATGAGTCAAAACATTTGGTTTAACCTGATATGCATTTGCACCATGAGCTTCATCTACAATACAAGATGGAGCATCAGTCCACCTAGGAGTCAAATAATCATCCATTGTCCTAGGTGGTACAGCTTGATTATGTTGATGACGGGGGTCATTATTATTCTGTTGATTCGCCATTGATTCCAAAGTAGGATCGGGCAGATGCAGGTCAACAAAAATGTCAATTCCTGGCCAATCAAATATCGGAACTTCTTCAAGATCTATTCTGACCAATCTGTTGTGTATGTTCCTACGGTAATGAGAGGACATATACAACAATCAACCCCAATTATCAAAATAATCACCTAATTCTAATAGAAATAAAAACAAAAGAACAAGAAGAAATACTCACAAAGCTGTTTTACCTCAATTGCCGTTCCCCGGCAACGGCGCCAGAAATGCTTAGCTGTTTTCTGTGATGTTGGATTTGTCCTAAGCGGAGGACATGATTTGTCGCTGTGTAGCACTTCACTCTTGAAGAGGTCGAATCCACAGAGAACGGACTAGGGTTTCAGCTCTAGAGGACTTCTTTTGGTCGAGAGTGACCAACTTTTGTTCAATGGGTGTAATTAATTCTAAGCTAAGGACTGATTAAAACTGCAGAAAACTGAATGAAAATGTTATGATAAAGAGATGGCTCAACCTAGGGTTCAAACCACCTAGATTTTTTCAGGGTTTCATCTTCCTCTTCATTACGCAGATAAGAATTGAATCAATCCAATTCTCACCTGGAAGATTTCTTCGTGAAAATCAAATATCAATCTAAGTGAATAATTCCCAAAGAGATTCCCAGACATTCAATTCGATAATCTGAGAGTCATCGACCCAAGCACTAGTCGTATCATCTCAGATGAACACAATTAGTCAAAGGCTTAACATCTCAATTATGATTTCTTCAAGCAGAACATCAATGGAAATTATCTTTTATCATGAAAACATAATCAGGAAGAAGAACCCATACAAAACCCAGGGTGAATTCCCCTTAGGTTAAACAATCTGTAAATCTACCCCTCCATTAATGGAGAAGTCTTCAAACAGATTAAATGAAAGTAAGAAAACAGTAAGAACATAATTGAAAGATTACCTCTAATAAAACTTGAATTAATATGAAGGATTCTGTCTTAAAACAAGAACTGAATAAAATTGAATACCAATCTTCAATGGAAAACTACATCTACATTAATCTAAGGAAGGAAGAGAGAAAAAGGAAAGGAGGCTGCTGGGAAATTAACACAATTCCTAGATGGCCCTAATTTTCGAGTTATCATCCTTTATATAGGTTCCCACATCTTTAAATTACAAAACTGCCCCAAAAAAACTAAGTTCTGTCCAAACCCGAGTGTTCTACCGGTAGAACTACCGGTTTAACAGGTGAAATCCTCATGCCTGAACTTCTGCTGGAATATAAGCCCCTTCTACCGGTA
>BMK_Unigene_043637
TCAAGTGTCTGACACTAAAAAATTTGCACCAGTGTAAATAGCAATCAACCAAATCATCTCAGGAACAAACAACAAACATCATAGAGCTCTTGATGATTTCAAATACACATCCTCCACAGATCAAGAACAAAGTTCTAATGATCAGAAAGTACCCCACTTTATATCATGTCTAGTCATGTGGGATATAGAAACCAATTTATCTCTCAAGGTAATTTATTCCATCATTAGTTCATTAAACTATTGGTTACAGGTGGCATCAACAAATTAAATAAAGGGGAAAAAAGTATAAACAGAAGCTAAACAGCTGATCCGGAAGAAAACAGATAAAAAAAAAAAAAAGAAAATACAGTCACAAGTTGCTCCTCATATCTGGTGAACCCCAACAAAACAGCTAGTTCCCTCCTCTGTGCGGCTTTCTGAAGCTCAATTTTGGTGGGAGCGTTACAGGGAATCCAGGCCCTGTGGGAACTGGGGGAGTGATTTGTGATTGTCACTCTTCAAGCATTCTTTCTTCTCCAATTCAGTGGTTCTTAGCTCAGCCAATAAGACAGAAATGTTAGCTCTGAGGAGGGGGCTCTGGGAATCACAACGTAAGAACCTGTATCAGATCAAGGTGGAAGGAGACTACACTTGGGCTATTCAGTAGACTTCTCGTCAATATAAGGCCCTATGGCGCTTATCCAATATTGTGGATGAGGTGTTAGACGTTGCAAGACATATAGGAGCATCATTCTATCATGTCAAAAGATCAGCCAATAAGTTTGCTGATAAGCTTGCTAAGGAGGGCGGATAACAACAAAGTTTTGATTTGACTTTGATCCTCCTTGACAGCTCCCCTTTACTTCCTTGACAGCTCCCCTTTACTTTGTGCTTTCTTTAGTCTATAGTGTTGTTTTAGCTAGTCATGTACTGTTCTTTCATCTCCTTACTTTTCAGTCATCCTTGAGGTTCCCTTTTAAATCATTTTGGAGCTCCTCCGGAATCAGGCCACATAAGGTTAAAGCATTTGTTGAATGGCATCTTCCAACAAGACTTCAAGCGTGGATAACCATAAGTGCCAAAAATAAAAAAATTGCACTTAGTGATATTCATTATATAATTGTGGTCCATAGAGGAGTCCATTTATCAACTTTCTTTTCATAGCACTTTGACTCATGCATGGTGGTGTTCTTTCTATGTTCGGTGTGTCATCATTTCCTTTCCTTAGTTCTTATTGTACTCTTGTTGGAGTTTGGCTAGAGGTCATTTCCCATCCTTTCCAAAATAGAGAACAAAGTTTATGGAAAGTGCTAATATTGGTAATAGTAATTGCATGTGGAATATAAAATGAAAAGGAGAAGAGAATCCTTTTAGGGAAAGGTCTCTTGATAAGACCAATAATGGTAATGTATAAAACCTAGGATCCTTCAGTGCGGTTTAATTGTGGAGGAGTTTATAAGTTACTCCACAGATCTGGTAAGAGGATGGAAGGTAGTGATTCAAAGCCATGTACCACCTAGAAGAAAGGAGGCATGCAGAGTGTTGCTCAAACCTGGCTGGTAGAAGCTCCCCACAGATGGAAGTGCTATAGGAACATTAAAAGATTACAAAGGAAATTTATTTTTGACAGTTGTTGCCCTTAAAAGTATTAAATATTCTTCTAATAGAGTTGATGTTATTGAAATAAAGAGGAGGGTTAAGCTGTTTGTGAGTTCCTG
>BMK_Unigene_043638
GGGGGACCCAGGGCTACAGAAACCCTAACAAGAAGAAAATGTGAGGCTGTAACGGCGAACAGTTGACTCTTCTAAGATTTTGACCGTTGGATTAGAGATGCTTCCAGTGTTTGGTGTAAGATAGTGGGGGATCCATATCACTGCAAATTTCTCCAATCGGCCCAGGGAAGAAGCAAACCAAAACCATGTTTTCCTCCTCTTCTTCTGCAACTTTTCCCTCTCACCTTCCTCATACATTCTCTACACTTTCCAAAAGTCAAAAGTTATTCAGTTCACTCCCGTTCAAAAAACAAGCAACAACCCCCTTCATCCGTCTGAAGATTGGAGTGGGAGAACTTGCAGAACTTGCCCACAACAAGGCCCTGGTTGCAGCGGCTGTCTCTTCTGCAATTGGGCAGTTCTCCAAGCCTTTCACATCTGCTCTCTGCGGCACCGGTATCGATTTTAAGGCCACTTTTCGGTCCGGCGGGATGCCATCCACCCATTCAGCAGGGGTTGTGGCAGCTGCGACTTCTCTTGGTTTAGAAAGAGGATTCTCAGATTCGATTTTCGGCATGTCTGTTGTTTTTGCTGCCATTGTCATGTATGATGCTCAGGGGGTGAGAAAGGAAGTGGGCTACCATGCAAAGATACTAAATAGGATACTACTGAAGACCCGAGAAAGTGAAACACCATATAGGGAAGAGGATGATTTAATTGAATCCAATCAAAGAACATCCTCCTTAACTTCAGAGAGTCTTGCCCCCCTTCTTTCTCTGTCAGAGAAGGGGAGATCCTACAGACCAGATCCCATGCCACCTTCCACTCCTAATAGATCAGAGAGCATCACAAGCAGGGCAAGCACAAAATCCAATTCATTAGTTGATGGTGAAGACATGTTCAGGAAGGCAACATCAATTTCAGCTGTTGATCACGAAGAACTGTTGAGGAAGGCTTACGGCAGTTATTTTCCGCTGAAAGAGTATGTAGGGCACACAGAGATAGAGGTTCTTGTTGGTGCATTGTTAGGTTTTATTGTAAGTTTAGCTATTGACTTAATATTTTAATATTATCTCCAATTGTCCATGTATAATTCAGATGAAAATAAAAACAATCAATACATCCATTATGAAATGAAAATGAATGCGAAAGAAAGTTCTCTCTCTC
>BMK_Unigene_043639
CCACGGCCGATATATCGGCCGCTGCGTATTTTTTCATCCATGATTAATATCCATAAAGGCAGGTTGTCTCCAAATTATCCATCATTAAGGCTGATTTGGTCCTATGCCACGAGCTTTTGGTTAACTTGTATGCAATTTCTCCGGTGTATTGGGTGGTACAGTGGTTAAATCTTCTTTGAGATTTTGTATTATGTGACATTATGAAGTGAACAGTTTCGCATAGGCTTATGTATCAGATGTTATGTAGTGCATTTACCAGTTCAAAGATGCATATGGATTGTTTTAATTCCTGTTATCCATTATATGTTTTTATACCTGTCATTGCTTCATATACAGTATCGCTGTTTTTATTTGATTTCTTGTTGAGTTCTCATCGTCGAATCCTATACTTGTGTCAATGTCTTCTGTTTAATTGCTCATTTATTGTCACTAAATTACCAAGTTATTCGCCCATGGCTTTCATGTGGACCAATTTATGGAATTCGTGGATGCTAGATTCACTTTTAAACTGCATTCAGCTCCGATCTCATCTGACTTCGCAATTGGTTGCCTATCAAAAGAATGGAACTATAAAAGATGGCATCGTCGTCATCTCTTCTAAGTTCTAACTCAGTTGTCTGTCACAGTCTTGCTGTGCACTTTAGTGTGCAAGCGTATTATACAGTGTTGGAATTTTGCTCAAGTACTGCTCTAACAGAAACACATGTTACACTTTCTTTAACTTTGAATGTCTTGTTTGGTTGGATCAAACTGTTTAACGATCTCATACCATACCAAACACTTTTATCAGGATATCATCCGAGCCTCGGT
>BMK_Unigene_043640
GTCATCGTTTGAATGTTACCACTTACCAGAAAGATGTTAAAAATCAGTTCAATGTTAGCATTAGCATTTAGTACTCCACTCTGATTATGGGGGCCCAATACACATCCCATGAGTTGTGGTAATATATGGTTGATAATGGCATTGAGTTTCAAAATTTATGTCCATAGAGTCCCTAGCAAAATGATGTAGTAGAGTGGGAGAATGGACATCAAGGAGAAGCTGCTTGGTCTTTTTGGTTGGAAATGATGTTCCTATGATTTTCTTTTTTGAAGCTGTGCTAACTGCTGCTTATATGATTAATTGTCTTCCTTCTTAAGTGTCTACGGGAAAACTCTTATTGACAATTGAGATCCTTTCTCAATCTTTTCCATTTAACACTGATTTCATTTTATTTGTTTTGTCCATGTCCCTGGTCTAAAAAGAACAAATTGGGTCCTAGTATCATCAAGTGCATATTCTTTGGATTGTAAGGGTATCCATCCTCTATTTTCATGATATTCCTATTTCTTTGATTATTAAGGAATTGGAAGGAGTGGCTTCTTCTTCCCCCTCCCCACTCCTTAGTACGGTGAGGTGGTTTCCCACTCTGATTGGAATTCTTAAGTTTAGTTTTGATGGAAATGCTGTTGGGAATCCGGGATTAGCTGGTATTGTAGTTATCCATGACAATGCCTCTATGCATATTTTATCTTTTCAAGCCCGACAGGGTATTGTCTTGTAGATGAAGCAGGAATATTTGCGTTAAGTACTCGTCTTGGGGAACCTTTTTGGTTAAATTTCGGGCATCATGGTGGAAGGTGATTCATTAAGAGCTATATGATTGGCTTCTGGCGAATGTAAGCCTCCATGGAGATCAGCAAATATGGAGGAAGAGATTTGGAACTTATCTAGACATCTTGATGTTTCTTTCCACTGCATAAAGTGAAGTGCAAATTTCCAATGACTGACATCCTAGCAAAAGGAGGGGCTTAGACAATAGAGTTTGGCTTTCTTTGTCTTGACCTATTTTGCTGTTTCTCTTATTTCTGACGTTTTTGTATCTAGCTTGTAGTTTTTGGTGGCAATGTAGTATATCATTCCTATATTGTATCTCTTTTTCATTAATAGAAA
>BMK_Unigene_043641
CCTCACATGTTTTATTTATTTATAAAATAAAGTAAAATAGATATCAAATCAATGAAAAAAATTAATGATAAGGGACTTTTCGGTAAGGTGATGATACACGTGTTTAATTTTCATCGGGTAGAATAAGGTAAAGTGACACAATTAAGAAGTTAACAAGTGGTCAAGTAAACTTATCTTCTATGAGGTAAATTATTGGGTTTTGGTAAAGGGGGTTTCTATTGGCACCACAGTTTCATCTCTCCACACCACAAGGAATTTTTTTTTCCTTTCTAAACTACCCCCCTCCTCCTTTTAAAAAATTTAATTTGTTTGAACTTAAAATCATACACAAGATTCTAATTAAAGTGAAATTAGAGACACTGTTATAATTTATTGAGCACATGGTGGGCTGGGTGATAAAAAAGAAGAAAAATCAAATGATAGCCAGTGTTGGCATGCGGATAAGAGTACAAGACGGTTTTTCTTATTTCAGCCTCTTAAAAACTTTAACTGAAAGTGGAACTGATAGATGAGGCAAGTGGAAGTGTGCAACACCACTACATCATGTCTGACCTCGTGTGAACGATAAGGCCTGAAGTTATAACAAATAAATTGCAATTGTCAAAATCTGTTAAATCAGTTTTGTTTTGTTTTTGTTAAAATCAGTTAAAGTGCTGGATCTTAGTGGTTTCCACCTGTGAATTTCCTTTTATGGGGTTGAATGGTTTTGACCCATTCATGACCATTTGAAAGGTTCAGCTTTAACCAAACTGACCAACACACCTATCCAATTGAAATTAGTCCTGGTTAAATTTAGGGTTCCTTTTCCTTTCTGTTATCAAATCCTTTGGGCCCTATAATGAATGGGTTATCATATATCCCTAAATTATTGGAAAAAAAATATATTGCAAAAGAATTTTTAGCCACGCAACTAAGGACATGTTAAGAAAGTACAAAAACAATGAAAACTATGGTTGACTATCCTTGGACACACCCCAATTGGACGGCTGTGATTGCCCAGTGGAAAAAAAACTTTTGGATTTTATATTATTGTTGGAGGACTATAGTCTTTATGTTAGTTTTTATCACAATGAACTTACAAGGACTCACCATTATGGAAATTCATATTAGTCTTTATCACAATGGACTGCCAAGGACTACCATTATGGAAATTCATGCATCTCCAAAGGTTCAAGTCATACAATGAGTCTCATTGAGGATGAAGCCCTAAATGCAATATATGATCGAATGGATTATGGAAAACTTACAATATTTCACATGAATTGAAATTTCACATAAATTAGATTGGTATCAGGGATGACAATGGGTCGGGTTTGATACTAATAGGAGGGATATAGGATGAAAGGATTGTTTGACTGCAACTATTTCCATAATAAAAATCTTAGCTCTCATGAATTCTTGTTTATCCATCACACATTGGTGGATAAACATCATTTTGATATGGAGAATCTCCAAAACCAAGTAGTTTTTGTTATAATAATATATCCAAAAAAGTGCCTACAAA
>BMK_Unigene_043642
AGCCCTAGCTCGGCCCTCAAGGTTTCAGGCATTTCAAAATTGGGCTCAGCCCTACCCTGTGGCTTTAGGACAAGAATAAAGCCCTTGTTTTGTGGACTGGGCCGGGTCAGGCCCCTTTGTCCAAGGGCCGGATCGGCAGCCCTAGTAATAACCGATTGACCATATTATTGATTTTGGTAAAAAAAAATAGAGTATCTGAATAAGTACTTGCATGCTTTGATATCTGAATATTGTACCTGTCAATAACTGGTGGTTGCAAACTCCGCGCCTGTACTTTTCCAATCATCATTATGTCATCATCATCAAATGCCTTATCTCATGTACTTGGGGCTGGCTTTGTAAATTTTGACTTCCCATTCATCAATATTAAGTAAAACACATTTGAAAGGTTGGCAAGTTTTCATACTCAACTACTGATCTGATGTGATCTGCATCTTCCACCCGGCTTTACGACAGCCACATAATGAGGTGACATGGAAAGGGATGAAAAACTGGAAAACTAATATACTCTTTCTCCCATATATTTGCATTGATGGCCGACAATATGTGCTATAAAAGAACTTATCATTCATAGTTCACCTTTTTACATCTTTCCTCTGGAGTTATTGATTCTTAGTAGCAAAGGGCTAACACAACAAACAGTTACTCATTTCTCAGTCGAAGTGGATTACATTTTGTTCATCAACATCAACTTGTCAATAATCAATATGGATCATAAAAACCCTAGAGCACAATAGCGATTACTAAAATTCAGTATTCAGTAATAGAACGAAAAACATCAGCCGCAAGTGACACATATCTTCACCTAAAAAGTAACAAGTAACAACAATTATTAAAAACGAACTCCTATGTGTTCTACGCTGACAAACAGGCCTTAAGTGTTGTGTTTGCTTCCTTTCCATTTAAGTACAAGCGAAAATAACTGCTTTTTGGATATTTGAGAGGAGAATAGGCTTCCTTAAGATCTGATCTTAACAACAGCAGAAATTTGATCTCCAATCCAAACTGGAAGGGAACCACAAGTTACCCTAAAATGGGATATGGCTACATTTCTGCATAGGACTCGGTGAGATTTTTGCTATTTTAGAGTGCTGTTAAACGAAGTATCCACGTCACTTCTGTTTGAAGTGTTTCAAGTTATGTATTCTATTTATTTTTTTAGCAGCAATGCCTGATTGTTTAGGTAATTTCCCATGTACTCATTATTCATTTTGAACAGCCACTTCCACCGGAGGAGGAAA
>BMK_Unigene_043643
AAGATTTATTGATCCTGACAACAATTTGAGGAGACCTACCATGGATGGGGGATGCTCAGAAACTGTTTGCTGATTTAAGGAGTATACTTTTTCCCCTTTGGTGGGTGATAGGAAAGGAGTATTCTACCTATATTTAACATTATTCTACCTATATTTAACATGGGCTATCTTCCACCTTAAATCACCAGTTACTTTGTTGGCCACTGATTTAAGGTTAAGATATTTTACTTTGGCAGATTTTTCTCCCCACCTATCAACAATGGGGCCATAATACCAATGGGCGTCATGCATATTTATTCATCAATCATCTGTTATGTGAATCGCTCATGGTTATTAGAGATAAAAATTGCTAATGGTTATAATAACATGTAGAACTTGATCTCATGCTCACTCACACACGCATGTATCTAACCAGCTGAGATACAGCCGGGGGCAATTACTAATGGTTATTTGGAAAATGAGAATTTGCTGATTTGTGATTCTGGTAACTTTGTATGCAGGACTCTCCATGTGATCCATGTGTGGTTCATTGCTGCATGCACTCATGTGCTCTTTGTCAAGAACACCGCGAAATGAAGGGACACCTCTCTGATAATGCTGGCACGCCCATGAGCCCCCCTACTCTGCAGGATATGAACATGACCGGTAATCGAGAATCAGCAGCTGCTGGGAATGCGGTTGAAAAGTGAAAACACTAGTTAAGAGAGGTGGGATCGTGCGTGCACCCGGGGAAATAGTCTTATCGGGTAAAAATACCACGGGAATAACCACATCATCATCAGAAGGAAAAAAAAAACTAGAGTCCTGAAGAATCAGGTTGAGA
>BMK_Unigene_043644
GGGGCCGGTGAGGAGAGATCGAGAGATCTCCAAAACTCAAATACACACTTTCCATTTAAAAACCTGCTTACTTTCTTATTCTTTGCAGCTGATCAAACCCTAATTCAAGGGTTCTTGAAATCCTCATGAAATTAAGAATGTTTAAATCAATACCCGTCATGGGTTTTGGAGATTGACTTGGTTGCTTGAAAGTTGAAACCCTTTTAGGATCTTGGCATAAGAAGTGGATCGATTTTCTAAATCTCTCAAAAATCGTTCTGGGTCTTAAAGATCACGTTCTTGGTGTTCTGTTTTTGGTAGAATTTGAATCGGATTTCTATCTTGCAATGCTTCTCAGAAGCTCTTCGACTCCTATCTTAAACACATGGCTTCCACTCTCGAAAGATTCCTCTCCAGAACCGGATCTGATTCCTCCTTTGCCGCGAAATCAATCGATAGCCCATCTCTCTCGTTCGATGTCATTGACAGCATCACTGAATTCTCCATCTTTCAGCGACGAATCGATTGGAATATCATCTAAAAGACTCACAAGAGCTCTATCAGATACCGACCTTGGGGACCTTGTTCGGCCTCCTACAGTCTCAAAGAGGAAACCTTTTTCTCAAATTCCAAACGGGTTACCATCAATAGCAGTGAAAGAAGAAGAAGAAGGAGAAGAAGGAGGAGGAGGAAGAAGATGAAGGAGGTGATCCTCCACGTGTACGACGTGACGAACAGCGCCTCCGAAAAGACGAACAGCACCATCGTCCAGATCAACAGGATCTTCAAGGATGCCATCGGATTGGGAGGCATCTTCCACAGCGCCATCCAGGTGTACGGAGATGAGGAGTGGTCATTTGGATTCTGTGAAGTGGGCTCTGGAGTGTTTTGTTGTCCTCCTGGCAAAAATCCAATGTATACCTATCGTGAATCCATTGTCCTTGGAGAGACAAACTTTACAAACTACAAGGTTAATCAGATTTTGAGGGAACTTAGCAGAGAGTGGCCAGGGGACTCATATGACCTGTTATCAAAAAATTGCAATCATTTTTGCGACGACTTCTGTGAAAGACTTGGTGTGCCAAAACTTCCAGCTTGGGTTAATCGGTTCGCCAATGCTGGTGATGCTGCTTTGGAAGTTGCTGAGACGACAGCACTACGATGGAGACAAGCTAAGACAGAGATTGTATCCGCCAGCAAAGTTGCTTACCGATTCCTCTCAGGTGTAACCTCGAACTCAATGGCATCTCCAGTAGCCTCAAACTCACCGGTCTCTCCAGCAGCCTCGAACTCACCGGTTTCTCCCACAGCCTCTAACTCACTGGTCTCTCCAGATTCTCCAAACCATTCAGACAGAGGCTTCTCAAGGTTCCAAACCGCTTGGTTCAAGAATCTCATTTCTATTGGGTCCAGACCTTCTAGTTCAGATCATTCAGGGGAGACTGAAGAAACACTTCAGAAGCAACAACACAGACATATGGAACAACAGCAACATAGTTCTCAACATGAAATTCATGAGTGAAAATATAGGGTCCTGTGCCACCACAAATGTACAATTTGTTGATCTTCGCAATTATGTGCATGCAGAGCCTGTGTTTTGGTGATCTACACCGTTTCTCTGATGGGTTCTACTGTGGATTAAGATGTGACATAGATCTCCTGAATTGGTAGATCAGACTTTTCCATTGGTGGCCTACAAAATCTGCAGTGTATTAATATAATACAGCCAGGATCCACAAATCATTGGTAGATCAAACTTTTCCCTTGCAAGTCCCATCAGATTATCGAACATATGCCTTCATGCATAATATTGAGTTATCACAAGGTAATACATTTGCAATGGTGGAGGACTCTAATTCCTCTCTCTTAAACGGGGAACTGCTGTGGGCCTGTGGCAATGTTGTCTTGCTGTGAGTCAGAAAAAAAAAAAAAAAGAAAAAACCCTCTCCATAGCCAACGACATTCTATTGAGTTAAGACA
>BMK_Unigene_043645
ACGTGCATGCATATGAAAGATCGGTATGTTTCCTATTCATATTTGTACATGGCATCCCCCTACATATCTTAGACAAGGCTTTGATGATGATGGTGCTGATATGTTATGACATCATGCACTGACCTATTCGTTTGCCGGGGTTGGAAAAGTCGGCAGACTTTAATGGGGTTGTCTACAATCTTCTATCCGACTCTGCGTGAAATTGGACAGATTTAGCTGAGTCCTGTTTTCATTGAGTGAATTAGCCGAATCATCTTTGACAAAAGAAAATTAAAAATAAAAAATGGAATCCCTTATTGGAAACTAATTGGCCAAGCTGACTCATTCCTTTGCAGGAGGGAAATAAAGCGACTTTCTATATTCTTTCTCTAATTTTCTTAAATGGTTACTGAAATTTTATTTCATGAAACAAAACAACAAAAAAAATTGCTACGAGCAACAAAATGGAACAAAAAAGAAGTCAAAATCATAAAAACGATTTCTGAAGGTTACACATCAAAAATCAATTCAATGAGGTCACACATCCAATCGGCCAACCTATCCACCTCACAATTGGCCCAGTTACCATATAACTGAAGGAAAATCTTCAATGCTGCCACAAAGCACAGTTCCTCATCTTTGTCAGCCATCCCCCACAGATGGGCAAATGGTGTAGGCCTGCCTATTGGATAGCATGCTGCTTCTTCCTCAATGATATCCCATCCTCGCCAAAAGATTGAAGTGCTTAACAACCTACGGGCTTGGCTCCACATGTTTCATTATAATTACTAACAACCATTGAACCATAAAGCGTACCATTTTGTGTTAAGGTTAATCCGGTATCTTGCAGGAAGCTGGGAACCAACAATCTTGAATCCAATCTTGCTCTCATGATTATGTTTCTTTCCCTTCTAAAAATAGGCCTCATATTAAGTGATTAAGCCCAATGCTTCAGAAGTTTGGCCAACCTCTAAACCACACTAACTAAAATGGAACAGACCAGATAGAAGATTTAGTTGTCTGGATATTATTTAATAGATTAAAAGGTAATAAAAGTAAACCAGATTCTAGTTAATAAATATGACCAGTATTATTAGGAAAAACTATCTTAAAAAGCAAAGTAGAAGTAACTAATAAAGAGAAAAGTGTGTTAGGTAGTCAAATCAAGATTAGACGGGGACCAGCAGCACCTCAAGTTTGAGACCTGGATGGCTGTACATTGAAAACCCTAGGAGCTCAGCAAAGCA
>BMK_Unigene_043646
ATTTCTTAGTTTCTTATCTTAGTTTAGGCATAAAACAAAGAGTTCCTTCGAATTGCCGTCTTTTGCATGTTAATCATGGGAATTCAGAAGCCAGCGTGGTTGGAAGCACTCAACACACAGAAATTCTTTGTGGGGTGTTCAATTCATGAGAGCGCGAAGAAGAATGAGAAGAACATATGTTGCCTGGACTGTTGCACAAGCATATGTCCACACTGCTTGCCTTCGCATCGCTTCCACCGGCTAGTTCAAGTCCGCCGCTATGTTTATCATGACGTCGTTCGGCTCGAAGACATCGAGAGGCTAATAGATTGCTCTAATGTTCAGGCATATACAATTAATAGTGCCAAAGTGGTGTTCATCAAGAAGAGACCCCAAAGTAGGCAATTCAAGGGCTCCGGAAACTATTGCACTTCCTGCGACAGGTGCCTTCAGGAACCATATATTCACTGCTCCTTGGGATGCAAGGTGGACTTTTTATTGCAACACAAGAATGATCTCTCGCCCTACTTGAGGACATGTGATTCCATGCAACTCAGTCCAGATTTCCTCGTCCATCACGACATGGGTGACGACGATACCAACGACACTCTCCATTCGATGGTTGTCGATGATGACGACGCCATGGGCTCATCTTCAGGGTCCTCCGGCTCCGAGAACATGAGCCTAGTGTGCACCAATTTTGTTCGAAAGAAGAGAAGCGGGCTCTACATATGTGCAAGATTAGCTAGTAACATCTCAAATGAGGACATGGCTACAAGCATGAGCAGAAGAAAAGGCATTCCACATAGATCTCCTCTTTGCTAGATCTTCTTTGACTAATAACTCTTGATCTCCTCACTATTTTCTCTCTTAATTATCTTTCTCTTGTTCTTTTGCATCTACCTTCTTTATTTTTCTAAGTACATGGTCGAGGGTTTTGTCTTAATGGCATCACGTGATTTTCAATTCCAAGCTTTATTGTACATTTTCCAATGGCCATGGGTTTGAAGGAGGTCTCTCATACCAATTCAGTGGCTCGCACGTGCATGTTGGCTCGGTTTATAATAAGAGCTTTGATGTAACAGTCTGCTAATAGAGTTTTATCTTATCATGAAGCTCAACTACACATATCGGAGTGGGGCCGATAAATGGCTATATGCAAAGATATGTCCCTTTCGTTATTGAAATTGTAATGCAATGACTATATATTTCAATTTATGTTCTG
>BMK_Unigene_043647
AAAGAAAAAAGAAAAAAAAAAAAAGAGAAAAAAAAGGAAAGACACTTGTTCCACGTGCCATTAAAATCCCCAGCTGATGTGTGCGAAGTCCATTAAAATCTCTGTGCGAGGCGAAGGCAGACAGCATTTTCAAAGTTCCACACAGGACCTAACTTCATATCTCTGGCCCTCATTTAATTTAACTCTCTCTCTCCACCGTTTCTTTCTTTGCTCAATAGCCTAGGATCGAACTGTGACCACCATTGCCATACATTTTTGCCACAAATCATCCCCGCTCTTTTATATCATCGCCCTTCATGGACCAAACAATCCTCTCCAATTTATGTTCTAAATTTAATTCTCACTCAAATGCCACGAACTTGTAGACAGTTGTTATTCCAAAATGAAATGCATTCAACTCTGATAACTTTCTTTGTCGACCTTTCCAGTACAAAATGATATGGGGTCAGTCAAAATTATCTTTAGGCCCGTTACACCACATCAAATTGCTTACAGGAAATTTTCTTTACGTAAGCAATCAATCAGGTGTTACACATATTATACAATTGAAAAAAAAAAAACCGTACACTATACATCGAAGATAAATTCACATACCACTAATCGAACAAAAAGCAGATGACTTGTTCTCTGCAAGGAGCAAATGCCGAGTTGGCATCAAAGTGAACTGAGCGAAATGAAGTGATCCCATGCTTCCTGCAAGATTCCAAAGACTTTTTCGGCAGTGTGTTTTTGATATACTGGGGCACTCTTTTGCTGTAGCTTGTCGGGATGCAGACACAGTAAGGCTTTTTGATATGCTCTCTTCACAGAAATTCCTTCGATTATGTCAACAAGGGGAACTGGTTTCCATCCACTGTCTGGCCATAGAACATATTGTAGAGTTGCAAGCAGAGAGCGGATATTTCCTTCCTTTCCATGTGACCATTGCTGTATCTTAGCATCTGAAATTTGGATTTCATCTTGATTTGGATCAGTTTGTTGTTGCTTTTGCAATTCCTCAGGGAATTCTACCAAACAGTTTACATGGAGATCTTCACCATGGGATTCCTTTATACTTCCAAATGTATCCTTAGAACCTTCTTGCATTGTTTCAGAGCATGATTTTGAGATGCCATACAGTTCTGAGGAAGAATCATGAATTTTGTAACCACAGACGTTTGCATTAACACGTGCCATCCTTGTTTGTTTTGAAGATTGGTCTGCCACAGCGTGAGCATCTGCCAATATTTTGCTGTTGTGCCCATTTCTCAGAGTCTCTTTTTCATCTGTCTTTGGTGTAGAGAAGGATGCTAAGTCCTCTGTTTTAAATGCCCGCAAGTCTATCCTTCTAGAACTCCGACCTTTTGTATCACCATTGGACGTGAGCTTTGGAGAAGCTTCTTGATCGAAAATTTTGACGAATTCTTTGACCTTTCCTTTGACTCTAGTCACAGGCAACTTGCCTTCTGAATTTAGCATTGCTTCTTGTGCGCCAAGGCCAGTTGCTTGGGCATGGTTTAAGATGATTTTCCCACCAATCCGTTTTTTCACTTTACTACTGTCGTCAACATTTCCCACTGACAAATCATTAAGTTTTGGCAGGCCCATTTCCTCTATGGCTGGCTTTACCATCCCATTTCCTGGTTCATCAGAACTGTTACTTAGAGGGCATTCAAGGTTCAGTTTTGGGTGGCACTCTTCTTTTTCTATTTGCTTGCAAAAGCCTATGTGCTGCGAATCACCAGACCTACTGGGACACAATTTACCACTCCTTCCTAATTCTTCAGTAACATCACTGAGAAAAACATGAAGGGGCTTTGCTTCAGGTTTGGAAGGCATTGGTTCCTCAACTATGTCATCTTTCCTCAATGAACTGAGATCCTGAGATGAACTATTATCTTCAATATCATATTGGAATTGGGACGATGTACTCAATGTCGACATATTTTCATTAAGGGAAGACAAATTGACCCCTTGCAAAACTGGTGCAGGCAATCCACTAACTATACTCTCGTTCTTACCACGCTCTTTTGAGTTTGAGCGTTTACCTCCCTTAGAGGGCATCATTAATGTTACTCCTTTGCTCGCCCATTTGTATATGGAGAAGTGAAATTGACTGCTGTCACTGGAAACTACGGAAGAACTACGATCCTTGGAAAATTGGGATCCTGTTTTTTGACTAGTGGATTTAGTGTCATTTAATAACCCATCTCCGGCACTGGCAAATACATGGGATAAAGGGCTTTGGCGAAAAGAGGCTCGAGAATCATATCTTGAGCAATCTTGTCCTAGCTTCGTTTCGCTTGTTACTCTAACTGAACCAGTTCTTGGAGAAGGGAAAGCCAATGAGCTTGAAGCACCTTCCCTGTTTCTTGCTGGGCTACGACAAGGAGTACTGAATGTTGAATAATCAATCCCCTTTGCTAATTTTGAGGAGAGGCCAAGCAGAGGAGGTAGCGATGGACCTCCACTGAGCTGTTCCACTTTTGGTGGCAATGGGCGGGCTGGGCTTAAAGTCCGGGAAGCCGGCATTGAAGAGAATGGATCTCTAGGCGCTGTAGTGCTAACAGAATCTTCACCCCTGAAAATGTCATCAAAGAAATCGCTGCCCAGCTGCCTCCTACGGTTTGGGCTGTCCCCACCAAACACAGGCTTCTCACTGAGACCAGGCCATGACTTACGAACCGGTGGCGCCTCTTCTTCACCTCTAAGAGCTTCACCTCTAAGAGGCAACGAATTCACAGTTTCCCCAGTGCTATGGCGCTTCTCCATGATCGAACACCTAGGGGGTCCCCCAAACACATCGCTGAAATCCACATCCGAATTCCTTAACCGGAGCTTAGGAGAACAGCTAGGGTTCCCAAGCGATTTCTGAGAGCCATATCTCAAGAGAACCGGACCTCTAGAAGATCTCTCCATTTCTATTCAACAAGTTGTTGATCCAGATCAAGTCAATCAATCAACAGATTGCAGATCCGTCGCCAGTTTAACACAAGAATCCGAATCCGAACCATCTGTTCTCACAACCGTAAAGAGAATTCAAATCCAGAGTCATCAAAGAGAGAAAGGATATCTGAAACCAAAGAAACCGGAAGTATGTATCCGAATTCCGCACTTTTAATATGAATCCAAGCAGATCATCCAATCATCGATCTCCGATTCTCACTAAAAACCGAAATTCCTAAGCTGCAAGATGAATCTGCTACAATGAGAGGAAAACCAACCGATACGAACAGCGAATTCGGATTCAAACCTCAAATTTCTACTACAATGAACGCAAAAAGTAGAAGAAAAAACGCGATCCTAGCAAATCTGTTCATCTGATAGGCGATAGCTCCGATTCTTCAGAAATCCGAAACTTCTCAACGCAAACGGATCCAGCGAGTTCCGATTTGGCTGCGAGAGAGATCTAAGATGAGAAGAAGTGCGATTATTCGTCTAGAATGAGGGAAATGGAAGGGATCTTTGGATGGAAGAAGACGAGAAGCGTATTCAGGAAGAGTAGATTTGGGAACGATGAAGAAGAAGAAGAAGAAGA
>BMK_Unigene_043648
CACCACTGCAAAGCATCATTGGAGGTACAGTTGACTTGCTATTTTTTAGCTTCTGTCAGAAGCAAGGTTGTGTCTGTATGTCTCTATAAAGGTGTGGCTTGTTGGATGCCTCCCCAGCCAAATTAAGATCTATTATGTTTCACATAGGCCTGAAGCATTTAGCTGTGCAGCTTGTCCATAGAAAATGGCATCCCACCTAACATGGGTACTGGGCTATTGGCTATTGCTCAAGTGCAGTTAGGAAAACAGAACGCTACCGTGTGCTTGGAAAGGATGAATGATGGATACCTTTTTTTTCTTCTCTTTATTATTTTTATTTTATTTTTTGTGTGTGAATTGGGGGCTGGATATCTTTATTCCATTCAAGTTTTATATGAATTGTCCTTTAAGTGCTAACACAATCCAATGTGCTTAAAATAACCCTCTCCTTGATCTAGCGCTGGGAAAATTCTCTCTAGTAGAAGTAGGGCCCATGTGAAATTCAACTGTAAAACATGTGGTTCACTACTCTGTTTTTTCCTCTTTTTTTGGTATTTAATCATGCATGAAACACCTGATCAATCTGATGACAGGCTCTATTCTTTTGAAAAGAAATTTCTTAATGCTAAATGTGGGGAGTTAGTTATTTTGGGCGGTTTAGGTTACAGAAAGTGGGTCCCTTTCTCTGAG
>BMK_Unigene_043649
GTCTTTCTCGCTTCCACAGTTGCTGCATATGCACCCAGACAACAAAACTTGTAAAATATGCAAGACATTGGCAAACTCTGCTGCTGAACACAGACACTTGTAAGCACAGAAGAAAGTAGAAAACCAGGACAGGTACATGAGACCAACTATCCATTCAATTGAAGGGAATTCTAGCATCATCCATACCATTCTAGTGCGCAACAGTGAGCAGTTAGCACCATTCACCGTGCCACAGGCTCTTACCACTCTAATTTTGATTTAAACAATGTGTTTTACATGTGATCAGTCTGCCCGTGGCCCAACTGTAATTTTCTATTATAACAGTTTTGAAGAGCAAAAAATTCAATTTATTATTAAAAAAAATCTTGAATGGATAATTAAATTATGATTTATTATTAATTCATACAGTATCAACGTCTTTTTGGAGTATATTTACTTTATAACAAATTGAAATGATGCAGACATCTAAATACATACAAAAGAGTTTGGGCACACAATAGCATGCAATTTTTCATTTATAAATGGTAGCAACTATAGCAATGACACATCCAACAGGACCAGTACTCCAGCCGATTGAAGAATCCAGGAATCATAGGTGGCAAAATGATCCTCAATTATAGGGAATGAGGACAGCACATGCCAACATTATCTAAGTTCACTGTTCAAGCTCTAATCTGTTCCCCTTATTACCTTACGGACCTGGTTAATTTCAGGAATTTCTTACAGGAAGTTTACATGCCAGGCATTCCTGATTGGTGAAATTCTAAAATGCAGTCTTTTTGAGATGACATTTTTTACCTTCCAATTTTCAATTTTGAAATCCTGAATGCTATGTTGTATAGAAGGATTTGAGGAATTAAACTTGGAGAAAAAGCATTTGGGAAATTATGAATTATCCCCAACAGGAACTCTCCAACTTCCCCTAACCAAACAGGAATTAAGTCTCCCTTACCAGGTAGTCTAGCAGCCCACTCCACCATCATCCTCCAAGGCTCCAACACACATACATTACACCCAGGAATGCATAAACAGAACATAACAAAATAAAATAAAGCAAAAAATCTTTGTATAGTTAAGAAAACATGAATCATTGTACTTGGAATTGTATTTTTCAAATTATGAGTAAATTGACTCGAACCTGAAACTACTTGGTTGTGATAATAGACACCTTCTAAATGTGTTACAGGCTCTTGATGGTATTGTATTTTAAGAAGGTAAAATTTCATTATCAAGGACAATTTGATGGAAATGCCACAAGCATGACAAAGGAAATAGAACCAAAATGAACTTACTTTGCTAGTTCAGTTTATAGGATTGTAAAATGGGTCCATCAAGATTAGGGCCAGGTCTGGGCTGAGCAAGTGTACCAAACATGATGCGGGACAGACCAAGACCAAGCCCAAGTCAACTGGACCAATCCATTGACCCATAGGTCAACCTGCTCCATTGGGTTCAGCCTATAGGCCCAATCTAACCAAGACCTATAGTGCCATATTGCCATCCTTTCTATTTTCATTCATTATATTTCTATTTTTTTATTTTCTTGATCGATTAGGATTAATATTATCTAGTTTCCTATTTT
>BMK_Unigene_043650
GAGCAAGATTTGGCGGTGAGACAGCACGCACAAATACTCATATACAATGTCGATGTCTTGTCGTTTCAAGGTCCGTTTAGGACCAAACATTGGAAGCGCTATCAAAATTTGTGAAGACAGCCCATTCCTCTCCCTTTTCGCCGACCCATTGAGTGGGAAGCCAAACACAGGCCACCTGTGATTGAGCCTCATGCGCAAGTCCTCGTGGGACGTAACAGAACCTCGATAATGCCAATTGGAAGTGTTCGTGAGAGCGACTATGCCTTAGCTTGCGCGACTGCCTTGCGAACCTCGAATCGAGCCTGCTTCCTCAATCGCATGACCTTGAAGCGCTCGAAGTCGCTGAGTTGCTTCCTCCTCGCCAGCTTGTCCATCTTCTTCGCTGTGGAGCTTTCGGTCCACTTCTTGTCAATCTCGGACTCCTCCCACTTCTTCTTGAGCGCCACAGTTCCTGCCGTTCTTGGAAGCTTCTCCACGATGAGGCCAGTCAAGGTAACACTCGACAATGGTGCGGCATGGCGGGGAACGACAAGTTCTGACTTCGATGATGGGCCATCTACGAGCACTCGTTTGTGGTCGATGATCTCCGAAATAGCAGCGATCCTGCCTGTAAAGGGTCCGGTGCCGAAGAGGACAACACGGCCAATTTCGACCTGTCGCCAGTTGCTTGCAGTGACATCGATTTCAGCCATTGTGCCGGTGTGGAACGTCGTGATTGTCGAAATGTAAT
>BMK_Unigene_043651
GGAAACAGCAGAAAAAAACAAAGCCGGTTCGATCCGGCCCGGTCCACCACCACGACCACCACCACAACCACCAGTAGCAGCACCAATCACCACCATCTTCTTCAGAAAAAATGTCGATCGATATCCCTAACAATCCCATGAATCCCCAAAAACTCCTCGCGGCCATCGACATGGGCTCCAACTCCTTCAAGCTCTTCATCATCCGCGCCCTCCCCAACGGCCGCTTCGTCACCGTCGACCGCCTCAAAGACCCCGTCCTCCTCTCCCGCTCCCTCATCTCCACCTCCACCTCCGCCTCCCCCACCCAAACCCTCCTCCCCCTCCACTCCCAAACCCGCGCCCTCGCTTCCCTCCGCCACTTCTCCCTCATTATCCGCCACCACGGCATCTCCTCCCCCCCAACCGTCGTCGCCACCTCCGCCCTCCGCTCCGCCTCTAACCGCCAGGACCTCCTCTCCCGCATCCACGAAGAGCTAGGGTTTCACGTCGATGTCATCTCCGGCGAGGAAGAAGCCCGCCTCATCTACCTCGGCGTCCTCCAATTCCTCCCCGTCTTCTCCAAAACCACCCTCGCCGTCGACATCGGCGGCGGCTCCACCGAATTCGTGATCGGAAAGCAGGGCCAGGTAATCTTCGCCACCTCCCTTCAATTAGGGCATGTTTCGCTCACAGAGTCCTTCATCAAAGATGGCGAAATCGTAAATATGAAGAATCATATACGGAGGGTTATAATTGAATCTGGATTGGTCGAGAAGGTGAAGGAGATTGGATTTGACATTGCAGTTGGATGCTCCGGGACGATTCGATCCATTGAGAGGAGCGTTTTCCTTGGATTTGGGAATGAGCGGTCTGCCCGCGTCGGATTTGGGGAGGATTTTGGGAGGGGGTGGAGGTTTAGCAGGGAGGAATTGGGGGTGATTGTTGAGAGGTTGTTGTGTGGAGAGGAGGTGAGGAGAGTGGGGTTTTCGAAGAGGCGGGCGGAGTTTATTGTGGCGGGCGCGGTTCTGTTGTTGGAGATTTTTGAGGCTTTGGGCATTGGGGAGATGGAGGTGTCTGAGTATGCTTTGGGAGAAGGGATCATTGCGGAGATGCTGGCAAGGGATTGTGAAAGTTTTGACGTGATTGCGAATGCGAGATGGCGAACCGTGGTCAGGGTTGCGAGTAGATTCAATGATGAGAAGAGGATGAAATCGAACTTGCAGTGTGCTGGCATTGCCAAGGTTGTATATTTACTCTCTTGCATTTGAAACCAACCCCAATTGTAGCTGGCTTTGTTACTTGCAGATGGATGGCTATCCATTTCACTGTGTTTGGGGAGACATGGAAATTGTGATTTGCATTGCTGAGCTGCCTTCCCAAGCACATTGTGAATGTACTTATGGTCAATCCTGCCAAACTAATGATTTGGGTGACCCAACAAAGACCTTGGAACTTGATGATTTCTTAAAATAGCAGTGTTACATTCTAGGGAGGTCCTGAAAGCTTCTAAATGTTGATTTGGGACAGTGATGGACAAATGGAGAAAAGGATCCAAGATCCAAATACAATGCAGAATGGATGGCCATCTATTTGGCCGAAATATTATCTGCTAGTTGCAATTAGGGATACAGCAGAACACATTGTAACTTTTGTTAACCGCCACCATGTGATACTCTTTGGTTATCTCACCACTCGTCTTTGCAGGAGATTTTTGAAGGCCTAAAAAGATGTGAGGAATTCATTGATCACCAGAATAAATCTATGGTCTCCTTGGATGATAAAGATCTTGAATACCTTGAAGCTGCAATTTTGCTTCATTCTGTGGGACTAGTTATGGGTAAAAAGGGATACCATAAGCATTCATACCATATTATCAAGGTTTGGGATGTTTATTGTTCTATTTTTTTTTTTTAATTCTTGTACATATTATCTGATATAAGAAAACTGGAGTGACATCCTTCTTTGTGAAATGGGTTTATTACCCATGTGATCAATCACCATGTATGTTCATCTATTTTGCCTGCATGCTCATTTGTGATTGGCATATTTCTGGGGTGATAAGTTTTTTTAAAGGAGCACCTATACCTAACTATTGCTGTTCTCATTTTTATCTTTGAAGGATTCTCCAAAAGTCATATGTTAAATTTAGATACAGTCCTGATTGGCTAACTCATTGACAATATAAAACACCCGATAGCCTTCATCATTACTTTCATTAGCATTGGCCCCTGTAGTAAGAAATAAATCATCAATAAATGATATGAAGCATCTATTTTTAATAGCAGAAGGTATTGGAGTATAGCCTTAATCATGAGAATGCACCAATGCACATCAACTTAGTATAACTATGAGTAATAGGAAACATAGTGCTGCTGTGTTTTGCAAATTGGCAAGTATCACACTCAACCTTATTTACAAAATCTCAACACTTTTGGAACCTATATATTAGAACACCCAATGATGAGTGTCCCATACACAAATACCACAGTAAAACTTGGTCTTGGTGACCATGAACCTGAGGCAGATGGGGATCAATAAGAATCAGTTTTTTTTTTTTTTTGATTAATGCAGGGCCATGATGGCCATACACACCAGCCATGATGGCCATACACACCATGGCTTTGGTGGGAACATGGATTATGCATATAAAATTGAAGTGTCAGATATGATATGATACAAATACATTATGACTGTCTCGAAGTATCTGGGAGACATAGCAAAAGGGAGATACTGTTTATGTTCTCCAAGGCAATTGATGCGAAAGATTCTAATGAGGCTGAAATTAAGACCATTAGGAAAGCATTGCAGGTGTTTAAAGTGTCTTACTCAAGCCATCTCATAGGGGAGAGTGATTCCGCAGTTGCTGTCAGTTGGGTTGGGTGACGAAGCCTGAGGATAGTCCATTGAGATTTAACTACAGAGTGAGATAATGCATTTTTGCAATGTGATGGAGGTCAGATTCAAGCATGTGATGTGGGGAGCAAATGGCAGGGCAGAAATATAAGACCACATGTGTTTGCTAAAATGTTCACCTTTTAGATTACAATTTACAACCACCTCCCTCTATCAAGTGAATGGTGCTTGACAACTGAGTACTACCATTATTCCTTCACATATATAAAGGAAGACCACATGATTGTGCTAAAATTATCACTTTCCAAATTCCAATTGTAATTGGCTATGATAAGAATGGAGAAACAGAATTCATGTCGTTGACCCCAACATAGCTGGGACGAGAGTAAAACATATCAAAGCTTAGTTTCAAAGTTGAACCTAAAACTTCTTTTTCTATATGTACTACATATGACAACAATGACAAGGATGGCAGCATAATAAGAGCCCCTAAGAATTTACTTGTCGATATTTGCTCTCCAGA
>BMK_Unigene_043652
ATGACCCTTCAGCCAGTTAATACAGTAAGCATGAACTGTAATCTATGGTTTTAGTTGCATCATTGACAACAATTCAAAATTAACTGTTGAGCTGGAGACTTGCAGAATTGGTTTTCTTCCCTTGAGAATAAAATAATTTTTTGAAATTATATCATTGAAAAGAAATGTGTACCCTTTTTGGAGGATTTATTCATGAAAAACTAAACTGAAAATATCTTTTGAAATGATTTCATTTTTGGAAGTTTTATAACCTTTTGAAGTAATTATTTATCAAGTAGAGAGTCATAGTTGGACTCTTAGACTCTAACACGGTTCTTAGTTTCTGTAAATATTTTATCTTAAGATATTTAATTATAGTAGGAGCACAGTCAGAAGGTACTCATTGTTGCAATCACAAGGTTGTAGGTTCGAGTCATGTTTCCATTCAAAGTAAAAGATATCTAATTATAGTATGAATCCTAGTTGGTTATGGTAAGTTATATTAGAATTGGCGTTTCCTTCAAAGTTCTACTAGGATGGTTTTTGCAGTATAGAGTGAGAAATAGTTATAATAAATTTTTTAATGATCAACAATTACAGTAGTTAAATGAAATAATATATTTTTTTTCACTTTTAATTTCTTCTTCTTCGATGAGAATACCGGAGTAAGATTTTAGAAAATTGTCTCTCAAACAAGAACCAAAGATGCACACAATGGCTATCTTCTATGTCAATCTCCACTAACCTTAGTCTTAGTGCTTAGCATGATGCTTGAGATCGAAGTATACCTCTCGATATGGGAAGTGTATGTTGAACTCACAAGGTAAGCCGTAGTACCATGAGAAAACAAAGAACCAGTATCTATTTCCACTTTCTATTTCTCATGAGAAAAGAAAGCAAAAGTTGTGTCAATCAAAGGAAGTGAGGGAGAGAGAGGAGCAAAATAAACTTTTGTACTATTTTTGCAGATTGAAAAGAAAAAGAAGCTACATGCCTATATATATATGTATATGAGGAACACTAGAAAACGGCTGGGCATTTTCTCAGCTCTCGACGCCCCTTTCTCTCTTCCAATCAATTTGCTTACTTGGCACTTAGAATATAAAGACATTAACTCTTGTAATTATGGATTTGAGTTATACTCATAGGACAGGCATTTTTTTTATCCTTAACGGCTGTAATGCGTATAAATTCATTCAAAGTTTCAAACTCTTTGCTGGGAGAGAGAGAGAGGCAATCGTTGCATATTTTCTAGGATAATAGAAATTTGTGACACTCTTTGATGGACCCACTTACAAAATTCCAAACAGATCAAAATACATGACTCCCTCTCTTAAGGGCACTCACCAAATTTCACTCAATAGGAGGTTGGCCCACTATTAAATGATCACAACTTTTTTTCCAAAATTTATAATTTCATGTTGCCGAGAAATTCATGATGATAAATATCGAGTGTATTTTACCACCCTGGATTAGATTGATGATTATAAGAAGAAAACTTGATATTTTATAATCTCCTGGTGAGCCCAACTCCTATGGAAGTATTGGCCCACTATTTTGATTGGTTTTAATCTTTTATTTAAAGTGGGCCCCGCAAAAGGTCAATAATTTCTCACAAGTTTCAAAAGCAAAATACTTCATCTCATGGTGGGCATCTCATTAAATGCCCCTGTTAAAAAAAAAAAACTTGATATTCCTACTTTTAATCTCTATTTATCCTTGTACTGAATGTAGTTAAACAACAATAAATAAGGCTGATTTTTATTGTATGTTTGCATAGGGGCAAAAAGGCCCTTTTTTGGATT
>BMK_Unigene_043653
GCGGGAGGGACTTTTTTGGGCACTACAAACTATGAGGTCTTTTTTCGTGCGTGGGCCATTTAATGGGCTTTTTCCTGTAAAATCCTCTTGTGAAAAAGGCCAGACCCTAAAAACTGAATTTTTTTATTCCCGTGAGCCCCATTTGCACGATCCCCCATTCATCATGACTGGAAGGCCAAAAACGTAGACTCATTTTATGGAAAATAGTGTAGATGATAGGATTCCTAGGAGTTCTCCAAAAGTCGAATGCAATGACTCCTCCCCACAAAATTCCTCATTGAGGAAAGCTTGGTTCCAAGGAAGACGAAGGAATCCTCTAAGCAAAGGATTCTCGGGCCCAGGGATGGTGCCTAAACATGCCCTAAAAGAGGAGACAAGTTCCCATCCCTTCATTCAGTTCCTGTTGTAAGGTGATATTCGTTGGGGATGGGGCTGTCAAAGTCGAGTTCTAAGATGCCCAAATGCGGGAAGCAAACATACAACTCCATGCCTGAGGATCTAAGTTGCAAATGTGGAAAGAATTGTCCCAACTAACATTTCTAGACGTGTACAATCTTTAGGAGTTCAAAACAATACAAACATTGTATGAGGAAGATGTCTAATTCATTTAGAATAGTGGCAAAACACACAAAGTTCTAGATGCATTTGCAATTTAAAATCCTTCTATGGCTGCCTTAAGACCTGACATTTGCCAGTCAATGGCTGAAGTTCAAAAAGCTCCCGCACAACTGTTCGTGTGATATCCTAGGGCCGTCAAATATTGCACCATGCAACTTTCTACATCCATGGAGTATCGCAAAATTTTCCCTTCATTTGTAACTTTTTAGTCCCCTTTGTTGTACGAACAACTCTTCAAGAATTTCTTAAAACTTCAACTGTTGACAGAAAAACGTTAGGTCTTAGAGCAACTATACGGTCAAAATCCCTTCTTTTAATATTATTTGTTACATTTAGAAACAGTAAATATAGATGGGAAAGCTAGAAGAGAAACTTTCTTCTACTTGATATTTTTGCAATCACAAGCAGAGTTGTCAATTCCATTCCGTGACAGCCAATTCCGGCCGATACATGCCGGATTTGGCTTGGGGTGGCACAGAACACCACCTACAAAGTTTCCGGTCAAAATTCCAGCTGTTCTGGCAGATTCTGTCCGGGAGGACTGCCAGACTGGTGAAGAAGCAAGAATAAAAAAGAAAGAAGAATAATATAGTAAAAAAAGAAGATCATGATCATGAAGAAGAAAGAAGAAGAAAAGCAGCAAAAAATCAGTAGAGCAGTAGATTTCTGAATCTGAAAAGACAGAAAGAACGAAGAAGAAAAGCACCAATCACAGGCGAGCGGCACGAGATGACTTCCGGCAGCTTTCTTTCTCCTGTCTCTCAGATATTGACAGTTTTATTTTATTTTTTTAATGCCAAGTGCTCTGCTATCTGTTTTGAACAGCTCCAGCTGTCTTTCACCTCCCTTTTTTCCTTTTGTCTTTTCCTATCTCTCTCCTTCCAGCTCCAATACTTTTATTATGTCTTTTCCTGACTCTCTCCTTCGGGCACTTAAATGCTCATTTGTTTAAATGTTCTATATCTCACTATTTATCTTTTCCTAACTATCTCTCCTTCCATCACTTAAATGCCAATTTTTTTAAATGTTCTGTATCACCTTTTATTATTTGTCTTTTCCTGTCTCTCCTTCCAACACTTAAATACCATCGTCTAATACTCAGTGTATCTTAATATGACTTTGCAAAGAGTTTCAATTTACTTATAAAGGTAA
>BMK_Unigene_043654
GGAGCCTTCCAAGCCTGGAAGAGCTTTGGGAGGGACTTGGGAAAGACCCAGCAGCAATCAAACCGCCCAACCACCGAACTCCAAATGGACTGTGTAGTTTTGCAATTCAACATGAGGTGGTCCACAGATTCCTTGTCTCTTGGGCACATGGGCAGCCATTAATCATAATCCTCCCCCTCCTCCTTAGGTTATCGATAGAAAGAATTCTTTTCTTGAGAGCCAACCACCCGAAGATTACCACCCTTGGAGGAGCCTTCATCTTCCAAATGCTACACACTGCGCTTCTCTCCCTCGATCTGTTAGATATAGCCCAGAAGAAAGAAGAGATTGAGAAGGAGCCATCTTTTGAGGGAGTCCACACCCTTGCATCATTCCCTCTGTCCGGAATGAACATACCATTTAGAAGGTTAAGGAGCGAGATGAATTGGGATTCTTCTTGATCCTTTAAATTCCTCCTTAAGATAAGGCTCCAAACCACCTATCCACCGGCTCTTGACATATTTGATTTGACCTTGGCTTCCTTATCCATAGCACAGTTGAACAGATTCGGAAACTGGCACGCAATGTACTGTCTCCAACCCACCGATCTTTCCAAAAAAGAATCCTCTCCCCCGATCCGACTTGATATTTAATATTCTCCATGAGGAGCCTTTTTACCGAGAGGATTCCTTTCCACTTTGTTGTCGACTTTTTTGGGGCATCCTGGACATCCCATTAATTTCTCGAAAGACTGTATCTGCTATCCAACGCCTGTCTCCAAAGGCCATCCGATCCATCTCCTATCCTCCAAAACCACCAGCCCAAAAGGGCTTGATTCATCTGTCTCAAAGGTCTGATTCCCAAACCCCCTTCTTCCTTAGGTCTATAATTTGAATGCCAATCCACCAAATGGTACTTTTGAGGGCTGTTTCCATACTGTAAGAATTCTCTCTGCAACCTTTCTATTCTCTTAATACCCGAAGCCGGGCATTTGAAGAGGGATAAGTAATATTCTGGCAAATTCGACAAAACTGACCTGATAAGGGTGACCCTTCCTCCGATGGACAAGTAGTTAGTTTTCCAGGCAGACGACTTTCTCTCGACCCTTTCCACGACAGGGTTCCACATTGATTTAGTAGCTGACCTCAAGCACAAAGGCAATCCTAAATGCGAAGCAGACAAATCTCCCACCCTGCACTCCAAAATATCTGTATATTTGAGAAGCACAAACTTCTCAGTTGATTTCAAGAATCCACAAGACTGCTGTAGAGTGATTTTTTCTGCTCCTTAATGACCCATGATGCTACCCTGACTCCTTTTCCTGTGCCTTCTTCCACTATCCACCCTGCTGCTCTTAAATGCAGCCGTTCATTTTTGCCCTCTACAGCTCGCACTTTCACGTGCTTTGGGATTCCTCCTGTAGGAAGCACTTCTGGCGGAAAAGAGGACTGGTGATTGGCTTTCCAGACCACCCTTGGCCTCTCCTGTTCCCCTCTCGCACTTCTGTTGGAGCTGTACTGAGCGATGTTGGCCAGGATCTCCCTTCTGCTAACTCAACTGCCTTCTCTGCTTCTCTAAGAGTTTGAAATGTGACGAATGCAAAGCCTCTGTTGCTGTTGTTTCTCATTTCTACAGGGATGAAAACATCTGTTATTCTCCCTGCCCTTCAGAACATTGCTTCTAATTCATTTTTGCAAATCTGCTGTGGGAGATTGGAGACAGAGATTGAGATGGACTCGTCTGTGACTCTCCCGATCTGCAGAGGGAGAGGAACCCTGGCGGTGTCTGCTGGTCTTTTCCATACCACCATCCTGCTTTGCTTCACCTGTAGCATCTTCTTAACTACTGCTGCATATGAAAAACCTCTTTCCACCTCATGTAAGCTCCTAGATTTGGCTATTAATATCCCCTTGGCTACATCAGAACTCCTAGTGGTGATTGCTTTTCCCACAAAAAAACTGAGATCTTTTCATGTCCTCCGCACCTGACCT
>BMK_Unigene_043655
[truncated: 15,095,726 more chars]
