# Supplementary material for: Transcriptome Analysis of Litsea cubeba Floral Buds Reveals the Role of Hormones and Transcription Factors in the Differentiation Process
Source: G3 (Bethesda). 2018 Feb 27;8(4):1103–14. doi: 10.1534/g3.117.300481 (PMC5873901; doi:10.1534/g3.117.300481)
Supplement: Supplementary file 7 [file 1103FileS7.txt]

>BMK_Unigene_056099
CTCTTTTATTTGGATTGGTGATTGCATACATTCATAGAACATACTATAAGCTTTCTGTAATAAAGTAAGTGAAACTACCAGAGTAACTTTAATTTCTTCCAAATTTTTTCCTCTTCCCTGTTTTTTCTTTATAAAATAATCAGCAAAGAAAACTCCAAGCTCACTATATATGTAATATTCATCTCCCCTTAACCAATCCCATCATCGATTAATTTCACAAAACTAAGACAAAGGACAAGGTGATTTCTATATAAATTAGATAAAATAAAGTACTCTAATGAAATATATATATTTAAATCCAATGAAAACTAGATATTTACCCCATAACCAGAAAATTCAGACTCCTGTAATTTTTCATCATCATTTCTTTATTTATCATGATTTTGGATTATTTAAATGTATGCAGGGAACTATGGTTCGAGCTACTATGTTTGACAGCGATATTGATTTACTTGAAAACACGTTAACTGTATTGAAAAGCTACTATGTGTCAAATATCTCTGTCCGTCCAAGCAACCCAAGATACAAATTTGAAAATACAAAATATCAATGGTTCATAAATAGTCACTCTATCATTGAAGAAGTCATGAAAGAATATGAAGATATCAGTAGCAACATTTACAATTTTACTCCACTATCTGATATACACAAGCATGATTCAGAGGCAGAAATAGACATAATTGCTGTGGCTCTTGATATACTACCCCCAAAGAAAGTCAAATTAGAAACCTTGCCACTTCAACAAATTGTTCTAACAGACTCAGTGTATCTCACCTGCTTTCTTAATCATTTAAATCATCTACATTCTTAATAACTTTCTCTATTATCAATTACGAAATTCTGCCACTAATACCTTCCTTTTTTTATAATATTTAGTTTGACAACAATCCATTTATCTATGTGGAACAACTTTATGGCAAAGGAGATTGACGCTCTATCAACAACCCTGGATACAATGCCAATCATTCTTGTCACACGGACAAAGATCTTATATTATAATGGTATAAAAATAATAAATTTATTTACTATAACTATGAGAAATGAATACATTAACGTGGTTCTTTTCTTTCTTTTCTCAGGTATAGTCAGTCTAAATACAAGACATTCCTTAACACTAATCATCAACCCTGACATACCAATTGCCACCACATTACACACTTGGTAATTACAAATCATTTTTCAAACCACTTTTTCCTCTTTAATAAAACTAGATAAAAATATTACAATAAAATAAATTATTAATATCATAAATTATTTCTTGCTAGGTGTTCTAACCATGAGGCTAAGCTTATTGAACCACGAAAAAATATGTCTCAAGCAAGCCTTCCAACTACATCAACAACAAGAAGTACAAA
>BMK_Unigene_056100
GTTTTTTGTTTTTTGTTTTTTTTCCTGACCTCATAAACATTCCTCTGTTTTACATTCAATCCTGGCATTGTGTTGCAGTAATGAATCCATTCAGAGGCAGCAATCCATCCTGTTAAAACTTAATTAATTATTTTCCCAATTTTCAGTTTTTACAACTAAAGTGGAAGAACCAAATCCAGGAAATAGTAAAGCCAGCCCTTCCTTTTCAATGTTGTATAAAGAATTTCTTCCTTCCTCTTTTAAGGAGTGGTAAATGTGCACATGACCTTGTTAATTTGGAGTATCTTTCAATAAGAAATGGAGTTTTCTCAGCCTTGGTACTTTTTCTCCCCCCTTTTGTTGACCCTTGCTGAAGACCTCCTAATTTGCAAAATTCATTTTTTACTTAATTCTCGACCACGTATGCCTAACCAGAAAAATATTGCATGGATCAGATTGCAGTCTACAACCCATTTATTAGAAGTGACATACAAAGTCACTTGGAAAGCCAACTTCCAGGCTTCAGAGACAGCCTTGTCTTCCAAGGCCAAAAGTAAATTACATTCATTACTTACTACACAGAAGTTATACGCCTGATCCTGCCAAACGACGCCTTGATGCATTTGAAACAAACACTTGACCAAGCTTATCAGCCTCATGCATTAATGGCCTCTCTTCGAGTGGCTTATAATGCCGAAGCCAAACGCCAGTATACACCTGTTGAGGCCTCATGATCTTTGTATCAGGATCATCTAGTGACTCACGCCAATGTGATAAGTAGCCAGCCATACGAGGAATGGCAAACAGAACAGTAAAGAACTCCGTATGAAATCCCATTGCATTATAGATTAGACCGGAGTAGAAATCAACATTTGGATAAAGCTTCCGCTTAACAAAGTATTCATCTGATAATGCAGCTTTCTCAAGTGCTACAGCAACCTCAATAAGAGGATCCCGCCCAACAATGGAAAAGACTTCCTCCGCCAATTTACGTATGACCTTGGCACGGGGATCATAGTTTTTGTACACACGATGGCCAAAACCAGACATCTTTCGCTTCCTGTTTTTAACACCTTCAATGAAGTCCGGAATATTCTCGACAGTTCCGATCTCACGCAGCATTTTCAAGACAGCCTCATTTGCTCCTCCATGCAGAGGCCCATACAATGCTCCAACAGCTCCAGCAAGAGCAGTGTAGACATCCACACCACTAGAAGCAAGATGTCTTGCAGCAGCTGTTGAACAGTTCATCTCATGTTCAGCATGGAGTATGAAAAGAACATCCAGAACGCGAGCTAATCGAGGATTGGGTTGGTAGGACCTGTTGCTCAATGAATCCAACATATACAAGAAGTTCTCTGAATAAGAAAGTTTGCCTGAGGGAAGAACTGGGGGCCTTCCAGTCAGCCTCAAATAGGCAGCAGCTGCAATTGTTGTAGCCTTTCCAAGTATGCGCACTATTTGTTTGTCTCTTACTTGCTTTGACTTGTAAAGATCCTGGCCTCTGAGAGCGGGATTGGCATCTGGATAGAACACTGAGAGAGCGCTCATTGCACTGACAAGGACACCCATCGGGTGTGCATCATGAGGCATTGCTTGAATAATATCCAAAAGGCCCTGAGGAACAGCAGAATGTTGAGAAACTGCAAATTCCCATTCTGCTAATTGACTCTGAGTTGGTAAATTCCCATACATTAAAAGATAGGCCACTTCAAGAAATGAGCTACCCTCAGCCAACTCCTCAATAGGGTAGCCTCTGTACCTTAAAACCCCCTCATCACCATCAATATAACAAATCATTGATCGGACAGGGGCAGTGTTAAGATATCCTGGATCGTAGAGTTTAAGCCCTTTGTCATAATTTCCTGTCGTTATCTTCTTGAAATCGTTAGCTTTCACCGTTCCATCTTCTGACACCTGAATTTCGTAATTCTTCCCAGTTCTTCCATCGATTATCTTCAATGAGCCCTTCCGATTCCCTGGAGGCGGAGCGATCGCTTGTGCAGAGGTGGCGGAAGGCTCCAGAAGCGGCGGAGCTCCGCCGGCGGTTAGATGCGCAGAAAGAACGGATAATCTTGCACGAGCTAAAATGGACGGATCGATCGTCTCCATCGTCAGCGATGGTGTTGTTGAAATGCGATTGAGAGAACAGAAACCCTAGAAAATTTGCAGATTTCTGAAA
>BMK_Unigene_056101
AGGATTTTCATTTGGGTGGTGCGGGCAATGGTCAAATTAAGAATCCAAATAAGAAAATAATTTTATTTTTAAATATTATTAAAGAGTTTCTCGAATCTCTTGCACCAGCATAGCATTACTTAGGTCCGCCCCTGTGGACAACCATTAAATGGTCAATTAGGTTTTCTCTACTATGTCACCTCAAGATATGCTCCTTACACTGTCCATTTCACAATGGAAGCCATATATTTGAATCCACAGTGTCCAGTTTTGACTAGATAATCCTCTGTACTCTCAGATCCACTA
>BMK_Unigene_056102
AAAAGGCCTTGCAAATAGTGAAGACCTTGTTGCATTTCTCTCTCCATCTCTTCCAAAACCTTCCAATTGCTCTCTCTTTCTCTTTCTCTCTGCTTATTACTCACTCCAGTCGACATTCCTTCTCTTTTGCCTTGCAATGTCTGCTCCTTTTCTTCTCTCTTCCTCTACTCTCGCTTCTTCTCTTCCATTTCCTCTTCTCTTATATCTCCTCTTCTACTTCACAACCATCACCTAACACACCATCTCAACCACCCCACCATCGCAGAACCCAATCAAATCTTCATTTGGAACTCAAACTTGAAAACACATGTCGATTCTGGGCGGTTTGAGTGCGCTCTCGCACTCTACTCTCGAATGCGGCAAGTGGGTGTTCAACCCGATGTCTTCACCTTCCCAACAGTAAACAGAGCGATTTCGTGTCTTCAAGATGGAGGTAAGATTCATAGCCTTGCAATTCAAATGGGTTTTGCCTCAAATGTCTATTTCTGCAATACTTTGATTGGAATGTATGGGAGGTAAGATTCATAGCCTTGCAATTCAAATGGGTTTTGCCTCAAATGTCTATTTCTGCAATACTTTGATTGGAATGTATGGGAGGTGTGGGTGCGTTGATTATGCTCGCAGGGTGTTTGATGAAATGCCTCTTCGAGATGTAGTGTCTTGGACCTCAATGATTTCATGTTATGTTCGGGATGAAATGTTCACTGCCTGTTTTGGGTTGATTTATGAGATGCAAAGGGCGGAGATTGGACCCAATTCGGTGACGATTGTGACCATGATGCAAGCGTGTGGCATGGTGGGAAATGCTGTTTGTGGGAGGCAATTCCATGCTTATTCTATCAAGAGAGGTTTTGGGAATTATGAGCTGGTGGTGAAGAACTCCCTCTTGTCTATGTATGTCAAAACAGGTTGTTTTGACGATGCGGAGGCTTTGTTTAATAATGCAAATGAAAAGGACGCCGTATCATGGAATATCATGATTTCAGGGTATTCTGGAAAAGGAAACTTGTTGAAAGTTGCTGATAGTTTCAATGAAATGAGGCTTGAAGTGATGCCAAGCCTTGAAACATTGACATTGGTTATCTCTTCCTTTGCCAAGGCTGGAGAACTTCGCCATGGCCAAGGGATACATGCCTATTCCATAAAAAGTGGACTAGATGATGTGTTGTTGCAGACTTCACTAGTCGACTTTTATGCAAAGTGTGGGGAAATGGAAAAATCAGTTCGTTTGTTTGATGACCTTCCAGATAAGAACAGTGATTCATGGAGTGTTCTGATGTCTGGCCTCATTCAGAATGGCTATTTCAGAGAGGCGATTGAATTGTTTAGCAAAATGCAAATTGCAGATGTGAAACCCTCCATGTATACTTTAAGAAGTATCATTCTTGCGTATTCACATTTGGGTTCTTTGAAATTGGGCAAAGGAGCACATGCTTATATCATAAGAAAGGGTTTGTATGGCCACAAAGACAACACATCAATGGAAACCACAATTCTGAACATGTATGCAAAATGTGGCAGCATTTCTTCTGCGAGAACATGTTTTAAACAAATGGCTGTCAAAGATGTGATAGCATGGAGTTCGATGATTGAGGGATATGGCATTCATGGCCTCGGCTTGAAAGCTTTGGAGCTTTTTGAGCATATGCAGACGGAAGGAGTTGCACCAAACAGTGTCACCTTCCTAAGCGTGCTATCAGCTTGTAGTCATTCAGGACTCGTGAATGAAGGCTGCATAATTTTCAGCCGCATGAGCCAGGAATTTGGCATTATACCTACCTTAGATCACTACACATGCTTGGTAGATCTTCTTGGTCGATCGGGGAAGCTTCAAGAAGCTCTTACAATGATTGAAACAATGACAGCTAAGCCTGATAGTAGGATATGGGGTGCTCTGCTTGCTGCTTGCAGGACATATTCGGATAATGCACTTGGCATATATGTGGCTCAATCCCTTTTCGATATGGAGCCTGAGAATGCAGGTTATCATGTAGTGTTGAGCAATGTTCATGCGAGTGGTGGGAGGTGGAATGAAGCCGAAAATCTGAGGAATCTCATGACTGAGAAAGACTTAAAGAAGAAACCGGGGTGGAGTTGCATAGAAACAAAAGAAGGTTTTCATGGATTTGTTGCTGGAGACAGATCACACCCTCAAGCAGGGGAAATCTACTGGACTTTGGTATGTTTGAAAAGGAGCATAGAGGAAGTGGGATATGTATCACATTACTGATACTAATTAAAATTGGCGGGTTTCCGAGGTAAAGCCTAATTGCTTGAATAACTTGGCACATTTTTGTAGTTCCTATGAATAAATAGCTGCTTCCCTTTTGGTGATAGCTCATTTTTATTGTATTTTATTTATAGTTCCAGTGTACAAATAGCTACTTGACTCTGGGCAATCTCTTCTTTATATAGGTAGACAATTGCTCTTGATGTGTTAAAAGTGTATTCTTTGAAAGAAAATGCATTAATAACTGCTATCTTTAAACGTGATTCGTTAAA
>BMK_Unigene_056103
CTTCCAGGCTTGGAAGGCTCCAATCGGGGTTCCTAGAGGCAAAGAACTGTGGAGATTGACATTTCTTGCAGTCCTCTGCACAATCTGGAGGGAAAGGAACTCCAGATGCTTTGAAGGGGTTGAAACGAGTGATAGCAATTTGGTGGAGACTGGAGAAAACTAAGTTTTTAGTTGAAACGAGTGATAGCAACTTGGTGGAGAAAATTAAGTTTTTAGTTGCTCTTTGGGTGTCCATAAGTCCGTCTTTTAAAGGATACTCCACATAACAGATAATGTTACATTGGAAGGAGCTGGCATTTGCTTTGGAGGGCCATAGTAGTTTTGTATAAGGGCACTTTTTCCTTTTTCTTTCCTGGTTTCCTGTTTTAGCTTGTCAGTATACATCTCTTGTACTGCTTGATCAAAGCAACCATTCAAAAAAAAAATAATGAATATGGACCGGCAGTAGGTGTTCTTATTTTATGACATCCACCTATGGATCACCGTGATGCACGCATAGGAATGTGTTAACCTAAGAGTATGATGTCATGGATTCTCTAAACATCAACTACCCTCAGAAGCATCAATTAATAATTGGCCTAGACCGAACGATAGTTCGAATTGGGTTTAGGGCAAATAAGCAGTGTTTGGAATTCCATGGTATCATAGGGTTGTGTAGGGATAGAGCTGGCCAGCATGTGGAAAGTGATCCAAGACCTAGGTTTGCATGATCTGTGAATTAATGATAATGTTTAACGAAGTTAATTAAAAGGATCTCATGTCCCCATGTATAACTAATATGTATCTTATTATGATAACATATTTCCCCTATGTCCTGCGATAGGTATATTTCAAGTATATGATATTTTGAATATGCAATCTGTTAATTCTGGAAGTTAAATATGCCTACGGAATAACTTTTGTTAATTTCATCAACTGGTCTTTATATGTATTCTTTTGAATTTAAGGCGACACCACTTGGCTGTTTAAACTTAGCATAATGGGGAACTACTATGTAGAGGTTATATTCTCTTAAAACTATCTGCGGATTAGTTAGTTCCTCTGGAGGTGACCAATGGTCGCTTCGGTAACAAATTCTGCAGATTAGTTAATTCCACTGTTTTAATTATTTAATTAATCTTGATGTAGTAGTA
>BMK_Unigene_056104
GTTTGTGAAGACCATGCACCTTGTTCAGTTTGTTAATCATACCATCTCCAGACACAACTGATTTCATGTTGATGAACATATGGTAAACCAAGTTGCAATTAACAAAATATCAACAGTTTTAACAGTTTGGGCGGTACTTCACTTTAAACCGAATTCACTGAATCTACAATCAAGGACCAACTAGCAGAGCGAAGCTTTAAGCTGCCTTTCTTGTAATTCATACAGCCCTCGCGATAAAAATAAAAAATTAAAAATTAAAAAAGCAAAAAACAATTAAGAGTGGATTGATACCAGAGTACTGAACTGTAGAATTTATTCAGGCTTATTCAGGCTTGGTTCCTTCTTTTTGGGCGTACTACGTGGCAACATATGTTCACAGGGATATACACCACGGGTATTAGCCATCTGCAAATTTTAAGATCTGAAACATCAACAAATTAAAAGCCCATACAGAATCAGATGAAGGGACTACCATGCCAGAGACATTTTTTTTTGTGGCCGGCATGCTACAGCTTTCTAGTCGACCATGGAGGATATACGACAATAGTGTATGGATAAGGACTACAGGCTTAATTCAAGAGGCCGGAGGACCAGATCATCAGCATCTGACAAATCATCTGCATATAAATCTGTGCTCCTTTTCTTTTTGCGTGATACAGGTGAGAGGATGAATCTTGAGAAGCGGCTTAATGGGTCATGTAAACCTTCCATCTCATAATGTCCAAACCGCCAATCATTTTGGATAAATGGTCGCGGGACAGGTTGATCAAGCCCTCCTGCATACATATGCCCATGTTTGTCAACGGCTCTATAAAACGGACGTGTCTTTTGTTCTTTAGCAGCACTCTGGAGTTCATTCCATGCAAGTGCTCTGTCACGTTTTGTAACTTTACCCGTTGTCACCACCTTAGAAAATAAAAAGTACGACGGACGAGGAATCCGTGCAAGGCCATTGGCACGATCAACTGCAACAAGTCCAAACTTGGGACCATATCCATCTGCCCACTCCCAATTGTCTGATGTTGTCCAGAATAAGTAACCCAGCACAGGAACACCCATTTTTATTGCTGCATAAACAGCCAGCAAATGCTCTAATATGTATGGCCTTCTGATCAAGTCAGTCCCATCAGAAACACCATTTTCAGTAATGATAAAAGGTATTTTTAGGTGTTTATATCTTTCATGGAACTGAAGCAGCATGCGGTACAAGCCATCAGGATAAACACCACGTCCAGATTCACTGTATTCATCACTCTCCACAAGCTTCAAGCCAGCACCAGAGATCACTTCCTAATAAGAGACAATGAAGTCAAAACTCTATGTTAAGTTGTTAACTGATGCAAGGATTCAATGTCATCCTTTCCCCCTAGGAAAGGAATGTTTACTGGTATAAACCTGGCCATAATAGTTCATCCCTATAAAATCAAGCTTGTTGGAGATACTGTCTATGAAAGGGAACAGAGTCAACGAATTAGCGAGTGTAACAGCAGCAATGTCAAAAAGACCATACGGCCGCATAAAGGAGACGTGATGAGCTACTCCAACAATTGCTTTTGATATGTTTCCGTTACTTTGTTCATGGATATATTCAAAAGCCTTCAAATGGGCAACAGCTATCCAGTGCATGGCTTGGGTAAAAACACCAGTTGGTAGAGCAGAAGTTGCAACCTCAAGCATGTCAGGATTTCCTCCAGGCCAAGCACCAGCACAATAAGTAAGCATGCAGAAGACATGAGGCTCATTAAATGTTATCCAGTAGTCTACCAACTCTGATACACTGTCCACAACAAGCCTTGTAAAATCCATAAAATACTCAACAGTTTTCTCCAGCTTCCAACCTCCATATTCTCCAGCCCAAGGTGGAAGTGAATGATGAAACAAAGTCAGCATCACCTTCATTCCATATGAACGAACCCGTTGTATGATCCATTTATATCGCTCCAAAGCTGCATAATTAGCAATTTCCCTGACTCCATTTACTGGCTCCTTTGGTATGATCCTTGTCCAATCTATGCCCATCCGATAAACAGTGACACCGGTGTCTTTTGCCAGCTTCAATTCAGTATCAGGATCAGACCAAAATCGAAGTCTCTCTTCCGGGTGAGGAACATTATGCCAAGCAGCAATGTTATGACTGCATTCAGCAACTGTTGTTGGTTCTTCTTCCTCATTCATGTACTTCTCAAACCCTCTAACCATGGCCTCCATGGCTATCTTGACAGGTTTCCTCCTTTTCATCTTTCCAGGCTCTTTTGTGGGTGCAGGAGCCTGCTGAGAGCCACCATCACCAGTAGCAGAACCCATCAATGCATCTGCTTTTTGTGGGCTATGTGTCCGTTCTGAGTCATCACAGGGGCTCTCCTGTGCAAACTGAACCCAGGCATCATCAAGCTTGTCTTCGACATGAGCTGGTGCTGTTGCTAACCCAAAAAAGAACCCTTCCTCCTCTTTGGTGGGGTTGACGTTGAAGACGGCGAGTATGTCGGACGACTCATCGATCGGAGACTTGAACGGCCGGAGGTTCTTTCGCCAGAAGCGTGAGTAGGAGAAGGCATTGGCGGCTACGGTGACCGTGACTAAGATTCCGGCAAGTTTCGTCGCAGC
>BMK_Unigene_056105
TTTGATCTCAGTAATTCAGAGCATCTCTACGAGACGCTACGAATCCAAAGATTTATTTACAGGAGGTGCTAGTTGATATTGATGAAAGGTGTAGAAGCCGGCTGTATCCACGTTTCTCCTTGTTTATGCCTTCTATCAAAATCAAATCCAAGCTCTACTCGTACAATATTGCCGATTCGGTCCAGACACCTGCGTGCTTTTGCTGTGTATGGCGATACATTTAGACGTACTTGCACATCATGGCAACCATCAAGTCGAACAGACCAATGGCCTCAACGAAAGCGAAACCCAAAATAGCGTAAGAGAAGAGCTGGCCACGGAGGGATGGGTTGCGGGCCACAGCGGAAAGAAGGGCAGCGAAGACGAGACCGATACCAATACCGGCACCACCGAGACCGATGGCAGCGTTACCCATGCCGACGTTCTGGGAGACCTGGACGAGGGCGTTGGCCATCTCAGAGGAGTAGGCGCGGCGGCCGGTCATCTTGGCTGAGTTGAGGATGGTAGAGGTGCGCTTCATGGCGTTGAAGGCAGTGTTCTGGCGGGAAACAGCTGAGAAGGCACGGGAGACCTTAGCAGCCTGGAAAGCTGGACGAGCGACCTTGACGGAGCTCTGTGCGGCCATGCTGGCCATCTTTGGGGCAGCCATACGGAGAGAGGAAGCCATTGGTGATGATTTGAAGCTCTGAGGTGATGAGAGAAGAGTCTTCTGATGAGCTTTTCGATGTGTAGATGATGAAAAGTGCGGAGTACGATAGGAGCTCTGATGAGAGTAGTAGTCAAGTCACGAGCAGTGATGGGAGAGATAGGAGCACGACCGAGAAAATTCTGAGGATATCCGCTTGAGCTCGGGAATGCTCACAAGGAGCGTCCGGCTGGACAGGTGCCCCATCAGTCGTGTATGATT
>BMK_Unigene_056106
GTCTCAGCAAGGAAGCATTTGGGTATGTTGCTTTACTTTTTTGATCCCTTATTCTTGATTTTCAACTATGTGGACATGTTTGTTTTAGGTGAATAGAATTGTGTAACTGTACTTGAGTCTGTACAAATGGTGTGCTGTGGTTCATTGATCTGGATCATTGATTTGATGTACTAATCTTGAGCGGATCAACTTCCTTTGTCATGGCCCGCCTCCGTGTTGGCACGTGTGGGTCTTAGGGTGGCACACTTGCGGTTGACATAGGTATAATTTGCAAGTAAGATTGGGAGGATAATGCAATTGGAGAAAGGGTTAGGCAAAGGAAGGTATTGGGTTATGGGTACCTCTACATTTCCATTAAGAAGTGTCTGTAATTCCCTAGCTTGATTTCTGTGTATTAATTGATCACTATGCGATGAAAGAAGTAGATTGAAAATTACAATAAAAGCTAGAGAAGTGCAAGTGTAGGCAAGTAAAAAGCATGCAAAGAAGTGCATGATTCTTATCTTCGTTCATGTGAACATAAGTGCTAATGGGAGGTGGATTGTTTGGCTAAGAATTCTCCCGCCAATCTTTGATGATAAACCAAGATGATTTTTATCTTCTTTCTGTTGAGGCTTTGCTTTGTTCTTGGTTTGCTTTGTGTTTTGTGTTGGTAGCTATTGGTACAGTACTCTTGGACTGACTGTTTTAGTTCCTTTAACAAAATTCAGTCACTATGAAAAATAAAAAAGATGCATGCACTAGAAAATAAAATGAAGTAAAAGTTTGAGTCAAGGGATGCTTGGTAAGAATAATCGTAGTGGTTTTGGTACAAATTTCATATTTCATTGTCTTTGATCATCATTGAATGAGTTTTTGATGCATTGAATCTAAGTACATCTCTAATCTCTTTTCCAT
>BMK_Unigene_056107
GAATTCCTATGTATTCTATGCAAATGGACAGTCCCCTGGTGTCGAGGGGAAAAAATCAGTATACCAACTGCATGCTATTATGCTTAATGGCATATTTATATGGAGTGCACTTGCCATGTAGTTGAAATGTAAAGATATGGTGTAAGAAATTTCTGAATGATAATAACAGATGAGACTCGCTCATCATACCAGCCAATTAAATAACCACACTATGAGAAACTCCTTTATCAGAACATAATCATATAAATGAAGGCCGATGTCCTAAGCAGTCTATAGTATACAAATGCATCGGTGACTATCCAATGAAAACATAATCATATCAATATCAATAGATGGCAATACTCTAAATATTCAACAACATGCAAAAGTACAGTCATGTCAAGACATAATCATCTTGATAGATAGTGATACAACGTATCCACCAAATTTTGAAGTTGAAACTGGGAAATGACCATCACCTAGCTTTGACATTAATGCATGTATGTTTTCAGGGCATATTATTGTTGCAGTTAATTAGTAAAATAAAGAACCAACAGAGTAAATATTAAAATAAGGCAGCAATCACTTCAAGCTACTGTTGTCAACAAATCGGTCTAGATTGGTCACGATTGCAAATAAAAATTGAGATAGGTGGAAAAAAAAAAAGTGATACCAAATTAAGAAGTCAGAGGACAAACAAATAAATCAAGAATCTTACACACGATAAATCTGATACCAGCAAAACAATGCTGTCTCTGAATCGGTTAATGCTTTTTAACGCAAAACACAGAAGTCCATCCAAAATTAATCCTACATGTTGGCTTTTTCCTCATATATGTTAATTATCAAATTAGAATTTTGTTCACCAGAGCAGCTATGTACCATGGTGAGTCCATTTTCTGAAAAGAATTGCAAACGTCCATGCTAGGAAAGCAGGCATGTCAACACTTTAATAGCAAGAAGCTTCCATTTATCTTCTTTTAAGATTACAAGAGAATGTGCAAAGGAAATCAATTAAGGTGATGGATATGTTACAATCAAAGCAGAAGGCTACCCAACTGTTCCCATGACATTTTGTGTTGGATACAGTTTGCAGCTATACTTAGTTTGACTTTATACACACTCTAATTTATATACTAGCACAAAAACCCGTGTTAATCACGGGTATGCATGAAGATGTAGGATTCTATGTATGTTAGAAACGGAGAAGATGGGAGTCTATAAGTGAGGGAAGAATATTATTGGAAATTGGAGGGAGTATGTTAGCAATTGTAAAAACTTGAAAGTAACTTCCAATCAAAAAAGAAAGTACAGTCTAAATTGGATCCAAAACCTTCTAGCTTAATATATTATAATGGTGACCACCGTTGGTTACATATGATAGTCTCTTCTTTATGAGACTGGAAGAAAAAAAAAAATAGGAAAAATTCTTGCTGCCTAAAAAAGTTATATGAGGATGTAGTTCAATGAAAACAACAGGAGTCCTGCAGCTGAGAGGGTTGAACATGACAAGTCAGCTTCCAGTACGCAGGGCCCCACTCAGACAAGCAGAACTGCATTTATACAACCATCATTCTCTGGATTATTTGTAACTTGAGCATATTTCCCCCACACAACTTTCCCTGCTGGTGTAACAAGACCAAGCTCACTAACATTCACCTCAATAATGGTACCCTTTGTCACAACACCCAGAGAAGTGTACATCGTACCATTGGGATTTTTCTTTATTCCAATTATTTCTAAATTGAAAGTGCATTTCAAGTGTGGGTGTGTCACATGGGCCTTTGAGAAACGCAGGCCACTTGGCCGAATGAAGCGCTCATATTTTGGAGGTTTCCTGGTAAACCCTGGCCCTACAAATGTGACTTTGGTGACCATCCTTTTCCATTGCTTGGTTTTTCTTTTACCAGACCGTATCACACGGAACATTTCATCTTCAGCCACAGGTCTCACCTTGGGCAATGGAACCTCCCATTTACCAGCTTTCTCTTTCCTCTTTTGCTTGATAGTGTTGCTAAGAACCTTTGCTCGAGTTGTTGTTTCACGATCCAATAGGTAGGTAGGGATTGCTCCTTCATGAACATTATCATCAACCTTACGCCTAGTTGATGATTCCTCATGCACAGCAAGCGTTCTCTTCATTAAAGCTTTCTCCGCATAGCGTTTCTTTGCAAACATCTTCCCTTTAATACCAAGAGCCTTCTGAGCGAAGGCAGAACGCTTGTGGACTTCACGAGCCTCCTTCTTGCGCTTGCGCTCGAAGTGATCATGGCGGTAGCCATGCCGCTTCTGATGAAGCTCTATATAATCTCCTTGCGGCATGGTGACGTAGATGGAGGATCAAGATCTTCCTCCGTCTTCAGACTTCAGAGAAGCGAGAAGAGATTAGGAAAACTGCAGCTTCTGAGGTTTTGTAGCTTTCTAGGGTTTTAGGGTATATGACAGACCGAGCAGCAGCTAACTTAGGTCGCTTATATGATGTAAATATTTC
>BMK_Unigene_056108
CTCCATTACTATATACACATTGTCCTCATCTTCGTAGGCTTCATAAAATTGCGCAAGATTCTTATGTCCTGCTAGAGAACTCAATATTCTCACTTCTCTTCCAACATCCTCAATTGCAATGGCTGTCATCATCTTTGATTTTGGAATAACCTTCACTGCTACTTCTTGCCCTTTCAATTCCCCTTTCTTCGCCTTTGCAGAACAAGTAAAGCCAAAATGCCCATGTCCAATCTCTTCCCCAAGCTCATACTTAGTAAGGAACTGTTTTGAGAACCCAAAACTCTTATTCAATCCCAATTCATTGTCTTCAGGAATTGCGGCTTCATTTGGCTTGACAGAGCCATGCCTGCGGGCAAGCAGAGCCCTGATATGCTTGGCAGGCGATGGAGGCGGGAAGGGGCGCTTAAACAACCGTAAAGGAGTGGAAATCACACTTGAATTTGCGGGGGAATTCTTGAAAGCATTTGGAAGAGGACTGGGGCTGTAGAAGGGGAGCTTGGAAGGTTTTGTAGCGTCAGAATTCACTGCAGGCTCAATACTGCAGGGAATTGCAGGATTTTCTGTTTGGTTCTGGAGATTTCGAGTCTCCTTTCCATGACAGAGTCCCATTGAA
>BMK_Unigene_056109
GCAGAGTCAGCCCCATTTCTCTTCCTTTGAATAAGTATATGAGGTAAACCGTTTGGTAGCTTTCTCCAGAATACCTAAATGCACACTCTCGATCATCAAAATCTATTATCTTTCACTTAGTGTTTATTAAAACTATTTGACAAAACAATATCACCCCACCCCATGCTTAAAAAAAAAGGCAGCCGCTGATCCCTAGAGTTACAATATGCCGATGAATTGTTCTATAAGGGGGCTCACAAGACTTATTTCTTATAACATGATGAGAATTTACATCGCTACAATTATAACCCCACCCCCCCCTGTTTCATCTTTCTAAGAGTTTGTTTAGAACAGTCTTTCTAGAAGGGGCTTCCTCCACTTCTTCTTTCTCAGGTTTAATGGCTGTTTTCAATGCACAACGGATGATGGAGTTCACCTGTTTCCTCAGTCTAGCATTGTCCGTGAATATATCAGCCAACGTTTTTCTCACCTCATCATCAGTTACCATGGAATCATTGCCATTGATATCAGCATCACCATGCAGATCATTGCTCTGAGTGTTATCCGCAGCCGCAACTGCACTTTCATCATCTTGAGCCAGGAGCTGTGCCTCTGCAAGGAGCAGACCAATTCGGTTGTCAGATGTTGTCAAGAGATCCAAAGCATCCGACAATGAAGAAGGATCAACAGTAAATTTATCTTCCTCTTCTGCAAGAAAATTAACGCTACATTCCTGAAGCCGATTGCGAAGAATTTGACACTCACGCAGCAGCTTCATCCTTGCAGCTTTTGCTTGTTCCCTTCGTTGCTTATCCTTTTTAAGAATTCTCTCTAGTTCGGCCTTTTCCTTGAGAGATTGGTTTAGGTCTTGCTTCAATTCTATTTGAGCCTTCCTGAGTGATTTAACTTCTTTCACAAGAACCTTAATATCTGCTTTGGATTTCAGCTCCAATTCTTCCTTCCGCTTCTGCGCATTCTCAAGTTGTTCCCTTGTGACATCTAACTCTTGCAACAATGATTCCATCTCACCAATGGCTGAGATTTTTGCTGACTCGGCACGAACCTTTTCATCCTGTTCGCACTTGAGCTTTGAGTCCATCTCTAAACACTTCCTACGAAGTTCTTCCATATCCCACTGCATTTGAGTGACTCTTTCCCTTTCAAGTAAGATGGCTTGTTGTAAATTTTCTTTATTTTTCTGCTTAGTGCTTTCAAGCTCCACATCCAAATCTTTCACTTTCGTTGTGAGGTAATCTTTTACAGCTATTTCTTGATTCAGTCTTGCTATAAGATCCTCCATGTCTGTTTTTGCCGTAACAAGTCTTCTTTGCATGGTTGTAAGAACCCTACTCATTTTATTTCGCTGATCAAGGGGAAGAACTACATGCACATCATTCAAAAACTGAATCCCACTGCTAGCAAAAGCTTCCGTGGTACTTGGAGCCTCTGTGCCTCCAGCAAGGTCAACAGAGTTATCACCAAGAGAGTTCATCGCCCCTGTATTTGATAGGTCACTGCCTCTTATAGAACTCATATCGCTTCCAACACTCTCAGCAGAGTGTTTTCGAGTATGACCGGTAACCTTATCACGCTCTCGCTCTGACAGAAAACCCATCCTTTCCCTGGAGAGAAATGCATCCTCTGAAGCATTTCCGTTAAAAGAATCCTTACCCAAATATTTGTTCACATTTTCAGACTGTATCTTATTCCTTGGTATATCACCCATCTGCTCCAAAGCCAAGCCCCCCATAAAGAGACCATTGTCATCATCTGAAACACCATACTTCACAAGACTTTCTATTGGAACAGCCAACTCTTGATCAAACGATAGATCTTCCGTGCAAATTTCAGAACTATCCCCTCTTTGCCTTGGTGTTCCTAGGTCTGATGTCTCATATGCATTGTCACTACCATAATCAAGTGTGTTAAACAAAGTCTTCGATACATCCGATGAACTGGCAGCAACAACAGAAGCTCTTAAATTGGGATGCAGTGATGTCGAAGTTGTACTATCCCCACGACCAACATGAGGATTTGCATCAGGAATTTGCTGGTTTGCATCCTGAAATGATGACCTTGCAGCAGCTTCTAGCTCAAGGAAGGATGCCACTGGAACACTTCTGGACAGATCAATGTCAGAGAGTAGCTTGCTCATCCACTCCTCCAATGCATACCTTCTCTCTTCCACTAATAGCTGGCTGGAATTTATTCTTAATAAAGAGTGCTTTGGCGGAGCTGGAGGAATATTTTTCTTTGGAAACGCCTTCTTAAGAGCAGCAAATAGTTTCAAGAAGTCACTGAATCTTCTAAGTACTCCGCGGGCTGTAGTAATTCCCTCTGGTGATTGTAGACCAACCTGAACCCTGTAAAACACAATGGGGTTAACCATGCTTCCATTTGAAGCTCTTGATTCGGGTCGGATAACCCAAGACGGAATTGTAACACAGTAACTCCACCCAGTGCGAGGATCATGAGGCCAAACAGTATCTCTTCCATCCCATTTCTTGGGAGGAGGGCTCCAGTCCATGCCTAGAGGAAGAGGAGAGGTGCCGTCGTGGCGATGCTTTGGAGGGCTCCTTTTCAGCATCATCTCTGTATCAAGAAGAGAAATTAGGGTTCTTTTTATCGATCTTCCTGCTCCTCAATCTCTCTTCCTCTCTCCCTCGATCAAATCGATCGAATCGATTGAATCGATCCTCTTCTATTCGATTGTAGTTGTATGAATCGAATTAAAGATGGAATCGAGGAGAGAAAGGAATGGAATTGGAAGATGATCGATCGAAGGCGGTGTTGGAGATTTGGGTTTTCTGCAGCTGCATTTTTTCTTTTTGTCTCTCTCTCTCTCTCTGCTGTGTCTACTCGTCTGAGTCCGTGAGGCACATGTTAGAAGAGAGGAGATGCGCCGTGCGCACAGGTGCGCATGTTAGAGACGGGTGGCTGCTATGGGGTCCGATCGATGGATGCTTTTGCTGTGGCCTTTTTCTGTTTTGTGATAGCTGTGAAAAGTCTCTTCCCCAGCGACCGAAGAGAGAGAGAGAGTGAGAGACCCA
>BMK_Unigene_056110
AAATCATCTTTGCTTGATTTTTAAGCACCAGATGAAGATGTAATGAGTGTGTGATACTTTGTGGGTCACCAATTGTGTATATGGTCATGTTAACCTTTGTCTTGAGATTACCAAGAAGGCGTGTTTGGGAGTGAGGCCAATGGCCAAGGCATCATCCTACATGTGCAGTGCACCCCTGAGAACTTCTACAGGAGCTTTGAAGTTTTTACTGTAACTGTGTGAGACCTATGTAAACACCGATCTAATTAATAATCCAAATTCAAAGGGTTCAACAGGTATAGAACTTATCAGTCAGCACCGCCAATCACTTGTTGGGAATCCATAATTGCCCTGCTATAAATTGTTTCAACTGGGACAAACACAAAGTAGATCAGCACAAAGAAATTATTTTTTATCTTTACAAAACAAACAACTAAAAAATCTAGAACATGAGACTCCAAAATACTAAAAAAATAAAGAAAAACACAGATTTCACCTGCAAAAAGCTCGAATCTGCTGGAAGGTGAAAATCTAGCATGGACCCGGACTCACATCCAATCAATATTGAAATCCCACCAATTCAAAAAAAATAAAAACAAAAAAAAGGAACAGATTCTCCACACACGGCAGAGAAGGTCTCTCTACAGTCGCTCGAAGCCGTGAAGAGGGCAGGTTACTGGTGCATTGGAGAGAATTTAAAAGAGGGTTTTCCAAGGGTTGCTCGGAGAGGGACAATGAGGACTTCTGCTAATATGTGAACTTAAAAGTGGGCAAAGTTGTCATTTCAAAAGTTTGTAGGGGTAAACTTGGAAATAGAAGACGGAGATCCCTCTGCCGGCATCAGAAGCCGGCCTCCATTTGGATTCTCATCCCGTTGCCTCCTTTCTAGATCAGAGGCAAAATATCTGAATACCAATTCAATTAGAGATGTGATTTTATGTGTTCCAAATGGTCTAATGTCTAATTGGATTAGATTTAAGTAAAATAGACCCTCTAAGTAGACTTGCCAAATGGCACCTTAAAAAGCATGCAAGATATTGTCACTTGAGAAGATTTGAATAGAATGGATTTCCTTTTGATGGATTTTTTTTTCCCGGTCACAAAATAGCACGTATGTTTTCACATTATTAGTATAACCCTTTAAGCTGACCCCATATTGATAAGCCTTTGTCAATGATCCATATTGATAAGCCTTTGTCAATGATGGTGATGATTGAAATGATAATGTTAACCTTGTGAGAGCAGAACAAAGTCACAATCTGAACAAATCAAGTTTCTGAAGTGCTTGCCATATGATTTACAAATATGCGCTCATGTTGACCAAGGTAACCGGTTTCAGTTAGGATCCTTGAATGGTAAAATGTGAAATGGAGCCATACCAAATTGGGCTATGACCTGGAAGCTGTGGTTGGACCTGACCTGTTGTAGATTTACATTATATTCAATGCCTGAATATTTGCAATGTGTTAATTAACTCTTTCTTCAGCAGTTGGCAGTTGAGATCTCTGTTCTCTTGTTATATTATTTGTGCTTTTGCTATCATCACGATTACCAGTCTAATCTTTATTTTTGGCTTCTTATATTGAGAAATAATACATTAGAAAATGAAGGTTTGATGGCTTTTGGTCAGGTGCATTTGGGAGATACCCCT
>BMK_Unigene_056111
GTTTTTTTTTTTTTTTTGAGCTTCTACTGGGTTGGGTTAGGATCAGGTCAGACCTGAACTCAAGCCCAAACAATTGACTGTCACGTGGGAGAAAACCCCTTTTTTTTTACTGTTTCTGTAAGTTCGGGTTTTGGCTCAGGTTGGACCCAAACTTAGACCCAAGATATGTGGTGTTAGGGAAAACACGTGTGGAATGGTCTTTTATTTGTCTAGGGCTCTGTGTATGTAGATGGAATAAAAAGAAATCATTGAGACAAATGCCTTGTTGCGATGAAGGGAAAAACAAAGGGCTCTGGCAATTTCTCGTGAGGCTGCGACGATGGAGGTGCGCCGCTTGTCAACGATGGCTGCTGGTTGCTTGCAGGCAGAGTAGCTGCTAAACATGTAGATGACAAGCTGGAAGAGGATGGCTGCTGGGTAATTGCAGGCGGGGTTTCTGGTTTTGGGATCTCTACCGTCCAGATCTTCTTTCTGTTTCTTTCTTTCTGCTTCTCTCTTTGACCTTTCTACCTGCTTTTTTTATTTTTTTACTTCGGGATCTCAGGGTTCTGATTGGAGTTCAGATTGTCGGTTGGGTTGGATGGGGCACCGATAAGGAGATAGGTATCGGGATGGGGGAAGGGGTGTTGATGATGGGGGTTTGGATATGAGGTTAGGGTTTGGTGAAGAAGAGAGGATTT
>BMK_Unigene_056112
AAATGGCCCACTTTAGATTGATATATTTTTTAAATGATTTCATAAAATATTTAACAACACCAAACGTTACTATTAACTCGTGATGCGCCTTGATCATAGGCATTTTCTTTTTTGGTCCCTTGATTTTTTTCTTAAGTGGGCCTCTTAAATACTCAATAGTAAGTATCGTTCCAATCTTATCATCGATTAAATATAAGTGGGCCTTTGAAGAATTTTCCAGCAATTAAAAATCAGTGGGCCTCACTTTCCGGAACTCATCACGACCCCTCAATCCCTCATTCACAAAGGCAACATCGAAATGCCTTTATAAAGATAGTGTCCCGAGTTCTAACCCCTTAGGCCCTTTATCAAAACATACGAAAGAAAGTAACGAAGAAAAAAAAGAAGAAATGGAAGAAGACGTCGACATTTGACATTCCTAGCGCTCTTACAAGATTTTTGCAAAGAAATCCGACTTGGGCAGCAGTGACGACCTTTGGCGAGGGAGGAAATGCAGGTAGCTAGAGCAAGGATTCACACCTTTGCTTCGGCAGTGAACAAAATCAAAAGTAAATAGGGCAAGAGAAGATTTTGTGGTTGATATTTGCAGTTTGGAGTCCAATTTATAGATGGAATGAGATTTTGAAGCTTCTATGCTACTGAAGAAGATGGAACGAACAATTGCCTGAAAAAAGGTTGGGCCAGGAGAAGTGGATG
>BMK_Unigene_056113
TGCGTACTTGAGTTCACTTCGTATTATTGGAAAGATTAATAAGACTAATTAATCACTTTAAAAACCCTTCAATCCCTCTAAAAACCCTCTGCGATATCAAAGCAGACATGTAGAGAATTTTAGACATCCATAAAGCAACATGAGATATTTGATTTGGATTTCAAGGTGAAGATGTTATTAGCAATATTAACACTAAAAAAACGATATGTTTCTTTTCTTTAAAAAGTGAGATTACATAACCAGACGAAAACACTACTAATTTTTTGACAACCCACGATCCCAAAACCCTTCCTAAAACTAAAGCCCTCTCAAGCCCACAAATCAAAACCCTCCCCCACATTCATCAATCAACCCTCCACATTGACCTGAAAAACATCCTTCCTCTCATCTTCCTTCACTTTGGGAACCACAACCTTAAGAACTCCATTCTTCATCTCTGCCTTGATTTCATCTAACTTGTACAGCTCTGAAGGCAAATCGATTCGGCTGCTGTACCTCCTCCCACTCTCACGATCACTATCATCTCCAGACTCGTTGTCTCCTCCTCCTTTGATTATCAGCGTGTTCTGCTCAACAAACACCTTCACATCCTCCTTCCCAAGCCCAGGCATGTCCACCCTCAGATACAGAGCGTCATTGTCTTCCCTCACATCAAAACCCCTTCTCGACCCACCTCCCATTCCTCTAGACAAAGTTGCAAATGGGTTTTCCATCATCTGGTCCATCAGATTCAACACCTGGCTCAGGCTCCTCGATGGAAAGAAGGGGTCCAACACATCTGTTCATTAGAGAAAAATCTAATTAGAGTGAAAGAAAGAATAAAAAAATTAAAGCCTTTGGTTTCTATTCAATCACCTGAGACAATAGAGTCATCCCTTCCACCGCGACGAGAGATGAAGCGTTCAGAACGCCTATCAATGTCCAAGCTGTCGTCATGATCGCCTTGATCGCTCAATTGGACGTTTGTGTTGAATGATCGGATAGTGGAGGATGCAGGGGCGAGGGGTCTGAAAGGAGTGATGAGTCTTTGCATCAGGCTAGAAGAGAGGGCTTTTCGAGAAGCAAGCATGGCAGCCATGGTTTTGGATTTGGTTTTGGATTTCTAGCTTCTTCTGTTGAATGTATTGAAGATGGGGTTGTAGCAGAGCTTGCTTCTTATATAGAAGAAGGAATTCGAGGAACAGAGAGAGAAAAAAAAAATTAGTGTAGAAGATTCGAGAGGAGTTGAGAATGGAGAAGGTTCTGGAGACTGTACATAGGCGGTTCCAGACTTGCCAAGGCGGTCATCGCGATAAAAATATCTGTGGGGACCATATTCAAAGTTAT
>BMK_Unigene_056114
AGATGATGAACATATATAAGCTTTTACAAGTGTGAAGACTGGAATATCTAAAGGGGTCTTAACATCATGACAACCATGCAGCCATGGATGACACAGGGCCTGAGAAGCAGTCATTCTCCTGCGATAGTCTTTATTTAACAATTTCTTGACAAAGTCTTTTGCATCAGAAGATAATGAGGGCCAAGGTGCTTCCTCAAAGCTCGGTTCTGTCTTCAGGACAGCTCGAAAAATGCCTGATTCTGTCCGAGCCCAAAAGGGGCGGCTA
>BMK_Unigene_056115
GGACTTTTTTATAATATTGTATTTCTCACTTCAAGTTAAAATATGATGTGGTATGGTGAGTAGATATCTAAGGTCCCAAGCTTTTAGGAAGTATTACTTGTTTTCTCTTATTTCTACAATATTACACCTTTCTTCTTGCTTTCTCAATGCTACGTAGCTCGATCACACCACCTCTAATGCACCGACATGTCATTGGCCTACCACCGCAAACTTAACCTTGTAGGAAAGATGGACATGATTAGGTACACACCAATCATAGAGTGCTTCACAATTGTAGATGCCAGCGAGGCCAGGCAAACCAAACAAAACCGTAATATATATGCTGCTTTGGCATGCTAGGCTATGTTGGCAATGGCAGCGAGGCATACATACTACATTGTGGGAACATCCCTTGCTTTGATTCCAAGTCTCCTACTTGGAGGTTTCCTCTAAATAATCTCATCCTAGTTGAACAACTATAAAATAGTAACTTCTCATGGAAACTCTCCAAAAAAGAAAAAAGGAGAAAGGATATCCCATTTTCAGTCATTTATTTAATCTGCAGCAGTAATTATTAGTCATACAGTTTACACCAAATAACAATCTGACCCGCCAGTGGGAGATGGATCAAGATTGATTACATCTACAAAAATTCTTCAAATCTTCAGAAAACTCTTCATAGAAAATTATGATAACTTCCTCATTAGCAATTCATGCAATGTGGGAATACTGTACAGGGTATGAGAGAGCTGGAAAACCTTATAGATTGATCACATTTCTCTGTGTTCTTCTGTCGAAAGCCATGATGGAACATTATTCATAAGGTGGCTGTCCCCTGAGGTATAATGGGAAATATTTGTTCTGTAGGGTGTTAACGATTTCCCGCTCCTTGTTGATTCAAACTCATTCAAGCTCCATTTTGGAGCTGCATTCTCCGCAAGGACAGGTATGCCAAGAAGCGGTACCCAAAAACCATGGCGATCATGGCACTTACTTCTTTCAACCCATTATCTGGATGGATGCCATTAATTGAGGGAGTAATGTGGTCGTATTGCACCTTCAGGAGAAGCCTATAAGTATGGTAGTTGAACGAAATGTAGCGAATCCATGATATGAACACTGGAACTCTCTTCACAAAGAATCCTCCAGCCAACATGAAGGTCATGACAGTTACGGAAGCCAGTGTCGTTGCCTTCTTTACATCCATCATCAAAGCACCAATTGCCAGTCCAAGACCCTGCCATTAATGCATCAGCTTAACTGAAGACTTAAAAGGCTAGAATTACTTGCTCCTCTAATAATCTAGTAACTCATTATTACGTTTTCTAGTTTTACCTGAGCTGCGACAATACTGAGGAACACAATGAGCATGGTTAGGAAGAATGACGCAACACTTAGTCTCAATTGCGCCATGAAGTAGACAATAAGAAGAAATATTACAGGTAGAAAGAGATCGAGTGGAAGATCACTCGTAGTTCTAGCCAGGAAATAAGCACTTAGTCTATACATGTCAACTGCTCGCTCCTTAATTAACATTGCTCTTTCTTGAGGAAATGTGAAGATTGCAGTAAAAACTGGAAAGAAGCCCCAGAAGACAGCAATGAAGAACAGCAGCCCTGCCTGATCCTGCAGTCCGTTGAGGGTGGTGGAGTCAGAATGCCACCAGAGAAGGCCCAAAATAACAGCAGTAGAAATAACTTGAGTAATTCTCATCCAGCTTAGATAATCATGTCGCCTTTCTTTTAGTCCTCTCCAGAACAGAATTGAATATTGTTCCCACCAACTTGCTCCCCAGTCTCGCTTTGGTGATGAGACCTTTGTCTTTAAATCTTCAGCAATGGGGATTGGAACCAAAAGCTTCTTCTTCTCCTTGTCTGCAACTCGAGTCTCATATGCCTCCACCAGGTACTCATGCACAACGGTAGGAGATGGCTTCCCATTTCTTGTTTCAGCTTCTGAGTTCTCCATCTGCACTTTATCCTCCAATTCTGATGGTACAGAGACATCATTTACATTGCCGTTTGCAAGGTCCAGTAGGAACTCTGCAGGATTCATTGCAATGAGAGGAGAGCATCCGATTGATGAGAAATAAACCATTGCTTCTGATGCCTTCCCAAAGTAGAGCAAGCTTCCTTTGCCCAGAAGAATCAACTTATCAAACTTGTGGAATAGTCTACTAGATGGCTGATGGATTGTGGTCACAACTGTTTTTCCATCCTTAATACTTAATACGGACACCGTTTTGCCCTGCAATCAACTTTAGAATTAAGTACTTTCTTGTTATCAGAGATCATGAACAACAGGTCTAGAGATCATGACAACTATCTGTGTCCCTCAGCTATGTCATGTAACATTTGAACAATCCGGAGGGCCGTCGTGGAATCTAATCCAGATGTTGGTTCGTCAAGGAACAAGACAGAAGGGTTTATTATAATTTCATTGCCGATGCACACCCTTTTCCTTTCACCACCAGAAACTCCCCGCACAAATGATCCTCCGATCAAAGTGTCTTGGCACCTCTCTAGCCCGAGCTCAGAAATGACATCCATTGCTCTTTCTTCCTTTTGCTGCTTTGTTAGCGTCTTTGGAAGACGAAGAAGTGCCGCATATGTCAATGTCTCTTTCACAGTAAGATGTGGAAACAGAACATCATCCTGAGTCACAAATCCTATCCTGCGCTTTAGAGACTTCGAATATGGCTGGTCATTGTAGGTGATGGAGCCACCTGAGGTGGTGTCGGTGACCCTGCCACTGAGGAGATTAAGAAGAGTGGTTTTCCCACTACCGGAAGGCCCCATCAGTGCTAGTACTTCGCCAGGATCCGAAGAACCTGATATCCCATGCAATATATCCTTCTCAACTGTCCCCCTTACACTCTTGAGAATCACCTTGTATTTCACATCTGTAAACTTGAGATAAATCGGCAAAGTTGGCTCTGTAATGACCTTTCTGCGTGAGCCCGCTTCTATATCATCAACATTTTCTTCGTCGCTGAATCCCCTTAGGTCGGCAATTTCTTCAGGTGGCAAGGTGAAGCCGGTGAAGGAGAAGGAGAGGCCCAAGCTAGCGCTAGAAGCTCGGCTAAGAGCCGCGCTGCTGCTAACCTCATCTAGATCTAGCTTGAGCTGGCCGCTCCTCGACTTGCGTATATGGTGCTTGCTGGTGCGACCAGGCGACGCCCCTAGCCGCTTCCCGTGGCTCGGCTTTCTCGTCAGGCTCGAGCCGACCTCCACGTCAACATTCGCCGATTTCCTCGCCACTGTATCCAACTGGTCCGATTTTGTCCGCGATATTCCCGATGTTGGTGTTGTCATCGCGCTCCCTGTATCCATCTTTTTTTCCCTTCGGGATTTCAGTATCTTGGATTTCAGAAAGCTTGTATTGGAGGAGAACAAAGTCCCAAGAAAGAAGGAGATGACTAGCTCTTGTGGGAGCAAACGGCC
>BMK_Unigene_056116
TAAAAATAAAAATAAAAATAAAAAACAGAGGATCAAGTGCAGTAAATGGAATCAATGCAGGCAAGCTCATGCAAATCTTCAGTGAATGTCAGGTCACAAGAACATCATTCTAGAGACTGATTCAATGAAGTCAGTCGATTTCATGCTTATAAAGGTGAGGAAAAATTAGAAGTTCAACATCATGATAGATCCACTTCTTGATCTTGCCACATGCTTTCTATGAAAGAAACATCATCGCCAATAACATGGTGCACACCAGATTAGGAGGAACTCAACAAGCTTCAAGCCAGAGTTAAGACAGCATCGTTGATCCTTGTGCTTTTATGTGAGGTGTATTCAGTGAGCCAGACCATCAATCATGTGTGATCCCCCCATCAAAAGACCATTTATGGGTAGATAAATGACTGCACCATCAGCAGATTTCTCTGAGAGAGCATCTCTGACAATTTTTCATCATTGAAAATGTTAAAAGAATCTGTACTTCCTCCTATATGGCCATGTTAGTGAAATGTGCCATCATTCTCCCCTGCATCCCTTCGCTGCATTTTAAATGGAAAAACAAATGATAAGTCAACAGTCTCTGCATTCTACTAATATCCCGCATGCAATACAATTAAAGTAAATCAAGCAGAACATAATCTTGGCCAATGAAAGCATCAGCAGATCTATTAGCTCTGTATGATCTTTGACCCATGGATTTCATACCAACATCTGCCTCGACTTTTCAGTTTCTAAATGTGGGTCCATGATTTGGTGATGCAGATACTGACAGGCCCAATGATGAGATAAGATAGAAAACACCTTACAAGGACAACTATAGGTCCATGGTTCGGTGATCTAGATACGGACAGGCCCAATAAGGATATCTGACACACCTTAAAAGGATAGCCATCTAATATTTGGCCATTTTAACATATAAAGGGAATTACTGATTATTCTTTTATTAAGCATCCAGTCAATTGGCTACTTTTGAGGCATGGATGGGCCCATTGGCTCACCAGTCTATATTATGGAACCATAGACCCACTGCTACGGAATGGAGACACAGGATATTATGCAAATTCTTGGTTGAGGATCAAATCATTCCACTAGATTGATGTAACTTAAGAAAGGCGGAAACAAACCAGCTACATTTAAAATATCGATCACATGCACTGAAAGGATGCCAGTAACATAATCAAAGGACAGATACCGATAGAGAGGAAAATAATGCTTTCAGAAAAAAAAAAAAATGGTGAGATTTGATAAGAGACCTTTTGTGTCTTAGTTGATAAAGCAGATAATTCTTGTCAAACCAAGGAAGCTATCACTAGGGTCGTTCATGGGGCCAACCCAAGCTTTGCACAAGCACCTCTCACATTGTGCTGGATTTGAGCTGTGTTTTTGCTATGTAGATAGGCCTGTGCCTTATTTTCTAGCCCAGAATTAAATGCTCAATTCTTGGGCTGATGTGTGCTCAAAGGCCCAACTAGGTGGCATGGCCTAGCATGACATGTTTAACACAAAAACAATACTTTGTACATGGGCTGGGCATATACCTCAGGCCCATGAGATGGATTGGGTCATAGTGACATCATAAATCAAATCTGTTTGAACAGTTAAACAGGTTTGAAATGACCACCCACCCAATGCAATGGTTAAGGTTTTGTCTAGTTTTCCCCGTGATCGAATGAAGGAAATTTACTAAGAAAGGTCTCGTCCAGTTTTAGAACACTGTTTACAAGTGTGTCACCTCCATTGCAACTTCTGCAGCAAGATCTTTGGGGTTGTACAGCTTACCGCTCTTTTGCTTTTGTATGGTTGTATAACAATTGAAGCCTCAGAAGTGTTCTCAATGTTGAACAACCTTTGTTTCTCCATTTCAAACTCCTTTCTAGATTCCTTTCGAGTTCCTGCTTGCCAAACTCTGCCAAAATTAGGAAGCCAGCTGTCATCACAATTGTTAGCAGCAATCTCTCCTCTTTTCTCCCTTTCAAGCTCAATCCTTCTTTTTTCAGCCCATGCAGCTCCCACCCGTTTAGGGTTCAGCTTCCGAGACTTATGTAATTGATCTGAATGAGAAACAACATCATTCATGTGCAGATCCTTGGTCGCTCCAAGGTTTATCCCACTTTCCTCCCCCGTTTCCAACCAGGGAGGAGGAGCTCCAGAATGCACATTTGCAATAGGCTCTTCAGGCAATCGACCTATCTGAGTGAAACTCTGAAACACTAAGAAAAGGTGAAAAGGAATAAGAGGTGAACGACAATTTCATGTCAGTATAAATTTTTTTTAAGGAGGCAAAGAAAAGTAATATGAAATATGAGATGAATACCCTGGATATTACTCTCTCCAACATCTTTTTGTTGAACCCATGAGTCATTATGAAAAGAAGTAGCTGTGCTTCCTCTACTGTTGCTGAAGCATGCATGCTGGCTTTCCATGCAGACTGCATCATGTGCAAAGTAGTTGAAAAGCAAGGCAAACCACATTGCAGAGGACGCCATCTAATGAAAAACTAACCTGAAAGACTGGATATATATATATGACCCTCGTTATGGTAAAAAAAAAAATGCAGTTGTTCTCACCTGTATGATGACCGGCAGTGCTTTCTATAGTACTCATTCCTGGGACATCCATATTTCTATGGGTGCTCATTGACAAAGGAACGGCATCATATGGTACAGCAGCAGAGTTTGCAACTCGAGTAACCTCTGGATGAGATACCTGATAACTCTCATTCGTATTACATTGTAAAGGCATAACACTGTTTGAAAAGCTTGATTTAAAAGAGAAGTTTGAAGTTTTCTCAAAACTATCGGTAGTGACAGAATTAAGTTTATAGTGGATATCTTTTGCCGGCCCAGATAAATGTACAAAGGATCCTTCACTTGATGATGAAGCCGCATTCTTCAATGATTTGCAGTTCTTCTCCCACTTGTCAAGATCCGACTCAGAAACCCTAAACGAATCGACTCGATCCATTCCTCCACCATACATTCGCAAGAACTCCCTGACATTGTTCAAGTGCTCCGCGCCTGCCAGGTGTTTGATAGAATTCTCACAGGCGAAGGAGCTATGAAGCTCAGAGATGTTTGAGTCGCAGAAGACGCACCAGAGGCCGTTTTGAAGGGCGTGTTGAGGAGGAAGAGAGGAAGGGTTTTTGAGTAAGGATCGGAGTTCTGAGAGCTTGGAGAGGAAGCAGGAGAGGAAGGATGAGAGGGATTTCTTGTGGTTAGGGAAGTAGATGTGACCACGTCCTTGGTCGTGGTTGAGCTTACACACCTTGCAGAACTCGAACTGTCTCTTCTGCTTCTGCTTCTTTTTCTCCTTCTCCATGTTGTTGTTCATCTTCTTTCTCCTCGTTTCTTCTACTTTTGGATTTTCACTTCTGGACGGACGAGAGATGCGAAGGGGGACTGGGAAGCCGAAGAGAGAGCGCAGCGAGGGCCTTGGTTTAATAGTCTGA
>BMK_Unigene_056117
CTAGCGATTTTTACAACATTGGATGCATTAAGAGCAGGAGGAATGGAGGGCTGGATTGATAGAGTTCTTGTTTTGGAAGAAGGATGAGTAATATGGAGGCATGGGGCAAGGCCTGGCAAAAGGCTGCCTAAGAGAAGCATGGGGAAAATGAGAAGGCGTACGGCCAGGTCGACAAAAGGCGCATTTGTAAAGGCATGAGAAAGGGAGTTGAATGGGGTTGGGCGGATAAAGGGTCCATTGAGGCATGGGGTAATGATGAAGCATAGGGCTTGGCCGACAAGTCTGCTAAAGTATGTGATGAAAGGAAGAGGCATAGAGTTGTATCAATGGAAGACCCGTCAGGAATAGGCAATTAGGCATAGAGTTGAAGAGGCATAAGGTTGACCTAACTGTGAAGACCTGCTATGGGAGGCATTAGGGGGAATGGGATAGGCATAAGGCTATGTTGATAGATGAGGATCCACTAGGTGGGGCACTAGGGGAAATAGAACCATGACACTGGGCTGACGGAGGACCTGGCTGCTGGGCTGACGGAGGACCTGGCTGGTGAGGCATAAGGGAAAATCAGCATGAGAAGCCATTAGGGAAATAGGAGAATGTTGAGCAAGCAAGGTAGAAGCTATGATGCACAGATACTTTATAATGGGCAACGTATCGTGTTGTAT
>BMK_Unigene_056118
CATTTTTTTTTTTGCAGAGCTCAAATATGCTTGTATTCTTCATAGGGATTCAATTCAGATTCAAATGCTTAAGGCACATATAATACATTTTTTTTTTTGCCACCATCATTACATAAAACTTTAATTCCGGTGAGCAGGGACACAATTATTTCATTTAACCCAACTTTGCTTCAGATCAGAAACACCTGACTGCACAAAAAACGAGAGACTCAATTTCATCAGCCAGTCTTGCTCTTTACTGCATAAGAAGCCTTTGCTCTTCCTTCTTAATGGGTGCTTGAGAAATGATGAGTGAGTTGCCAAGCTGCTCATGGGTGATCAGTAAGACAGTCTGCAATAATACTTGCTACTAGTAGAGGCTGTTGATTTCAGTCATCAGAGTCTATCTCGCGAAACGGTAGTGGGACCGTCTTAACTGCTCGGAATTTGCCCACATTGTTCAGGTGTTCATTCTCCAACCTGTAGAAATTCCAATGACCACGTCGGATTATCTCTAGAGAGGCCAATAGAAAGTCAAGGCATCGATACTCAACCTTTCCGACGTTTAAGCGCATCACAGTTTCAACCCAAGCGAGTCTCAGGACCAAATTCAGAGCTATAGATGCATAGTAAATGTTGTTGTTCTTTAGAATCAGCTCATCTCTAAGCCATGGGTTTTTGGATTTTGGATTGAGAAGTCCCCAATCCTTGACAAAATCCCAATACAACTGATAAACAGTAGCCACAGAGGAAGTGACTATGACCATGGCCAGCCACAGAGGAGTAGGTTGCATCGCGAAGGTCAGTCTGGCACCTGCTGCCAGCATTGCGGAGACATATTTTCCCATGTTGGCCAAGTGGTTGGTGTCCCCTTCATCGAACCATCTCCTTGCACACTGCATTGCACGCCAATAATAAGGCAAAAATGAGATGACATAAGCAAGTTCCCTGTATAGTTTGCTACGACTGCAGGTCTCATAATGGTGAGTTTTGAAACTTCCAGCCATAAAATAGCAGGCCGTGAACTCCATGTGCCTCAGCAATGGAATCTGGCTAGTTAGCTGGTCAGCCATGAAAGAATCTACCATTAATACCTGGTAAAATGGTGAGAATATTATTTTCTGTATCAAGCGCAGGAAACTGTATCGGGTTGATTGGTAGAAAATGTTGAAAGGACAAATGAGCAAGCCTGACCACAACAGGAAGAGGAGTCCAGGGATGGCGTCAATGTAGCCTGGCAAGATTCCATTAGATCTTAAAAAGAGGTGAATGACCATGGCCCCCACAACCATGGTCATTAAGGTGGTGCAGACCAGAAAGGCATCTCTGTATTTTAAGGCTGTGCTTGGACAGAACTCAAAAATGAAGTTGTAGTTGATCCTAGTGCTTCTCCACATGAAAAGGTTACACCCATACATAAAAATATGTAAACTAAGAAGGGCAAACATGCTGCAAAAAGACAGAACACATCGGTCATGTGCTATGTTAGTCGTCTATTAAAACAAACTATATTCCCTTTTTCTTATGTTCTTTCCCTCTTGTATTCAAAACAGATATGTGAAAATTAGAATAACAATTGCATTGGACTTGGTTTATGTTTCTTTTTCTTTAAGACAATAGTACCTTAAAACAGGGTAAACAGTTTCGATGTAACCTGCTTCTGCTGTGGATGAGAACATGCCAGAAAAGTGGGCCAATATGATATATGCGCTGAATAACGTTACAAAGCTACCTGTGAACAGACCTACTAAAAAAGTAATGAAATGTGAACCCTTTCTCACTTGGGGTCTCAAAAATTTCATTGCTTTCTTCCTGTCGTTGTCAGCAAAGTGCTTTGTGAATATGGACTCCACCTCGTCAGTGAGCCTAACCACCTTATAGGAAGCTGCGAAATGCGATCTTTTCACTGCAGGCAAATAAGTTTCAGACGCTTGTTGTTTGGATACCTTGTCAAACTTCTTTAGGATCTTCCTAAAAGCAACCATATTCAGCGAGCTGTATGTTTTCAATAATCTAAGGCCTCTATAGAGTTCTACAAAAGCCCCTCTGATAATCTTTTCAGCGCATTGAATCTTCTTGCGATCCCCGGGATTTTCTTTCTTGGGGTTGTTTATCAAATCTTCCCACATGGATGCTGGCGTTGAAGCTGGAATATTTTCCATTCTCGTCCACATGATCTTCGGCTTCCCTTTCTTTGTCTTTGATCGCGCCGACCCAATGAAATTCAGGCCGTTCCTCTCCAACGCCGTGATCACCTCTTCTGCAGGAGAACTGTCTTGGGTTGTCAACTCGTTAGCTTCAGCTCTCCCTGGAAAATCAGAGCTCCTGATGGAAGAATTGGATTTTGCAGGCAAGCACTTCCGGCGACTTTCGTCGAGGAACTGCTTCATATCGACGAGAATCTGGAGCTGTTTTTTGAGTGTCTCTCCTCTCTCGAGAAATTCCCTTTCTTTGGTGATATAGAACTGATTCACCTTGTTAAACTCCCCATCTAAAATATCGAAGAAGTCCTTTATCTCGTCTGCTTCAGAGAAGAATTGAACGAGATCGCTGCCGTTCAGATCTTCCTCATCTCCTCCTCCCTGTCCCTTCACCTCTGGTTTCTCTTCGGTAGCACTTGTGAAATTGGCAATGATCTTCTTGACGAACCTGATAGGGTCGAGAACGGAGAATCCGAAATGTTGATTGTCTTTTGATTCGGGATTCATCGATCGACATATCTTGATGTTCTTGATGATTTTCTTCAGCTGCCAGTAATTCACGAAGGCTTCTTTCCATTCTGGAATCAGCTGAGCTTCCAGCTCCTTTGAGAATTTCACCATTTCCTTTTGCCTCTCCCCCACTTATCTTGCTTGCTTTTCA
>BMK_Unigene_056119
GTTGGGGCAAGGCTTTGATGATGACACTGCTAAAATTTAAGACATGTTTTTCAAGAATGAATTTAAGCAGTAATAAGTTGTTGCATGTGCTTTCACTAAGTTCATTGAGTAGCACCTTAAATCTTTGAATGCTAAGATCTTTTGAAAAAATGTGATTCCAGTCATCCAAAATCAGTGAAAAGGACCCAAGAACCTCCCACATCTTCTCATGTCATGAAATTGGGGGGAAATCGATTGTTAGTTTTTCGTAGGTTTTTTGTTTTTTTTTCCTTCAGGTGGGGATTCAACTGGGTAGGTGTTTAAACCATGATTTATCTGATAAGTGGCAATATGGGATGAGTGCAATTAAAGCAAGAAATAAAGGGTAGTGTGAGAGGGTGCATTGATCATAGGACAACCTCATAAGCCGTCAATTTCCATCAACACTTGATGCAGTGTGGGTAAAGGTAGAGTAGCCAAGGATTAATCTCCAAGCCGAAGCTTAGGGATA
>BMK_Unigene_056120
CTTCTAAACACTTAACTCATTTTTTTTTTCCTTTTTTCATATGCCACAAACAAATCAAATTATTTGAATAATTGATCTAAAAAATACACAATATAAAGAAGTTTTAAATGCCAGAACAAAGTCCATAAATAACAATCTAAAGCAAGGAACTCGATTCTTTTACCCCATTACCATTTGCTTAATCTGAAGGCTGATGTGACGTCTTCCATACAATCTCTGAAACATGCTGTGACAAATTATTATTGACCAATACTTTCTGGAGTATTCATATCAAAATGTGTTTGCTTCTCTAATTGTTAGAATGTGGTAATCGTCGATCGCTTTCAGTACACGGTTATCTTCCTTCCTAGCTGAATCACTGCTGCCCTTCAGACAGTCATCTTGGATCAATTGGCTTAAAGAATCTATGCTTCCGATGCGACCCTGCATTATGCACTGCTTTCATTGCTGTAATATTCAAAACTTCTAACGCGTCAAAGAAAGAAACAACAGGCAACTATCACAAGAACATTGCATGGTCGCCAGCTTTTCTGCAATACATTGATGTTTTAGGTCTGACCAAGCTCCAGGTAATCAATTTGAAGGTTAAAACATGCGCAAAGGGCAATCATCCAAATGCAGCTAGCTTTGTGTTGCTTGTTTGTTTGTTGTGCATGTGTGTGCATGTGGTGTGTATGATAGCACATGGTGCCTGTCATAAAGTGGCACATGAGACGCATCCTATAGTAAACATGATTAATTTTGAAAGCACAGTACTTCACCTATTACAAATGTATTCTCATTATACAAGAGTCTTCTTTACTTAAGAGGCTTCATCCCCTTCGATGCCCTCAGCTCATTTACTTCCATCCGGAGAGAGTCATCAGATAATATTAACCTTGATAGAGCACCTGTGCTTAACCCCAATAATTTTGCTGCCTCTGAGACAGAACCATTAACAGCATAGATTAGATCCAATAGAGCTTTCATTCCCTGCATAAGAAACAATGCAAATTTTGGATTATTCGGTCCAATTTGTGAACCAACATCTGATCCTCTAACAGTTGACTTTGCAGGAAGAATCTGAAGAAGCTCAAGAGGAGGTGTGTATCCATCAAGGTCTATTGCATCTCTGACTTTAAGAGCCAGTAAAGTGCGTAGGCGGGATAAAGCGGAAGCTCTATTCTTATGTTGTGACCGGTCCTCAACAGC
>BMK_Unigene_056121
GCCATCTGCATCGTCGGCCATCAGGCCCCACACCATCGCCAGCGCCCTCCCTTATCACATCTTCCTTCGTTGAAACAAAAGCGGAAAGGGCTTCAGCGGTTCAGCCACTTTCTGTGTTTTTCTCTTTCCTTCACGTGATCAGCTCCCACGTGTTCCCCTCCCCCACCGCTCATCTTCACGTGGCACAAACAGCCCAGTTTATGGGCTTAAGTTAAGTTGGGTGAGGTCCAACCCATCTAAAAAACACAATACCCAAGAAAAACCACTCTGCTTCTCATCTCCTTCTTTCCCTTCTTCACATCTGTCCAGCAGCAACAAAAGAGGTCAGCACCCTCTTATTTATTTCTCTGTTGAGTCACCAACGAGTGGAGATGGGTCTGGCACGTGGGGTCATTCCCCACAACACATGCTAAACCCACTATTTGGGCTTGAATTCAGGTCAAGCTCGACCTAGGGATCCAAGGCAAGCCCACTTGCTGGCCTTCAACTCAGGTCAGATCCGGCCCA
>BMK_Unigene_056122
TAATAATTCCACGAAGATCCTTCTTGTGTACCCAAGAAATGTACTTGACATGAACTCCTTCAAGTAGCCCAGTAGATAACAACCGCTTGACGTTTGAAGGCAATTCATTCGGAACAACCTTTTTCGACATTTTTAGTTCCATTTTTTCCTTTGGACAGCATAGCCGAAAGGTTCCAGCTCCTGAAATCCCCACCTGGGCAGCAGTACTTGGGTCAGCACTGAAATTAACTTTTTTGTTTCCATTTGATCTTCCAGCTCCTGCTATGCTCATCTTGGGATCCTTAACAGATGGGCCATTGTCACTTTCTGTACTCGTGTTCTGACCTGTTGATACAGATATGCTATTGCCCAAGCCCCTGGACTTACCAAATATGATTTTTAATTTCCGAATTCCCGTTGGTCTTTGTGGTGTTGACAAATCAATGGAAAAACCTTCTCTAGAAGGCTCCTTGCTAACCGTGCTCGCTGTACTGGAATTACCTGCACTTATGGATGGCATGTCCCCGCAACTAATGCTTGTCGTCTCGGATCTTGACGACCTTGATGAGCAATCCGTGGGTTGGCTCGAAACTGCTTGACAGATAGAAGCATTTTCCACAGTGGAAACGTTCACATCCGAAGCTTCTGGTATCGAGTCACTGTTCAATTCTTCTAAAGCCTGCTTCTTGTTTGGCAGTGACTCTTCATTGATGCTATCTACGACACATTCATGAGGACGCTTGGTTTCAATTCTTGAAGAAGTCTCGCAAACCATGTCCCCATCTGTTAACACTGCTGGATGAGCAGCGTCTTCTTCCATCAAACTGCGTTTCTTTCAGCTTTTGTTTTTCTTTCTCGATTCAGTTCAATTGAATCAGTTCAGCCTTGAAATCACAGAATCCTTATGCAACGAACGGATCGAAAAACGCAAAAACCTTCAGAGAGGAATTCTATCCACCTTGAACAGATCACAATCAAAACAATCAAAGATCAAATCTCAAAATTCTCCGCTGAAAAACTCCTCTGAAGAAACAAATCCCTCTTCAAAATCTACGTTCGGAGAGAGAGATCTAAGAGATTCTGGTTTTCTGTTGGGAGGAAAATTAGGGTTAGGGTTTTCTTTCGGTTCTCGTTGGAGAAGATGACGGGAACGAACCCTAGATCGCGGTTGAAGAAGACAAAACTGAAAAAGCGTTCGTGACGAAAAGTA
>BMK_Unigene_056123
GTGGGATGATTTTACAGTAGCTGAGAAGAGCCCTAGACTCTTTCTTCTTCATTTCTTCTTCGTTCTTCTTCCACGATTATTAAACTTTGGAGTTGTGCAAGTGATTTTGGAAAAGGATTTGTGATTTTCATCATCATCTTCTTCACTGTGCTTGATTTTCTTTGAAGTTGAAGTTGAAGAGAATCTGTTATTTCTCTTCCTTGGATTAACAAGTTAAAGAAGGGTTTCAATTGAGTGACTTTGTCTCAATTAGAAGCTCAAGAGAAAAAAAGGGTTTTTGTGTTAGACATCTATTAAGATTATTTGGGAGTGTTCCGGAGCTCCGTGGTGATGTCAGTTGTCTCTTGCCCGAGCATTGATAAATCCCATAATATATGATTCCTTCCGTATGGAAGAAGCGATTCTTTCCTTTTATTTAGGAAGATGTGATTTGAAATGAAATGCTATTGTAGTTTGTCTCATGAATAAGATTGTTATTGATTTTAAAGTTGTAATTGTATTGGTCTAACAATAAGTTAGACGGATTAAATGTGTAATTAGCATGTTCAATCATGTAATTGTTTATACATTGCTGAATTGTCCTTCTGAGGCCTTAATGCCAGCGGAGACGACCAATCTGGTTCCTAAGGAGGACTAGTTGAGTGGAAATGAGGCGAGATACTAATTGAAGTGAATTTTGGAAAATGAATTGAAAACTTTGTAGTTGTTGGAAACATTTCACACTTTTGGTCCTTGCATTGTATTTAATTATGCAAGTGATTAGTTCGTACATAATGTAAATAAATTTCTGTTTAATATATGAATAGTGTATATTTGTTTATATTCTGCATAATGTGTAA
>BMK_Unigene_056124
TTGGGGAGAGGCCAAAGGGCTTGACCTGAACTATACTACTCGCTACAATGACTTGCCTCTCCAAAGTTACAATGACTTGCCTCTCCAAAGTCTCTACCACTTGATGATCGCCTTGGGGTGGCTCACATGTCCCTATTTATAGGGTATATGCCCCTCATTTTTCTTAACATAGGGCCTATCAAGGTGGTTGTTACATTACGTCCCAAGTTAATCAAGATTAACTCTTATATATTAATCGAGATTATTGTGGGTTAACAAGTATTTAGCTATGTTAATGATGATTACTGATTAAATTGGATCAAATTAGTCTCAAAGGAGTGAATTAAGCATAAGGAGAAGATTTGGAAGACATTAGTTTGATTAAGTTGGATTTTAGACTTGAATTAGTGGATTTAAGGACTTTTTCGTAAATACTAATTTATACGTATTTCATTGAATCTGGTGAAACTTTATACCATCGTGTGTATCTCGACGACTACGTGAAGTTTCATAATACATGTAATTACATTTGGCTTAAGATGAATCAAGTGGGTCTTGATTTGACTTAATTTGCAATATGTAAAATGAAGTGGGTGTAAATGTAAAATCTCATTCTGACTAAGCTCAAAAGAACCAGGAGCTGGAAGCCTTGGAGCTTTTCAGGGATTTCATAGTTTATGCAGTCGGTGAATTCATTTTAATTCAGCTAAACCTTAGTCTTAGGTTTCTTCTTCTTCATTTCTTCTTTCTCTATGAGTTTGAAAGAGAATTGTGCTATTGGGTTTTAAAAAAAGGAAGTTGAGAACTTCACCTTTTCCATCATCTTCTTCAAGTGTCTTTGGAGATTGAGTTATTTGAATCAACTAGAAGCTCAAGCTAAAAAGGGATTTTTGTATCAAGCTTGAAGTGAAAGGCAAGTATAAATAGTTATCTATGATTAAAATGTTAATTGATATGTTTCTTTTGAATTTGTAAGAGTTAGGTTTTCAAGCTCATTTTGTTATATAAATGGGAATTATGTGCTGATTGATGAAATTGTCAAATAGAAGTGTTATTTTGATGTGTAAATAATGTTTGAGGATGGGAACGGGAGGTTCCAGACATTTTATGCAGGTTGTGAATGATTG
>BMK_Unigene_056125
AGAGAGAGAGAGAGAGAGAGAAAGGAAAGGGAGAAAGCAGTAATACAGATTGATCCTTTTTCTTAGTATTCGTCCAAGTAACTATACAGCATAGGATCGTTCTTCGACTTGCGTCTGCTGAGCAACGCCTTGAGTAGACGTTTACCTTTGCTTGGATATTGATCAGTCTCTTTCTGTGGATCTTTTTCAGAATGCAGATGCATTGATGCTGATTTCCGGGTTTCAGAGGGATACTGTTGCCGCCTATTTGGAGTGCTGGATCTCCCTGTCTGAAAAGAATTTGGACTGGTCGATCTTCGTGTATTAGAAGAGTTTGGAGTGGTCGGTCTGCTGGACAAAGATCCAGAACGAAATATATGTGAATCGGGCACAGATGCAGGTGAAACTGATCTTTTATTTGATGAAATAGTCCCTGCAAAGAGAAATTCTCTAGATCGTGGTGAAGGTGAAGGAGAACGAGCTTTCCGGACTGAGGATGGAATGTCTCTAGTCGTCTTTTGATTTGCAGTCCGAAATTGTTGCAATCCATAATCCCCCAAGTCTATGCTGAAGCTACTTTGCTTTTCCCCAGCCTGTGCAGAGTTACTAATGGATTCCTCAACTGGTAAAATGTACCGCCTGTGGTACTTGGGAGCTGTAATTACTAGAGATTGCTGGGAAAGACCTTCATGATCGCTGTACTCTTGGCATGTTCGAAGTCTCTGTTCAATGCAAGAGACCCGGAGCTCAGTCACTGTAACCTCTTCTGCCTTTTCATCCACAAGACCATTTACCTTATATGATGCAGAACCCAAATGATCGACGGTATTTACAATGGCCCGAACTGCATAATCTTTCAAGGTGTTCACCACTATCTGTTTCTGGACATCGTTTGTGTAGGATACTTCAAAATACTCTGCTGCAGAGTACAGCTGTGCCCTCAGATTCTTTAAATCCTTGAGAGTGTCTGAGAAAAGTAAGCTCTGCTGCATGGAGATTCCATCATAAGTGGAGACCTCTTGAGGAATGGTTAAAGAAGAAGATGAAATCATGGTTTCCATGGATGGAGTCATGAAATCAAAAACTGTTCCTCCTCCTGCAGAAATAATAGGAACTCAGTTCACAGTCAAAGTCACCTTCTCTTCAATCTTCCATACAAAACAGTGGGTGGGTGTGTTAGGATGCCCCCAAATGTAAAGCGCCCTGAAGATTTGTTAAAATGGTTATGAACTTGGAAGTAGAACCCATATTGTCCCAAACACACAAAGAACGGATAAAAAAAAATTCAATCTTCCAATTTGGGGTACTTCCAAATACATCATTTATCAAAGAGACAAAGAAGAAAGAGGAAGAAATCATCTCTATGGTCAGGTTAACCTACCTGTTTCATCTCCTGCAACTAGAATAAGAAACCATTTTCAGATTCAACACAGCTTTATTTTAGGCCCAAGAAAGCACGTGAAACAACAAAGAGATGGCAAAAGCCAAAACATACAAGGGAAAAGAAGAACAAGAAGACAAGAAAATATTGTATCGCTCTGCTGCTCTACAGTCCAGAACCCATTTCACATTCAAACAGCTCTTTCAATAATGCAGAGAAGTAAAAACTAAAAAGACCCCACCAAACGACAAACCGGTTAAAATAGTGATGATGTGCAAAACCCTTTTTCCCTGTACAAAGCCTCTGCACTTTTCAGTCCATCAAATTCCTCTGCCCAACAGAAGAGAAGAAAATGACAAAAAAAAAAAAAAGGACTATTCTATAAATAAAAAAAAACAATTTGCAGAAACCGCCAAAACTTCTTTTTTCTCCTTACATCACAACCGTTCCTTTCTGGCAGCATGGCCCACCTGACCCAATGCATGTTCATGCAGTTAGATCAAGTCCCAGCTCCACCTTGCACGTGTCAGCATTGCAGCCCACCTGATCCGGCATCAACACGTGCCGAGCAGCCTGAACTCGGCTTGCATGTAACACTACTGGCTCGAATCCAAGAGTCAGCTCGAGACCCAGCTCGCCATCCTCGACTCGGCTGTCTGGCTGCGCCACCCGCTCCGACTCGGCTCGGTTCGCAATAGAAGCCTCGACCGTCTCCACCGAAAACATGCTCTCGGTCTCTCGGCTATCCCCGTCCGCGTTCGGCTCGGATTGGTGGCTCGCGTCGGACGAGTCATGGCTCGCAGCTTGCGCCGACTCGTCTGGGTAACACCTGCGCCACCTAAGATTACAAACCGGAGATGACTCGGGGATCGGGTTGGGTAACTCGGGGGCGAAGCCAGCTGCCGAGTCGGGCTTCGACTTGGGCTTAGCCGATCGCTTGAATCGGCTCCGAGTCTTGACCTTGTGGAGCGCCTGGCTCGCCGAGCTCTCGTCCTTGGACACGTGTCGGATGTCGTAGGCTTTGAGAGGAGGGCCCGTAGCCGCCTCGGTGGAGATTTGCATGATCGGCGCGCCCTTGAGAACGGCTTCAACGGCGGCTTGGCAGAGCTGCCAGCTGCCCGACCAGAGCAACCCGACGGATCCGTATATCGGGTTCACGATCCTCCCACAAGCTTCGTATAGCAGAGACCTGAAAACAGCAGGTCGGAGATGTTCTGGGCCGGAATTGATGAGGTTCATGAGGCCAGCACGACCGTAGAACTTGGCAAGGAAGACAGTGGCATTGGCTTGGGATTCAGGGTTCTTGATCCATTGAAGGCAAGGTCGGATGCTGCAGTTGTCACTGCAGCCCTTTCGGAGGACTCTACAACCATTGCAGCTCATCCTCATGTCTACTTCTTCTTCTTCTTTTTAATCTTCACTTGTATGTATCTATACTATCTATGGATTATGGTCTTTTCTTTTTTTCTCTGATCTGGGGTGGGTGTTTTGGATTGACGTGGTTTACTGGTTTAGATTGGTGGGAGAGAAGGATTGGAATGGGAAAGGGGAGATGGAATTGTAAGTGAAGGAAAGAAGGTTGGAGGTAGTATTTAAATGGAGAGTCGGCAAGGGTGACTCCTATGGGAGAATCTTTTTTTTGGAGCCGTGGGTTTGGAGTGTGGCCAGTGGTTTCCAAAGGAGTTGTAGAACCTGGTTTTGCTTTTCGAGAAA
>BMK_Unigene_056126
AAGAAGAAGAAGAAGAAGAAGGGAGAAAAACACAAGTAAAGAGGGAGAAAGAGAAAGGAAAGCGTACCTGGTCCGATTTGTCTTTGCTAGAAGGGAGCAGAACACAAGTCTCTCCCCTCCTTCCGCCTGCAAAATACTACCTTTCTGGGTTTTTTCTTCCTTCCAAGAGAGACTCTGTATCTCGTTTCAGTTCCTTGTTTCAGCAGAACCCAATCAAACCCTAGGAGATCAACTTGTTACAACAGAACCCAATCAAACCCTGGGAGACAGAGACGAAGAAGAGGGGGAAAGCTAGGAGAAGGAGAACAAGAATCGATCTCATTAACCCTTAACGAAAATGAGTTTCATATTTGTTTCAACAGAACCCAATCAAAGTACATTAGCTAGGAGAAAGAAAAAGAGAGAGAAAGAGAGAACTGAGGGAGGGAAGAAATGGCGCCAACGAAAATGGAGAGGGAACACATTTTCATTTTTATTTTATATTGTGATTTTTCCTCTTTTTATTTTGATACCATTGTAACACATTGCTAATCGTCACAAAATATCCAAGAAATGTTACAAAATAATTCAAGTATTTGCAAAGATACTTAGTGACGGTTATGAATATTACCGACGGATAATAAATGTGACAAATTACCTAACGGCCAGATATGTGTTACTAATAAGAAATCTCAAATGTTGCAAAATCACCCAAATGGTGTAGTGTTGGCAATGTGCACTGAGGGATGTGAGAGGAAGAGATAATGGTAGAGGATGGTGAGGGTATCTTTTGGGTTAGAGATGATTTGCAAGTGTGTGATGTGCGATGGAGAAGGTGGGTCCAAATGTTCAATGTGTGTTGGATTGGATGGGCCGACAGATGATAAGGAAAAGAGGTATTGTCTCGATACCTGAAGGTGTTGTTTTAGATCGATTTTGATTTTTTGAAGTGGGTTTTGTTCAAAAAATTTCAATGCAGGGGAATCTTTTTTATTTTTGTATATTTTGAAATTTGAGGCTTGGAATTTGGGTTTTATTGGTGTTGTGCCATTGGAATTTGGGTTAGAGTATAGGTTTGGTGATGGTTTAGATGAATGAGGAAGATGGGTATTAGAGAAAGAAGTTGCTTGAGTCCTTTGTAGTGTGTTTATTGAGTTGTTTGATGAATCATGAATGGTTCATATTTTGAGACAATGAATACTTTTTGATTGATTTTGGACATATAATAAATA
>BMK_Unigene_056127
GGCAATTAGTACTACTTGGCTTTACTGTTACCAGTTTTACACCTATAGCCTATCAACGTCGTAGTCTTCGACGACCCTTAAAAGTAAACTCATCTTGTGGAAGGTTTCACGCTTAGATGCTTTCAGCGTTTATCCTGTCCGTACATAGCTACTCTGCACTGCACCTGGCGGCACAACAGATACACCAGCGGTACGTACGACCCGGTCCTCTCGTACTAAGGTCATGTCCACTCAATTTTCTAACGCCCATCACAGATAGGGACCGAACTGTCTTGCGACGTTCTGAACCCAGTTCACGTGCCACTTTAATCGGCGAACAGCCGAACCCTTGGGACCTTCTCCAGCCCCAGGATGTGATGAGCCGACATCGAGGTGCCAAACACCGCCGTCGATATGAACTCTTGGGCGGTATCAGCCTGTTATCCCCAGAGTACCTTTTATCCGTTGAGCGATGGCCCTTCCATACAGAACCACCGGATCACTAAGACCTACTTTCGTATCTGCTCGACTTGTGGGTCTCGCAGTTAAGCGCGCTTTTGCCTTTATACTCTTCGAACGATTTCCGACCGTTCTGAGCGCACCTTCGTACTCCTCCGTTACTCTTTAGGAGGAGACCGCCCCAGTCAAACTACCCACCATACATTGTCCTCAGCTCTGTTAAGCTTGAGTTAGAACCCCAACATTACCAGGGTGGTATTTCAAGGATGGCTCCACAGACACTGGCGTGCCTGCTTCAAAGCCTCCCACCTATCCTACACAGGTAAGGTCAAAGTTCAATGTAAAGCTGTAGTAAAGGTTCACGGGGTCTTTCCGTCTAGCCGCGGGTACACAGCATCTTCACTGCGATTTCGATTTCACTGAGTCTCTGCTGGAGACAGCGCCCCCATCATTATGCCATTCGTGCAGGTCGGAACTTA
>BMK_Unigene_056128
TCAGATCATTGTGGTTTTTCTACAGCTATTTGGACTCAGTTTGGATGCACAGCCATATGTACAGTATTGAGTGGCATAAAGCCAGAGCCAGCATAATCAATAGACTTCATTCATGAAACCTGTGTCATGAGCTCATTTTTTAGGAGTCACTGTTGCATTTCCCAATGAAGAATTTATAAGATTAGTCTGGTGAGGAACATTAATGAACAGATGTACAATCATGAGCGCAGTCCTATGTTAAAACATGTTAATGAATAAGATGAACTTAGATATTAATGATGTTAGACTACAGAAGAATCAATGGATTAATACGCCAAATATCCAGCAGATGGACGATGAAACTCGCCTTTTAATATCGGCTAAAATTACTTCTTCCTCGCGGGAATCTCCCTCAGGGTAGTCACTTCTGTTTAGAGATTCTGCAATCACTTTAGTGTGGAAATTCAGTGTTCTTGAGGGATTCAGATGCATGTTCTGCTAAAGAATTGTTAACACGTCCTGGCTTCAATCTTTTGGAGATTAAGAGATGACTCTGTCCTTGTCCTAGAGAGGGCCGGACATGCCCTCAGTGCCATCAAGTTCCAGAACACCCCCAGGTTTGAGCTCAAGTTAGGATCCAAGATATTCCTGCCTACATTGCGCAGTACAGAAGTTGCTGTGAAGTGTCAAATTGAAGAATTATTCCGGTGTTTGGTAAGTTTTCCTCATGGTCAACAAGAATAGACTTTCATCAGCATTAGAAACATGTATGTCTGTCCTTTCCATTTGGTGGCATATATCAGCAGTTCCCGTTCTCCTATGTAGCAAGTTCCAAGAAACTTTTGTCTCACTTTAATGCAACAGAGTTCCCATCTTGGCATGCTTAGCAGACCTTTTCCTTGTCTTCGGGTTTCAGAGCACGACCTCTATATCATAGTCAGTTCCTCTGCCTCCAAAAGTATCTACCTCAATCACCATTAAAAGTGGGTCCACCAGACCCTTGACCGCCTGCAGAATTGTTGGCCCCACGACTACCATTGCGAAATCCGCCAGACCCACAACCAGCATCACTCTACCAAGAGTACAAACAAATAAAGTGGGATAAAGTTGACCATGAGCTGAAGGAATATGTAGTTTTTGGTAAAATAGTAGACTATGGAATTCGTCAAGGGTAGAAGACTCAATACAAGTAGTCATTGCAAAAACAAAAGAATCATATTTAGCACCAAATTCTCTAAGAACAGAGAGAATTAAGTCATCTTTAGCAACTGGTCACTATGCTGCAGCCAAAGAATCACTGATGGACTTGACATGTGAGAATTGAGATATAGTTGGAAATAGTATCATCCCCTTTCGTAACTGTATGTAGTGGAGTTTTTAACTGAAGAATTATAGCTCTAGAATGTTAAGCATATAATATTTTGAGTGCAACCTAAGCCTCTCAAGCAATAGCAACCCCTTTGATATGGGTTAACACTGATTCAGAAAGAATGGATCTGGATTCTGATTCATTCAATCACCATCTGATCAGTGCAGCTCCATTTTCCAATTCAAGCTCAACAGTGGAATTCTATCTATTCCTTGTCCTCAATAGCAGAAAGTGCAACCGTCATTCACACAATGTCTAACAAGACCGTAGCTTCCAATAATGGGCAAGATTCGAGATTTCCAGTGTAAAATATTTGGAGAGGTAAGTCGTACCAAGATAGTGAATGACATGCTGATGAAAGCCGGATACCAGACAGACCTTTGGTGGCAAATGAAGAAGATAATCAACCATTTGAGTTGACCCTAGTTCTGCAAATTGCAATGCTCCCACCGACAAACTGAAAAGGATTACTACAGGTCCAAGAGATGGATGTAAAAGTAAGCAGATGCACAATTCAATAAAATGCAAGCTGCCATCAAAGCCTCACTTCTTCGTTTCCTCTCTCTTCATTTTCTTCTTGCCTTCAAGTTATCACTTCACAATCAACTCATCATTACCATCTCCGTCATCATGATCATGATCATCATCGCCAAAGCCTTATCCCATCTAATCTACAGTTTTTCGTGAAAAATGAGAAAATGAAATCATCAGATCAAAGTAACCCATCTTGTGGAGAGAAATCCAAGCGCTCACAAGTTTTCAATCGAACTGAAAACTATAAAGCTGTAGAATCCCACAGTTCTAGCAGCATTGAATCGACAGAATACCACATTTCTCCAAAATCTTCTCTTTCATGAAATCCCATCGCCGTCTGAGATCATTTCGTTTCTGTGATTACAAAGTTCTTGTCTTTCCCATGTAACAAAGCGGACATTCCTAAACTACAGCCACAAAGGACAATATAAAAGAGAATACTTAGCAAGTAAAAGGAAAAGATCAACAGTGCTTTCTAACAGAGACATTTTATAGGAAATGAATCTGCCATGAG
>BMK_Unigene_056129
CTCTCTCTCTTTCACTGACAACACAACAGCAAAAAATGGCATCACTTCCTCTCCTCCGCCTGTCTCTCCACCCTTCCCCAAAAACCCAAAAACCCCCAACCTCCTCCCTCCGCTCACCTCCCTTCCTCCTCCCCCTCAAATCAACGGCCAAGATCTCCCCTTCTCCTTCCAAACCCCTCTCATCAAGGCCAAGGCCCACCATCGCCATGTCCTACAACCCCACCCCCGCCTCCGACCGCCTCATCTCCGCCGCCTCCTACTTCCTCCCCTTCTTCAACGGCATCCAGTACGGCCGCTTCCTCTTCGCCCAATACCCCTCCCTCGGCCTCCTCTTCGAACCCATCTTCCCCCTCATGAGCCTCTACCGATCCATCCCATACGCCAGTTTTGTCGCCTTCTTCGCTCTCTACCTTGCGGTCGTCCGAAACCCTGCTTTCAGCCGCTATGTACGGTTCAATTCGATGCAGGCAGTCGTCTTGGATGTTCTCCTCGCGATTCCGCTCCTTCTGCAGAGGATCTTAAGCCCCTCTAGGGGTTTAGGGTTTCGCATTTTGATGTTGGGGTATAATGCAATCTTCATCTTCGTCGTCGCCTGCTTTCTCTACAGTGTTGTTTTCTGCATTCTGGGGCGGACTCCGTATCTTCCTATCGTCGCCAGCGCGGCGGATCGTCAGCTCTGAAGTGGGGTTTGGTTGGAACCAAAGGATTGAAAATGGGGTTTTGGTTTGGAGGGTTTTGAGGTAGGTTTTCTGCACTTTGGTTTGTGTTTAGACACTGAATTTTAATCTTTTCAGAAAATGGGTTTATGGGTTTTGTTGGAATTGGCTGATTCAGAAAAGGGGTTTATGGGTTTGTGGCAATTGGGTGATTGGAGGAGGGTTTTTGGGGATGTTGAATAGTGGTTCTTTATTTCTCGTCTTAAACTCTAAATGAGGAAGGGGGAAATGTTATTTTGAAACTCTAGGGTTGTGGGTGTGTTGGATTTGGATGAAATAGATGAAGAGAATTATAGCAGATGGGAATTTGATGTTTGTTTGTTTTAATCCTTTTGTGATTTGTATGGTGGTTCTGCAAACTGAGTTGAGTTGCCTTGGAATTTAGCAGAGTTAAAATGCATCATCTGAATTTGGGATGCATTTTATCAAACTTCATTGAACTCAGCTAAATTCAGGTGGTTTGGGTTTGTGAGCTGTAGATTGTAATGGGTGGTTCAGGGGGTTTTGGATGATGGGGATTTTTCTAAACACATAAAGAACGGATTTTGATGGGTGTTTTTGGGTAATTGCGATATGTATAGCTGTCTGCTTCATTGGGTTTGTGGATTGTAATTAATGGTAGAAGGTATTGCAGTTGGGTTTGGATATTGGATATGAAAAATAGTTTTTTTTTTTATTTTTTTCTTGTAAAAGACCATTGTGGATTATAACAAACAGTTGGAGTTGTTAAAAACCACTGATTGTCCAGTATACCCTCAAATTAATGCATCAGCAACCATGTCAGCATCCCTTGGAATTTGATTAAAAAGAAACCCATAGATGCACAACCCTTGCCTTGGATTGTCTAATTGATGGGGTTTCTGAAACTGTGGATGCCATATGATTGAGTAGTTCAGAGATCACATAGCTGTTGCACTCATGATTGTATCCATAAGAAGTTATCCAAAATTTCTGTTTTCCAGGTTCCGTGGATACAAGTTAGCAGATCCAGATCATTGCTGTTAATGGTTAAGCCATCAATGTTTCTTCTAGCTATTGTAATGGGAATATTGCTGCATCTTATATTGTTAGGGATCAATGCTCTTGCAGTACAGCTCCTATCAGCCATTTTTGGTAGAGAGAAATCTGTTTTTTCGAAGAAAGAGAATGCACGTCCTCTCATAATTGTTTCCAGTCAGAAAACTTTGCCTGTAATGGTGGCCGTTGTGGAGCAGCTTGGTGGGGCTCTAGGGGAACCTGGACTGCTTGTTCTCCCTTGTGTTGCAGCTCACATTAACCAGATAATAATGGACTCCTTCCTCGTAAACTTCTGGCTTCAAAAGGATCGATTTTCTGAACTTTCCAAGGAGCTGTGATAGCTGAAACAATGTTTTACAGACAAAATATTTGTACAAGTTACGGCCATCATTCAGATAACCTGGAGTGGGTTCTTCATGTTCCTCATTGTTTTGGTTCCCTCTAGTACAGCACTATCTTTTTCCTTCTGTGATTTCAGCATATTGTAGGTATGATTCTCGTGCTTTGAATTTCTAGGAATTAGCTATATGTTTTTAAATATCCAATGACAGTATCTGCAGTGTGAGATGGTATATTCTTGTTGGGTTTTCAAAGAAACCTTACAGTGTTTGTCATGAGTTGTTATAATGTTTCTAGCCCTGGGTTCAAGTGGGCCAAAATTTGATGATCCTGACCATTAATCGGGTGGCCCCACTTTGGTTGGTCCGTG
>BMK_Unigene_056130
GATAAGATGATCTGCAGAAAGTAAGTCAATGGTTGTTTTGTTTTGGATGCCTACTTGATTGAATTTGTAGATTGCATTTTCTTTTGATGCAAAGACTAACCTAACATGTATTGGTTCCTATTGGTTACAAATTAGGTTAGTTGTTGATTCAAATACTTGATGATTGATTATTTATCAAGTTTAAGGTGGATTTTTTCTTTTCTTTTCTTTTGACTGAGACTCATTTCAGATGTTTATGAGTAAATTCATGGCAGGAACTTTGTCCCTTAAAGCATCATTTCACTTTTGATATGGAAGCTATGAATGTAAATATAGCACAAAAGCTCATCAGATGAAAAAGAAAGTGGAAATAATGAACTTGTTTTTTTGACCAATCCTAATAAAAATGTTGTTGGAAACATTAATTGTACCCCGCAAGCCATCAATTTGCATAGAAAGGCTTTTCCCCTCACTGGTGTCGTAGCTGGCATGCATTGGGATGGGGCAATGCAATGCATTCATTTCTGATTGAATAATTCTAAATGCAGTTGTAGTTTTGTTAGTTACAGATGCACGTTTTTTAGACCTTGTCAGTTGAAATTGTTTATTTGACTTTTGAAATGTTATTATTGGCACCCCCAGCACACCTCTTGTCAGGTTGATTGATGCGTCCCAGTCAAAAGTCACTGTTCTTCTTCAGTAGCGACAAATGCAATGACATATTAAAAGCTTATTACATGCATATTAGCTAGAGTGCTCTAGCTGTCATATTACACCAATCACAATCACAAATATTGTATTGATCATAATTCTATCGTGCTTGATTTTCTCCAGCGAGAAAAACTTACATGAGTG
>BMK_Unigene_056131
AGGAGCAGGCAGGTGAGGAGATCCTCTACTGAGGAGGCACGAGAGTGGCGTGTCGATGACGTAGAGTAGCGTCATCATCTCCTGGCACGAGAGAGACATAATGGGGATCTATTAGATTTTATCTTTCTTTCATTTATTTCTCTCGTTGAAACTTTATATTACATTGATTTCTGTTTTATTTGATTGGCCATGTTTAGTGGGTTGGCCATTGTAATAAATTACTTAACTTGAAGTTCTGTTTACTCTTCTTGCAACTTTAATTTAATGAGAGTTTATTAATCATTGCTTGAGATCCTATATGCCTAGAGTTGTATTAACTATACATTTATTGTGACACATGAGGTTGGAAATATTAAATCCTCACCGCGGACTACGATCCGTGGGCCCAAAGGACAAAATTTTTAATTAGTCCTAAAATTCACT
>BMK_Unigene_056132
GGGAAGTCAAAGTTTCATTTACATCTCTGCCCGCCTTATGTCATTTACTTTCATCTCTTTAATAATCTTTGGTGAAGCTCATTTGAAAATGAATGTTTAAGAACTCAATTCATATTTATGTATTCTATGAAAAAGAAGAAGAAGGATTTAGTGCTAGTACAAAACATTTAAAAATTATTGGTAGTTCTCCACATCTCATATGCATTACAAGTCATCATTATGCTAATTATGTTACACAGACAGCATTTTCCCTTAAAAAAACCTACATACCATCAACGGCCTCCAGACAGGAGTGATTCAGCAACAACAGTCGATGAAGAGTCAAAAAATGACCTCTCCATCATATTAGCACTACTGAAAGGATAAAAAGACTCCGTCTCTGCTTTCACTGTAGATACAGCTAGAGAGCTCCATCCGCTCAATGAAAGTTCTGGCAGAGGACAATCCCCATCCAAGAACTTCATCACCTCCCTCATTGTAGGCCTAGCTTCAGCCTTTGGTTGAGAGCACAGAAGCCCAAGCTTCAACACCAACTCCATCTCTTCCTTCACATACTCATTCCCTAATCTCGCATCCCTCGCCTCCATAATCTCACCCCTCTTCCAGCATTGCAACACCCAATGCACCAATTTCACCTCCTCTTGTGATCCTCTCAACCCTATGGGCCTCTTCCCACAAGCCACTTCGAGCACAAACGCCCCAAAGGCGAACACATCCGTGCTCGTTGTTGCCTTCCCAGTTCTAGTCAGCTCTGGTGCAATGTAACCCAGAGTCCCAACAATATGAGTGGTTTGAGGATTGGTTCCGTGATCGTATAATCTTGCCAGGCCAAAATCACCTAGCCTTCCATTAAATTCACCATCTAACAAAACATTGCTAGCTTTGATGTCTCTATGGAGGACTACCTGCTCCCATTCCTCATGTAAATAGAGAAGCCCAGATGCCACTCCTTTGATAATTCTAAATCTCTGGTGCCAATTAAGGATTTTCTCTGGTTGATTGAAGAGAAACTTGTCGAGACTTCCATTGGGCATGAAATCATAAATGAGAAGTAGCTCCCCCTTGCGACGACAATAGCCAAGGAGTTGAACCAAGTTCCTGTGCCTGAGCCGGCCAAGACTTGCAATCTCAGCTATGAACTCTCTCAACCCTTGTTTTGATTTATGAGAGACTCTCTTTACTGCAACTTGTATATTAGAAGATGGCAACACCCCTTTATACACCGTACCAAAACCTCCTATCCCCAACACCTCTTCATCTCTAAAGCCCTTGGTTGCCTCATAAAGATCCTTAAAAGAGAACCGGTGAGGCCCATATTCCTGCTCCCAATCTTCAAGTACTTCAGCGTATTTTATCTTCCTTCTCACTATAAAACCAATAGCCAAGAAGGTTACAAACATGAAAAACACAATAATTAAGGGTACCCCAATTGTCAAAACCTTTGAGTTCTTCTTGGGACCGATCCTAGGAAGCTTGGGAAGGCGAGAGAGATCAAGCTCTTGAGCCTGACCATTCATCTTGAAGCTCCATCCAAGAACACAATGAGGGATTGCAAGTAGACCTGTAGAGGAAGAGAAACCCACATACATAGACTCCTTGACGATGGGTGAGAGATCCATGTTGAATGACAACAGTGGGATTTTAGGCTTGGCAACACTAGTAGGTGACACAGTTACATTGATCTGCTTCTCAAACCCGCTGTAATCAACCCATACCTGAATTGGGTCTCCGCTTCTGAGGCTAAAGTTTTTTAACCCACCATTTTCATCGCTGAAGTAAGCTGCGTGAGCAGCTTTAGCAGAGATTAAGCTGTTAATATCGATCCCAACATGGTTATCGTCGATGTCTTTCAATTCGTTTGTTTGAACCGTGTCGAATTCGATGGCAACCATATGGTTTGATGAATTTCCATTGTTTGATGCGTTCAATAGGCCCAGATATCCAGGTGGGTCTGTCCCAATGAAATGGGAGGAAGGACGGATGACAAAGGCCATGCCGGGGCCGGTCAAATCGGAATATTTGGAAACAATGGCAATGACAAATGTAGTGGAGAAAGAGAGAGCATTACCAGATGAAGATTCCTTGAATGGGATGGGAATGGAGTACAAGGCATGGCCGTCCACTCCCTTGGTAGCGTTGGTGAGACTCAAGAGGCCGTCAGGTGTGATCTGGGCTAGCCCATCTAGGGTCATCTTCTGTTTAGCAGATTGAAATCCATTGAACTTGAAATCGACGATATGGGATTGTGAACTTGCAAGATTCAGGAAGAGAAATAGGAGAATGATCTTGGAAAGCATTGCTGAGGATGATGACTCAAGGCTCCTCTCCCTCTCTCTCTCTCTCTCC
>BMK_Unigene_056133
TTTTTTTTTTTTTTTTTTTTAGTACTCCAGCCAAGGGAGCGAGAAATGAAACTCCACTTTCTTCACCTCTGGTCAGCTAGAAATCGTAATCACATGGCACTATGGCAGCTTTTCCAACCACCAAATGCAAAAATAATTGCAAAAGCCAAAGAAATTGAAAGAGTGGAAGTGAAAGGTAGGAAGAAATGCAATGAATTCTAATGCAGGAGTCATTATGACCTCTGATTCCTCTTAGGGTGTTAATTTATGCACCTACTCTACCAAGGGTAGGTGTACGGCTTACTCTGGCTGTAGGCTTACTTTGGCTTTGTATACTACACAGTACATACTTTAGAATTTCAGATTGAAGAAATAATATAAAAAAAAGGATCATTTCCACCATGGCACATCGATCACCATACCACATGGCACATCAATCACCATGATGTGGTGATACCCAAGCAACTATAATGTCATGAGTCATGATTGTTGGGACTCAATTTGTGGAAAAGAAAGATGGAATCTTTTTAATCATATATTATATCTAATCAATCCATTTTGAGTGGGCCTAATCAAATAGATGTACTTTATTTTTATTTTTTAATTGCTCTCTAACAATAAACTTAATTTTGAAAAATTAAAAAAATCAATTTTATATATTAATATTTTACAATCTATTTTTTAATATTCAAGAAATTTATCTTTTAGTTTTTATGAAAAGATTTTTTTTAGAGGATGAATCAAATGATTAGTATATGTTGAATAAAAAAAAAGTATGTCATCTTGATGGTGGGTCGCACTCCTCTTGGGCTGTAATTTGGCATGGAAGTAGTAAAGGAAATTGTGACTTCATGTGGTTTAGATTTTAATCTAAGTCTCATTGACGGATTTAATTAGGCTAGGCATAAGATCCTATAAACACTATCTAAAGATAGAGATGTCAAATGGGTTTCGGTTCGGTTCAGGAAAATAGAAAACCGATGGGTTCAGTTTGGTTGATGGTTTTCCCTCTAAACTGATCCAAACGGCTGATGTGCACCTCTAGTTTACTTCATGATTGTATGCTTCAGCTTGTTAGATCGCTGTTGTATGTTGGTCTGGCCATCACCTTGATGGGTAGTCATGTATTCTTCCTAAAATGCTGAAATATGAAAGGTTGTTTGAACCTATCTAGCCTATGCCACCATCCCATTTACTCGGTTCATGGAAGATGAAGATGTTATAATTGATCATGCATATATCTCAGTTTTGAACAAGTTCCTATTCATAATTAGTTCCATACCTGTGTGTTCCAACACAAAATTGAAAGTTCCATAAATGTGTAAGAAATATGGAATGGCTTGATGGTGAACTACCCCCTGCATAGCCACTGAGACATAGGGACTCATTAAAAATCCCTAGCTGGTCCATAATTAGAAACTTTCTGCAGCAGGTTGGGTTCTGGTGTTCATGTGTTTGCAGAAATACATGTGTTCATCTGTAACCTACTATATCTACGACTATGAGTATGGAGCTGCTGCAGTAATTGGCATGCAGTCGCAAGTACTTTAAGCTACAATAAATTTTAAGGCTTCATAAAAAGAAATTCAATATTTTTACATCTGTGGCCTATGATTCCCAAATATGGCATATATACAATGAGGGCATACTATGGACATGGCAGGGACACGGATT
>BMK_Unigene_056134
TGCTTGGCCATTTTTTACGTCTCTCCTCTCTCGGACCGAAACCTGCTTGCTTAACTCTTTTAAACCCTTTAACAAAATCCACTCCTCTCTCCCTTTGCCAGAACCCACCCGGCTCTGTCCTTTTGCCTGCATGCCAAACCCCACCCCTTCTCCCCTCTTTCTTCTATCCCATGGTTTACCTGCAGGAGGTTGAAGATGGGAGGGCATCATTTTGTTATTACTTTGGAACAACTGTTTTAATTAATATCACATGGCGATTATTCATTGGATCTTAGTAATATTTTACATTTTTTTTCTTTCCCTTTTTTGGTTAGGATATCTATTTAAAGGTTATTTAGTAGTCGATGAAGCCTTTTAAATAGTTTTTGCAGTTTGTAGAGGTTCTAGAGATAATAAGAAACAAGCTAGAGCGTTCAACTGTAGAGATAATAAGAAACAAGCTAGAGCGTTCAACTGTACACACAGGTTTGCCATGCATTTATTTTAATTTTTCCAATTTTTTCTTCACAAACCCTTTTAACTTCAGAAGACATCCTAACTACGTAAGATTTCTTATTTGAATTTGAATTTTATTTTTATTTAAATAGATTAAATAAAAAAAAATATTGCAACATGTTTATATTTCCACATAACATTGATATTTTAAACATATTCAACTATTCACACATTTATAATATATTAATATATGTCAATGGAATTCGTTGTATGATTGTATCAGTCTTATTTGTCATGGTATTTATGTTGCTATGGATGAAAAATCGATGGATTATGGACAACTACTTTTTTTACTTTTTACTTTATTTTCAATTTTTTTTCATTCTTACTACTATCCCTATGACTGACGAAAGAGAGGAACAATCTGAAGACCTAGAAGGGATATAATGAAATTCCCTGATTGGCTCTTCCTAGAGGAACGATCTATTTTATTTGATTGATGGATCCCATATTATAATGAATTCAAAAAGAGAATGTTCTTATTCAAACCTCCTTGCGATCTTCAACCAATTATGTGCTTCAATATAATTCCCCGGAGTAAGCGCTATAGCTTGTTTCCAATATTCAGCAGCTGGATCAGACCAAGCCTCTCCAATTTCAGAATCTCCTTGTCGAATGGCCTGTTCTCCCCGGTCGGAATAGGTGGGTCAATTCCCTCCCTTAAGAACTGTACTTGAGAGTTTCCTACCTCATACGGCTCGACATTCTTTTGGTGTTCCATCTTAATCTACCATATCTAACTGAATGAGATTTCTCATAAATCTATCCCATTTTTTTTTTTCGGGTTAACCAGAAGAGGTTAATTACACGAGTTTCAAACTCTAATTTTGATCAATAATCAGTTTTCTCTTTTCTCCCACCTTCAGAAGAACCAAGCATAGGTATTTTCCTCTATCGTTCGAATTTTCTGAAAGGTAACTATCTCGGTTTCATATAGAAATTCATATAGAATCTTTGAAAAAGACTTTCCTCCATAAGAAAGAAAGGACTTACTATCTTTGGGATCTGATGCTACACCGCTGCTCAATACCTTAGTAGATCAACTCTATTACATAAGTTGATTCCTAACTTTTATCTCATATCATGACATTAAGTAAGCAGTCCTTATTGTATCGGTCCCCGAACCTCACTAATTGATCTTTACGGTGCTTCCTCTATCAATTAGATCCTTTATCCATAGAATAAAGTATATAGGCCATACCTATTTCTTCATATTTCGGCTCTTATGAAGTCTCTTTCTTTGCTACAGCTGATAAAAATCGTTGCTTTGGACGATGCATATGTAGAAAGCCTATTTTGTTTCTAGTATTGACTAGCGGATTTGGTCTTTCCTTCCTTCTTTCTATAGTGTAGATAGTCGCACGTAATGACAGATCACGGCCATATTATTAAAAGCTTGTGGTAAGAATGGATTTCGTTCTATTGCCCGGAAATAATATTCCAAAGCCTTCGTGTGTTCTCCGTTACTTGTGTGGATAAGGCCTATGTTATAGAGTATATAACTTCGATCATAGGGATCAATTTCTAGTCGCATAGCTTCATAATAATTTTGTAAAGCTTCCGCATAATTTCCTTCGGATTGAGCTGACATCCGTTACGGTCGTTCATTCTATTCAAAGAATCTCCGTTCCAGAACCGTACGTGAGATTTTCATCTCATACGGCTCCTCCCTTCTGTGCATAGTAATAAGGGGAATAATCCATGGAATCAAAAAAGATTGAAATATTCTCATTATGAACTGACAGGGGCTAGTGTTTTTACAAGAAATCTCTAGCCAGCCTTCCTGCAAGAGGTCTGTCTTTTCTTAACACCAAGCGCGTTTGTGCTAGATAGAAATGGTAACTCCAACAATTTCTTTGTCCTCAACGCCCCCTGTTTCCAGGAATTAGTCACTTCAACGACCTTTGATGGTTATACGGGTATCCAAAGTACGAACGAGATGGATGTTTGTTGTCCCAACCATTCTTGTTAGTTCCGATCCCGATAAGGAAAAGGGTTAATTTATAACAAAGTTTTCGTGTTGTTGATTTCTAGATGTAGTGCTTCTTCCCCTATGCGGCCTATTGGTACTAGTGGAGTAGGATTGACCCGCAATACAGAACCTCTAGGTGTAACCTTTCGCTCAATACTAGAATCGACAGTTGAAGCATCTAAGGCTGCATCAATCGGGGATACACGACAGAAGGAATTGTTCTATCTCCAAACTTCACCTTCATCAAGCGTAGGTTTATTTCAAGAATCTTTTTTCTTTGTATCCCGAATCATGTCTCTTTCTCGTAAGACTGAGGGCGGTAAATAAATAAATTC
>BMK_Unigene_056135
TCCATATATATCTGTATTCAGAAGGTTAGTGCTTGTTGCACCCAAGTTATTTGACAAAGCATGATGGCTTTGTTGCTTCCTCGCTGGACATTAAACTTTATTTAGAATTTGGTTTTAAATATGTATTTAACAAAGTTGAATAAATTAACTAGGTATTTACCTTCCTGTGGTTTTCTCCTCCTACATAGAAGGTGGAAGATGCAGCACCCCAAGAGAACAAGCCCTACAAATGCTACGGTCAAACCAATAACAACAGCCCTCAAGGTTTGCCCTTTGTTTCCTTGTTTGGAGCTGTCTGGCATAAATTTTAGTTACAATGGGAAATTTGTCAGTGAAGGTGAATAAATTGGTATAACCACATAACCCGTTCAAAAGTTTTACCCAAAAATAATATTGATTATAGATAGAAGTAGAGATAAACTGAAAAAGAGAAGAAAAACAGAAAATATACCGTTTACTGAATTTCAATACATCAATGTTGGAACATAACTTTTAGTGAGAAACTTCAACGCTATTAAAAATAAATGGTGGGGAAAATCTAACCCGATTTTAATATGAATTCTAATCTCCATATGTACTAGACATGTAAGTGATCTGAGGATTCAAATTGAACAAACAAGATTCCTCGTTCAAATCACCTTCACAATATTTTTTATCCTTTATTTTTTATCCATTTGGTTTATCCTATATAGCTCTATCAATTGGTTTCATAGTAACTTTGTGTAACTTTTTGGACAAGGCCACATCTAGGTGACCATTTTAGATTATAGGGGCGACATATTAGTCCTTCTTAAACTTGGTTTTGCCAATTTCATGAGCAAAATTCAGATAATGTAACCAAAGTCATTTGAATATGGTAAAAAAAAAATAAAAACTTTTTTGCAACATATCTCATGATATCATGGGGTTTATCAGTTTTTGTATCATATACTTTTTGCCACCGTCAGGCGAATTCATTTTTTATATAACATAAAATATAATATTTTATGAAAAGTATATACACATATGACTACCATTTCTCAGGTTCTATCATTTGAAGATT
>BMK_Unigene_056136
GATTCGCCGCTGCGCGGCGCACTAGGGAGCGAAGCGACCTAGAGCGCCGAAGGCGCAAACTTTGCGTTGGACGATATAATGTTGCCGCGTGTAGAACAATGACACTGTTATTTCACGGATGACGGAATGAAAGCGCGTAGTGCGCGTTAGCTGTAAAGCGCGAAGCGCGTAGCGTGGTGGGCCCGGGTACCGAGGTCTCCCACTTAGTATTATGAGACCTCGGTACCTCTCCTCGGTACCCTCTTGGAATTACAAGAATGCCACCGCATTGGCGTGTGCCTATTTAAGAAGCAGCGGGGGTAGCACATTAGCATGTGAGATGTGGAAAAAATACATGCCTACTGTGCAAGGAGTTCATTGGGGATTCACCCTCAATTTTGAGGGTGATGTACCGACGTTGGAGTTTGATGAAGAGAAGGTCCAGTATGCCATTTGGCAACACGAGAAGGTGGAACACGATCACCTGCAGGGGTATGTGCAGATGAGGCATCGTGCGGTAACGTTGAAGCAGATGAAGAAGTTGTTCGAGCCGCATTCGCCCCATTTGGAGAGACTTACGATTAACAAAGATGGACGGAAGCCATGGGAGTATGCATCGAAGGAAGAATCTCGTGTTGCAGGGCCATGGGAATTCGGGATACGTGTCGATCGGGGAAGTAATAAGGGGAAGAAGATCGAAGCATGTGAACGGAGTCCCGAACGCATGAGCATCGAAGATCCAGACTTGTTTCGCATGGTGCAGAGTCGCAAGAAGATGAAGATGTTTATTGAGCAATACCAAGTACCTGCAACATTACGTCCATGGCAGGAATGGGTCGATCTTTTGATCGCAGAAGAACCCAATGATCGTAAAATCATTTGGGTATACGGAGCCAGAGGCGGAGAAGGAAAGACGACGTATGGAAAGATGTTGGTGAAGAGAGGATGGGCGTATGTCGATCCATCAAAACTTGCAGACATGTGGGAGATGTATCACCAGCAAGGGACGGAGAAGAACTTGGTGCTCGATTTCCATCGCGCCTGTAGGATCGAGCACTTCTACGCGTTTATCGAGAAGGCGAAGAACCGAGTGATACCGAAAATAAAGTATCGCTCAGGTATGCATATAGAGATGAATAATATTCATCTGGTTGTTTTGTCGAACAGGAGGCCGGACTTGGAGTTTATCTCGGAGGATCGTTTGATCATGATCGATTGCAGCGCAGAGAAGGATGATACACGTGAATTGTGGTGTACGATACACAGAGTGTTTCAAGTAAATGGCACGTGTATGCACTGTCGTACTGCACTCACGGGTGCCGTGCCGACAATTCGTGATTCTGTAATTTTGCCGCCAAATGAATAAAATCCAAAATTCAAAATAAAGTGGTTACTTGCGGAACACGCAACTGTGTAAAAGCGGAAACTTGGGCCCCAAGTTTCCCGCGTCTATAAATACCCCCGCTGACGTCATCCGTCGTCATTGTATGAGGTATGCAAAGTTCCTGCATTCGGCTCGAAGGTCCCTTTCTGATCCAAGTGCCATCTCTCCCCTTTGCACTTCGGATCGCTCTT
>BMK_Unigene_056137
TCTCCACCACCACCACCACCACCATCTTGGGAACCATTAAGTCAACATTTGTCAAACCATTGGTCCCACTCATACAGAATGGGCGAATGTAGCAGTTACCCATGTCCTGATGCAACAGAACTCTATTTCTCCATTTGTCAACATTATAATTGGAACAACAGCTACACCAACCATGGTAGATTGATGATCAACCGGATTTGCACAGGCTCAGTTAGTTGCCCAAAGGAGGCATATATAGCGCATGCCATGAGATATCATGTTAACCTGTTGACATCAGAAGATACAACTGTCAAAGGCAAGTTCAGGAAGCTTTGACATGGACTTGGATTGACTAGGCAACCCACATGGATGTTCGTCCAGGAAAAAAAAAAGGAAAATAAAAGGAAATCAATGAGACCAAAAGCTAAATAATATGCACTGCTGAATGATGAAAACACGGTAGTAGTATCGGTGGGCAAAGGTAAGATAGACAGAGGCCCAGAGACATGTATTGACTGGGAATTGATGTCAGGACGCAATGTGAATAAAATCACAGGATATAGCTACATATTTAGTATGTTATACAATCATATTGATGATAGATAATATATCATATATGACATCGACCATTTTCACCTGAAATGTACCTCTCATGGTTGCTATGAGAAGAGAAGTCTAAAAGCCTTGTGGGCAAAAATATGGGTGTCGAGACCCACTTGATACTAGATGATATATGACAGACCATTTTCACCCAAAAGGTGCCTCTTGCAATTCCTACGAGAGGAAGTATTGGTGTTAAGACCCACTTGGACGCAAGCCAATCATGGGGAGATAGGGCTATGGAAAGATACCATTATGGATTAGATTTTGGTAAAAAAGCCAACTGGATTGGATCATCAAACTTTTTTAAGTAACTTGTTTTTTAAAGTTCAATCCGACAGCGATTACAATGTACAAGACAGATGAATACCAAAAACTGGTGTGAAATTCCTATTTTTGGTGGTTAGAGACTAGAGAGCATGAGGGTCTTGGATTGATCATGCGTGGGCTCCATGAGGGATTGAAAAACTGTGAGTGGTACCTCTCGGGTGAAATATTTTATTTTTAACATTTGTGTTTTATGTTAAGCATCCCATAAAGATAAAAAATATAATGTGAAACAAAAAGAGATGATTATCATGTATCTTGGTATGTTTCAGCAACCTTACCTTCAAATTTTTTAATTGATTTGATCGATATAGTAAGAATAACACGAGTTATGTTTTGGAAGACAGCTTTATTGGTATTCATTCACATATTTAAGTTTTTGTGAAGTGGCAAGTTGCAGCAGCATATCTGTATCTGTATTAGAATCATTTCAGGGAGTCATATCTGCATACATACTTTCCTGGCATTCATGCACTAAACCAATTCAAACCAAATCTTACCCAAATTACCATTCTGAATACTGTTTGACAGGACTTCATTGGGTCCACCACTGCTATCAGGTGGTGCAATCCTCTGACCATGTTGCATTCTCTGAGAACCATAGGTAAATAAATTCATTGCCTGAGGCACTGTCTGAATGGGATGAAAGCCTAGGTATCGTGCATATGATTCATGCGTACTGGCATTTTGCATCTGATTCTGAAAATTAACAGGACTAATGCCAGGGGCCGGGCACATTGGTGGACAGTTTGGTGCAAGAGATGAGGTAATTGTTTGATCAATGAGTGGAACTCTTGGAAATTGCATAGGGCTGTGAATTGGTCCATGACCTACTCCCATACTCATGGGTGACATGTAATGCTGGACCCCTGGAAACATCATTGGTGTCATACCACTCCCCATCCACATCATCTGAACTTGTAACTGAAGTGACTTAAGGTACTCAATTGCCTCATCCAGCATTGATGCTTTATCTGACTTGCTAGAGTGAGGTATAAGTTCCTGCAGTGCCTTCATCTTCTCGTTGATTCTATCTCTCCGTCTCCTCTCTGAAAGATTGTGAACCTCAGCTGCACGGCTTCGGCGGGTAGATGCTGACCGTTGGGCTGGTTTGCTTGCCTCAACAGATTCATATTCGGTGTCCTCACTCTGGCATTCAGATTCATCAACATCTATGCTTTTCCTTTTGAGGCTTTGATTGCTAGCAGTCTCTTTGCTTGTTCTTCCTAAACTGCCCCGAGAGCCACCTGAAGATGATGTAATAGTTTGTTCAAGTGCACCCATCTGCCTTCTCTCGTGCAGAAAGGGCATCTTCCGGTCATCCTTAGCTGCACCAAAACCATTGCTTGAAACCGGATTTAAATTCGGCTCATCCCCAACTTGATTACTGCCACAATTGCTCATCATCGAGGACCCTCCCACATCTCCCTGAATAACATTTCCTGACACTCCCTTTCCCAAGAGATCATTCGGCGAGAGTAACCTTCCCTTTTTTGGCCTTGAAAAATGTGAAAAGTTTGCCATTCTGCCAGCACCTGAATTGAAGGCTTGTGGAATCAACTGGGGAACTTGTGATTTGGGTGGACGCATTGTGTTTTCTGCATAATTCAGATTACTGCAGTGTTCAAAAACAGGTCGTTCTTTTATTGAGCCACTAATTACCAAGACATCGGGCTCTTCAGAAGCACAAAAATTCACACATTTCTCTCCTTTTCCCACTATCTCCTTGTTCGACTTATTGGCATCAGTGATGCCAACAACAGTTGGTATTTCATACAAGGCAGAGCAGAACTCCTTTTCTATTTGCTCATCAAGTGTGTATTGGAGCCACAAGGCAGTTTCATCTTCTTGAATCAAATTGCTAGAATTCCCCAAAGACCCACCACCTTTCAGTAGTTCCCCAGGTTTATCAATATGTTTTGATTCATTAGGGATGAGTATTGGCCTTCTATGGTTTTGGCTGCTCAAAAACACCTGCCCATTCCGCCATAGCAGCTCAGCAAGCTCCTGGTCAGGCCCCATAATTTTATTATGGTTAGAAACAGGAAGGAGGTCGGTAAAAGGTCTGGCGCTGTCTTCTAAACTCCAATCTGGAACACAGTGATTCATGGCTCTATGAAGAAATCTCTCTTCACCCTGGCCCAAAGCTCTTCTTCTTCTTCTTCTTCT
>BMK_Unigene_056138
GTTTCAGATTGCTTGGGTTTTGGTTCGTACATATAGAGTAAAAAGACTTATAAATATCATCAAGTTAGAAAAATAAGGCATTAATTAATTTATTTTCATTCAAATGAATTCAACATCTAATTAAAAAAGAATAAATGAATGACAATCGAAAAATGAAATGAATAAATAAATAAATCCAAATTGCAAATCTTCAGATAACGGTGAGCTGTGGATAACCGAGAGTTGGATGTGGAGATAACGGAGACAGA
>BMK_Unigene_056139
CAAACATTAAAAAAAAAAAAAACCTCAGAAATCTGGAATCTATTTTTTTTTTTTTAATTTCCAGCATTGTACTTCCATAGAAATAATTCATGTTTGTTTGACTTATGGACTGCTTGATTAGATTGAGAGATACAACAATCAACCTGAAGTTTGTTTCACATTTTTTTTTAGATTCAATCTTATGGTAAATAATGAGTATGCGTCTGATCAGTGTCAATTGGGGTGAGTGCTACTTCAACGCATTCGAAGGAAGACTGGGGGAATGTTAGCGAGTGTGAAGGAGTAATTGACCCTAAGTTGGACTAGGTGGCAGCCAACTAGCATCTCACTCTCCCATACAGTAGTTGGCTTGTCCAATTGCAAGTGACAATGAAAACTAAAACAATGGACAGACTGAATGGGAGACAATGACAACTACATGCTTTATGTGTGGTCAACTGATAGAGAATGTCACTCAGATCAGAGTGATATTCATCATGAAAGTTGGCCCCACATTCTCTCTCTCTCTCTCTCT
>BMK_Unigene_056140
GCTCAATTGGTTGGGTACGGGCGCATTGAGACCTTGAGATACATGACATGGCAAGTCAAATTGAAGTCAGGATTGAATTCAAATAGATCAGCCTATTCAAAAATTACAACCCCAACAAGTCCAAAAAAAGCAAGATTTTCTGGGACAGTCTTAGATTGCGTTGGCAGTAGATCAAGAACTGCCGCCTAATTAATTAAATGCAAAAGCTAAAAGTAAAGATTAATTGAACAGGTAATATGAGTAAGTATGGAAAAGGACCAGTCTGCAATATGAATAAACATCCATGGAGATACAAATTAGGCATCTTAAGATTCCCACATCCAATTCAAAGCCCTTTCCTGGGAAGAGAGCAGAAGTAGAAGCAATAGCCCTAGATCCTTTTTTTGCCTAGGATTAACATAAAACACAGCCTTCATCCCTGCTCGTTTCCTGCAGTACCCTGCCTGTCTTCTGAGGTACAAACTTCAGCACTGCAAACAGGACAAACCTTGTTTATTTGAAGCCAATTGTTTATGCACTCAGAGTGGTATGCATGCTTGCAGGAAAGCACAATTAATGCATCACCATCCTCATAGTCCAATCGACAAATGACACACTGATCAATGTTCTCATCTGTTGTACTTTGAGCTTTGTAATTAATTGATGGTAAAGATGCGATCATATCTGCAGATAGCCCTCTGCTCTCAGTTCCAACCACTTCGCCCAAGGCTAACAACTCCTCATATGACAGTTCATCAGGATCGACCTCCTGCCATGTATCCTGGGAGTTACTTTCATGGTCCTCCGGATCCTCGGGTTCCCAATCGTTTATTCTAGCCAGCGCCATCAAACGCGCAGCCACTTCTCGCTCCTCCGCTTCCTGAAGGGCTCTCGCATACGCCTCATCGCTGTCAAATGCCGCCGGATCAATGTCAGCGCTCAAGTCATCCTCGCCGGCAGCACGAGCGTGCACATCGAACGCATCATCGCCGCCATCGCTTTCTGCAATCTCATCGTGTTCGTCGGCATTCTGATCCACCATTTGATCTTCATAAACATAGCTCCCGCTCTCAGAACTGCCGACTTCACTCGCATCGCCACCGTTCATCATCAGCATCATAAACGCTCGCTCCTGCTCTTGTAAGGTGCGAGCGAGGGCGAGATCGGCATCGATCTGGCTCAGGTTCGTGAACGGAGTCCGTGACGGATTGCGAGAGGGAGGATCGGATTCCGTGACGGTTTCGGACTCTGTAACGGGAATGGGGTTTTCCTCGACGGGCTTTTCCCCACCGCAGGATTGCTTGGCGTTTTCCATGGCAGAGGAGAAGAAAACCCTAATCGGGAAATCCTACTGAGGATGGAGAAAAGGGAGATGGAAAGAGAGCTTTGGATGATTGATTGTAAGTAAGAATTCGGAGGAGTAAAGTAAAAGGGAAAGTAGAAATACTGATGATTGGGAGGAGGAAATACGGTGGGTTGTGGAAGATTGGGAGCAGAGTACAAAACTACACGGCAGAGTGATGCATTTATACGTAGAAGAAAAACGTAGGTGCTGTTTGGCTACCAAGAATTTCAGGAAAAAAG
>BMK_Unigene_056141
ACTTAATTGTGGCTATAAGGGAAGGAATTTAAGTGCCCTAAAAAGAATAAAAAAGAACTTCTAGTTCTAGCTCTATAAGGGGAAATACCCAGCAACAGATATCCCCTAAAAAGTAAAAACAGTACATGTTGATCACACAATAAGCTGGACATTTATATAACCAAATCACCAATCTGTAATTGCATAGGTGATGCCCAAGCGACCTGCGAAAGAATAGGATACATCCTAGGAGGCTCCAAGAGCATGCGCAGCAACTGTTTGACAAAATGTCTCATCAAATAACAATAGCTGGACACCTAAATTAAGTAATCAAATCACTAATCTGCATCACCTATATGATATGTGAATGAGTACAATGCATCCAGGAGCCTTAATGTACATGGGCAGCAAGTGTTTGACAAAATGCCTCATCGAATAACAAGTGATATAAACCCCTACCATATGCAAATCCAATAACTGGGTTTGGAAGATCAACAAAAAACATGCATTTATTCATAGCAGCCCATTACAGTTATATTCAAATGACCTATGAATTGGTTACAAAAAGAAATCAAACAGGAATGCAATGAAAGGGATTCGATTTGTAGGTAAACTTACACCATGCAATCGAGTACCAGCA
>BMK_Unigene_056142
TGGGAAGGGTAGAGGAAGACAGGTTGAGAAGTGGTTTTATTCTTTCACGACTGCCAAATAAACCTTATCAGACCTAGCTTATTTTATGAACCCTGGCGTTACTTCTCTCTACTTATGACCTTCTGTGCTGCAGGCTTGCATAAAAGCTTTTAGTATTGTAACACGGTTAATAAGTAATATAGACATTTGTGAGCCATGTGTCCTAATTTTTAAGGAATATCTTTTTATTTATTTACTTTTGTCGGACGGAATTTTTGTTTATTTCATGGATAAATCTTGCATTATAAGCATGCTAAGTGAAACAATTTGGTTCATTTGGCTTTCTTAAATACCTTTAATCCCTATTATTTTGTGCCTGTCCGTGATCCATACCCACAAACAAAGTTTGCTCTCCATAGTGAAAGTGCCTGTTTCTTGAAGTTTGCAGACCTTATACAAGGAAATCAACTGCATAGAGACATTTTGAAGTTTACTCTAAAAGAATGTTTCTAGCAGTAGAAAGTGTGAATTAATGGTTAAAACTTCAACCTAAGACAAAATATTGCACATTTTTATTAGAAAACCCCCAAAGTATGACACAGTTTTCTTTGAATGTTACTTCCAGAGTTCCAGTTTTTAATATATTTTTATGGTATTTTCTTTAATGTGTAGACCCTGGTCTAAAGATGCTGAATGTATTTTTTTTTATATGTTGTTGTTTTGTGGGCCCCTCCTGTATGTTAGACAGTGTATCGATTTTTGTCCTGGCTGATTCAGGTTCCAATACTGACACATGAATCCGTGCCAATCAGTTCCATTTGCCAAATCCCTTTCTACAAAAATTGGCAGGAAAAAGGATTCTTTTGAACCCAAAAAAAGAAGAACTTTGATATCTACCGAACTGGATATGCCTAACTCAAGATACTGGTCAACATATCACCTATATGGATATATTATATTTGATTAATTTGATCATGAAGCCAAGAAGCTCCATTTGGAATTTTTAACATATTCTTTTACTTTTTTCATAATTGTGTCGATTCACCTTTCGTTTTTATGGCTGCAGTCTAATATCTAGTCAAAACTTAAAGCACTTTTGATTCACATATTCACTTCTAATCTACTAAATCTTGATATCATGTCCCAGGTAATCAGCACTGCTAGGACA
>BMK_Unigene_056143
AAGGTCCCTATAAGTCAATGTTTCTAGCCTTAAGTCCAAGGAAAAACTTTTTAAGGTCTTTGGTCCATTCAGCTAGACTTTTTCCAGCCTTAGGTCCCTGTGCACACATGTTTTCATTTTTTAAGACAAAAATGCCCCTATAACTGTTTGCCGTCGGACGCAAGGCATAAAGTAGGAAGAGTAGCGAGAGAGGGGACCAGTCACCAGTCCAGCCAAGCGCTGCCGACGTCACGACACGTAATGCCTGTGCAGGCCCATATGTAGAAAGGGCAAACCCGGGATCACCAGCTATCGGCAAAACACAGTCCATCATTTAGATTATTCCAATATTTGAGTTTACCGATCACTAGATCCATCGCCTCACGAATTTATGGCGAGTGGAAGCCTAATAGCAGAATGGTTCATGACACACGTCGAAGATTCAGATTAAAGTTGCTTATCTTTTTTTTTACTGACTGTAGCAAACCTCGATTATTGGGCTTAATGTCGACTCTTTCTGTCTTTTACCGGTGAGATTGAGATCCATCCTCATCCTCATCCTCCCTCTTCTCATTTCTTATTGCTTACTTCATCTTGCGCTCTTGATCTATTCAAGTTGCAAAGAGAAAAAGAAAAGGAAGACGAA
>BMK_Unigene_056144
GATGCACACAGCTCCAGTAATCCAATATACTTCTGAAAAGGGATTCAATTCAAATGCTCATCAGTATTAAAAAAAAATTAAATTTCTTATTATTACATTGAGATCAAATCGACAAAAGGAATGCATATTGACTGGTATAAAATCACCACATCAATTCCACACTCCATGTATCAGACACAGAAACTTAAGGAGGAGATAAATTAAGGGTTCCTCCAGATCTTTGTAACAGGGCAAAGCAAATAGAATGAATGACACAAGGATCCAACAGGGCCAAAGCATAGAAATCAAACACAAGAACGTATATGCAGTTCTCCAGATGGATTTTAAGCAGAAAACGGAGAAACTAAAACAGAGAAAAGAGACCAACGATTCAAGTAGAAAACGGCTGCATACAAATTTTCCTCTAATCGATGGAAAATAGGAATTTGATATGGTTACCTTGGCGAGATTGACGTAGAAGA
>BMK_Unigene_056145
TAATAAATTGGCTATGCCTGGGAGTTCCGACCTTTGTAATTCAGATTCCAGTACAAGACACTTGGTCTTGGAGCAGTAAGAAGGCTGATATCTTTCCCCATAAAACGATAATACCTCAATACAGGAGCTGCACAGTCCAAGTACTTTAACATGCTTAAGATCCTTAAGCCACGACTCAAGAGTGCAATGCAATTTGTCATTCCAACCGGTATAATAAATGCCAAGATGTGCTTCTCTTAGAAACAACATATTCCTCAGAGGGTTCTTGTGTATTTTGACCCCAAAGAGATTCAAGAATTCTAGATTTGGGGCTTCAACTTCAAGACCAATCTCATTACCAGATTGATTACTGCAGAATACTACTTTCAAACGCTTTAACCGCAAATCTGTAGAAGAAGAAGAAGGTAAAATTCGGAGCCGACCAGAACTTATACTACATTTTTCCAAAACCAGCTCTTCAAGCATAGGGCACCCAGATAACAATGCTGGAACAGACCCAACTTCCATACGTGTTGAATATATAGAAAGGGAAAGGAGCGAACTAAGACATACAGATTTAGGAACACCCACCAGGCATCCATCCAGACTTAGCGAAATCAAACTCCCACATTTCCATAGCCAACAGGGCAAGTTGTATGAATCATCAATGGAATAAGGGAATTCTAGATAGAATTCTTTCACATCTTTTCTTGTTGCAGAAAGAATCCACCCATCTATAAAATATTCAAACTTTTTCCTGTAATCGCAGGTGAGAGAGAACTTGTTAATCTTGGGAGCACCGTGAAGAAGCAGGGAACGCTCCACGAACTTGATGAATTCATCAGCATTATCACTAGCACTATCACCACCATTATCATCTTCATCATCGTCGTCGTCGTCATCTTCATCATGATAGGGGTCTTCTTCTTCTTCTAAATCCAAAGGATCGAATCCCTTGTAACCTTTAAACTGGTATTGGTTGAAATCAAGAAATGAGATGGAAGTCCAAAGGCCCCTCCATCTGCTCGACAAAATGCCTGTTCGGACTGCTTGGCACACGTCCAAGAAAGAGAGGATGTGGAGAAGAAGAGCGTCTGGTAAAGAGCTGATTCGATCAATTACATGTTCGCTGCTGCTGTTGTTGATGGAATCCATGAATGTCAGAGTGATGATGTTTTAATATCAAGAAACCCTAGATGAAAACCAAAACTCTGTTTTTGATTGATACCCAAAAAAGAGAGGGCAAGGGCAAGTACAAGGACACAAGGAGATGATGGGTCGGTGCCAGGTGGACAAGACTTGGGAACGTG
>BMK_Unigene_056146
GGGAGAGAGGAGTCCTAGATCTCCGGACTCCCTCAAACCCCCTTAAACATCGTCTCTCCCCTTCTATCATCCCATCACACGCGCAGAACCCATCCCCTCCAATATTCCAGGGGTTCTCTCTCCGGATCTCATCACCCTCTCCCTCTCATCATCTCCGTCCAGATCTCATCCCCTTCTCCTCCGTCCAGATCTCATCCCCATTTCCCTCTCATCATCTCCGTCTCACAGCCCCCTGCAAAGATCGCTCTCTTCGGCCATCTCCTTCCAAGGCAGCGCCAACCGCCTCTCCATCTTCGTCGTGTGGATTGCAACTTCCTCTCACCCTCAGACTTCGGAACCAGGTGGATCATCTCCAAAAAACAAGAGGTCAACCATTGCTGTCCCAGTGTCCCATCCCCTCGGTCCACTTGCAGTTGTAAGGTGATTTGGAAGCATCATTTTTTGGTGGTCCATCATTACGGTATGAATTGAATGGTTTTTTCAATGAACTCATATGAATTGAATGGGTTTTTTTATAAACTCATATGAACATGAATGGTTTGGATCACACATATGCCACGCAAAATTACATTCATTACAACCTTTTTTTCCTTTTTAATAAATCTTGATATGGATCATTTTAAAAGGTTAAATAATATATTTATATATTATGGACTTAATTTATTTCTAATACTTTTTCCAAAACCATTAAGATCCATTAGTTAATGTTTTGATATTTGACATTTTACACTTTATTTACATGGTTAATATTTAAATATTGATGTAATTTTTCTTTTTCTATCTTCGTTTATTTTCCCATTTTAAATTTGTGGCGACCACATATTACTCCCTTTTGTTTTGCATGAGTTTTGTTTCCATATACAAGGTATGGGTGGGCCCTAAAAGGTTCTTCTTTCATTACCAGTGACATAAATGGCATAAGTGGATATGGTGAAACAACTGCACGAATCGAATGAGTTGATGGACAAAAGAAATATCATGAATTGAATATGGATACTTATAAACATTATTCCTGTTTTATTTTAATACATTTTTCCCTTCATATCGTAGTTCTTTAATATACTTTTTATATACTAATTCTATTTACTAAATCTTTAAAATATTTTCTTCTAAATAATTTTATTTCTTATTTCTACTCACCATTTTGCTATATCTTTTTCATTCTTATA
>BMK_Unigene_056147
GGAGAAAGATAAGAGCTTTGAAGAGAGCTGCAATGGCAACCTTTAGCTGCCCATTCCACCCCACAAACTACAAGAGAATTCAGAAAACCAGTGTCAAAGCTCTTATTTCTTGCTCATTTAAACCCTCCCAAAACAATATCAAGGTTGTGATCAATGGTGCAGCAAAGGAAATTGGAAAGGCTGCAGTAGCGGCAGTAACTAAAGCAAGAGGAATGGAAGTAGCTGGTGCTGTGGATTCT
>BMK_Unigene_056148
CACTATGACCCTGTCATTTGCAATGAAGGAATGACTAGTCAAAGTAGCCATTTCCAGGAATGTGAGACTCAAGAATGGTACCTTCGTTGGTCCCCTTGTATGATCAGCAGCATAGAAATTGGACCATTTTTTTCTTGGAATCCTTCAAAATAAGTATCTTCAAGAGCAATTCATAAATTAAAGGCATGGTGGATTGTTAGATATTTCTAAGTTTACAGCTCGTAGGAAACTCTTCACCAGAAAATGGTCGTAAGTCTTTGAAATTCATTTGATGCTTGTTACTTTCTTTTTTGTTAATTTATATCTTGTGTTCATTCTAATCTTCATGTGGTTGTGTTTGAATTTCCAATGAACTTATTCTCTAGGTTTTTAGAAACAGAAAACTATAGGCATGGTTAATAAGGAAGGTTTCAGCAATGACTGATACCAATTCTTTTCATGGATTTATTCTGAAATAAAATTATCAGTCAGGAATCGATATACATGCCGAATTTAGTGTCTGAAACCATGTTCTAGAACGATGAGAGCAGGCTACTGATCTTCCATGGTCACTAGCGATTTGTGGATTGAGAGAATCTATTTAGATGATGACACTTGCTTTCTTCTTCATATCCTCTTCTTGTTATTGTGTTCCTGATTCAAGCACTAAAATCTTTTGGCTGCAAGCTTTGCCTGTTAATTAGATTGGTCTTCCACTTTCTAATAGCTTATGCTTTTGCAAACATCCAGGAATTATGCGAGAAGACGGCTGCAGATAGTTGTACTTTCAGTGTGATAAAGTTGATCATCTTATCGGCAGTTGGTGGGTCGGTGGTGGGACTTTTTGCTCTGTTTGTTTTCTTCTTCTATCGTAAAAGAGTGGCTAAAAAGGATGAAATTCCTATAAACCATTGGGTGATAAGTATAAAGGAAACCAATGGCAACAAGCTCTCCATGTGCGAGAACTGGGTCACAAAGATGAGGCTGCATGAGCTGAGGAAGGCAACCAATGATTTCAGTAATGACAATATCATTGATTCAGGGATAAGAGGCAATATATACAAAGCAACGCTTTCCAATGGCTCCATTGTTGCTGTTAAGAGGCTGTGGA
>BMK_Unigene_056149
TTTTTTTTTTTTATTCTTTTTTTTCACTAGAATGAAAATGGACACCACCATTTGGAAATCCATTTCCTCGGAAGAAGAAAGCCGTGTTTTCCTCTTCCACGACTTTACACAAACAAGTATATGAAATTATATACATTTTTTTAGTAATAATTTTTATGTGTGAAATCTAAACAAAAATGAATAAATCAATAAATAAATGTAACATGAACTTAATAGTATTTTTTTCTTTTTCTCTTGTTTTTTCCAGTAGTAATTGCCCATTCTATTTCACTTTCTATAAATCTCGAGGGAATATTTTGGTCTATTTATAAATTATTTAACATTAGGAAATATAATGATAATAGTCACTAAGTAAATAAAATAACTTATTGGTGAGTCAATCAAATCTTTCTACATCTTTTTTCTTAAATCATAGATAAAGTTTCAGCTTTATTTATATTTTATTAGGATTTTTACGAAAAAAGAAATTATGCTTAAACTCTGATTAAATAGACATGGGTACAAAAACATAAAAATGATAGATTTCGGGGCTATCCAGTTTTTTGGGCATAATTACTGCTCTAAGAATATCGTCACCCATTTCACCATTTTTGTCGAAACCTGCAACTCCACTCTCTTGCCCTCCTCATCTGAATCATTTGGTAAGGGTGTAGAGAGATGGAGAGGGATTTGTAGTGAGTGATGAGATGGGTTTGGTCGATTGGATTAATGGGGAAGAAGAAGAAGATGGCGACGATGATGGTGCTTGAAGATATTGACTATGGGTGATGAGTTGCAAGTGTTTGGTTGGAGAAACTAAACATTGGAATGATTCCAAACAAGACTTAAAACTTCAAAAGTAGAATAAGCAAATGGGGAAGAAGAAGAACAATTGGAAAGTGAAAAAAAAAATGTTCAGAATGGATCAAACCCAAAAATCATACTCAACAACCCATTCAAACCCACCACACCCAACCTACCTATTCGAGCA
>BMK_Unigene_056150
CATTTCCTTACACAGCATTATAACTAAATCCAAATTCCCTTGGAAATATCATACTCATCACCATCATCCAAGGTTGCCAAATATTGTAAGGTGGATTTTGCTGTCACCAAATATTCCCAACATGTTTACAGATTAAGTACAGTCATAATAGTAATAAGTTGATTTGCTTTACTAATTGGTTTTTCGTGGTTCTATGTATATATGAAAGTACCATGGAAACCATATGGCACCCTTTGGGGTAGAGTTATTTTGGCTACAGGTCCCTCTGCAAACCTCTTTGCATCTATTATATGAACTTGAGAGAGATTTGTTTTCTCATTATGAACATAGCAAATAAGCCAGCCATCATCCTCATCGATACCACCAGGCTTTCCAACAAATTGAAGACCAGAACAGAAACAGTTATCCTCCAGAACATGATATTCTACCTTTATTCTTTTTTCCCCTTCCTGAAACATTTCCTTTATGAACTTGTTCTCTTGTTCTTCAAAGTATAACTTCGCAAACTTATTAAACTTAGCCATTCCTAAATTAGAGCTTGAAATTGTGTCCAAAACCTGTGTATAACCATACTTGTTCTTCATGCCCATGATGCTATTATTGATTGCAGGAAAATCCATTGCAAACTCTGGTCCAGTGAGACTCCCTTCCTTCACTGCCCCAGTCTTCATGTTCAATCTCCACTCATAGGGACATGGGAGTATAGTCCCATCGATTGATGGATCAAAATCATCAGCTGCAGCTAACACCGGTGTAAAAGCTCTTTGAAACCATTTGAGTTTATCAATTCCATAATCTGGGCCTGGTATGATTGATCCCGTCGACCGACACCCTATCAGGACAACTTCATCTCCGTCCTCAAATGAATTGATGATATGAAATGTGCAATGAGTTTCAACACCAAACCAAACAATGGATTCCTCATTGCCATAGCGAGGCATGACTCCAATTCTTGATCTTCGATTTTTCTCGAACTTGATAAGCGATCCACCTCTGAAAAGTCTACCCACATCTATCATAAGTGGGTAGTCCATGATGATATTGTAGTTTTCTGTCACTCCAACCTCATGGCTTAAGGTACATCGATTGAGCTTGATATCAACTTTATGAGTCAATTTATTCCCATCAGCTGAAAAAAGAATGAAACAAAAGAAAATGAAGAGAAAAACACAAGTTCAATTCATTGGGTGATTTTATGGACTTTCGAACTTTTTACTATTAAATGTAAACTGATTAATTTTAGAAACCTATAAGATCACTAATGAACAGACCAACTTCGATGCACCCTACCTGAGACTACACCAAGAACATAGTATGGCTTCTTTCCATCTAGGCATCTACACCCATGATAATCATCTCTCCAGTTTTAGGATCTTTCTGATGTAAACTAACATAAGTTAAAATCTCCAATTTTAGGATCTTTATATAAACCAAATTTTCAGAATGATGGTGAAGATATAAAATCAAACCAACCTTAGGGTGACTTGTAAAGGGGCGACCCCAAGAACCACTCAGAGTCCAAACATTCCTCGTGTCGAGATTGGAGATATCAATCTCATATGGGAAGTGATTCTCTGCAACGGAGTAAACCTTTCCCGCATGTTCAAACACATTGGTGTTGCTCGCCTCCTTGTTTACTATTCCAAATCTTAGCTATTTTCAAAGAAGAAAAATATATTTTAAGCCTGTGATGAAAAT
>BMK_Unigene_056151
GTTCACATGGATACTTTCGTCATTTAACTCTCCTTCATCCGGGGGAACAAAACCCTAGCACATTCTCTGTGCTTTTTTCTAGGGTTTCTTTCTCTCATTCCTTTCTCCTCCCCACTCCCGTTCGAGCTCTCTGTATTTTTCGCTCATCTCCACACAGTGAGAGAGAGTCATGGCTTCGGAGAAGAAGCTGTCGAATCCGATGAGGGAGATAAAGGTTCAGAAGCTCGTACTCAACATCTCCGTTGGAGAAAGCGGAGATCGTCTTACCAGAGCCGCTAAGGTTTTGGAACAGTTGAGTGGACAAACGCCAGTGTTCTCCAAGGCGAGATACACTGTTCGATCCTTTGGCATTAGGCGTAATGAAAAGATTGCTTGCTATGTCACTGTTAGAGGTGACAAGGCGATGCAGCTTCTGGAGAGTGGTTTAAAGGTGAAAGAATATGAGCTGCTGAGGAGGAACTTCAGTGATACTGGATGTTTTGGATTTGGAATCCAAGAGCATATTGATCTCGGAATCAAGTATGACCCATCCACTGGTATTTATGGTATGGACTTCTATGTGGTTCTGGAGCGCCCTGGATACCGTGTTGGTCGTCGTCGCAGGTGCAAATCTCGAGTTGGGATTCAGCACAGGGTCACCAAGGAGGATGCCATGAAATGGTTCCAGGTCAAGTACGAGGGAGTCATACTTAACAAGGCACAAAACATTGGTGCTTAATAGAGATGAATCTCCTCTCTCCACCCAATTTGACTTTGAAGCTTGGTTTTGCGATTGTTTTTCCAGGCAACTAGCTTTCCTCTTGCTTTGTTTTCCGGTGAAATGAATTTTGATATATATAATAGTAGGCGCCACAATGCAGAGTAATTTAGGATCCTTCAGTTTTAATTATTCTGTTCTGCTTATCTGTTTTCTGTAGTTGTTTCTTTACATTGAGAATTTCCAGATTTTCTGAGTGCAGTAAAAAAGAATTCACTAACTGGGACCCACCCGAGAATAGAATCGTCCAAAACAAACTTCCCTAATGTGTTTAAGTGCTGGATCAGATTTCCATTCAGTCCTAGAAGTAGCTATATTGTCAAGGTTGTTAAACTTGTCAAGCATGTGACTTGAACGGGTTTCAAGTAGTGAATCAAATTTCTATTAAGTCGTGCAAGGGGCCATTACATATCAAGCAATGTTATTCCT
>BMK_Unigene_056152
GTTCTGTTATAGTTCGTATTACTCGATTTGAACTATGGCATCCATATTCTAATAACTTTATAACTTGTAAAGTATACATATGACAAAACAGCCAAGAAAGAAACAACCAAGAAAGAGAGGCAAGAGAGTAGGATGGATCTAAACTAATTGCATTAGTGAAACTCACCACTACTTTACATCCTCTAATGCTAAATATACACAGTGAAGAATATGAATGACAAGTTAAACCATGTAACTAAAGAACCCCCCATGTAACTAAAGAACCCCCTCGTATCTATTCCCGGATGTTGTTACAACAGAGAAAAATTCTGGTCAGTGAATATTTTACAAGGCGCCCCCCCGCACCACCAGGCCTGCAAAACTGCACCCATGTCTGATAAATTACAGATTCAGCCTCTAAAGGCTTGTACTTTACATCACAATTCACTTGCCGATGATCCCAATTTACTTCAAGTTATTCCAATTCGTGTATGTGGATCTTTCCTTTTGTATGGTGTTTTGATGAGATTTCTCTGCATCCTCGTTGCTTCTTCTTCACCAAGGGAGGAGGAAGTTCTTCCAAGATGAGGAAATGGCTTGATTGTTAGATTGAGTTTTTTTTTTGTCAAATTACTGATTATTTCAAGGTGCTGCTCCTGATTGGAGAATGTAACACCTTTTCCGGAACCTTCTTTGGAGTATTAGTTTTCTTCTCCATTTCTGCATCCTTCAAAGCTTTCTTCTTTTCAAGCTCAAGCTGCTTGCAGTTCTCTTCATGGGCACGCCCAAACATCCTCACAAAATTAAGAAGTGTGGAAACAACTTGCTCAAATGAACACCGAGCAGGATCTTCTCCAAAATAAACGGCCAATGCATCTGCACTTCTACCCACTCCAGAATAAAGTGAAGTTAAGGACCTCACTTCACCTTCAGCAGTGACAAGAAATTCCTTCAAAGTCTTGCGGAAGATTTCTGAAACAGGACCATCATTTTCAGATGTTGTCAACTCCTGTACAACTTTCTCTAATCCTTTGCTTATTGCTTGCATCTCTTCTGCCAATGTTTTCAGTTGTATCTTTGATGCAACTTCTAAGCTCACAAGGTCCTTGTGAAAATCAAGAAGTTCCGGTAATTTTTCAGCAAGTACCTAAAGCTTGCAAAGATAATGCATGAGAGTCATCTTGTTGTTACGGGCCCGGGTATCAATTAATTTAAGGAGACTATCCAACCTAAAGCCAATAGCAGAACCTCTAGCAGTTCCTTGGTTCAATGCATTCCCAAGAGACAGAATTGTCTGCAAGATTCTCTTCAACTTGGCAGACGTTCTGATCTCTTCTGCGGCAGAGTGTACAGTGTTCAGACTCTTCCTTAGGTCAGAAACCTGAGAAGTGAATTGAATCTTAAAAGAGAAGACTCTGAGTTTAAATTCCACTCGTGGTACTTTCATTAACTCTAAGAAGAACTGTTCACATCTTCCTAAGGTTTCTTTATCACCGGTATAGCCCTTAAGTAGTTCCATTTCCTCCTTTGTTGGGCAGAACTTTATAAGATTATCTATCTGGTCAGCATCTAGAACAGAATCATCCAGAGTAAGCAACGTACTCATCAAATCAGGCAATGGAATCTTAACCTTCGTAAGCATGATTTCACAATTATTGGCCCGTCTCAGATCAATCAGATGAACTTTTTCAGATTTAGGGCCAAGAGAAGCTCTCTTTGATTTGTCTCCGGACTTCGCATCGGGGTTTGGCACTGCAGCTGAGAAAAGACTCTCAAGTTCTGACATGTCAAACTCTGGAGCCTTGGAAGCTTCATCGCTTTTTTGTGATTCAGCCCATAAGCTTCCCTGCATAACTCTAGTTACTTTTACCCAGTGTAATGGCTTTAGAGATGCCTTTTTCGATGACGGTTGATTTCTTAAACCTAAAGTGCGTTCCCGTCCTTTGGCACCAAGTGGGCCAAGTCCTATGGCAGGTGGTGGAGGTCCAACACTCTTCCCACCAGGAGGAAGAGATGGGGGAGGAGCACCTCCAGGAGCAGGAGGTGGTGGTGCAGGCGGAGCAAATGGAGGCGGTGGTGGAGGTGCTGCAGTAGGCCCAGAATGTGAAGGAGGTGGTGGTGGAGGAGGAGGGCCAGCAGTGGTAGACAACGTCTTCAGAGGAGGTGGAGAAGGGGAAGATGACATAGTCATAGGAGGTGGAGGAGGAGGAGGAGGA
>BMK_Unigene_056153
CAGCAACTAGAGGTTCAGTGCCACATCTTGCAAGACATGTGGGCTAAATCCACATAGCTTTAAGAAACAATCACTACATGCTTCAGATGCACCATGGATCTTGCAAATTCTCAGGTTGATTAGCAAGGTAAAAAAGAAATCCTGGGAGCAGGTATAAAGGCTTGCAATAATGGAGTAAACAATAAGAAAAATATATTGGAAGAGGATGCAATACTGAAGAAACATCCTGATGCAAGACCCTGTTGGAAATTGTTAACAATGTAATATTCTCATGGATCAGAAACAGACACTGAACTCCTGATACAAATATGTACAATAAAAGAGAAATCTAAAGTGTCATTCAGAATTCTGATAATCAAAGACAACTTGACAGTAAATAGACGTTGAATTGAATGATACATGGAAACATGCACATACATCTCAAATGTGGTATTAAAGTTCATTAAGAAAATCATGTTAGTCTTCCCACTTCTTCCAATCACATAGTATCAAGAGCAGCACTCAATGACAAAACAACCTTCAATTAAAATTATCCTTTTATAAGCATGTAGAATTTTAAAGCAACCCCACACAAAAACTAGTAAGGACTGCCAAGTCCTTACTAGTGAGAACTCTTGGGTGGCGAGGTCTCATAAAAT
>BMK_Unigene_056154
GAGAAATTTTCTTTAGAGATTTTTAAAGAGTTGTGCTGTCAAGTACTCTAGAGAGCCAGTTTCGTTTGCATCCCTTGTAAAAGATCATCTTCTTACGTAAAAGATTTGAAGAGTCAAGCGCCGGATTAAGTCTGTTGCAATCAACGGTGTGACGTCGTTGAAGCATGAAGCAACACAAGGTAACATCAGTCTTTAGGTAGGGGATATCTAGGGAGAAAATCTGAATTTCTTGTGATTGCGAGATTCATATTGCCTGCTTATTGATCCAGTTTAGATTCATGGTTTTTCATCCGGTAAGGGTTTTCCACGCTAAATCTGGTGTCTTTGTGGTGTGTGTTTGTGATTTTAATTCTGCTGCATATTGTTTATTTTTACACACTTTTGGGTTGATTTATTAAGTTGACCAATTTAGAGATCTCGCACCCTAAACTTTCATATTGCCCCGCCCATGACTACATAGATAACACTAATTGTCGCTGAACCCACTGTCTTGCTTGACCAGTTAAGACTCTTAGCTCAATAGGGCTATAGGAAAATCTCCTTTACTGTGGGGATTTCTCCATGGAGAATCTGCTGTATATATAGTGCTTTGAAGGAAAATATGCTCTGCAATTTTTTTTTTGAATCCATGGAAGGGGCCACCTATGATAAAAGTTTCTCATTGAATTTCATTATCTACTTATTTTTGTATTTACCATACAATTTTTACTGTGATTGATCAAACTATGTTCACATTTCGGTTGATCTCTCTGTGTGTGTGTAAATTAGAAATAGAGGAGATACAAGTGGGAAGAAATTTTTTACTTTGAAGAAATAGATATACAAACAACATTTAAACTTTGTATTAGTTGAAAATAAAATACATTTATATAAAAATGAAAAAATCTTGATGCCACCTAAAAGTTACTAATATGATGGACTGTTTGCAGCAACTGCGAAGATATCGTTCCTAATTTAGGAATGAAAGGAAAGGTCGTGCTA
>BMK_Unigene_056155
AAGGAGGAGGCGGAGGAGAAGAAGAAGAAGCAGCCTGCTGCCACTGCCGCTGCCGCTGCGGTCGCCGATGCTGCCTCTGCGGTCGCCGACGCTGCCTGCTGCTGCCGCCGCCGCCGCTGCGGTGCTGCTGCTGGTGCCTCCATGTATCAGTGTTATATGAACCATTGGTCATTTGGGCAATGATCTTTCTTTGGTGTGAAGGAACCCTTTTCCAAGAGTGAGATGTAATGGTCTGCCTATAGTGGGTCTAGAAGTTTTACAGTCACACTCTCAAGCTGCTAACTTGTTGGAATCAATTCATTTCCCCAACCAACCTGTTCGATTAGTAGAAGCTGCAGATTTGTTTGACAGAGTGGAGCCAACTCAACCGGTTCTTGGTGCTGATTTGAAGGCACTATGAGGCAGATGGCTAGACACATTTGTCGCTGCTTTCCCTTGTTTTCAATGCTCCCCGACCACGCCATTCAGAAAGCCAATTCCAGACCATCGTCTTTTCGAATGTTAAAATCACAGTGTGGATCAATCTTAAGCAATCGCAGAGAGGGAATCTGTAGTTCATATTTGCCTATTATACAAGCATCCCGATCCTATGCTCGTGAACGTTCACGTTATGACCTTTTTGGTAATGGAACACCGGGTGATGAGGAATTAAAAAAATCCTGGGTGAAGAAAATGAAAGAAGAAAGCAGCCTATGGTCGGATAGTGATGAAGATGAAACTGATGCTGGAGATCATAAAAATGTCAATAAAGATGTGCAGAAGATAAATGAGGAGGCAGAACAACGGTCAAGGCTTATTGATGCTGACGACAGTGATGAGTTAAGTAGTGTGTGGTCTGGGAGCGATGAGGAGAAGACATTGTGGACAGGTAGTGAATGTGATGATGATGACGACATTCCCACTGAAGCCTATCCAAACGAGCGCAGTGACCCTTATATAGATAAGTTGTTTGAATTTGAGGAACAGCCAAAATATCGAACAATTTCTGAACTATTGAAAGCTGAAAAGGAACCAAAGGTCTTGTCTCCTGGAAAGCAGGCTAGAAAGATAGCCGTTGAAAATGCCTTGAAGAAATTGAAGAAAGGACCGGATGGGCGCTATACAAATGTTTGGGAGGTCATAACTGATATAGATATTCTTATAGGAGCATTTGAAAATATTATTTCTGGACCAGAGTATGCAGAACTGAGAGAAGGAGGTCCTAAGAAATTAAACATGCAGTTCTTCAAGGATATACAAGCACGGATGAGAGACCCGAATTTTCAATTCTCTCCTGAGTTGAAGTTGAAGCCAAAGAGCAAATTGGTCTCAAAAAAGAAATGGCAAAGAGCTAAATCAAGACGGAGGAAAGCTGAGAAACGCTGAAAGGTATTAATTTTTTTCGTTCTGACCAATTTCAGGCACTATTTTTTTGAAAGGGTTACAGACAAGTGATCTTACGTAGATTGTTGAATATGAGTTGACGACATCTGATTCATGGAATTCTGTACCTGCAAAATAGATGGACTGTGCATCTTGGAAAATTATAAAAGCGACAATTCTGAGGTAGGCTACGAGGTGTTTCACTTGTGCAGCTTACATCTTTTGAAGCAACTGCACCATACTTTGTGTGGTGTACAAGCGTGCCAAATCTGTACTTTCCAGGTTTTGTCCCAAACAAGAGCATGGCTTGACGACACTCTGATCTGACAACTCTAATTATCCATTTTGAAGCCATCAAATGTGTTTCAAAGAAAATTGTCAGCTATTTAATCTCAACAGCCAGTCTGGGTCTTCTGGTCACATTATGTTTATAAGGATGTCCTTGACACTTGAACTAATGTTAAGGTATGCAGTAACAAATTAGAGTTTCATCCAACTGATTTCTGTACTTCCTTTTCTCAGTGTTCATAATTGTTTCCAG
>BMK_Unigene_056156
GCAAGTGTTAAAACCTTGATGGAGGTATGCTCTCTTATTCTTTTCATATGCTGATCACGAGGATCTAGAAAAGCATATAATGAAGTGCACATGGGCACCATTTGAAATCAATAAACTATATGGAAGAAAATTGTTCATCCTTCACTAATGGCCCACTGATTGCATATGAAGCCTTTTCCACGTGTTCTTCTCGATTTGTTTTTTCATATCTAATTGGACTGTAGGTTTTGTGATTTTTTTTCTGTATTCAAATATCATTTTCACACTAGAATTGTGTAATTCATGTTGCTGCTTTTAAGGAATGTGAACTTTGCTTAAACTTCCAATTGCTTTCGTTATAAAAAATCTTCCAATTGCTTTTAAAATTCTCAAATCCATCTGATGGGCCAACTTTTTGAAGCCATCATTTAATCATACTTGAAATTTATTTACTCACCTTATAGATTACACAGTTCATCACTACAGGTGGTGATGAAATTGTACTGTTAAAAAAATACATGAAAGGCTCTAGCTG
>BMK_Unigene_056157
GCTGCTGTTTTTTCTTTTTTTTTTCTTTTTATTTAATTATGCTCAGATTGACATTGTTGTTCGAATTTTTAATCTTAAAAGAATATTTCTTATTAATTAGGTAAATGCCCAGAATTTTATTATGCAAATGAATTTTACACGTGTGATGAGATACTTTTATAAGTATGAAGGTGGAATTTGAAAGGCCCTGGATTCCGGATCGTGACACATTCAAGTTAAAAGCTGTTGAATTTGCGGAAGGCAGGAGATGTTATCTCTAATCTGATGGATTGGCTGCTAATCAGACATTGTTTATGGCAAGTTCGGTGGCTAATTGATCGCACCTCATTCTCGATTCATCTATCTGTTGTGTCAAATCATAAATTGTTTCACTCAATTGCTCTAGGTTCAAAATGGCCATCGCTGTTGGTTTCTTTTGAGGCACCTCTCGTTTTTTATTATTATAAGCAAATAGCTGATAATTAAAATGGACTAACCTGATGCGTAAATCTCATCTTCGAGATCTTAAATGCGAAAAAATGAGTCCATATTCAATTTCAGATGACTCCAGAAATCACAAATAAATTAGTATCATCCAATCCTATTAACTGTTCTAACTACAAACCGCCTGGACTTTCTTTTATTGACGGGTCAAGTTGGGGCTATCCTAACCAAAAACTGGCTTCAACTCAGCTTTTGTTGGGCTTTCGTCAAGAACCAAGTCAAATCTGGTCCACAAGCAAGCCCAAAACTGATTTAGGCAAGTCTTTGCAGGCATGTTATTTGAGGTGTCTGAGTGCACAGAGGCCAAGGCACTTTGTGCAGCGTGCATGCAGCAATGATAACCAATCCTTGGGAACACGTGTCCTCTACAGCGATGCTGATACCATGACACATGCGCTGCACAAAATCCTCCTCCCACCCCACGGGCTCTCTCT
>BMK_Unigene_056158
GTGAATTCTCGTTTCGTGTAGGACTATACTACGTTACACATTCGAGTGCCAAAACCACCATGTCGTGGCATCGTTGAAGTTCATGCAATCCCATTTTCTACCGTAACGCCTTGCTCCCTGCAAAAGGACATAAGATGTATTTGAGGTGATGCGCTTAATCAACCTCCTCGACGGTTGGGCCGTCATCGTGGCTGGCACCACCGGCGCCACCGGCACCTGGGAAGCCTCCTGGACCACCTGGCATACCGCCCATGCCGCCTGGCATGCCACCGGCACCACCCTCTGCAGAGTAGAGCTTGGTGAGGATGGGGTTTGAGACGGCCTCCAGCTCCTTCTGCTGAGCCTCATACTCGTCCTTGGTAGCCTGCTGGCTGTCGTCGAGCCATGCAACGGTCTCATCAATCTTGGCCTTCAGCTTCTCGCGGTCAGCAGCGTCAAGCTTCTCCTCAACCTTGCTGTCGCTGAGGGTGTTCTTAAGTGAGTAGGCGAATGACTCGAGACCGTTCTTGGCCTGGATACGTCCAGCCTCGGCCTCATCCTCGTCCTTGTACTTCTCGGCCTCAGCAA
>BMK_Unigene_056159
ATGGCTAAACATCAAGCCTAAGGTTAATGACTTCAGCGAAGATGAGGTTGATACAGAGACAGAGAGTGAGGATGATGATGCAAAAGGAAACAACAAGAATCAGGCTCGCAGAATGGAGAGGAAGCGATCTGTAAGCCCAATTCGAGCTTCAGGAACGCCATCAAATGGTCCTCCATCGAAGCATAGAAGGGGGAAGTCAGAAACTCTTCGTGTCCAATATATAAATACGAAGGATGTGAGGGTAACAATTGGCACATGGAATGTTGCGGGAAGAGTTCCACACGAAGATCTTGAGATTGATGAGTGGCTCTGTATGAAAGAAGCAGCAGACATGTACATTCTTGGTTTCCAAGAGGTAGTTCCTCTGAATGCTGGAAATGTTCTGGGAGCAGAGGATAAAAGTCCAATTCCAAAATGGGAGGCAATCATTCGCAAAACGCTTAACCAGTCTTTGCAACCAGAACCAAAACACAAAAGCTATAGCGCCCCGCCCTCTCCAGTATTGAGGACATCTTCCAATGCCAATTCACTTGCAGATGAGATAGGTCTTTCAGTGGTAGAACTAGGGAGTGATGAGCCTGCAGTGGTTGCTGATGCTGGTGGCTATTTCAGAAAAGGTAGCTTGGATGAAGTAACCAGCTTGGGAAGGAAGTTCAAGATCAAGAGCATCTATGGGGTTGATAGTGATAGAAGACTAGACTGGCCTGAACATTCATTAGATACACCACCACAACCTTTGTCATCTGGATCAGGTTTAAGGAGAGTCTTGAGCAGTTCTGGAAGAATTAAATTTGATTGGATGGACAAGCCTCTAATTTTTGGTTCTCAAAATTTAGCAATGAACAGTGGATGGAGACGAGTGGACTGCAGCTTTGGAAACCTTACTTCAATCTATCCAGAGCCTCAAGAAGAGTCTGAAGTCATCGATTCACTTTCTGATGTTTCTGATAAGTTATCTGATGAAGAAGAAAATTATTTTTCTGTAGAAACTGAGGAGCATTGTGAGGATGAAGTCAGTAGAAACCATTTGAAGGCAAAATCTAAATATGTGCGTATTGTCAGCAAGCAAATGGTTGGGATATATGTATCAGTTTGGGTTCGCAAAAGGTTGAGGAGGCACATAAACAACTTGAAGGTTTCTCCAGTTGGAATAGGAATTATGGGCTACATGGGTAACAAGGGATCTGTTTCTGTCAGCATGTCTCTTTTCCAAACGCGATTATGCTTTGTGTGCTCTCACCTAACATCTGGTCATAAGGTGGGGGATCAACAGAGGCGAAACTCTGATGTTTATGAAATCTTACGGCGCACCAGATTCTCTTCTGTCATTGATTCTGATCAGCCCCAGACAATTCTATTACATGATCAGATCTTTTGGTTTGGCGATCTGAATTATCGTCTCAATATGTTGGATGATGAAGTGAGAAGGCTTGCTGCTCAGAAACAATGGGATGAACTTATCAACAGTGACCAGGTATGATTCTAGTAATCTCTATGTCAATAATTTTTCTTTTTCGGATTATAAAGATAGTACAAGTACTAGAACTGGGTGTAAACTGTGAACTTAGTTTTCTGATATTCATGTGCAACTAACAGAAATATTTGGTTGTTTTGAGAAATGTTGTAGCTATGCAAAGAGCTCCGAAGTGGGCATGTATTTGATGGATGGAAGGAGGGGTTGATTCAATTCCCACCCACATATAAGTATGAAATTAACTCCAATAGATACGTTGGAGAAAATCCTAAAGAAGGGGAGAAGATGAGATCTCCAGCATGGTAAAAGTCCTAGTCTGCACAGTCAAGCATTCTGTAGTAGTTAGGTTCCATATTAAACATGCCAATCTACAAGTAGACTCAATTCATTATAAGTAAATTTATTGTGATGAGAATTCATAATGTCCATTGCTTTCTTCAACCAATATATATGTAATTTGTATATGTTTGTGGTATCTCTGATAACTTGATGAAGTGGGGTTGCTGGTCCAATCAATTCACATTAGAATGGAGGTTGGCATGCACCCATTGCACATAGTGACTAATGTTTTTCTGTCAAGCAGGTGCGACCGCATTCTTTGGTTGGGGAAGGGGATCAAACAACTGTTTTATGGGAGAGCTGAGAGTAGGTTGTCAGATCATCGCCCTGTTAGCGCGAATTTCTTGGTTCAAGTTGAAGTGTTTGATCATAGGAAGCTCCAGAGGGCTCTGAATTTCACCAAGGCCATAGTTCACCCTGAGGATTTCCTCAATGAAGAAGACTGATCAGCAACCAGACAGCTTCTTTGGGAAGGGTTTCTTCAGGGAGGCATTTGAAGATCAGCTGTGATTTCCAAGCCTTCTATTTCATGGGGTCTATGTTTGTAGAGAGAGCTGCAATCCTAGCAGTGAAAGACCTAGTGTCTGTAAAAAACTGATAATAGTTGATCGTTTAGTTCTTACAGGTAACCAGAATGGGTTGTCAACTGTGGGAAGTATGCAAGGTAACATGAACAGTCTTTCTTTCTTTGTTTTGGTTCATTGGTTTGAAGAGTGGGGTTTGTTAGAATTATAGTTTTAGGTGAAAGCTAATTTAGGAAAGGAACAGGACTGAAAAGAATTTTGTCAGTTTGGTGCAGCTTACATGTCTATTGTGTGTAATCAACTTCATCTGGTGACATTTGAGGAATAATAGGCAACCTCTCTTTATGTGGA
>BMK_Unigene_056160
CTATATTTAGACCAACATGAATAGATTCGCTCATGCCGGCCATTCTAGTATAAGCTCGTATATATAATAACAACCACCCCAACACCTTTTGCTCTGTGAGAGGGAGAGTCGAGAGTAGCAAAGAAGGAAAGAGAGAATGGCAAAATCTGCAGTGTCTGGAAGTGAAATCCCTCTCATATCTCCATATCAGATGGGAAAATTCCAGCTATCTCACAGAATTGTTTTGGCACCATTGACGAGACAGAGATCCTATGGGAACATCCCTCAACCACATGCTATCTTGTATTACTCTCAGAGAACCACCAAAGGAGGGCTTTTGATAGCTGAAGCTACCTGCGTTTCTGAGAGTGCTCGAGGGTATTCCGAAACCCCTGGTATTTGGACAAAGGAGCAAGTTGAAGCCTGGAAACCAATTGTGGAAGCTGTTCATAAGAAGGATGGCATCTTCTTTTGCCAATTATGGCATGCGGGCAGGGTTTCAAATAATGGCTTTCAACCCAATGGTCAAGCTCCTATCTCTAGTACAGACAAGGGAATTATACCCAAGGGGTTGATACCCGAGACAGAATACTCGCCTCCTAGGCGATTAATGATCGACGAAATCCCTCAAATTCTGAATGATTTTAGACTTGCTGCACGAAATGCCATTGAAGCTGCCCTTGTATTAGTGTGACCTCCAATTGGATAGATGAAGAGAAAGCTTGTCCATGTACCAAATTGATTCCTTGCCTTGTCTATATTGGATTATCTTGGGCATGTGTGTGTGCGCGCAACACATGTGTGAGGCCAAATCCCTTGATTTCATTTTTTTTTTCATGTACTTTTACTTTAATCTATTTTTACTCACTTTAAGCTCTTTTGGTATGAGATTAACTCTAATCCAATAGTTGCAAAGCTTGATAATCCAAGTGTTCATAAAAATTCTCCAATAACGTTTTATAGATGCAGGTTTTGATGGAGTTGAGATCCATGGCGCTCATGGGTACCTAATTGATCAGTTCATGAAAGATAACATCAATGATAGAACCGACGAATATGGTGGATGCTTAGAGAACCGTTGCCGCTTCGCTCTTGAAGTAGTTGAGGCGATCATCAATGAGATTGGATCAAATAGAGTTGGAATTAGACTATCTCCATTTGCAGATGTATATGACTCTGCAGACTCTAACCCAGAGGCTCTTGGCCTTTATATGGTTGAATCACTGAACAAATATGGAATTTTGTATTGCCACATGGTTGAGCCAAGGATGAATGGAATTGAAGAAAGGGATAATACCTGTAGTCTTCTACCCATGAGAAAGGCTTTTAAAGGGACTTTTATTGCTGCTGGGGGCTATAATAGAGAACGTGGGAACATAGCTTTAGCTGATAATCATGCAGATCTTATTGCATATGGTCGTTTGTTCTTGGCTAACCCGGATTTGCCAAAGAGGTTTGAACTTAATGCACCCCTTAACAAGTATGACAGAAGCACCTTCTACATACCTGATCCTGTTGTGGGCTACACTGATTACCCATTTCTTGAATCACTTCAGTGAATAAAGAAAAGAAGCTCAATTGAATTCTGTTATTTCAGAATTTGTTATAGTCTTGTGAACTAAAAACTACTGTATGGATCAATAAGATTAGGTTATTGATATTGAAATGAGCCTTTTTTCATATCTAGCACTATTTGTGTCAGCTTTTACCTTTTAAATATACTTTCTTTCTCTGTTAATCCTCATTTGTGGTCATGTAAAGACTATAACTTTTTGGACATGTTTGATCTGAG
>BMK_Unigene_056161
AACCATCCATCTCCTCCCAAAATTCTCTCTTCATACTTTCATCTAGTCCTACTTTGGGTGCATAGGCACTAATGACATGCATTATACTCTTTGTTTTGATGTGGAAAAAACATCAAGCAATGCCTCTGAAAGCAACCGCTCAACAGAATGTTTGAACTTACAAATAACCTTGATGAAATGTGGTAAGGTATATAGGACATAGCACGCTCAATTAAGAAAGTCGCCTCTAGGATTGATCAAATGGATGGCTAAATGGAAATCGTAGAAAGAAATCAGCATGAGCATGAAAAATGACAGTACCAGGCCCTCTAAGAGGATATCAAAATCAATTGTATGGTGTTCACTGTGATAGGGAGAAGGCCATTGATCGATGCAGGATACTGCCCAAGGAGATTATTCTCACGTGCATGATTGGTGGTCCAGAAGGAGATCGTGACCATATTTAATCAAATGTAGGACTCAAAACTATGAGGGGTAAGAGACATCTAGACTCCGATTACCCTTTACTTATTTATTTTTTTATAGATACTTTCATTAAATAAAGCAAGTAGTACATGAGAGCTATAATGACAAGCTAAAACACCAACCAAACAAACAAATCAAAACAGCAAAAACAAAACCTTCCCCTGAACATAAACTAAACCACACAATACATCCAAAAGGAAGCCAACATCCCACGAAATAGAAAGCCACATCTTTCCAATTAATCAAAAAATTATCCAACGAATGGCCATGAAGATGCAGGGACACAGACACCCGACTCTGATTACCCTCTATTCATACACCATATTTGTCAGGTCAAGAGCCTCATTTTAGGAATAAAATAAAGTTCCCGAAATTCATCTTCCAATGAAAAATAATGAATTACCGATTAGCTCAGTCAGGTCGCAGAAGTTTTTTTACTGAAGAGATTTTTTGGATCCAAAAGGTGAAGCTAGTGGCTGTTGGAATGATCAGTTCTAGGTTGATGGGATAGTCTTAAAATGAATAGATCGTGACAAATTGCATAAAATGAAAGAAAATTTCATGAACAATTTGTGACAATGGGGTACACCGGATAGTTGTAGCTGTTTGCAAGGTAATAGAATAGTTAGTGCTTAGACAGAAGAACAGCACATGGATTTCAAAGAAACTGAATCACAGAACGAATATCAGTATTTGGGAGGACTGACATTCTGACAAAAAGGCAGCATGTGCTTTTAGACCTTATTCTTTGTAACAATTTATACCTTGCTTCTAACAAAAGCAACAAAAAGAAAGAGAGGGAGGGATGGATGGAGAGAGAGATCATAAAATTATGAAATAACTTGGGAGGATGCCACTGTGTCCTTCCCTGATTACTAGGATCTCTCTGTTATGTATGGAAACCAAGAGTTCATATGCAATTTTCCAACATCAAATGTAGGTAGGCATAAAAAAGAAGATTATGCAAATTGAAAATAAGTGCTACTTGCAAGTGATAATAGTAATAGTAATAGTAAGGGACTGCCAAGCAGTAAATGGATCCTATATCACTAATGGATGTTAGTTTTAAGTTCTCTGAGTCCACAAGATCCAAAATCATATAGATTGAAAACTGGCACTGCCTATCTGAAAGAAAAAAAAAAAAGATAAAAGTCTGGAATAACTGTTGAATGCAATGGGCCCATAAGTTCCCATTACCATGATAGAAATGGTTTCCTTTCATCGCAGTCTGTATATTAGTGTCACTTCCAATAAACATATGTATCATTACAGTTCAAACTGAAACTCCCTTGCCAGCAACAAAAGTTGTAGCTGGCACCCAACCTTTCCATGTATGGAATATATTATTTAGGTCTAGAATATCCCAACTTTAATGCTAGGTCGGCAAACTTATTGAATATTAAGGCATAAAGCTCCAAAGGGCTCCAGGCTCAAACCCAATCCTGCTAAGAGTGAGCTGAACTCTGAAGGCCAAGCCCAGCAGCAACCCTACCTACAATTGTACAGCACTTGCCTGTCAACCAACCCAGTAGTAGTCGGTTTCTGGTTGCCTTTCTCCTATTTGTAACCCATTGTACTTAAAATCCTGTGATTCCTATCAAAAGCTAAGGAAAAATACTTATATCTAAGCAATGAATCCCATTGCCAATGAATGTTATTATTCAATACTTGTTTTATCTAATATTACAATTTCAATGAATTGCCTGACAAAAATAGCCACAACGAAGGCTGGTAGCCTAGTATCAGTAATTTACTCATATCTATGCAATGAATCCTATTTATCAATAAATCTGAAAATCTTACGATTCGATACTTATTTTATCTAATATTACAATTTCAGCAATTCATTTGGATTAGAATAGCCACGACCAAGTGGTTAGTATTAGTAATTTTTTACTTTTTTTAATCTATTTTTTAGCAAAACCTTTTAAGAATCTTTCGGATAAGGAGACATCCTAACCATGTGATGATTTAAGTTTTTTTCTATTTTTTTATTTGTAGAGAAAAAAAAAAAAAAAAAAA
>BMK_Unigene_056162
TTCAGACGAAGAATCCTGAAATTTAATTTCTGTCGAGAAAACATGAACACAAACAGTGTCAAGTTCATAAGAAATGAAGAGGAGAAAAGAATAAAAAAACAATCCTCTTTGATGATTGTATTAACTGGAAATGAAAAGAATTTTACAACTGACATACAAATCTACAGTTTACAAACATTTTTAACAAACTAAATAACATGGCGGCACCCTCCAGTACAAAAAGAAGTGTACCTCACATCTTGATTTGGGTTCTTAACCCTCCTCTCTTACAAAGGTTCTGAGAACAAGGTATGACTTCTGCACATCCTATGATTTCTTGTCACAGGCAGTTAGCAGAAACACGAATACGCCAAATGGTTCTTCTTAGAGATGTAATGTGAAATAAAATTAGGAGCGGAAGCTGAAGGACCTGATATTTGAGCAGGAACGAGTATTTGGTTCCTGCCGGAAGCTATCCTTTTCCCTGCGACATTTGCATAAAACAATCCAGATATGGCAGGTACAAAAACATCACTCTGGGAGCAGATGTAGAAGTCAAGGGTCTTCTCTAGTTCTGAGTTTCCTGAGTCGAGGAACTTATCCTTTTTATCGAAAGGCAGTATGTCTTCCTTCGTATAAGTTTTCGGGAAGAGGTCTTTTAGAGCATTGAGACTCTCATCCCACCTAGATTGAGTCAGATAGACAGTCGTATCCTTGCCAAAACCGATTTTCCTCAAGAATACACCAATCTCCTGTGCGCTGTAACAATTTTTACTACCAGCACTTCCACCTTCTTTGCAGCCCTTCTTTTGCAATATATCAACCCGCAGGTCAACTGCAATGAACCGGCCTTCTGATCTGCGACTAAGTGTCCGAAGTCTCTCAATCATCGAGTCAACAACTTCATGAATCTCGGGTTGCAATTCAAGGGTGGCAAACATGGCCAAGCATGCTACAGAATCCATCTCCTTCTGTGTTTCCCTTATTCTCATATTCACAGAAGGGAAGAAAGTTGCAAGTCTTAAAATTCCTTTCTGAGTGAATCTTGGTTCAATGTGTTCAGCAATGTAGTCTTCCGTCACCCTATTAGGGACCCTCACAATTGCAGGCTTTTTTGATGTGATCTCAGCAGGCTGCTCCCGTGCTACATTGACAATGCCATCCAGGCTCTTCACAAACTTTTCAACATCATAAACTTCATGAAAACTCCTCTCGTCGCCAGGATTGCTTCCCCTGATGTCAGGAATTACAAGTGTGGCCCCTAGGTACTTAGCAATCACAACTGCATCTGCAACCTGGGAGACATGGTATTCCGGACCACTTGACAATGAAAACGTGACGAAGCCTTTTGGTTCCTCTGCCTCTTTTGATTTTGGCCTGGTCCAACAAGGTTTCAGTATTTGGTCGTCCTCCTTCCAAGGCCCTTTACTCAACCTTGAAAGTGTGGCTGCACTTTTTTCTTCAACCTTCATTTCATTGAAAGAAATATCTGATGTCTCCGGAATGCTCACCTCCATGGGATCAAAGTGGTCTCGTTTGATCGTGTTCCCGAGCATTACGAACATTACAAGTGTAAGAAAAGCGCCCAATACCTGCTTCGGATCCACAGCCATTTTCACGATCTGGGAAGAAAAATGGGAGCGGGAAAGATCGCAATCGCAATTAGATCTCAATGAAAGACCGTACCCAGAATCCCCTTTTAAAACCCTAGAATTCTAGAGAGAAAGAGAGGAGTTCGGAGGTCACTGTAAGAAAGATGAAGAGCGCTTGGAGGGTGGCTGCAGGTTTGCGACACCCACGAAAAAGGAAAACGATGGCTCTCCTCTCCTTGCCCCCATATGGACC
>BMK_Unigene_056163
TTCTTCTTCTTCTTCTTCTTCGAAAAATCAGATTTTGATGGAGGGTTTGTAGGTTTTTCAAACAGAGACACCAGTCTTCCAAGTTTCGATTCTGCGACAGGGGGTTCTGGGTTTTCTTTGGGTGTTTCCAGATGCTTTGAGTTCGTATTGGATGCATGATTTTTGAACAGAGAAACCAGTCTGCCAAGTTTCGATGCTATGACAGAGGGGTCTGGGTCTTCTTTTGGTGTTTTCAGATGCTTCGAGTTCGTATTCGATGTATGGTTTCTTGCCAATCTCTCTACTTCACATGATGATGACTTCTTCAAGTTTGGGATTTCATCTGGAATGGAGTAGTTGATCTCTGGGGCGATAGCATTCGAGGAGAAAACCCTAGAATTGAGAGGAGTTGAAAATGGAGAAGGGTTTGGGTGTTTGAGGAGGAGTTGAGAGAGGCGAGGTGAGCCCAGGGTTCTTCTGATCAAAATTTCCATCTTTCAAAAGAGATGGTTGAAGTGGGAAATTTACTCACTTATCCTGTGGTAGGCACATGCCACTGAGATCAATGAAAGTTTT
>BMK_Unigene_056164
TACAATCATGATGATGATGATGATTATGTTAACTATATTTGATTAACGATCACAAAATTATGAAAAATCAATCACATTGAGAGAGAGAGAGAGAGGAAAAGACTGGAATACCCTTTTTTTTCCCTGTTTGGTTCCTTGCTTCATCCCCTACACAGAGGAGAACGTTGGTGTACGGCATTCGCCGTCTTCGGCTGCCAGAATACCTTGATCGGGCTCGGAAAATACCAGCTCCGGCCCTTCAATCTGGCGTCTCCGCCGGGGATGTCGCCGGGAACTGAGTTAAGAGAAGCACCGACCGATCTAGATCTCGGCAGATTGGAAGCCTTCCTGCTCTCGTTAGCTTTATTCTTCGTCTTCGACGTCTTATCGGACCGGAGGAATGACCAAAAAGACGACTTTCTCCGGTTTTCCTGCGGCGGCGGTGGCGGCGGGGGGTGGCTCTCGACGGATCTCGTCCGAAGGAACTGAAACGCGGCGGATCTGGAGCGGCGGAAGGCAGGCTCGCTTTCGATGAGGTAGGAGACTCGGCCGACGGCTCCGATGCCGGAGACGCGGCCGGAGGAGGAGAGGGAGGAAGAGGACGACGGAGAGGAGGAGTAGCAGGGGCACGGGCGGACGTTGGCGCAGTCGGGGCAGAGGAGGATGAGGCGGTTCCTGAGGCAGGTCGGGCAGACGCCGCTGCGGGGCTGGGAAGGGTGTTTTCGGCATTTCCAGTATTGTTCTTCTTCGAGAAGGAACTCCATTTCTTCTGTTTCTGTTTCTGTTTGTTTGTTTTTTTCCCCAAAATGTTCTTTTTTCTGTTCAACAATGGAAATTAATGATCTAGATTCTTTCTTTTCAATTAAGTGACAATTGCAGGTGGCAATTTTTCTGCTGGTTTGT
>BMK_Unigene_056165
GAGACGAATGTAACCTCCAAACCATGTAACTGCAAATTGCAAACTAGTCATTAACCCTGCCGAAGCAACCATCTTGACGAGGCATTCTGATCATAATTATTTAGACATCTAGATCTTTACAAATGCAGATCTTATACAGTCAACTACAGACAAATTACATACTGCTTGGTGATGGTTGATGCCGGAAAAGGTAAAACACCAGCAGATGCTACAACACTGTTGAAGCTAAATATCATGAAATGGCTGTATTTGTGCTCTTATGGTTGCACAATGTAGTAATGGAGCTCTGAATTATATTGGCTCGGCTGAAACCATACTGTGATAACATAACAGTTCTTAATTTCCAATAATGATCAGAATAAACACAAACATTATTACCTCATTCGAGAAAGATTGCTTTTGTGGAAATCCCTAAAGTATACATGAAGTCTGAAGATCGGCTCATTAATTTCCTTAGTTGGATGGGTAACATGCTCCACCCCTTCATGTATATAACTGATTCATTCTTCCACTTGAGGCAGTGTAGAGAATTGTTTATTATTTTATATGTTTCTCTTATAGCTAAGGTAAGCATCCTATGATATGTAACGAAAGAAAGGTATTAGGTTACATTAACCAAGTACTTGTACTCGTCTAAAGAGTGCTTCTCTTCTACAAATATTAAAATGCTAACATTTACACTCAACTGATCCTTCACTCTTTTATGCTTTTTGTAAAAGGCCCATTTCCAAGGACTGCCAAGGGATTCAAGTAGAAATTTGCAATTATTCTGTATGATAATGAATAAAAAACAGTCCCAGGTGACAGTTTATTCACTTGCCCTGTCCCTGGACCTCCTGTAGGACACCAATTTCTTCCCCTTCTTGGAGAATGTCTTCATCGAGTTCCTTGCCAGACCATGGCTTGAGTTCAGTGGAGGCTCCTCTCGCAGCAACCAACCGAGGTCACTGGTAGCATCAATTTCAGGGCCATCCGCACAATTTCTGCCATTGATTTTGGGTGTTGTAGGGAAATCTATGGACGTCTCAGTTAGAAGCTGGCATGCTTCTGTTGGGTGTGCAGCTGCAAACTCGCAATGGGAGAAATCGGTTGATTTCCAAGATATCCTGTCAACAAATCCTGGACTCTTCAACCCTAGAGATGAACTGAATGAGGGAAGACAAGATCAGTTAGAATGAAAGTGTTTGAATGTACCACAGACAAGTAGAATGAATATTGGGATGAGATCTGGTTCTGCAAGGAGCACAAAATTTCGAGCCTTGACTTTTTGATCCCATGCCAGAGCAATGTATGGATGAGATGCCTGGACTTTTGATTCATGTTTCCCTCAGAACCACAATGATCAGATAATCATAGTGAGTTGAGATCTTGGAAGAAAAGAAAGGTCCTTTATTCTTCACGGAAAATCACTTGAAATTTCAGCATGAAGTCCAATGGCAGAAACATTCAGGATGAGTTACAACGTAAGTTGTGTCAATTGATGAAGGTGTTGGTGTTAGAGGAACTGGTTTAACAAAATGTCCCATGTGGACTCCCACCCACTTTTCCCATGAATGTTGCCACCCATGGGGTCAAGTGTGTGTCTACCAGTGTAGTTGAAAGGCATGCCTAAGCGTACCAAGTCCCCTTGGTGCATAGCTGGAGCCCAATGCTAGACGCCGCTTAAGTGCACACCTGCCTTTAGGGGCACCTTTGGATTATTCTATCTCTTCTTATGCAGTTGACTGATATAGTTAACCACTATCCGT
>BMK_Unigene_056166
GGGGAGGTAGGGAAAAAGAGTAAGCAAGGAGAGAGCTCTAAGCCACATACAACACAATACAATACAATGGGAAGAGCTCCTTCTTGTGATGAGAATGGCCTAAAAAAGGGTCCTTGGACTCCTGAGGAAGACAAGAAGCTTGTCCAATTCATTCAAAAACATGGCCATGGAAGTTGGAGAGCTCTACCCAAACTTGCAGGGCTTAATAGATGTGGCAAGAGCTGCAGATTGAGATGGACTAATTATTTGAGGCCTGATATAAAGAGGGGAAAGTTCACCACAGAAGAAGAGCAGACCATTCTCAATCTCCATTCCATACTCGGAAACAAGTGGTCAGCCATTGCGACACATCTCCCTGGCCGGACTGACAACGAAATCAAGAACTTCTGGAACACCAACCTCAAGAAGAAGCTGATACAGATGGGCATCGACCCAATGACGCACCGGCCGCGAACCGACTTTTTCTCCACCTTGCCAGAATTGATTGCTCTAGCCAATTTAAAAGGGGCGGTGGATAACAAGCCATTGGAAGAACATGCAGTCAGATTGCAAGAAGCTATTCAGTTGGCCAAGTATCAATACATCCAGTACCTTATTCAGTCGGCCGTTTCAATGACTGGCAACTCAAACAACAGCCCAAACAGCATTGCAGATATGGACGCCATCAATCTAATGAGTTCACTGCCATCACCAAGAGAAACCTTGGGATTGAATCCTTCCCACCTAGAAAATTCCACCCAATGTTTTCTTGAAGTTGCTGATGCTCAACCATTAAATGACCAAATACCTGCCTACACTCCTCCACAAGACCTTCCATACCCTTGGGATTTTATGCCTCCTATGATCAATGAAACCAAACAAGAATCAAATTTTACACAGTTGAGCCAAGGAGATTACACACCCAGATCACCACTACTGCCTTCGCCGCCTCCCACTCTTGGAGAGACGTCAATCAGCAATCTTGCAGATACTTATACCACATCTATCTATGATGGAAATAATCCTCCCTTTTGGCCTGACCTACTTCTTGAGGACTCATTCTTCTCATGAGCTTCCTCCATTCAAGAGAATCAAGGGTGTCACGTAGTTGGCACCCCCCCACCCTTTCATGGTGCATCAACAATCTCTCTCTCGATCTCTCTCTCTCAATGGTGGGTTTATGATCTTTTTGAGGCTCGGAAATACACCTGATGTATGGCCATTTGGGACCTTATATCTGAGGATTTATTGGGAGTTCGCTTTTGTCGATCCAGACGTTAGAACAGTGCAAAAGATTGCTTCAATTATGATTTTTAAAACTGCTAGGCTGAAGCCTTGATTCTATGGGGGCATGATCTAGTGATTGCTGGAGCCTGTCAGTATAAATCTATCAGCAAGGCCTATCTTCGGAAAACAAATTACTCAAAATCACTATCCCAGCCTGTGCATCAAAGATAATCTCACTCAAATTTGAGTTAATGTTAATGTTAAAGTTAAAAAAAAAAGAGAGGGTCAAAACAATAAGTAGTCTGATTCCGTATGAATCATTTTGTTGATGTTAACGTGGGTTATATATTCCAGTTTTTGTCAATTTGTGTTTGGTTTGATCGAGGCAGTGATATTTGGTAGGAACCCTATTGGATATATGCTCGGGTCTCAGTTCGATCTCAAGGAAACATTGTAGCATTTGATGGGAACTTGATTCTGATTAGGGAGTTTTGGTAAAAAAGGC
>BMK_Unigene_056167
AATGTGTTTGGATGGTCCAGATTAATTCTAGTGTTATTTCTTTTATATAAGTGATGTAAAGCCTATTTGGCTTCTAATGGTTAATGATTCTCTTCTAGTTCTCTCTCCGAGTTCTCTTTGCCCCTTAAATTGAAGTTTGGCGCAAGGTCAATTTTCAGGTCCGCCTGATCCACCTCTAATTTCTCCATATTTATCCTTACCCACCCCGCATCTCCTCTCTGTTCCACGTCAATTGGTATCAAAGCCAAAGATCATCCATCCCCATATTCGA
>BMK_Unigene_056168
TTCTGAGTTTTCTTTAGTAGTTATGGTGTTTTTCATGGTCTTGAGTGTGCCTTAGGGGCTGTAATCCATCGTTGGATTCGATCAATTATTTGTTAGATTGATCTACTGCTCGATCGCGAATCCGGGGCTGCGCCAATTGGTATCGGAGTTGAAGAGCGATCGCCGGGAGGACAACTGTCCCTTCTAGTTTATATTCCCTACACATATCCCGTCATCATCGTCTTTCCATCCATTTACCACCATCAAATCCCTGCATCGACCATCACTGATCTGAACCACCGTCACTGATCCGAACCACCGCCCTCACTCATCCAAGATTTCAACCTAACTCCACCTTCTGCAAGAACCCACCACCCAGAAGCCTAATTCCCAGTCACCATGCTCCCTAAAAAATCAAATCCAAAAACCCCAAACCATTCAAACCCAATCGACCACAACCATAGATCTTGAGACTCCATAAACCCCATGAACACTAGTCGAACCCTAAATCCTATCTGTGCACTAACCCCATTCAATCAAGCCTTCACCAAACCGCAACCCTAAGCCTTAAAAATAAAAAACCTGACTACCAAAAACCCCAAATCCCCAACACATATCCTGTGACCAAAACCCTTTTCTCTGGGCTGACAGAACCACTCCAAAACCCTAAACTCATCCACGTTACCCTTTGTTCATCAGTCCCCTAAGCCTAGAAAAAAAAAAAAAACCCCTTCTAAATAAATCCTCCCCTAAACAGCCAATCCCCACCATACCGAACCCAACCTAGAGCGCACAAGCCCAAAGCCCACCTACATCTTTCTCCGCACCCCATAGCCCACAACGCCAGCCAAACCGAGGTTAATCTTTTCACTTCGCCCTCTGTTCGTCCCATCATTCACCTCAATTGCCCGCACTGTGCCTCCACCATGAGCATCGGAGTCGTCGCAGCAGCCTGCAACAATGTTGCCAACCACTAGCTCCTTCCTCGTTGAGTTCGCTTGAGCCACCTCCTCTACCATAATCAACATCAGAGCTCTTCCTTCCTTTTCCTCAAGTCGAAAGGTGAGTTGAAGTTCAAGACACAGCTCCTTCTTTTATTATTTCCTTGCACAAAGTTCAAGACAGAGCCAAACAAAATGACTTACTACATGTGCCTGTTAAACATGCCCAAGGCCCAAAGCCTAAACAG
>BMK_Unigene_056169
TTGGTAAGATGAAATAATTTTCATTAAGAAAAAGAAGGTACAATAAGAGTTTCCAAAAAATCAGTAAAAAAAGTAGGGTCCTAGTGGAAGATGAATGTAAAACAAAATAAAACAGAAACTTCAACATTAGGACCCACATAAATATCATTTCTCAATCCCCTGATTAGCAGATGAGTCAACAAGACCATTCTATTGCTCCTTCATATATAACTGGTAAAATATCATTGAATCATTATCTATCAAGAAAAATTAAAGGAAACTGCAAAGTTCAGGTGGCCCCAGCTCCTTTTGACTGCCTGCTCTTTAACAAACTTGCAAACATTAGAAAGCGCCAAAGATTGTCATTCGACTACATTCAAATAGAGAAGCAATAAAGCATTTGCAATCAAGTGATGCCTGAACAGTTCTTGAATGATACAATAGGCTAAACAGTTCTGCGGCAGGTTGATATCAACCTCCATAACGAATCTTTAGTGATTCTGGAGGCTCTTCTTCCATGATACCTGACCCAGTTGTGGCAAAGTACTCACAGATGGTTGTTCTCCGGTCCCCAAGAAATGTGTGATCCAAAAAGTTGTCATAAGCTTCTTCACCAAGATTCTTTGCTGCCAACACGCAATGTCGAAGATAAACACGGCATGGTAAGATATCATCTCTCCATATCTTACAAATATTATAGCGTCCATAGCGCTGAAAGTAGAGCTCCTTGCTTCCTTTGCATCTAAACTGGAAATATTCCTCATCTGTGTAACGAGCACAAACGACAGCCCGGCAAGTGAAAGGTTCGCCCGTCATTTCTTCAGGAGTCACCTGTAAAAACCAATCATGAAGTAACATTAGAAGCAACTGTTAATCAATACTTAATTACTAAATAACCAATTTGTCAACAGAGCAAATAGACAAGTTGGTGACTACTTCCTGCTAAAAACCGAAACTCATGCTCCCTTTCGATAAAAGATGGAACCTGTATGGCTCAGTATAAGTTCATGTATAAAAAGAACCAAGCTTGACTTTGATGACCGCACAATTTGATCTCATATGTCCAAAATCTCTGACTTGTTAATATCAAAGACAGTAATGATAAGAGTTTCGCCTCGACAAGGTTCCACGCTCAAGCTTGAAATCTCCCCAGTTTCTTGTTTTGCAATCCCACGATCAAAGAAAACTGGAGCTGCATGTCCAAATACGCGTCTAAATCCATGCAATTTTGCTACTCTGAAGTTTTTGAGATCAGGAAATGTACTCTTTGCACTCCTTTCGGAGAGAAGAGATCCAAATCCGCAGATGGAGAGAGATCCGTCGGGGGAGAGAACGGATTCGAAATCGGAATCGTCGCGGAGTTCCGGGTAGGAGGAGTTGTTGCCAGCAGAGAATGTTGTTGTCGACATGGGAGTGGAATGCGTCTTCGCGATTCTTCTTCGATTTTGGAAGAGATTGCGATGGATGCTGCAGATGGGTGCAGGAATACTCGTACGAGTAGGAAGCAGGAGAAGAGGAGGTTGTTGGGTGGATTTGAGGAGGAGTAGCGGATGAATGTGCAGAAGTTGACTAGTGTGGATAGGGGGATTGGAACAGTGATAGAACATCATCCAATTCTCATCTCATCTGGTTCGTTTCCTTGGAGAAGTTGGGCATGAATATGGATGGAAAATGCATTTAGTTTTATTGGCACCCCAAAAAGTGCCGTGCGCACCCACCCGCCTCTAT
>BMK_Unigene_056170
AAAGAATAAAGCCCAGGAGCCAGATTAACCACAACAGAACATCATTTGGCTCAATACTTTCCTACACCTAAATAGAACTCTTTAACCCTAAGCAATTCTATGAGAACATCATTCATTTGCATCCGCTCTTTTGGTGATTCTATAGAGCATGATACCCCTATTCTCACCAATGAAACTAGAGTCTCCTGCATTCTGCATCTCATGTCACAGTAATTTTCATTGTGTCTGATACTTGCGATTTCTTCGGAGAGCAGTTGATGATCTATTATCTCCATCACTTCTTCAAGCAACACCATCTTAGCAAATTGATGAAGGTTTTGATTTTCTTTGAATATATCATCCGTAGGTCTCTTTCCTGTGAGCATCTCCAATAAAAGGATCCCATAACTGTAGACATCCCCATATGTAGACACGTCACCACCCATACCATACTCTGCAATTCAAATACCTCTTGTTTTTAGTAAGGATTAAAAGTTTTTCTAGGGCAA
>BMK_Unigene_056171
ACTAACAAATAAAAGAAACTAAACATCAAAGGATATGGAAGAACTAAGAACTCCTTTAGCAAGACCATCCGCCATGGCATTAGCCTCTCTTAAAACATGATATATCCTGCACCTCCACCCAGTCTGCCAGTCAACAAGGGTTAAAAAAAAAAGAAAAAAGAAAAAAGAAAAAAATACACATTTTATTTTATTTGAATGATAATACATAGAACAAGAACACAGACAATTTTTTTGAAAGAAGGAAAAAAGACCCATGAGCGGATTAGGCTGATGATCGAGGGATAGTAACATCTCTACAAAATGTAAAAATTGGGCGGGGCCTGAACTATTATTGTCTTGAGGCCACTCTGGTGGTGTCTTTGGTGGTGGGCATTGGAGGAAGGGACTCCCCTTTGGCTTCTTGTGGGGGAGGTGGGAGTGCAAAGGAAGTGAGGTCCTTCATGTTCTCATTGTTGGGCAGGAAGTAAGGGGTAGGAGAATTGGCTTCCCTTGTCCTTCCTTGCATTGGAACTCTCTCTACTATTTGCTTTCGCAGTATATCATGGAGCCTTCCAAATAGCTTTTGCTTCACTGTCTCAAATGCCCGGTCCAGATTTTCAATCTGCTCAGTGGCATTTACGTTGTACATGAACAGACCATAATAGAGATCAAAGCTGTCACTGACTGTATTTTCGGTCAGCTGCAACAGAGTCTCATAGCCTTTTGTATTAATGGGTGTGGACTCTAGATTAAGATGTGACAAGATCCTTCCAATTGTGTGAGTTATAAATTGGCTGCCAGCAGCATGTCGATCATGTTCTTCGCACGACATCTCCACCATTCGACAACCCTCATTCTCAAAGATGCTTAAAAACTGAGCGCATTTCCGATCTTGAGTGCCATTATCAGCGATTCTGACTTTATCATAAACAAACGGCAGACCGGCCCAGCCATTTTTTCCACTCTCTGGGCCGAACATTGGGTGTGTGCACACAATGCCAAATTCAGGTGGAAGAACCTCTAAGAAAAGATTCCTGGGAAACTGTTTGACTGATAAGACATCAACAAAAATGGTGTCGGATTTGAGCTTATGCATTGGGATTTTGCGAATAACGGACTCTGTTGATAGAATGGAACTGCACACCAACACCACATCAGGCTGCTCTTCACACATCCTCTCTATATCCCCAAAGTACTGGATTCCATGTTCCTTGCAGTAATCTGAGTAGTCGGATCTGGAGGTGGCTAGAACTGCATGGCCCTGTCTCTTTAGTGCATTGGCAATGAACTGACCAAAGTTGCCAAATCCAATTATACCAACCTTGAGGGGCATTTCATCATGGACGGTGGATGATGGGTGGTCCATGATGGGTTTTTCTATGTGGTTGAAGATCTGGGTGGATCTCCTATTGTCTGGTTGGGGTCTAAATCTTAGCCTTAGGTGGTTGAATTTGATGGAGTTGGGTTCATTTGGGATGGTGAGATTGGTGTGGGAGGCGAAGGACTTTGGTGGGGTTAGGTCTAGGTGAGGTTGGAATTGGATGTTCTTGACCTTGGAGTTGCAGAGA
>BMK_Unigene_056172
GGACCAGATTTAGAAAGCTTGCTAGAACAAGAAAGAAGACTCCTAATGCATTCTAATTAGGAAACCTAATTGTAAGGAAGGTTGAAGATCTAATTCTACAAGGGGAACTACTTGCTAAAAGGGGTTGTTGCAACTTGCAATAATTATATAAAGAAGCAAGGGGGCGGACATCCAAGACACAATCAGCACTAAGCCCAGCCACAATACCAGCTACCCATCCAGCCACCATTCCAGCCATACACACCCATCCATAGACCACCATAATTCCAGCCACCATCAACTCATAACATAGCTGCCGTACAGCCCTAATTGGAGCATAACTGGAGCATCTTTTGGAGAGCTTCTGGAGAGAGGAAAAGAGGAACAAGCTGCTGGCCGACGTCTTCTTCTTCTTCTTCAAACTTCTAGTTTTTCTTCTTATGACTCTATTTATGTTGATTTTCATTAAATACATGAGTAGCTAAATTTTTTAGG
>BMK_Unigene_056173
GCCAAGGCATGGAGCAATGGCAGATTTTGTAATGTGAAGCACCATGTGCAGTGCAAGGAAGCGGTCACACGCATTACGATCGCAGTGTTCCTACTTGGGCCAGAGGAGGATGAGGTGGAGGCGCCACCAGAGCTTGTGGATGCTGACCACCCTCGCATCTATCTCCCTTTCACCTATGAAGGTTACCGGAAAAGACGCCTCTCAACGGGGCTGCGCGCCGGTGAAGCTCTTGAGCTTTACACCATACAAAATGCTTGATTGTGGGCATTGCTTCTATCCTATCCCATCTTTGCATGTTGTTAGGATTTCACCAGCACTGTTGTAATAACTCTCAAGAGAGTAGGAAATAAGAATGTCAGCTTTTGAAGCATGGCTGATGCCAATGGCTTTTCTTTTGAAACATGTAATGATTTCTAGTAACTCTTCATAGCTCCCATTTACAGATGCGTAAGATCCCGACCCCGCCTAAGTTTGATTTATGCTTAATTAATCTTAA
>BMK_Unigene_056174
GCCCAGAGTGAACATCAAAATGGCAGACTTCCTATCCAGATTGAAATTACATACAGACGTTTAGATTGAAATTACAAAAACTTAATCCATGATGCAACAATGGCTGTCAAATGTATACAAGAACATTGATCTAGAAGGTGGAATAGTCAGGTACCTGCTGATTTCCTAAGAAGATAACAGCTATATCAGTTTCATTTTCTACTTGCATCTTCGATTCTTTTAAATTTAATGAACAGTCGAAAGAATCCAACAATCTCATCAAGAAATATCAAAAGATGCAGGGTAACTAACTACAATCAAAATATTCCATCCTCCCCATCAGGAATATGACACTGACTATTCTTGGCTAGATACCCAACTTCACTCATTTGATCCGCTAGTTGAACTAGCATTTCATATATTTCTTCTGTTTGTTCATGTGATTTGTCCTCAGCTACAAATCCACACCTTGCATTCTTCACCTCTATCCAACTATAGCCTGGTTCTTTCTTTAGACCTCTCTCCTTCATGAGTCCCCTCACTCGGCGGGCATCACTCCATCTACCTGCAGCAGCATAAATATTTGACAGCATGACATATCTTGCGGCATTCTCAGGTTCCAAGTTAAAAAGTGTCTCTGCAGCTAGCCTTGCTAGATCCAGGTTACCATGGACGTGGCAGGCACCCAAGAGAGAACCCCACATTCCAGCACTATTGGAAATAGAAGGTGCTGACTTTATCAACTCCATTGCTTCCTCAAGTTGATTCTTTCGCCCAAGAGCATCGATAAGGATTGCATAATGCTCTGATCTTGGACATATACCATATTTTCGCTCCATTGAATCCAAGAATTGGCGCCCCTCGGATACTAAACCTGCATGGCTGCAAGCAGATAGCACCCCAAGAAAGGTGACATGATTTGGCTCAACACCCGATTCTATCATCCTCTCAAAAACAAAGAGTGATTGTTTCCCACTCCCATTTAGAGCAAACCCGGTAAGGAGTGAGTTCCAAGAAACAATGTCTCTTTCAGGCATCTGCTTGAACAATGCCACAGCTGAATTCATGTCACCGCATTTGGTATACATGTCCACCAAAGCATTATACAGATAAATATTGAAAGTTTCAGTTCCCATAAAGTTATTCCTAGTGATTTGTCCATGGAGCTGTTTTCCACGTTCAATAAGGGCAAGGCTTGTACAGGCACTTAGCACACCAACAAATGTGAAAGCACTAGGCAGAATTCCTTCTTCCCTCATTTGCCCAAACAGTTTTAAAGCTCCATGTCCATCCCCATTCTGCGCATGCCCAGTTATCAATGCTGTCCATGAGACTGCATTTCGCACAGGCATCATGTGAAACAGCAAACGAGCTTCCTCTAACCTGCGTGCTTGAGCATAAGCAGCAACCATCGAGGTCCACGAAACAACATCCCTCATCGGCATCTGCTCAAAGAGCCAACGTGCTACATCGGCATCACCACACTTCCCATAAGCATCAATCATCACATTGTACATGATCAAGTTCAGTTCAATGCCATTTGTGATGAAAACTGAATGGACCTGGCGCAGCAATTCTGTAGCGGCCATGCCGGCACAAGCACTCACCACCCCAACCACGGTGAACTTGTCGATCAGAAGCTGACCCGATTGCCGCTGCATCAAACAAAAGGCATCCAGAGCTTCTCTGTGGCGCCCATGATGGGTGAGACCCGAAATCATGGAGTTGTAGCTGACTAGGTTTGGTTGGGGCATTTCATCGAACAGGTTGCGGGCAGTCTCGAACTGACCCATTTTAGCGTACCCAGAAAGAAGGGTGTTGTAGGAGTGGGTGTTTTTGATGGGCAGGTCATGGAAGGCTTTTTGGGCGCTTTGGAGGGAGTTGGATGTGGAGTAGATCTGAATGAGGCGATTGGCAAGGAAAGGGTAGAGATTGAGAGATGTCTTGATGAGGAGGGAGTGAAGGACCCTTGCATTGGTGAGGTGTTTGGTTGCTATGCATCCTTCTAGTAAGGATGCGTAGTAGCGTATTGGGTCGATGCTATTGCTGCCGTTACACATTGATCGAATGCATCAAAGATGGAAATGGGTCAATATTAATGGTGTACCAACAGGGCCTTGACCGGGAAAAGAATGTGCTATGGATAATCAATTACTAG
>BMK_Unigene_056175
CCAAAGGTTAGGTCTGTCTCCGGTTTGGACCCTCCCATGACCCTACTTCGGTGGGACCGAACTGGGTGATGACCTTTTGTTTTGACAAAAGAAATTGAATTCTTATATTTAATTAAAGAGTAAGTTGGCAACTATTTTCAACCAATACGCTAGAAGTAAAAAATTATTATAAATGAGTGGGTCACATGGAAGATCACTTACAACCTGAGGTCATAATCCAGCATGTAGGTTACAAAAATGAATGCTCTATGGACACGTTCTTATCCTCTCTTAAGCCAAATTTAAAGTTTTACAAGTTTGGATTTCCCTAGAAATGTGTAAACCTGGTTATTTCGCCACTTGAGAAGAAGCAGCAGCTAGAGTTGCCATGTAACTCGAGTCGTAGAGATCCAAATTGGCCATTTGTTTTAGGTCAAAGTAAATATAAGAATCTGATCATCACAGAACAGTGTCTCCAAAATCACCTTCTTTCATGAACATGACAAGTATATATGGATAGGAATATCTACCATGGATCAGGATGGTCACCTGGTGCATTCTACAGTGGATGGACCACCGTCCAATAACTACATTTGGACATTCTTGTTCTCTGCATGGTGGTTTGCATATCAAGAATGAAAGTAAAAGTTGTTTAACTTTTTAGTGTGGTAAAGAGGATGTAATTATGGTTTATGTCACAAAAATCAATGATACTTTGAGAAATCACAACAATATACAGGTATTTGCCTAAAATGGTGTTTTTCTGACAAGATTGCCACATTTTCAAAATAACACCAGAAAGGAAACTTATCTTGAAAAAAACCTCATCATCAGAATAAAAAATAGGAAGAAAATCTAAAAGAAAATGTTTTTTTTACCTTGCAGCTTACGGTAAGGACTACTAGGAACCATTGGATCAATGGAAAGTACAGGGCTTCATGGTCATTTCGTGCCGGGGAGAGAGTCCTTACTGTAAGCTGTAAGGACCATCCTTACCAGACCATTACTCATTTTTAATTATTTAAAAATTATTTTTTTCTGCAACATCTTCCCAGTAATATCATCAGAACATAACATAACAACCCAACTAAATAAAAGTAGTTCAACTTAAAATGAAGCATCTTTGCAAATGTCATATGCCATATGATTCAAAATTTGATGCACCTTCTGCTCTAGGTTACTCCTTTGCCTGTATGGC
>BMK_Unigene_056176
CAGAACCCATTGATATTGATGACGGGGAAGCGGAAACCAATGTTTCCATTGAAGTTTCTAGGGTATCTCAAAAAAAAAAGGAAGCTAACATCTCCGGCTTGGACTGAGTTTACAAAAATTAAACAACTGAATGGAGATGAAAAAGCAAGTTGTAACCATTGCAAGAAATTACTGAATGGGAATAGCAAAGATGGAACTTCACATTTGTTTAAACATTTAAAACATTGTGCTCTTTACAAACTAAAGCAGCGAGGGCAAGTAGATATAAAACAACAAATTCTACAAATAGGGGAAGGAAAAGAAGGAGAAGTTAGTGCAATTCAAAATTTCAAACTTGATCAAGAAAAAAGTAGGCATGATCTTGCACACATGGTCATAATGCATGAATTGCCATTTCGCTTCGTAGAATATGAGGGGTTTCGAAATTTCGTAAAAGGCCTTCAACCATTGTTTAGAATGGTGTCACGAAATACTTTGAAGAACGATATTATAAAAATTCACAATGAGGAGAAACAAAGGCTTTATGGTCTCTTGGACATTCTATGATGTTAGGTGAGTTTGACAACTGACATGTGGACCTCTAACCAGAA
>BMK_Unigene_056177
CGATGATGACGGCCGTACTACTAATTAGAGTGAAACAATGATAGAACAATATGGGAAAGTGAATTTGAGTGGTTTGGATTCAAAGATTGGCCCGACGATGATGGCGGCACCGACTGTGATTGTGGTGATGACGACAATGATGATGATGAAGAATGACATATCAGACTATTGTTGTTGTAGCTGTACAGCTACCATAATGACGCAGTTGAGGGAAGCCAAATCCGATCTATTCTGAACCCAGATAAACCCGATCTTCCATCAACAATAAATCAATCATAAACAAGGAGAAAGACAGTTAGTCTGCTAATCAATGGCCGCTAGAATACTCAACCAAGGGAGCAGAAAATATAAAAGTGCATACTTTATTGAGAAACCATAATTTGCATTAAAAAAAAAGTCCCAAGGTTAAGTCCCTTTACATGCCTTTTTATAATATTAAACACACTTAAAATGCTAAGTCACAGTCATCCATCTAATTTAGTCACTAATTAAGAGAATCCTATCATGCTTAGATATGGATAGGAAATATCGGAAAGAAATCAGTAAAAGAGCTTGGAGATGCCTTGGTGGATCTGTGATCTATAGAAGGTTGGCTCCACGTGTAATCCATAGAAATCCAGCCACTTGTGCCCATCTCAATGACATCCAATGTCCAACTAAAAGATGTCTAATAGAAATAAATAAGGAAGGGAATATCTCAAATAAGAACCAGAACTCCAAAATAGAAAGTGCGTACGACTCTTCTTGCTTTCTAGATCAGGGGCCCCACTTGAGAATTTGCAGTAACTAGCTAGCTGTCATCAGTCTCTTAGGTCTCCTTAATAGGACATGAAAAGAAAACACTTTTCAAAATGACGAGCAAGGAGAGATTTTCTGCCAACATTAAACGTGCTGCCTCCTAAGCACCATGACCCACAAGGGAGGTCTGCAGGACCAGTTGCTTGCTGGGATCAGATCCTCAGGTATCAGCGGCCATATTGGGGCTGGATTCAGTCAGTTTGGGACTTGTTTGGACCATATTTAGGTGGGCCCAAGCCCGAGGGCCTGCAGTCCATTTTCTTTGGACTGTTAGGTCCACTTGGGCTGGATTTGGCCCAGTGGACTGATCTAAGGGGTGTCTACAGCATTTTGATTTGATGCTGCAACTAATTCAGAACATTTATGTTTGTTTTAGCACATATCTTAGGCTCATCTAGACTGCCCAAATTATTTTTTTACCACACTTTCTTGATTTGGCCCTAATTGAGATGGAACACAATAAATTGATCCAAATAATGAAGGACCTGATTAATCACTAGTAAATGGTAACAAGTCTCAGTCAAAGAGAGGTCAAACTACCGATCAAAAAAGAGAGGTCAAACTCAAATGACAAGTGTCAAAACCATATTATGACACTGCTGATCATGAAACATATAGCAAATTTAATACCAAACAGAATTAGAATTTAGAATCCACAATCGAAATCATTCACTCATCTTTACCTCAGTCAACTCCTTAGACTTTGA
>BMK_Unigene_056178
GTCAAGTTTTTATTCTCTCTGTAGCAGCCATCAAAATGTAAGAAATGTAAAATGATGTAACTTGATGCAGCATACTACGTAACCTTCTAGCAGTGTTAAAGCATAACAGGCTGTAAGATAATTGAGTAAGGAGTGGTGTCAGTTCTAAACGATTATTATGGAAATCCAAAGAGGTTCAAGCAGAATATATAGGGGTGAGGATTGGGGTGTTTGATTTTGGAAGCCTGTATTGTGATGGCAGTTATAAGATTATATGAAGAATTGAAGTTACAAGGGAGCTAAGTTTCCTCTGAAAGAAACAAAAATGGCACCACCGCCCAAGGTTTGAGAAGATTCAATAAAGCTCCCAGGTTTTTTAGCCAAATTATGGTTCATTCCCTTAACGACCAGAATTGGAGCATTCCAGTCATAACAACTGAAATCAACAATTTTCAACCAGATCCGAGGGAGGCGGGCAGTGACCTCTTTTTATTGTTCCTATAGGAGAAAACCCCATTCTTGAGGCCTTTCTGTTCCCCAACGCAGTAACGAGTCCATCTGCAGCTG
>BMK_Unigene_056179
CTTGAGTAACTTCTACATGAAAAAAAAGGGATGTCATTGTATGAGAGTTCATTGAAGGCTTTAATCTAAGAAAATTTAAAGCAAACAAATGAATAGTAAAAGAAGGCTCTCACATACTACAATCACTACCAATGTGCTGATCCTTCATCATATTTCCATCCTAAAGAAACACCAAGAATTCTCATGATCTCAATCTTTGGACTCATCAATCCATGATCTCAGCTTTCTTCATCATAAACTTACACGATAAAAGAGCGAACTTGCATTGATTATATAGAGATAATTGAAGATTCTATCCTAAACCATCTTTTCTTCTGATTGATTCTATTTCCAAAACAAATTAAATTAAAGAAATGAACACAAAAGAATCTCTAACCAAGGACTTCCATGCCCACCAATTTCAAGTGAGTCCCTCTCCTCCATCTTCACTCTCAAATCCACCACCACTCTCAAACAACTGCTTCCTCAATATATCATGTAACTGCCCAAAAAGCTGCCTTTTGACCAAGTCGAACGCCATCTCGAACCTCTCCAATTGCTCCATTGCATTGGGATTGTACAAGAACAGCCCATAATACAGATCATAGCTATCCCCTGCAGTATTCTTCACCAATTCGAGCAAGCTCTCATACCCTTTAGTATTAATCGGCGTTGACTGCAAATTCAACCTCCCAAGCGTCCTCCCCATTGTATGGGTGATAAATTGTGATTCTGCAGCAAGCTCATCGTGCTCCTCGCAGCTCATCTCCTTCATTTCACAACCCTCCTGCTCAAAGATACCCAGAAACCGATCGCACCGATCACTCCGCCCCGCCGCCTCACCAATCCTCACCTTCTCATAAACAAAGGTGAGGCCTTTCCACCCGTACTTCCCGCTCTCCGGCCCGAACATGGGGTGGGTGCAGAGGATGTCGAATTCAGGGGGAAGGATGCGGAGTAAGAGTTTCTTGGGGAATACCTTGACGGAGAGGACGTCGACGAAGAGGGTGTTGCGACGGAGGCGCTGAATTGGGAGGGCTCTGAGGACGGATTCGGTGGAGGTGATTGAAGTGGAGAGGATAATAACATCTGGGTGTTGCTCGCAGAGGTCGTTGGGGTCGAGGAAGAAGGAGACGCCGAGCTGGCTGGCGACGGCGGAGTAATCCGAGCGGGAGTGGGCGAGGATGGTGTGGCCTCGCTGAACCATTGTTTTGGCGAGGAATTGGCCGAAGTTTCCAAATCCGATGATGGCGATTTTGAGCTTGGTGGAGGAGGAGAAGCGTTCGGAGAGGTGGGACTCGTAGTCGTAGGGCTGGGCGGCGTCGAGGGCGCTGATGGGGAGGAGGGAGGTGGTGGTGGTGCTGAGTAGCGGAGGAATGAAAGAGGAGGAAGATGGAAAATAGGGTTTAAGGAGGGTTTTGGGTTGGGGGTTTTGAGCATAAAAGGGGAGAAGAAGGGGTTTGGAGTGATGGCGGAGAGTGATCATTGCAGCACAGAGAGAGAGAGAGAGAGATCGATTTCGAAATCACAAGCAGAGAAAAAAAATCGCCTACAAAGATTTCAAAGATAGGATCAAAAGAGAAGGAGATAGTAATAGATCGATCTTATTCTTACCTTTCCGATCGGGTTTGTGGCATC
>BMK_Unigene_056180
CTTTCTGGTTATTCTCAAGAAAATAATAATCTGCACTGGCCAAAAATCCATGATTTAGATTGACAAAAATCAATTCTGTCTTCATATGGGATGTCACTTCTTTTTTTATTTACTTGAATATAGAAAGTTTCTTAGAACTAATTGTCAAAATTAAACAAATGAGTGAAATAACTCCCCCTTTTTCTCACAACTCCTCGCATTCTAGGGCCTTTTGTAAGTGTATGTATTCTCTGATTTTGTACAGGTGTCTACTTTGTGAATTTTGTTGGAATGTAGTTGGCTATGTAACAGGCTAATGAGTTGGAATTTTATATGATGGATAGAGAGATGTAGATGTAGTGGTGAGGTGTTGGTGGTGAGATGAGAATGGGTTGAGTGGGTACTTTTAAGAGGAACTCACCTTTGTTTCATGGAATTGAATACCATCAAATTATTGACTTTCTCATCCATTATTGACCTTTTCAAAATATTTTATTTTTTAGTTTATTTTCTATTTCATTGTGTTTAGTGAGGCATACTGTACTTTTTCTTCAATGTTCTAAATAAATTTTATGGTGTAGTAAAAATGACCGATAAGGGAAAGACAAAGGAAATAGATGACATCGATCGTGCCCATTGGTTAGATAGCATGAGAAAATGTCTCATTGATGTATGTTTGGATCAAGTAAAATCTGGAGGTCGACCAGGAGTGCAATTTAGCTCAAAAGCTTGGAAGGTGATAATAGAAAATTTTAATCAAAGAACAGGACATTTTTTTAACCAAAAGCAGTTGAAGAATCAAGTGGATTATCTAAAGAAACTATACAATGCTTGGCTACACTTGAAGAGCCAAACTGGCATAGGATTCAATCCACATACCGGTTGCGTGGAGATGACACAGGACCGATGGATAGAGTAGCTGAAGGTATATCAAAGTTGTAATTATTTTGGTATTTACAAACTAGGATTCTAGCCTTTGACAATTATCATTGAACTTTATTGCAGACACATAAAGATGCAAAAATATTTAAGTCCAAGCCTCTTCCTTTTCCTGAAGAAATGGCTGCTTTGTTTGATGGTACCTCCGCAAGAGGGGATGATAAATGGGCT
>BMK_Unigene_056181
ATGTCCAATGTCCAACAGAAACAGGCGGCCATGTTTACTCTGAAATGATATGTAATGAGAGGAAGAAGAAGATACGAAAGTTGGAGAGAAACTGATACTCCAAATGGAGGATCGTCTGTCAATTTATATTATCATTATACCCTAATCAAGGGCTCTAAACATGCTAATAATACAAATCAAGTATTTCCTAGTCTATACAAGGAAGTATTATGAGACAAATTAGCATAAGTAAATCCTATATTTGATCCCATGTGTGGGACTATAAATAAGATGTATATGGCCTTGATGGGTTGGGCCTAAACCTTGTTTTACAGGGCCCATTATCTTCTACAGCTTTATCAATATCCTTCGATCAATCTTATTGCACCAACACCCATTGTGGTAAACTTGGGATGCCTCCATATACAAAGAAGACGGATGAAGTCATATATATGAGCAGTGATCTCATCTGGCCTTTCTTGGTTGAGAAAGTGACCTACTCCTTCCATTATAACTAATTCCTGAAGAAATGGGACATCCCTCTTGAAGCCACCATTGTGTATGTACTCCTTGGCACCGAGAGTGTTGTAAGTCAGGTCCAAATCTCCCACGATAAACATAACAGGTACTTTCACCTGAACGCCGGTCCATGGTGCCGTGAGCTCCCAATTCAGATCTAAAGCACGGTAGTAGTTCAATCCTCCAGTAAAGCCTGTCTTTTCGAATTTGCTGGCATAATAATTGATGTCCTCTTCTGACAACCAAGAAGGCAATGTAAACTGCTTATCAGGTGCACCACTAAGCCCTCCTTCAGGTAATATAAAAGGGGCTGGACGTCGATATGTTAGGAGTTTCTTAAGTACTAGTGAAGTACCAAGGCGAGCAAAATCAGCTTCTGCTACTCCAGGTTCCTGGAATCTGCAAATGTAATAGTTTTCTCCTAATAGTGCCCTCATTGTCTCAACTGGCTTCTTTGAAGGGTGCCGCGGCCTGAAAGCCACACTCAGGTTAACCAGTGCCTTCACCCTATCAGGCCGAAACAGACAAAAATACCACGCCATCATTGCACCCCAGTCATGTCCAACCACAAAAACCTGATCTTGGCCGAGGGCGTCGATGAGGGCGACGAGGTCTCCGACGATGTGGAAAGCGGTGTAGCTCGAAGCAGAAGGAGGCGCGTCGGTGTCGCCGTAGCCGCGCATGTCGGGAGCCACGGCTCGGTAGCCACGAGCTGCGAGACCAAGGATCTGATGGCGCCAGCAGTACCAGAGTTCGGGGAAGCCGTGGATGAGGAGGACGAGTGGGCCTTCTCCTTTCTCTGCTATGTGCATGTTTATGCCGTTTACGTTTACCGTCCGATGCAAAATCCCTTCCATCATCTCCTAATTGATCTCTCTCCCCGTCTCTCTCTCTTCTACTGCTCTACTGCTGCTGTTGATGACTGACTTTTTTTAAAGAGACGAGTTGAGAGGATG
>BMK_Unigene_056182
GCTAAACTACTCAAATCTTTACCCTAAAAGAAGATAGAACTAAACATCCCAAATCACTGATAATGAAGATAAGTATCATAAAATCCATGCATTTAATCAGCATCAACAAGGAAAAAACAATGATCTTTCAATACAGAAATCAAACTGGAGTGAACAATCCAAAAACAGAGATTACTTGAAAACTCAAAGAATCTGACAAGAACCTTCCAAAGATGTAAGACTCAATTGACTACCCAAATCAGTCTTGTACAAACTCTGACATTAGTTTGTCTACCCAAAACCCCCCAACTGATTCTATTAGAGATCATTTGAATGCAAGAGAATCTAAGCAAAAACAAGCTAAAAACTTAAGAAATTCTCTCTTTTGTTTGGAGTGGCAATGACCTAAGAAGAAGGTACTTGGGAATGTTAGACTGCAAGAGTTTCTGACAAGAACTTGGGCAGTTGGGAATTCCAAATACCAGTCAGAATTCGTCCACTGCAACCCATCTTTGATTAGTGAGGATCACACAGAAATTCCCGAAATCCGAATTATCTTGTGAAATTAGAATTTTCAAAATCCCGTTCAGAGAAATTGGGGGCTGTGCGAATTCTATAAATTATTGCAATCAAGTTCAAGAAGGCGCTTCAGAAGTCATTTCCTGACCTTCTGAGGAAAATTAGATCCCTCAGCATGGGTATAAAACTTCTCCTAAGAAAACCCAATCGAAAAAAAAAGACTAAATTTTTGAAAGAAAATCAACACCGCCTAAAACACCCAAACAAGAAATCAATGCAAAGACAAAGTTTCCCATTGAAATTCAATTCAATTCAAAACAATCTAAGAAACATAGCCATCTGCCTGTTTCTACTTCAACACTCAAACAAAACGAGCAAGAAAATCCATAAACCAAACAAGAACTTAACTAACCAGAATTCAATTTCCTCGGTTTT
>BMK_Unigene_056183
GCACTATCAGAAGCATAAGCATCATGAGCCGGCCATAGATTACTACAAAAAAAAAGGTTTTTTGGGATCGGTATAGCTTAATACAATTTACAAAGTACATGCTTACAATTCAAGTTCATCCTCTTATATCGAGAAAGAGTTTTATGTCTAGTAGTTTTTTATGTCTAGTAGTTTACTTCTACATTTTATTGCTCAGAAGTCAGAACCCAGAGAATGGATATAGCATCAGAAACATCCAAAATTTGAAATGCTCATAATAATTAGGTGAACCCACCATCAGATTGGCCATCCAAGAAAGGCCTTCAATCTCCACGAGATGAAAAACAAGGATCCATAGGCACAGAAACTTCAACTACTCCTGACATCATCCTCACAACCCTCTTCATGGAAGGCCTCAGAGATGGGTCATCCTGCACACACCAAATGGCCACCATCAACATCCTCTCCACGGCCTTTATATCTTTCATTGCCTCCTCATCCTCCCCCACCAGCAAATCCAGCCTCCCTTCTCTGTAGCATCGGTACGCCCAGTCTTTCAATATCACTTCCTCCTCATGCCCCATCTTCACTTCCATGTGCTTCCTACAACATATGATCTCCAACAGCACTATCCCAAAACTATAGATATCGACTTTAACAGTAACTGACAAGTTCTTGAACCATTCTGGTGCGAGATACCCCCGGGTTCCTCTGATTACGGTACTTGTTCGAGTTTGATCTGTCTTGAGAAGCTTTGCGAGCCCGAAATCGGAGATCCTTGCGACGAAGTTGTCGTCGAGAAGTATGTTTTGAGGCTTTATGTCACAGTGGATGATTTGGGTGCTGCACTCTTCGTGTAAATACATCAGTCCTCTCGCAATTCCTATTGCAATTTGGCATCTATGGCTCCAATTCGGCCTCAAATTGTCAAAGAGAAAGCTTGCTAAAGACCCATTGCTCATGAACTCATAGACGAGGAGGCGGTGCGACCCATCATCACAGAATCCAAGAAGACGGACTAGATTCTTGTGATGGGTCTGGCCGATCACGCTCACTTCGGTCTTGAATTCTCTCTCGGTTTCTTGCACTACCCTGTCTAGCCTCTTTACTGCAATGATATTAGAAGAATCAGATGTTAGGACCCCTTTGAAAACAGTGCCAAAACCACCCCTGCCCAGCTCTTCTTTGAATCCATGAGTAGCTTCTTCAAGCTGTTTGAAAGTGAAGGAACGTAGATTCAGTCGCAACAAGCTAGAGTCATCATGAATTCTCAGTAGCTTCTTGTGGTAGGAATAGTAGATAGTGAGACAGATTGCGGCTACAAAGAAGAAGTTGAGAAACCCAGAGCCACCCAAAAGAGCAGATCCCACATGCACCAACTTCTCTTTATCTTTCTTCCCTTTGCATAAATCAGTTGATGTGAGTGGCACAGTGCTTTGGTGTACTTTTACAAGAGTCTTTGCTTTGATACTTGGACCAGCCCTGCCATTTGAGATGGGAAGCCTCTTCTTCAGACAGGTTCCATTGTCAAAAATCGCAATGGCACACATGCAATCCTTTAGACAGGAGCTTTTACAGAACACTTCATCAACAGGGCTGTATTGTTCAAAATCAGACACAATCCAAGTTGTATTAGGCATCTCTTTCATTTCATACACTTCCTGCTCATTGCTAAACCCAACGGAATTGCAAGTTTGAGGTGTGAAATCCGGCTTGCAGCCTTCCAATGTATTGTTTGGTTTTGAATACGAGTACCCAATTGGGCATTCACATCTAGGCTTCTGATTGGCATCCAACTTGCAGTAGCTATTGAATCCGCAAACGCCACTGCCGGGGTAGCTTATAATCGCCGTGCAGATATCAGACGGAATCGCCCCAGCAACCACCCATGAACTCCGACCAGTTTTCCGATAGACGTATTGCCGGAAAACCCCATCTATATCCATCGTTGCGCGGTGGTAGAATTCTCTTGTAGGAAAGATTCCACGCCGTGTGAGATTGAATATGCTTCCATTTCTCTGCAACATACCAATGTAGCCCTCCTCATCAAAGACTAGTTGATAACCCCTTCCAAGAGAGCGGCTAGCGACGGTATCGCCATTGTATAGGACTGGACTGGAAATAGGGAATACTTTGGAGATCAGGACATTGTATGTGACACCAATTGAAGTGTTGTATATTGCTCCGGTCGGGACATTCACGATATAGATCGCGAGATCGTCAAATTGCAGAAGGAGCTGGAATTTTCCATTGGAGTAGTCATCTTCTGCTCGCCGCGAAAATATACTACTGTTTTGAGCTAGCTTCTGTGTAGGCAAGAGAGTGTCTGTGGGATTGTCAAAAGTACCCCATATGCGAGAAGAATTCGAGCTTTTTAGCACGAATTCTCCTGTGTCGAGCATGGCAGCCGAGGCAGCAAAAGCAACAGGACCAGTGACGTTTGCCTTCCATGTCGGCGCGCCTAGATTGTCATACAGGACAAGCTGGCCGTTGCTTGTTAGCTCGACTCTGGATCCTCTTTGCACCGGGCTATCTCCTTTTGCAGACCAAACAACAGTTCGTTCGGGGATTTTGTCGAGCCAGACTGCGAGGAGGAAGAGATTCTGATTGGGAAGACGATATAATCCGAAGGCGAATTCGCCTGAAGGGGAAGGCCATGAAGGGTTTGCTTGGAGGGTAGAGAGAGAGGAGCCTAAGGTTATGTTATTGGAGGGTTGAGAGAGAGAAGAATAAGGGAAGAGAAGAAAAAGCCATGAGAGGATAGAAAGACGAAAGAAAAGAGAAGAAGAAGAAGCAGAAGATGCCATAGCAGATGTTCCAAACCAGAAAGACATATAAATCTCTTCAGGCCATCTAGAAGGGTGTGGCGTGTGAGAGGGGGCAGGATAAGAATCAACCTTTCAATAATAGGACCTTGAGTGGGTGCAGTTGCTCAGGAAAGTCTGTGTGCGACAGTTGTGATTGCTACTCACAAGAAATTTAGTGTATCAACTGCTGTCTGTAGCCATGATAAATTGCCCTTTGGTGAGTTACTGCAAAATCTCAATTCATTATGATTATGATATTGGCCCACCGTTTCCTCAA
>BMK_Unigene_056184
GGAAAGGAAAGCTCTTAGCAACTTTATCTATCAAATATCCATTGCCATCATTCCAAAAAAAAAAGTATTTCTTTACAACCTGTTTTTTCCCTGATTAGATAGATACTTGAGATAATCAGAAAATTGATACTCAGTGGGATCCTATGTACTAATTAACTGTTCACCATTGGTCTCTTATCATCAGTATGGCGTACATGCCCATCCACATTACTAATATGCATTGCCTAACAACCAACCTTCAGATGTGTGTTACTGAAATCCAAGTGCCAAAGACCTGGAATAATCATACATTACATCATTCAAAATCCTATACAATTAGAAATACATAAAACAGTCTTGATTATAATCAAAATTGGAGAAATATGAAGGAGGAACCAGCTCTCGAAAACAAGTTTCACATGATCACAGGTAGTTGAATCCTCTGCAGTAGTAGCAAAAGTGACTAGTGACAACTGCAACCCTCTTCCGCACTTTGGTCACCAATGAATGAGACTGTCTGGGCTGAAAATCCAATCTACTTCCAAAGATGTAAGCCTGTTTGGTCGTTGCTGATCTAAATGGAAACAGTTGGGCAAAGGGTGGAAGTTGCTGGCAGAGAAAGGCAATTAAATTAAAATGTTTTGAATGCACCCCATATTGCAGTCATTTGAATCATATTGTCTAGATGGATGGTTATCTATTCCTCTTAAGAAGATGGAGTGGCAGGGAAATTGGAAAACGCATTAGATGTTTTTTCAACTTTTCTGCCAGTGGTAATAATTTGGCGCACTAAAGAATATAGAAAAAAGAATTATTCTCCTAAAAGAGTTTCCTCTCTTTCCATGTAGTTCTAAATGCATGACAAAACAGACACATCCAATTGCAATTAGGGGTATATTCAAATGCCCCTGCAAGCACCACCTTGTAATCTCAAACAAGTTGCACAACAGCAGCCACCCTCAAGGCTCCACCTTGAAGCAGATCTGCAAGCTCATCAAATAACAAAGCAGTACGCCAACCCCATCCCTTGGGGGCTTTGGGTAACAGAGTCCCTGCCTGTTTAAAGCTTCCAAACACCATAACTTCTCGCTTTGACGGACAAATTAACTGGGCAACAAAGAAACAGGCTGTTAAAGTACAGTGTGCAACTTAATGCCATCATACTGATTTACCCAAATTAGATTAGTTTACTTCTACCTGATATCGAGCTGTAACCTTTTCCCGAGAATCTACATAGATGTGAACCTTACGCACAGAATCTGTCATTTCTGCCTTACGACGGTGAAGAAATAATCCAAGAGTGCGGCGTCCTTGAGGATCTTCATCATTAAAAGCCTGAACACTGACCTTCCACAAAGAACCGGCATAAAAAACTTCTGGCGAGTGCTTCACTTGGCCATCAGTAAGCCTGTGCACATCCTCAAATTCTACCCCAAAGCGAAAAGGAGGGAAGTGGCGCAATGGTGTTTTCATGTCCAAGGATATGGAAGAACCCTCTGAATTATCCCACTCTAATCCAAGGGCATGCTCTTGTGGTTCTAACATCTGAACTGGAATACCACTACTACTTGGAACAGAAACACTAGCTCCAGTTATACTGTTCTGCAGATCTGGGTCAAATGTTTGCTCTGTATGAATAGGAATGACATTGTTCCCTTGGCTGAGCCCGACCAACGCTGTCAAGCCATCTCCAAGGTCACCATTTGGATCAACTCTGGCTTCTGATTCATCATGAGCTAGTGACTGCTGGCAATTTCTGTTTCCCAGACCAAAAGGAACGCGAGAAAAGACAAAACGTGTGGGAGGCCAAGCTGCAGCAGGCACAAATGTAGTTCCTCGGCCAAGACCAGCAAGTCCATCAATGGGGCCCCTTACATGCACACGTACAGGCCCAAACAAGCCATTTCCTTCACCTTGAGCATCAGCAAGGTAAACATTCCCCACATTGCCAGGTGCACTGTTACGATCATGCTCTTGCCTGTAATAACCTGTGGGAGTACCTCCATGTGAAAATCCATATGACTGTCTACAGGCACATGGAATGCTTGTAAGACAGCAGTTTTTGCAGGTCTCTGCACCAATTTCTTGTACCCTGTGACTTAAAAGCATCTGTAACCACAGACCATCATTAACAGCTTTGCAAGGGAAGCCCAATTCTTCCAAATGCTTTCTCACACTTAACAGTGCCTCAAAAGACATGTTGCAGTATAAAAGAGAACCCCCTTCAAAGATGTTGATGAACGCATCATATTCTTCTCCACGTATACCACTGTTCCCCTTGGCATAGTTTTTCACCTGTCTTCTACCCACTATTCTTCCACCCCATGAAGGAGGTACACTGCATCTTCCCCAATCATTGGGCATAGCCCCATTACAGGAAGAGGGGTCAGAGGAGCAGTGCCTTGATTGGTCCCTTGAGAGCCAGCTACTATTTAAGTGGTAACATGAGCTTTCTTCAGATGGTCCTTCCATGGCATCTCCATTCTCTGCCATTCTGCTTGCTTCGATTCCATTCCTCATTTCAACATAAGCATGGGATGTCCTGACTGTGTCTGAGTTGGTAAATGGGCTATTCAGGGATGCAGGTTGTTCCATCTTGTGGAAATATCTCGAGTCTGAAACTGTTTGAGAACATGCTTCATGCTGAGCATGTGGTGGTTTGGAAACAGAAATACCAGTATGGTAATCTACAACACAGTCTGCAAGCTCAACAAGAATATTATGAGCAGCTTTGTGTCCTTCAAGATTATCCTGTAAACTTACATGTCCAAATTCAGATTCTAATGATTGTTTACTAGTGCTGCCAATTGAATTCTTTCCCTTCGGCATTGAAGAACCAGAAGCACTTACTCCAATCTCAGAACTCGAACTTGCTTGCTCAGGATGATCTACCTTAAAGAAAGCACCTTTCGCAAGTAGCGTGTACAATGCCAACTCAAACCGCTTTTCTTCACTAGGTACCCATAACTCATCTGAAGTGAGCAAAGCATGCAAAGTTTGAGAAGAGAGTTTTGGAAGCACCTCTCTCAACTCCATAGTACCACATTGACAAAGGTAGCCCCAGCAAGCACTTCTAACACGCTCTCCATGAATACCATAATCCTGGCTCTCTGCAAATACCTGATATGCTAGAAAGTTTGATGTCCACAGTTCAGATATAATGAAGTCTGTACAGATCGCGCACAAATCCTGAAGATCCAGAAAAGATGCAGCAGCAAGAACACGAAATGCATTGTTATCATTAAGCTTGGGATGATGTCCATAAAGATAAGCCAAGGAAACTGCAATTGCCTCAGTATTAACATTGTCGTCGTCAATATGCAAGTTCACCACTGGTGCACTAGCCTCTTTCCAAGGGCCATGAAGCATGTTCCTGAAATAGGAGCTGCGAGAGAGGATGAGGCGATGGAGACGGTAGGTGGAGCCCATTGCCTGGACGACAACGTCAGAGAAAGCGCCTGAATTGAAGCCCTCCACCTGAATGTGATCGCATAGAGAAGTCAAATTGCAATCAAGAGCTCGCAATTCTCCACTGCTTCGATCGTTGTCCGATTGCTGATGCTGGTTTTGCTGCTGCAGCTGCTGCTGATTCTGCTGTGCAGAAGAGGACGAAGAAGAACAAGGAGAAGAAGAAGACGACGAGAGTGCCATCTTCATGGGGTTTCCGTACGATCTAGGGTTTTGACATTGAGATTGTATCATCTACTTGGAGATGGAGAGAGATTGAGATTTTAAAGGATTTTGGTGGGCGAGAGGAGAAGAGGGAAAGGAGGACAGAGAGAGGGGAGATAGAAATGGGTGAGGAGAGAGGAATTGCAGTGGTCCCGAGGTGTACATTTCTTTTCTTGACTAGGACCCGGATGGCGATGTCAC
>BMK_Unigene_056185
GAAAATTCTGTTTGTCTAGAAATAAAGCACTGCTTACAATAGGATGTTGTTCAAATGTTTACATATCCATGAGTTATCCAGTACCAGCATAGTGACATGATACTTGTCCTCGATACACAGGCAACCAAAATGGCTCAAGTCCATCTGATTAATTTAACCTAGCAATTCATGTTAACCTTATATTTATTTCCAGAAAACTTATATGTTAGGGTGATTATCATTTTGACTTTTGGAAGCTCTGATTGATGTATGTGAAACTGTGGATGCCTTGTTTAGTATGTATTAATAAGTACCGCTATACAACAGAGAATGTAGTAGATTGGTGATTATACTAGTACTTGATCATATCAAAATCTAGAAATACAATACTCAATTTATATTTGGTGAAAGGAGCATTCGACGAAAGAAGTTCCATGAATGCCCGATGTAAATCTATTTTATGCATGGTTTGACGCATCTCCCTTGACCTTAGATGAGAGAGAAGTCACTGCCTCTCCAACAGTCAAGTAAAGGCTGTCTGCAGTCATGAAGTTGTCAGACTGATTTGCCCGCTGCAATTTCTCCATCACCTCTCCAACAGGATTCACCAATGCAAGCTCGAGACCCCGATTCTCAGCCATCTTCTTCAGTTCAGTAAGTAGGGAGATCCCACTGGTATCAATGGCACTAACACCTGACATGTCTAGAATCACAAAACGTAGATCCATCTTCTTTCCTCCATGTCCTCCCCCTTCTTCCTCCTCTATCCATCTTGTTATCCTTTCAGTGAGGTATGTGGTGTTGGCAAAGTTGACAGGAGCTTCAATGCTGAGGATGAGAAAGCCAGGGATTCTTGTGGCTTCTTTATAGTGCTGGAGGTTGCGGAATATGTCAGTGCACGGTATGTTGCCCAGAATTACTGTTTTTGGCCTTGTGATTTGCAACAAAACCTTGAGGATGGATATGGCAACTGCAATAGCAAGACCATCCTGGACAGAGATGAATATAACACCCAGAAATGCAGAGATGCAGACTAAGAAGTCGATCTTGTCAATCTTCCAGATGAGGTACATTGCTGGAATATCAATGAGGCCGATGACCGCTGAGACTATTATGGCGCCCAAGACGACGTTAGGGGTGTAGAGGAAGAGAGGCATGAGGAAGAGAAGAGTGACCATTACAGTCACTGCCATCACTATGTTTGACATTGCTGTTTTAGATCCTGCATTGTGGTTCACAGCAGACCTAGAGAAGGCACCTGTTGTAATGTAACAGGAAGTGCAGGAGCCAACCATGTTCATGAAGCCAATGGCCATCATTTCCTTGTTCCCATCCACTTTGTAGTTCTTCAACGATGCAAATGTTCTTCCAACTGCTATTCCTTCAGTAAGAGAGATAATGCCAGTGACGAGGCCTGTTTTAATGACCAGGGGCAAATGGGTGCTGTGAAACCGCAACATGTTCAACGATGGTGGGTTTAGTCCATGTTGCAACTTTCCAATAATGCTGATGCCATGATTTTGAGCTTTGAATGTGAAGACAAGGAGTGTTGAAAGTAAGACGGACACCAGAGGGGCTGCTGCCGATACCCAAAATAGCTTTGGCCTTTTCAAACTTACGTGTCTTGCCACCAGTAGGAATACAAGGAAGGAGGCACCCATGAGTATTGTTTGCCATGACCACTCATCTTTCTTGTGGAAAACTGAGCTCAGAACAGAAACCAGGCCCATTTGTTTGGTGAAGTGCTCTATCCCAAGAAGGCTCTTTAGCTGCTGGAGAGACACTATGATTGCAGCCCCTGCCATGAATCCTACAAGGGTGGCCTTTGAGAGGAAATCTATCACAAATCCCAACCTTAGTATTCCCAAAGAAGCTTGGAAGATTCCTGCAAAGAAGGTACAAGTGAAAGCAAGTTGAAGAAAGAGGAGAGGTTCTTGTGTTGGAGATACTTCTTGTCTAAGCATGGAGCCTAGTAACAGAGATGCAATGGAGACGGGACCCACTGCAAGATCCCTTGAACTTCCAAGCACAGCATACACTAGAGGGGGTACAAAGCTGGAATAGAGGCCTATGATGGGAGGCAAGTTAGCAAGCTTAGCATAACTTATTCCTTGTGGGATGGCTAGGCTTGCTATGGTAAGCCCCGAAACGACATCTGATTTGAAAAGCTTGAGACTGTAGTTAGGCCCCCATTGAAGAATAGGAAAGATGTATTGAGCTCCAAGAAGCCATTTCCTCTTAAGTGACTGTCCTTGGAACTGTCGAAGTGGGTCATCAGGAAAGAAGATCTCCTTCAACTTTGCCTTGAGCTTCTCCAAAGTGCTCTTGGGGGGTGGCAAGATAACCTTGTGAACCTCCATGGATGAAATGTCTAAGGAGTAAGGACTGAGAGTTAGAATCCTCTGTGTCTAGATCTTTATAACCTCCTTGGAAGAGAGATGGGTTGGGTGTTTCTCTATCTATTCAATCAACTTTCTATCATCTATTCAATCAACTTTAATAGTGAACGCTACAAAACAAAATACCACAACAAGAAAAAGCAAG
>BMK_Unigene_056186
TCACTTTCCTCTATATAGTCGATGTAGGACTCCAGGGCGTCACAACTTGCTATCGATTGCCAGAGACAAATGGGATGAATTTGTCATAGATAAGGTGCACAAAGTGAGACCCAGGTGCTTGGAGACTAGTAATATCAGAAAAGAGATTCCTCTGATTTTGGCGGCTCCCTGATATATATAGCTTCGTAAATGTGATCAGGTACTAGTACCATCTATTTCTTCGCCTTACATCAGCTGGTTACAAATTACTCAAAAAATATAAAATAAAAAGGTGAAAAATAAGTCCCATAAAACCTAACCTACTTTTTATAGAAGGTTAATACACAAGCCCCTCTATCATACAACACTACCTGTTTGCTTACATAGATTCATCACATCAGCTAATCACCCCATCCTAATGTTAACGAGAAACTCAAAAATCAGCTTGTGAGACATCAATTTTACATTGTCAGTAGGAGGGTTCCCTTTTTTTTGTGTGTGTGTAAAAATTCACTATATTAGTAGTAAGGAGTATCCGGAAAACATTGATATACTCTCTCTCTCTCTCGTAAAAATAGAAGTTCAAACCATTCATTTGACTTTCCTTGTCATAGTCAAGCTCTATTACTGTAGCAAACTGTAGAACACAGTATCATAATTGTGCTGAACCCATTGCTGAAAACGCCGCAAAAAAAATTGATTATCAGGTCTTCCCCCAACCTCTCCTAAGTTTCCTGCTAAGATCAAGATAATGTACAACAAATTTCTATGCGCATCAATCCACATTGTGACATGAAAAACAACTAGAGAAACAAATGTTACCTGAATTTCTTGCAAGATATCTTCAAGTTCGACCCTTATCTCGGAGAAGGAGGGTCGTTGACTAGGAACCGCATCCCAGCATCTTTGCATCAAATCTAACAGCCTGGGATGCATGTTTTCAGGAAGTTCCGGTCGCAGCCCCTTTCTCACTCCCAAGGCAGCTTGTAAAGGTGTCATGTTATCATAAGGGACCTTGGCTGTTGTTAGCTCCCACAGTACTATAGCAAAACTAAACACATCTGCTTTCTGATCATATGCTTGATGGTTTATAACCTCAGGTGCCATCCATCGATATGTTCCAGTCTCTGCTGTCATTACACCCCCTTGACATTGGAACCGTGCAACGCCAAAATCTGCCACCTTTACAACATTTTCAGCATCCATCAGCAGGTTGGCTGTCTTCAGATCCCTGTGAATTATGTTTTTTTGGTGCAAATACTCCATCCCTTTGCATATGTCAATCACAAACTTCAGCAGCTGAGATAGCTCCAGGAAATTATGATGCATATGTAAGAAATCGTACAGACTCCCTCCAGGCATGAACTCTGTTACTATGCACAACTCAGGAAGCCTTGTGCATGCACCAATAAAACGAACAACATTGTCGTGTTTAACTTCCCTTAAGATCATGACTTCTTGAGCAAATTCAACCTTCAAAGCTTCATTTAACTGCTCTGATCTAATAATTTTTACTGAAACATCAAGATCATGGTAGATACCGCGATACAGTTCTCCACAAGAACCAGATGCAATTCTCTCCCCAATTCTCAGTAACCTTCTGTCAATTTCCCAATCACTAAGCTTGGGCTGGGTGGCTGCTAAAACCTTTTCTATGGCCGAATGAGGCAAGGAGCCAGACAAGGACCCCTCACTCCCAGCTATAGCTTTCTCCAGTTGTTTGTGCAAACCATCTGTGTCCTGACCAAATCATTGCAAAGTCAGCAACAATTGGGCTCAGCTAGATCCCTCAACAGGCCAACCATCCACCACAAACACATCCAATGAGTACCCATCGGTTGTCGAGAAAACATGCGCTTCACGAATGTTTAGTCCAATATCGGAAAGCAAAGCAGAGAGCTGGCTCAGAAGCTTTGGCTTGTCGATGGTAGAAAGTATAATTTCATGCACTGGAATATGTGGAGCATCGTGCCTTCCATAAATGGTTTCAGTGACGTTTCTCTCTTCAATGTCCTCAGCATTGTTTCTTACATCCAAATTTAAGTCCTCAAGCTTTGAGCAAGGTTCAAAGTCAATCTCACAATCCTTCTTACTACTCACAGAAGTGATATCAATGTGAAGCAAGAAAAAGAAAAGTCCAAGTCATCAGATTAAATAAGTGCAGAATAAAAATTTTAGTACGGAAATGCATGCATATAAAGCAAAATGTTATCATTGTCCCAAAGACCAAATTATTTGTGTTGAAATAAGATCTTCCATGGATGGTTAACCTGCTATTTGACAGCATGACTCCTGCATGATCAGTATTATCACACCTTGAACTCGAAAAGACTCTTGCAGATTGCTGTACATCACTTCCATCCACTCTAGTCTGAACATGCTCAATAAAACGAACATGGAATGCAGGCCGCTTTTCTGGATCCTTTGCCTGTGCAAGAATCTTTTGATGCAACAAAACATCCTCAACTCTATCCATATTCACATCTAATCCATAACTATGCGGCAACCGATTGAAATGCGCATCCAACAGCTCGCGAAACCCCGGATTACAAACAGCCTCCTCGTTCCCATTCTCCACCAAGCGATTGTAGATGTCGTTCTTCATGTCGTAGTAACCGAAACCCCCAAAAGTCCTAGGAGGAGATGAGCTCTCACCCACTCCTTCAGTCAACTCCATCTCCCACTCCTCAAATTCCAAATCAAGAAAAACCCACTAAAACCTCTGAATCTCCAAAACCCAGAAAAGATAAAACTCAAGAAACCCCTCTCATCACCACAACCATAAAAGAAACCCACAAAAACTTCAACAGACCACCCTCATCTCCAAAACCCAGAAAGGAAACATTCAATAATACCTGAAAAGGGATGCAACAAATCAAGAAGATAAACTGTTTCA
>BMK_Unigene_056187
TCAAGCTGATTATTCTGTACAGTTATTTCGGCCACTTTAAGACATCTTCTGTTCAGCATCTGGGAAATTGCACAATTAGTGGCAGTCCATGTGGTGGTCCACTCCATCAAGAATGGATCATCCAAAACATGTTCCACGTGTAAGGTGGAGATCTAGAGAAGCAGATCAGAGCACCCATCTGTAGCTAGGCTCCGCACCATGTGTGCAGTTTGGAGCTATTGCTGGCATGCATACCTTTTCAGGATTGGTACAAAGAGAGTCAAAAGTGGAGCTCAGATTGCATGGTCTGACTCAAAAGGGTGCACCTAGTCACTTCATGTAAGGACCCTTAAACCCTATAAGAGAAACAGCTCGAGCTCAAAGCATGCAAGAGAAATCAAAGAGGAAATCTAGAGAGAGGAGAGAGAGGAGAGAGAAAGAAAGAGGACAAGAGAGCAGAGACGACGACAGAGCCGCTCGTAGACGGCCAGAAAGCACCCAAACGCCGGCCCACTATCATCATTTGCCAATCACTACCGTCCAAAATCCAACTTCTCTTCTCCTCTTTATATCTCTCCTTCCTCAAACGACCCATTTGTCTCTACTATTCCCTTCTTCTGCTTCTACTTCTTCTTTCATTGTAAGGTGATTAGGAGTACTCTAATGGGGAAATCATCAAAACCCAACAACAACAGCAATGACAACAATAGCAAGTCGACTACAAAGGTGAAAAGAACGAGAAAAAGCGTGCCAAGAGAATCACCCACACAACGTAGCTCCATCTACAGAGGTGTCACAAGGCATCGATGGACAGGGAGATATGAAGCTCATTTGTGGGATAAGAATTGCTGGAATGAGACCCAAAACAAGAAAGGAAGACAAGTCTACTTGGGTGCTTATGATGATGAAACTGCAGCTGCACATGCATATGACTTGGCAGCACTGAAGTACTGGGGACAGGACACTATCCTCAACTTTCCTGCATCTACATATGAGGAAGAGCTGAAAGAAATGGAGGGACAGTCAAAAGAAGAATACATTGGATCCTTGAGAAGGAAAAGTAGTGGCTTTTCCAGGGGTGTATCAAAGTACAGAGGTGTTGCAAGGCATCATCACAATGGAAGATGGGAAGCTCGCATTGGCAGAGTGTTTGGGAACAAATACCTTTATCTGGGAACCTATGCCACCCAAGAAGAAGCAGCCACAGCTTACGACATGGCGGCAATTGAGTACAGGGGACTTAACGCCGTTACGAATTTCGATCTGAGCCGTTACATCAAATGGCTTCGTCCCGGCTCACAAAACCCTAATTCCAACACGGACCAAAACCCTAACCCTAGCCCTAGCCCTAGCACTAGCACCAGCCCAAATTCCGATCTAGGGCTGGGCGTCCTCCACCACCACAACCAGATCTCAGGCGGCGGAGACGGGGTCCCTCCGCCCCGTGCGGGCGGCGGCGCCCTCAGCCTACTGCTGCAGTCGACGAAATTCAAGGAGATGTTGGAGAGGACGTCGGTGGCGGACTCGCCGTCGACGACGCCGGAAGCCGACAACCCGCCGCGGTGCAGCTTTCCCGACGACATACAGACGTTCTTCGAGTGCGAGGATCCAGGCGCGGGGGATGACTTCATCTTCGGCGATCTGAACTCGTTCGTGGCGCCTTTGATCGAGGGCGAGTGGGACGAGGAATGAAAAGATCGCCGATTTTTCCCCTCTTTACCGTTGAGATTTCAAATTTCAAATCTCTCTTTCTCTTCTTCTTTTCCTTTTCTTTTTTAAAAAAATGAGGGCTTGTGAATACAAGAGTAACGACAAGGATGAGGGAGGGAGGAAAAAGATTCTTTTTGGACGGTTGTGATCGGTTTCTGTAGATAGACAGACTCCTGATGACTGGAATTTTTTTTTCTCTGAAATAATGCCAGGTGGCATAGATCAGATAACATTTTTTTTTTTGGTTTATTATTAATTATTTTTTTACTAAAATGTAGCAAGAAAAATTGCAATATATGCTGTTTTTGTTTTTAAAGTTATATGATAAGAGTAAGTTGAAAAGGCAATTTGATTGCTCATGAAGCATTTAGAGGTTGGGAGAATTAAGAGATTTCTTAAGTTTTGTTGAAAAGTTATGTCAATGAAAATTT
>BMK_Unigene_056188
CATTTTTTTTTTTTTTTACATTTTAAAGTTAAATCATGTACGTATTAGACTTGATATATTATTATAAGTTGAATGATATCTTTATTTTAAGAAAAAAATAAAAAAAATGAAAATAAGTTAGAACTAGATTTTGGTCCTCTAGTTGGACCCGGTTCCGGTTCTCCTATAAGAACCGGGTGAACCGGGTCTAGAACCAACAAAACAAGTGCTAACAAAACAAGTGCTGAGTCGGAATCGGGCCCGGAACCAAAACCGTTGTTTAGAAACGGGTCTGGGTTCGGGTTCAGAATGGTTCCGACCGGGAATCGTCCCATTTGCAACCCTACTTAGGCATGTCATTTTCCCCAAAATAGTCAAAGTTGAAATATTTCCTATAGACTTGTTTGTACCTTGTCAGTGTGATATCACATAGCCCTAGGATATCGCATAGGGCGATATGTCCAATATCACACGGCCCTAAGATATCGCACGAACAGCTCTGTGGGAAATACTTAAACTTCTACCGCTTAAGGAAAAATGTCAGGTTTAATGGTAGTTGTACAAGCAATACCCCTAATTCCATTGATCATCAGCCCAAATTCAATCCAACATCTTTGATCTTAACCATGTTCCCATAAAAAAAAATTACCATTTTCCCATCACAATCAGTAAGGGCAATCTGCAACCTGCCACAGTACTCCCTTGGACCCTTCATATGAACTAATCTGCAATTGACCCAACCTGATGCAATTTCTGGCTTCTGCACTCGGCCCTGATTTTAGATTGTTTATTGCCCTATCTAGAACTAAGCTTGACCCTTTGAGGCTAAGGATGAAAATAGTGGTAGCGACGGGCGTAGCGGTCCGCTGCCAAACCGCTACGAAGCG
>BMK_Unigene_056189
CTGGCATAATGTGACTGAGAGTTCAAGAATTACTACCAAGCACTCTTTTGCGACATTGTCATTCATAGCTGAGATATTTATCTTCCTCTACATTGGTATGGATGCATTGGATATAGAAAAATGGAGAGTTGTTCAAAGCAGTCTTGGAAAATCAACTGGTGTGAGTTCAATGCTGATAGCCTTGGTCATGGTTGGGAGAGCAGCTTTTGTATTCCCGCTATCCTTTTTATCTAACTTGACTAAAAGGTCCGTGAAAGATAAAATTGGCTTTAAACAAGAAGTCACAATATGGTGGGCTGGTATTATGAGAGGTGCAGTATTAGTGGCACTTGCTTATAATCAGATGATCGTGATGGAGTGCCAATTGGACCAAGGGCTTACTCAGAATGGTTATACATTGTGCCATGGGGCATGTATAAGGTTGTCACTTATGTAAAAGAAAACTGTGGTAACCCAAACATTCTCCTATCAGAAAATGTGGATATATGTCACCTGAATATGCCATAAAGGGTCATTTCTCAACAAAATCCAACATCTTTAGCTTTGGGGTTATACAACTTGAGATCATAAGTGGAAAGAGGAACACTAGATTCTGTGAGGATGAGGACTCTTTTGGTCTTCTAAAACAGTTTTATTGTTTGGATTCATGTCATGAATATTTGGTGGTTGGTACTGTTGAGACCATCCTTGAAGTTGGTAGTTGGGTTCTTATTTGTACTCTCTATTAGGTCTTTTCTTGAGCCATTGGTGACGACGACAGTCAG
>BMK_Unigene_056190
GGAGAAGTGTCCGTGCTTCCTAGACAATAATACTAACCAACCAGAAAGTATAATAGCTAGATACCGAATATAAAATTGGAAGGCTATTTACTATCTCTAAAGAACTAGAAAATATTTTACTTCAAAATGTTTTGACTACAGGAACTTAAAGATGTCCTCAAACATAGATTTTGTTTTCAATATATAGGGTCCTCAAAAAGAGAACATGCATTTCTGGAGATCCATCAATATTTTGAATCAAAGTGGCAATCTCATCAAGAGTGTCAATATTACCGTTTTTCCACAAGGTCTGTTTT
>BMK_Unigene_056191
TTGCAACACACAAAATCCCTAACAGAGATCTTTGTCCATCCACTCTTTCAATGAGGGTAATCCTTTAAATCATTAGCAAATTTTGATTGGTCACCGTAGTAATTAGATGTTAAGAATGAATTCTTCATGGTGTTCAAAAAGAGATATGTATGGAGTTGCTGTTGAAGTAGACCACATATGCAGAAACGCCTTTAGTGTACCATACTTAAATATCTTTTTAGATAATCCCACATCCCTTTGGCTGTTTTGTATAATCAAAGAGTCTAAATAAAATGGGATAACAGAACTTAAAATCCAGCTACAATCTTAGCATCCTTAGTTTCCCATTAGGGTCCCCTCATATTTTTTGGGGTCTTGAAGTCATTCAATCTACAAAGGACCCTATTTATTAATCAGCGCAAGTATACTGCAAATCTTATCCACATGGCTGATCTTCAAAATTCCACTCCAGTTGACACACCTTTAGAAGTTAATGTTAAGCTTAGTCAAGACAACGATGATCTTCTCAGTAATCCTACATTACACCTTCACTTGGTTGGCGGTTGGTATACTTGACCATTACTCATTTGGATATTTCTCATGTGGTAAATTTGGTGAGTCAATTCATGATAGCTCCCAGGTATATTCATTTGGGAGCTAGAGATGCATTATTCGTTACCTTCTTGGCACATCTTCTGGAGGTTTATTTTTTCACATTCTATTCTGATGTTGACCGGGAAGGATGCCCTGATAGTGTCACTTTACACGGGATGGTACATGTTTCTTGGGGAAGCTTTAATTTCTTGGAAATGTAAAAAACAAAAAGTCTCAAAATCTTCTACTGAAGTTAGAGTACCATGCTATGTGCTCTGCTTGCTCTGAGATTCTTTGGCTTTCATGGATTGTTCTCAAGCTCGCCTTTGCTCAGATAGTTCCAACACCTCTACATGTTGATAACACCAGTGCAATTATATTCACAAACACCTCAAAAACAACCTTGGTATACCATACTGAAATGTCTTTTTAGATGATCCCGCATTCCTTTGGCTGTTTTGTCATAATAAAATGGGAATCAACTGAACTTAAAATCCAGCTAATGATCTTAGCATCCTTCGTTTTCCATTGGGTTATCTTATTTTGGTATATGGATTTTGGGATCAAATCCAGAGATATGTCCCCATAATTCTGCTCCCTCAATATACATTTGGAATTGAAAAGCCCACTATGTGTAATTTTCTCCGTAAATTGAACCAAATTAATATCAGAAGGTAGGGTAAGTGGACTTTGGGAATGTGCCATAGTAGTTGAAGAGGTTGCAGGTGCTGGTGCTGGTGCTTCCGGGGTTGGTGTAGATTATGGAGAAGCCTGGTTATGACAAAAGATGCAGAGCTGTGTTCTTATGAGCAGTCTCTGGCATTGAAGACAGAGAAGCGTTAAATCTTCATACTTCGTAGGCTGATATTGCTCACCTTCAGGATGTTGAATCTTTATGCCACGCTGAATTGATTTGTTAAGATCCATCTCTACCTGCACTTGTGCAAAGGGAGCTTTACCACTGCTCTTTCCTTTGGTGAGGGTAACCTCATACGAGTGTCGCAGTTGACCAAGGGTCTGGACAAGTTGTCGGAGATGGGTTTTTTCCCAATATTCAATAGGCAAACCCGGCAGAATTACCCAAATGGAGTGAAAAGCAATGTACGCTTTCTTGGGAACAAAATTCGGAACCCAATGTATGCTTTCTCATGAACAAAATTCGGAATCCATCCAGTAACGATGAATTGTTGATTGGTTATCAACCACGGGGATCCCTTACGAACACATTCCATATTGTTGGAGAGACTAAATGTCAATAGAAAGAAGTGATTTTGAAGCTCCAGGATTTCAACCTCACCAAAGAGATTACAGGTAGAAGGGAGTCGCTGATCAAGAATCTTGAGGCTCATCCACTTCCCACTAAGTTTGCCGATCAAAGAAGTAGCTCTTGCTTGATGACTAATGGCCAATTGTGCACGATCAAGCACCATGGTGGGTCTACTGGGATCCTCGGGTAAGGAGTCATCCACATACGTAACCCCCGACTGGGTACTATTCTGTATTCTCTCCTCATCGGTAACCGACAATGTCGCTATAAGTTTTCATCAGAAGGATTGTGCGGGGCTGGATCAGCATCCATGTTCTGGGCGATATTTATGTACAGAAGGAGGTAAAAGAGAGAGGATTAGGTGGAAGGGGTTGAGAAGAACAGGATAGATGGAGGTGAAGGCAAGGCGTTGGTGGATGGAGTGGTAGAAGTCTTATACTGGCCATTCTCCTTTGATTTCCCCACTTTTTTCTATTTTTCTTTCTTTTCAGAATTTTCTGGTTTTCTACAAAAAACTAACAGTAAATACAACTTTTATTCTGCAGCACATATAGTACTTTTGAAGCTTTAGCATGTTCCTGAGATAAAATACATTTCATTCCAAATAAATATCCAATACATTTCAGGTATAGTGTCTGAAACCTATTGGTTATAAATTTGGTGTGCAAAACGCAGAAAAGGATATCCTGCTTGTTATGGTTCCAGTTTTCAGTGCTCCCCCAAATGATTAGTGGAGTGGGTCGTATTCCTTTCCCGACAATACTGTTTTCACCATTTGGGTTGGGTAACATCCAAATATGCCCTTAATCTTTGTGCTGTTAATTCAAAAGATATTTGGATTGTGATTCACGCTGGTGAACTCATATTGTTGTCCCTAATGATTGAACTTTATCTTAAATGTTGGCAGGCCATATTTTGTTACTGGGTTA
>BMK_Unigene_056192
CTCGAGACAGAAAAAATTTAACCCCCTTGTGATATTCTACTTACTATAAAATTCAGATTACAGCAGAAAGTGCACCGTTACAAGTATTGATAACACACTAGATGCATCAGCATTTCGTAGTGCAAATCCCAGAGGACGTGTTACAGGTGTACCTCAGATTTTCCTATTGAAGCTGAGGTGCTTGAACCCATACTGGAATTCAAGCACAGTATATATTTGCTTATGCTTCATAGAGCATCCCGACCTCCATACGCTGCGCAAGGGGTATCCCCAATGCAGGCAATGCTGATCTACAGTTATTGTGCAGAACTTCGTAGAACATGAGCATGATCTTGTCAAACCAGCCAGAACTTTTATTTATATGGAACCTTGTCTTTCCCCGAACATGAACCACACCAGCTCCTTTAGCCTTCTCCAACTCCGACAGTTCTTGTTCAATCGACACCGAAAGGGAGGATACACCATCGGAGCTATTCCGAATATGTTCTTGCAAGCTATAGGTAACTAGGCTCACAAAGTCATTTCCTTCCAGATTGAAGGAATCTGCATATCCATACTGAATCAGACACCCATATACCCCTCTAAGACCCAATCTCTTGACCACAATTCTCTCATTTGGTGGAACTTTGGCGACCAACAGGTATCTTAAAGTAGTAAAAACTGTGACTTTATGCAAGGAACGCATGTTCTTGATGTAATGACCTAGGACCGGAGTTAGCCCATCCTGTATATTGCTGTAGAAGAAGCATAATCCAGAAACTCTTTGGATTTCAGGATTCACTAGAAGCTCACTGAGTCTATCTAAAGTTATTCTGTGGCTCATTTCATAATCTAGCTTTCTCTGCCTTCCATAGTACCACCCAAACATTACAAATGCAAGTAAGATAGAAATGGCAAAAGGGAACCATCCACCTTCTGGAATTTTGGTGAAGACTGCACTGACGTAGACACCTTCTACTATGAAAAACACAGTGAAATAAAGCCCGACAAGCAACAGCGGGGTTCTCCATATGATAACCATAACAAGTGTCAGCAAAATGGTGGTGATGAGCATGACCATGATAACCACAACACCTGATATGACAAGAGAAGAAGTAAATTCCAAAGAATTCAGGATTTCTTGGAAAATTTAGAGTGCATTTGGATGTGCCCCACATCACAAGCTGTTACAACATTCTCTAGTGTGTACTAAAGTTGGTGCCGAAAAATGGGGATCATAATCAGCTGTTCAACAGTTGAGCCAAATCAGCAAATTGTTTGAATACTTTGGAGAGTGGATGGTTATCCCTTCTATTATGGATGGTGTGGAAATCAGAAATTCATAGTGGACAGAAATTGATTTCCCAAAGTGCACACCAAAACCCCATCAGTGCTGAAGCAGGTAACTGATTTTGATTTGGAGAGGAGTTGGACTAAGTAAAACTGAAACAAATACCAGTTCCAATATCTGCACTGCCCAACAGCATAGCTGGTGTAATAAAATCATATCTAATGAAACAGTCAAACTAATTATAAAGATTCATGGTACATTTTTCTTGGTGGTAACAAACAAGGCTTGAACCAACAACCTCAAAGTTTAAATAATGAGCACATTCCACTGTGACACAGGACTTGAGATTTGTGGTACATCCGAAAGGACACATTTACTAAACAAGAAATAGAAAAAGGTTAAAGGATCGAGGGTTAGTCATACCAAAAGCATTCCCAATATCTTTTCCATCTCCAAAACCAAGTACAGCAGCAACACATAAAACCATGAGAATGTAGTTAATATCAGGAGAGTAGACCTCGCCTTCCTTGTATGGAGATGTGTGCACCACCTTAACACGAGGGAAATAATCCAGGACCACTGATTGCTTGATTACGGAAAAGGTGGCAGATATTAATGACTGGCTTGCCACAATTGCTGCTAGTGTTGAAATGATGAACATGGGCCAGTAGACACTAGTTGGTACAAATTTGTAGAACCCATCGTCGTGATCATTGAGGTTCCTGATCAAATATGCTGTTTGCCCAGCATATGTGAGGACCAAAGAAGGATAAATGGTGAACATGAAGGCTATCTGTGAGAATGACATTAGAGAATCCATCTTTATGTTACGTTTCACCAAGAGGATGTTTAGATGTACAGCAGAAAGCAAACAGGACACTCTGTGCATTTGTGAATCCAGATTTTGGAGAAGTGAAACCATTTGTATGATACCACGAAAATGAAACCTGTGGGATGAGCTAAATGCTCCCAGCCACAATGGACCATAGAAGGTGATGAAAGCAGAACATCTAAACTGGTCCCAAACATTGTGCTAAGTAAATACCTGAATTGACCTCTTGTTGAAATGGCCAAGATCTGCAAACATTGCTTCAGAACCTGACATAAGAGATGGAAAGGGAAACATTGCTTCAGAACCCACACAACAGTTGGTTTTTATATTTTGGCATGAAAGAGGATAGCACTTTTGCAGCTGGGAAAAGGAAGCAAATTAGGTAGGATATTATTATTCTTCCTTTTACTTCCAATATTTATTGGTGGCACTTCCAGACTCAAACCCCATGAACCAGACTTGATCCCAAATAGTAAACGAGTTAGGTTTGGTTTGGGTCCATAACCATTACCATCAGATTATCAGAATCAAGCTGCATACTCATTCACAAAACCAACCTAACTCGCTGCCACCCATAATGCATGGATATAGCCAAAGTATCAGTATCTCAAGCATGACACTTCACTTTTTTAAGTAAAGCCTTGCGCCTACCACATCCAAGCGGGTATCCAAAGTCATATCCACGCTGCATGTAGGCATCATAGCAGTGTTGAGAAATTCGTTTCGGACATTGTAGCCCCGAACATCAATATTAAGTTGGAGTGGAAAAAAAAAACAAGTGAAAAAGAAACAGCAACATCCAACTACAGTAGCTTTCCAGATCTGCATTGCCGCAAACTCTCTATCTATTTACTCAAACTAAATGTGGTGTGTGTGGTTGCATCCAAAGTCCAAACACGCATTTATGTATTATTTAGAGCATCATATTTGAAATAAAACATACCTGTTATACATAATACAGTGCCACCAAGCAATAACCATCCTTCCTTTCCATTTCTTTGAAAGAAAAGGAATATGTAATGTGGTGATAGAGCCTTGAATATGCTCGGGTAGTGACTTGCAATGCTATAAATACCTATCATTGGAGTAGTGAAAGTCCAGGCAGCCATGATAGGAGAGAAAAGGAAACTAACTCGTGAAGTACCAAACCTTTGCATGAGGAATAAAACAACCAGAACTACAGCAGATAAACCTTCTATGGTAAATTTACTGACTGCATGAAAAGGTCCTTTTAATCCATCCATAGCTGATAACACTGAAATGGCAGGAGTAAGGATGCCATCACCAATCAGCATGCATGTACCTAGCATTGCAATGAAAAGTAGCACCCGCCTTGCAATCATGCTTTGTTCAAAGAAGTTCCTCAGCCTATTGTGCTTGTCCATGCCCGCGTACTGGGTAGCATGTTCAAGGCCCAAGTTTGATTCTACACGTCTGGATGGAAGAATCCCAACTTTTGAATGCTTACAAAGTAGCGAATATAGAGCGAAAGTACCCCCTTCGCCTTGATCGTCAGCATTGACAGCAATTCCAACATACTTCACCACCCCAATAAGAGAAAGAGTCCAGAAGATGATACTGTAAATACCCAAGTAATCTTCCTCTGTAGGCGATTTCAACTTCATAGAAGGATACACATAGAGAGGCGACGTAACCAAACCGCCAAAAACCACACCAAGAGTCCTATATGCAAGAAACAGAGTCCCCCACCGCTCCTTCCGCTTGGAAGAAGAGATTGAATTATGGAGACCGTTGGCTTGAGATGAGTCGACGATGATATGGGTGGATGGATTAGATGAAGAGGGATTGAAATCCATGAACTTGGAGGGTTTTAGTTGTGTGTAAGATGCAGAGAGAAGAAGAAACGAAAGTTTAGAGGAAGGGAGGAGACGAAGATGGACTTGTATGGTTTTGGATGCTTTTAAGCGCGAGGCCATGAGAAGTGCG
>BMK_Unigene_056193
CCATTACCAGATTCTCCTGCTTCTGCATATAATAAAAAACTAGAAAATTAGCAGGAAATATTAACCACCATAAAAAAAAATCATCAATAATGGGCATATTCAAGTTCATCACTCTTCAGCATGAGTTGGAGTGCAACAGAGCAAAGTTGGCAAAAGTTAAGGCAGTTCAAAAGAAGAGAGGACGGAAGCTCTAAGAGAGGCAGATGACACAATAAATGGAAGAATGAACTCGGCAAAGATGCTAGAAGAGAAAACTAATTTTTCAGTAATTAACTGATCAAGTTAAGTTAATGAATTTGACCAATTGTACATACACAATGAGTGGAAATGCAGGACTAACAAAGGTGACCGACTGACCACTAAATAAATGAGATAGGGCAATCTTGGTGGTGAAGCAGATAATCCTCGCCTAGAGAAATGGTTAGTTTGAAGGTAGCATATCCAGCACCCAAAGACATCAGTTAGAGACACTACCCTACAATGTGGTGAGTTTAATGGGGGTTTCTGGAGAGCCCACTTATTCTTTTCCACTTCAGCTATAGATGTGAAGAAGAAGATGGGGAAAATAAGAAATAAGAAGAAAAAAACAGAAGAACAAAGAAAAAAGAAAAACCGACAAGTAGATGGGAAGAAGGCAACCTGTAAATGGGATTGTCTATAGATGGACAGGAAGAAGACGAAATACCAACCTGTAAATGGGTTTGTAAGTAGATGGGAAGAGGAGGAAAGAGCTGTAGATGGAGAGATGGCGTTTACTTGCTTTTGCATTGGGAATGTCAGAATGTGAAATGTCAGGTTCATTTCATGGCTTAAACATCAGGTTCCTTTTCTCTTTTTACATTGTGAGCTGAGGTGGCATTACTTAATTGGACCAGTGAAAAGGGACGGGTCAGCCCTACATGTGGTACGG
>BMK_Unigene_056194
TCCAAATGACCACTCCTCATCTCCATGTACCTGGATAGCGCTATGGAAGATTCCTCCCAAACCGATGGCGTCTTTGAATACCCTGTTGATCTGGAGAATGGTATTGTTCGTTTTCGCGGAGCCGCTGTTCGTCACGTCGTATACATGGAGGATCACCTCTTTCATCATCTTCTTCTTCTTCTTCTCCCCCATCTCATTCTAGGGTTTTTCTTCCCTTCTCCTTGAATCCCCCTTCCGTACACATAAATCTAGGGTTTTTCTCTTATTCCCCCCAAATCTAGGGTTTTTCCTTTGAATGATTTCTTCTCGATCAATCAATCAAGCTCCATATGGAATCGTTGAGAAGGAAGAGAAAGGGCATTGAAACCCTAGACCGATCTGATGTTCTTCGCGTTCTCTCCTCATTCCGCAAGGCTTCTGCATCATCCCATCTCTCGTTCGAAGAATGCTCGAGGCAGCAGAAGAAGAAATTCAAGGAACAGCAGCAGGATGATGCGAATAGCGTCGGATCTTCCATGAACAGGCCTACTGGTGTCGTATCGGCGCCTCCTTGTAGCAGTTCTTCGGCCGATCCCATTGGAAGAGGCCTGAAGAGGAAGCTAGGGTGCATCGAATCTGCGACCCAGATTGGGAGGAAGAACAAGCTCGATCAGGAGTATGTTCTAGGGCTAGAGATCGGGGAGGGGAAGTTTGGGTCTGTTAGGGTCTGTCGGAGTGTGGCGACCGGAGCCGAGTTTGCGTGCAAGACTCTGCGAAAGGCGGGCGGAGAGTCTGTTCATCGAGAGGTGGAGATAATGCAGCATCTATCTGGGCATCCAAATGTGGTGACTTTACAGGCGGTTTATGAGGATTCTGAGTCGTTTCATCTTGTGATGGAGTTGTGCTCTGGGGGGCGGCTGCTCGACCAGATGGTTCGAGAAGGGCGGTATACAGAGCAGCGAGCTGCAAATATGCTGAAGGAATTGGTTTCGGTGATCAAGTATTGCCACGAAATGGGCGTTGTTCACCGTGATATAAAGCCGGAGAATATCCTTCTATCACCGGCCGGGAAAGTGAAGCTGGCCGATTTTGGGTTAGCAATGCGTGTTTCAAATGGTCAGAGCTTGTCTGGTGTTGCTGGGAGTCCAGCTTATGTTGCACCGGAAGTCCTTGCAGGAGATTATTCAGAGAAGGTGGATATCTGGAGTGCTGGTGTTCTCCTCCACGCATTATTGGTTGGTTTTCTTCCCTTCCAAGGGGATGGGGTGGAAGCTTTTTTTGAGGCAATTAAAAAGGTAAAGCTTGACTTCCATGGTGGCGTGTGGGAGTCCATATCTGGACCTGCTCGAGATCTTCTTGGGCGGATGCTAACAAGGGATGTTTCAACAAGGATAACTGCTGATGAAGTACTAAGACACCCATGGATTGTATTCTACACTGAACGCTCGTTAAGATCACTAACAGTCAAGGCAAAAGTCAGAAACCACAGTGGAACTTCTCGCAAAAACACCAGCATGCCTGCAGCGGATTTGGAAAGAAGTACTAAATCCAACACCCATCTGGCAGATGGTGTAGTTGTACATCAGTCTTTAGAGAGTTTGAGTCAGAAGTCAGAAAACCAGGACGATTGTGGATTGGTTGATGTGCTGGCAGCAGCAATCTCATGTGTGACTATATCTGAACCGAAACGCACTAGAATATGCAGCCCAGTCAGCCCAATCCAGCAGGAGTGCTCCTCTAACATGAAATCTAACCTCTGTACAGCATTTTAATTATGACGTAACGTCTGACACCACCTATAGCTGTAAGTTGGAAACATGATGGGAGAACTTATACAGTAACATGATGGAAAGCTGACTGTAACTCAACGAAACAGGTGAGAGTCTCAGGTCCTTTGTTTTATCAGAAAGCCTGAAGGGAGGTGTTGTGTTCTTATCAGATCATAACCCTGTATTAGTTTAATCTAATTAAGGAATTAGGCAAACTGTCGTGTAAATTTTATGTAGATAGAGCGTGTGAGATTGGTGTCTTTGCTGGATGATGTCTCAACTCTCAAGCATGTTGATTTCAATTTTATGCCTGTGAATAAGGAAACTCTAGCTTTGATGCTCTGATCCCGGATATCTTTTCCATACCTTTACGTCTTTGTAACTAGACTATGGATTTGAATGTTGCATTGTTGGAGAGAGAGGTAACTGAATTTTATTTCATACCATTTTCCAATGCAA
>BMK_Unigene_056195
TATAAGCTTTAATTAAGAATACATGGTGCTAATTCCTTGATTTGATTATCAATTCTATTATTTACCTATTTATGGTGATTAGTGAAGTGTAGCACAACACAAGATAAGATATTGAGCCACTGAGGCCTGTTAGAACATTAACATCTGTCCGAGTGGGCTTCTTGGGTCTCCCAATCATCATTAAAATGATTTTAAATCCATGTTATCAGGGACCAGAATTGATGTCCATAAATATACCCCGGTTGCTGTTTCAGGTGGACCTTTAAAGTAGTTTATTGTCTATTTAAAAACATTTTCTTAAAAAAAATAGTTCAGCACAATTGGGTGGACCAGGTCTCGCTTCTCGCTATAGCGAATTCTCGCTATAGCGAGAATAAGGTCATTCAGATTCCACTGTTTTCAGCTTGGGTTGGCTAAAGAAATTGCCAAAAATGGTCTCTCCATTTATTTTGTTAATGTGATCCTCTCCCCATCGTTCACAAGAGATGACCCACCTGAATTGAAGGGACTAGATGAGAATCGGGCACATATTTCATGTGAATTCCCATAGGTGAAAAGTCTCTCTCCTTTCAGTTTATTGAGTGCTGCCTTGTCCAAATGTCCAAGCTAAAAAATGAAGACGTCTAAAGACATTGATGTGAACTAATAGAGCAACCTCAATCAGGTAAAGAGAGAAGGATATGCAGTCACATATATCAATGTCAACACCTTACCTTCTCCAAAATATAGTACCATTGGAACTTTGGATCATTATTTCTTTCATATGCTAAAATCAAAGAAACATTAGTGAAGATCCATAAATGTTTATCAAATAATTTCATTTTTAATGAATAATAAGTTCAAGAAGAAATTAAAAAAAAAACTAATATCCACACATCACCCTCGTGATTCATAAATTCCTTGCCAACAAATGGGCCTACAAGCAAACAAGGAAAACTAATATCCACACATCTCCCTCGTGATTCATAAATTCCTTGCCAACAAATGGGCCTACAAGCAAACAAGGAAAACTAATATCCACACATCT
>BMK_Unigene_056196
GCTGGCAGAGGAAGGCCTCGGCGTCATCAATGCGGCTCTACTTGCAGAGATTCTTCATCCGGATGCAGGAGGTGATCTCGTTGTCAAGTCCCCTCATTGAGAACTGCTTGGAGATGACCTCGGTGACGTCGAAGCAGCTCTCCTCGACGAGGGCATTGAAGAGGACATGGTAGGCGAAGGGGTTAAGGTCGAGCCCTTGGAAGTGCATTTTGGCGAACAGGCAGAAGGCGATGTCAGGCTGGCCAGCAGCGGCGTAGCCAATGATGAGGGTGTCGTCATGGGAGGCCAAGAAGAGAGAACAGATGGGCCTGCGAAAGAGGGAGGGAGGAAGAGAGAGAA
>BMK_Unigene_056197
CGGAAGTCTCCCCCTCTCTTCTCCAACCTCCTCCTCATTTTATACCAAACCTGCCCTCATCATCTCAATATTGTTACACAAGTACGTCTTTCATTTCACCCCCTCTTTTAATCCTGTGTGTGCGCACTCCGCCCCCATCGAAAGAGCTTTGCATATAGATTGATAGATAGGGTCTCTCTCTATACACCCAAAAAAAAACCCTAAAACCGCATCGAATTCTCGCTTTTCCAATCCAATCCAATCCAATCCCTCCTTCGGTCTAAGACAGACTCGAACCAGATCGATCAGATTCCAATCATCGAAGACTCGAACCAGATCGAAATCGCATCGGATTCGATTTTCGATCTCTTTCTCCATCCGGAAACGCGTTGACGAACGCTGATGGAAAGCTCGAGATCCGGATCCCTGACAGGTTGAAGAAGATGCCGGGGATCGCGCAGAGAAATATTCAATTCGTCAATGCTTCTCTTTCATCCGCCGGGCCGGTCTCGGTGAACGGGATCTGGTCTAAGAATCGTGGTGGGAATCTCACCTTCGATCAGCTCCAGAAGTTCTGGAGTGGGCTATCACCACAGGCCCGGCAGGAGCTCCTACGAATTGATAAGCAGACACTTTTTGAGCAAGCACGCAAAAACCTTTACTGCTCTAGATGCAATGGATTGCTGCTTGAAGGTTTTTCACAAATTGTCATGTATGGGAGGTCGTTGTTGCAGGAAGGTGTTGGAGTGCAGTACCCTGGCAAGATGGGAGCCTCAAGAAACCAGATTGAAAATGGATTGGATATATTGCCATCCACATGTCAAGATGATGTTCAAGATCCATCTGTACATCCTTGGGGAGGGTTGGCTGCAACCAGGGATGGGATGCTTACGCTGTTAGACTGCTTTCTCAATGGCACATCACTCAAGGCTCTTCAAAATGTCTTTGACAGTGCACGTGTAAGGGAACGGGAACGTGAGTTACTTTATCCTGATGCTTGTGGTGGGGGTGGTCGAGGTTGGATAAGCCAAGGAATAGCTAACTATGGAAGAGGACATGGAACCAGAGAAACATGTGCTTTGCACACTGCAAGGCTTTCTTGTGATACTTTGGTGGATTTTTGGTCTGCGCTAGGTGATGAAACTCGGCAATCTCTTTTACGAATGAAAGAGGAGGATTTTATCGAGAGGCTTATGTACAGGTTTGACAGCAAGAGGTTTTGCAGAGATTGCAGAAGGAATGTTATTCGTGAGTTCAAGGAGCTGAAGGAACTAAAGCGTATGCGCAGGGAACCTCGCTGTACTAATTGGTTCTGTGTCGCAGATACATCTTTTCAATATGAGGTATCTAAAGAAACTGTCCTAGCTGATTGGCACCAGTCCTTCACCGAATCAGATGGAACATACCATCACTTTGAATGGGCTATTGGAACAGGAGAAGGAAAGTCTGATATTTTGGAGTTTGAAGATGTTGGTATGAACGGCAGTGTTGAAGTGAATGGCCTTGATCTAGGTGGTGTGACTTCATGCTTTATTACATTGAGGGCTTGGAAACTAGATGGCCGTTGCACGGAACTTACTGTAAAAGCCCATGCATTGAAGGGTCAACCATGTGTTCATCGCAGGCTTATTGTAGGGGATGGATTTGTCACAATAACGAAAGGAGACAGTATAAGAAGGTTCTTTGAGCATGCCGAAGAAGCTGAGGAAGAAGAGGATGATGATTCCTTTGACAAGGATGGAAATGAGCTTGATGGAGATGGTTCTCGTCCCCAAAAGCATGCAAAGAGTCCTGAGCTCGCTCGAGAATTTCTTCTTGATGCTGCAACTGTTATTTTCAAAGAGCAGGTAGAAAAGGCTTTTAGAGAAGGAACAGCCCGGCAAAATGCACATAGTATATTTGTTTGTCTTGCCCTTAAATTGCTGGAAGAGCGTGTACAAGTCGCATGCAAAGAAATAATCACATTGGAAAAGCAGATCAAGCTTCTTGAAGAAGAAGAGAAAGAAAAGCTTGAAGAAGAGGTGCGCAAGGAGAGGAGGAGAGCGAAGGAAAGAGAAAAGAAGCTCAGAAGAAAAGAAAAGCTAAAAGGAAAAGAAAGGGACAAAGACAAAAACTTTGTTGAACCAAAGCAACTTCCTATTGACTCAGATGTATCCCTGAAAGAAGAATCATCCTTCAGTACTCAAGAGGAGCCATCCAAAACTTCCCAATATGGCGATTTAATTAATGAGGCAGAAGTTATGATGGAACCGACCTCTCTCTCTTCTCATATTGTAGATGAGCAATCCTCAAATGAGTGCATCAATTTTGAAAAACAAACCTTAAAAGATGAAAATTTACGGCATTCATGTAATGTTGATGGAGAGATCAATGCAAGGGATGGAAATGGTTCTTTTACCATCGAGCAATCAAAATCATCCCGACAGAAATTGAGGTTCAGGAAAGATTCTCCACAAGATCAGGATTCCCAATGGTGTGATCGACGTCGATCCATAACTGGTAATGAGAGTGGTGCTCATGTTGGTGAATCAGAGTCAAAGTTTGATGGTTACAAGACAATTTCTTCCAGGTGTAACAATGGGCTGCATAGGCAGTCAAGAATCAATACTGTGAAGTCCCATACCAGAAACTGTGGTCCAAAGTTTGGTGAAAAGTTTCACTTTACCAATAATAGAATACGTGACAGGTCTGACTTTGATTCCTGCAGCTGTAACCTGAAGAAATCGGGCAGGGATTTCAGAACTGCGAGTATGGAGTCTGTGCTGGATAGGCCATTCAATCGCAGTGGCAACTACAACCATGGGTGTTATGCACTAGATGCTTATGGAATCCCTAAAGGAAAGCTTGTTGCAGGTAGCACTCCTTTGGGCAGAGATGCCATGAACACCAAGAAAGTGTGGGAACCAATGGAAACAAGGAAACGATGTCCCAGAAGCAACTCGGACCCTGACATCACCTCGAGGCCTTCTACTTGCAAGGTTGATGCATATGATGGAGGAACGTATGGTGGAAATGTAGACAGATGCCAACAGCCCCATAATTTTCTTGAATCATTTGATGGACAGTACGTGTCTGAACATTCAGGTAATCTGGGCCAAGATGATACTTCGAAGAGTTGCCAAAGTCGTGTGGATGGAACAAAAACATCAAGCACTTCTAGTTCTGATAACTGTTCATCGTGTCTTAGTGAGGGAGACAGTTGCACTGGCTCTTCAGGTGCTCAAAATGCAGAATCTCTATCAACGACAGATTCGGAAGACACGAGCATTCAATCAGAAGGTAGAGAAATTTCAACATGTGGTGAAAGCATGCTGCATTGTTTAACAGATGTTAATGCAGATGAGAAGACTAAGATAAATGGGCAGGATTCTCTGACATGTGGGACAACAAATGGGTTTCCAACATCTAGAGACGCTGCTCATTATTCAGTGGGTAAGACTACCGGAGATAACCATAATTCTGAATATGGGAGAATATCAATCAATGTGAGTTCTCAGCAACATCACATATTACCAATGCAAAATCAAAGTGTGCATTTGCCAGTCTTCCCCGCGCCTTCACCAATGGGTTATTATCATCAAACTGCTGCTTCTTGGGCATCGGCTCCTACCAATGGTTTGGTGCCATTTCCTCACCCAAATCAATATCTGTACACCGGTCCGCTTGGTTATGGTCTGTCAACAAACCAGGCACCACACTACTGCATGCAGTATGGTGGGCTACAACCTCTAACAACTCCTGTCCTTAATGCTGGTCAGCTTCCATCATATCACAGATCCGGCATTGCCAACACTGCAAACCCAGAAGACCAAGTGAAGGTTTCAAAGCAAGGAGTATTGCAACAAGCTGCTTGCATACGGGGTTCTGAAAAGCCATCTACGACTAGACAGCTCCCACAGAAAGAACTGTCGTCTGGAAAAGATGGAAGATTTGTGAACCCTGTTAGACCTCATAATGAAGATTCAACATTTTCACTGTTTCATTTTGGTGGGCCCATGGCAGTGGCCACAGGGAATTGTTTGAATCAAGTACCTTTGAAAGATGATGTTGCTGGAGTTTTATCTTCAAAATCTTCCATAGCTCCTGCTCAAGGTGATCTTGGTTGCACTAAAAAGGACACCACCGTTGAAGAATACAGCTTGTTCGCAGCAAATGGTGGTTCGAGATTTTCGTTCTTCTGACATAATAATATTGGAAAGGGGCAAGGTGGGTGTTGGCCTGTTGGGGAGAGTTCGATCCCACTCTCTCCAGTTATGAAGGTTTGAGAGTTTGTAGTTTCAGTAGACAATCACCTTTTTTGGGATTTCTCATTTTAAAGTCTATATTAGTTGATTGCCATTCCAATTGTTTCTTTATTTTTTTTTCCTTGATTGTAGAGAAGAAAAATTGCGAGTGGTATAATGCCTCTATGATGAGGTGAGTTTTTACAATTAATGAAGTATTTAATGTCTCTTTTATGTGTTTCTCTTGGAAGATACCAGTTGCAGTTACTGTATGAGAAAACATAGATATGCCAATGCAAATATTGAATTGGGAGGGTTCTGGTTCTCATTTTCAATCTCATCATTATATGCTAAAATCAATAAAATTGAGAATGCGAA
>BMK_Unigene_056198
TTCCCCTTCGTGCTCAAGGCCTGCGCCCAGCTTGTCGCGGTCTGGATGGGGTCGGTGGCTCACGCCCATGTCGTCAAATTTGGGCTTTCTTTTGATACTATAGTGAGGACTGAGCTGATTGTCATGTACGCAAAGTTTGGTGATTTGGGTTCTGCGGATTATGCATTTCAGAGCATGAGGAAGAGAGATTTGATCTCTTGGAATGCTTTGATTGCGGTGTATGCGCAGGGTGGGCATGCAGATAAGGCCCTCAAACTGTTCGATCAGATGGAGGCCGCAGGCGTGGCACCTGATTCGGTGACTCTTGCCAGTGTTATTTCTGCCTGCGCTTATTTGGGATTGCTGGAATTTGGCATGCGGTTACATCGTCGAATTGTTGAGCAGGGGCTAGAAATGAATGTCTTTGTCGAGAATGCTCTCCTTGATATGTATGCAAAATGTGGGAGTATGGAAATGGCGAGCCAAGTGTTTATCAATATGCGTAAAAGAAACGTTGTTTCGTGGAGCACCATGATTGGGGGTTATGCAATCAATGGTGAGAGTGAGAAGGCATTTGCTCTGTTCTCTCAGATGAAGGATGAAGGGGTGCGACCAAACCACGTCACACTTCTGTCTGTCCTTACTGCATGCAGCCATGCAGGACTAATTAGCCAAGGCTGGAGTTACTTCAAATACATGGCTCAGCCTAACAGTGGCATAATTCCGAGGATAGAACACTATGCCTGCATGGTTGATCTCCTTGGTCGGTCTGGATACCTTCAGGAAGCCTATGATTTCATCAAACGTATCCCTATTGAGCCAGACCCTGGTGTTTGGGGTGCCATGCTGGGTGCTTGCACAATTCATCACAATATTGAATTAGGTCAAATTGTCGCAGATCACCTCTTCAGTTTAGCTCCAGATGCAGCTTCTTACCATGTGCTGTTGTCAAACATCTATGCAGCAGCTGGGAGATGGGGTGATGTTGAGAAGGTGAGGCAGAGAATGAAAGATAAAGGGATTAAGAAAGTGGCCGCTTATAGCTCTGTTCAAGCGAATGGCAAAGTTCATTTGTTTCATGGTGGAGACAGATTGCATCCACAGTCTGCAAGAATATATCAGATGCTGGAGGAGTTGATGAAGCAGCTGAGAAGTGTAGGTTATGCACCAAAAACCAATTTAGTGTTGCATGATGTGGACATGGAAGAGAAGGAGGTCGTGCTTGGAACTCATAGTGAGAAGCTCGCCATTGCGTTTGGCCTCATTAGTTTAAGTTCTGAGTCTCCCATAAGAGTGATGAAGAACCTAAGGATATGCAGCGACTGCCATACTTTCTCTAAGTATGTTTCCCAAATTACCCAAAGAGAGATTATTGTAAGAGACAAGAACCGTTTCCATCATTTTAAAGCGGGTTTTTGTTCATGCAAGGACTTTTGGTGATCAAAATTGAGAATTTGATGACAAAAGCCAGTACCACGGTTGGAAGGATCTCATAACCACGAGGTTCTGGCTTCATTTTGTTACCATTCAAAAACTAAATTACAATAAAATGAAATGAGAGTTTGCTCCTCATGAATATGTTTACATTGCAGAGATAAATGAGTTCGTCAATCACCTCCGTTAATTTAAAAGGGAGATAGCAAAAAGGAATGGAAGGCACCTAGTCAGCACTTCAGCATGGAATGTATGAGAAAGCCACCTGGTGAGATACTGATTAGCCTTCTTTTCCCTTCCTAAGAGGAACTGAACCTATTCAAGGAAACAGATCAATATCCACTACACATCCATCTCATGGGGACCTCTCAAGACTCTGATTGTCAGGGGAACTTTAGCATTGAAGGTTTTAAAAGGACCAATTTATATCACTAGCAGAACCTACTCCTGCAACAGATGCTTATAGCGGTTCGGGATCTCACGATCATGACATGGAGAAGTGAAGCTACTCCAAACAGGGACAAGGTCCTTTTATCAAGTCATGAAGAGTGAAAGGTTGAGGGCCACCAACAATTGGAAAATATCTGCCCACCTTTTACCCGATGAAAATGATTCCCCATCCTGAAAAATGAAGCCAATCTTATCTGAGAAGTATGATGGTCGCTGTAGTTCTCCATATACTGTTGCACCACTTTGTCAAAAAGTTCTTGCTAAGCGCTGTTTGGATCCTCAGACTCAGTTGCTCAGGATTCAGCCTATAACTCTGGTTACATGATATCCAGTTATCTGAGTACAGTGAAGAGCAAAGCGAACTGTGGCTTACAGGTAATTCAGTTTATCCTCACGCATAAGCCTTCATTTATACTTAAATTAATTTATCTGCATTTGGTTTCTAAGGATGCATATCCTCGGGAAACAATATATGAAAATGCCAAATGAACCCTTGAAATTTGTGATGTTTCGTCTGAACTGAACCTTATTATATGTCAGGATCTATTTGGTGTAAAATTTGGATTACTCGTTATTTCTTTATCTTCTTACCA
>BMK_Unigene_056199
TTTAAAATTTTCTGATAACGATATTGTACAATTATTTATAGGTTCTTCCTTCATTTTTTGTCTCCAACAACATAATGACAATGGCTTTATAATGGGATGCATAAACAATGAGAAAAGGCTCACTGATTTGGCTCAGAAATGTATTTTCCTAATAGATATAGTTTGCCACTCGCAGATTCTACACTTGGGTTTTAAGTCCTAGTATCTGATATCTTCAAGCTTCAAAGATTCAAGCCCAAAGTCTGATATCTGAGTTGCGAGTCAAATAGCCAAACCGCATGGGGTGTTGAGCATCTGGAAATCATGACAGGTATACTTTTTAAATTGTTACCCACACTTAAATTGCTAGTGTGGTGAGGAAGTCCAGTGATGAGCTGGAGATCTTCGTTTCTACAATTTATATCATAACTCAAGCTTCTACAGCTGCAACTATTTTTCTCTGTTTTTTCTGTGGCTGAAACACGTTCTCCAAGATGAAGGAATACTGCTGAAAATTCCTTCCTCTTTTAATACTACTGAAAAATGAACTTGCCTATGTCCACCTAATGATCAATCTAGACCTGTATTCTAGTCAGATTTTAATTTTTAAAAGAAGAGTGT
>BMK_Unigene_056200
CCGCCTACAACCGATTCATCAAGTAAGCAAATACCTTCTCTACCAAAACAATAAAAATAACAAGCTACTCAGGACTGGAGTCTCAGGAGCCCGGATTTTAGGAAGGCTGACTCAGTGTCTCATCACTGTAAATCTATTAGTGGGCCTCCCTCAAATGCAAACCAAAAAGTCTATATGGTGGAGTTAGTCTATGGACAGACCCATAGTATTGTGGGAAAAATCATCTGATTTCAGGTGATTTTTCCCCTAAAATTATGAAATTAGTCCATGGATCGGTTCATGAGTTAATTCATGTATCAGGGCTCAATGCAAACTGATTACAATTGATCAATTAGACTTGTACATCGTCTCATTGATCTTAGTCCGAATATGCACACTGATGGATTGATAATGAGGGCTTAGAGAGTCTCTTCAGTAGCACCCATTCAGCACAACGCTCCCTATTCCATGTATACGTTTCTTCTTCCTGTATGTCTTGTATGTTTCCCAATTCCCACCACAATGGATGGGCCATGCATTGTGAAATGCTCCAATAACTGATAGGATCTTTCCATTTTGCATGTGGCACATATACCCACGGTGGGATCTATTCCAATCACACAAGCATATCTGGGATGATGGAATGATGAAATAAAATGGTGGGGAACATTTCAATGTCTGTTGGTGTGCAGGGAGGAGATCCAACGAATCAAAGCCGGGAATCCTGACATAACCCACAGAGAGGCCTTCAGTGCCGCTGCAAAGAATTGGGCCCACTTTCCACACATCCATTTCGGGCTCTTGCCACCAGAGCAGGGAGTCAAGAAAACAAGCGTTTGCCAGCAGGAAGGAGAGGATGTTATTATCAATGATGGGTTTTTCTCCACTGCCAATATGAGAATTACTCCCTACTAAACGATTAAGTAAATCAGTTTCTTGG
>BMK_Unigene_056201
ATGGTAAGAGCGAGAGCTCCGACATCTAAAATCCTTCATCTGTTGCAAAATCCCAGACGACCCCATGGAACTCCAGACGCTATCACTACACCGAAGTTGCTGTCATCACAACCTCTCCAACCCCCATAGGCATCACAACAAACAAGCACCTTCATCTCTCAAAGCAAAGCGAGAAATTATGCAGCATCAACTCCAACCCTTTCCCATCCATGTCCCTAGGTCATCTCTTTTGTGCACCAGCAACAATAGTAGGATCTTGCATGCTCTTCACAAGGGCATCCCTACACTTTGTTCTGTTGTTCCTCTACTTCATTACCCAATTGAAAGAGATAGGATAAGGGCAAGGGCATCTCAGGAGCACGAAATTCTCCCAAATGCATTACGTCGTATGTCTGACCCTCTTTGGAGAGGTGGATACAGCTTAGGAGTAGATCTGGGATTGTCCAAGACCGGCCTCGCCCTCAGCAAAGGCTTTTTTTCCTCGCCCTCTTACAGTTCTCGAGTTAAGAGGGCAGAAGCTTGAGCTGCAACTAATTGAGATTGCAGGAAAACAAGAGGTTGATGAATTTATAATTGGACTCCCGAAATCTCGAGATGGGAAGGAGACACAACAATCAAACAAAGTTCGCAGTTTTGCCAGTAGGTTTGCTGTTCGAGCTGCAGAGAGGGGTCGGAGAGTGTTTCTACAGGATGAACATGGGACTTCAGCAGAGGCCCTTGATGTTATGATCAATATGTAATTATATCTCGAGAAGTTTATTTACTGTTCTACTTCAATGTCATGTTGGATATGGATGACTGAGATCACTCTTCCTGGTGGTCTCCTCTCTCTTCAATCTGATCATAATTATGATAGATTTTTCTTTATATATATATAAAATGTCTCGTGAATGACTTCACATTAAGGGCGATGAAGTTAAGATTTCACTGTGATACAGGGGCTTGAGGAAGCATGCTCGCCGAGGAAAAATTGACTCCTATGCTGCTGTGATGGTGCTAGAGAGATACATTGCCACATCAGGTCGCGGAGCTGAACTTGTCCTTCCCAAACAACCAGCTCTACAAGAAATGCTAAGAAGGCAGCCCTTGCTCGACCCAGATTTTTTCCCTGATGAATGACGGATTAATGGGCTATTCAAAGCAAGTAATGCGAAATCAGAACCTGTATTGTTTGTAAAGAGAGATCATATGATCAACTTTATTGTGGGCCTGTGCTATTTTTGCCACAAGTGGCGGTGGACCAAGGTCCAACACAGGCCCTGCTTGAGTCCAACCTGAAAATAGCAGGCTTGGGCATGAATATTTGCCCAATTGGACACACTTGAGCTTTTAAATGAGGCCTGTTTAGTGAATAGGATGGACACAAGCCTGGGTGCTATATCCCATCGGACTCTGTGATGGCCTGCTGCTGCTGGAGGCACCGTTGCGGACCAGACAAGGATGTATTAGTCGAAGCCTGTTGTCACATTTTATTAGCATGCATGGATTTAAGAGAAAAAAAAAAGGTAAGAAAAGAGAGATTTACTAAAGTTGCATGCGGGATTTGTCAAAACTGTGGGAGGATAAAAGATTGCTTGTGGAGAAAGCAAAAGGTTCAAGTTTGTGTACCCTAATTTTGTCAAGCTTATGTGCACATGTAAGGATTGTTTACAATGATTACTCTGGATAAATCTGTACAAAAGATGCAAAAAAATTTGTTACACAATAGAATCGAGGTATAAAGTTAGAAACTTAGATGACCAA
>BMK_Unigene_056202
TCGATGAAATGCCTGAGAGAAATGCTGTTACTTGGAATACAATGATCACAGGCTACTCCAGAAAAGGAGACCTTCAAAGTGCACGGAAGATCTTCGATACCATGCCTTTGAGGAATCTTGCGTCTTGGTCCGCCATGATTGCTGGGTACATGGCCAATGGCAGGTGGAACCAAGGGCTCGCTGTATTTCGAGAAATGATGATGAGTTGGACATTGGCACCTGATGCTGTGATGATGGCGACACTGGTTTCAGGGTGTTCTCATATGGGTTCTGTCCATTTGTTAGGAAAATCATTACATGCTTATGCGGAGAAGAATATTTTGGATCTGGGCAAGTTCAAGAAGAGCAGTTTGAAAGATAATGTGATCCTGGGGACTGCACTGGTTGATTTGTATGCCAAGTGTGGAGTCTTGAACTACGCGCAACAAGTTTTTGAGAGGATGCGTGAGAAGAGTGTCATGACTTGGAGTGCGATGATTTCTGGACTGGCCTTGCATGGCTATGGCAGTGAGGCACTTTCTGTGTATGAGGAGATGAAAGCAGCGGGTGTGAGACCCAATGAGATTACATTTACTGGGATCCTCAGTGCCTGCTGTCATGCGGGTATGGTTGATGAGGGACGTGAGAATTTCCGCAGCATGACAGAGGAGTATGGGCTGGAGCCCAGGATTCAACACTATGGATGCATGGTGGATCTTTTTGGGAAGGCAGGGTTGTTAGAGGAAGCTTATGAGCTAATCAATGCAATGAAACTTGAACCCAATGTTGTTGTGTGGAGCTCTTTCTTGGCAGCTTGCAAGATGCATGGGCATTTTGAGATGGCCGAGAGAGTGATCGAACAGGCTTTGCGTGTTGCAAATTCAGATAATGGTGGTGGTATCTATACTCTTGTGTCTGATCTATATGCTTTGGGTGGAAATTGGGCTGATGTGGAACGGGTAAGAGAGGTTATGGTTAACAGAAATGTAAAGAAGGCTCGTGGCTCCAGTTTCATCGGGATGGAATTGGCTTGACCTTCTTCTTGTTAGATCTCGGTCAAGTACTTCTATTCTGACAGAGGCACAGGCCTGATGGCTACCATTCAGTTAATATACATTACAAGATTCCTATGCAAGTTCTATGAGTGTCTGGTGTAATTTATATGGAGATTGAAGATCACAAAGACCTACTGATCAAGTGTATGCTTATTGTTCAGAAGTTTGCTGTTCACAAAGACATAGTGAGAAATTTTCTTCAGCACCCCAGAATCAAGTCCTACAGCACGCGAGAGGTTTAGGCATTGCTTTCAGTGGAACTGCCATCTTTAAGGTGAACCCCATCCTCTCGCCCATGTCCATCGTATCTGGTCGCGTGTCACCAACAAGATTCCACTCAAAGCAATGAAGTAGCGATCCAAGCACAAGATGCAGCATCCGATCAGCTAATGGAAGACCAGCACAGATCCTCCTCCCAGCTCCAAATGGAATCAACTGAAAATGGTGCCCTTTAAAGTCGATATTGGAGTCCAAAAACCTCTCTGGATTGAAGGACAAAGGATCATTCCAAACATCTGGGTCTCGCCCAATTGCCCATGCATGGACAAGCACCTGTGTGTCTACAGGTATGGAGTACCCCATAAACTCTGTTTCTTTTACTGCCCTTCGTGGTATCAAGAAAGGAATTGGAGGGTGCAATCTGAGCGTCTCCTTCACCACAGCCTGTAGGTATGGTAGGCCTTCCATGTCGCTTTCTTCGACTTTTCTGTTTTGGCCCACGACTTGGTCTAGCTCACCACGGACCTTATTCATCAACTCGGGCTTGTGAAGGAGCTCAGCCATTGCCCATTCTATTGTACTGGTTGTTGTGTCCGTAGCAGCTAAAAAAATCTCCTGCACCATGGTGATTTTGAGACAGTTCAATGAAAACCGATGCATTTTGTTAAGAACTTTATCACTTATTCAGAGTACGATGGCAGTTATTAGGAGATAAAATCAAAGAAACATAGTGTAATCAGGAATCTTCTAGATCCTAATCCAGATTATTGAGGACTGTCCTACTTCAGCATCGTAGTATCTTAGTATATCTTTAAGCAGCAAACATCCTCTTCTCTTTTTTTTGGGATCAGAACCATGCATCCTATTATGCCTAGACAATGATATGGATATGGAAACAATATGGGCATCGAGGATAGGATTATGCACTTTTGGAAATGCAGGGCATGGATACTGATATTGCTATCCTATACATAACTTGAAGTTCGTATTTTATATTAAGATTTTGATGGAAAGTAATATTTTTCCTCTGTGAAACATTCCTAGATTGTTATAAAAAAAACATTCCTAGATTAATAAATTTATCGCTTACATTCAGTTCTAACTTTTTTTTAAAATCTTGGTAAAAAACTAAGAGAACTATATGAAATTATGGACTCAGCACAGTAGGATGTGCTAAACTAGTACTGTTGCAGTATAAGATACCAATACTAGTTTAGTCCTTTGAATATAGGTAAGCTAGAAATATAGAGGTATTTAGGTAGCAAGGTGTACAATTAGTTATAGAAGCTGAAAGAATTTCGAGATTTTAATTTAGAATGTGGAAGTGCAAGGAAGACTTACTAGGATCATAATTTTCACATCTTGATCAGAAAAGTTCGTGGACCCATCCTTTGTTTCACCTTTGAGCTCCAACAATGCATCTAAAAAGTCCTTTCTGTTCTTCCCTTTATCTATCTTTTGGTTTTCAGCACGTTCTTTTATGTAGCATGAAGCAAGATCCAGCGCATGGCCAAGATCCCGCTCCATGTTTGCCCTTATACGCTGCGGATCGAGCCATTTCAGAAAGGGGAAGAAGTCTGCAACATTTGGTGTTCCACTCCACTCTGTCGCTTTTGAGCTCGCACGGAAGAACTCTGCTCCTTCTTTGGATTGTGGGCCCAACAAGTCTCGTGAGAACATAAGATTGCCAATCAAATTGAAGACAGTGGTGAAGACAAAGTGGGCCACATCAACGCTGCCCGTCTGTTTTGCTTCCTCTTTTATCCACCTGACCATGGTTTCAACGGACTTCGTCCGCACAGCCAGAGTCTCATTGAGACACTTGCTTGAGAAGAGCTCTGTAGTGCATAACCGCCTGAGCATGCGCCAATAAGGCCCATATTGACCAAGGGCCATTGAGCTTTGGTTAAAGGAGCAAGCTCTCATGGCCTCAGTGATAGTGCGGCCAGCAAAAGATAGGTCATGGTTCTTGAACATCTCTGCAGCAGCCTCAGCGGATAGAACCACAACTGTTGTTACTGCCCCTAATCGGAGCGACACGACGGGTCCATGTTTACTTCTGAGGCCAGCAAGAGTCTCGTGGGGAACCTGTCCCAGATCAAACATGTTCCCAACCACAGGCCAGCCATTAGGCCCTGGAGGGAGCCGCCTAGAATTATTGAGCCGGCTGTTGTGCCGGTCTCTTGCAAGGAAAAGAAGCAGCACTACTAAGAAGCAAATGCTAGACAAAAGCAGAAAGCCAGAAATCTCTTCCATGGTCTTGTAGAGCTCTACTCAGTTCTTCATCAGGTCTCTAACTCTTATACCAAGTGGCTCCCTTCCCTGCTCAATATTTGCTCCCAAACAGTGGAATATCTTACAAGAGAGTAGATGAAGAGATGCCCTCTCCTTGGTTTTTGTCTTTACAGCCAAGTCAAATGAATTTAAAAATGATATGGTTTCTATATAGCTGAACCGAACCTTGATCTTGCCATTGTGATTTGTGGTGCTTCCACATGTTTGTTCCACACGTTTTTGTATAATATATATTTGATTTTTTCCCTTGGGTGGTTATCACGATGTATTTTTTATTGTGATTATTGCATATTGGTCTAAGTCTCTAAGATATGACAACATGAATAAAT
>BMK_Unigene_056203
CGAAGGAGCATTTTTAACCTTAATTAAACACATGGTTCTCTGAACCAACAAGATACATATACAGTCAATTCAAAACATAACAAAGCTTAATTTCTTGGGAATGCTGTACAAATTTTACATTGGAATATATATTTCATGGTAAGAGACGGTCCTCATCAAGTGGATTATCCACCAAGTACTTCCAATATGTAATAATTAAATGAACAAAGAACAGGGGACCTGGACCTCCAATTCCAGAGCTTTAGAACAAAAATGAAACACCTAATAATAATCTCTTTAACAAAATGGAAAACAAAACTTCCCATCACTCCCCTCCTAATCCCCTGTTGCCACCACCGAAGACCTCTGAGACGGCTTCTTTTCCTTTAGCTCTCCTACTACTCTTACCTTTCCTCCTAAGATCCATCGAAATCCCAATTGAGGATGGCTTGAATGTGCGGATAAATGTCCGAGAAAGAGCCATATGGTGCTCTTCCTTGCCCGCCGCCTTCATCCTCCAAAAAGGCTCCCCAGCAGCAGCAGCAGCAGCAGCTGAATTGTTCGAGACTTAAAAAGACTTGTTTTTTCATCAGATGGAGCTGATACCTGGGTTGCCAGAAGAAATCGGCCTCGAATGCCTGCTCCGGCTTCCGTACACGTGCCACCACGCCGCCCGGAGAGTCTGCAAGAGGTGGAGGGAGCTAATCGACGGTCGAGGTTTCTTCCAGCTGAGGAAGCAGAGCGGCACCACCCATGTCCTTGCATGCCTGGTGCAGTCCTCTCCGGCCAAAATCCCTGCCGACGGGAAGAAACCGACCGGGCCGCCGGCTTACAGACTGACCGTCTTCGACACCCGCGTCGGAAAATGGGAGTGCCTGCCGGCCGTCCCCATCTACCCAGATGGACTACCACTCTTCTGCCAGCTGGTGGGGTTGCAGGGCAAGCTGGTGGTAATGGGTGGGTGGGACCCATCCAGCTGGGACCCGGTTCGCCACGTGTTCGTCTACGATTTCACGAGGAGGGAGTGGAGGCAGGGGAGGGACATGCCGGCGGCACGGTCGTTCTTCGCGGCGGGGGCGGTGGATGATCGGCGGGTGATGGTGGCCGGAGGACACGACGAGAACAAGAACGCGCTAAAGACGGCGTCGGTTTACGACGTGGAGAGGGACGAGTGGGAGGCGGCGGAGGAGATGGAGGAGGAGAGGGACGAGTGCGAGGGGGTGGTGGTCGGCGGCGAGTTCTGGGTGGTGAGCGGCTACAGCACCGATCGGCAGGGGAGCTTTTCCGGCAGCGCGGAGGTTTACGAGTGGGCGACGGGGAGGTGGCGGCGGGTGGAGGGGGCTTGGGAGGGAGGGAAGTGCCCGAGGGGGCGGGTGAAGGTGGAGAGGAGCGGGAGGGTGGGGTGTTGGTCGGAGGAAGAGACGGTAGCCGTCCAGGTCGCCGTCGGGATGGGAGACCGGGCACTGCTGATCGGGTCAGCCTTGCATGGGGCGGCTCATGGGTTCTTCCTGGTGGTGGAACAGAGAGAGGGGCAAAATGGTAAAATGGAGAAGATGGATGCTGGGGAAGAGTTCTCGGGTTTTGTTCAATCAGGTTGCTGCATTGAGATCTGAGTTTGTGATTTGATTTCCATAACTTTCTCTTTTTGTTTTTTTTAATGCGTAGATTTTGAGATGTATATAGGAATGCTGTTTGGAATCTTTTTTTTGTTGTGTTTCCTTGCTAGCAATGAGATTTTCTTAATTAGCTTGTTTAAAGCTTGTATTCAAAATTTGGAGTGGCAAAAAGCAGGGCCGA
>BMK_Unigene_056204
GGGAATCACATAGCATCAAGCTAGTTCCTGCAAAGTAATCAAAACACCACCTGCCCATTTAAGATTTAAATCTGCATCCACATTTAACTAGTGACCAAATCCACAAGTCCTAGCCCAAATTCAGCACTTCAAATCAACAATAAGGATCTGTCCATATAAAAAAGAAAAAGGAATCGAAAATTAAGATGTAGCTTACAACTTATGAGAGAGAACCCCATCACAGCCTATTGGCTGCTTACACCCCTATCCCACCACCAACCACCTCAGCATCAGTCAAGGGGAGACATTTACGAGGCTAACCCCCAAATGAGACTATAGCATGCCGTTTCTATCTACAGAAACTGCAATCAACCCACAACTGCAGCTTCATGCACTCACTATATGGCTCTACAATGCCCACATGTACCAAGTTTTAACCTGTGCATATGATGACCAAAGATGTCTAAAAAGGGATGGTATTGTTAAAATCATATTCAATATCTATGAAGCCTCCTAAAGTTGTAGATATCTCTTATGTTCAGTCATTCTACCACCAATGACATTAAAGGGGAAGCATGAAAATCCTATGATACAGGGAGTGGAGGCAGAAAAGAAGCTAGCCATCATATTCGCCTTGAGCAAACTTATTCTCTGGATAGAAGACTGCAACAACTTGATTCCCACCAAATTTTCTTCCATTCAATCCTGCCCGCGCTTTAGCAGATCCATCTGTATCAGCGTACTCCAAGAACACCTTCCCCACTCCTGGAGATGGTTCGCCATTTGGATTTGGCCGAGGAATGACCACATTGACCAGATTACCATATTTTCCACCTTCCCCTCTCATATCTTCCATTATGTCTTCATACTCCTCGTCATCTTTTAATTCGTCTGCACTAACAACCTGTGTTAAGGATACAACCTTTGTGGCGAGGGCGCCTGCTTGGAATACCAGTCTCTGCAAAGCGACCTGCTGTTGCGCCTGTAGCAACACGCTCTCCTGTTCAGGTTTAGGCTGAGCAGTACCCTGGTTCGCACGCCGAACAGTGAGAGTTTTGTCTCCCATTTTTATGCCATTAAGGGCAGCACAGGCAATGTCTGTGACAGAGAGGTCCTGATAAACACAAAAGGCATAGCCTTTTGAGTTTCCTGTTTCTCTGTCCTTGACAAGATCAAAACCCCGAAGTGGCCCAAAGGATTCCAAAAGCTCCCTGATTTGTGCTTCAGTGAAGTAATATGGGAGACCGCCAACGAAGATGCGATCAGGTCCCTCAAGCCCACCAGCAGAACCAGGCGTCAGGCCAACTGCAGCCAAGTTGAGGTTGGGATTAGGTTGGCTTGGGCCAAGTGCTGCAGCAAGAGAAGGGTTGTAATCACTAGGCCTCCTAACCTTCACTGGCGCCCCCTCGAACATGATACCATCCAAGGCCATTGCATTACTGGCTTCTTCAACAGACCTCATCTCCACAAAAGCAAATTTCTTTTCATGGTTTATATAAACATTGACAACAGCATCACCTGGTCCAGCAGTGTTTCCTCCAATGGCTGACATAACCTGGCTGAAAAAGGTTGCTACCGACTGGAAATAAATGTAAAGACAGTAATGAATTAGCAGTGCATAATGCTGGACACAGAAACAAAGGATAGTAAAGATCCAATTTCAAGAAAATTTACATCCACAAAATTTTGTAAAACCAAAAATGCATTTTACCAGCTTAATCAGAACATGTTCCATAGACACCTTTAAGACAAACAAATGCAAAAGAGATCAATCAAGGCCATTAAGAAAGTTGTGATCGATGCACCTTGAGGATATCCTTCATAGTGGGTTGGAAGAATCTGGGATTCTTGGGTAAAGTTCATTCTAAAAATCATAAGATCACTAAAAGCTCAAAACATTAGTACATATCCATGCCAAGCATTGAACATGACCACACAAGTCATCTGATCCTACATGACTACACAAAACCAACCATGCATGTCAGCGTTAAACAAAACCAATAGGAATATTTTGAGCTCCTCCAGCAGACCCAGCTACAAAGCCAAACATTAAGAAGTCTCTGCGACAGGAAAGGAGACATTGTGCATGACAAAACAAGTTAAAAATTGATATGACAATGAAAACACAAACCCATGACACACACACACACACAATATATATATAATATAAACAAGCCAGTGTAGTAGTGCACACTATAATCCATCAATATCAGTTGGCCCAATTAATTTATCTTTTTGTAAAAAAAAAATTGTAGACATTTAATCCATCCATCATGGGAACAGTGAATCCTCCACTGACATCTTAAATTACAGTGACAAAATTCAAACACATATAAGTCTCATAAGCATTGACAAAGTGTGATCATTGATGGATGACTCTTAAAAGCATATAGGCAACATATTCAAACACATATAGGTGTCATAGCCTCAATTATAAGCAATGGCCCAAATTTCTGTCTGACCCAAGTGATAGATACCTTGGACTTACATATGTGAAGTACATATACATGGTTACATTTTTTCTTTCTTTCTTCTCTTTCTTTTTTTCTTTTTTTTTTACACGACATTTAAAAATTAGATTGGCTGTATGATACTAAAATCAGCATTGAATCATTTTTCCCCAAGAGAAATACATAGATCTGCTGAAGGGTTATTAGGATGGATCAGAAGGAACCAAATTATTATTCTGATTACATAACGATTTATGTGTCACTCTGCAACAAGTTATTAATCAAAGCAAAGAACAAGGAGAAGAATATGCAACCTGTTCGTTAGCAGTAGGGGAAAGACCACCCACATACACACGCCGCGCATGCCGAGTAGCCTGTTGGGTCATTGCCTGAACTGGCATAACAGGGAGCGTTCCAAACTGCCCGGCTGCTAATGGAAACATGTTTGGGAACATTCCAGGAATAGTGGGTGTTGTCCCAGTCATCTGACCTGTAAAAGTCAAATAAATTAAGACACGACACAAATATAAAGATTTATGATATAAATATAAATACGATATGTAAAAACCATAGCAATATGCTACCCACTGGATCATCCTCACACGTGCTTGCTGGCATGAGACACATCCTAACATGTAATAGCAAAATTTGCCAAAGAGATGAAAGGAATATATCATTTTCAAGTACTGGAGGAAATATCTGTAAGACTACCAAAAAAAGGCAATAGTTGCCTGTTGGAGACGAACAAGGTCGATCAAACTGATGCATTGTATCCTCCTTGTACATAAATGCTACAGTAGTCGGCTCACGCCCATTGGCAGCACAGTGGGGCAAGTAGCCCAACGTTGCCTTCTTACAAAAACAAATAGACACAAAAACAAACAAACAACCACCAAAGACAAGAAAACAACCAAAAATGGCTTTCAGTTTCAGAATTAATCCATCAAGTAATAATATTAAAAAAAAAAAAAGAGTCCACACACGCAGTAGCTTTAAGTTCTTAAATGCCATGCAGGCTGTGCTGATGCTATAATAAAGAGGTGTAGCTTACCCAAATTACAGCATGCATATTGACATGAACTTCCGTAGCTAATCACAAACAACATGATACTAGCATATGACTACAAGAAGGAAGACATGTACCTGCAACAGTAGCACCAGGCATCATTGCTGCAGGAGGTGCCAAGTCAAAACCACTAATCCGTTTACTTTTCGATCGTGAACGCGAACGGGAAGGAGACCTTGATCTGTGATCAGATTTAGCCCTCGAATGGGAACGAGACCTATGCTTATGCCGACCATCTCTGTCTCTATCATAATCTCTACGCCTATCATAATCTCGACTCCGGTGGTAGTCATGATCATCATCTCTATCTCGTCCCCGCTCCCTTCTGTCACCCCTGTCTCTGTAGTGGTCTCTATGATGACGATCACGGTCTCTATCTTGCCCCCTCTCCCTATCCATATCCTTCTCCCTCTCCTTTTCTCGTCCCTTGTCTCTGCTTCTCCCAGAATCTCTTCCATGTTCGCGAGAAGCACGCTGAGATCTGAGTTCGGTGTATGATCCGTCGCCACTACCATCGTAGCCTGCGCTATAATCTGGCATTTTCGATCCAAATCGTCTTCTCCTCCTCCTCTATGGGGTTTTTTCTACGTTCTCTTGCAACGTGGACGCGGTTTTACTTTTTAGGGCTTG
>BMK_Unigene_056205
CTTTTTTTCTTTTTCTTTTTCTTCTTTTTTTATTGATCCACCTTTCGGAGTCACCCATTCTACAAGTTTGAAGTTTGAAGTTTGTGTTAGGTGGTTGCTTTATTGCCATACAAAAGTCATATCCACTCTAAAGTTTTTAACCCACCCATTCAAACGGAAGCTTTAGATAGATGGACTTATACAGGCGTTGTTGTTATTTTCTGGGACAGATAGGATATTACCCTCAAATCTTCAAATTCACAATCACTCCCAGAATTCACTTTAGATCGACTACCTTACTCCAGGTCTTTCATCTGCCCACGTGTTGTTAGAATTTCTACTTAATGAGAGAGAAGATGTAACGAGGAGATTAGACGGTGGAACTGGCACTACTTTCACCTTCCACAAGTCAGGAATCATCACAAATAGGATGAGAGACGAGGGAAAAAAAATGCATGGAGGAAATTCTCCGCTGGGTGAAAAGAATCAAAAGAGGAAACTGAGGTGTCCCTTCGTCTTCCAATGATATTAAAGTCTCCATTCCTCGGTCAAAGTCATCGGCTGTTTTTTCCAATTAAGAAAATTCGACCTGATTTTTTTCAACTCTCCTCTCTCTCTTCCTTCCGTTACTTTGTAACTTGCAAGTGTTCTGTTCTGATCTCGTTGTAAGTACTAAAATCTAGATTAGATATGGCTGATCCTGTTACCTCCTTTCTCTCTTTCTTCTTCCTCTCTCTGCTTGTTCTTCACTTTGTTCCAGTAGAAGCTTATGACCGCAAAGACTGCCATCCTTTCCCTTGTGGAAGTGGACCCCGGATCCGATTCCCGTTTTCCAATACCAGCACTCCTGAGTGCGGATTATACCAAATCACATGCGCCGACAATTCCATACCCATGATCAAGTTGGAAGACCAAGAAAGATCATATGTCGTTAAAAGTATCTCATATGAAGCAAAACAACTAGTAATTCAAGACGATGACCTCCTTCGTCAAAGGACCCATATCTGCAATTCCCTTCACAGTGTTACTGTACCCGCCTCTCCTTTTCTTTCCTTCAAAGTTGTAACACCTAACTTTACGTTCTTCAAGTGCAAGCATGATCAGTACCCTCTCCTTCAACGTCCCTTTGAGTTGTACAATTTCACAGCTTGCACAGACTCCGTTCTCTATTATTATCCGAATGACAGCCTACCAGCTCTTACAAACAATTGTTCAATCTTTGAGTTTCCCATCTCTGAATCGCAAGTAGACCCGTATGGATCGAAGAGGGACCTCTTGACCCTGCTGGCTGTTGGATTTGGACTCGGATGGGAACCTACCCGTGAATGCGAGGAGTGTTACGAGAAGAAAGGAGGCATGTGCTGTCTAAATGAAAGTAATAGAGACTTCATTTGTCTTGGTGAACGCGGTAAAAGCAAGAAACGCATTATTATAGGTATTATGCTTTTCAAGCTTTTCCTTTCCTTTGAGTACTACCAAGATGATATTTGTATGTAGATAATTGAATCATACTGGGGATGCGAGGGTGGAATACGTGTCTTCAGGCTGTTCATCAACTGAGCAATAGCAAACATTCATCGGCTAGAAATTCAGGCTGGTCAGCTCATCAAGTGAGCCACATATGCAATAAAAATTATGTTGACAGTAAGGCACATCAACAATCCATTTATTTATGGTGCTTACAGTGAGTTGGCCACCTATTTTTTTGGGCTGTGGCAAGTTGAAATGGGGGTAATTTGATGAATAGCACAGATCTCACATACATGTATCCTTGTTTAGGCACTCTTTTCATTTCTCGTGTCTACTTTTGACATTATGAAGGACAAATTGCTAATCCATGTGTTCAAAATGCCCCCCACTCATGAGCACCTTGTGTTGATACCATAGCCCAAAAGGAGAGACCATTCTATTTAGCAGGTGGATCCACGTGTGCAGATTGGCTCTTGTACATATGATTCAAGGCCAGACTGCAGTTGTGACTTGTGCCTTCATTTGGATGGGTCAATGCGGAGGAGCATATAGGCATGGGAAATCTCTATTGTATTTTGCAAAGCAGAGGGGTGTCCCTAGATCAAAATGTTATTGAACAATCTACTATGAGTGTGTACTGTGTAGTCAGTCAAACTAAACTATACAATATCCGGTCTCAGATGGCCTGTAGTTCCACAATCACCATTATGGTGGCCCTAGCCTCCCAACAGACTATTTTCCATTTGTCTGCATACTGGACTGCCAAGATTGCCAGGTTCCTGAGCCATGCACTGTGGGAAAATGGGATGAAGTTTCCTGAATTACAAAATTATGGTGGTCGCTAACCAAACTGCTGCATAATTTGGGTGGCTGAGCACGTAACAGTATGCATTCTACACAGACTGAGCGCATTTTCTGTCATCTTTCTCCACTTTCAGGTGCTGTTGTAGGAGTAGGGTCTTTCCTATTCATTGTCGCTTGCATCTTCTTGTGTTACCGCAAGAAGTGCTTCTCTTTAACCTCTTCCAAGCTGCTCTCTCGTGCCATCTCTTTAAACCCATCTCTTAAATCAGACCTTGAGAAGAGCAATAGCTTGTTGGGTACCCAATTCTTCGACTACAAGGAGCTGGAAGGAGCCACCAACAACTTTGACCCCTCTAAAGAACTTGGAGATGGAGGCTTTGGCGTTGTCTACCATGGTAAGCTGCGCGATGGGCGTAATGTCGCAGTCAAGCGATTGTACGAGAACAATTGCAGATGTGTCGAACAATTCAAGAATGAAATCAAAATTCTTTCTCACTTGCGCCATCAGAACCTTGTCACACTGTATGGATGCAGCTCACGCCACAGCCGGGAGCTCCTCCTTGTCTATGAGTTCATCCCCAATGGCACTGTGGCCGACCATCTCCATGGTGACCATGCCAAACCCGGTGCTCTCACATGGCCTACCCGAATGGGCATTGCTATAGAAACTGCAGATGCACTCAAATACCTCCATGCTGTCGATATTATACACCGTGATGTCAAAACTAACAATATTCTCCTCGACAACAATTTCCATGTAAAAGTTGCAGATTTTGGGCTGTCACGTTTGTTCCCCACTGATGTCACACATGTTTCAACTGCTCCACAAGGGACACCCGGCTATGTCGACCCTGACTATCACCGTTGCTACCAGCTTACTAACAAGAGTGATGTGTATAGCTTCGGTGTGGTCTTGATCGAGCTTATATCATCAAAGCCCGCTGTGGACATCACTAGGCATCGGCATGAGATCAACTTAGCTAGCATGGCTATTAGCAAGATCGTTAATTCTGCGCTCAATGAGCTGGTGGACCCCACTCTTGGGTTTGAATCAGATCATAGGGTTAGGACAATGATTACCTCGGTGGCTGGGTTGGCTTTTAGGTGTTTGCAAGATGATAAGGAGAATAGGCCTTCAATGGAGGAGGTTTTGGATTCGTTAAGAGGAATTGCGAGTGAGGAATACAATGTGGAGAAGATAGAGGAGGTGAATACACCAGCGGACGATGAAGTACTGTTGAAGAAAATGCCACCATTGTCACCACATGCTGTTACTGATGCATGGGAAAGCAGGACTACCACTCCTAATACCAGTGGGTGATGTATATTTTTGCAGCTCTTATCTATTTTCTCCTTTCCTTTTTTATATTTTGCAGGGAGGTTGAAAAGATCATTACAGATGTAATTAGTAAGTACTTACAAGGTGAAGCCATTGAGTGATACTAAAATAAATTTCAATGTGCATCTTAATTTTCAAATCCAATAGCTAATTCAGCAATGATAGTAGTTAATGTTGATGTCTTATCATTTATCATTATAAGAAAAGGGAGGCATTTGTAGCTCACCTGTATAGTCTTGCAAGTTTTCTTTGAATTGTGATGTTACATTTTGCTCTGTTTCTAGTGTATACTGGGAAGGTTTTCT
>BMK_Unigene_056206
GAAATTTATCTCTCTCTCTTTTTTTTTAAACAAATGTATTTCGTTATAAAAAAAAAGAAACATATTTTTGGGTGTTTGTAGTTTTCTATATTTTAGATATTCTAAATATTTGATATAATTAAGCTATCTAAAATTAATTTATTAACTTGCATGATCAACCTGCCTAGCTTCCTAGTTAAATCCAGTAACTGCCCGAGTTTGGTCGATTATTGACCTATTAGGTTGGAATACTATGTTTATCAAACCCCTAAAGTCATTTAGCTTTTGCATTGTTGGCTACTCTTAAAACAAATGAACTGTTGGTCTATTGAGAGAGGTTTAGGCATTTCATTTATTCTATTTAGCTTAAATATATACAAATAGAGATACAATGCATGTAATTTATTTATCACCTGTATGGTATCTTAAGTTAGTTGTTGGTTTTGTTAGCTGAAGGTCGCAATAGCCATGCATGACAGTTATTTTCTTTAAAAAAAAAAGAAAAAGAAA
>BMK_Unigene_056207
GCATTTTTTAGTATTGACAATAGATGATTGGGGGGGTGGGGTTGTTTAGGGCTTAAGATAAAAAAATGCCAGACAGTAAAAAAGTTTTAACTCTCCCTGCATGAAACAAATCCTAACAAGAACCTTTTAATAGTCTCTAAAATACATATGGGTGATAAGAGTTTAGGGAGCACTAACACACCAGAAACAAGAGACCTCTTAATCTAACCACCTTTGCATGGTTATTTGTATGCTTACCAACTTTGCATGTTTATTTGTAAAGGGGGAGGAGCGAAGTAAAACAAAGGATTTAACGACGTACGAGAGGAAAGAAAAATATAAATTTGACAGTAAAAGACACAGTAACAAAATATTACTCCCTTCCAAATCACAACTTTAGAGTAGCTTAAAGAAAAATCGAATAGAAATAGCTAGGTACAAACTACAAACTCCCTCTTCTATTAAATATTACAGATATTTCAATGAAAAGTTTGTGCTTTCAACACCCAAACCATCTGAAGATCCAGAGGCAGATGCATAGATGACACTCAATTATAACACAAACCATTTAGGATTGGGCTCTTCCAACACCTTAGCCATCGACAATCGGTACGAAATAACTAATATAATCTACATCTAACCTTGTCCGCTTCACTTTGTGAGAAAAAAGATGATCTTATCTAATAAGCAAATAGGATATCACAGTATTGAAAAGCTTTTCCTCCTCATCTTTTTCTCTATTATAATCGCAAAGAAAGTAACAAATACCGATCGAAATCCCACTTCTTGTTTAAACGGTAACTCTTCCAAAACACACACAGATGCATGAGATAATAAAAACAAGCAGAAGAAGAAGAAGAAAGAAAACAAGTATTTTCACCATTTTATTTTGAAAAAAAAGGGAAAAAAGACAAGACAGAAAAGGGAAAATAATACCCAAAGGTTATAATAGTCTTTTAGAAGAACATGAAACGGTTTCGTTATCCTTCTCAATCTCAATACATACGTAAAGTTATTCTTCTGCAATATACTAACATTCGTTTCTATCGTATCAAACGCGTCACGGTCATTATATTCATATTCACTTACTTTGGTAGTATTTGGCAGAAGACT
>BMK_Unigene_056208
AAAAAATAAAAAAAATAAAAAAATCATGGCTTAGCCAAATAAAGAAAAATTAGGGGCTTAGTCAAATCTTACTCTAATTAGAAATAGAGACCAATCAAATTTCACTCTATCTGGAAATAGGTGATGACCAACTTTCACACTAATTGAAAATAAAGTCTAATCAAATTTCATACTAATTGATGATAGGCTCTAGCAAAATTTTCTCTAATAGGAT
>BMK_Unigene_056209
CCCGTCTGGGAGATGAAAAACTAAAGAGAAGTGTACAAATTCAAACAAGTTTTCATTCCAGAGTTAGTTCTTCAATTTCAGCATTGGCTTCTCTAGAATTCCAGATAAAGTAGATGCCACAATATTATAACCTCCAACACCCAATATCATACATACCAGATAAACCAACAGGATCTTGAGTAAACCCCTCCATGCTTGAGATCTTTTTTTAATTACAATCATGAGAAGGTAGCCAGATCCCCCAGTCCACCAAATGATGTGTGGGATTGTCTAAGAAATATGTGAACGTGTTAAGATCGCGGGTGTGGAAATTAGAAAAATATAGGTCACCCCAAACATGATGATACACTTATTTTACAGCAAGCAACAACAATGGATTTCACAGTTGCAGCAATAAAAGAGCAAAATGACTACAAATGGAAGGAACTGAATCTGCCCACCCCTCATGAAACAATTCTGATCAGCACAAGCTCCCGTTACACACCAAAAATGCCAAATAGATTGCCTGGGACACATGCCATTGCTGAACACTGAGAATAATGTGGAAGAGCAACTTGAAACTGTCTCTGCCCGTCCCCAGGGGTTGATTTTAGGGAAGGATTAGTCATGAAATATGCAGCCAAAGAATGGACTATTCAGGAAGTCCCTGAACATGCTGCAGTTGCTAATGAGGCTTTGCAACGCTCCTGCTAGATATACCGTGCAACAATTTAACAAATCCGAGAAAGCTAAGTTTCCCATCAGTGTGCCTGATCCAATCATGAAGAACCGCATGAAGAGGCACAGACGGCCCAAGTCCTAGTTCCGACGCAAGTTCATCAATGACGATAGCTCTGTTCCCATCCTTCTCAAAGAACTCATAGGCACTACGAGCATGCTGCTCCCACCTATCCAGTGCTTCAAGCTGGTGCACACTTAGTGTGGCTGCACAGAATTCTTCATAATCCATTTTTCTATATTGAAGAGCACCCAGCGAGGAAAGAAAATCATGAATGCAGGAATCCTTCATTGCGTCTGTCGCATTTTTCATCAATGCCATCTTGATGTTTTCTAAAGAGATGAAACCATGCTTATTTGGCTCCAATAGTGCAAATTGCTCCTTAAGGTAAAATAGCTCATCTACACTCAGGGTCTTTGACAAAGCCCTCAATGCAGCCTTGCGCAGAGATGATGAACGCATATAGGCCTTCATGAGCTTGAATATTAGAATATCCAAGGGTACTTTTATGTCATGGTAATTTCTAATCCAAGGATGGCTTATAGCCTGAGCCGCAGTCATTCTTTTGCGTGAATCTTTAATCAGTAAGCGTTTGACAAAATCTTTTGCCTCAGCAGAGAGTGAAGGCCAAGGTGGTTCGTCAAAACTGGGATCAGCCTTTAGAACAGACCGAAAGATACCGGATTCAGTTCGGGCCCAAAATGGGCGACTCCCACATAAAAGAATATATGCAATCACACCGACACTCCACACATCAGCTTCTGAACTATAAGACCTATGTAGAACTTCAGGAGCTACATAGTAAGCACTTCCTACAATGTCATTAAGCCTTTCATCTGGCCTGACAAAATCTGATAATCCAAAGTCGATAGCCTTCAACTGGGAGTTTTCATCCTTGGAAGCATAAAGGAAATTCTCTGGTTTGAGATCCCGATGAACCACACCTTGGAGGTGGCAAAATGAAACAACATTCAAGATCTGCACCATAACAGTCTTTGCGTCGTCTTCCGAATATTTTCCTCCCCTGGAGAGTATCCTATCCAAAAGCTCCCCACCTTCACATAACTCCATTACTATATACACATTGTCATGGTCTTCATATGCATCATAAAACTGCACAAGATTGTTGTGGCCGGACAGAGCTCTCAAGATTTTCACCTCCCTCCTGACATCCTCAATGGAAATGGCTGTTGTCATCTTGGCTTTGGGAATGACCTTCACAGCAACCTGCTGCCCTTTCAGCTCCCCCTTCTTGAACCTCGCCGAGCATGTATACCCAAAATGCCCCCGCCCCACTTCGCCACCAAGCTCATACTTGCTCGCAAAGTTCTTCGAAAACCCAAAGCTCTTATCCAGACTAGCACCAACCGCTCCGCCCTCCACCTCGCTCCCCTCCGGTATCGTCGCCTCGTTCGGCTTCACCGACCCATGCCGCCTCGCCAGAGCCGCCCGAATGTGCTTCGCCGGCGACGGAGGCGGGAACGGACGCCGGAAGAATCTCCTCGGCGTGGAGCTTGTATTCGGGGCAGGAGATTTCTTGGAGAAGAAGCGAGCGGGGCTAGGGCTGTAAAAGGGGAAGAAAGGCGACCGCTTTCCGATCTCTCTCTCATCTTTCCTTCGATGTTGTTGTGAATTTCCATTCGATGTTGAATCCGATGTTGTTGCTGTTGTTGTTGAGGGCTTTTCTTCTTCGATTTCTTGCCTGGGAGCGTAGGGATTGCGTTTTGGTAGGGTTTTGGATTTCGAATGCCCGCCTCCCATTTCTGCAGAAGTGAGATTCTTCAAAGTCTAAACCCTAATTTTAGGGTTTCTCTGTTGAATGATTGCTATTTCTCTTCTTCCATCGATTTGAAGATTTCATCTTCTTCGGTGTCTTTTTTTTTTTTTTTTCTTTTTCTAGTCTCTTGCTTGTATGATGGTTTTAATGGGCTGTAATTACTGCTGCTGAGAGGGTAGGGAGATTTCCTAGGGATTTGGTTGAATCGTTAATTAATTTTGGAGTTATGGCGTTCTTGCCACAAGCAGCCAGCACTGCCTTTCTCTTGATCTCTTGAAACATAGCTTTCTCTTTTGAACCTCTCAAACATATTCAAGGAAGCTCTACAGAGAAGACAAAAGGTGTAAAGATAAAAGGAACACTTTGGTGGCTTTGGAGATACTCTTTGCGGAAAACCATGGAGATTTCATGGATATCATTGGGTTCTTCATGTGGGAGTTGATTAATTCGGAGAATCACAAGTGTTTTCAGCGCCACTTTAAGATCCTAAAACAGAGGAGGGAACCCCATGCTTAGGAAGAGATCTAGAGGTGTAAGCAGCAATCAAGGTCTGATGTCTGATCATACACCTCTCTCATCGCCAACAGATAAATATAGAAAACCCACTTCCTCATTTTTCAGTTCTCCTAGACTCTTCACTACTTTCTCTGCAAAGGGTTTCTCTGATTCTGAAGCTGTGATGAGCCCGACTTCAACACTAGATAGCAAGCCATTTTCGGGTATTGGAAGTACCTTTTGGCCAGACAAAACCCCCAACTCCCCCAAACCTACCGTAGACCACAGAAACCATTGGGAGAAAATAGATTCAAGAGGTGTTGGACTTGGTATTGTTGATGCCCTCATTGATGACAATGACAAGAAATTCTCCAAACCAGACAGTAGAATGGTTTTGTTTGGTTCACAGCTAAAGATCCAAATCCCTCCTCTGCCACCCTCTGCATCTTCTCTGGGTGGATCTCCTGGTTCTCCCAGTGATTTTGGCATCAAAACCCGCAATTCTCTATCAGGCCCATTCTCTCCTGCTCCGTTTCCATGTCCAGGTCTGAAAACTCCATCTGGGTCTATGAATTCTGGTCCCGAAGTGCGAGTTTTTACGGGTTGTCTTTCAGCAAGTGAGATGGAGCTCTCAGAAGATTATACTTGCATAATCTCTCATGGGCCAAACCCAAGAACAACTCACATCTTTGACAATTGTATTGTGGAAAGTTGCAGTGTGGGGTTTTCTGGTGCTGGGAAAGAACATGGCTATTCTGGCAATAAGTCGAGTCATCCCTTGGACGATTTTCTCAGCTTCTGTTATACATGCAAGAAAAAGCTTGGACAGGGGAAAGATATTTACATGTACAGAGGTGAGAAAGCATTCTGCAGCCGTGAATGCCGGTTCCAAGAGATGCTGTCCGATGAGGGAAGGGAGAAGGGGGCATCAGATTCATCTGCTTCCCACTATGATGATATTTTTGTTTCTGTTGGGACTTGTTCTTGATCGATTCTGTTCTCTGAAGTGATTTAAAACAACAATCTTTAGCAGCAGCAGCAGAAGAAGAATAACCTGGACATCCCATTTTTGTTTACAGGCGTGGATCAAGAACGATCAAGTCTGAGTGGAATTCTCCAAGTCCAATTATCCAGGAAGAGTACTGAATAGTTATAGGGAGTGGAGCATGGTGTTGTAAGCTTTTTCCTCAAGTTATCAGGGGATCCATATATTTGCAGCATGTGTAGGGCCCAAGTGGGTTGTCATTTGGATCCTAATAAATGGGCCATAGCTCAGAACTAGAAGATGTTAGGAGTATTCCAACCATTTGATGAAAGCTCTTCACAGATTTGAAAATGGGCCTGATGTAATGAGAGGCTAAGATGATATGATGAGAGAGAATTGAGAATGGTTGGTTTAAAAAAATATCAACCAAGTATATATGGTCCATCTGCAGTGTATGAAATTAGCTTGGTAACTTGATGTGGTAGATGAAAGATCAGAAACAGTTCCCAGTGTTTTCTGGGTAGTTTCTACATTGTACTTTTTTTTTTCCTGAGTTAATGTAGAGTTGATTTTGAATTAGGGATGGAGGGGGAGTTGCTGATGGGGATATATCCTCAGTTTTTGGCTGATACTGTGATGATGTATGATGAAATTTGGATTGTCGTCTTCTTTAGATTCCAATGATATCTCATGTTCAGGTGCAATGGGGCCTCCTATCCCTTGTTTTTGGTAGATTCTGTCTTTTAGTGTCCATCTTATCTGCTCA
>BMK_Unigene_056210
GGTATTAGAGAAAGAAGTTGCTTGGGTCCTTTGGATGGATGTAATGATATTATCTGTGGTCGTTCTTGTTGGTAGGATTTATGTTTTTGTTGTTGAATTTTTATATTGTTTCATATTGGGATTTTTTTTTACAGTTCTTACCAAAACAATATTGGATTTATGTTTTAATTAAATGAGCCAATGTCATATGGCCTTTAGACTTTGATTGCTGTCAAGAACCACATATTCTCAACTGCAATACTCAACTGTAGATGAAGATGGCAGGTTTTCCTTTTCTATATAGCCTTTAAAGTTTAAACGCAACTCTAGATTGCTACTCATTCCTCGAGGGATGGTTCTGCTTCATTGCAACGGCAGGTGAGAAAATCTTAATTTGATTCTTCTGACATCTCAAAGTTTAGAATCTCCTTTTATGTTATTTAGTAAGTTTAGAAATCATGTTATTAATCAGTGAGCCGATGATACCGAGTATTTGATAGTGAAAATATCAGTGACTCTCAATTTTTCTGGCATAGTTGTAGATGGGTTGAGGCTTGGAAATGCTTAGGAGAAGTTGGGGAGATTTGGGTAACTAGACTCTTCAGTAAGACATTAATGACAAAGAAAATACCGGATTACCTATATATAAGAACAAGGG
>BMK_Unigene_056211
AGCTGAGCATTTGAGGGCTTCAAGGGTGCCTTCCTCTCCACTGGGCATGAACTCTCCACACCCATCTGTGGCATTCCCACCCATTGCAGCAGCATGGTTCTTGAGGCATTCCCTGTATCTTACCACTTTCTTGTAGGGAATATGGTCCTCTGGGTCAGGAGAGAGAGTGCCATTGGAGGGCAGTGGGGGAAATGTGGGTGGGAAGATGTGGTTGTGGGAAGTGGTGTCATGGACTCCGTGACCATATCCATGACCATGGCAACCTGCATAGCTGCTGCTTATTGGCATTGGGATATCAGCTTCAGGGCCAGAAATATCCATTCTCTCTCTGTCTCTCTCTCTTGGTTTGAACTGGAATGTTTTGTTTATGACTTTCTTGAGAGCCTTTCCTCATCGTCTGTCCCTCTGAACAAGAACCTCAACCTCTGTAGAAATTGAATGGATCAAAGACAAGACGAGAAAAGAAGTCAACAGAAGTGCAGAAAACAATGCAGAATGCTGTTAGATCCAGGAAGTCCTAAACAAGTGCAACTTCTAGGACTAGGAAAATATTGGGTGGGAAAATAAGAACTACTCTCTCACTAAGCAGGAGGTTATACTAGCCGTATAAGAGTCTGACTGAGAGATAAGAAAATGCAGATTTTTTGCAGGTGAAGAGGAAGGTTAGAGCCTTTGGTGGGGGCGAAGAGAAACTAGAGGAGTTTTGCTTTGCTTGCACTATCAGGCACAACCATAGAACCATACATAAAAAGAAGAGTGTGTCTGAGAGAGGTTTTCGGATTACCAAAACATCCCCATCCACATAGATATCGACTGAGATGTTTGATTTTCCAATGTTACAAGGTACCCATAATATGGAAAAATAAACCATGGTCACAGGCCCTTCACCTTTTTCAATTTTTT
>BMK_Unigene_056212
GGAGTATAAAAATATCATAAACAATAATATCCTTACAAGGAACCAAAATTATGTTTACTTTAAATTCTTCTTCACTATTGATCATTAAGGCCTAAAAGATAAATATATTACAACAAAGATTCATTTAGTTTGATTTTAGACTCATTCCAAGTACATGCATAGGCCTTCTCCTCTGCTCTTGATTTTTGATGTCCTAACCAGTGCCCCAAAAAGCACAGGCAGACTTAATGTTGTTCTGTTCCTGCAATTTAAAAAACGTTCTTACATTTGGGCAGAAAAACATCCAACCAGACCTGCCGTTCTAGCAGCACCTGATTGTGGGGGAAACCTGACAATCAAGACCATAAGATGACAACCATAGAATTCATCAAAAACATGAAAAGAATATTGAACTAATGGTGTACCAAAATACCTCAACTTTCATCTGTTTTCATTCTTTTAATTGGTTGTTCTCCCTGGGTTGTGTAATTTTGTTAGTTTTCTTTATAGATGGTTATAATAGAGCTCATACAAAACATTACATTTTCGCACTTCCTAAATTAATTATCGTTTGCTTTATAAAGGAAAATGAGAAAGTAAATTGGAAATGCCTAACATGTTATTCTAAATCTGAAGAGAAATACAGTAGATGCACAAAACCACAAGAATCCTGAGCAAGAGACGCATAATAATCTCAAATTAACTGGCCAAATAGACTAGGATGGACTAGACTTTGGACTTTCAAATTGTTAAATCCACATATTAACAAAAAATTAAGAAAGGAGGGAAAAACTCTTAACCTTCTGTTACCAATAAAAAAACAAAAAACACTTTTACCTTTTTATACAAGCTGCAGTAAAATGGAAACTGATCCTACTGGTACTTGCATTTGCCAGAAGAATTAATGATTAGAACTAAAAGAAAGTATCCCTGTTTGGTAAACCCTAGGCTTCAAAATCCCTATGGCTCAGATTAGCTTGCAGGGGAGTCATCTTGTGTGCTCAGAATGAAACCCTCAAGCAGGCTTTGGGCTCTCTCAGCCTGCTCTGGACCACCGGATATTTGAATCACTCCTTTGAGCTGCTCAGGTCTGTCTTCAACAAAAGTAACAGTTGCTCCTGACATCTCGCTAATCTGAGCAAGCTTGCTTCCTGATCTCATGATGAGGCTGGGAACTGCATGCTCTGGTATGACAACCTCCAGTGTCCTTTTTGTGACAAGCACCGAGGTTATTCTGCCCTGCCTGCTCGACCCTTCATGAAAATTGGTCCCTTCCTGCTCCAACAACTCACTGCCAGACTGTCCAGTGCCCTGTTCCCCAGAAGGTTAGATTCATCACTCACAAGAACCACAAAAGATAAAAAGAAAAAAAATAAAAAATAGAACAGCACATATAGCACAAGATAAAGCCAATAGTGTGCAAGCTCTAACATGCACGCAGGCACAAAAATGGAAATGCAAAAGTTCTTCTTATTAACATTACATATGCTATGCCAAAATAATGTTGATGTGGCCAATTCCATTTTTTTCCCAGGACCAAAATGCCCTCCTCAGTGGCCACTTTATGATGCACAGATAAAGGTGGTTTTCGTCATTTTTTAATTCCTCTTTCTTTAATGCATAACACCACATCTATTGCTAGGTGTTCCTATGACTTCTGGATCTTGGTTGAGGTGCACTTATATGATCCGTGAGGACATCCCTCAGCAGATGAAAATACATTGGGTGGACCACCACATTTTCATCTTTTCACGCACCTCTATTATCCATCACGGATTCATAAAATTTTGCAAAAAGAGAAAAAGAAAACATACAAAAAGCCTCCCTCCCTCCCTCCTTTCTGTTGTGCATTGCCTGTGTTGTGGAAATCAGACATCAAATAAGATGGGATGTTGCTTTCAATGACAAGCCACTCCAGAGAGTTCATTTAAAGACAAACTGGTTCAGATTTTGAACTTCAAAGGCAGTTGTGTGATGCCACAAATCTACGCTTTGGTTTCAGAATTTTAAAGAGAGTCAACCAATATATTCATCAATTGAACAAAACACAATTAAGGCAAGTATCTGATAATCAATGACTGCAACCTTTACTTGCAATGGAGTTGTTGCAGCCTGCATAGTCTTATAGCCTGTTGTCGAATTGTCACTTCCTTGATAATCTTCATGAGCTGAATTTCTGTTGGGAGAACTAGCGTCAGCGAGTGTGTTCCCAACACGACCTGGAGTAGAGACTGGCTGCAGCAGCAATTCTTTCGGTAAGGAAATATCGTGATATAAGTAACTCCGTATCCTCGATGTTATCTGGATAAGAGCATTGCGACTTGCCCTTATGTCGCCTACGATCTGTACGAGCTCATCAGTCCCCAACACACAAAGGGGGAGTTCTTCTCTAGGTAAGATCTGCATATTAGTATGAGTCAATCTTGAGATCTCCGTTAATGATCCATCCCTGCCTTCCAAACATCCAATTTCAGCCTCTGGAACAAGCAGCCTCGTAATTATGATATCATCCTTATCAGGACCAAGGTCTACTATTCGACTCTGGATATGCAATAAGGCTTCCTGAGCTGGAAACAGTTCATCATCTGGGCCCTCGTCCGAAGAAATAATGATTATCCGTTCAGCTGACCCTGGTAGAGGATCAGTAACAGTGACTTCAACACCTACATCCCCTCGAAGCATTTCTATAATTCCATCTGATTCTCCCATAACACTTTCAACTTTGTTGACTGGACAAAGGATTCTAAACAAAAGATCCTCACCAAAAAATTGTTTCTGGTCAGCCAAGGAAGTGGCCGCAGACTCAAATGCAAATCCTGGACGTGGCGAATAGGCATTGCCTCTAAAAGTGTCCAAGCCTGCAGACGATCGTGGCCGTGAAGTAGGCCCGTCCAAGGTTGACTGGAATGTCACATTGCTTGTGTAAGTAAACTCATCATCAGGCAGGCAAAAACGCTCTGGTGAATGCATACGCCCACGGAAGGAACTACGATCACGGAGCAGGCTCTCTTTCAAGCGAGATGAAATGATTGCTACTGCTTTCTTTACAGCACTGCCATCACCTACAACCTGAACAATCTCCTCCGACATGGACACGCAATTGGGCAAATTGTGATCCCTGGGCAAAATCCTGATCTGGGTGTTGGTCTCAACCCTCATCCGCTCGATGATCTTCCCGCCTTTCCCCAACAAGCTCCCCACATTACTCCGCGGCACCACCAGCCTCGTCGCCACCCTCCCCCCACCACCTCCGGCAGCCCGGCGGCCATGTTTATCCTCATCATCATCGCGACCGCCGCCACCCTCATCTCCAAGCTCAAATGCGGAGTCGCTCTCCAGGATCCGCTCGTGGATCATGAGAAGCGCCTCCTGAGCAGGGGAGTAAGCAGACAGACGCCCTTCAGCGTCACGGCGGCGATCATCAGAAATCTCAATGATGCGCTCATCGTCCCCGTCAGCGAGAGGGTGAACGTCGATACACGCCCCGGTTTCCTTCCGGATGGCCTTGATGATGCTGCCGGACTTGCCAATGACGCCGCCGGTCTTATCGTCGGGGCAGAGGATGCGGAAGAAGACGGTGCCTGAAGGGGAGGGTTCGGGAGGTTTCGAGAGGCGTCCGGCGGCGCTACCGCGGCGGGGATGGTGGTAACGGGGTTTGGTTCTGTGCAGTGTTTGGGAATCGTAGTCCTGGTCGTAGTAATGCTTCCTCTTAGATCGAGATCTCTCCATTTCGTTCTGTTTAGGGTTTTTGCCCAATCGATTGTGATAAAGAATCTTGTGGGGTTTTGGGGGGTGTTTTTTGATGTTTTAAGTTGTAATGGTGCGATGATGTTCGATGATGATGTTGATGCAGTTGTTTTAGGGTTGGATTGTTTGGTGTTGGTTCTCGTTCTGCTGGGGCTTTGTCACTGCGATGCTAAGAAGGGTGAAAGATGTTTGTTGTAATTCCTGAGAGATGGTTGTGAAGTCGAGATGGGTTTTCGTTCTTCGACTGGCTGAGGTTTTTCATCTGATTAATCCGGATCTCTATCTTGCTCTCCCAAACGCTGTCAGCGTAGCATCATCG
>BMK_Unigene_056213
GTGTTAAGCATATAGCTAGCGTTTCACTTGATACCATAGACGTTTTCCGGCGCAGATGCAAAACATCAGATAGTTAGATATCCAGTTCCATGAATAGATATAATGTCAAAGGACGAGTAAGGGACGAGAGAGGGGGGAGGCCTACTTTACTTCTTCCTGCTGTTCTTCCAGCAGAAAGGGTGGGAATGGTCTTGCCGCAGCCACGTGAAATCATCTTAATGCACGGGTGGCGTGCTATAATAGACTCACAAGGGGTTCATCTTTCTATTAGTAAGCCAGCTGAGCTTATCCGTTGAGATGGAGTAAGCATCACACAGCAGCCTAAGAAATGGCAGGCAGTTAAAGAACTGCCTATTGCAGAGGAAGGAGAAAGGGCAAGCGAAGCGGCATACTCTACCTACTTTGTGGCTCGCCCTTCCGGTTTTAAGTAAAGGCGCTCTTTCCGGCATAGATAGATGGATAAGGGATAAAGAAATGAATAAACGGAGGTTACGAAGGTTAGTTAAGTAAGGTTTTCGGAGTATGAAGGTTAGTTAAGGCCTTCACCATATGTATTTCCGGGAAGATCCTAATTCTGCAGTCAATTATATGGCAAAGGTAGCTCTTTGCTTTATTTCATATAAGGCCTTACTTAGCGGCGGCTTAGAGAAAGCCCGGTTGGGCGTATTGGAACACGGACAGCGGCTCTAGGAATGCAAAGGCAAGGGGGTAGACGGGCTCGAGCGTCTGGGACGTTGTTCCGATCGTTCGGAGAGGGGTAGTAAACTTGGGATCTGGAACTCAATATCGATCTGGGGATAGAACTTGATATGGATTCGTATCTTACTTGCGAACTGGAGGGCTACTTACATCGGCTCTCCGGTGGATCTCGATATCGATTTGCACCCTTTCTTCGACCGGTTCAAGCTCAACTGTATATGCTCCCGCTTCGCATCAAAATCTCAGTCAACCAAATCAATCTAATCAATTGGTTCAAGGGGCAGCCCAGGAACTAGGCAAAGCAAAGTAGTGGTCCTAGAACCGGATCTGCCTTTGCTACTAACACCTCTGCTTTTGATTCGCTAATTAAGCGCTTCACCTGCCGGTGGATATGCGACTGGGTCAATCAATGCCTTAGTCGATTGAATTGAATGCTGCTAGTGAGACTCGATCAATTGCTTCTTCGACTGGTGGATAAACAACTTAGTAAACGACGGCTTACTTATCCCCAACCCCACCCCCTCAATTGGAAGGAACTGGCATTTAAAAAAAGCTCTAAAGTGGGCTCGGTCACCCGCCTCTGTCTGTGTTGCTGGTCCTAGCAACCACTCCACTTACATGCCTATTTCTATTACCCTATTTCTTAAACAACGAACCTTGTAAAGTCCTTATGAATGGTATACGGACCATGGCATCCAACAAAGAAGAATGTCCGGCGATAGCATAGGTACTCTTGCTCCCCTCAGTAGCGGAGATTGAGTCCGTTCGACTTTCAGCTTGGCTAGGGCGCTGGAAAAGAAGTCATTAAAGCGAGCTACCGTGTCCTTATCCGAACCACTACGTACTCCAACAAGGCCCCGTATCTAATCTAATAAATAAAGATGGAATTGTTTTGCACCTGACAGCGGATCAAAAGATGGATGCCTCTAAGTAAGAAATTTCCTACTTAAGAAGAGCCCTTCTCAAAGACACGCGAGCTGAACCTTCATTAGCTGACTTGGGAATAGAAGAACTGGGGCACTGACCTATCATTCCTACTCTTCTTCTTTTTGTGGTATTGACCCTGAAAGGGAGTTTGTGAGGCGACACAAGTATGGTATACAACAAGTTCTCGTGTAACCTACATATAGTGGTTTCTCTTTCCTTCCTCCTGGAGAAAGTGCCCAGTCTCTATGGATTCAACCAGACATGGAGAAACTGGATCTGGCAATGTATATCCACTGCCCGTTTATGACTTCTAGTTAAAGAGGCCAGCCGAAGGGTCGCCAGCTCTCGAGGTCTGCGCCAAGGTGATCCCCTTTCCCCTTACCTCTTCCTATTGGCTGCTGAGGTGCTAGGCAGATCGATCCATGGAGAGGGCGAGGCGAGAAGGTCTCATCAGCGGCATTCTCCCCCGGCCGTGGAGTGCAGCCAATTACTCTCAAGCAATTTGCCGACGATACAACATAAGTATTCGCTCGGGCAAATGACAAGTCAGCCGGGACAATAAAAATAATGAAAACTGGTACGAGGAGGAATATAGACAAAAATGCAACTGGCAGAAAAGCAAAATCTTCTGGAGCGGAGGTAGAAAGTAAAAGAACGGCTGCCAGGAAGGTGTTTGGCCCTCCAGGAAAAGCTCGCCGCCTGGAAAGGGAACCTGCTATCCGGGAGAGTGCAATTCATTTAAAAGACTCTTCAAAGTATGCCAGTTTATGCAATGTCTGTGTTCTACGTTCCTAAAGGAATCAAAGCGAAAGTAGAGAGAATCCATAGGAGATTCCTTTGAGGAAAGCGTCAGGATCCGCTGTGACTGACTTCATTCAGGAGAACAACATTTCAAGGTTCGGCATTCCAAAGAAGATAGTCTCTTATAATGGTTCTCAGTTCGTCAGTCAACAGGTTGGTGACCTCCTATCCAAGTGAAAAATGAATCACGGTCGGTCAACAAAATAGAATCTGCAAACCAACGAGGAAGCATTCAAGGATCAGAGAAAGATGTCTTCGTCGGGAAGAAAGCGCGAGCTCTTCAATCAGTGAGCATACCTCATGGGAATGCAGGTCTTGTTGCTTAATGGGCGTAAAAAAAAAGACATCATTGATAACAACTCACTCTCGTTAAGCTCTGACGGTTCAAGGAAGGGAGAAGGTTTCCATTTTTCCATCTCTCTCGAGCCGAATCCATGTGAGGTGAGTCAATCAAATCCCTAATACAAAGTCTAGTCCACAAGCTTCTTTGTCGATGGGAAAATTTGTTTTCGGGTAAACTTTAAGAGAATGAAACTGAGATAGTCAATCTTCCATAAAGTAAAAAAGAAAAAGAAAAAAAAGCATGAATGAAAGACGAGAATAGAACATTGATTGATTCGAGACCCCTCTTGCTTCAAACTGGATTAGGAAGACCTCAATGAATGAAAGACAGAAGGGAGAATCCATAGTTATCGTATCCAGAGTCATAATAGGCTAGTGTTCTTGCATTAGAAGCATCTTGGACTGGGCCGTTGATAGGGCGAGGTCGAAAACAGAAGGAAAAATTCCTCACAAGAATCATCATGAAGTAGAAAAAGTACTAGAAGTTCTGATTGAGCTCTGGAAAAAGAAGAGGAAATCGGGAAGGCAGGGCGCGCAAGCATCCACCCTTTTTGAGCTCGAAGGCGCCTTAAGGTATGACCCTTTGTTGATGTACATGAATTCTTTTCCCTTTCCGTCTTCCTTGACTCTGATCTTCCCCGCAATCACCTCCGTGCACCTCTCTCATAATCTTCTCCCCTTGTCTTTTCGTAACACATCTCATTAATACCCCCCAAAAAAACTTCTTCGATACAGTCTGTTCGCCAAGATTGCATACCTATGAGCTTGTCTTATGATATTTCTTGCTTCATTCTTGTCTTGTGGCAATACCCCTTTTGCTAAGTAGTCCCACATCGGTTCAAACCACTTCGACCCCTCGGTTGAGTCTACGTTCTCTTCTGCTACGAAGACCTCTGCTATCTCTATCAAATTGACATCAAGGAAGGAAGTAGGTATAGTTCTCTTGACCACCTTTATATCCTTTTCCTTTTTTGTGTCATTCATTTTGATCTTAGAAGCAATCGTAGCCAGAGAGTCAGCATTACTTTTCTTGGACCGAGAGACATGGTCAATTCGTACTTCTTCAAACATTCCCATCAATCTCATTGCCTTCAACCAATAGGCTTTCAGACGATTCTCTTTAACTTTGAAACTTTCTTCAATCTAAGACAGCACTAGAAGTGAATCCCCCAACCACTTACAACATGGGGAGCTTTCGTATCCCTGCCAATATTGCGAGTTCGAGACCAATCAATAGTGCTGAATACTCGGCCACATTGTTCGTGCAATCGAATACCAACTTAAACGAGAATGAAACGACTTCCCCTTCTGGAGACATGAAAACAATACCAACACCAGTTTTTTCAGAATACTCAGGCAGATTTCCTTTTCACCTTTCTCTTATCAGCTCTATCTTCTCTTTTTCTTGGAGACCCATCAAAAAACATCACCCAGTAAGAGGCTTCTGCTACGAATACTTTCTCATCTGGCAGTTCTTCAGATACTAATCAATCTTCTGATATTTGATTTTCTGCCAATAAATCAGCGCGGGGCGGTGGTTTTTCGATTCTCTCTTTCCTCTCTTGAAGATAACCACTTATTTACGCAATAATGATTGAGTGATTTTTTCTGGGTAAGAAGCCCGAGCAAGAGCAAAGAGAATCCTTCTCAGGTCTCTCTCCTGATCTTGATTTGGCAGCAGTTCAAAAACATTATCCATCTGAGGCGCTTAATGGGGGAGTACTTTTTCAGATCCTTTCCTTTTGTTGTTGTTGCCATGCTAGCTAGTGTCTTTCGCGCTTGTTTCATTCTGTTCCTGTTGTGACCGCTCTCGTTCGAGCTTACGACCCCGAAATCCATTCACTAC
>BMK_Unigene_056214
CCAGACTGCAGGTCAGGCCCAAAACTTAGGCCCAGTGCAGTGCTGCCTAGACACACGTGTGAAGGAAAAGAAAGCTTATCCTATGCTCGGGCTCTGTGCGCAGAGAAAATAAAAGGATGATTAGGGCTGCTGCATACCTTCAACTTGAAGAATGAGAGGAAGGAGACGGGCTGGCCTGGGCGATGCACGCAGTTCGTGACGTCGGCGGTGGGGCGTGGAGGAGGGCGCTGCCGTGCTGCGATGAAGATGGCGCTACTGTGTACTGGTCGTCGTCAAGGCGCTGTTGTGTGCTCGTCGTCGGTGCAAG
>BMK_Unigene_056215
AAAAAAAAAAAAAAAAAAAAGCCAGAGGCCAGATGAAGAAGAGCGACACCAGCAGCGCAATAAAAAAAAAAAACAAGAGAGTCGCAGAAAAAGAGAGATAAGAGAAGGAGAGTTGAGTTGAGGGCATACCTGGCACCATCGGTCGTTTTCATCTCCACTGCAACGAAAGGCAGACAACAGCCAGCGCACCTCAGCTTGCAGCAACTCACCTCGCTGTTCAGCATCACGGCACCACTACCGAACGAGCAGCCATCGTCTCCAACGCCATCGCCCCAACTTCCCCAGCGCCCTACCCTCTTCATTTTCTTGTTCTCCAAATCGGAACAGGTAAACCCCTCCCCTTATTTCCCTTCTTCCTTTCAGCACACATCCCAAAGCAGCAAAAAGTCTTCTTCTCCCACGTGTGTAACACTTGCCTGACTTAGGCAGTTGGGCCTGAGCAGTAGTCTGGGCTTGATCTGAGTCCGACCTAAACCAGCCCACTAGCATCAGAAATAAAAAAAAAAAAAAGTGCAGAATTTTTGGTCTGCGTCCAT
>BMK_Unigene_056216
GCAAACGATAAACCTTTCAAGTGTCAAGCACAAAATCCAAAAAACCCGGAAAGGATTTTGGAAAGTCCGAGCATCTACGACGAACAAGAGCATCTCCAGTCGTCAGATCCCTTCTCTCCCCTTTCAAAAACCCTTCAATCGAAAGGAACTTTTAGAACCCTAGATCGATCGAAAGAAGAAAAAAATAAATAAAATGGAGCTCAAACCCGGTTTATCAGCTATCGTCACTGGCGGAGCCTCTGGAATCGGCAAGGCTCTTAGCTTGGCTCTTGCAAAGAAAGGAGTTTTTGTAACTATTGTTGATCTCTCTGAAGAAAAAGGGAAGGAAATTGCTCTCCTGGTTGAAAAAGAGAATGAGAAATTCCACTCTGATTTACGCGTACCCACTGCTTTGTTTATCAAATGTGATGTGACAAATACAAGAGATATGGCTGCTGCTTTTGAAAAGCACTTCCAGACATATGGAGGATTAGATATCTGTATCAACTGTGCTGGCATTCCCAGTTCTGTGCCATTTCATAAAGACAAATCTGATGGTGATGCTACATGGAGACAGGTTGTACGTGTGAACCTTATTGCAGTCATTGACTGCACACGCCTTGCGATTCAAACTATGCAAGCTGGTCGAAAGCCCGGTGTAATTATTAACCTTGGGTCTTCCTCAGGTCTTTATCCGATGTATGTTGACCCTATATATGCTGCTACCAAAGGTGGTGTGGTTTTGTTTTCTAGATCACTATATCCCTTTAAACGTCAAGGAATTCGTATCAATGTGCTTTGCCCTGAGTTTGTTGAAACTGACTTGGCATTGAAGGTGGATCGTAACTTTATTGATAGAGCTGGTGGCTTCGTGCCCATGGAAATGGTTGTGAATGGTGCTTTTGAGCTTATAAAAGATGAAAATGTAGCGGGAAAATGCTTGTGGATCACAAAACGTCGAGGCATGGAGTACTGGCCCACACCGACTGAAGAAAGGAAGTACTTAGTGAATCCATCGAAGTTGAAAAGCAGACTTTCACATTCTGCACATTCTAAACTCGAAATTCCTCACACCTTTGAGAAGATAGTTGTTCACACGCTCACTCACAATTTCCGAAATGCAACTAAAATTGTGCGCACGCAATTGAACTTTCCCATCAAACCCCAACATGTCCTTGTCAAAATCCTGTATGCAGGTGTCAATGCCAGTGATGTGAATTTTTCATCAGGGCGCTACTTCAGTGGCAATGCTAAAGACACAGTTTCAAGACTTCCTTTTGATGCTGGTTTCGAGGCTGTGGGCTTGGTTGCTGCCATAGGGGAGTCAGTCAATGACCTGAAAATTGGCACTCCTGTTGCAATTATGACTTTTGGAAGTTATGCTGAATTCACGATGGTAAACAATTCCTTGAGTTGAATCAACCTATATACTAAGTGATCATTTGGAAGTTTAAAGCTTTAGCTGTTGTGAACATTCAAGTGTAGGTCCATTCAAAACACATTCTTTATGTGCCTAGACCAGATCCAGAGGTTGTGGCTATGCTTACATCAGGACTGACAGCGTCTATTGCTTTAGAGAAGATGGCACAGATGGAATCAGGAAAGGTAGTTCTTGTTACTGCAGCTGCAGGTGGAACAGGACAGTTTGCAGTCCAGCTAGCCAAATTAGCCGGAAATAAGGTGGTTGCAACCTGCGGAGGTGAAAAAAAGGCTGCACTTTTGAAGGCATTGGGAGTTGATCGGGTCATCGACTATAAAGAGGAAGATATCAAAACTGTTTTGAAGAAGGAATTTCCGAAAGGCGTGGATATTATCTACGAGTCTGTTGGTGGAGAAATGTTTGATATATGCTTAAATGCTTTGGCTATATATGGCCGGCTTGTTGTAATTGGAATGATTTCTAAGTATCAAGGAGAGCATGGATGGCAGCCTTCAAAATATACTGGACTCTGTGAAAAGATTCTTGCGAAAAGCCAGACTGTGGCTGGTTTTTTTCTGGTCCAGTATGCTCACTTATGGCAACAACATTTGGAAAGGCTTTTTGATCTCTATGCTTCAGGGAAGCTCAAGGTTTCTGTAGATCAGAAGAAGTTTCTTGGCCTTGATTCTGTTACAGATGCCGTGGAGTATCTCCATTCTGGAAAAAGCCAAGGGAAGGTTGTTGTGTGCATCGATCCAACTTTCAATCAGCAACCATCAAAATTATAAGGGGCATTTTGTATATTGTGGCAGTAATGAGTTCACGTTGATTCCGTTTTGAAAGAGAGAGACTTTTCAATTTATTTATAGATGAAACATTTGTTGTTAAATTACATAACTGAAAAACTGTTGAATATCAGTATTCAATCAGACTTGAACAGAAATAAGTAAGAACTGATAGAATCTTGCTTATCCAAGTCATTGCCCAGAAATGTATTACCCCTTTCCCTGTTTCAATAAAATTGTGGCTTATGTTTTTGGTGAGAGAGATCTTT
>BMK_Unigene_056217
TCACAGGAGGATTTGCTAGTGGTATCTACTACATTCACTTCAGGGCCTTCTTTCATTACTTGAATTTTTAATTTATTTCTTCAATACCTATCTGATGATTGTCATCATACCCTTGTGCCACTGAAGCTGTAGTCATCTCAGAACCTATTTGACAATGGTATTTATTTATTTTAAGCGAGTTGATGCGGGGCTTCATTTATATCAACTCGAAGCAGCATCTGGGGGAATGATCTGATGCAAACTTTACACCATATTAGCATGTGAAGGTATTTGCACTTGATGGACCCGACTTTTGATGATCAAGGCCTGGTGGATAGGAATGCTCCATTGCCAGTGACCTCTGAAAAAATTTCATGGTTATACTATATTTGGGGGTGCTTCAATTTTGCAAACTCTTGATGACGATTAAGATAATCTAGGTGAGAAGGGGGGATGACTTGTATATCATGATCATGATCATTATCATCATTGAATCATTCCTATCTATTTGGGATGATTATTATCACATGCAAACCTTATATAAAACCCTTCCATGGGGTAATGCCGCACCCAGCCAACCACCACTACTCATGACTCATGAGGGAGTTTGAATGGTGGGTAGGTCCCGTCTACAAATGGGCCAGCGGTCAGTGGCTGTTCATTGGAGATTAGAAGACATAGGAAGAGGTGGTTGACATGACATTTGAAGGCCTCTCTCCCATGTATAATAGATTGAAATGAGGAGGTGGACAGGTTGGCCAAAGGCGGAGCGTCGCATCAATCTCTGCTGTTCAGGCATTGATTCCACGATTCCCTTCTGCAAGATGTTATCTGGCGTATCACTGCCTTTTCTCTCTGGACATTTTACTTTTGGAGCTTTAAGAAATCCTTTTGTTTTGGATTGGCTGTGCACTATAGTTCTTATACTGAATAGTTTTCCTTTTTAATAGTATCAATAATCATTAAAAAAAGAAAAACCAATGCAATATATTTGCCTGTCACTTTTTTTTTAATTACATTTACATGCCTAAGCTCCATTGAAGTGGTTATTTTTTAATTTTTTTAATTACATTTTTACATGCCTAAGTGCCTAAGCTCCATAGTCTTCAAAGGAATACCCTGTGGATAAAAATCCGCTTCATTTTTCAGTTTTACATTTATGAGCAGGTGCACTCAGAGTCATACTTGAA
>BMK_Unigene_056218
ATAGAGGCCTAATTTTTACTCTTGTCCTTGACCCTGAAAAATTTAAAACTGGCCGAACCGGCCCTGCAGGTGGAGTTCAGGTTGACTTTGCAGTTCTGAGTTAGGAGTTGCCACTTTCAATTGACCTAAGCTGCTATATAAGGCCATGGTAAAAATGCCATGTGTACGTCAAAATGTTAGATTTTCAAGCGTGGGCCTACTGATACTCGTCATATTTTCTTACAAGCAATGCGTGGCAGGAAGGGACTCTTCCAATCACCTTCCTTCCATAAAAGCTAGAGAAACCATTGACTTATTTTAGCAATGAATTGGGTCACCTACAATTAATACCACTCCATCTTTCTATCGTGACCATTGATAAATGGTTGTCACTTGCACCCAAGTCACTGCATCCGCATAAAGACACCTAACAAATAGTAATGTGCCCTGCAGAATAAAAAATAATAAGAAGAAGAATATGTATTTTATATACAAATGGGTTTTATATATGGGAACTTTCTCTCCAATGTAATTCAACCAATAGGTTGGCCCACATCATGCATTAGAATCCATAAAGAAGAATTTTTCCTTCTAGCTCCTTGTTTTTTTAGGTTTTCTGCCCTAATGGCAGGTGACTGGCTAATGGTAGCAGGGCCAGCCTATTGGTAGGAACCCCTCCACTAGAGATTACAATGTGATTTGAAAACTTTAATTTAATTAATAAGAGATAATTAAATTAAGGTCTAAAATACATCTCTAATTTTTAAGTTGTGATTTATAATTACTGTGTTTGATAAAAAAACTTAAAAAATTATTATTTGTTGAGGTAATTATTGGAGCCCACCTTTAGGAATATGGTAATTGGGGGTCATCTTCATACCCACCTTTTAAAATTTACAATATAGAACCTGCCGCCATTTGCATCATTTTAAAACTTTTATAAGGTCATCTTCATACAAAACACTTGTAAGTTCTACATTGTCCATTACAATCCGCGGTTGCTAAAAAATGT
>BMK_Unigene_056219
CCAAGCCTTTTCCCACTAGGTGGGTCACAATTTCTCAAAATCTATAAATATTTAAGATATAAAACTAAACATCTTGATGCTTATCATTAATCATGAATTGGAGGTCTGCAAAAGCGCAAGAAAACCAGACCCTATTTTTTTGGTCGTTTTCCACAAATTTCTCAAAATCTATAAAGATTTAAGATATGCAATTAAACCTCTGGGTTTCTTAGCACTATAAAGAAGACGGACAGCTTGAACTACCAATTAGGTGCACACCAAGTTTCCAAACAAAAAAAATTACGGCCGAACCCGTAACCTATGTGGCCGGAAATTTCTATTGCAACCTGTACCACCGCTTCTCATTTATGCATGTAAACTGTAACCATTTACCACCTCCTCAGATATGTAGATGAGAGGCTGGAAATAGCCTCGTTTACAAACCATTTTCACACCTCATTTACACATCACATTGGTAAATGAAAGCAAAAAAAAACATGATAATGTGCATCCATTACACATGTGATCATTTGCATACATAAATGACTGCAAAAAATGACCCCTAAATGAATGTATAACTTTATTGTTGTTAATTGCTGTTGTTACTTTACACAGAAGTTTCATGTACTATCTTCAAAACCTTAAGAAAATACTATATCCACCAATTATGACAAATTTGAATGTATCCCAAACTTCCGATCGTGACAACAATATCCTCATGGTGGCACAAATAGTATGCTCATTCTAATTACTTTTGACATGTGCATTGGGCAGGAGCTATTTTCGAATTTGCACACTGCTTCTGGAAAATGGTGGTTAGATTTCATGTTTCCATTCACACCCACCAATATGTGAAAACATAATATCTAAAATCCTCTTTTGCTGTTATTTTATCATTAGGGCTTAGTAGCAGTAGTATCACCATGGCTGCCGCTCTTGTAACTATTATTACTTACTATAAAGACAGAAGCTTAAAGAAATATATAGTTTTAGGTACCAATCTCTCCCCTCTTTTTCCTATGGTTGCATAAATAGAAGCATCTTATGGAGGTTTCAATGATTTATACACACCCACTTCATTAAAAAAAAAAACTCATTCAAAATACATTTATACCAGAGAGGTAATTAATAGAAACTGCCCAGCTGCCTCAATCAAAATTTCACAATCAGAATGCCTAACATGTTGGATATGTCATCTTTAAAAAAATGTTGAACCTGTTACCCAATAATGACCAGCTAGTGATCCTCAGATCAGATGTTCTCCCCCAAAATTTGCCAAAACTATAAAAGTACCTTCACAAGTGGATGTCGTGACAGTTCGGAAGAC
>BMK_Unigene_056220
TAAAAGTAGGACCGTCAACATGCTGAGTTAAGAGGTTTCATTGGCCCATCAGGCTTTTGGGCACATTGCTAGCCTGGACCAATTCACCCCCACTCTCAGGCACAGAATCATGCGCTACTGTGGTCTACGAAGGTTCCAAGACCTATTTATGTCTTGGTTTAAAAGCAGAGCCATTACCTAATCCATTACACAATTGTTTTAGCTTTATATTGTTACATAATGGCTTTGGGCACGGCCATTTTCAATTTTTATGTTTATTATATGAATAGATACTCCATTTTCCATTCTTGCCACTACATCATGTTCTAAGGTTTTGGCTATGTCTAAAACAACCTTGTGAGTGTTGAAATGGACATGTCTGTCTAATTAGGTGCTCTTATGCCACTATGGTTTGCTTTTGTGGTTAAAAAGTTCACTTTTAGAGTTGACGTGCATTTCATAACGTGGCTAACTCGGATGGTGCGTATATCGCTTTGTTCTGTCCCCTAAAACTAGGCTAATGGCTACGTTCATTCCTGTGGGATGGGCCTAGGTCTGAATTTCAGATTATGAATAAATGGGCCAGGCTTCAGCTGACGCTGGTCCAACTTCGACTTGGCCTATTGAGTATTGACACCCTTCTTAGGACATTTGTACCATGAGCATCCAGTCTTCTGCAGTGCTTACTTTTAATACAAGCATTTCAACATGAGTTTGCTTAGCCATTGATATGCTCGAAGTCTGTTACTCTGTCATGACTTTCAGATCCTTTGATAAATAATTGTTCTATTGCATGACAATTTAATTGTTACTAGCAGATAGCTGTCTTTGACAACTGAAACTCTAGTAATTGCTTGTAGTCAGGTTCGTTGTGCATCACAGC
>BMK_Unigene_056221
AAACTGGGTAGATTTATGGGGTAGCTTTCCCAACTTCCTGTCCATAACTTTCTCCCTCCCGGATGGATAAGGTGGGAGGAGCCCACTCCACTGGCCTTTGAAGTTTGAACACACAAAATCTACTCTCTTTCTCTCTTTATTCTCTACTACTAGTCATGGCCACAGCTGCTGCAACTACTTCAAGAACTCCATCTCTCCTCTCATGTCATTCAAAACTTCTCTCTGCAGCTCCAAATCCCACTAAGATCACATTCCAGACCCAGTCCCATCAGAACCGCTTCCTGAGAAGAGAATTCCTCAGTGGAATTGCACTAACACCCATTCTCTGGAATAGGCCACCGCTCTCAGAAGCTCGAGAGGTTGAAGTTGGTTCCTATCTTCCACCTTTGCAGTCGGATCCGTCGTTTGTGCTCTTCAAGGCCACACCGAAAGATACTCCCGCGCTTCGGGCTGGAAATGTGCAGCCCTACCAATTCATTCTCCCACCCACATGGAAACAGACCCGGATTGCCAACATCCTATCTGGGAACTACTGCCAACCCAAGTGTGCAGAGCCATGGGTGGAGGTGAAGTTCGAAGACGAAAAGCAAGGCAAAGTTCAGGTGGTAGCTTCTCCGCTGATACGCTTGACTAACAAACCCAATGCCAGCATTGAAGAAATCGGGAGCCCAGAGAGGGTGATCGCCTCCCTGGGCCCCTTCGTCACTGGAAACTCATATGATTCTGATGAGCTTATTCAAACTTCAGTCGACAAGCGTGGTGAACAAACGGTATCATGCTCTCTCATACTTTTCTTCCTGTTTATTTTCATGGAGTATGATTTGAAGTATCTTATGATTTTCTCTTGAAGTTGTAGAAAAGGATCCGCTACTTCAGAGTGTAATCAGTTTGGATGTATGCTTTGGTAAACAGTTACATGTTCTATATTGGACAGTGTCTTTCCAAATAACAAATCAATATCCATGATTAGCATCGATAATGATGTTAAGAGGTAGTTAATCAAGTCTGGATGAGAATTAAGGCCTCTTTGCCGACCACTTGATGGGGAAAAAATGGCAGAAGCCTCTATACATCAAATAGAACCCTGAAAATTCAGCTGAAACCTTGAACAGAGGCACTAAAACACATTTTTGATGAGCTTTAATTACGTCTGAAATTGAGTCAACAACCAACTCAACAAAATTAGAAGGATTCAGCTGTTTCTTTTGAAGTGCAACTGGTCTAGAAAGCCTAAATTTCCACCCAGATTCGATCTTGAGCTAAGGGCCTCCTTCACCACCTTCATATAGTCCACAAATATTCAGATAAATCAGTTAATTCTCCTTTGTGGTAAAAAGATGCAAATACATCTACTTACATGATGTTCTTGGTTCATGCAGTACTACACTTATGTGCTTGAAACTCCTTTTGCCTTGACGGGTTCGCACAATCTCGCAAAGGCAACTGCCAAAGGAAATACAGTCATCCTATTTATAGCAAGTGCCAACGATAAGCAGTGGGCAACATCTCAAGAAACTCTCCAAGCGATACTCGATTCCTTTCAAGTGTAGCAACTTTTCATATAAAAAGAATTCCATTGATTCATTTATGATCCACATTCATACACCAGTAAGGTTTGGCGTATGTCATGTCTATTATAGCACATGGTCTGCTGGTTAAAATTATCAGCTGAATGCTCTGGATGTAGATGTTAGCAGCCCTAAATTTCACTAGCAATTCAGTTACAGGTTTTCTCTTGAAGTCTGATATTGGAGTACTTATGCTAGTGGTTTTGAACAATCATATTGTATCAATGTATTGTATCAAAATTAACAATGAGACCACTTGCAACATGGCAATGTACCTTCGAATGTATCAGGTATGACATTTACAGTAAGAGCAAAACTTCCACTTTGGAGCCGGATATTTTTAAGAGAATGTTA
>BMK_Unigene_056222
CAACTGCCTCTCGTTCTATCAACTAAAAATACAAGTTCATAAAGTGAAAAGAGACATGAATCTAACAAACTTCCTAAGCCATTGACTCACAATAGTATCTTAGTTAAACATAAGCGCATTTAGACAAAATTCAATACAACTGTTAGTAAATGGAATTTGGAACTAGGCAGAGCACATTCACAAGCACAACAATGACTGGAATAATACAAATAAAAAAAATTAAAAAGTGAAAACTTTTTTATGTGCACAAGGGGTGTTACACATGGACTGATGGGAAAGTCACTTCATTTCAAGTGGCATTGAATCTAGATTGCTTTTATGTGTGAGCATGTAATTATCTAGAGTCCTAGTTTAGTAGTTTTGAATGAGGAAGAAGTTCGCCACGCAGTGTTAGACCTTGCAGGTGCTAAGGCTCCAGTCCCAGATGGGTTCCCACTGGCGTTTTATCAGCGCTTCTGGGCAATGATGAAAAAGGATATACTGGCCTTCATGGATGAATTCCATCAAAGGGGAAAGCTTCCAAAAGGCATGGGGGCTTCTTTTATCACTCTCATTCCGAAAAGGTCCAGGGAGATTGGTATTAAGGATTACAGACCCATTGGCCTTTTAGGCAGCACTTATAAATTCAAGCCAAAGTCCTAGCAGGGAGACTTCAGAAGGTTCTACCGAATATCATATCCAAAGAGCAAGGAGCTTTTGTCAAGGGGAGGCAGATCTTAGACGATATCCTGGTGGCAAACAAGTGTTCGCACTCAAGGCACAAAGATAGACTTTCGGGGCTTATCTGCAAGTTGGATTTAGAAAAAGCATTCGACGGAGTGGACTGGAAGTTTCTCCAATATATGCTTAGAAGAATGGGGTTTGGGATAAAATGAAGAAAGTGGACTCAAGAGTGTGTTTCATCTGCTTGGATCTCTATTATGATAAATGGCACTCCCAGGGGTTTCTTTCCGACTGAAAGGGGGCTCAGACAAGGTGACTTGCTCTCCCCTTTCCTTTTTCTTCTAATGGGAGAGGCTCTGGGCAAAATGATAAAGGGGGCAGTGAACGCGGGGCTATTTGAAGGATTCAAAGTGGCTAGAAATTCACGGGGAATCAGCCATCTGCAGTTTGCTCATGTTACCCTTATCTTTTGTGGAGACAACAAAGATCAGATAAGAAACGTTCAAGCTACTATGCTTTGCTTCGAAGCCGTGTCGGGTCTAAAAGTTAATTTCTCCAAGGGTGAGCTAATCGGTATACGTATGGAGAAGTCTAAGCTTCATAAGTATGCAGACATTTTGGGATGCAGGGTGGGGGATCTGTCGGCTTCTTATTTAGGATTGCCCTTGTGTGCGGGATCAGCTATTAAGACAATGTGGAATTCGGTGGTGGAAAGGGTGGAGAGAA
>BMK_Unigene_056223
GAGGGCAAATACGCAATATCGACCTGTGCAGCAGAGTATCCAGACATCAGCTACACAATCTGAGTTATTTAAAAAGGGTTTTATCTGGGAAATATAGAGATTCACTAGCTTATCAAGCATGTTTGCATCAAGATAGTAATAGACAAGGTTGTGCTTAGATTTAGGTGTCATGATATAAAAAGCTCCCACAAGCACACGAACACAAGCAGAGAAGAAATCCTAGTATCTCTCTCTTAAGGGCGCTTGCCAAGAACATGAAATTATCATATTAGTTCCATGCTGCATGCATCATGGCCTATTTGCTATTGTTACTGGGAAGAAATTCCCCCAACAATGGAGCAGTAAGAGTGCCCATGGGCCGGCCGGCCTGATCCTGAGCCTAGCCCGGCACTTCATCGGGCTAGATTTGGGCTCTATTTTTAAGCCTGAGTGGCTGTATTGGGAACTTTCTGGCCCAATCATCAAAAAAGTTGGGCCTGGCCTTATATGCATAAGGACACGGCCCGACATCATCCAACAAATGCGGGCACATATTTTGCAAGGGGTCAAGCCTGAGCCCGACTTTATGGCCCACGGGCTTTTGATCCAGGCCTGTATTTGAGGCCTAACAAATGGTCAAGGATTGAACAGATGGCCTGGCCCATGAACACCCCTAGGGAGCAGGGTGAACTGCAATGTCTGACATTTTGACCGGCTATATTCAGAAATAAAATATAGGGAAATGCGCATTCTCTTCTTCAGTCACCGGTCACAAATCACAGGTTATAGCAAATCTTGAGCGCTGATCTGCAAATACCAACATTTAG
>BMK_Unigene_056224
TCCATTTAAAAAAAAAAAAAAAAGACAAACAGACACACATGACTGTCTTAGAAACCCAATAGAATGTGATCAACTTTCCAGCCTGGTAGCTCATCTAGCAAGGGACATGAAAGTCCTCAATGAGGGAGGCAGGAGCATGGGATCAAGCCCTGGTGGATGCAAGGAGATGTCAGCTAGTGCATTCTGGAAAGGTAAAGGATAGTTTACTCGTTTGGGTTTACTTTCCAACTACCCACCCTGCCCACCAAGGGCAGGGCCAAAGGTGCCGCAGTCCATTAGGCGCTGA
>BMK_Unigene_056225
AAAAAAATTAAAAAAAAAAAAAGATCGCATTGGTAGAATTGCAATTAGGCCAAATAAATGGGATAAGGCTTGGATGGTTGTGAAGGTGATTAGTGATCTTAAAAATGCACAAAAGGACAGATGAGTGGAGCGACCAGTTTGATCGGTCAACCAGACCAAGTTTTGATTAAATCAAAAACTGGAATAGAAAAACATAATACGGTAAAAATATCATCATGATCATCAAAGCCTTGT
>BMK_Unigene_056226
AGAATCCATCTGATCAAGGCAACATCATTTTCCCTGTGAGTTTCAACAGCTTAGTCCTCATCCACAGCCAACCTGTTTCTCCCTCAGAACATATATATCAAAATATCAACCTTTTAATCTTCTGAATAAGATAATTTTGGCTTGGATTAGACTGAAAACCGCAAAACAGAATTCATGTAACTGGCCCGACGGGCCATAGTTGGGACAAGACTATCCTTCGATAATAAGGATGATATGAATTTTAGACCTAGAAAGGCCACTTGAAAGGGAATAAAAAAGAACGTGACTTGACAGTAAACATAACATCTGATCTTTAACCATAAATAAATTTAAAAAAAAAAAAAAAAAA
>BMK_Unigene_056227
GCACTCTCTCCCTCTCGCATTCCCTCCATACCTATCCCAAACTTATTTCCCTCCTTCCCTCGTTTTCTGTTCTCCCTCTTCTTTTTTTTTTTTTTTTTGGGTGGAAGCTAGCTTTAACCATGTTTAAAAATTAAAATAAGGTGATGGATGAGTCTTTATTTTCATCATTTTTCATAATCCTACTTTACTCTACTAAACTACTTTATTCAACCCGTTTTCATAAAGCTTGGTGGTCTATTACTCTCAGCTCCAAACTGGAGCTCAAATCTAGCTAATAGAAATATTGACTACTGAAATTTAGCCATAGAAAAGTTATCTATGTGGCTTTCAAATGAAAGCCACACACATGGGACATTTGGAAATCAAAGAATTAGACATATTAGCCATTTAATTTGGCATTTGACCGGACCCTTCTGGTTTTGGAGGCAAACCATTTGATGACCACGAGGGTATAGGCATTTCCTTACCAGTAAAAACTTTAAACTATGCCTCATCAGCATTGATAATTATTCCAAGGGTTTTTCTCAAAGAGTAGCCTAGCCTTAATGTCCCACTTGCCTGTATCCCAGTCATGGGTCAAAATAGGTCCACTACCAATTCACAAAGGTTAGTTGGACTGACGGGGTAGGATTCATGACAGTTGGAACCGTTGGACCCTGCAGGCCAACCCAATAATTGCATTATAATGGCTTAGCCAACTAGGATATATAGTTCTCCACTTCTCCTTATCTTCATGCTCATGTTAGAATTGATATAATGACAAAATAGGAAAAGTGACAGGCTCACACTAACCTTCATGAAAATGGCTTCTGCACT
>BMK_Unigene_056228
TAACATTACACTGAACACAATTACATCATCAAAAAAGATCTCAAAAGGCAAAACAGTTGTGCAAGCTTACATATGGTCCATTTATATCATGAAAGTCTTCCCAAAATATTCCACAGAAATGTCCAAACTTACATTGAACCCATATACATCATCAAAGAACCAAAAAAATTAATAATATTGTTCAAGCTTTTGCTGAACAAATTTACATCATCAAAGAATCCAAAAAACTATATATGACTGTGCAAACTTTTGTTCAACCCATTTACATCATGAAAGACCCCAAAAAGTTACACAACACCGTGCAAACTTTTGTTGAACCCGTTTACATCTTCAAAGACCACAAGAAGTTACATATAACTGTCTCCAGTACTTTTGATGTTGAACCTATTTACATCATCAAAGACCCCAAAAAGTTAAATATAATTGTCTCCACTTTTGTTGAACCCATTTACATCATCAAAGATGCAAAAAAGTTACATATAACTGTACAAACTAATGTTCAACCCATTTACATCATCAGAGGCCCCAAAAAATAATATAAATATGACTGTTTATTTTTTTGTCGAACCCTTTTTATTCATCAAAGACCCAAAAAAGTAACATGTGACATTATTAAAAAAAAAAAAACTCCAAATGCAGCATCTTGAACCTCTCCTCGTAGGCACACTAATGTCCTATTAATCACTTGTAATGAAACAATAATTGGAGACAAGTCACATTCAAAGACATTTATTGATGGAAAATCAATGAAAACAACACCAAATCATCAATTGAGGAAAAATTGAAACAGAGAACACGTCAAACAGAAAAGTTCACATGCATCATCAGGCCGCCCCAGCTGCATGTAATAAAAAATCAAGCAAGTCCAAGTAACAACGCTTCTCTTTGGCATTTCATCAAACACCTGGGTGGCAGAAACAACATTACCTATTTTTATGTATAAATTAATAAGACTATTCGATAAGAACATATTTCTATACAATCCATTATTTACAAAATGTAAGTGGAGGTCTTTGGAATCAGAGAAAATAGTATACTAATCGAATATGTTCTTATCCTAAATCCTTAAAACCCCAAAAATCCTACCTTGATTTCCATCTCTATCCATGTATTAGAGAATTCCAAAAGCATGTAAATGGAAAAAAAACAATCAAAAGCATGAGATTTTAACTTGAGATTTTTGGAGAGAACAATTAGCAGAGAACCCTCCCTCCATTTCTACAGGCAGAGTGGGCGGATCATGTAAGACGACACACTCGATCCCCTTTACAATTGCAGTCGAGTTTTTGCATGTGATAGTGGTGAGGAACGTATTCAATGGAATAGTGGAGCACGCACGGGGCAAGAAGGTTCTGGCAGAGATCGCCAGATCCGATCTTTTCCCCAAACGAAACCCATGACATCATAGTCTGCTTCGACGAGATCTGCTGCCAGTTGAAGACGATTCGGCTGAAGGCGGAGATGGTTAGATGGAGAGGGAGTAACGTCCTAGTCGTCGCTGGAAATGATTTAAGTGTGGTGGAGGCATGGAGACCAACCAGCAAGGTGATGGAGTTTTACCGTGGTTTCTAAAAGGGGAAATCACCAGAGCCAAGTTGAGGACGACCAAAAGGAGGACTGCGAAAAAAAACAATAG
>BMK_Unigene_056229
GGTATAGGAAAAGGTATATTTAAAATTCCTTTATTTAATTTATATTATTTGCAAATTGTTCAATGTGGAGCAAATAACCAATTTATTTAAAGAAAACTTTCTTTTGAAAAACTCCTTATGAATTTTTAAAATTTTATCCACATGAGATCAAATTTTCTAATACAGTATTGGAGTTGGTTGGTTGGTGGCCATGTACAAAACTGCTTTTGACATGTTAAACAAGTTGGTGTTTTATTGTTATTTTTGTTTCATTTTTCACTAAAATTTTGTTGTACTGTTCTTTTGTTGGGTCATTGTTCTAGATCTCTCTACTTTTCCTTTTCTTCATCATTACACTACACAAGTAGGTTTCTTTTAATAGTTTCCAAACTTGCCTTATCTATAACCCGTAGGGGTTGGCCTGAGTGATCAAGACTACGGTTCCTCCCTCTTTCGGAGTTAGAGTTATTGATATGGACCCCCGATTCCCTCCTCTTCACGAACCGAAGGTTGAGTTCACTTGTGCTACCCCTAGGGGCCATAGGGGTTTTACCCGGCTTCTTTCTTGGGCCGAAGGGAATAGTCCAAACCAAAGGATTGGAAACCCTCCGTTAGCCCAAAAAAGAAAAACCCTCGACTTATCCATATGAAATGTGAGAAATATATGAAGTGTTCAAATATCTTTGAAAACAACTCCAACGACGTCCTAACCATTAGTGCTGGCTATAAATTACCTTTCGGATCGTCTTGCATAAATTGATCCATGTTGTGATCATATTGTATAGCTATTAGATAATAGATCTGATATTATCACACAGAAAATCCTCCATTGATGGTGGGACGTACCATCATATCCTCAACTTGGAGTTGGACTGAACTGAATAGGGAAGTGATTTTCTGCTGTCCCAAGTTCCAGTTCGATGAGTTCATTTCCTTACTTCCACAGTACAACGGAATTAAATGTTTTGTGTAAAAGGAATTTATTAAACATTTTAATCACCCACCAACTCGTAGTATCTCTTTATCATAATTACACTGTAGAAGTTGTTCCACCCTTAAATAAAGGCATTTATTTCCTTCTGTTCTACTCGACGTCACTACTAAAAAAATGGCTTGTGTCGTTTTTTGGTGTGTGGGTATGTGGAAAACCGACACAACAAATTTTTTGTGTCGGTTTGAGTTCTATTTGTATTAGGATCAGATTTGTTGTGTCATTTCATTGGAAAGAGACACAATAGAGTTTTGAATTGTATCGGTTTTATTCAATCCGACACTACAACACAAGCTGTTGTGTCGGTTGAGTTAAAATTTGAGTGTGATATTTTATATACTTCATTAGACCGACACATCAAAATTCATCATAATTTCGCACTGCAGTGAAAAATTTCAAGTGTGCCAAATTAATTTCGCGCCAAATTAAATAAACTCAAACACTACGTCAAAAACATCAAAGCTCGACACCTAAGGGCTTGGCATACCGACGGATATGGATTGTCATTTATTTTTCGACGGATGAATAAGACTACCGACGGCCCAAAACCATCAGAAACGTGAAATGAAAAGAAACAAAAACCAAAAGACCCACCCAGCATTTCATTCGCGCACCCCAGCCCCCCCTCTGTCTCTCTTCTTCTTCACTCTCCCTCTCCCTTCGCCAGGCCCAT
>BMK_Unigene_056230
CTCTCTCTCTCTCTCTCTCCCGCCTTTTTTTGAACAAGAGGCAAACCACATGGTGTATGGTCTCCTCCCTCTCAATCTCAAAACCTCCATTTCCCTCCTCAAGCAATGCAAAACCCTCAAAACCCTCAAATCCATCCATGCCTCCATCTTCAGATCCCACCTCCACCTCAATCTCTTCCTCTCCACCAACCTCATCTCCCAATACTCCTCCCTAAACCACATGCATTACGCTTTCGCCGTCTTCTCCGCAGCCCCGTCCCCCGACGTCTTCCTCTGGAATGTCCTCATTCGTGGCTTTGTCGACACCGGCCACCCCCACCGCGCCATCTCCCTCTATCACCAAATGCGTGAGGCCGGTGTCCAACCCGACAACTTCACCTTCCCATTTGTCCTCAAGGCATGTGCGGGCCTCGGAGATGTAGAAGAAGGGGAGAGAGTTCATTCTGATGCTGCCGAGTTCGGGTGTGAATCCAATGTTTTCGTAGGCAATTCTCTCGTGTCCATGTATGGGAAGTGTGGGCGGGTTGAGGCCGCACAACGGGTGTTTGATAAAATGCTCGCTAGAAATGTGGTTTCTTGGAGTGCGATGGTCGGTGCATTTGTGCAGAATGGCTGTTTCGGAGAAGCGATGGGGTTGTTTTGGCGGATGGTGGAGGAGAGAGTGAGGCCCAATAGAGTCACTATCTTGAATTTGGTTCCGGGTGTTTGTCGAATGAGCGAGGCGGATGAGATTTACCGTGTTGTTTTGGAGAATGGGCTTGATTCGGACATATGCATTCAGAATGCTTTGATGGTCATGTACTCAAAATGTGGGAGCGTTGATCTTGCACGGGGTTTCTTTGATAAGATCAATCAGAAGGATTTGGTGTCTTGGAGTTCAATGATTGAAGCCTATGCTCGGGCAGATATGCCCATGGAGGCTTTGGAGCTCTTCCAACAGATGAAGATACAAAGGATTTGCCCTGACTATGTTACTGTTCTTAGCGTAATCAGTGCATGCTTGAACTTAGCTTCCATTAGGCAAGCTCGCTTCATTCATTGTTTCATAGTTCGGAGCTTGTTTGAAGGCCAATCGGTGGTAGAAACTGCCATGATTGATCTCTACATGAAATGTGGGAGCACAGAATATGCTCGTCGAATTTTCGATCGAATGCATGAGCAGAACTTGATTTCATGGAGCACCATGATAGCTGGATACGGGATGCATGGGCAGGGGAAAGATGCCCTGGAAATATTTGATCGTTTCAAGTGTTCAATGAAACCAGACCACATCACATTTGTTTCACTCTTGTCAGCATGTAGCCATGCCGGTTTGATTGCTGAAGGTTGGCAGTGCTTTAATTCTATGACCAGAGAATTCGGCATTCTACCAAGAACTGAACACTATGCATGTATGGTGGATCTGTTGGGCCGTGCAGGTCACCTGAAAGAAGCTCAAGAGTTCATCCAGAGCATGCCAATAAAGCCGGATTCTGGTGTATGGGGGGCTTTACTTGGTGCTTGTAGAATCCATTCAAATGTTAAGCTTGCAGAATTTGCAGCAAAATCATTACTCGAATTAGACCCAGAGAACTCTGGTCGATACGTATTGTTATCAAACATTTATAGGTCCTTGGGTAAAACTGAAGAAGCCAATAGAGTTCGAGGTTTGATGAAGCAGAGAGGGGTAAAGAAAAGTGCCGGTCTTACATTTATAGAAGTGAAGAATAAGCTTTATAAGTTCACAGTGGGCGATCGGTCTAATCCACAATCAGATTTGATCTATAGAGAGCTGGAGGTATTGATGGAAAGGATTAGAGAAGCAGGCTACATACCCGATACTAATTGCGTGTTATATGATGTGGATGAGGAAATGAAAGAGAAGATGCTGTACCTGCATAGTGAGAAGCTTGCCATTGTATTTGGGCTCTTGAATTCAGGGCCTGAAACTGCAATAAGAATCATGAAGAACCTCAGGGTTTGTGGGGATTGTCACACTGCTACAAAGTTCATCTCTGCGGTTACAGGAAGGGAGATTGTAGTTAGGGATGCTCACAGGTTTCACCATTTCAGTAGAGGGATATGTTCTTGTGGAGATTATTGGTG
>BMK_Unigene_056231
GAAAAGCGTGAAATATATGATCAAAATGGAGAGGATGCACTAAGAATGTGCAGAGGTGGTGGCAGACGAGACCCAGCTGATCTCTACCGGTTAACCTTTGGAGCTTTTAGTCAGGTTGGAGTGGGTGGATTGTTACGCCGTAGTAGAAGGAATGTGATTCATCCTCTGAAGGTATCTTTGAAGGAACTGTACAATGGCGCATCAAAAAAGCTTTCGATTTCTATAAATGTCATGTGCTCCAAATGCAAGGGCACGGGTTCAAAATCTGGTGCTTCCATTAAGTGTAATGGCTGTCAGGGCTCTGGAAGGACAGCCTCAACACCATTTTGCCAAATTTGCAAACAATGCTATGGGTCCGGGGAGACCATCAGTGACCACTGCACACTGTGCAATGGTGAGAAAGTAGTCCAAGAGAAGCAAGGCTACTGCGTTGTAGTGGAGAAGGGGATGACGAATCGTGACGAGATAATGTTCCCCAGAGAAGTGGACTGGGATAAATTTATCGGGGATCGTGTCACTTTTGTCCTGCAAGAAGAGGAGCATCCCGTATTACAAAGAGAGGGGGATGACCTAATTTTTAAGCACACCCTCTCGCTGAATGAAGCACTCCGGGGCTTCGAATTTGTGCTAAGCCATCTCGATAATCCGGAGTTAAAGACTAGACTAGACCCACTCCTGGAGAAATTAATAAGCAAGGTAAGCTTGTTTCATTTTAGTTTTTATCGAGTCTAGTTGCTTTAATTTTGCTTTAGGACATTGGTATTGTGTTGCTGTGTGATGATTCTCTTGTGGGTGTTCTCAGGTTAGGTCAAGGTAATAAATGAGGAGGGTATGCCAGTTTACCAGCGGCCCTACATGAAGGGAAAACTCTACATCCACTTCTCGGTGTATTTCTCCCTGCCTCCAGAACTGTACAAGGATTTAAAGTATGCCTTGCCTCGAAGGACATCCGTGCTAACGGACATTGAGCTAGCCAAATGAAGAAGGTGAGGATATGCATGGGAGGGCCCACCATTGAGAGTGTTCTAACCCATCCTTGGGTAATTTGATGCTCGACTCTTTTTTTTCTTGATATATATAGAAAGGGAAGCAAACAATTGAGTCTACTGATGAATACAGGAGTTTTGTTTTGGACTTAAAGTATATTGATGCTCCAGGAGTTTTGGACTCTTTTATTTCTTGGTATATCTCCACATATGTGTATATCAATAGAAAGGAAAGCAAACAATTGAGTTTGCAGTGTTAACAGCGTTTCCTAATAAATACAGGAGTTTTGGGTTTTATTTCCGTGTGACTTAACTTTTGTGGCATACAGGGCCGGCTGAGCCATAAGGCCAAGAAAGCAATTGC
>BMK_Unigene_056232
GTATTGCACTGAAATGATTTCATAGTATCTGTGATACAAATTGCCTGTAGTGTGGTTCTGACAATGCATTAAACCTCCTATCTTTTTCTCTCTTTCCCCTTTAATCATTCATTCTTTATACCAAAACTTTATCCCTCGCGCGCCTATGGCACATTTCAACTACACTAGTTGGATTTGTACCCCACACAGAGGATACTACGATCTGGGTCCCACTGCCTCAAACAGATAAGATTTTGGGGGATACGTGCCTCCCAGGTCGTCCACCTGATTAGTAACTTGCAATGCTGTAGCAAAAATATGATCAGTGAACATGAGCCTCTATTGTCAAAATTCTAGGATGGAAGATACTATTCAAAACCATTTTTTAAGGATCATTCAGCTCCACACCGAAGGTATGATCGTAATGCTAGTCTTGTGCACATCAAAGTTTTGTGGTACGAATGAGAACCTGTAAAATTTGTGTGGCTCGGCTCATCCATCTTAAGCATGGCATAATAAGAGCATCTGATCTGTGCTTCTCATTTATGGGCTTTTTTCTGTATGGATTTCAGCAGGAAACTCTTGGTTTTAAAGAAATCTCTCTGCCTTGTATCCAGTGGAGGGGATGAGTTAATTGATGGGGTTCTTTACCCTGTTCATATTTTCTGTTTTCTATCTTACTCTCTTACGTTAAGGGTGGGTGTTGGCAAGTCTGGTTTTTTTCTTGTCTTGGTTATCCGGCAGGGCATTTGTTCTATTGTGCTGTAGTTTTAGTTGACAGGAGTGGAGGAGGAAGACGGGCTTTTTGCTTCGCTGAAAAACAGAGGATGTTTTTAATCAAGGGTCAGGATCTTTGAAGAAGAGGCCCCATTTTGATCTTAACCTTCTTAGAAATCATATATTTAGTTAAAGCAACGGTCATAAGGGGGGGAAACCTTTAAATTTGGATGGCTTGCAACAGCTGATTGCCATATGTTTTTTCACCAATGCATCCATAAATCAGCCTATTATTGCTTTGTGGGATAGAAATAGGTTGAAATGCACCTCTTTTTCCTTAAAACTGAGAATGCAGGTACTTTTTGGTTAGGCATTTCATTGAAGAATGTGATTTTTTCTCTTGTGAGTGCTTATTGCACTGACATGTTTTCAATAGTATCTGTGATGCAAATTGGCTAGAAAAGAGGGTATTTTGACTGAAATCCCATAAACTCAAAACGATTTTGGCACTTCAATCAAAAACCATATTGATGAAAATAATTTCAAGATATTTCACTAAATACATCTTTTGCATTACCTTCCTAACTTGAATCAAAACTCTTAACTATATGTTTAGCAAACACTATGAATATGTAAATAAACTGGTAATCTCTTTAATTAAGTTCCAAAAAGTAACTTCCTAAACAAAACTGTTTGTACCCACCTTAAGTTTTTAGTTACATGGGTAACTCTCTAGCAAACATCACAAAAAAGTTCATTGTCTTGGTCCACATTTTTTTGTGCAGAAATTTCGTGGTGAATACTAATAAATCATTTCTACTTTTTTTTTTCTTGAAACAAATGGAAAACTAAACTGATCTGCTTGATGATAAAATGATATTTTTTCTCTTTTGAATGGTTACTTTCATTAAA
>BMK_Unigene_056233
AGCAATTGTCTTGTCCTGCATCCTAGAAAGAACCACAGATGTTTCAAAGACAGTCTAGACACAGGGGCGGGGGGATAACGAATATGGAAAATAAAGACAGACGCAGTACAAGCCCAAGAAGATGAAGATTTAAGGCCTTTCGCTACAAAATATATATATATAATTGAGTATTAAATGCAATAAGCTATTATTATGCCATACATAGGAGTTCGATCCACCACCAATGGAGGCCCCAAATACAAACCCACATTGGAAAATACTATCCACTCTTAGACCTTCTTCTAAACTTTCACAAGCCATGACTGTAAAGCTTGAAATTAGAATCTACCAATCTGGAAAAGTTCACATCTCCAAGGATGGTGGAAAACATAATCCTGATCCATCCAGGCATGTGATAAAATGATTTTCCAGCACAAGGCCTATTATAGTTTTGATAGTCTAATTTCAAAGATAAAAAAGAACCAGGAATAATTGAAGAAATGAGTACTATATTGGAGAGAAATGGTAATGGTTTGAGTATGAACTTTTCCATCTTTTCTGAAGAGATATAGACTTTAGTAAGTTTCGTGTATGAAATTGATAATGCTACTGATGGACCCTCTTTAATATATGTTATCCTTTGTAGGATTTTGAAGAGTTGAAAGATTGAATGACCAGCGGGACAACTTCGTGTGTGGGTACAAGAAAGTGAAAGGAGAGAGAATAGAGGGAGAGATGATAGAGACAGAGAGGAGAGGGATGAGAGAGAAAGATGGGAGGGGGGGGGGGATGACAGAGAGAAGTTAGGGGGAGAGTCGAAAAGATGGGGAGGGGTGGAGAGGAGAAATGGGAGAGATATTTTAGGGAGTTAACGAAGAGTGTGCTTGTTCCAAGGATAAAAATGATTTTTAATTCTTCCACACTTTTCATTCCCGATGTTATGATATTCTGGAGAAATATTCCATGGAAACAACAAATAAAATGCAACCAAACATATTCTCATGATTTTCATTCCATGGAAACGAAGAAATGTTCACACATAATGATACCAAAAACAGGCCCTTGATTTCCCAATTGCAGTTGGATTACACCAAAGATCCCACTTTTGAGCCCCTTATTTATTCACCTCAATTATGGACACAGTAACAGCAGATATCCAAGTTGCAGTTTCTTTTATGTTATTTTTATTATAAAAAAAAAAAAAAAA
>BMK_Unigene_056234
ATCATGCTAAATAGAAGTTTCCTGCACAATAAGTATTAGAGATTTACAGTAGGAAACAGATATCCAAGAAAGATTGACCCCAGGTCCACAATATGCCATACAGCGTACATTGAAGTTCAATTACTTGATGGAAAGTTTAAGTTTAAATTGGAAAGGAATTGAATCTACATAAATGTGCAGTGCAAATGAAACTCACCACGCACCAGTACTTGCAGGCAGTTGCACTTATATCATTTAGATCATCCTCTATTATTATTTTTATTTAATATTACTTTTCTCAATAATAATTATCAGACAGAAAACCTGACAGAAGGAAAATAACATTACCCCCTTCCATAGCATCCATATGAAATAACCCATTTCTGCCTCATATTGATGGTTTAGATCCTATTCTTCAGAAAGTTCATACCACAAGAGCAATAAATCAGACGTAAGGAACCCCCTACAGCTAGAGGTTCATGCTAGGGAGAGATCCAAAAATAAAGTAGAATTTCTTTGTGGGATTTGATTTCACCGAAAAATTATCTATTATCTTATTTTTGCATCAGCATTCAATGAATTAACTTAGAGGAAAAAAAATAATCAGCACATGCTCTTCTGCAAGATGTGTTACCTCAAGGAGATGACTTCATTAAATGTAACAGGGAGAGTGCGATAATAAAGAAAAGGGGCAAGATAGAAAAATGCAGCCTAATGAAAATCAACAAGTTGTTGCACTGAATCCGCAAGGAACAAAAAACCATGCGACGGAATGAATGTCATGATATATTTCTAAAGGCAGCATAAGTCACGACGAATGTATCTCATTTTGACCATGTACATCCTATTCCCCAGAATGTTCAGACTCATAAATGCAATAAACTGGACTTAAAGAACCCACTGCATTTGGAGGTTTCATGCCAGGGACAGATCCAAGGATAAAGCAGCACTTCTTTGTGGAGTTGATTTCACCCAAAATTTTCCTAATCTTAATTTTTTAACATCATTCAATGCAAATACTTAAAGAAACAATATCAACCATGCCCCTCTGTACAGATGTATTACCTTAAGGAGATGACTATATTAAACAGGGAGATTCAGATTACAACAATAAACAAAAGAAAGGGGCAAGACAACAGAAATATGCAGCATATATAAATTCAGTAAGTTGTAGCACTTTGGAGATGCAAAGGATGAAAAACAGGTCACAGAATGAATGTCACGATATGTTTCTAAAGGCCTCGTAAGGCATGATGATGAACCCAGCCAAAATGTGAGAGCTTCAACTTCAAAGATGCTGTCATTCAATTTAAACTATAGAAAGAAAACAGATACCAATTCATCCCAGGGCCAAATTGTCAATCCTTTAGATACGCAAAACTGCAAGGATTCATATCTAAACAATCTTGATACCTGATACAACTTGGTATCTTTAAGATACGATTTAAATAGTATCCGGTTGCATTAATTTCAATGTTTCTAAGCTTCTGCCAGTTGAATCCCCTGCCACCAAAAGATCTGTTGCCTGAAGTTGACATGTAACGTCACTAAGTGATGCAGATCACTTCATGCTAATTCTAAATGCCATTTTGATTCCCCCAAAAAAATAAAAAATAAAAAATTACAGGCATCCAAAAGATAGGATTCTTATAGATCTAAATGGGAAGAAAGACCCAAACGCCAGGAAACCAGACGATATACAAGAACAAGATGAAAACAACCCGGGTGAAAAAAAAAATTGGAACTGTAACCCCCTCTTCCACCTCGAAATCGTCTTATGCTCAACCATCAATGTTAAACACCGATCTGAAAGAAAGGAATAAAAACAATGGGGAAAAACATACAAAAGATAGGATTTTTATAGATCTAAATGGAAAAAAAATACTAACCGAGATGCAAAGAAACCCAGATTAAAAAAAAAATGAATCTTTGACCCCTCCTCTTCCACCTTGAAGCTATCCTCGGCCGACCGATCTTGGACCCCTTCCTTCCACCTAGAAATCGTCTACTCCTCAAACCTATTGGAATTCTGATGGTGCGGAAGAGTACTGACGAGGGGAGCCATCGGCTTTGCAGAAAAAGGAGACTACGAAGAGTTTGGGAATCGAAGGCGAGGATAGTTGAGAGGGACACGTTTCTA
>BMK_Unigene_056235
TCAGTGTTCCAAACAAAAAGCTGAAGAAAGATAATAGTTACTCCCATAATAGAAAAGTTAAAATCATCCAGCATGACATGTTTGTAAAATTGGCTAACAGACAATCCTACAATTTACCAAGAGTAGGGAAGCAATTTGAAAGTTTAAATCAAGCAAGAAAAGGAATTTGAGGAGCATCAAGTAAACGTAGTGCAGGTGAGGTAATGGACAACATATTTGGAAAATAAGAAACATCTGGGAGGATAATAGATAAAAATGCTGACAGAAATAACTCCTAGAAATGATTCAAATGGGAAACAAATGCAACCATGGTTTTAAAAGTGCAACTATGGTTTTTGGCAATATAGCAACTAGGAATGTAAATGGGGGTCGGGTATGGTACAGATTTGTGGTGGACCTGGACCTCAATAGAGTATATAATTGGACCCATGTCCGACTCCAACAGATCCAACAGGACCTGGAAACGATTCAAGACCTGCATGCAACCCTATATATAGGAAATAACAGAAAGGAAAATTGAACCTGTGACCATTCAATTGCAGGGTGAAGCCTCCAACAACTGCGTTACGCTCTTTTGCAACTAAATTTTTGTATAAAATAATAACATGATGCTCACTAATATGTATTTTTCTACATAAAAAATTTAAGGGTAACATGACTTGAACCCCCAACCTGGTAGTTGCAACAAGCATCTTCTGAATCTGCTACGGGTTATTCTCAAGTAAGCAGATATAATATATTTTTATAATTCGTAGTATAAGTGGAACCTATCCTCCCACTTGGACAATTAATGAAAAAAATGCTGAGGAAAGAGGAAAAAGTTGATATCGTCTCCATCAATCTAAAGAAACCCTATGGCAGAGTACTTAGGGAAAAGTTGATATGGTCTCTATCAATCCAAGGAGCTTTAGCTGCTCCCGAGGCCCACTGAATTGCACAAAAGGAGTCTCCTTCAATGATCAAGTTGTGTAGGTTCGAGCACTTTGCTTCTCTAAGGCCAGTCCTAATAGATATTGAGATAGATGTGGTAAGACTAGGAAACATAGAATTAGAGAAGAGTGCATTTGGCAGCATTTAGGTTTAGAATCAATAGGTGATAAATTAAGAGAGACTTGTTTGACATGCCTAATGTAGGCTAGCGACAACACCATTGAGGAAAAGTTTTCTATGCTGGTTGATGGCCCACTAAGTAGAAGGGCTTGACTGAAGAGGACATGGATGGAAGTAATAAGGATAGATCTGAAGAAGTGCAATCAATCCAAGAATTTGGCTAAAGATAGATCAGAATGGAGAAATAAAATTTATGTAGCCGACCCCAACATGGTTG
>BMK_Unigene_056236
GAAATGATTCCATCAAGTTTGTAAAGTTTGAGAAAGATCATAAAAATTGCAATTAAGGGAAAGTAGCTCGTTCAAGTTATATGTAAGATCCCATACTCAAAAAAGTAATCAAATCTGTTCCAATTATTTTCAGTATATACACAAGTTCACTAGCAGAGAATTAGGCAAGGCCACTGCTAAACCGAGCTAAAAGTACTAATCAATCGGTCGTACCTCAGTATAAAATTATATCAAGAATTTGATGATCGCTGAATATATCCAGGTGACTAAATCTTTTCACATCAATCCCCAACTTGCATTTTTTTTTATTAGTGCTTCAAATGATTGCATTAAATAATTACTATCATATTCCAGTGTGTTTGCTGAATATATCCAGGG
>BMK_Unigene_056237
TGATGGGCCTACAACAGATCAGTGCTTGCATCCATTTTATCCATATCTAGGCATCATAGCTTAGGTGTGGTCATGTATGACCACCTAGAAGCTAAAAGTAGAAAGTGTGTTGGTGCACTTGGACATGTGGTCTCCTATATGTGATTATGTAAGACCCACCTTAAGTGGTGTCTAATGCCTTCCATATGTGTTATCGAACCCTTGAAATGTTTGTTGTTACTCTTTGATTTCATTAAGTCAATTTTAGTACCTCTAAGAAATGTTGTTTAAGTCCTGTTTGATTGGAATGTGTAGCCTATTCATCAAAAAGTGCTGTTGCAAAATGGTATTTAGTATGTTTTTTATTGGAGATTTTCATTCTAAGAAAATGGGGTTGCTGTTGAAATTACAAGTTTAGCTTGGGATTTACTCCGTATGTCAATAACTTTTGAAGTAGGGAAACTTGATGGGTTACTTATAGATATCCACCCTTTAACAAGGATTCCATAGTCAGACATTTTCTTTCTCCTGTTATTATTTAATAATTTTCTTGCTTTTAGAAACTTCTCTGTCCTGCTCATCAAGTAGACCTTACAACAATATCTGTTTGACTGGTTTCATTAAGTGTGTTTATCCTTCATCTTTCAGTAGCTGTTGCAGCTTCAATCTGAGTGAACCCAGATTAACTGTTTGGGCTTAAATGGAGACCTTTCTTTTGGGTGTGTGGTTTTTCTTTTTTTCTTTTGGTGGGAGTTGTTGTTTGGGAAATGGTAAACAGAGACATCTCAATTTACATTTTTCTACCTTAACTGCTGCCATAGTCTGATCACATCACTTACATTGTATACAACACTTTTTAAAATTCCTGTAAATCTGAGTTTTGATTGCAAACTGGGCCCGATATTCTCTGTTTATGTCATATTCATGACAACATTTCCTGTTTATTGTTTGGATGATATCATAGATACAGTCTCTTGCATTAATCTTCATATTTTTATTCCCATGGCTACAATGGAGGTGATCAAAATGCTTTAGGTTGGCCTTTGATTGCATTCTCTTCTCCGGTAATTGTTATAGATTCAAACGAAGCAGAATTTTGGGTGATTAGGAAAGCATTTAGGATCTTCAAGGCTTACTGTTTGGGCACGCTCATTGTGGAGATTGATGCCTTCTCTGTTATTAGTTGGATTAATGATAAGGGAGTCCAAGTGTTACTTGATCCACCCTCCGCACGGGATGTTGAAATTTAATGTGGATCATGTGGCAATGGGTAAACCAGGCAAGGCTGGTATCGCTGGGGTTTTGCATAATGATAGGGGGAGGTGGTGTGCTCATTCTCTAAACATGTAGGGGTTAGGCATTCTAATGAAGCTGAGGTGTTGGTGATTCTAGAGGCCTCGAGAATCTTCCATCCGTCCTTTCAAGAGAGCTTGGTCATGGATGTCACTCTATCCGTGATTTTGTGGTTCTGTTTGGCAAGAAAAAGCTGTGGAGGCTTCTTTCTCCTTTAATGAGATCAAGGCTCTGGCTTCCAATCTTATTGTGATCTTTTTCCATGAGGTTAGGTCCACCAATGATTTTGCAGATGCCTTAGCTAAGCAGGGAGAAATCCTCCTTGGGAGGTGTTTCTTTAGCATTGTTGTGTTGTAGGGTGTAAGGCTTTTATAACCATCTCCCCTTGAGGGGGTTGTTCCATGGTTCTTTCTTAATAAAAA
>BMK_Unigene_056238
AATTTATTAATTTGAATTTATTATTATGAATCCATGTAATTAAAATAAATGTGTTTTAATATTTTATAAGTAATGAATTTATTTTTGAATGTTGTTGAAATGAAAAAAAATATGACCATCCCAAGTTTCCGTTTTGAGTCGTCAATTCTTTTTTTCATTGGACAATTTTGAGTTCGAGTCATGAATTTTCTAATCTTGATAAGGGGCAACCTATTGATTCAAGAGTTCTCAAAGTAACTATCGTAACATGTAATTTTGTTTGGATGGATATTACTTCAAAAGTGCATCGGCCTATCACTGGATTGATCACGTCATACTTGACTCTTTGTATTTTTATATTAGTATAAGTAGTAGATGTGATGCACCTAGTGGTTGGAATAAGTCCCAATAAGGGAGTAAAATCCTGTCCCAAGTATTAAACAATGGGACACCAGCTTTGAGCGGTTTGGAATATTTTTGGAGTGGCCGCACTCATGGATTTATTCTAATGGATTAGAGAGTTGTCTGTTGTTTGGAACTGATCGTTGTCCTCCTTGGCCGTATCATTTTTTCCCATATCGACACTTTGCCCCGGATCCTCTCAGTGAGCAGAATGGAAAAGGGACTTGAAGTGTGGAAAGTGGCTACCCATGGACCCCAACGGCTCAAAATCAACTCCTTCCACTTCAGTTGATGTGCTCAAATTTTACTCCAAGGGGTTCCATTGATAACATTGAGCATATAATTAAAAATATGATTATTAATGCATAAAACCAATCATTTATATAAGATTATAGTGATCATATTGCTCAATCTAGTTGTTCCACGTCCCCAAGGGATTGGCCGAGTGGTCAGGACCACGGGTCCTCCCTCTTT
>BMK_Unigene_056239
TGGGGGTCGGCGATGGGGCTGGTGAGGTTTAGGACGGTGGATTTTCGGCGGGGCTGGGATTTGTGGAATTTGGGTTTCGAGAAGATGTGGGTATCGAGTGGGGTTTATTAGGATAACGATGAAGGGACCGGGCGGTTGGGGATCCGATTGGGGACAGGTTGGGGTATTGGAAAAGGATTTGGTTTTTCAATGAGATATTCTGTGGATTGGGAAGTAGGGGTTCGGGAGATGTGGGTTTTGGGGGAAAAATTGGTTTAGGGTTTCGGAAATTAGGTACTGAGGATTTTGGGGGTTTGCTGAAGTTGGGTGGTGAGAGAGGGTTTCGGAGGGTGGAGACTGGATCTGTTTGAGTTCGGTTGTGATGGTGGAAGTGGTTGGGTTCGGTTGTGATGGTGGAGGTGGGTTGACTGTGTGCGATGGAGCAGGGGTTTTTGGGTTTTGGGCTCGGACGTGGATGGGAGGTTTTCGGTAGGATGGGTGATGATTGTGGTATACTGGTGGATGGATGGATGGAGTTAGGTGCTGGGTTGGACGTGAGATGGGAGGGATTTGCGAATTGGGAGTGGATGCTGTGAGGCAGGGTGATGATGATGCTCGGTGGGGTAATAATGGATGGACAAAAATTAGGGAGATGGGATACGGTTTTACCTCAAATCGGCGATCTCAACCGG
>BMK_Unigene_056240
GAGGCTAACCAGTGATGGAATGAAATCTTTAAATTTATAAGAAAGAATTAAGTGAATGTTGGTTTTGAGTTACAATGATCATGAAACAAGAAGATATTTACAGGCATAACAATCAAAGTGCCTTCATTATAATTTTGCCAGTTGCTCCAATCCCCTTTGCTGCAACTTTTACTATGGCTCGATGCCTGTATAACGCTGCCAGAGCAATTCCCCATGTCGACAAGGCATAGATGAGTTTCCCAGCCTCCCAAACTTTTTTCATCTTATTCCAGCTGTTCATGCCGCCTAAGGCTTTCGCTACAGTCTTTTGCAGTTCTTCTGGTTTCATGTTCTTAGACCCTGGATTGGAGAGAATGCATCTGGCCAGAAAATTGGCAACACCCTCCACTACGTGATCCTCACTAACAATCACATAACTTTCACTATCAATTCCACTCCATTCTTCCTTGTTACTTGGAACCATTTCTTCCGTGACCCACACCCACCAACTAGGTTCCTCAGGATCCACATTGACCATGTATTCAACCAAATGCAAATCTGGCCCTGTGGCTTCTTTGAAAGGAAAATTGCTGTTTGGTGTGACAGTTGATGGCTGATTTATAGATTCAAGTTGAGTCAAGAAGCTTGAAGAATCCACAGTAGCTATAAGACGCTGGTATAGATCAGGAGGGCAATCTTTGGACAGAGCGGAGGATTGGGCTAGGGTTTGGAGGAGGTTGAGATTCTTCTGCAATTGGGTTCGGAGGCGTTGGTTCTCCGCTTCCAGAGAAGAGATCTCTCCCTCCGATGAGAGGCCGTGGCCGTCGCCGGCACGGTGATGGCGGTGGTGGTCCATGGCCGTCCATGCGGCGTCGGCCACCTCCAACACCGTCTCCACCACCTCCAACGAATGCCCAATTCCATGCCCATGCCCCACCATCTCGATCGATCTCGATCGATCGAGATTTTGGGAGATTTCAGAAACCCTAGCTTCTTCTTCTGCAGAAAACCAAAGGATTCTTGATCTAAATTTTAGAAACCCTAAAAGCTTCTTTATTTTCCCTCCTCTCTCTCAAAATTTGAGAAATTATAGATTCTCTTGTATGGAATGGAATCTCT
>BMK_Unigene_056241
TCTTCTCTCCAAATGGATTGTGACGATCTACTTTTAAGACACAAAGAAATAGATGAGTAAATATAAATCTCTCCAGTGTCTATATAATACATAACTACAAGCGAAAGTTTAACGAGACATTCATTATGTGAAGTTTGCAATATATTTTGCATAAGAGTTCTCTCTCTTTTTGTGGTTATGCACCTATAATTTTTGGAAGTTGAGAAGCTACGTTTGTTACTATACAGACGAACGAAAATCAGCCCGCTGATGCTCCGAAAGTTCTCCTATATAATCAACAATACCATATATCAGAAGGAATTCGTGCTGGAGAGGAGTTCGGTCGCCTCAGGTGTATTCCAACAAACCCGGACGCAGCAATATGGGGGCTTACAAAAAAACAAAAGGAGTACGTGAGGGCGACAGGTCTCCATCATTTGGCAGATATAAGCCGTATAGTCATAGATCACGCGTTAATAACGGCATTGGTAGAGAGGTGGCGTCCTGAAACGAACACTTTCCATTTTCCATCCGGTGAAGCAACCGTTACGTTGGAAGACGTTGCTTATATATACGGCCTACCCATTGATGGAGACCGAGTAACAGGTCGAACTTTCCCAGGGATGCTAGTGCAATCAGTATGTCAAGAGTTGCTCGGTATTACTCCTCAAAAGAAGGTTGATTACGTCGGTCAGACATTGAAATTTAAGTGGTTAGAAAACAATTTCAAGGCTGAAGAACTGGAGAAGAAGAAGAAGAAAAAAAATACAAGCAATATGAGATTCAGGCTACACGGGCCTACCTATTCTTCTTGGTGTCTGGTCAACTTGTTTGTCAAACATCTGGAGCTAGCGGACCTGCTTATGTTCTTGAATTGTTTAAATATTTTAAGCCTTACGCATGGGGACCGGCTTGTCTTGCGAATCTTTATAGGATGTTGGCAAACGCTACTCGATGGAATCGGGAGAATATAGATGTAGGAGAGGAAGGGAAGAAGGAACAAGGAGAGGAGGAAGGACACCAACTTCGGACACCCACTGGGCTTTTCAGTTGTTACAGCTCTGGGCCTATACGAGGATGTCAATCGGGCGGTGTCCTAAACCGGCAGATAGTTGGAAGAAGGATATACAATTTCTATTGTTTAATACCTGGCGGAAGAGGCTTGATGAACACCCAGCTCTTGCAACAGTGAAAGAAGTTAGAAAACAATTGAACAATCTGAATACTGATGGGTTCAATTGGACACCCTATCATGGTTATGAGAAAAAGCTTGAAGAGAAGGTACGGAATGTTGATCGTGCTCTATTCTCGTCATCCACCGTCCTTGTCTATTATTGGATCGTGGAACGACACAATACGTTGTGTGTTATGAAACAGTTTGGCTTCAAACAGTTAGTGGCACCGCCATTCAATATGCCATTCGTCAGACGAGAACGAACATGGTATGTTGTTGTTGATTATAGCATGCAAGTGGACGAAGAGGTAGAGTCATTATGGACTATTAGAACATAACTGGTTTTAAAAGGGGAGAAGTGTAAAGATAAAGTCCATTCCGAGGAGTATTTGTCGTGGTATGGTGAAAACTCGCTATTGTATATTGAGAGGTCAGCTTAGATGGAGCATGCGGATGCAGGCCAGCCGGAGGAGATCGCCAAATCAGCGGAGCTCACCATCCCACAGAAGCATGTATGTCTCAAAAGTGTGCCTTTAAGTTACTGCATGAAACAATGTTTTACGTAATTTTTCCTGCGATTATAACATTTGCTTTGCTGGTAGGATTTTATAAATAACTATTGGGTGCGTTTCGTTTTTAGGCAGAGGATCTGGTGGGTCTTTTAGAGCGCTCTTGTAATAGAGCGGAGCGCCGGAAAGTGTCTATTGATAAGCTCACCGCATCA
>BMK_Unigene_056242
TTTTTTAAAAAAAGAAAACTTGCAACTGATATACACTAGTCAAGAGAGAAAAGATCCTCAAACATACAATCTTCTTCATAAAGCAACTGAATACACCTAGAATTAATGCCTATTACAATAAAACTTGCATTAACCAAAATTTACAGCATTACATAATATAGAGAACTGGAAAAAAATCCACCTGCTTTTATTGAAGTCTACAATCAGAGAACCATGTTACTCCCGCAGGGTTATGGATACTGCTAGTGCTATCAATGTACTTGAGTGATGTTATGTCATCAAAAGAAAGGAGTGCGACAAACGAAGAATTATAATCGTCTGCGACTGCAATAATCCTGCCACATTTCCTCTGCAATCCTATCCCGTAGTACATCAGCAGCATTTGGCGCTTGCATTTCATCAAAAACCTGTGCCTCTATAAGAGGGATGGGATGATAAGAAGCCTCAGAATCATACTCCGCATACAGCCAATCTTCACCACCAGTTTCAATGCGGAGGAAATTGTGTAAAGTGCAAGCAACAAGGACCATTTTGATTTGTGAATCAATTGGGTAAAGAGGTGCCGCCTTCAATATTTGAAATCTCTTCTTCAACATGCCAAATGTGCGTTCAATTACATTTCGCAAGGATGAATGTCGAAGGTTGAAGAGCTCTTTCTCATTTCGTGGAGCTTCACGTCCACGAGCAAATTCCTTTAGATGATAACGAATGCCCCGATATGGACAAATTAATCCCGGCATGTTTGCATAATTCAGATCGGCCAAATAGTATTTACCTTCAGGGATTTCAAAGCCACTGTCCAGTGCTGCTTGTAAGACCATTGAATTCGTTGCTGAGCCTTCCCATCCAGCAAGAACATATAAAAATCGTAAATCAAATGAGCATGCAGCCATTATATTCTGGGAAAGAAACCCTTGATTATTTTGATAAGGTGGATGGTTTTCTGTGTCAACAGTTACAGGAATATGTGTACCGCCAATTGCTCCAAGACAATCCTTGAAATAAGGAAAGAACCGTCGATCATGAATTACTGGAGGAGTGGTCAATGGAGGAAGATGAATATAATGAGGTGAAAGTTCAGTTAATGCATTAAGCACATTGTTGAAGTGACGACTAACCGTTTCCCCTGAATGTTGGAAACGCTTTTGAACTTGACGATTGCTCACATTTTGGCCAATAGTGAACAAAAACATCATCAGTTGCTCATCAACATTGACACCAGCAGTGTTTTGCAGGAGACCCTCTTCTCGAACAATGTCGCAAAGCTTTCTGAAGACCGACAATTCCATGCGACAAACCTCCCGACAACGGGTTGGATGATGACCTTGAAGTACCTCTTTCACATAGGAAGCACCACTAACAGATGAAGTACGGCGAGGCTTCTTCCTCATGTATGTCATATAATATGCACCAGCACCAAGCGCCGCTACCAAGTTCAAGGCAATTTGCATCCTCAATAGTGAATTCAGCTCAGGGTCCGGCATGATGTTATGTGAACTAAACTCCATACCATCAAAAAGCCCTCATTGAAACATTTAATCAAGCTCAAAATTTTCAAAAATATGAAGAAAACAAGCATGAAAAGATAATTTAAAGACAACTGATAAAGTTCAGAATGGTTATGATTCATTATGGCTAGCACTATTTGATATTAACTAGTTAGTGAAACATTGGTGGGTACTAAACTAATGCCAACCCTACAATTAGTTCAATTCAATCATGTTGGTAAAATACAGAAATGATATTTATAAGAAAAAAAATACTAATAAAATCCAGGTTACAAACATAATCATTTGGATCCCTGTAACCAAATTTGATGTAAATTAAGATCCAATTTAAGGCAATAGTCAGGTTGCTCCGGATATTCTCAACCACAGCCAGATCGACTAAACTTAAATTTTCCCTGAACCCAAATCAGTTTGATTAAATTCAGCAGTAACAAGTAAATTCCTGTAAACTGTAATTCCTACAGAATCTATTCAAGAGACTTACTCAGGAGTCCAAATATATTAGGCACAGTTGACAAGTCACTCAAGATATCCTTGCAGAGAACATTCAATTCAACCATTAGCTGTTCGTTAATTGCACTTTTAGACTTTAGTAGCCAGCAGTCTAGATCAATCTTCAAATCTTGCGAAGGATCCTAGACAAGTACAGAAATCAGCACTAAAGATGGTCTTTAGTGCTAGATCTGCACTCCTAGGTTTCTGTTGTGGGGGGGGGGGGGGGGGGGTGTTGTTTTTGTGGGGGGGGGGGGGGTGCTCTTGGGG
>BMK_Unigene_056243
AAAAAAAAAAAAAAAAACACATTGTTTTCCAACATTATATGATATTCTGGATTTTGTAGATATTTGTTCAAATTTTTCTGGAGTCATCGTTATTATCATCATCAAAGTCTTGTCCCGACTATGTTGAAGTTAGCAAAAAACAAGTTGAAATATCAAAATTTTTATAAAATACAATCATAATCATGACTTATGAGCTATCTATTACTATTAGTATTAAATTTAAGAAACTAAAGCTTGTTCTCATCACTCAATCAAGTAAGTTGTGAATTTCAAGAGCATCAAGATAGCATATTACATTATGATAATATGATAATGCACAAAGCAAATAGAAATTTATGGTTTACCTGAAATGAGGGGAGGGACTGAATGCATAGCTTAATTCCAAGTGGAGTGGCACCCAAGTTCGATATCATATCATCGGTATGTATTATAATAATATAATCCGAACTCCTATGCTGCACTACTATACCCATGGCCATGTTGATATTGTGGTTGAGATGGAAAGATCCCTTGATCAGATGATGAGCTCTCCTCAGTAGTTTGAGATGATGACTGAGGGGCCACTTGAAATTCATAAAATTGGTGAGGGATAAAAATGCATTTGGAAGGAGGAAGAAAGAAGTAGAAGATGAGAA
>BMK_Unigene_056244
ATGCCATAGTAATAAACTAGAAGCTGCAAAGCATAGTGAAAAGGTAAAAAGTGAAAAGATTTTATAGCAGCTGAGCCATTAAACAGACACCATAAGGGTTCTAAAAACAGAGATATCATGTTCAAGATGTCATGGGTAGACTTTCAAGTTACCAGATTCCTAAGATCTCAAAAAAATGCAATGCCTTTTCCCCAATTCATGACTTTGAAGCAACTCTTCCACTCTTAAGTGTTGTGGTCCCCAAGGACATGCACACTAACCCAGACCGGAAAAATCGCCAGCCCTGTAGTGGTCCGTTAGACTGAGAACCATGCTAATCAGAAGATTGTAACCATATAATTTGCCTATAATATTTGGAAATGCTAACAATTTCTTTATGGCATACTTAATTGATGGTCAAAAAGGGACGAGTAGGATAATTCTATAAGTTTAAATTTTGAGGCCATGCTCAATCCATAATGGGACCGACAAAATAAATGGTCTGCATCACCAACCATTTCACCAAGTGTAAGGTGGATGAGCTGTCACTAATTTACGAGTCATGATAGATTCATGCGGTCATTCAGTTATTTCAAACTTTCAACGTAAGAATATATCATTAAGTTTTTTTTATTTTTTATTGATAAGGCCAAGATTTCTTTATATCGTTAAGGTTTATTAATTCAATACTCATTTCTCTTTTTTTTCTGTTGGAAAGCTTACGAGTTTGCCTATAAAATTCTCGAGTAATGCTACCATTCAAAAAAAAAACTCTCGAGTAATACTGCTTGAAATATTCCCGTGATGGTTGTGGAGGGAATGGATGGTTGGCTACATGCCCTGTTCATTAATATAATTTCAACCGAGAGCCATTAAAATTAGGTTCATGGTAGTATGGGCATTTTCATTTATGGACTTTGACCTCTAATAAGATGCAAGACAAAGTCCATAAATGAAAATGC
>BMK_Unigene_056245
TTTGGCTGCATCCTGTTTTTCGCGTAGTCAATGTATTTCTTATGAAACTTGATGGTTATAAACACTATTCATCAAAGGAACAATTGTTATATGGTTGTTGAGAAATACCAGTGTTAAGACTCAAGGCCGTCCATAGTCGAGGATGGACTGGTCCTCCTTGTGCAAGAACAAAATTGGAATATATTTTCTGATATCTTTTCATTAATCGGCTCTTACAAAATAGCCAGGGGCTGATTACATATGTAGATGCAAATTCAAAATGATTACTTTAATCAAGGAAAGATTATTGCTAGCTTGAAAAGAAATTCTACTGATAACTCCTACTCAATCTTGCCACCTAATGGATAGGACCAGGCTGACAACTCCTGCCTTAATCTTTATCTCTTCATTCAAACTCAGACTCAACCTATTCTGCATTAGGCCCACTCAATAATGGGCCGCATTGTGGACTTGTCCCATGACTCAACTCGTGTAGTGTAGTTGGACCGATTGCTTCTCACATTCTGTCCCCCTTTGAAACTAACCTTTCCTGAAGGGCAAAATCTGGAAAACACTAGTGTAGTAGTTGTGGATCCTCCCATGTTGCATCTTTAGTCGATAGATTGGCCCAAGGAACAATACCTCATGGATCAAACACCAAATGGACTAGGACAAGTTGCTTCAGTAATTGCAGTAGTATCGCATCATCCCTCTCATCATACACTTTACTTTGATTGGGTCTGTTGCCACACCAACTCATGAGACAATGTGACCCAGACATTCTATTTCTCACTTCGACTGATGCCGATAATTGCATGAGTAGCCCAAGCATTTGCTGCTGCTATATGTGCTCGAATGATGGCTAGTATGATGAGGGCACAAGGCTCACCCTGGAGGTGATGGTGATGATCGTCTGAATTGAATTCCAAGGTGAGATTTTGAAAATCCCATACGATCGGTCCCCTTTTTGCAACCATTGGATGCATAGGACCACATCCAATCCTTTTAATGAAAGTAAATACATGTCAGACCTAAATTCATAGCCTTAGATGTTAATTTCAAAGTCAATGCATTTAGCCTAGCATCAAGTCTATTGCCATGTACTACCAGAACATCAAATGAGGAAGATCGATGCATGGGCCAATCAAGCAAGTGAGCCAACCTACTGATTCTTGATTTTCATTTCATTTAAATTATTCAATTTATTTTAATTTCCACAGCATTATTGTGACAACAACCACCATAAATTTAAAATAACCCAAACATTATCTCCTGCCAGTATTACCTCAATTCCTACATTTGCAGCACATCAATACATAGACAGAGGGAGATGGACATTTTCCAATAACTGCATTTACAACATTGATAAATACACACAGAGAGAGAGAGCTTACATTTGGTAACAATTCCAGATAGTAGATCTCTTGGTGT
>BMK_Unigene_056246
CATCCATGTCCTCTTTGGCCAACCCATTTTTCTTGAAGGACTATCAACTTGCATCACTAAAATACTTCTATCGTGTGATTTTATGTAGACAATTGATTGCAATTTTGCATATCTAGCTTATATTTTAGGTAGCATATAGTATAACTTCGGTATTGTTTAATTGTAATCATTCTTTTATAAAGAAAAGAAAATAGCATGACATACTGTCACTCTCTGCATGGATCAGAAAGTATCAAGTTTCCAAAAATATTATAGCTATTATTCTGTGAAACACACAAAAATTATTTGTTTCTATGTTTTAGAAATTTCTTTCTTACCTAAGATTCAAAGGCCTGTTTTCTGCCAATTTAACTCTGGATGATGCAAATAATGGTTTTAGCCTCCAGAATATTGGCTTAAATGTTTTTTTTTTAATAGTAAATATTAGCTTAAATGTTTGGATGCAACCATGAAAATCTGGAGGGAACGCTTTAAAAGATGGTTTGCAGACCTTGTTTCTTGTATCTCATCTTTCGTTAGTTCTTTGTACCCTAAAAATTGAAAGGAGATTAAAGAAGAAAAGCATCGAATTTGAAGGTTTTGGCTGATTTTTCTTCTAAGCCAACTCGATGTAACATCCTATACCTATCCGAAATTGAACATGCAGGAAAGGCCTGCAGAGTCAAACTAGTTCTGCCAGGTTCCCCACGCTGCATGAAGTGTGGTAACATTACTTCATTGCCATTTTCTTCTCTACCGTGAGAGAAGCATGCGCGTGGGCATGGTGGGCCTCAACTTTTTCTTCCCTACCATGACAAGAGTGTGTGCGTTTCCCAGTGGACTGGTTGGAATATTCCATTATATAGTGTCAAATTGAATGAAAGTTGAAAACACCATGATCTGACAATTTAATGGTGGGCTTCACTTTAGTCAGTTGGGCCTCAACAAGCGGGTCATGCTATCCAATAATCCCTAACAGACTGTGATCTGATCATTTGCATCTATATGTTGTATTTTTTGCTGTTACTATATCCTACTAATACTTTACCTTTTTTCTCCCTGTTTTTAGGACATAATTCTAAGTTATTCCTAATTTCTGAGATGTGCGCAAACATCCACTGCAGGAGCTATACTCTCTATATCTTGATTTTGATTGAATAATTATTTTTCCTTTTTTGTTCTGTTTTCAGGAAAGATTTCTAAGTTACTCCTGA
>BMK_Unigene_056247
GTGATAACATTACGTAATCTGTATTTGTAATAATTGTCCACATCCTTCAGAAAAATCACTTGAGGCAACTCACAAAGGAAGAAGCAGAAGAAACATATGTGAGTGAGCAATTGAAAATTATTAGAAGAAATTCGTCAGCAGATGTGGCTATTACAACAGAAAGTTTAGGCACTTGGAAATATCCATCGAAGCAATAAGCCCCCCCAGTGCAAGTAGATACTTTTACATTTCAATCAAATATTAGTCAGGAAAAAAATGAAAACTACTAAAATCAATGAGTCATCACTTCCCACTTCTGAAGTGACAATGTTTCTTTTTACATATCATCCAAAACATGTTGGCATCCATCATGAGCATTCAATCTGCACAAAAGAATCTCCATTCTGCAACATCATGAGATTTTCATCTCATAGGACCCCTCACCTCTGTCCTTGAAAACCAGGGGATGGAAGGAGGCGGATTATAGCAAGACCAACTGCAGAAATGGAGACGAGGGTACCTATACAGTACTTTATCACGTCATACTTTGCCGCTTCCAGATGTGCTCTTAGTGCGTGGATTTCCCTATCCAGCTTGTTGGTTAGGTTGGAGGTTTCTGCACTCTGATTGGCTAGTTCATCACGTATTCGTCTGCATTCAACAGTTCAAATAAAAAGAATAGCTGAAATCATATTATACATGCATGGCTAAAGGGCTGTGTTTGCGGCTCCTCGCCATTTTGGGAGGGAAAGTTTTTTCCTGAATTTTTTGGGAAATCTTACTCCATGAAAATTTAGGTAAAATTTTAGAAAGGATTTTTTATAACTCCTACAATGGTGAGAAGGAAAACACAGCTACTTGCTACAGAAATGAGCTTCATTAAATTGAATTCAGAGAATAGATTTTTCCCCCTTTTATCTTGTTGCTTCCCTAACAGAAGTCTTTCTATTGGAGCAGGGATCAAACCCTGGTCACACGCGCGGGGGCATTTATAGAAGTTTTCCTTACCCTTTTTCAAGATTAAGATCCAAGCGCTGTCCTGCGGTAACTTTGTCAATCTCGTATCTCAATTCACTACGCATCTTTTCTATATCAGTACGGAGTTTTTCAGTTTCACGTTGCAACAAGGAAAAATGGTTTTCCTGGGAGCTTTGTACATGAGATTTGAATTTGCCAATAGTGGAGTCTTGACCCATCTCCATTTTCTGCATTTCTGCTTTGGAAACGAACGACTGAGCTACATTTTCCAAGCTATCATTCAAAACTTCTATAATGGCAGCAGTAATCGCCTCAGCTTGTTTCGAAGGAACCCCCTCCTTTTCCAATCTCCTAACCAGCGCCAACGTATCAACGAGAAAAGCTCGCTTTCCATTCGTTTTCACAAGCTGCGAAAAGTGCCTGCAATCAGACCTATTACTATATCGTAAGCTCGGAAATAGCGAACCAGACAATCTCATGGAAGAAGAATCAGGCACCACCATCACCCGATCTAACATCGTCGTCGAATATTGATTGCTGCTACTTTTCGATGCACTCCAAGAAACCATCGAATCCGTCCCCAAACCCATTACACGTATCACTCGATTCCTCGCTGCGAGAGCCATTCAATTCGATTTGATACGATTCGAAATCGCAATAGAGAAGGAAGATTGTATTGGATTCTTCTATCTGGAAACCTAAATCAAAATCTGAGATGATGCACTGCTACTTGTCCTCGATCTGGAGACCTGAAATAGGTTTTAAAAAAAAAAAAGTGTTAGACGCGTTTTGGAATCTGATTACGAGGACCAAATCACAGGTCGTAGGGAAGAATAAGGTCAAGGGTGTTTGTTTCTACCGGGTAAAATGCGTTAGGAATGTGATTTCTTGGAAGTTGGATCGAGGTTTTTCGTCTTTGTGATGGATAGGGTTTCAAATAGCTTCATTGCGTTATATTATTCTGGTCAATTGAATTGGTC
>BMK_Unigene_056248
GTATCTCCATCGTTCGTTCTCAGGTTTGAGCTTCTGATCTGTGTAATCTAGCCTCTCTTTTTTTTTTTTTAAATCCATTTGAGTGTCTTGTTTGGGTTTTTACTTTTTAGTGATTGCTAGGATCTGGTGAGTGATGGGTTGGGATTTGTTGTTTGTATTTCTATTGATGGAGTTTGGAGAAATCGAGCCGTTTGTTGATAAAACAATGCAATTGTAAGATCTTCAACATGGGGTTCGGCTGAAATTGGAAGATGAAGACACATGTTATAACCAACGGTCTTGATTTAGTAGTAGTAGGACACAAGTCTGTTTGTGGGTGTGTTTGATTCGTGTATTTTTGGGGCTTTGGGCCGTCTACATTGGGATCCAACATATAAAGGGACTAGATCGATTGGTGGGGTTGCCCAATGTTTTGTGGGACCATATGATAGATTGTGTGATCGCACCGAAAGCTTGATACACAACACAACCACTCTAGTGATGTTGATGTTCCTTGAGAATGGAAAAGATGAGACATTTCTAATGTTTTTATTTCTATTTCAAAGCCATGAAATAGAAGAAATTTATGTTCTGTTTTGAAGTTGGGATAGACCCCAACATCCAATAATGAACATGATTTTCCTGCATAGCAGGATTATGATAATAAAGCCATCTTGGTGTGCCCCACAAACTCTCCCATTTTCAAAGAATTGGTTGTGGGTTCCTGCTTTTAAATCTGTAGAGAGGATCCCTGTTCTTTTCTAAAAGATCTTGAAATGAATGTACAATTTTTGACACATTGGTTGTCTGGTCTTGGTGGCTTTTGATCCCAAAGGAGAAACATTTCACCATCATCTTCATTTTAGTCTTATCCTATGAAGGGGAGTCATTTTTTAGTTTTTAATTTGCCTTTTATTTATAATGTAGGGTTTGGTCAACTTCTATGGAAGCCGGCAATTTGGAGAGA
>BMK_Unigene_056249
TTCTCTCTCGTTCTGTCCTTTTTTCTTCTTTGGGCTTCTTTTGATTAAGCTCGGCTTTTGATCCTGAACCCGAGTGAATGACCATATCCACGGGTTTTCCATTTGGGGATGGAGAGTAAGACTGCTTCTATAATCTTTCTTCTTCTTCTTCGTACTGGGTTCCAGTGAAATTTTATCTGGGTTTCTTTGATTTTGGGTTTTTTTAGCATCAATTCTTGTTTCTCTGTGTCTGTTTCTTGTGATCTCCATGTATGTGTCTCTGCATTCTTGGGTTACTTTTACGATGTTTTGAATGTGATGTATGATGATTGATTTTGAGGGCCTGAGGCATTCACGTATGTGAAATACATGCAGATGGGAAGAAGGTTTTGAGGAGGGGGCCTGTGGAACCTTCCCGTAACCGACCTGCTTACACCCCTACTCTTTCCTATCATATCTTCACCTAAATCAATTGTCCGTGAAAGGGGCTGGAAAGTGTACCAGTGGAAACTATGATATAGCCATGATATCATGATTCAGGGTGCATCTCAGACCAGCTGGACCCTGTATTGATCAAAGCCAAATCCAGCCTACATTGCACATGCAAGCAGAATGAAAAGAGTAAGGTTTGCAGACCATGACACTGTTCACGAAGTACGATGCAAACAAGATGCTTCTTCAAGTCCTGGTGAAAGAAACCTTTGTCCAAGTGCTGACAGCCCAAAAACTTCTGAGTACAAATATTATAAAAAGTTACTCAGAGATTCTGGCTCCAGTTTTTGTTATCCATCTGATAAACCAGACAAACACTTGAAGAAATTTGAAGCAAGTATCTGTAAAGCAAAGATGAATAACATGGTCAGAGACAAGTTTCAGGTTAGCAGGTCACCGTCACCCATTGGAAAGGTTGTTACTCCTATTCAACTGAATACCCTTTTACCAGCGAAAGCCTCAAGGAACTCTGAAAGTCGCGAGCTCCAATACAAGTATGGAGAAACCTTTCCAACAAAGAGACAAAAACTGCTTCAGTCAGCTGCTGAGATCTTGTCTCTGGAAGTTGATGAGCTTTATTCAAAGAGGTTAGCCACATTTTCATTAACGAGCTCATTTAGATTTTTTTCCAGGCTTGTTATTGTGGGTTTGACAAGAAACTTGCTCAGATCTGATTTGCTTTCAGAGTTCCTTCTGCGTCTTGGCATCAAAAGCGACAAAAAACGCGTATGCTCTTTTGCATTTTATTAACTATAAATTGTTGCTCCATAAGATGGTATTTTGAAGTCATAGAATAAACCTGTATCTTTGGGCCTTGAGTATGTGCAATTGTAGCCTACATTTTCCTGTTCTTGATGATTTTGATTGGATTTTCCTCACCATAAATGGACCATTAGCCAAAAATCATTCTGATGAGAATATCCTAATCCTTCCATCAATTGCCTGCAAATAGATGGTTAAAATAAATAAAGCAGTGGTCTGTGCTTGAAGGAAACCAATTATTGGATGCATAGAATTTTCCAACCTGGGATTTATCTTTGGCACGTTCTATCTACCATGCACCCATCAAATAAATGTTTGGTCTACGGGGCCTTTCGGAAACTCTAGTCTAATTAATGAGAGCTAGATTAAGGTCTAACATCAAAGCTCTAATTTACAATTAGTCTCTTTGGTAAAATTATAAAAAGCTCTTATTTCATGGGGTAATTGGGGCCGACCTTTAGGTATACAGGTAATTGGAGCCTATCTTTGGGAATTGTGGTAATTGGGGCGCGCCTTTTACAAATTACGATGTAGAACCCACCACCTGTCATTTGGAAAATTTTATGAGGTCTTTTGTACAAAACACTTGTAAAATTTGCATTGTCCACCTCCATCCACTTTAGCTTATTTTCTTAGAGGCAAAATCTCTAATATGTAAATAAGCTTTAAAAATAGAAAATGCAATAAGAGGTTTATTACATGCGCCAATATGTAAATAAGTGCTACATCGTAAAATAAGAGCTTTTTAGAGTTTCCAAATGCCCCCTTCATATACATACTCGAAGGCTCAACATTGCCTTGAGCATTCTTTAGTTGTGCATCATATACTTACCTAACTAATGCATGTTCGCCTATCTGTTAATTATGTTTTCTCTTAATCATCCACTAACAACTCCCTAATCTGTTTATGGTTGAATGAAAAATAATGCTGTGTCAGAGCAACGCCGTACCTAGATCAAGGTGGATGGAGTTAAAGGTCAAATCTCCGTTAGTTTCTTCTCCTAAATTGGATATGCCGAAACTATCTCAGATTCCAAGATTAAACCTGCCATCTTCCACTCTACAGCATGTGGACAACAGTTTACCTGATTTTTGGAGTGATGAAGAAAACAAGAGAATTCATTCTTGGGATGGTGCTGCTGGAAACACTTATGAAACATGTGTGCAGCCCAAGAGAAGCCAATCTGATTGTGTGCTGTATGGTGGAAGTACTAGCCAAGACACTCATAGGAAATCAACTAGTGGTTTTGATTTGAGTACAGAGTTCTCGTTTATTAGAAATGGACCTTATACACTGGATCACATGTCATCTGAATTAGATTGTATGGCAAGCAAAAGCTTGCCTTCTGGTTGGCATTCCCTAGAGCTGTCACATGTACCCAGTAATGAATCAAGTTTCAGAGAGCTGAGAAGGACAGATGATTATAAACATGAATGTGCACTTAGAAGAGAGTGGTGTCCTAGACAATTACTGGGCTGGGACGACATCAACTTGGGTAGTGAGTGTGAGTCAGATGATATATTCAGTGGTATGGAAATGACCTTGAGACCTGATACCATGCAGCCAATTTCCTCAGGAGATGATCATCAATGGAGTAGTAATGATACAATGAGATCATGCTCCCCAGCCATGTTCCCTGTCCACCCTTTTTGGAACTCCACTTCGAAGGAACTTATATCAAACTTCTGCCTGCTCTCAGAAGTCAAAACAAACATCCATGAAGAGAGGGATTATCCAGTTGAGGTATCCGACCATTTGCCATTAATCCTATCCCATACTCAAAACCACCTTTCTCCGAGAGAGGACCATTCACTTAGCAACAACTACAAATGGAGTCATGTCTTTTCTCCTCCCCTTCACAGTTTCTGCATAACTGAGACTTTTCGGGAGAATATATACCCAAGCTTAGATGAACTTCTGGGGCTTGATCTTGAATTTGCGTGGAAGAGCTTATTTTCAAATGAAATCTCTGGTGAAATTCACTCGTTATCTCATTCCAGTCTACAGTTATGTGAGGAGAAAGGAAAAAGCATTTTTGCGTACCCAAATTTCGAGCATATAAGTTCAACAGGTGTCTTGACAAATCGATCCATGCAAAAGCCCAGACTCATTTAAGTGATGAGAGCTTTGATGTCTGCAGTGTTACGCCCTACAAGCTTCCCTCCAAGTGTGGAAAGGCTCTCCCTGATGCTTCTTGGTAGATCAACATGGTGTGAATCTGAAAGAGAATTATCATCTGACTGAAGGGAAAGCAAGTATGGTGGATGATTTTCATGC
>BMK_Unigene_056250
TACTTCAGAGTATTGACAGTATGGTGATACTGATTATCTGCTGGTGATATTGTAGCAACCATGATTGTTTGAGAATTACCACTCAGACCATCCTTTAGAATCCGTGTCAGCTTGCTATTACGGTAAGGAACATATGCAAGCCCCTTCTTCTGTTGTTTTCCCAGAGCATTGATGCAGTTTGCCAAAGCAAGAAGTGAGCGATTAATGTTGGCTCCATCTCTAAGCTTCTGGCCTCCACTGTTTGTCTCAGAAGCCCTTTCACTGCCAGCAAGATCAACTAGTGCAAGCTTCCCACGGAGAATTTGACTGCGATATTGGTTTTTTCGCCTTCTTTTCACAGTGATTTCCAAAACTGCATGCGATCGTGAAGATGTAGCATTTGATTCTGTACTTTCTGTTTTCCGCCTGCTGTTTCCTAAGTTCAGAAGTTCAAGAATCTTGTCAGCTGAGTGAACCTTAATACATCTTAGCCCGGCAACTGTTATTCCTTGATCAGGATCTTCTCTAAGCTCCAAATGCCCCGATGACTTTTCAAGCAGATCATAGATAACTTCATTGTAGACTTCAAGGTAGGAGCAAGTGACCTCAAAACTATCTGAAGTATTATTCTTTTTTATAAGATCAAAAATTGTATGTAAGCTCAGAACCATAAGTCCAGGATCTTTTTGAGTTCCAGCCATTGTGTATGTTTTACCACTTCCAGTTGAACCATATGCAAATATCGTGGCATTGAGACCTTGAACAACCCCAGCAATTGTAGAAGAAATGCTGTTCCTGTAGACATCCGTGTTGGTACATTCGGGGCCAAATGCATGATCAAAGCAGTATTTTCTCTCCTTTGTTCGGTTTTGGATGCGATCAAGGTAGTCCTTTTCTCGGTCTGGATCCAAAACAGTGATGCCCTTATCATCAGTAACTTGAATAATATTACGACTTCTCTTTCGTTCTAACTCTGTTAAAGGCCTGCATTTCACTGCCACCTACCATGAGAGATGCAGTTTGCTTCGAAGCTGGAACTCTGATGCTAGGCATTTTTTCATCAGCATCCAACCTCACCCAAAAACTATCCTACCTTCGGAAAACCAATCAAAATCCTAACTTTCCACACCCTCGACACCCCTTGAAATCCCCTGCTCATAAAACCTAATACATCAATCTCAAACAATCGAACTCAACCGCTAATCCCATCAATCACACACAAGAAAATCATACCACATTTCCACCATCTCCAAAACCCCAATTCAGTATCTATCACTATTCAACAACCGAGCTCAAAACAATCTCCTTTTCCACATTTCCACAATCTCCAAACACTCTCGAACCTCAAAAACCTCCAAAAATCGCAACTATTCACTGCATTCGAGCAGCCCTATAACCACAAAACCGTCTTAACCAACCTCCTTTCAAACCAAACAACACGTACTTCGTGAAACGACGCTTCTCGACCTTTAAAAAGACCAAACCTTTCGAGAAACGACAAGCTCTCACCAAACACGAATTTCTTCTCAAAGCAAGCGATCGATAAACCCTAACCCTAGATTTCCTAAACAAAAGAACACTCCACCGCGTTCAACTTCAAGAAGCAGAGCAGAAGATTTAAATATAATATGAGCAAAGATTCTCCGCTTCAGAAGAAGAAAACTCGGTCCGTTTGGGATCCTCTCTAAACAGAAGCGGAGAAAATCGCAATGCGAAAAAACTGCAATTCGATTCAGTATTTTTGTTTCAGTTTCGAATCGGAATTATTTTTTTGTTGGAAAAACGGAACGGGAATCGATGGAAGGAAGGAGGAGG
>BMK_Unigene_056251
TCCACTCAAAATCGATCGCCCCACCCCCTCTCCTTAGTCCTGTCTCTCAAGTCACGTTCCCTACCAAAAGGAACTTTCTCTCCAGTCTCTTCCCATTTGGCTCCGGAAGATCTCTCTCCGGCAGGTTCTCTCTCTCTCTCCCCCTCTTTGCCTACTTGTGAAAGTATGCTGGTGTTTATTGAGCAATGTCGATATATAGAAAGAGATGTAAAGATGAACATATTTTGTTTCTCTCTGTAGCGATTTTTGTTATAATACAGTGCTTATTTGCCGTATTTGAATGACTGAATTTGATACGAGAGTCGAGGAATGATTCAATGTAGATGGAACCCCTAAATCCATATACCCCGGCCCTATATCCGAAGACCGCCAATCCATAGTACCTAAAACCTAAATCCCTAAACCCGAACCCTAATCCTCTTTTCATAATCCCCAATCCCCAAATCTCCAAACCCAATCCCTAATCCCCAATTGGGCAATTCCTGACCGATGGTTCGTTCCAGTTCCAACCTATTATTTCTATGTGCTGTATTTTTTGGTTTTGCTCGGTGGGCGTTTTGTTTTGTTGGATATGATTTATGAGATCATCGAGTTAACGTTGTGGCTCTATACTGGTGATGCAGTGCCCACTCTGATTCCATAGAAGGTGCTTTGAATGCCAAATTTCTGTTGTTACCATAAATTCTTTTCCTTCTCTTTGAGCATTTCTTTCAATACCTTCACCTTGACATAATAATTAATTCCTATAGCAAAGTTTGATAATTTATGTAACATCTCACCTTCACATCGTTCACAATACTGTTTTTCTTTTTCTTTTTTTGACAATGCACCAAATTATCAGTTGTATTTTAGAATTATACATGGAGAAGTTTGATAGTTTCTTCTCTTCTGATTTTGAGATGAGAATTTTATGTGAACTTTGGATTATATTGTTTTTCTGTTTTTCAATTAATTATATGTGAACTTTAGATTTCTGATGGTTACTTAAGGTAGAGCTTCTCAAATTGAATATGGAGTTCATCTTGGACATAATAATGATCAACCTTCGCTACTAACTATTGTCTGCCCCACTCAAATGAAAATCCTGCATCCGCAGCTTCTACACTTCATTTTTGTAAAGGGGGCGTCTTTTTGTCACTTAAATATGTATGTTTCTATTGAAGTCAATGCGTAGTTAAGGAGGAAGACTCAATCTCTTTATCCAAATCGCATATATTCGTTCTTTGCAACTAACCTTCGTAAGAAACCGGGAGATTATATCTTTTCCTTTTTTATTTCTTTGGGATTTCTGTGCGAAACCCTAATCTTCGTAAGAAATTGTGACATTGTATCTGAATCCCTAAACTAATTTACGCAATAACCTACCTATCTCTGTTTATAGTTCTTCATATCTCTCTAATAGGATTCCTGACCCGGGTTTTGGGCCGTTACATCATGGATCCTCTTGCCTCTTTTAACACGTGGATCGGGACGTCTGACATCCTGTACGAGAATATTTCTCGCTAGAGGAAACTTATGAAGGCAAGCAAGTTTGCAAATTCGGATGACCAGTGCCATCAGCTCTGTGTTGTTGATGATCCATTGCCCTGCGTGACCTGAGAAACATCTAACCTAGTCATTCCAAGGTTACTGATGACACTAGCATCACATTTAAACTTAAAGGAGCTCTACTGCAGAGATATCCATGTACCACAGACTACGAACAGTGAAAATCATGAATAACCTCTTCTGGGCATCTTCTACCATGGGAATTGGAAGTTGGAACCCCTGCAAATTATTCAACAATGCCCAAGATAGTTTAATATCAGATTAGATAATTGATATTTTTTAAGCTACTTTGTAATGCATAGTAGTTGGTATCTCTTTGTTTCTAAGAGTGTATTGAGGTGGCTATACTGAGTGTACTTTTAGGAGGAGAGAGAAGAGGGGGGCTCATTGTCATTGGTTCTCTCCTCTGGTAGAATAAAATTAGTTAGCCATTTTTTCAAAAGATGATTTGCGTGAATCAGAATTATCTTTCTATGGTAACAATTGTGCATTACAATTCAACAACAGGATGGTCATTTTGTTGCATAAAATGGCAGTCTACCCCACCGTTCCAATATGTGTTCTTTTGGAGGCAAGGAAAA
>BMK_Unigene_056252
TGATGCAAATTTCAAGGAGGAAGGTCAGTTTTTTCACATCTGTATTACTTGAGTTTGTACCTATTGAAGGATTTTAGGCCTTGAATATTAGATCAGTGACACAATAATTCATAGGACTCTGCCACCTTCCTAACCTATGAAATAATTTTATATTAGTAGTTATATATCAGTTCTCACTAATCTAGTGAGTAACTTGATAACATATTACTTAGATTCTGAAAACTCAAAGTATTATGTCAGTATGTAATCTTAAGTCTCTTATATAAATTAAAAGTTTAACATTTATGATCTTTTTTGCTGCTAGAAAAATCTATAGCCTTAAGCCCTTCACCGTCTAGTGAAATATATATCATGTGCCATGCATTTTTGCATCTGACATTTATTGACTGTTCTTATTTCTCAAGGGGATTTTTTTTTAAAAATAAGACATACCCATGTACCTATACTACACCTGTATAGCTAATTGTCTATACGCCCATACCATGCGTACAATAAGGGAAAGAGTCCTGGAATTTTTTCCCTGCAACAGTGTGGTGTCTGGTCTCCTGCTCGAGGAACATGTGACAATAGCTCTTTATTGCATTCAATAGTTATTGGCACCTCTGCTCAAATCTTCTTTTGGTTTTTGAAGTCCTGCATGTGAGAAGTTGTCCTTTGATTCTCTTCCTTTATTACTACAGAGAACTCACCTGAATCTTGCATGAGATATATTGCCTTGGTATGGGTTCCTACTAAATTCCTAAGATTTCCCAAGAATTGGTTTCTATCAAAGGGGCTAAGAGTGAATGAACAATGATGGAGACTGGAGATTCACAAGGAACCCATCAATAGAGCCTCTTTGATGATTAATGATTGCCAACAATGTACCCTATGAAATTATATCCACTGAGATTGATGGCCCCCTCTAGTCTCCACCCTTGATTGTTCATTCACACAGTAGGGATTAGACAAATGGTCCCTAAACTAATGGAATGAATGCTTGGATCCTTGTCAGGTGTCTGTGTGGGGCCAGTCCATCACTATGGCAGGGGCATGGACTTGCAGATAAAAATGAAGTATTAGACATGATATGATTCGGATATGCTTATATATGTTGATATGTAATTGGGCATCACAAGTTTCTTCTAAATGTTATCGTCCATTGGTGACTGCCAGCATTTTAATAGGAAAGAAGACTTGAGTAGTTGCATAAGTTTTGAATTCCCATTGGATCAGTCACTCTTGCTGGCATTTTATTCTATTGTGCAATATCCATTTTGGTTGATTTGTTCAGTCATTCCATCTGCAGAATCTGCAGGCAATACTGGTGA
>BMK_Unigene_056253
TTAAAAAAAAAATGTAAGAGGACAAAACATGTACATGTTGCTTTCTTCTTTAGCTTCCCTCAGTTCAGTAAGCAGTCCAGTGCAACAAAGCCCGTAGATTAGTAGACACGCGGTAGCCAGTAGAAAATATACCTATCTTTTCTTCCAAGGGGGCCCTAACAACCCCAATTCACAGGATCAACGTAGATTCCGTAGACATAGCAGATCAGAATGCAGCTTTAATCATGCAATCATCACCAGCAATTGTCGCTGCTGCGAGGAGAAGATACCTACTGAAGAAAGCCCAGATCTGCGGAGGGAAGAATAACCTGTTTTGGTGTAAATTCAACTCTGTACAAGCAGTGATCATGATAAAATATGTTGAAGAATTCATTAACTTCCCCCTTGAGATCTTAGCATCACACAAACCTTAGAATTTAGAAATTGTCACCCAATGACACCCAGAACAAAACCATGACATCCTGGACGAATCCAAAAACAATATGGATCAGCTTAATTACAGTCAGGTATTCTTCACAATGCACTTGCACTTGAAAGCCCAACTGGTCTGTCGCTGTTGAAAGCTTCTTCATCAAGATCTCCATTTGTTGAATTCTCTTTAGATAGCAATTTCCTTTCCTGCAAAGGATTCAACTGAAGAACCCCCTCAACTTGGAAGACCATTATGCATGCACCTCATCTGCTGAATCAATAATTGGCTCAATGTTCTCCAAATTTGGACTTCAATCAATATATACAACTTCAGTTTTCACCTCTGCATAGTTGGGTGATGGCACAGCACTGATTTTAGAACTAGGATCATATCCAGTCCGAGAACCACCACCAGCTCAATCTCCAGTCCCTTGATGGACCACATCATCTTCACCTCCAATGACAGATAGATTTGGATGTTCTTTCCTCGGTCGTTTCCATTTCTTTGTGGATGAGGTCCCATCATCCTCGAAA
>BMK_Unigene_056254
TGCAGAATTACAAAACCGTGCCCACTACGCACAAGTCAAAGTTCTGTCATCCTGCATTCTGTTGGAAAGAATCATCCTGAGTCAAAATTGTTTAATTGTAGCTACAGAAACATGGTAACAAAATTTCTACCCTTTAGCAGAGAAGAATTTCCCAATTTTTTTGCACCCAACACTCACACTTCTGCTCTGAACTAACTGCGAAGATGGGACTCATGTTCAAGTATGTAGGCATTAGTGAAAAAGAATATGACATTCAGTAGCCATGGATGGACAAGGCCCCTTCAGGCCTTCACCGCAGTTGAGCATTGTCTTTAATCAAGCATTGGAACACCTCTGGTTATCGTCCAAACCTTAGAATCAGTGTTACTTGCAGCGGTGCTTGACAAAAATGTCGATTGTGAAAAGTGTAATTCACCAAGAAAACATTAAAAATCATCATCTGGATCAATGGAGTGGAGGAATTAGGCCATAGCTTTGTGGAAGCTGATGATTGCACAGCCCGCTTTTGGACACACCCTGTTTCTTCTGGCTTCTTGCTGCTGTCCCTTTTAGAGGGTGAGTCCAAATCGATGACATGCTCATTTATCTGACCTGGCAACTCCCTTCACCTCATTCAGTATTTCTTCACATAACTGCTCTGCATCATACTCCACCCCAAAACATCTAACTAGCTCCATGTCTGGGTTCATAAGGTACATCTTATGTGAAGTTTCGATAAGATAATCTCCGCCTTCTTCATCGAACTTCTTAAAATAGATGCGATACTCTTGAGCTGTCTGTCTGATTGCCGAAATGGATCCAGTCAACCCAATGATTCTTGTATCAAACTCTTCCAGATATGCTCGGAGATGTGAAGGGGAATCTCTCTCGGGATCGATGGAAATGAAAACTGGTTTAATCTTCAGGTTCTGTTCAGACTCTAATATGTCAATCGCCTTGGCCATTTTCTTAACCTCCTCTGGACCAACATCTGGAGATGAAGTATACCCAAAGTAGATGAGAGTCCAATTCCCTCGAAGATCTCTATCAGTTACCAAGTTGCAGTCTGTATCAATAAGCTTAAATGGCCCTCCAATAGCAGCTCCCAGTCCTTTGATATTTCTTTCACTACCTGTTCTCTGAGATGAACCTTTCAAAATTGCTCTTTTCTTATCATTGTGATGGACAAACATTGCACCTCCTGCAATCACTAGTAAAGCCGCTGGAACTGCATAACTAATCCACGATTTTGAATGCAATGGCTTCTTAGCTTCATGAAGCTGCTTATCTGACCATTTGTGATTCGGTGATCCAGTGTAACCACGAAATTGAGAGGTCCTAGCGGGACCTAATCTCTGAAGGAGATTGAAAGGAGCTTTGAATCGTCTCCGAAAAAAATACGTGCTCATCGCTGTGAAGTTGGAGAGAAAAGAGTAATCTTTTCAGGAATTAGGAAGACCCATTACTCCAAAAAGAGGGAAAGAGAGAGAGAGAGTTTCTTGTCTGCAAAGTTTTTCCTATGGAAAAGAGGCCCAACCGCTCTCTCCCTCCTCCCTCTCTCTT
>BMK_Unigene_056255
CCTGCTTCCGATGCCATTACTGCAAAGGAACTCTCAAGCTCTCAAACTTCAATTCTTTCGAGGGGGTTCTGTACTGCAGAGCTCACTATGATCAATTATTCAAGAGAACTGGCAGCTTGGACAAAAGCTTTGAAGGTAATGAGTAATATATAACTTACTAAGAAGTCTCTTTACTGTCATTATCTATACTTGATGTGTTCAACAATCAAGCATCTTCCTTCAGGAACCCCGAAAGTCATCAAACCAGAGAGATCTACAGATAATGAGGTTAACCTTTTTAAATCTTTGCGCTTGTACATGAATATGATTTTGAGCTACGTATCTTGCAACAGCCTATGATTATTTTGTAAAATGTAATCAATTTCGTAATATAGTTTCATATACCTCATTACATGCTTCTACTAACATTAAACATGGACTTCTGCTGACAGCATGCTGCAAACAAGGCCTCAAGTATGTTTGCAGGTACCAGAGACAAATGTGTGGGGTGTAACAGGACTGTATATCCGCTCGAAAAGGTATGCATTGTCACCGTCTCCATTGCTATAATAATCTTATGTGGCATCCTTATTTTGTGATCCTTGGTCCTCCCACCAGTCTGCAGCACGAGTTGTAAGCAGAAAAAGTTTCTCCAGTCCAAGATATGAGGCCTTCTTTTCGACGTAGTCAAGCAATTTGTCACCCTGCCCATTTCCACGGCATTCAGGAGAGACAGCAATAGCAGCAACCTCCCCACATTTTTCCTCAAAGAAAGGAAAAAGAGCAGCACATGCAATAATTGAACCATCTCTCTCAACAACAATAAATGAATTTATTGATTCAAGTAGCTCTTCATTTGTTCTTCGAACCAGTGCACCAGATTCTTCTAAAGGTTGTATAACTTTTTTAATTCCAGGGAGATCTGTAGACCTAGCCATTCGGGTGCCTTCATAAACATCACTAGCCACCATTGTTCCCACTCCATCTCTGGTACACAACTCCTGTAACAGAGCTCCACCAAGTGTGCCATCTAATAAATGAACCCTTTGAACTCCACCTCTGCATACAAAGGCTGCAGCAGCCAATTCTGAAAGGTACCCATTTAGTCTGCTCAATCGCTCCTCGCCTCCAATGGCGAATCCCTGTTCACCAGACCACATACCATTCCCATTGTCAAAACCAACACCATTCCGGAATGTCACATTGTAATTTTCACTGAAGCCCTTCCCATTCTGGAAAGGGTTGTTAGTTCCATTTGAATCAAGATATCCTGGATACACAATATCTTCTTCACCAACAGCATCCACATAGTTTGCAGCTATTTCACTTTGCTTAGCTCGCTTTCGAATCAGCAAGTCTGCATCTTGAAGAGTCATAAAACGAACGAGTCGTCCAGAGTCATCAAGGATTGGACCATCTACAATGCAGATAAGTTTATCTGCGCCAATGGCTAAAGCACAAGCAGTAGCAACTTCATAGGTGTTGCAGTTTAAAACTTCACCAGAGCTGGAGTAGCCCAGGTTGCTTAGTATAACTATGCATCCTCCATCAAGCCTCTCGCGTACACGGGCAACATCAATTTTCTTCACCTCACCAGTTGCTCCATAATCTATACCTTCAACAACTCCCCTTCTCTTAGCTGCAAGGAAGTTACCACTTGCAACACTGAGGTGAGCAACCTAAAAGGAAAGAAGCAAAACTTAAAACAGGAATAGTGTGCCAGATTCCAAAATCCAATGAGGAAACATAGTGGACCCACAAAAAAGACAAAAAAAAATAGTTAAAAAAGTGACTGAAATGTTGCAAAGCAAACAATATAAGCACATCATCTATGGATGTAACAGTTCATCCTTTTTGCCATTTCAAATCAGGATTTGCTCTGCTTGTTACAACATTCTTTCTGCACTTGCAGACATCTAATTTCTAAATCTAGCCCTATTATAACATGATGAATCATTTTACAACTATGAATAAGCGCATACCATAAAAACTAGAAAGAAAGAAACTTGCCTGTAAAATGCCATCCAAATGCGGACTGGCGACCATCTCCCCTGAGATTATAACAACAAAAGTGCTGCCCCTGTGCCCGCATATATACGGCCACGCCTGTCGGAACCATTCTACGAACTTCCCATTCTCACCGCTAAAATCACCGTCTTCTCCGCCGCCACTGTCATGCTCCAATCGCCCATTAAGGCCATTGATACCGTGATTAACTGAAAAATCTCGACGGAGAGACTGCGGTGGTTTCCGTTGCTGAATAACTCTTCTGGCTCCAGCTCTCTTGTCCCCATAAAAACACTGAATTCGAAAGGGAGTCGGTTTGTTCTGAAGGAGTGAAGAGGAGTTGCGGGTGAGATTTTGGGGAGGAATCCATGGCTTTGAGGTCGAGACGGCCATGGATGGAATGGAAAACCCTAGCTCGAAAATCGAAATGCAGAGAGAGATGAAGATGAAGTGGAAGTTGAGGAGGTTTCGCTGTTTTGTCTTTTGACTAGCGTGTCGGCGCGTAATAATAATAATATAAAACGTAAAAAGAGCCCCGTCCGCCGGGGAGGAAGATGTGTGGAGGTTTCGGTGGTGGAGTCAAAGAAGAGCACCGCCCGCCAGGGAGGAAGAAGATGTGTGGAGGAGGCAGCCGCTGTGAGATGTGGTGGGGTCCATCCAGCTCTTCGTTCAGAGAAAAATCATCTTGGCTGCTTTTTATATATATATATATCATAAAATAACAACTCTGCTGCTGCGGATCGACCGCGTGCAACAGATTAGGAATTATTCGATTTGGGACGCGGCGGCATCTGAGGCTGTGAGTGGCTGATGGAGGAGGCCTTGTAAGTTGTAATTGCATGCAATGCAGATTGTCCGAGGCTTTCCACTTGTCATGTTTGCCGACCATCCGTGGAGAATATGGAGATTACTCTCTTCCCCCTTTTGTTTTTTTTCTTTT
>BMK_Unigene_056256
TTGACGTATGGGATGAATGCACTTGCAATCAATGAATTCCGTGGGAGAAGCTGGGAGCATGTAAGATTCTTGTCTTGAGGTTGGAAACAATAGTTCAAGAACCAACCCGTAGTCAATACCTAAGAGGGACTCCAAGAGTCAGTGTTGGTTCTGTATGTGTTGGTTCTGTATAAGCAAATATTAAAAGTTTTAGAACCATTGTAAATCAGCTCACTTCTAAGGTTTTTGGTTGTCTCAGGTTCTTCCTGGAACATCAGAATCATTGGGAATAAGAGTACTGAAGTCTCGTGGATTCCTCACAGATGCAAAGTTGTACTGGATTGGAGTAGGTGCATTGGCTGGTTATATACTCCTGCTCAACAGCGCTGTCCCTCTAGCTCTTGCTTATCTAAACCGTATGCCTTCCTTGACATAAAACATCATGCAACTCTAAACTCTTATACAATTTTCAATGTTTAGGTTACACTTGGGTTAGCCTCAAATAGAAATTGGTTTGACTATTTCCAAAAAGAAAAAAGAGAGAAAAAAGCATAACTATCCACTTGCTATACTCTTTGCTTTATCACAGAGATCATAAACCACGCTGGGTGGGAAACTTTTCCATAGACCTTTTTTACCTTCAATCAGTAATAGATTAACTAAAATGATTTTGGGTTGAAATGGCCAAGGAAAGAAGTTTTGCCTCGTATGGTTTCTATTTTCCATGTCACCACAAAAGTATATACCAGATACCAATGTATTTATTATTCTAGAAAACATCTTAGGCTGCTGGTAATAAAGGGCACATCCAACACAAACTAATTTTTTTTAACAAAGTGTTCATGCTTTGATCAATGGAATGGTTGTAGCATTTGGGAGATCTCAGTCAGTTTTATCTGAAGAGGCATTGAAGGAGAAACATGCAAACAGAACAGGAGAACTTAATGGACTACCATCTGAAGTGGAGAGCTCTATTATTGATCCTACGTCAGAATCAAGGAGTGATGGGATTAGAAGTTTAACGGAAGGCTCTACGAATGCTAGTCAAACAAGGAAGAAGGGAATGATTCTCCCATTTGAACCTCTTTCTATTACCTTTGATAATATCAAATACTCTGTAGACATGCCACAGGAAATGAAAGATCAAGGCATTACAGAAGATAAGTTGATGCTCCTGAAGGGCGTCACTGGAGCATTCAGGCCAGGAGTACTTACGGCTTTAATGGGTGTTAGTGGTGCTGGT
>BMK_Unigene_056257
AGTATGAAATGAATTGATGGAGGAGTACAAGTAGCTATTAAACCTCTCACTAGAACTGGTTTACACACTTTTTGTCTGTCTTATGTCAGAGACCAAAGACATGTGAAGTTCAAAGACTCACTCATAGGTCTCGTCGAAGCTAGTCTTCACAATGGCCCTGCCTTTTTCAACTGCTTCCCCAATTTCTCAATAAGCCTCTCTGATCCAGGTGCTCATCAAGCATGCACACTTGGTATCCATACCAAAGGTTTCGACATGAAACCACAAACTGAAAATATAGCCATCATATATCGAGTTTATTTCAAAGCAATGAACTCAATCATGCCTGATATAAGCCTATAATAATCAATTAAAAGGAATAACAACCTTATTCCTTACAGACTTTAAAAATAAAGTCACAATACCAAAAATGATTACTTGGGAACAAGTTAATCTTTATGGAGAATGGGATCTTCAAGATGCCCGACCTTCAATTCCCCTTATAAATGATGATTTAGAAACTATTACTGAATATCCCCATGGAAGGGTTGTCATCAGACTTAATCATGATCGGTCAACTATTCCCAGGCCAGTAACTAGGCATTCTACCTCATTCATTCCATCTCAAATAAATCCTACAGAATTTGAGCAACACAAACCATCTTCTGTGTCCCAATATGACTTTGTTCGCTCTAAGCTACCAGATTTCTTCAAATTGAAGGTCTATAGGAGAGGGGCGACGATAGTACTTCTTCATAGAAGTTCGTCGGAAAACTGATCGATT
>BMK_Unigene_056258
GTAAATAAAATAAAAAATATCATTATAAGAAGTTAAGAGAGTGCGATCGACCAATGCCGATGCGCCGATCTTGGAGTGATTTAGAGGGTAGGAGAAAACTTGGAGTCACAATGAGGTTGGGAGAAGACTCGAAGTTGAAGAGAAAAGGGGGTCCGGTTGGAGAAGTCACAAAGTCCCAAGGCCCCTTTATGGGCTTTTTTGAAATTTGGTGGGGGCTCAAAGTCGACGAAAAGAGAGTTTATGGGAGAAAGACTCAAAGTCCTCAAGGCCCTTATGGGCTTTTGCCAAATCATGTGGGGGCTTTAGCCCCCACCAGCTTATACATGGGTCCGCCCATGGGTATGTACAATACATACATTGTTTCTGTTGTGCTATAAGCTGTGTTTTATTACCTCAGATAGCTTGATGGAACGTTACCTGAAATACCTATACACATACGTGTCTGTATCGGGGCCACACTTG
>BMK_Unigene_056259
ACCTATGTTGGGAAGTCAAGCTCATCAAAAAATGAAACAAAATACCTATGGCCAGAAAATGAAGCAAGAGGAGCATACCATGATACCACACGTCACTGTGTAGTAATGAAAAAGGAACTTTATTCTTTTCATTAATACCAACTGGATATGAAGCAATACATTTCTTTGAAATTTGACAAATTTCAAACTCAAAATTTTAAATACTACTTAATATTTAACAACAGTAAAAGACTCCTAAGTCTGCTAGCTGAAAAATGACCTAAACGACACTGCCACTTCATATAACATCTTCTGCACTCGTTGACAACTAGAAGGCTGATGAAGGCTGCAAAGCTGGATCAATAACATAGAGACTATTATGTTAGGGCCACCACTAATTGTCTCTCATGTTTCCAAATCCTGAAAGCACAAAATGAAGGGCAAAAAATGTAACATTGAAATTATGGGTTTTGGTGAGGGTAGTAACAAATTAAATTATGAACTGATTGCAGAACATCTAACACAGATTGTAATGACAAACTTTGAGAAATATCAACTGGACCTTCACCTACAGGCCACAACTAGTGTTCCCATTAGTAATGTGATTGCTACCATGAGAAGAGGATCTTTATGTCTTGAACACTGAACGCATATCTTTATATGGTCTGTCACTCCAGAATCAATAGCCCAGAAAGGACTAGCTGAAGATGCCGATACCATGTGAGCTAATCACCCTGTATATGTAGCCATGCCAGTTGATGACGAAGTGGTAAAGACCTTTAATGCCTGTAATTTCTATTGAAGTGTAGACAGCTCTCTTCAGAAATATTCACCTCAGTTTATTTGTCTAGCACCATTGCTCAATTTTTCTGCTTCAGCTGCATTAGCTTAACAAAATTAAGTCGGTCTCCCTACCAGACCGCTGCAGTACTCTCAAGTGTGACTATTTTTCCCACAATGAGGACAATGCAGCTTATCTGTACCAATGCCAGTTTGTCCACAGCCTCATCCTCCTTTTCCACCTACACAGTGTAATACCTTGGGCCAGTTTGGGCCCAGTTTTATTTCAAGGTATAGGGTAATGGGTTGGATTAGGACTTATATGACCTGGTCTCAATCCATTAGGAGACTTGTTTAAACAAGTAGTTAAGTTGTTTAACCTTATCCCCTAAGAGAGGAGGATTTTTCTTCGTAGAACCTGGGGGGGGATTTCCAACGAATGGAATTTGGGGTTATCCCCAGATTTTTCTCCCGTACTCCTTTCTCTTATTTAGTTCTTGTTGCCTTTTGATACTCACATTTTTGGCTAAAGAGGAGAAGAGAACTCAGGATGGAGAAGAGTCATCCTTGAAGATCAGCTGTCAAGACTCGTGGGGAGGAAGAAAAGGCCGGAAGATCTAGTGGATGCTTTACACAAGGCCTCATATCGATCGAGCCACAGTTTTTTATACAAGGAGGTGAGTGAATCTTCCTAGATGCCTTTACAAGATGATTCTAATCGAGAAGGAAGATCGTGAATCCTCATTAATGGAGGATTAGAGAGGGGCTCGTTGTATGCCCTGTTCATATGATGGTGCTGTCATTGTCTACATATCGACCAAATGTATGGATGAATTAGTGTAGAAAGTATTATTAACAATTGTAGTAGAGCTTGTACTCGACATGTTATTTATCCACCTTATGAAGTTGGGTGCTACAGTGCCAGACGAACCAAAATAAAGGTGTTTG
>BMK_Unigene_056260
CTTTTTTTCACCCAAACCCAACACATCGAGTCGAGGTAGACCACCTTATCCACTAGCCATGGCACCAAAGTTCGATCCCTCTGAGGAGAAGATTATCCACTTGCGCGCAACTGGTGGTGAAGTCGGTGCTTCATCCGCCCTTGCGCCCAAGATCGGTCCTCTTGGTCTCTCGCCCAAGAAGGTCGGTGAAGATATCGCCAAGGCCACCGGTGACTGGAAAGGTCTCCGTGTCACCGTTCGCTTGACCATCAAGAACCGTCAGGCTGCCGTCTCCGTCGTTCCCTCCGCCTCTTCGCTCGTCATCAAGGCCCTCAAGGAGCCGCCGCGAGACCGCAAGAAGGAGAAGAACATCAAGCACACCAAGTCCATCCCGCTTGACGAGATCATCACCATCGCCCGCACCATGCAGCACAAGTCGATGGCCAAGTCGCTCAAGGGTACCGTCAAGGAGATCCTCGGCACTGCCTTCTCCACCGGCTGCAAGGTCGACGGCCGCAGCCCCAAGGCTGTCAGCGACGACATCGAGAGCGGCGAGATCGAGATCCCAGAGGAGTAGATGCTGGTCGCACACTCTTCTTGAATGTCATTTCTGCATGAATGTCGGGCTAGCTCTCAGGGCGTCCTGACAGTGACGAACACTGGGGCAGTGGGATTGCATTTGATGGCGTTTTGGGCGCTTCAACCGGCCGGGTAGATATGGTCTGCCTGGGTAAAAAGGCAAGATCTGCCATTTACGAGAAACGGAAACCGA
>BMK_Unigene_056261
GAGGGAGAATAAGAGATTAGTTGTCTTTGGATTTACTACTAGAACTGGAATTGATTTGGGTCTTTATAGTTGTGTTTGGATTTACCATTTTTCAGCAGGTGTGGCTGACAGTTTCATTATTCCAAGTTGACAAGACAGACCCCACTTTCAAGGGCTCTCAATGGATGATAGAAGCTTAAGTTAATTAGAGCCAATTAGAGATTAGTGTCACAGGTCCAAGGTGCCTTGACATACATTTTTTTCTGCTTAACATTTGTCACATGAACTTTGCAAGCTGATATCACAATTCACATTTAATCTTAATCTGGTATTGCAACTTTATCTTTGGCCGGGAGATCCAATGCTACATTTGCA
>BMK_Unigene_056262
GGACGTAATTCTCTAACCGGGAGCACAAACAGAGTCCATTACATCATGGTGATTCAAGGAATGAATGCCACCAATGATGACAGAAAGAGTCAAGATCCTGTGAGGCTTTCCCCCTGGTCGCTGTGAGTGGACATATCAGGGTGGTCCGCCATGTCATCATGGATAGCCTACCATATATGCGGGGCTGCTATCTTATGCTTGGTAGGGGCTGCCCATGGTGACGTGGCAGACCGTGATTGATCCACTCACGGTAATCGTAGGAGAAAGCCTCTCCGATTCGCACAAACACGTCCGTATATATACTAATTACTATACTTGGTTGGGTCAGGTATGTTATAATGTTGCACAAATGATCATATGTCTTAATCCATATCATGAATTCACATAGCTACAATAATACAAGCTCCAGTGCTTCTTTCTCGTTTTCTTTCTAATAATAACGGAAAAAAGCACTCTACTAATCTGCTCATCAAACAATAAATGTTGCAGGAATAATTAAGGTGGTCTCTAAATTTTTTTCCCCTAGCATAAATGAGATGATATTAACTAATAGGATGACAATTCTCATTAACAAGAAGGGGTGGAAGTAAAACAAGTTTGGTATGCGAACGACCAAAAGAAGGATAATCTGGTGTGCAGCAATGATGAACAATGTTTCAACATGCACCTTGATGATGGTTCACAGGTTGTGGGGCTCATTTGACATACAGACCCCAAGTAGGGTTACTGGTTCACCCTTTACCTGCTTGGTTTGGGTGATATAAGCTGCTTGTTGGCACCCTTCTGTGAGATCTCACAGAAGG
>BMK_Unigene_056263
GATGATTCCTCTAATTCCTCCTCCATCTATGCTGAGGACGGTGATTAGATCTCCATAAGTTGGGGCTTGTATCTGATTAACAATTGATGGTGTGCGCTCCATGAGGTTGTGAGAGAAGTTGGAGGAGTTAAAATCTTTCATTATCCAAATTATAAAGGACTACGGGTATGAATTATGTGGATATGATGTTGTATGATTGAGTATTAATAGCTACTAATCAAAGAGACCGTGTTGATTGTTCATTACGCAAATAATGAACCACACTTAAAAAATTGTTTGCTGATGTTTGACCCAATATCTCTGAATAATGGACACAGAGATGGCAATATGGAGTTATCATATGGACCATGTCTTCAACCAAGCGTGTGATAGCCAACGCTATCCTATCGCCAAAACAGTAGCACACCCCCATTCCAATCAAGCGACGACTTTTCATTTAGATAAAGACTAGTTTTAAGGCTTCTTGTGCCAGAAGGATATCCAATGAGTTAGGTGGACTTGTGCCAGAAGGATATCCAATGAGTTAGGTGGACTTATTTGAATATGGAACCTACAGTCACAAGAATCAATGAGTCAAAGATGACGACGAGTCCAGTAAAACAAATGATTTCAGGTGGTAGAGCAAGAGGCTAAAATATGATATATCTCCCTTTCAAAACACTCAGGTTATAGAGAACCAAAAGCATGTACAGGTTCCATTCCACTGAGGTTCTTAGAGGTGGAACGAGCAGAATAACCCAAGATGGAAAATGACCCACATGCTTGCATAACACACTTGAGTAATACTCGAATTCAACACGCTAAATGATGGATAAGCAGCTTGGAAATGGGGAAATTTCAGCAAGCACATCTTGGGAAGGTTGTTGTTACCTGAAATTCATGGGTCTCTGTCCATCACTAAGCATGGTCTGTGTGATTTTTACTAAACCATAGGTTCACATTATACATATCAGGAGAAAGTATAGGCAAGGCCATCTCAAAGGATACTAAAACCTTTTTTTTTTTTAATTTCTTACTGAAACCCATAATAGAGGTGAGGCCTAATTTGTTTTATCGTTTTATTTTCTATTACCCAGTCTACTTGAATAATTATATACATTATAGTTTACAACACACATTCAAACTATGAGAGAAAGAAAGACCTTACTTTCTTGCGCATGGTGTATAGATTTGTACTGTGGTCTTAGCTTAGCCTAGTTGAAGTATAGAGTAGAAATCTTTTAGCTGACACCAAATGGATGGGATGGTGCTCTAATGACGATGATGAGGTTTTTTCATATTGACATAATTTCTAGTTTACATGCTTTTCTGCCACAAGTAAGTAACCAAGAAATAGCACCACAAAAAAAGAAGGAAAAAGATAAAAGATAAAAGAACATGGGAGGGAATGTGTATCGAAAAAGGGCTGTGTAAATAGCTCTTTGTATTTGACTTGTCAACCTCAGTACTGTTTTGCTTTTGGCAGCTGGGTCAACCACTTAATCTCCTGACTGCTTGCTTCAATTGTGGAGAGTATTATTATACTAAATATGCGACTTCATTCTGAAAAGAGGTTGAGTGTCTTCTCAATTTCAGGAAATCCGACAGTTATTAAATCATTGAAGAACCGTGTAGCTGAATGTTGACCATGGAAATAGGGAATGCTATCAAAGTCTTGAAAACCAATTGCAAGTGTATGAAGGAAAACAAAATGTAAAACTAGCAATGTGTTGTAGAGCTAGAACAGTGTAACCCAGGGAATAATGCAATTACTTTCATTAGGTGGTTACAGAAATGAAAATTTTAGACATATTCCCCGGATCAAAATCTAAAATTCTAGATTTGAAAAAAGAAGTTTGTGAATCTATGTTCCTTATGGGTGTCTAATTTTCATTGAGTTCGAGCATGGTTGGAGTTGAATCACAAGTCATTGCAGAATGACCAAGTGATAACCTGGAATGGTAGGTAAAGTGGTAAGCCCACCTTCAACTCTTTTGTTTTCTTAAACTAATCATCTTTCCTGTGACATTCCTTTGCCAATGTGGTTTAGGACATATTTTCATTGACCCATATGCGTGTGTTCAGTATTTCAATATTACTTACCTAAAAATACATCAACTGTGTAGAATACTTCTATACTGCATCACCTACTTAACTAGGCAATTCTCTCAAATGAAATTTCATTCCCTTATCACAATATCATGAAACTACACCTAACAGTCTATATGGTTTTCACCTACAAGTCTCCTACTAAGACCTAAAAGTGTGCTTCAATATTTCGGGTTCAGACCATATCTATGGCGGCTAGTGCTAAACAATAATTTAACGGATTAAAAAAAAAAAAA
>BMK_Unigene_056264
AAAAAAAAAAAAAAAAACAAGAAAGAAAAAAAAGGTGGTGGGAAGCCTCTGGTTTTTTTCAACTTTAAAGGGTTTTTAATTAAATATAATAATCCCATTTTATTAAAGATGTTTTGAGTTTTCTAACAGAAACGCAACTATATGTTCTTAAAATTTCAAAAAGGGCCCTACTTTATGTTTTAACTAAAACTTCCTTTGACTCATAGTCCAATTAGAAGAAAAGTAACATGACAGTTCATTTTCTTTTTTACTTTTTACCGATTTACCTTTAGAAAAATTCATGTTACTTATCTATTGAGTTAGAAGATAAAAGATAATTTTGCTCCTTAAACTTTGAAGACATAAAACCAAAGCCTAAGATCATTTGAATGACTTGATGTTATTTATTTCTCCATTTCTAGCCAACCCTTTCCATCCCCATGCCTGCCTTCATCATCGAGCCTCATTAAAAGTAAAGGGTATTTTCTGTCATTTATCCAAAAAAAGAATTAAAAATTAACAATCACATTCTACATAGTCTAGCAAGGGACCTTTAGTAGAAACATAAAAGTCAGGGTCCATCTTAAGGTTTTCTGAAAATCTAGGGATCTTTCTATCCAAATGTTTGGTAAAAATACTTATAGGGTGAAATGAAGTGAAGTGAATATTAAATAAAGAATAAAATATTAGGGGGTTTAATCATAATATGATGGAATTTTATTTTTAGTGTTTAATAAGGAATATTTTTTTTACCGATAAAAAAAGAAATCTTTTTTTTTTTTACTTTTTGGGTAAAAAGCATATGGATCTTTGTCTTTTAATGGTATGAAAATATTATTTTTTGGCCTTTTTTTTAATTAAATGAGAAATTTTTAATTTTTAAATTTTTGATATTACCCCTAGTATTTTCTTATCTAGTGAAAGAAGGCTTTACTTTAACTCCATCTTACTTCACTCCATATGTTCGGTAAAAGTACTTGTGAGTTGGAGTATTGATATTACAAATGGGTCGAGTTTGCAGTTATTGGTTGCATGTTTGGAC
>BMK_Unigene_056265
TCCTTGCTACAAATAGATTTTTCTGGTCATTTCAGGATCTCCAAAGTCGAAACACTTCCTCTTTTTCTCTATTTCCTGCTGTCATCTTTCGGTTTTCGTCCTCTTCTTTCGTTGGTGTTGTTGAACTGGCTTTTTCCTCGGTGCGTCTTGTCGTCGTCTGGCTTCCAGAAGTAAATTAAGTTGGGTTTGTTTTTCTTCAACGAACATCGCCTAAAAACTGTTGCTGCTGGATCAGTAAGGACAAAATGAGGTTAGGTTTCCAACTTCTTTAATTTGGGAGGATTGGGATTTGTTCCTTATCGGTAGACCAGTGTGCATTTTACGCTCACCCAAATAATCCTTCTTGGAATGGCTACGAGAAGGACTTCAGAAAGAGTAGGGAAGAATTCTAGTAGGTTCACATCAGTTTTAGCTTCCGCTATTCTTGAATGGTGTTTGATTTGTATGTTGTTACTTGATGCTTTTTTTCTCATACCTGGTGACGAAATTCACCCGTGTCTGTGAATTGCAAACTCCGTGTCTGTTATGCTCGAGGCTTGATCATATTCTTGGCAGGGAAAAGCCAGGTTTTTATAGAGATCTGATATGTCATTCTCATAAACTGGAAATATCGAAGTTGGTTTATTGTTATATTCATGAAAAACTTTCTGATGGACATGGGATGTGTGAGGGTTGCATTTCTTCAATTACTACGGATAAGAAATCTGATGGTGGTGCATACAAGTCATCAGCGAGTAATGTGGAGCCATATATTGAATATTGTGTTGATGATGCCCACAACATTTGTCTGGAATCACCTGCAGTCCTAGATGGTTACAGTGCGCAGATAAGCCTCCATCAAGACAGTCTACTTAAAGACCCTTTACTAGAGGTTCCGACACTTGGTGCATCAAGCGTGGAGCTTTGTTCATGTTCCATCGAGCCATGGAGTAAAACCCAAAGGTTGCTCAGGACCAAATCAATTGGAGATGGGGCTATTGAACTTGATGGGGCCTCATCAGGTATGATGGTATATGACCGTTTACACTTTAAAGATGGCTTCAAGAAGAGAAGGGAAAAACTATCTGTGTCCACAATGGAATCTTATTTGGAGAACCGAGAATTTGATCGCATGCCATATATTGGATACACTGAGCTCAAAATTACTTCTGATTCTGAGTCAGAAGTCCCGGTCTCAGATGATGATGATGCTGATGCTGTTGATGATGATGATAGAAGTGATCTGGTTTGTAATGGTAATAATCTGATGGAAGAATCTGTTGCTCAATGCCTACAGCCTGATATTGACTCCACTGGGGCAGACATTTTACCTAAAACCATGTTTTCAGATTCGATCTTGGACAAACTAAATGATCAAACTTTTATGCCTGGGCATTCACTTTCGGTTCCACTAGAGAAATTTCACATAAATGATCCACATGATTCTATGTTGGTAGTTTCTCCTGCTGCTATTGGCAGTCACCTGAAGGAGAACTGCAATCAAGACGAATCAAGTGACAATCCTCCTGCAGTATCCATACTCATCTCATCAGACAATTTCTCCTCATCAAACAAAGTCAAAGAATCACTAGCTGAAGTTAACAAAGAGAAACATGTTTTGGCCATTGGGGATGCAGTTTGCATATGCCACACAGAGAACATGGAAGTTTCAAGGCAAGGAAGTGGGTCAATTTCCACCAATTCGAGTGTGCAAATAAACCATACTGTGATTGATCCTGGTTCATCTATGCCTAGTTGTATGGAACTAAATAATGCTCACAAGCTAGCTGCTGATATGAAGGGAAGTCGACCATCTGCTACATTCACAGAACTACAAAGCACGAAGGATTCTGCTGTCGTTTATGATGATGATTTGAAGCTATTGCGGTCGCAAATGGAATCTGTTCAAGGTTTTGAACTTTCATGGGGTGATACGAGTCCCAGAGTCAATACAAATGGTGATGATTCTAAGATGATCGGCACTTCGACTGTTAATGGATTGCAGATACTTCCTAAGAGGTGCTCGATTGAAAGAAATGAGTCAGGGCTTGAGTCATTGGATGGAAGCCTTGTCTGTGATGAAATTGAAGGAGAAAATGCAGTTGACAGGCTGAACCAACAAATTGAGATGGACCGTAAATCCATGAATGCTTTGTATAAGGAATTGG
>BMK_Unigene_056266
AGCTCAAGTTGGCAACCAGGTGCTAAAAACAAAGATCTGCCCCACTCGTACCACAAATCCACACTGGAACGAGGATTTGGTCTTCGTAGCAGCTGAGCCCTTTGAAGAAAGTTTGGTTCTAACAGTTGAAGACCGAGTTCAACAAGTAAAAGATGATGTGCTTGGCAAGGTTAGTCTGCCACTCTCCAAGTTTGAGAAGCGAATGGATCACAGGCCAGTAGATTCCCAGTGGTTCAACCTTGAGAAATTCGGGATCAGTATATTGGAAGGCAATCAGAGAAAGGAGCTCAAGTTTTCAAGTAGGATCCACCTCAGAGTCTGCCTTGAGGGCGCATATCATGTGCTCGATGAGTCAACCCTGTATGCTAGTGACCTTCGTCCTACTGCACGACAACTCTGGAAACCGCCGATTGGCATACTGGAAGTAGGTATCTTGGGTGCACAAGCACTAGCAAAGGATACTAGAAGAACAACTGATGCTTACTGTGTTGCCAAATATGGACAAAAGTGGGTACGAACTAGAACCATAATTGACAGCTCGAGTCCCAAATGGAATGAGCAGTACACATGGGAA
>BMK_Unigene_056267
GAAACGAACTGCTAGCTGAAGTTCTCCCATCTTCTTCACACCAGATTGGTTTAGAACAATCAGAGGGTAAGAGTGTGTGTATATCCTATCTGTTTCGATGGTTGATAAACGGATTCTTACCTTTCCAATCCGTGAGTCTTTAATGAGGTCCTGACCAGTGGGTTTCTCACTGCTTCCTAGATGACAGTTGTCAAACACCCCAATTGTAATCACTGTGCAGGGGTCGTATACTTCCCATGTGTACTGCTCATTC
>BMK_Unigene_056268
AGAGGCCATATCATCCTCATTTTATCTCCGATTGACACAATCTTGGGTTCTAAAGATATCTTCTCGAAAAGAGCTTTCCAACGGTGGGTAGATTGCGCCAATCCGATACTCAGTTTGAAAGTTATGGCCATTTCAATTTGCCGGCCCTGAAAATTTCGAAAATAATGGCAATTAAGGAAACTTCTATGTTTGGCATGCAATGGGGTGTGTGGGACCCATATTGGACGTTCAAGGCATGTTTGGACTCTTTCTTTGCTTGCTTATTTGATTCTCTTTCCATATTTGGCATGCTTCTTTACTTGCAACTTTGACTACTCAACTCCTCTTGCAAAGTTTCTAATTATCTCTCTTTTTCTTGATTTTGGTTTCCAAATTTAGCAAGTCCACACCATCTTTCCAAAATCTGAGTTTCTTCTTTCTTCTTTAAGAATTTTCAACATTTCCAACTCCACCAAGATGCCAAGATATGTGGGCCCACCATGAAGGGTGTCCCGCCTTTGATCTCTCTCAAGTTTCACCAATGCAGGTCCCACTCTTGATTTCTCCTGGCGGAGATGGCGACGGGGAGGCAGATGTGGCGGCGTTGCGAGGGTGCTGCGTGGAGACCGCGTGCGAGAGGGAGAAGGGCGGCGACGTGGGTGAATGACGAAGAGCTGCGCAGGGTGCTTGAATGGGATGAATTCTGCACATGGAGGGGGCCTCCTCCTCTGGGCGTGTTCGGTAGAGAGAGGTCCGATCTGCTCCCAGGATCGTGAGATGGCGACGGCTGAGATCGCGAAGGAGAGGTGGGGTGAGAGAGGTCGTGCGTGTGGGATGGTGGATCTGCGT
>BMK_Unigene_056269
CCTCCTGCATTTATCTCTCGGTAACAGCCTCTTAATCCAACTTATATCAGCGTCATTATCATTATCATTCTATTATAATAATATATTAAAATCAAGGGTTTGGGATTCGATTTTGACCGATTCCTTTTATTTTTTACTTTTTTTAATTCAGCCTTGGTTAAAATAAAGAGGCAAAAATGCTTAGATTGCAAGATTTGAACTTACAGATTTTATCTTTTTAAATAACTAAAGTAACTAACCTAATCACTGCACCACACAGTATCAATAGGCCAAATTGTTTATCAGAAAAAAGTCAAAAGTGGTTAGAAGGTACCCTAGCCATGTGGGTCATGCTGTGTTTTGCTGAGATGGAGATGGTTCATTGATTCGGGTCTAGGGCGCCTGTTGTTGGGTGACCCAAACTGTTGATTTCATGGGACCCAGTGAGGATGCCACTCAAACCCATCATTAATAAATGGATCCGTTTAGCCGGTTTATGAGGCTCAAATGGATCCAAGCCAACCTGCCCGTTGCCCGCCACTTCCAGATTAGATGACTGGCTGGCCATCAACCTATCGACTCATCTGGACCATCCATTTAGTCTGATTGAGTGAGGTAGTATTCGTCAGGTACTCTTAATGACTGTGGCCGACAGGTAACGTGACAAATACTTGGAAAACTATCTTATTTATTTTCGAGGTTGGCAGATCGACATTGTCATCATAAAGGAAGTGGAGGGAGGAGAAGTTCTACTTAAAGAAATTAAAAGGGATATCCTAAAAAACTAGTTTAATTGTGTTCATGTGAAGGTTTAGTTTTTAAAATCAGCACGACAAATAGTTAGAATAATGTAAGTGCATAAAAATACGCGGACTCACAAGGGGGTAGAGCTGGAGCTCTTTAGGAAGAACCGATGCCTGCCTGAAACCTGGAAAGAGAGGAAGAAGAATAATAGGAGGTCAGACGACCCTGGCTGCGGGCAGTGCAAAGCCCTCCGATGTCTAAGTCAGTGCTGGAACTAGACTAATGATAGAAGATGGGGAAGAAGATGATACCAGCAG
>BMK_Unigene_056270
AAAAAATAAAAAACAGTTACTAATCATCTGATAGCGGATCTTCAGAGAGAGCTTGCCATCTTTCTAGGTCGGAGGGGGAAGAGCATGGGGAGAGGAAATGGGCGTTGGGGAGAAAAAACTGGCGTAGGATTTCTGGATATGGGGCTCTCGAGTGTCCGTCGGAGGCAGACCTTGAGGCTGCCTGAGAAGGCTGTCAAGGTGGGAGCGTAGAAGTTGTTGCTGGTCTAAATCCCAAATCCTGGAAGAAGCCTTACCTGGATTTCCCGCAACAGATGTATCGCCATGGAGAAAAATTGGGCCAGAGGTAGCAGGAAAGCTGGAAGAATTTCTGACCTCTTCCAGAAGCTGATGACCATCTGTGATCGAATTCCTGGTATGAATGAGTGCCTGAGCTGGAATGGGAGCCTTTGAAAGATTAGGGAATTTAAGACTGGGGGTAGCAAAGGGGGAAAAAGTGCTGGATCGAGGTGATTGGGCGAGGCTTGGGAGGGATTCTGCTGGGGGCCTGCAGGGGTGGCGGGCAGAGCTTCCGGGATGGGATTGAAGAGAGGAGTATGGATTCCTGGCGGTTTAGGTTGGAGTTTGGATATGGGGAAAGGTTGGGATCTGGGAGGGGGAACAGAGGATCTTGGATTAGCTTGGATTTCAGACGAGAGTAATGGAGGTGGAAGGATTTAGCGATGCGTGTTAGGCTCGAGAGGGTCGGGAGCTTTCGAGAAGGTCGGCATCACCGGGAGCTTTTTAATTTTTCACTTACTGCTGTGTTCCTGCAAGAATAAGGAGGAGAAATTCTCTTACCTAGTATATGATACATGCTTTAGATTGTTACCCTTTTGCAAGGTAATGATGCGGGTGCTCATCTTCATCAACACTTGCGAAATTCATCTAAAATTTGATTTGTTTGAAGTAGAGCTGATTCAATTAGATCTGTTTGAAATATAGATTTTTCAATCAGGGCCATTTACAAATAAACTGTTTAGTTTGTCTGATTCGATTAGAAAAAATCAAACTTGTCATTATAAAAGTTATATGGGCAAAGCTATCATAAAGTAATAATAGTACATGCAAACTTGTCATCAATGATGCACGGATACTTCAAAA
>BMK_Unigene_056271
TGGCTTCTTCCCCAGATGAATACTACATAAAAACAAAGTCATCTTGTCAGACCCCATCCTACAACAAAGACTTTTAACTGCAATGCCACTTTGTATGCCTAAAAGACCTTGGGCCTGTGCTGAGTTGAATGGTTTGATGCTCATAGATGAATGTGGGCACAGATAAACTAATCAGCATTGCCCTGAGTCTAAGATGCAATGCAAGTAATACCATGATAAGATAGCTAGTGGCCAAAGAAGATTGTAGATTCTTTAATGAGATAAGGAATGATAAAGAGTACAGTTCTTATTTAAATTGATGACCATTTATAAAGAAATAACTTTTCATATAGGATTGTTGTCGTGCCATTGCTGGTAACTAAGGGCACATTAACTGCTTCAATTGATTTATGTGGTCCAATGCAACCAAGACTTCAATGAATTAATGATGTACTCATGGACATTTGGCAAAGGAATTTTGAGTCAATTAAGACTCTTTAGTTAGGAGGTTTTTTTTTATATAGATTAGTTTAGTAAGTTTCTAATTAGAGATAAATTAGGAGAAAATTAGGAAGTGTAGTCGGGATGGGATTTACCTAGGAAGGAACATCACATCACAAACCTATAATTATGTACATACCTCCCTTGGGTATGATCATCTTTCATTACTTCAATAAAGAAATTGTTCAGTCTCTCTTTAGTTGTGAGTGCCTCTTCAATTGAGAGTGCTCGTGTGCGTGGAATCCCTTGGAGATTCAAGCAGCCCCATCCAGGAGCTTGGCCTATCTTACTAAGAATCCCATGAGGATTTGGCCAGCGCTATCCAGAAGCACAGCCTATTATGGTCTCTGATCAGGGCCGCATCGACTACTCACTAGTTAGTATATTGTGGTTAGGCAATGGACAAAAGAAAATGTAGCCTTCATTTTCATATCCCAAGCTTCTCTAAGTCGGGTGGCTTCCACCCCTATAGCCTTGAAATCCTCTCCTTGCCAGTTGTAAGTTATCCAAGAAAGTTGAAAGGAAGAAAACATAATATACCGTCACATAGCAGTGTGTCTTAA
>BMK_Unigene_056272
CTCATAGCTTATGCGCCCATCCTGCGGAGAAATTTCACATTGGATTCCACAAATATAAAAAGATGATGGAAGAATGGGAAGAAGGAATTATACAAATTAATGATATTGTGCTGGCCTTGGACATCCAAGGAATTTAGAAGTGGGACACATGGTTCAGGGAGTCCCAAAAAGAGTCCCAAAAATCTCCCTGATGGGCAAATCCTAACCTCTAGGACATTAGGCAACAACATGCAAATAGCCGACCAGGCAACCACGAGAGAGATACAGCAATGGTCCATAGATGTTGTGTAAATGTGGATCAATATAAAACTTTCCTCTCAGTTAACTTAGGAATCATGGCTTAGAGATCATGTAGTCTTGCACCCAACCTTACAAACTCAAGCCTTGAGACTCTTTAAGGGTAGAAGATGCAAATTAGAGCATTAACTTACCTTGTCTGTGTCAACGTCACGGA
>BMK_Unigene_056273
AAGAGATATATCATCACAACAGAAACACAGTCATTAGGCAACTTTTCAATCCAAACTAGACCTAGAAAAAATAAAAAAGAACGAAAAAAAGAAGGTCTCAACCATCAACGAGCAGGAATAATCCACTGCAGTATGACATTGTCGAGCATATATTTTGGCCCTATGGGCTTGAAAAATATTTCTCCCCAGGAAGAACTTGGTATAGGCAGCTACCACAATCTCATCCCTCTTCAAGGAATTGTGTGTGGAACGAACCTGACTTTTTGTTTTTAAAACTTAGGACTTCAAGAGATCATTCTTTCTGTTCTAATATGCACACAACTCCATATCATCCAACAAACTCCCCTGCAAATGAGTTTTCTTTACTCCGATTTCAAATCACTGAGATATATTTTTTTGCAAAACATCTTACAAATGAAACACGAGGCAACTAGATCACCTTTTACAAAATACAGAGACAAGCTGCAACTGAAAAAGTGAGTAATTAGATTAGAAAGGGTGGAACCATCTCCAAGGAGTAGGTGGAGGCCATCTTACAACATTGCCGGCCCAAGTCATTGCCCTTCTCTGCAAGTACCAGATGGATCAGCATTTTTAAGAATCCATGGATGCTCTAGAATTTTCTCAAGAGAGAGCCTCTTCATTGAATTCTTCACCAGGAGCCGATTGATTAGGTCTTTTGCTTCTGCAGATACAGGAGGGGTGGATGGGAAACTCAAATCAATTTTCACTATCCTTCTGAATGTATCCTCTTGGGTCTCAGCTTCGAATGGTGGAAAGCCATAAAGGAATTCATAACAGAGGATGCCAAGGGTCCAGTTATCGACTGTGGAATCATGAGCTTTGCTCTCCACCATTTCTGGTGCTAGGTAATCCAAAGTGCCACACATGGTTTTCCTCTTGGCTGTGGACTGTACTGACCATCCAAAGTCTGCAATTTTGAGTCGACCCTGCAAATCCAGCAGTAAGTTCTCTGGCTTGATGTCCCTGTGAATCACATGCCTCTGATGGCAGTAAGCCAGCGCCTTGGCAAGACTCGCAATATAAGTAGCAGCCCTCTTCTCAGAGAAGCATCTCAACTTGCGTAGCTCTTTAAAGAGCTCTCCCCTGGCGGCGTACTCGAGCATCAAGAAGATGCGTTGTTCGTCGTGGAACCATCCGAAGAGGCGGAGGACATTAGGGTGGGTGAGAGAGCTCTGGATCTGGATCTCTCTTTGCAATTGATGGTGGAGCCTGTACTTTTCCAACTGCTGCTTGAATATGACCTTGAGAGCAATAATGTATTTGCTCTGTTTCTCTCGGGCGAGATAGACTTTTCCGAATTTACCTCTGCCAAGGGGCTTTCCTATCTCGAAATCTTGGAGGGTCCATGGAGGAAGGTTTTCTTGGGTATTATTAGAATCTGGTCTTTTTGTGGAGGTCGATGCCATGGGTGGTGTGTCTTCCTCTCTGGTTTTTTGGTGATGCAAGAGATATTTCAAAACGAGAAATGGGCGGTTCCTCCTCTTCGGCAG
>BMK_Unigene_056274
TCTAATCAATCTTCTCCTAATTACCATCAATCATATATTCTAATCACAGTTGACTTGGGTAATGGGAATCGGAAATCCTTATGATACACCTATGTTACATACAAATATATAACTACCTTTATATTTGGTACTCTGCATGAGTATCATACTTAATATCAGATACTGTGCATGACATGTAAAAACCAATGTTTTGGTTTATTCCTGTATAAAAGAGTAAGGAAGTCGATTGATTATCTACATAGATAAAGAACCCTTCAAAAGAATACCATATATAAAGAAGTTAATGAAAAATGTGGCCCATTTCAAACTCATTTAACAACAGTTAAAGGCACATTTGTTGTTTTCTTGGGCAAGATGTACTAGTGCCGACCAATTTTTCACTAGAGTTTACAGAAAACCAGAAAGTTTCTTTTACATAATGGTCCCCCAAAGAAAATTTTCTGCTTCCACCACTGGGTGGAAGACCGCTATGCTAACAGCATTGTTTTGAGTCTTCAATCTGTTTTTTTTTTTTTGGG
>BMK_Unigene_056275
ATCAACCATGCAACCATAGTGCTCAATCTGGGGCTCAATCCCATAATCGGACAGCATGCTATTGAAATGGCGGCGGCCCACATCGACCAGGCCCGAGTGGCTGCAAGCGCACAGCACACTGGTGAAGGTGACACAATTGGGCCTCATGTTAGCCCGCTTCATCTGAGCAAACACTTTCAAGGCTTTCTCACCACACCCATGAATTGCATACCCTCCTATCATAGTGGACCATGCCAAAACATCCTTCTCCTCCATCCGTTCAAACACTCCGAGGGCCTCATCCAACGACCCACATTTCGCGTACATGTCCACTAGAGAGCTCCCTAGCACGACGTCCATCTCCACGCCTTTCCTATCAATGTAGGAATGGACCCATTTGCCAAGGTCCAAGGCCCCTAAGTCCCCACAGACACCCACCACACTAGCGAGGGTGAACCCATCAACCTCAATCTCCGCACACC
>BMK_Unigene_056276
GGAGGGCAGAAGCAAAAAAACCTGATTTCAGAACAAAAAAACACCCATTAGAAAAGGAAGAAGAAAGTACAAAAGTTAAAACAAGATCCAAATGCAATGTAGTAATATTTCCCCGAAAACAACAACTAAGACATTAGAAGGAAAAGAAAAAGGATGAAGAAATCATTATATATTTTTTATATTTGCCCTGCCTGCAATGAACTGGAGTCAAATTCAATATAGTAAGATATCATGAGGAGTGGTCTGAATGGCACCAAATGTGTAATCAGCATAGTAAATTAAGTTACAGGGACAACATGTCAAAGATATCTTAAAGTAAATACCTACAATTCCATGTGTTTAAGGTATATAAGAAATCTATAGCTTTGAATTGAGATGAGATCCAATAAATATTATAAATGAGAAAGACCCAACAAGATTCGCTCCAATCTGTAAAAAGCCCTTCTTATCTCCCTTTTTCCCAAACTGCTTTAGGCTTCTACTCTAACCCAAGAAGTCTATATTCCAAGATGATCATAAGCGCTCAGGTCTCCCAAAAGAGTCTGTCCAAATCAGAGCAATATTGGAGACAAAATAGAGAGAGCAAGCGGGAAGCAAAAGGGCAAGATTCGTATCAGTTGGTAGCACAAAAAACCACTATGCCACAGTCGGCCAACCTACTCTTCACAAGTAACAGTCGATCAGTAGGGTATTGGCACTCACCTTCACAGTTGCATGGGTTGACTTGTCCATAGCAATATGTTGCATTGGAAACACTACTAGGAATTTTGCCTAAAATGTATAATTAAATATCATTAACAGTGAATTATGCTTTTCCTCTAAACGATGTTCTACTGATACATGGAGAACCACATGAATGTTTCAAACATGAATCAGTACAAAAGGAGAAACAGACATATTCTCATATAGTCACAAAAAGAGAAACAAACATGAATGTTTCACATTTTTATGTGTTCTTTATTCTCACATAGTGACTTTGAGATTTTTAATTAGACAATATGATCTAACACAAATCACCATGACAACAACAATGCAACTCACATTGCTTGATAATCTTTTTTTTTAATGTTACTTGCTTGATAATCTATGATTTCTCTGTTTCTTACATGTTGCTTACCTCAAATCCTTTTCCAGTTAAGAGTCTTGAACCTAGTCTATAATAAGTTATGGGTTTGATCCCAACTAACTACTAGATATGGGTGTTTTAAATCCAGCTCCTAATCCAGCTTTGGGCTTAGTGCCCTAGATTCAATTCAGTCACAGGACTTCTTGATATTAGCAAACATAAATTAAATAAAGCAATTAACAATGTATTCATCAAAGGGTTGAA
>BMK_Unigene_056277
ACAATGTATATCAAAGGGTCCTAATAGCCCTCCTCACGTGTGAGGCTCCGCACGTGGATAGAAACACACCAAATGACCAACGTGAACAGAAACACATCCCAGGGATTCGAACACACGACCTGTGGCTCTGATACCATGTTAATAATCAAAATCACTAAAAGATCGAGCTATTAGTGTACTACAAAACAATGTATATCAAAAAGTCCTTTATCATGCGTTATCAGAAAGAAGAAGATCAGTTGGCAAATATATTGACAAAGGGTAGAGATCAACTTGCAGATTTATTGAGAAAGTTTGGAGATTCACTTTGGAGTATATGTGGCAAGCTGGGAAAGATTGATGTCCATTCTCCAACTTGACGGAGAGTGTAAAGAGATCTATTAATCAGTGTTGTATTTGTAATTATTTTAAGGAACAAGGGGTTAGACGTATTCAATATTTTTAAGTGACTTGTTAAATAGTGATTGCTGGGTACTGTATAACGTACAAATCCCATATTTTTCCCTTCATGCGTCTCTCCTTTCTTCTCTCTTTCTGCTGCTTCTCTTATCTTCTTCTCCTCTTCCCATCCTTTATTTTTATTGCAACCTCATGGTTGCGACAATGAGCACTTTCCAAATATTCTATGGGGCTCTTTTCAAATATACAACCTATATCCATTATGAATAACAAGTGTATATCCTCAGCACATTAGTTATGTGGAACATCTAGCCTATGTCTTTAGTGGCAGGTTAGTCCATCAAAACTCTTTAGATTTTCACACTTCAGAGATTAGGTTGATTTATTATTCGGCTTATGCCTTTGTTCTTTGTCCTGTATTATGGTGATGTGGTCCCAAAAAAATGAATGGTTTCCAAATAGTTAGTTATGTGCATGCTGGAAAGCTCATATTAAGGCTTAGGAACTTGTAAATAGGTTCATGTGATATTCTAGGAAGGGAGATGTTATGGGTTTTCCTTCTCAATCTTGGATATTAATAAACTGTCTCTCTTGCATCTACTAAGCATTTTTTCAGGGACATGTCTCTTGTTTGACTCTGAACTTAGAGAGTTTCACAGAATTTCTTGAGAGAAAGCATTTTCATTTTTCTCCTTTATAATATACCTTCTCCAGATTAGTTTCTATGCTTATTGGCCTTTTGTAGGCTGTACACTTGCTTTTATATAGATTCTTTGTATTTCTGACATGGTCATGCCGGTCATCCAGGTTTACCTTTTGTCTCAAGTTC
>BMK_Unigene_056278
TCCTAGCACTGAGACGAGCATCTGCACCCAAAGATAAAGCAATGTTTTTGGGACTCAAAAGTGCATGGACAAAGAATGAATATTGATGATCCAGCTTTCCCTAGGCCCAACCAGGTTTTTTACATGACAGTCATCTTAGGTAACTGGATTTTGCATGTTGGATGAGCATATCCAAAATAGCCTTCTCCCCAGGCTGATTTATGCCTCTCCTATAAATGTAAACCATTGGTTAAGATCCCCCAGTGGATTTGCACATGCTGCTAGTAAATCACCATGGCCACATGATCAGAGCCATCCAACAAGATACTAAAAAATGAGCACTTTCACTTGCAGATAAAATTGTAAAAGTCCAATTGGTTGTTCACTGGTTCAGATGGATGATAAGGACAATTGGTCGCGGCTCTAACCAACCCACCTGAGCCTATAATGAAGCCCAATTTGGATCGCTCCATATACCTCAATAAATGATGCAAACACAGAGAAGCAACAAATAAAGATGTCAATGGACTCTCGATTACCTGTAATCTGAAGAACATGACCTGAAAATCCAGGTGCAGATCCTTTTTTAAACCCAATTGATTATTGGTCCGAGTCCAGTCAGGTCCATACCCAATACCCATGTATCCCATGAGATGTATAACTAATGATGTTATATACCTAGTAAAGTATAATTAAATATATGCTATCTTATAACTTACTTATATATTGAGTCGCGTCCAGGTCCAGGTCCAGCTCCAGGTCCAGGTCCATAAACAGTCATGTTCATGATAATTGGGCGTAGTCCACCATGGACCCAAACCGGACCCATTTACATACCTATTGACAGAAATATAAAATCTCACCTGGGCCAACACTCCATCTTCCA
>BMK_Unigene_056279
AAGCTCAAACTGCTGCTGCTGCAATCGCTGCTGCACTTGAAGCTCAAACTGCCGCTGCTGCTGCTGCTGAAGCTGAAGTTTAAAAAAATGTTCCAAGTCTGACATGGGCGGGCTGACAGACTGCTGGTGGATGGGATTCAAGCTATGTGGAACTGCAGAACTTTGCAACTGCTCTAGAACTGAACCATTCAAGTGGCTTGGTGGATGATTGGAGACCAAATTCTGTTGAAGCAGTTGCTTTTGCAGCTGCTGTGACAAAAATTGTTCTGCCAAATCAAACTGGTCTGGATGTTGTTCCATGCGTGCTAGAAGGCGGGGATCCATGTGGGCAAGTGCATTTCTTCTACCACTATCAGACCAAATCTCCCCAGCAACAGCAGAGTCAGTTGATGCAGCAAATGAGTTTTGCTTATGGCTGAAAAGATGGCCATCTCTTCCGATTGCAGTATTAATAGGCGGGCCTTGATCAGCAACTCCAGACAATGTACCTGATAGATTGGAACGCTTCAGATGAGCCCCTTCTAGTTCAGACCAGAGAAGACCACGAGGTTGAACATTATCATTAATACTATCTGTTAAGCTTTTATGATTGAGCATCATGGGTTCTCCCAATTCATTTGCCAGTAACTGACGACTAGCAGGATTCCCTGCAGAATCATGAAGATTACTAGCTGGCTTCCCCAATGGATTCCCACTACTGCTTCCAGGTCGTTCAGGAAACAAGATTTCTTCATTTTCATTAGTAACAAGAGCAGAGGGCCCCAATCTACCACGATGGGCTTCCAGCAGGTCCTCATTCTTATAATTACCTGGACGGACATTATGATCTGAAGGACCCCTGAAATCAGGTAATGTCCATAGGTCATTAGTGGAAGTAGAATCAGTAAAACCACGAGTAGGTGAACAAGACTTTAAGTTGCCTCCACTGGTATCAGACAGTTCTGGCATGGTATCATTGTTGATGCCAGATGCAGTTCGGTCTTTATGCTTCAGATGGGGCATGACATCCCCAAGTTCCTGAAAAGGTGTTCCTTCTGGAGCATCTGACAGACATACAGGCAAGTCAGTGCCAAAAAAGCCTTGCTCGAACCACGAAATGATGTCTACACCTAGAAAAGGCCCCTGCATCTCTCCTTGAGGATCCTGGTAAAACAAACTCAACTCCTCAGGAGTAGTAGCACGTTCACCGTTCTTCACATATTGCTCATTGCTAGGGATATCCTGGAGAGTTGGCAAATCAAATAGTGAATTTGAATCATCAGGTAGCTTTGCGTGAACATCAAAAGCAGCAGCCGACGCAACATCTTCAGTCTTAGGAAGCCTGAGAGAAACAGAATCATCCACTTGTCCATCACCATTTACCATGCCAGTTTTGCAAACGTTGTAGTCTGCGCTGAGCTGGGTGCTGCACTTTTCCATTATACTGGCAAGATCATCACCCTTGAAAACAAGAGGAGTTGAGCCAACAGAAGACATCTCATCAGTTGGAGCTGTAACTTCAGTTTCATGCTCCTTTATATCAGAATCATTTTCATCTAACAAGTTCTTTTTTAAAGCATAACCATCCAAAAGGCCAGCACCATTTTCATAAATATTATCATCTCCTGCAGTTGATGCAAAGGAATCACCAGCCTCTTCAGTGTTACTAGTAGGGAGTTTTCCATGCTTGCGCTGTGTCAAAATTGCATCGCCAACACCTGTTTCATTTTCATTCTCTCTTACAATTTTGTCTTTACTTGAATTATAAAATGCCCCACTACTGATTATTTTGCCCTTTCCAATATCCTTTAGTAATGCCTCCTCTTCTGCGCCAGGTGCAACGAAGGCCAATGGCTCCACAGAACCAGATATTGTTATCGGGGGTACCTCCTCAAGCCCGTCGGGAATGTTATTAAAGGAAAGATAAAGCTTCTGTTTCCTGTATATATCAAGAAGTTTACCCCTTGGATAGCAAAATGTATCTGCAGATATGACAGACTTCCCACGTCCAAGTTCATTCCTTTCGACAGGGGCAGCACCGATGGGACCACTGAAAGAAGGCCTACCAAGGGATACATTTCCAACAATATTTGATCTTCCTCTTCCTGGAGCAAAACCCACATTTGAACCCTCCAACCTTCCTCGCTCGAGTCCAAACCCTGGTGCAGCACAGTATACTGTTGGCCCAACTGAATGAGCTTCTTGTCGGCGCCGTGGCCTCCATTTATCACGGGAATCACTTTCACGCTCAGACACTGAACGATTGCTGCTTATAAAGGTTTGCTTCTCACTATGAGCATCTTCTTTCTCTACATCCACCCTTTTGTCATTTCGTGAGACCTTTTCTTTGTCTTCTGGACCCCACCGTGAAGACCATTTGCTGTCCCGCCGCGTTTCATGTCCTGGATTGCGGCTAGTTACATCATGCCACCGATCAGATGAAGGCAGAGGCCTATTTTCCACAGTCTCTCTAATTGAAGAAGTGTCCGTACGGCGATCACTTTTGCGGTATTCATTCTCTCTATCCCCTTCTTTTCTGCGGTCTCTTCTACCAAGTAATCCAGTCTCTCTCTCCTCTTCACGCCAGCGGCGACTGCTATCAATATCAGGAGCATTCCTTCGCCATTCTTTCTTGTCTAGAGATCCATCCAAGCACCACCCCTCTTTTTGAACAGGATCCAGAGAGTTTCCATGAGTCAACGGAGTAGGTGCCCGGATGTCCCCTGGTGCAGCAGGAAGGCCAGGCTTACTCTCATTGGGTTTAGCATACAGCCATTGAGGAGATAAAGGTATACTGCTCTCAGATGTTACTTGATCTTTGGAATCATCAAGGAACCCCATGAGCCACTTTTCATCATCATTTCCTGCTGGTGCTTCATCTTTCCCAGTCCAGGAATCCTCAGGCGATTTCGAGGAAAGGAGATCGTCTGGCAGACTGACCTTGGCTTCAGCCATTGATTTCGAAGAAAAGATCGAAGAGATGGAGATCAGGAATATGGATTCAAAGAAAGCTTAGGTTGCAGAGATCCGAAATCGGATTGCGTAAGATGAACAGATCAGAGAGAGATGAAGAGATAAGATTAGGGTTTCAGAGATCTTAGGATTTCGATCGAAAGATTTCTCATGAAAGGAAGGAAATTGCAGTGAGAGGATTGGTAGGATGCAGAGAGAGAGAGCGAGAGGAGAGCGAAAAAGGCTATGCGAGGGTTTGTTTGGGTGGTCAGAAGAGCGAAAGG
>BMK_Unigene_056280
TGTGTGTGTGAGAGAGAGAGAGAAGTGAGAACATTCAAATTTATCCTCTAGTGATAATTTAGGAACTACCCAAATTTGCCAATGCAAATAATGGTTTAAGTAACACAACAGCAAGAACAATGAGAAAATATGAGACATCCCAGTGGCTAGGGTGTCTTATCTCACACAGCCACCCAAGGATTGATCCCTGGGCGGGTAGGTTGTCCCACAATTACAGTACTGCTCGCCCAATCAGTATGAAAATACATATTAAAAAAAAAAAAGGAACACTACTATGCTGAAAGTGATGATTAGTGGGTTTCCAGATATCCCAATTTGATACAATAGTTCAGGAAGAAACAACAAAAACATTCTTTTGTGATACCATGAGAAATGATACGGTACAAGCCTCTTGAAGGTCTTAACTATGGTAAATCCAGCCTCCCCATACTCATCTAGACCATGTAACAGCACCATCCAAAATTTGACTCTGAAACCCCGAAACCATTGAATCTTTGGCACCCTTAAATCTATAGCTATCTTCATCCAACAAGAATAGGTTTTTTTCCAGTGCTTTAGAAACTGGTACCTTTCCCAGCCCGGTTAGAAAAAACTGAGATACTGGTAATACACCAGCCAAAAGTGGTCAAACCAAGTCAAAACAAGTCAAAATAGGTAAATACTGGCTGTTGACCCAGTTGGACCCACCCTTAACTATTTTAAGATATTTTATTTTATTTTTTATTTTTACATAAGGATTGAATCTGATTAAATTGGATGTTCAAATGGGATGGGACCAAACCTTCCACTCCACCAATTCACCTTCTGCTCCAGTTTTCTGAACATTGACGGTAGTCATTAATGGCTTGTTTTTGGTCATTGCAGATCACTTGTAATTTGTATGTTCTGGAAAACCATATAGGGCCATTTGTAATACAAATTGTTTGTGCCTGTGTAAACCTAAAACTGAATTAGGTAGATGATGCGCTTCCACATTTTCACTGTGAATCAGTAAACGTGATTGGAATGTAAGAGCATCCTGCTTATCCCACTAGCTGAACAACATCCAAGCCTCTTAACCGGTTGTTCAGATGGGGAGATAAGGTGGAAAC
>BMK_Unigene_056281
AAAAAAAAAAAAAAGAAGAAAAACCTGGACTTTGGCAGTTCTTTTGTGTTAATCTCCTTTTTGAAACTGACCTCTCGGGTTATGTTAATTGGGACTTTGGGGCATATGAGAGTTTCTTCCCCAAGATATTGCTTTTCAAAACGCGGAAAACTTTCATGAATAAAAGATTCAATTATGGATTTCTTCAAACCTTGTTTGAGTTGATGAATTCATCAAAATCTTGGCCGTGTTCAATCCAGAAAGATGCAAATTGATTATTCTAGTTGATTCAAAAATTTGTACTTTGATTTAAAACTTTGAACTTCGGTGAGTGTAGCAAGATTTATTGTGGCTATGTGATCTTTCTTTCGTCCAACTTTTCATTCACATTAAAGTGTTGGCGGGATCCTAAAAGATAACTATTATCTGCTATGATTTTGAGAAGCTGAGGAACTTGTGATCACCTGTAATTTCTTCGTAAGGGATGGAATTTCACTATGGATGATCCAAGAAGCAGGGTTTCCATTAATTACAAAAAAGGAAAAAAGAAAGTAAATATGCAATCTCGATCTGAACCTTTCATATCTGGTTGCTACCTTAATCAGTCGCCATTGTGGGCTTTATTTTCTGTACCAATAATTTCTTTATGTAACTGGTTTCCGCCCATCAGTAATTTCCAAATGAATTCAAAAGTACCAAACAGTGCCTTCCCATCATATTTGCCCCATCCATTGTAAGGGATTTTTTTTTTTTTTTTTTTT
>BMK_Unigene_056282
CGGCTAGAGGCTGTCTGTCTCAAGGTAAGTTGACCATTCACAACTTTTCCTTATCAAGTTTTTTCATGGTTTTTTTCCTTGTACCTGAACTACGTAAGTCAAGAAAATGGCCTTTTTCTCTCCTCTGATGCAAGGTTTTAAAATCTTGGGGGCAGTTTGGTCACCCGACTCGGAAATTGCATGGAACTCGCCCAAGTTGGACCCTAAGCCCTAAAAATCCATAAAATAAGTTTTTTTTTTCTCAACTTGAAATTGATGTCTTACCAATCTAAAACTTTAAAAGGCATATTTGTTTTAATTTTGTGAATGAGTTCGAGTGGGAGAAGCGGTCGAGTGGGAGAAGCGGTCGCATCTGATTTTTAATTAGACCAATTAATAGCACCTCTGATATTTGAATGCAGAGATTTCGGGAAAATATGATTTTTTCTCAGTTTTAGTGCAGCAGGATCCCAAAAGCCTACAACATCTTCTCATGACAATAAAATAAAAGAAAAGTAGTTTTGTCTGGTTTCCCTGCTAGACTTGGCAAAGGGGTGGTCGGACCAAGTGCTGAGCCCGAGTCAACAAGACTTGGTCGAAGGGGTGGTCAGACCAAGTGCTGAGTCGGAGTCAACTAGACTTTGGTCGATTTTGAAAAACCATGCTCTGGTGGACTTATTTATGCTGCCTATCTCGGCAGTGGCTTCCAAACTGTGAGTCGAGTCAGATGTCCACAATTAATAAGATCAATATTTGATGACTAGGATTTTTTGGGGAGACCAGGTGTCTTGCATCAACATTGGGACCCATCATATGAACTGTCCGATCACCAGGGGCTCACATTTACAGATCTGGGGTCCAGCCAATGTTTTCGCTACAACATTTTATTCACCGCATTCTACTGCATATGATAGATTCAGTACTGATGATTTGTTTTTTCACCCATCAGATCAAAATTTATCCGCTCGAT
>BMK_Unigene_056283
GTAACTCGAACATAAATCCCATTCCTGAGAGAGGACAAAACTCAGTGCACAAAGTTTGAAGCATTAATGACACAGTGCACAAAACTGTAGAAACCAGGCCCATCAAGAAAGGAGCCCAAATCAAGAAATAACTCAGGTGGATTCATGTGAAGATTTAGTCAAATCATTGTATACAGCATATCTTTGTGTATATACCATTTCTTTAGTGATTAGATCTTATACATAGGCTGTAATCAGATTATATGGACTGTAATCAGATTATAATTGATTGTAAATTTGTAATTACAGCCCCTTAATTGGGCCATCAAATGTATATAAAAGGGTGTTGATCCTATCTTGGGATATCACCAATTTCCCACAAATCTCTAGTTCATTCTGCTCTCTTCACCTATACAAAAACAATAACAGCAATCATTCAAAAGGGGATAACACTGACTATGCAGAAGTAAATGAGCACCATAGAACAAAAGGCAATCTCTGGTGGTGTTGATGATGATGGGAGTTCCTTGAGATTTTCTGAACAGTAATGAAAAAATAAAAATCCCAGGACTCACTCAAGAACTGTTTAATTACTTATTTTAAGTGATGGTAGGAGCAGCATACATGAGTTGAAGCCAGGAAATGGGCGAAAGAGATTTCACTCCATCCCATGCAGACATGTTCAACATGTTCAAAGCAGGAAAAGCAAGCTGCAGTCTGCTTAAATTTGCATAATCAAACAGGGTTTCTATGCACACACCAAAAATACAAAAAAAGCAGAGGCACGACTGGTACCACTTCCATCAGAAGCTAAAAAATCATCACCAAATCAAACCTCATGCAAACAACAAAACATACAAATAGATCGACCACACAAAACCCAGAACTTACGTAACATCAGCCAATTGGTTTGA
>BMK_Unigene_056284
GCAGCTGCATCGCGTACGTCGATCACGGAGTAGGCACGGACTCCACAAGCGTATCAAATTCACCAAATCCGAATTTCTATAAAATGAGTAGCACTTCCTCTTCAATGTCCGAACTCCGTTCTTTTTCTTATCCGGTGAGGTGAGAGGAGAAGAGATGGAGGAGAAAGAGAGGATGAAATGGAGGAAAATGCACAATCAGGTGCTTTCTATTTTTTCTTGTATAGATCTGTTGCTCTTTTTATCTTTTGGCCCTTTTTTTTCTGTTTTATTGGTGTCTGAAGAAATCGTCAGACTCATATTCTTCTTCCATTTTAGTTCCAAAGCCCCAAATCCCACCCATCAAAACCCTAAACCCCTCCTCCTTCAATCCATCCTGCAATGAGGGTTTAAGAAATGCAACCTTAAGGAAGGGCCCAAATAAATGGGTCTTTGATCCTCTCATTTTACTTAAGAAGAAATGGGATGGGAGGAGTCCATCTGCTGAACCTCTTCTACGCCACCATCCTCCTCCAACTGCCAAAACACCATTCCTAACTTCTCTTTCTTCCAGATTCCCGTTTTAAAAACATCTTATTGTAAGACTACTTGCTCTGACTATGATTTCTATCATGTTTATCTACTGTTACAGCGACTACAAGGATTTGGTGGTATAGGAAAAGATATGTCAGGAAGAAAGAGGAGAGATCGTCCGCTGACGATGGACGAGCTACTGCGCCAGGCCCAGGCCAGTACGTCATCGGGGGACCCTAGACCTACATCGGGTTCTGCCCAGTCCAGTTCGATGGCCCCATCGAGTATGCCATCGAGCTCTCATCCGGTGCTAGCTACTGCGCCAGCTTCTACATCCCGGACTGCAGAGGCCGATACACAGACTGATTCTGTGAGCACGGGCCCATCTACCAGCAGGGGTAGAGGCCCTGCTAGAGGGATCCGGACTTGGAATTCCGGTCATCCCATTGACGTGTCCTTTGATGAGACGTACCACCCAGTGGGTCCGCATGCTCGCCAGCTTATCAGCCAGCTGGGACATATGGTCCCAGATCCACATGCATTTCCTTTGACC
>BMK_Unigene_056285
ACCAAAAAAACCAGGCCAGTCGGGTTCTCAGGTGGACCAGACATGTACAATTGAAGCCTCAACCCATCTGATCTAGGGTCAGCTAAAGAAAGGAACCAGCAGTCAACTCTTCATGACATACATGTGTAACCCACCTCCTTATCAGACAAGCCTGACTTAGTGGTAAAGCAAATTAACCACGAAACCCACTCATGGACAACCGTAGGTGCAGTGGGTGTGAAGTGACAGGATCAAGTGACTGGAGATGCATAAAGAGACTTAGTATTCCTCTTGTCAGGAATATCATGCCCAATCTGAAAATACAGAAGTTGATTTTTCGTA
>BMK_Unigene_056286
AAAAAAAAAAAAAAGTTTCAAGAGATGAGGAACCTTTAAAATCTACATCCAAACATGTTACTCACAAGACATCTAATAGGAGTTAAAATCCCATCAAGTAATCTTCATAAATGCATTTCGATCAGAACTAGAATCAACCTTTAGAAAATGCACAACTAAGAAATCTAGATCCAAAGCCAACCATGTGACTAGGGCAATGATCTGGCTTTTCTCCTGACAACGTACATGAGGGAAAAAAAATTGTTATGTTCTAAATGTGTAAAGCACCTCTCATTCAATTTACTTCAGATTGATGCAATTTTTGTTTAAAAGAACATCTCTCGGGAAAATGATTCTATAAGCATGAGATTATCAAAATCATCAAACAGTATTTCAACCTGTTATCTTCAAAGTACTCATTTAATGCATAAACACTGCTACTGGAATCATTGAGTGAATATTCCATCTCATAATTCCATAATAATGGTTTCAGAAAAGAAGCCTTTCTTCACAAATCCGTCGTTAGAAATCTACATCTAGCTAGGTACAAATAATTATAAACATGTCATATAAAGCACAGATTCTAGTAAAGCAGAGCATATTCATGGAGTAAAATACAATGAACTCCATTTCATGATGGGGGTTCATGGGGTGTGCGAGGCTTGCATTTATCAATAATGGATCCAACAGCCAAGATAATAAATAGTAAGGAGAAAACATAACAATATATGGTTCATCAGAAGCTAGAAAACTGAACAGGCATGGCCTTTCAATCTAGAAATTTGGGGCTTACATAGTCCAATTGTCACACGATCAGATCAAAGATCTTAATATAAAAAACATGGGCCCCACTTGTATGGGAAGAGTGCTGGACACTCAGCTCATCCTTAGCATCAAGCGCAACATTTTATTTGTTCATCATTTTTCTAGGGTGGGCTAGAGACCATGTTATCATTCCTTTATTCATTTTTTTTTCTAAGTGAGGAATGAGGATGCATTCCCGTAGTCATATGCAATCTGACACTGGGAATGGAACCCATCAAGTTAGTCATCTGACTCGATAAATTTTCAGATTAGTAATCTGGGTAGGGTGTACACAATTTAATCTAGGGTTGGTATGTTTGGTTTCATTTTAAGGTCAAGTTCTTACCGAGCATGAGTGGGGACAAAACCCAACCTCATCCACCCAAGTTGCACCACTTTTTTGAAGTATGTAGGTCTCCAGATGATTAGAATGGTAAACTACTGCTCTTTATAAGGACATTAGAACAATTTCATTCACTTTATAAGGACATGTTCCGGCTACTTTTCTCAACATCTTTAACTGTTGGATCAAGCAAAGGATCTTTGGCATTTTGATGCACTCATTTGAGTGATGTTTATTGTGCATAAGAAAGCTAAAAGAGGACAAAATGATAAATGTATTTTCAAAGGGAAGGAACAATCATTAGTTAGCTGTTTTGGCACTTCCTCCACAACCAAAGATAACAATCATCAATATACAACCAAACAAATTAAACTCATTGTCTTAGAAAATCAATACCATTACATAGAAACTCAAATTATACTTGCATTGAAAGGAGGCACTTTTAGAAAGTGTGCTTAGTTTTCTAAAAGAACACAATCCCATATCAATCTATTTCTTGATATCTTGCTCCAAAATTAGAGGTTAGAATTATCCTCTTAAAGTTATAATTTGCCCCCCTTACCCATAATACCACCCTCACCTACACCCTACTGAGTCCCACTGTCTCAGGTTAGCTAAAATAATAGGGAAGGGGTTGAAATGGGTTTAAATTTGCAATTTAAACATTAATGGCTTGTAATGCAAATGACAATAAAATCATCTCTGAAATTGTATAGAACTTGTAGACTGTTAAAGTTTTCTTGAGATAGGCCCCACTATATGTATTCTTAAAACTGATGCCACAGTATGTTCTATGCTTTTTATACTACACAACATTAAGTGTATATGCATGGTTCCTAGTTATCAATTATCATCACTGTGGAAGGAGACCCATATGCAAATTAAAATTTTGCAGCGATTCTGCCCAGTATGTGTAAATGTAAAGTTCAATTTAATGCACATACGATTCTCACCCAATATGCAGTTGATACTTTCACTCCTCCCCAACACTTCTGAGGATGGGAATAAGACATAAACATTGAGTATACTTCGTATTGATCTAGACTAAAAAAAACTACAGATCCGATTCTAGATAAATAAGAGTGGGGTTCGTGCAAGCATCCTTAAATCAACTGGTATATTTAGTGGGGTTGTAAAGAAAACCTGCTCCGGCCTTTGTGACCTTTC
>BMK_Unigene_056287
CAGATGGCTTAGCAAGTTATGAGGCATGAACTCCAGCATTAGTACTAGCATTCTTCATCCATGGCACTAGTACCAACATCCTCATCTTTTAATCTATACATTGAACCTTTTACTTGTTTACATTATTTGTTGAAAAAGTGCAACCTATCTGAGTATTTGGCCCATGATAGATTGGAATAGAGAATCAGAATTCATGCAGCCAACCCCAGCATAGTTGGGACAAGGC
>BMK_Unigene_056288
AGTGAGAGAAGAGAGCAGTTCGCACAGAGGCAGAGGTGCAGAGAGCTGAGCGAGAGGAGGCGAGAATGAAGAGAGTAAGAGGGAGCTAGGGTTTTCGTGGCCTGGGACTTGGGGGTATGTGTTTTATAAGAGGGGAGGGCGAAGTTACAAAACTGCCTCTCTTAAATAGCCGTTTTTTTGCTGTTAGTGAGGGGCAGTTTCAATAATCTATAAAACGAGCCGGGCCGGGCCTGAACGGGTTGGGCTGTTTCTGTCCCAAGCAAGAAAATACAGGGCTTTTAAAAAAAATTGAGCCCGGCGGGCTGGGCTTGAACAATGGTTTTAAAACCCGCCAAAATGGGTGTACCAGGCCCGGCCCACCCACAAGCACATTCCACTCATTTTTAATAAATTTGAAGGTGCCACGAATTGTGTTGTAGGAGAAATTGAAGTAATTTATTAAGGTGAAGTCTTCCGCCTCATGATGCATGGATGTTTTGACCAAGTGTCATTCTCATAATCTTTTTAGACTTTACGAAATATCTTGTTGGCTGATATTTTACCTCTTCTAAGAGCAAATTAGGTAATGATATAATTTTATGACGGGATAAGTTCTATTGTTGATTTTAGATTTCTTTTCATGTGAAGATAGTTTAATGATATCTCATTTCTACTAATTTTTCAATCAAAGGGAACTTATTCAAAACTTAAGCAATAAAGGGTGTTAAACAATCCTCTGACTTACCATACAAAAGTTAACACCAATCTGTGAGTCCTATCACAAAGACAATGCACATAGGTAATATATAATATAGTTTATAATTTGAAAAGTGCATACTCTAACCAGATTATTTTCTATTTGGTTAAAGGAATTACGAGAATTCTTATATGCAACAATTATGAATTCTCCTTATACTTCCTCACAACTGCAATTGGATGGATTTCGCTCAGCCATCTCATCCTAAATTTTCCAATCCCATTGTTTAAACCCAAATCCTTTCCATTTGGTGGGCCATTTGGCTGGTAAGGAACATGGTTTAAAATCTCGGTATCGG
>BMK_Unigene_056289
GCTACATGAATTTTGTTTCTCCACTCCAGTCTATCCTGGGCCGAATCCATTGATAGGTTCCATTTATTCAGACCTAACTTTACTACTTCCATCCATGTCATCTTCAGGCTACCCCCTTTTTCCTAGACGGGCCATCAACTTGCATCAACACCAAGAAGTGTAGCAAAAGAATAGGAGTTACTTTTCTTCATTGTCAAAGGATATTGAAAGGGTGCCGATGAAAGATATTGCTAAGATGGGGCAGGGGGGATCGCTCCTTTCTAGAAGAGACTGTTACTAGGCCTGTCAGTGGGACGTGTTGAAACGGGTACCTGGCCCGGCCCGGC
>BMK_Unigene_056290
AAAAAAAAAGAAAAAAAAAAAACGTAAGTGCTCAAGAAGAGGAAGGATAAAAGAGAGTTTGTGTATTGAGATGACAGATTTTTTTAAGGAGGCCATTGCAAGAGAGTTACTGCACCCAGAGAAAAAATTAAAAAACAAAATCAAACCTAAAGTTGATGAACCAAAATAGATTCAAAACCATATATGAGATTATCCTTGTAGAGGCACATAGAAGCATCACAGTAATGTACAATTGTACTTTGGTCTTCCAAATCTGGAGTTGACAAAAGATTTTTTCTTCGTGATATATAGGGTTGCAGGATGCGTTTTAAGAAGGAGCCGTTTTGTGGAGTGTCTATTAAACCCTTGCTAACTCATCCAACAATTCCAGAATCCACCTTTGTGAGATGACGATGAAGAACAGTTAGGTCTGGCTGGGGGCCTGGTTGCGATGACGATGAAGAACAGTTAGGTCTGGCTGGGGGCCTGGTTGCGATGACGATGAAGAACAGTTAGGTCTGGCTGGGGGCCTGGTTGCGATGACGATGAAGAACAGTTAGGTCTGGCTGGGGGCCTGGTTGC
>BMK_Unigene_056291
CCATTGAGCGAAGGGCCATGGACTAGAGAGGGGACTCAGGTCTTGCGCTGGCTGGTGAAGAGAATGGGAGAACTTCTGACATTTTTCACATTTTCTAGCATATACCTGCGCATCCTTCTACATATACGGCCCCAGTAACCTTGGCTTATTGCTCTGTATGCCAGTGACCGCCCTCCGATATGACTGCCGCAGATTCTTTCGTGGATCTCATACAGAAATTCGTCCACTTTGCCCGGATGGACGCATTAGAGATAGGGACCTGTGAA
>BMK_Unigene_056292
CCATTCATATCATCTGTAAAGGTGCTTACAGAATACAGACATAATCAGAGATATACTCACCTGTAATAAAGGTTCCAGCTCGCCTAAAACAAATAAAAATTCCCTGAAACTTTATTTTTGTCATACAATACAACACATAAGATGAACTCTTCATTTGGGTACAATTATCTTTAGACATGCTGATGCAAAGGGGAGTGGTTTTTAAATGTATTCATGTACCTGGTTTTAAGTTCATAATGCATGCTGGAATGATGATTTGCATGCATATGGTTTTTCCTGCCAAGTACAGTCCTTACCCCGCTCAGCAAGAGGAATCTAGGAAAGGACTACTAGTGTTACCATGACACTTTCTGGGCTTTTCATTTCCAATGTTTAGGTAGGCTTAGAAATTAGTGACATGTCCAGCACTTCATAAACTTATACAAAGAAGTGCCCTGACTATGTCAAAGTGTCACAAATTAGAGATAGAATGAGATGTCCTGAATCAAGTTGAATGTTAAATCTTTGTCTATTCTCTGTTCATGTTAAGAAAATTATTCATAAAGAACTCCCTTCCAGACTAGCCCCTTTTTCCTTCCTAAACAGTAAGTTTTATAGCATACCCTGATGTGGGAACCTTCTTTTTTCCATTTGCACGGGGCACCTATGCACTTTCAACAGTTTTTGCAAGGGACAAAATGCCCATTAACATTTCTTCCTCCCAAGAAGTTCTCTTCTTGCTGCCCTTTTCTTGCTCATCATCATACTGTGACATATCCCTTTCTTATGCAGATAAAATGGTTATAAGGAAAATAATTATATGGCCATTTTCTTGGAATTCGTTTTGGCCCTTTTGTGGTTCCTTCTCAGCCTGTTTGGATATCTTGCTCCCTGGATTTTTTATTTCAATTCCTTTCTGAAAATTTTTAAGGTAAAGTGATTCGAATTCCTATCTGAGCAAGTGATGTTATTTTCTCCATGATATGAACAGTCCATGGGGACAAAAAATTGCATTTCTTTTTACATGTGCATGCGATTTTTTAATTGATCTTCACCATTTTGATTGGTGATCTTCAGATTCTTTTGGTTCTGTTTATTTTGGCTTTGTTTCAGAGGTTGATTTACTTTTTGTGTGTGGAATGCATCTAAAAGCAAAGCTGATTTTAGTCTCAAGTGTAAAAGAATGCAGTTCTGAGTAAGGCCTCTAGCAACTAGGCGAACTTAGCTCCATTTGGCTTGAGTGGGTGTCCATAGATCCATTTGTATCTGATAGCCTGTTCACCTTGAGATAAGTTCACAAGTTCCCACATATTGTTTCCTTGAGATCTGACATCTCTTTATCATGGTCTATCTCCCTAGTAATGATGAGAGAGAGCCTCCTCCAAGTTTTTCATGATTGCCGTATGATAGAGGATGGCAAAACAAAACCTATAAGACTAAGACAATAAGATGGACTAATATTTATAATTGAGACTGGTTGTTTCCTAGATGCGAAAGCTATATGTTACTTAAATCAACTTCATAATAAGAGAATTGTGGATTTTCTAGGCAAAAAG
>BMK_Unigene_056293
TATATATATATATATACACACACACAAAACCAACAAATATTTCTGTTGAACGTCGACAACTTTGCTCAACTGTAATCTGATATTTTCACAAGAATATTCACAAAGAAAAAACCAACAAATTGCCATATTCATTGCAGGTTAGAAATTTATCTGCCAAACCATCATGATTTCACTTGTATTGATGCTAGATTCTCTCCTTATATAAATAGGCACAGAGAGGTAAATATCATACCAAACTCAAACGAGTTTTCTCCTTTTTTTCTTTTTTATTGGTAATATACCTAAGTCGATCTTACTGATGGAAACTAGTCCCCAGCATTTAGGGCCCGTTTGGCATTGTTCTCATGTTGTTCCCAATTTTGTGCTCAGATCAGGTTGTTCTAAGATCGGATTGTGCCGAGACTATACTATGCAGAACTTGTTTGGCAGCATTATATTAAATTAACATATGTAGACAGTCAACATATTTCCTTATCAAGCATACATGTGTGCCAAAAATACGAAGGACCACTCCAAAAAATAATCCGATGCATCAATTACACCATAGTTGACTTGAAAGGTTAATACTAGATGAAAAAATAATTAATATAACGGCACCTTGAAGTTTAAGCAAATGAATGATCAATTACATAGTACCCAACTAAAACCCTACCTTTAGTTGATGCAGAGAACATTGAGATACAATTTGATCACACATGACTCTTTTCAGTTTGACTCCCAACCTACAAATACCAAAGGAAGGGGAAGCCAATATATTAGAGAGAGACGAAAATGAACACCCATTTGCTGGATAGATTTTTCAAATTATCATAGTCTACATTGATTGCCAGATCTCTGGCTAAGAATTGGAACAGGGGATAGATGATGTGAATGAAATCCTTCATTTCCAGCATTGGAGAATGTACTCAAAGCAGCTCACTTGGATTCCAGCCTCTTTGATCTCCTTGGAAGCAACTGTTCCTTTGCCAGATTCTTTCCACTTCTTAAATTCTTCTCCATAGGTTTAGTGAGGGCATTGTTCTGATTTTCAGCACTACTACATTGCCTTTTATTCTGAATTTCTTCAGGGAATTCCAAGCTATGAGATCTTTTATTGGTTGTGTCCAAGTGTAAATTCCGGATTTGGTTTCTCATTCTATACTGCGCCGAATGCATAGTGAAATGGATAGCCATTCATTCTACCACAATATTCAAGCTGCGAGTGATTTGGGGACTACAGCACACCCAAGTACACATTAAAGCTCTGTCACTGAAAAGGTATTACTCTGAGCTCTCTGCCAAATTTGCTGCTGTGCTCTGACCTTGCTCTCCAGGAAATGTATGTGTTTGATTCCCAATGTCAGGATTGTCATGTCCATCGCATGTCTCCTGATGAAGCTGATGGTCAAGTAATCCGCCCCTTTCTGATTGAACATCATTCATTGGTGAATATACCGTCGAAGGGCAATTGAATTGATGAGGCGAAGTTGATGTGTTCTTACTTTCATGGTGATGAACCTGAACACTAGACAACTGCATTACTGTATCACCACTACCTTGGGATCCTTCTCCAATTCCAGTACTATTTTCATGATGAATTACATCAGGTAGGCAAGAATCCTCATGGAATTCATCAGACATCGTCAGACTGTGTTTCCCGGAAACTTCATCCACCAAGTGGTGAACACTGGCAGTTTTCAATGTCTGGACCTCTAACAGATCTCGGCATTTTGGCTCATCCAAGTTGAAATTTGCATCCATGCCATGACCGCATTCATTTAAAGAATTATTGGATACTGAGACACTGCCATCATCCACTTTAGAAGCAGCAACCAGCGAATCTTGAGGTACTGTTTTACTGTGTTTTGGACAGGATAGTTTTCTGGATTCCATCTGATTTTGTAAGCTAGAATCTGGTTTACATACGTTTGAAGCCACCTGGACATCTTCCTCTAAGAGTCTTTCCACTCCTTCTGGAATGCTTTTTGATGTTATTGCAGAGGACCTAAACAAATTATCAGCTACATCTTTTTGAGACTGCCTAGAATGACAATTATCTCTCTCTAATGAACTCGGGGAAGATTTGATATGTCGAGAATCGTCATTCCTCTCATCCTCTTTATTTTGAAAACCTGTTTCCAAATAACCCATAAATGAAGATTTCGCACGTTCACCAATTTCACCTAAACCTTTAAGCTCTTCATGAAGAACTCGGGATTTATTATGGTGTACTTTCTGGTACATACATACTTCATCCTTCAAAACCTTAATCCAGTCAGATGGACCTGAGTTTAAATCGACATAAAGATTAATCCCTTCTTCAGACCTCACAAAGAACTGAAAAGAAGAGGGGCGAGGTTCAGTAGAGGTTTCACTTGAGGAAACTAGGCCACTTTCAGCAGTACATGCACCAATTGTTTTCTTCATACATTGAATCTGCGGTATACAACCCTTGTTAGAAGGATTCTGCAGGTGCAAGTCAGAGGTTCTCAGGTTTAGAGAACTTGGATGGTCATTCTTTCTATATTCCATGGTATGGTCATTGAGTTGAGATAGGACTTTTGAATGCGATATAATCTCTTGCAGTTGCAGGTGAGAAGGAGCTGCTGGTTGTATGTCATTTTGAGGAGTAGAAATTGAACAGCTGAACCCTTCTGTAGTTTCAATATTAGCAGAACCCCTATGGGCTGTATTTGCAGCAGTATTTGCTACCTTATATGAAGTGTCAGCTTCTCGGCAATTAATTTCCTTCTGTTTAACAGGCTGAAAATGTCTCTTATCATAAGCCTCTTCCTCCTTCGAGGAGGATGGTCCATAGCTGTCAGCATCAGAAGCTTCAACTCTTCTTTTATGCACTTTATCAGTTTCTTCCAGAGAGTTGAAAGGTTCTTCAGGTTGCAAATCTGCCATAGGGAGATCCACAGGACCACTTAATTTCTCTTTAGAAAATGTTGAACTTCGGTCTTTTTCCTTGAAAAAGAAAAATAACGACCTCGCCAATAGAAAATTTGTTTTATTAGCAGAAAGACCATGTTTCTTGCACAATGCTTGAAGTTCTTTGCGCGGGAGGTTGAGATAGAACTCTTCATCTTGATTTTCCATCAGTTTAAAAGAAGTCTAGACCTGAAGCAGCTCCATCCAAACATAAATCTCAATCCCCTGCAGAAGAAGAGCCACTGATTCTCACTGTTGTCTTTCAAGATTATGTGCAAAGAAGCAGACAAAGACTGAGAAAAGCAATCAAAGGAAGGAGCTTTGATTCTTTTAGCAAGTAAGAGATTCAAGTGAGGGAGAAAGAAGAGAAAGAACAGATTCCATTTCCAGGTGTTTCGTTGAAAAGCAGCTCTCGTCTGGAAGACCAAAACAGAAGGTGTTGAGCAC
>BMK_Unigene_056294
AAATTAGAATTAAAAAAAAAAAAAGTTTCTTTTAGTTCTTTTCGTCCATTGTCATGTCTTCCCATTTATTTATGCTTTGATGCTTAAGAAACTAAGCATCGCAAGTGGTCGACCATTAGAACTCCTTATTTATTTTCAAGTGTAAGGAAACACAGTCCCCGGCAAATGGCTGTCACAGCAGCCTTTTGACAGACTGAACACTGCTGTTGGGTTCTGTTTGAAACCATGACTTAGTCAGTTCTAAAACCTTGATCTAAGATGTACAAGATTCTTTCCGGGTGAAGTACTAAAAATATAACCAAATTAACTCTATCAGTCAGGCTATCTAATTATTTACATCTACCATTAACTATACAAGTCACAATCCTCATCATTAGAGGCTTGTACTATGTTGGGGTTGGCTACATG
>BMK_Unigene_056295
TGCGATGGTGTTCATCTTGAAGGTAATTGAGATCGTTTTAGTTTGTTTATTATGAAATGTGAATTTAGTGGAAATGAACAAAGAATCTATCTTGCAGTGAATTAGAGAGGATTGATTTCTTTCTGAACAAGAGAAAGTTAGAATTTTGCTAATCTGTAAAGGTAGTTGAAATCTTTGAAGATTTGTCATGAGTTCAGTGGGGAAAGAATGGGAGTTTGTTATTTTAGTGAGCTGTAGTCCGTAGGGAGTGAGGAATTCTTTAGTCTCTGGAGGTAATTGAAATCTATGAAAGTTGTTTGTGGATTCAGTAGAAATGAATAGAAACTTGCGGGTGGATTAGAGATCATTGATTTGTTCGTGAAAGAAAGAAGTTTGTAATCTTTAGGTACGCGTTTGCGCAAAGGGGAAAGATCCGATTTTCCTCACTCATCCCTCATCCGCTGTTTGGTGCGGGTGAGGTTCTGTGCTGAAAACTGAGAAAAAAGGTGTTTTTTTTTTCCTTAGGCACTGACGGATTCAGATTCCGGCCTAGGGGGTCGGACTTTTCTTTTGGTTTCCTCTTCCGCGGGAAGTGACACAGAGCCCTAAACGTGAATTTGTGCAATGAGAGGATTTACAATCTCGAGGAAAGTTGTTCTAACTTTTGTGCAGCACAATGTTTGGTGCAACACATTTTACTTCTGAAAAGGGAAATATTAAATTAATTTTCCTAGATTGGATTTAGATTTCCTATGTGAGTGGTTGAATGCTAGATTTCTCTCTCCCATGGAAACACAAATTCGTGGTGCATGGAATCCTCTCATTACACAAACAGGTCCTAAGGACCCCGATCTTTACTTGAAATTGAATTCCTAGGAATTCATGG
>BMK_Unigene_056296
CGGCCGATATTTTAAACCATTTAAGGAATGAATTTCTATTCGAGGGTAAAAGGCTGAACCCTAAAATTGTGATTTTAATGACAAATAAAATTCAGAGGTTAGCTAGCCTTCACAGTTTCATGTAATAGATATGACCATCATAATCTTTGTTATTCTCCTGGTTTTGCTCAAAAACCCCTGCTCTCAAGAAAAAAACACAAAAAATAAAGGGTTGGAATAGCTAGCCAAGAAAATAAAGGCCAGAGAAAATCCAGGCACAAACGAGTTCTCACCTTGACAGCCCTCCTCGAATAGAACTTCCCCAAGTAATGTATAATTGTAAGTATATCATCAACCTAGAAGGTAGTAGTAGGTCGTCGAATGACGAACAGATTACCAAAATACAGTAGAGTAGAAGTAAGCAAGATTAGATGTTTCTTGGCTTGATGTAAGTAGGGATGGCTGACCAGCATCAAACATGACCCGCCCTGTGATGGTCACTGGTATGTGATACCAAACCCACCCCATGATGGGTTCAGGTCGGGGTTAGATTTTAAAAGATTTAAAATCTTAAAATATATGATCCATGACATGAACGAGTGTGGTCAAACACACCCCCTTCCTCATCTGTAATAGCATGATAGGAGTGGGGTGGGATGGATCCCTGTTTAACCTGACCCATTTTCATCCCTAGATATAATGAACCCCATTAATGATAAAAAAAAAAACGCTCCAAAATGCCTTTTAGCAAAATTTAACTGACAACTAAGAATAGCTTATACAGCAAATGTCGATAGAGAACTCAAACAAACTGATGCAAATTGATATGGAAGATCCAACCTCTAGCAGCTCCTTATCTACAATTTATGGCTTTAATGATTCCTCCTTAACAACCACCTCTCAGTTCTCATCCATAAGACCTTGCTTCTTTACATTTTTTACCTGAAATACATGGAACAAAAGGCAGTCACCAATAAGCTGTCCTCATACTTCAGCACCAAATAATAATAATGATAATGGTTATTATTATTATAATAATAATAA
>BMK_Unigene_056297
GAAAAATCATTGGAGTTGTTATTAATAAAACCCAAATCAAGAACAAGGAGATTCAGTCATTTTAATTTATTCTTGTTGCTGTTGAAGGAGTCTCAGGAGTCAAGATCATGCCCATATAAACAGCAAACCAAGCTCAACATCCAAAATAGAAAAAAGGAAACTATTTATACATGATAGTAATTAAATACGTACAAACTCTACTGCTTGGAGGTGGAAGAACATATTTGACATAAAAAATACCTCCATTATAACATGGTAAAATCACATATATATGCAATAACCTAGAGACTGAATCGATTGGAAGAGTAGAACTAGTTTCCGCCATTAATTTGTTTCAGTTAAGAGAGCTTTAGCTGAAGAAGTTGAAGACGAAGTGGCATTTGAAGAAGTGGTATAATTGCTATATGAACTTTGGCTTCGATCTCTGGATGAATTAGTAGCATAATTAGATGATGTATAAGAAAATGAAAGGGTCATGGGGGGAGCAAAATACACGGGCAGAGGCATCTTGGATGGAAGAATTGGGAGTGGAGCTTCCAAATTAAGAACACCGATCACTTGCTTTATAGAAGGCCTTAAATTGTGATCTGGGTGAGCACACCATAGCCCCAAA
>BMK_Unigene_056298
ATAAAAAATATTAAAATAAATAAAATTTAATATTTTATAATACCTAGGGCTAGTTTGGCTAGACATCTCTCATTCTCTCTCAGTCTCTCGTTCTCACTTTCCATCTCTCACGCCCTTTCTAGATATTGGAGTTTGAAGGCCCTCAAAACTCTTTTGTGCAAAATGCCCATGGGCCATGAAACTACCCTTACCTTTTTTTATTATTGACCACCTTCCATCTGTGCATTGGATCTGAAGCTATACACACTCATTCAAGAGTACACAACCATGATAAGAGGATAAATGCCAAGAACATCAAACTTACCCCTGCCAGACCAATACAACTGCATTTCTGCAACATCAACAAAAACTGCAGCATAGCCCACTGAAATCCAAAAACATGGAGTAAAGAAATCCAAAACCAGGCTAGTCAATGTACAAAGAAAGAGTTAACTGCAACAAAGAACAACCAATAATGCATAGCAATGCCATAGTCAACCAGAGATCTAATATAAACCGGGCCTATTAACCTCCTGTATAAAGTCATGTAAAAGATAATTGAGGATGTTTTGGGACTTCCATGTTTTAGCAAAGCTGCAAGCAGTTAAGCGATCTGCCAATCTAGAGAAGTTCAACTTCAGCAAGTTCTTGGAATCCAGTGAGGGTGGCTTCAGTGGCTTCCTTCTTGTTCAACTGAGAGCAAAATACAACAGGGTTTGTCAGAGCACACTCTTCAGCAATTGGGTGCATCCAACGGGTACATTGCCAAATCAAATCCAGTGCCAATGCACTAGGTGGTGATCCATGCAAGTCGTTTTCCCACACATTTTGAATCTAAGGCATTAAGCCGACATAAATTGGCAAGTTTGGCCAGTGAAAAAGAAAGAACAAGAAATGTCAGTCCAGGGTTTGCTACAGCAATTATCAGTTTATCCATGAGTTCTTCAATTTCTTAGCAATGGAATAGGGTTTCTCACTTACTGGATAGAAATAACTTATCTCAGTTACATGTTGACGCAGGACAACCCATGATCTGTGGGTCGATCAGCCCATTGGACCCGGTCCAGTCCAATCTAGTCCAATCCATTTATATTTTGTTTGTTTTATTAATTGAGTTCTGTAAGGTCCAATTCCGCATTACATGAGGACTCCAAGAATGGTCTAATGACTTTCGTGGACCATGAAGTTGACTTGCAGCTCCGTGCTGACACTAAAAAAAGTATCAAGAAAAGTAGAAAACATCAGCAGTACATGAAAAACAAATAACGAAATAAACACTATAACACAAAAAAAAA
>BMK_Unigene_056299
GGAGACCATTTATGATATTGAAGGGCACTGGGACAGAGTTGTTACTATGACGGACACCCAAAGTGGGGAAAAGAAGGTTTTATTCAATGCAAAGGAAGCCATTTCCAAATTGAAAACTCCCATACTGCAGAATCCGAAGGGGGTGTTGCCGACTGAATCAGCTTTGGTATGGAGTGAAGTGAGCCAAGGGATTTTGACCAAGAATTGGGAGAAAGCAAAAGCAGCA
>BMK_Unigene_056300
CACGGGTGGAAGTTATGAGATTCATTCCTTGTGCACTATCATGCTTATTTCCATAGTTACCTAACCGCCCACAAGCCAAGTGTGCACCCACACACCCAGAACCTAACTGCTTTTACAGCCTGCAGATCCCCACAAACCCTACAAAATACCTCCCTCTATGCACAAAACCTCACCAAAGTCTTCAAAGGACCACTCCCCTTATACACTTCACACCTATAGAAAACAAAGCTATCCTCACTGTTTCGTGTTGCATGAGGCCGAATCTGATAGTCCACCTAAAGGGAAGAATAACCACCTTTTTTAAGTCCCTCTAGAGAATGTAGAAATTGCCATTACTCATACAGTCATTCCTCCACTCTCACATTGGAAGGAAAGTTCTTTCTTTTACTTCCTTTGTAAGATTGACTATAAATACGAAGTCTAGTAATCAAGGTCAGGACATACTAGTCTGGTGAGAGACATGGGTGCATCTAACATTGTCTCTTGGTGTCTCATTTCTCTTAGTGTTGGTCTCTTTTGCAGTACTTGCATTGTAGTTGTGGAAGGTAAGGAAGGGAGGCGTGTGAATCTTGATAAATATGGGATGGGGTATCAGCACCAACCTAGTCAGGGTGAAGGGACAGAATATGGAGGTTTTACAAAAGGTAGCAAAGGGTATGGTGGCGGTGAAGTAGTAGGCCATGGTGGTCATGAATATGGCCCAGGAAGTGGTTCAAGAGGCAGCTTTGGCGGAGGTGGAGGGTTTGGTGGTGGATCGGGAGGCGAAGGTGGTTATGGTTCTGGCTCTGAACTAGGCCACGATGGGGGCTATGGCTCCGGCGGCTTTGGCGGCAGTAGTGGTTTCGGTGGCAAATGGAATGGAGTTGGACATGGGTTAGGCAGTGGCATTGGAGGTGGTTCAGGTTCTGGCTCAGGCTCAGGCTCAGGCTCACCCATAAAGGTTAAGATTTAGATGGGCCAGATCCAGGATCTAACAAGGATTAAGGTTCTTTCATGTGTATGGTCATTATTTGATTGTATACAATGATGGGCCCG
>BMK_Unigene_056301
GCCGCAATTTGCAATGTCCATTCTCTCCATTCAAATATCAAGATGAAATGCAGCCACACAATAAAGTAGAATGAGCTCAGGCTTTCATTTCAACAGCAAAATATCATTTCACAAAAAGATGAATAAAAATGCTAAAAACAAATGAGATTTACAGGGACGACAGCTCCACCTCTTGAGTGCAAGGGCGGTACGCGACAAATGTACTATCACTGGAGAAGGAACCTGGGTTGAAACATGTGATTCCAGTGTATTTAAATGCCTTCTGCTCACTTGTGTCCCCCAAGACTATCGTATGTGGAGTCGGGTGCAATCGCAAGCAATGATCATAGTTCCAGATAATAGGTTGAACAGTGAGTGGCAGGGGGCAAAGATGACTTTGATGAGTAATGGTGGCAACCAGATGCTCAAACGGATCAGAAGTCTCTTCCTTTGAAGGGGGTATCAGAGAGGATCGCCGCATTCTATATAGCAAATCTTGCCGGAAAAATACGATTTCTTGGGTATAAAATTTGATTCTGCAAGGATTACTACAGAAGATGGCGTTGGGAATGTGCTTTTGAAGCTCCTCTGTTAGATATTTTGGCAAAGCACACCTTGGAAGAACTGTTGATGGACCTATATCATCAGGACCCGGAAGAAACAAAAACCGGCTATGCTCTTTCAATCGTGGATGGGCTCCGATAATCTCTCCAAGCTTTCCAAACTGCAATCTGAGACTTGAGAAAGAACTGAAGGCAAGGTTACAAGGACGAGAGCAGAAATTCCCCATCAAAACAAACAAAGATGGAACCACCTCCACATTCTCATAACCATCCATGACAGCAGCTAGCTTTGCCATAGTCTTCTCTCTTCATTATCCAGACAAACATCCGAGAGGATGACAAACATGTCATTTACTGCCTTCTTTTCCAGTACTGAAAGCCTAAGATTTTCTTCTGATGAGAGAGAACCACCACCAAAAAAGTCAAGTCCCATAATTACAGCAAGAGAAGCATTCCTGTCCTCCAAAGGGGGAAATCCACACGTGTTGACCTCAAAAACACCATTGGTGAGTAGCTCGCCTTCTGCCACAATGATGGTGTTCTCCACAAAGAATCCAGAAGTTATCTTTGCATTAGATAAATTGACTGGTACAGCTGCAGTTAGATCTTCCAAGAAGAAATGGCCATCTTCCAGTTGAGATATCACACCCATGATCCATCTCCTCCCCGTACATCCAATCAGAGATTGGATTGAAGTTATCTCGCAGCTTCTAGAGTCAATCATTTCAGCATCAAAAACAGGTCTAGAAAAATGTGGGTCGCGAGAAATTCTCTGAAGCAACAATTGGTATCTGTCTCGGTACAAAGCAGATTTTGCCCCGGCATCACCATGGATTGGCATCCTTCCTGTGTGCTCATAAAAGACTTTCTTGATGGGATCATAGCAGAATTTGGGGATTATAAAGGCATCAATAACACGGAGACCAGATCGATCACTAGAACTGTCGCTGCCGCTCGGCTCGACCGCAGCCTCGGCCTCTTGAAGAAGACTCACGACTCGATGGACGGCGTCTTTGTCGAGAATAGAGGATTTCAGGGATTCATTGTCGATTTCGTCAAGGAGGAGATCTAGGGCTTCGTTTTCGGCGTCCTGAAAGCGGGAGAGGAAGGAGAGTACCTCTTCGAGAGCGTCTACTTTCAGTGTAAATCCTCTGATCTTGAATTTCCTCTGCACTTTCTTCCTTGTTGCGCCACTAACAGAGCT
>BMK_Unigene_056302
ATACTTCACTTTTTATATATAAATCCATGTCCTTGAGATGTCTATGGTGTGCCCTTGTCGTATCCATACTGTATCTGGGCATCATAGAGCATACCATCAATTCATCATATTGATAGGGACAGAAATGAATGTGGTGACAGAAATGAATGTGGGGACTCTTTAGCCAAACAAGGAGTCAATTGGGATTCTATACTTGGACAGTTGGTGTAAGATGTTTCCAGCTACTTAAAAAGATTGAACTGACAAATTTAAATTCGAATCCCTCGTGTTCTAACCAATCTCTCATTTTGCAACCATTTATTTTACCTTCACAAACTTGTCACTTCAAATAAATATGGGACGGAATAAAATCCAATGAACAAATAAAATCCAATGAACAGAGCAAGCACTTTGCACAGAAACATTTTCGACCAACTACTTTTAAAATCAGCGGTGATAACTGAAGAAAATGAAGGAAAAGAATTTATGCTTTTCAATAAAGACTTACAAAGAGAAAATGATAAAGCTAAAACAATTTTATGGTAATCACTTACATTCCAGCGCTTTTGGCTGCAG
>BMK_Unigene_056303
AAAACCTTTTTGATTAGTGGCATATCCCAAAAACGCACACCTGCGAGATTGCGCAGTTAGTTTTGTTCGTTCCGTGAGAGGAAGGTGAACAAAACAAACACACCCAAATGTATGAAGGTGATCAAACACAGGTTGTTGCCCAAGCAGTTTAAAATACGGTGTGAAATGATCAATGGTAGATGAGGGAAGACGATTGATGAGATAAACTGCGGTGGTGAGGGCTTCAGTCCAAAAACGAGGAGGAACGGAAGATTGAAGGAGAAGTGTTCGAGTTACATCAAGGAGATGTCTGTTTTTCCGTTCCGCAACTCCATTTTGTTGTGGAGTATATGGACATGTACGTTGAGAAATGATTCCTTTCTTGTTGAGAAAAGATTGAAAATCATTGGACACATACTCCCCCCCTGAGTCTGATCGCAAAATCTTAATGCATGTGGAGAATTGTGTTTCAACATAGCTTAAAAAAATCTTAAAAGCATGAAGAACATCAGACTTTGAATGTAATAAATAAAGCCAAGTAAATCTGCTGAAGTCATCAATGAAAGTGACAAAGTACTTAAAATGACTACGAGAAAGAG
>BMK_Unigene_056304
GTACGAGGACACGCACCGATCCCTCTTTGCTGAGCATGACAAGTTGAAGTCGGCATTCGATCTGACTAAGAGGAAGGAGGCCGAGCTGGAGAGGACGGTTGCGAGGCTGGAGAGCCAAAAGGCCGAACTAGAGCTCACCCTCCAAGCTGAAGTCAAGCTCGCCTTCCAGGACGGTGTCGATGCGGCGGGCGAAGAGTATGCCGCGCAGGTCAACGACATCCGGATCTCGGCTTGGGAGATGGGGTGGAGGGCGGCCCTGGACAAGATGGGCGTCTCCCACGACCATCCTGCCTATGCAAGGCCGGATGAGTATCCGTGTTCTGGCGTCGCGGAGGATGCAGAGACATGCCCTGCCGTCCAGCCGGGACCGGAAACCCCTCTCATAGAGCCTGAGGCGCCTGTCGCAGCCGAGAACCCTGCCGCGACGTCTTCAGCTGAAGCTCCTCCTGCCGCGTGAGGCCTATTTGTCGCAGCCTCTTGTTCTGATGTAATTTTTTTTGTTTAGGCGCATCACGCCCTTCATGTAGGAAAGCCCTGTTTCTCTTTTAAATGAAAAATCTTTCTTTTGATCTATCCCTTGTCTTTACTTTATGCTTTCATATCCACATATCCAAGTGTTTTGTTTCGGCTATATGGCCGAACCTCCATACCTCGAGACTCGCTATCAATTAGCCGCCCCCGGTAGTTGTAATTTTAGAATGTGGTGTCGGTTTAATCCAAGGGACTGAGCGTTTTTCGTAATGGCGAGCGAG
>BMK_Unigene_056305
TTGACTTGTCAGAGTCCTCCCTTTTCGTTACTTCCAAAAAAAATTATGTGGAACCTTCCCTTTTTTTAATTTTTATTTCCTTATATTTTGTTTGTTCTCAACTTCTTTCATTTTTCTTCTTTTTTGAATTGATGTGCTTATGAAGATGCACACCTCTTGATGGTTTTTCCTATTTTTTTCACTTCCACTTTTCTTTAGACCTAAATTGGAAATCTGTTTCTGGTTTAGCCCAAAAGTAGAAGCTCCTTGTTCTTCCATTTTCCCAATACTCTTTCATTTTCCAATGCTAGATTAGAGAAAATAATTTCGTCCAACTCCACAATGTTTGCACTTTGCTTCCTGAATCAGATTTTTATGGTTAGAATTAGATTACACAATTTTCCTCCATATTCAATCAGTATTATTCATTCTAAAAGGATATGCTTGGCATTGGATCTCTCAGAGTTCAGCTGCCTACTTTGTCGTCAAGTGATGAATCTTCCGATCACAACTCCCTGTGCTCATAACTTCTGCAAGCAGTGTTTGGAGGGTGCTTTTGCCGGTAAGACTTTTGTGCGAGAAAGGACCCGTGAGGGAGGCCGGACCCTGCGAGCACAGAAAAATGTCATGAAGTGCCCTGCTTGCCCGAATGACATCTCCGATTTCCTCAAAAATCCTCAGGTTAATAGAGAACTGATGGATGTAATTGAATCACTCAAACGTAAGACCGAGGAAAACAATGAGGAAATTGGGGCAGGGGGTGATTCATGTGAGAAATCCGACGTGCCTGCTGATGATGAAACTGAAGTTGAGTCTGAAAATCCTGACATGCCCGACTCTATTGACAAGGATGCTGAAACTGAAGCTGGGTCTGAGAATCCTGAAATGTCAGAATCCAGCGACAAGGATGGTGAGATTCCTGCCACTGATGGCAAAACAGAAGTGACATGCAAGCGGAAAACTAGAAATGAAGATGCCTCATCAATGACTCATGTGGAGAAGAAGGTTAAGAAGAGCAATGAGTCTAATGAGGTGGAAGTGGTAAGGGACAATTCCCCTTCGAGTCCACTTCATGTCGAAACAGAGGAGGATGATGATTTCCGGTGATCTTATTGCAATGTGCTGAGGCTGATCGTCGTTGCCTAACTTGGATATTTGTTCATTTTGGGTCCATGATCCGTGTTTTTTGGGAAAAGGCATTCATGGATTGAACGTTTATTACAGGTTTTCTCTATTCCTTTTGGAGAAGTTTCCTCATTTTTATTTTAGTATTTTCAAAAATATTTTTTTTTTTGGCAACAAAATGTTGATTCATAGTTTCAGCTATATACTCTACAATCTGATTAAATTTCTATTAGAA
>BMK_Unigene_056306
AAGGACATAGAAAGAGGGGTCCTGTTTCATGGGGAAAACATCAATTATCAAAACTCGGAACACTAAAAAAGATGGATAGTCAAGATGATAGATGTCCTCGGATACTACTTAGCACCAATATCCAATTAGCCAAAACCAGATTGAAAGTTTAAAAATCACGTATATTATATACTGTTTACCAAAGAAAGTTTGAAATGACTTATGTTGTGTACTGTTTTACCAAAGAAAAGTTACATGTGGCTCAGATTTTCTAATTTAAAAATTGTTTCAGAGCAGATTAAATATTGTCACACTTCTTTTGGGTTTTAACTATAATAGACTTGACACCTAAGATTGTATTTTTTTACCTTTTTTATAATGGTAACGTGACTTGAACCCACAACCTTGTAGGTGTGACAACAAGCAACTTCCAACTGTGCTACTGTGCCTTGTATCCATCGGTGTTAAAATTTTGCACATGATTATTTAGTTAAGCTTATTTAAATATTTTTTTTTTTAATCCACATTTACTATTTTTACTAGCACAACAACCCATGCTTAGTACGGGAATGTTCACCAACAACTGAAAAGTATATTTACTGATTTGTTAAGAAAAACTCAAATTACACAAAATTAATCATCAAATACTCATGATAATGATTTGGTGATTATGATAGG
>BMK_Unigene_056307
AAGCATGGTGAAGCGCTTTGGAGGTTTACAGGACGGGAGAAATGCATGGCCTTTCTATAGTGCTGAAGACACTATTGCCATGATTTCTTATCCTGTGTTGTCGACTTCCCGGACTGCCGGCTTCACGAAGTGGTTCGCGGAGAGCTTTCTGGCATATCGGGGACTTTCTAAAAAGGAGCTTGATGTAAAGCTGTCTTCGCGAAAAGGTATTGGAAAGTTGGATGGCGTCCGGCGAGAGGAAG
>BMK_Unigene_056308
GGAAAAAAAAAAAAAAAACTATTTTCGTTGCATCATTTGCTGTCAAGTCGTCAACCAGAAACAAGCCGGCAGATTTGTTACAGCAGTCTAATAGCAACTGTACTGTTGCCGTGGGGTTTCTGGGTCTCTGCAACGCAACTAATGCAAAGCCCAGAAATCTGCAGCAGTAGAAGTTGCAACATAAAATTTCATTCAAATTTTGAAATCGACAAATGAAATAGGTTTTGTATTAAAAAAAAAAAAGGTAACAAATACCTGTTTATTTAAAGCATCCAATG
>BMK_Unigene_056309
TATTTATTTATTTTTATTTTTTTAAATTGACAAAAACAGTTGGGTGACACAAGAAAGTCATTCTATCATAGCTTCATAAGTATAATCTCATTTCAAAAGAAAATCCTGCCATGGATAACCTGAGACGCAGAGGGAAGATCTTGGTGAATGCATGTCCCATGTGCTTGGAGGAGGAGACAGTAGATCATCTTACGCCAAACTGCAGGGTTGCCAATATGATTTGGAATTCAGTTCTTGGGTGGTTTTCATGTAGCTGGGCTTTTCCAAGGTCCATCCACGATTTCTTTTAAGTCTTGGAAGTCCTCTATTAGCAATCCCAGAGGCAAGGAAGTGTGGAATGTAGCTTTCCTCGCGGTTATTTGGACTCTTTGGAAGGAAAGGAATGCTAGATGCTTTGAAGGGATGGATAAGAGGTGTGAGTTTCTGTGTGAAAAGATTAAATTCTCAGTTGCGGCTTGGGTGTCGATTAATCCCATAATCCAAGATTTCTCATTTGATCAAATCATGCGAAACTGGAAAAAAATTGTTGTGTTAAGTGTGGGGCTGTAGCGTCTGTATTTCTCTATTGCTCTCTCTTGTAGCGCTTAGTCTGTTTTGGTTTGCTTAGTTTCTTGTTGTCCTTTGGGTGGTTAGCTTGTCAGTTCTCATGTACCGCTTGC
>BMK_Unigene_056310
ATATATATATATATATATATGAGCTCACCAAATACTCAGAACTCCTTAACATCAGATTCAATCAACAGAATTAAGAGACACTATAATGAAACATATAAACAAACCAATCATTTGAAGCTTCCAAACTGATATTGGCTTGGGTTTGTGAAGTTTGCACCAGCTCCTGTTCCACCCAGACCTGATCCTATACCCATGGATCTTCCCATGTATGCAGAACTCGGGAGGACCTTTTCCTTCTCATCTGATCCATCACTAAGACCACCAACAATACCAATATTGGCTAGAGATACCTTCTTGGGAGCAGATATATTTAGATCAATCAATCCCCGACTCAATGTATCTGCCCAGATCCCAGACTTGACCTGGAAAGTTTCCTTTTTTTGTGGTGGCATGGACTTTTCTGTTGTGTTCTGGTTCAAGCTTACCCCATTATGGGAAGAATTTTGTGTTGATTGTGTGGATACTGGATTGGTATGAGAAGAAGTGAAGTCACCAAAGACATCAGATGTTTCAAAATTGTTTATGGGCATGTTAGCAAAAGGATCGATTACGTTTGGGTTTGTGGGCTCAGTTTCAACTGTCTTGTTTACAGCTGGGAATGGTGGATCAGATGCAGCAAAAAGGTCCACTGTCGAAGAAGAGGGGCCAGAATATGCAGATTGGGCAAACAAATCAACTTTGTCCGTTGATGATGGACCAGAGAATCCAGATTGGGCAAACAAATCAACATTGGCCTGAGTATTAGAACCAACATGAGCTTCTGCATGGGGAGCAGCTGATACAAATGTTGCATCTGCAAATAGATCAACTTCATCTGAGGCATTGCTGGTGGTTCTTTCTGCTGCAACTGAAGTTGGTGCATCCATGAGGTCAATCAAACTGTCGCCAAATAGATCCACATTATTAGATTTTACAGCGGCTTGGCCACTATTAGAAGAACCACGTGGGTCAAAGTCATCAAAATCATCCTCAACACTGTTTGAAGGTTTACTCGAGCTTTGAGAAGAGGGGACGGGACCATAGCTATCATCTTTATCCCTGCCATAGTTTGCCGATCCCTTCTTCGAGTGGTTCTCTTCATTTTCACTGCCAAGACCTCTTTGGGACCAGGTTTTTTCATGGCCATCCTTGCCAAAGCCATTTTTGTTCCCATGGTTCCACTCAGTTTCATCTCTAAATTGGTCTCTGTCTTTAAATCCTCCCCTGAATGTTTCGCTATCTTTTGAACCACTTAATCCTCCATAGCTGCTGCTACTGTATGAGGCGGAACTTGACTTATAAGATATGCCTGTTGAGGACAGTCCAAAATACCTATAAAAGATGGCAATGGGACAGTTAATTCTTTTCTTTCAGATCACAAGGAAAAAAAATTGCAGGAAAACTCAAGCATAAGATCTATCTCAATTTGGGATCCACGCCCTCACTTGTCGCGGTTTGCAGCAGCTTTATTCCTGACTTCTTGTAGTTTATCCTTATCATTCAGGAGGGTCATAATGGTGCCAACCTTCTTTCTTACATTAATTCCCATATCTTTTCCATTAGGTTCAACATATTCAAAACCTGAGAGTGACTTTAAGAATGAAATCAAATCAGAAAAACAGAACCTAAGGAAAATTGGAGATAAACTGACTACCGTCATAACTGAAGGTTTGATCAGACAAATATAGAAGAGAAGCCTTACTGAAATTTGGAAAGAATGTTCCAGAATATCATCCATTGCCCTTTCTGATCCATTTGCCAACAAATACTCTACAACAGCCAATGCCTTATAAACATGGCGCCAATTTCGACCAGTATCAGTCAATCTTGTCCAGAGTACATTCATAATCATTTGGCACTCAGTGAATTTTTTCGTGGCCTGTGCAATCTCTGCCAAAGCAGATCCATGAGGGCCCCAAGGTTCATCACTTGTTGCATCAAGAACCTTCTGCTCGAGCTCTGGAACCTTGAGCACTTTCATATTCACCTCCCTCTTTATTTCTCGAACTGTCTGATCGATAACCTTCATGAAATCCATGGCAGAAGATGGGAACTGTGTATCCCTGCCGATCTATCCCTCTAAATCCTGCTTGGTAGAGGATATCTGATTCAGCAGATTTCAGATCCGTTTGGGTTTTGAGATGGGGGAAGAAGATTTTAGAACTTGGGACGTTTGTTGCAGCGTGCTTTCTGCTCTTTTATGAATAAGATGAAGATGTGGGAAAGGAGAGGAGTCCAAGAGAGTCGATAAATGGTGAAGTTATTTTGACGATATTTTGA
>BMK_Unigene_056311
AGAGGCTACCAACCATCCTTTTCTTCCCACATCATGAATCATAAAAACAAAAAGCGAAATGATCAGAACCTAAACCATATCAAGAACAACCTCGGTGATGAAATAAGCAATATGATCCTAAACTCTACTGATTGGCACAATCCGTTGGCTGGAATGCCACCTTCATGTTCTGAAGATCGTATCCTATCTTGAAATTCTGTTGCGCGATATTTCCAAAGATTGACTGAGATTCCGTAGCCTTGAAAGCAGCACAAGCCAGATTTTGATCCACCTGAATGAAGATATTCAACGCCCCTAGAACCACTTCAGCACCATCGAATCCAAACTTCACTTCAGGAACGTTGGCATCCGTTCCAAACTGGTAGCAGAGCTCCAGTTTCCCCGACGGGTCCTGGGCTGATGGGAGATTGATGGCAGCCTTCAACACAGACAAAAGCTCTTGATAGACCGAGGTGGAAAGGTAAGTGAGAGTCGAGCCCGAGTCGATGACGATGTTGCCTCTTTCTATCTGAGGAAGAGAGACGATCTTGTCTCCTACACTGATCTTTTCGAGGGTGAGATAGAAGAAGGTTTCATGGCCTTGTTTGGAGATGAGAGGAGTGGAGACTGCTCCATTGCCAGAGACAACAGCACTGTCACCAAAATCCATGCGGCTGCTGGCCTTATTCTCATCAAGAGGCACCAAGCAGTAGGCAAACTTCCCATCTACGGAAGAACTCAACTGAGAGATCAAGGAAAGGGGCCCACCTCCAAGGCCCACCAGACCAGCTCCATGGCTGTTGAAGGTCCCACCATTGTTGTGCCCGCACCCAAACGCTACCTTTGGGAATTCTACGCTGGACCCACTTCCACTACCTGAAGTACTCAACCTAAGCGTCTCCAACGCAAGAGCTCCTATGGTGAAGGACTCGTCCTCATAGCGGTATGAGTACTGGCAGGTGTTATCACTGTTGCAGGAGTGCTTAGGAAGGGCCGAGCATGGGCTGGAGTTGCACGAGAGGTCGACATAAGTAGAAGAGTTGGTTGGGTGGAAGAGAGGGGCGTCCTGGTCGTAGCAAGACTCACAGGGACTGCACTGAGTCCAGATGAGATCACTTCCCGTGTCGGCAATGGCAAGGATTTGAACGGGTGGGGTGCCTAGAGATATTGTCATGAGATAGTTTCCGCTGTTGGGCAGCACTTTGGAAGATATGTCCGTGGAAGTGGTGGAAATAGTAGAATGGAAGTAGTCCATGCGAGAATTCGATCGACGAATGGCTCTCGACATGCGATCGGAGAGGCTATAAGATAGGTTGTAAAATGGAGAGCGAGGTGAGTCGCGGTGGATGAGATCGATGCTGAAACTAGTGGCATGGAGGCTGTTGGGTAGAAGAAAGAAGAAGGTGATGGCAAGGGGGAGAAGAAGAGAAGTTGAAGCCATGGTTAGAGTGAGACAAGGTGGGGA
>BMK_Unigene_056312
CTCACTCAGGTTTCATCATCTCAAAGCTATAAATTAGGTTCCACCAGAGGTGGTCGGACAAGCATTCGGATTTGGCCAACATGATTATTTTATGTTTAGTTCAGACCCCTTTAATCCAGTCCATGGTGAGTGCTTGCACTCCATTCAGCCATTTGGGTCTTAAATGCAGCCAGCTGGTAGGATACCACCTGTTACACATTTCTGGGTGCACAAGTCTTATTTATATAATTGAACCCCAAATCCTAACTGCTGAACGGAGGTATTATGTGACTAGGGTTTTGGTCAATGGTCAGTACTAATCCAACCATTGGTAGGATCCATACACCATTCGACTAGATGAGACTTGTACATTGTTAAATGTTACATGTACCCATCCGTTAAGGACCCTTTTATGTTTAACAGACCAATTACTTTCCCTTGTCACGTTGACTCTTCAAGCATAGCCAAACCAAGTATATGTGGATCCAGAGGGTATCCTCATCCAACTAGCCCCTTGTTCTAAAACTCTACAACAGTCCACAATTGAAAGTTTGGCACGCAAGTAATGACTGTTCTCCGAATTGTTACACCTTTTAGAACCCTCTTTGAGCCCAGCATTAAATTGATGATTTTAGTGGTATCTAAAGGATGCGACATCACAACTTTAAACACATGCACAATGTAGATCATGTTGTCATCATCG
>BMK_Unigene_056313
GCCACCACATCCACAACCACAACCCTTTGCTCCGCCCGCTCTACTCCATTCACCCCATCCTTACCATTTCCCCCTCCTCTCCTCCTTCTCCATGTCCACCAACGTTCCCCTGCTGCTAATATGCGCACTTGTTCCAAATTCGAGAGATTCGAAGGCCTGGATTCTTCTTTGGGCGACGACACCATCCAGAAACAACTAGAACTCGTCACACCACCACCACAACAACAACAACAAGAAGACGACAGTGATCTGCCATCTGACTTGGAGGGTGCTGTCCGGCAATCTAGTGTTGCAAGTGCATCGTTTGTTTCTTCAGGTGGAATGAGAGCCATTGTAAGTTGAGGAAATATGTACTGCTTTTTTTTCTTGTGTCATTTCATGGTGTTGTATGGTTCATTCTTTTGGTTGCGTATAGCTAGTTTATGGTAGTCTACCTTGTTTACCTTAAAGCTCCATATTGTTTGCCGTACATCTTGTCCGGGCGTATGCGCGTCCTACCTTTGTAGCTGCTGCTGACGTCAGCACTAATTGGTAAGCTATGTCAGCAACACCAAACTTCACAGAAGGTGATGCTATTGATATTTAATTATTGAGGGTGGGTGGGGGGAAGAGGCAAGATGGAAGATGGAAAGCATTTATATGCTACTTCTGTGCGGGTAAGTAAAGCTTTTATATACATCTTATTATTTTTGTGCAGGTACTTATACGTACTGTGATTTTTGTGCAGGTAGAACTTTTAATCCCGCAGTTGCAATTTCTTGATGAGGAGGGTGCCCAAGGTGAGCTCTGGGAATTGTCAAAGATTTTCATAGAGACACTTAGGGAAGAAACAACATTTCAGAGAATAAAAGCCGTATTTCCTGATGCTGGAGCAGCTGCACTTCTGAAATATCGGTGGAAAGATGCAACATTTGGATTTTCTAGCTTAAGTGACCGCAAGCCTGTTGATAATGAAGACGAGCTCGTGGTTATGGTGGTTCCTGACTATCAAATGCTGGAATATGTTGAACGAATTGCATCACATTTGTCGAATGATCCGCCAAGGCCTCTCATCATGTGGAATCCACGACTTATTAGTGAAGATGTTGGAGTGGGCTTCAACGTTCGAAAGCTGCGTAGATACTTTTTAAGCACTTTTACAGTTGTATACTCGATGAAACCTTTGCCATCGGGTGCAGTCTTTAGATGTTATCCAGGACTGTGGAAGGTGTTCTATGATGATAAAGAGAGGCCAAACAGGTATTTGCTGGCCAAAGAACAACCAAGCCGTCCAGATGCAGAAGATATTGAGATAATATTTGGTGATGTGGCTGAGAAGTCGGAGAAGGGGCCATCGTTCTTGGTTAGAGCAGCAGGGATGTTTTCATCACTGAACCGGTTCATGAAAGCTATCTCCAAATGATCTTCAGATGTCAGCTCTGCATGGTACATAACCAAACCATGTTGTATTTGTAATATGTTACACTGCATTCCTATCTTATCCAGGATAGCAGATACATGTCCTACGATGTCACGGCTACTCTGCTTTACATGTTGGCATTGTATACCCAATTGTAGAGCATGAGTTTCTTCCTCTCTCTTTTTTATCCAATCACATCATATGTAATTGGTTGAGTTTGGAACAAATAGCCCTCACATAGTTCTTTGGCTTGGCTCTTAGTAGGACAATGCCTCAACGGTTACACTACTTGCATATTTCGCCAAGCATGAGTTTAGCTCTTGTATATTTTGTGTTAGTAACCCACCCATGACGCTATCTGCACCTTATTCTTGAATATTCATTTTTCTTGTTATCTATTTAACTGCCCTCAAATACAGTGTCCAATTGTTGTTCTCAGAAAATTATCTTCTCA
>BMK_Unigene_056314
AGCTTCAAGTCCCACAACAGGTGTGCTGGGCATCTCCACAACAACTTGTAGTGGGACTTGAAGCTGCATTAGACAAGTTCAAAGGTCTGATGACAGAAGAGGATGTTGAAATCATTTGTATACATGGAATGGGAGGTGTTGGCAAGACTACACTATTGAAAAGAATCAACAATGAGTTTGTCAAAGAAAACCAAGATTTTGTTGCGGTGATCTGGGTCACAGTGCCTAAGGGATCACCAGAAGTGATTCTGAGAGAGGTTCAGAGACAAGTCGGCACAAGGTTGGGCTTGCATTTGGCAGAAAACATAGAAGAGCTGATGCATGAAATATACAAGTTTCTCAAACAGAAGAAGTTCATGCTACTGTTAGATGATCTGTGGGAAACACTAGATCTTGATAAGGTGGGAATTCCCCATTCCAGCAGCAGCCAAAACAAGTCAAAAATAGCATTCACAACCCGGTCTGCGAAAGTCTACGGTGGCATGCGTGCTCATAGGAGAATAAAAGTAGAACCTTTGAATGGTGATTTGGCATGGAAGCTCTTCCAAATGAATGCGGGTGACCATGTGGATGTGGATTCTCCACCTATACTACCACATGCAAAAACCATCGTCGGCAGGTGTGGCGGCTTGCCGCTTGCCCTCATAACTGTAGGGAGGGCAATGGCGACCAAGGAGACGATCAATGAGTGGAAGGATGTTGTGAGAGCACTGAAAAATTCACCCTATGAGCTTCAAGAATTTGAAGTCAAACTATTTCAAGTGCTGAAAATCAGCTACGACAACCTGCCTAAAGAAACAATGAGATCTTGTTTCTTGTATTGTTGCTTGTTTCCTGAAGGGGATCCCATGTCAATTGGGCAACTAGTTGATTATTATATTGGGGAGGGATTCTTTGATGAATTTAGTAATGCTGAAGATGCTAGAAACAAGGCACATTCTGTCATTGCAGACCTGAAGGCTGCATGCTTGTTAGAGAAAGACGATGACGATGAACAACGATGGGTTAGATTTCACGATGTCATGCGTCACTTGGCCTTTTGGATTGCTTCTGATTATCAAACAAAGAATAAGTTCCTGGTGCATGTGCACACTGAAGAACCTGAAGTGGAGGACAGTAAAGAGATGGGGACAATACCTGAATTTGATAAATGGCAAGATGCAGAACGGATATTGCTGCTGGATACAGGTATGAAGTCATTGTCTGGGAACCCCAATTGCCCAAACCTCTTGACCCTGATACTCCACAAGAATCAGAGTCTAGTTCATGTCTCTAACACCTTTTTTTGAGTATATGCCTGCTCTTAAAGTGCTGGATCTCTCAATGACCAACATTGAAGAGCTTCCAGAAGGGATTGGTAAGTTGCTTGAGTTGCAATATCTCAATCTAATGCATACTAAAATCAGATCATTGCCTGTAGTGCTCAAGTGTCTGGTAAAACTGAAGTACTTGAATCTGAGCTATACAACTCTGTCATCAAATGCTTACGAGGTGATCCCGAGTTTTACCAAGTTACAGGTGCTGAACCTATACCATTGCAACTGTGAGAATTCTGAAGTCAGTGTACAGGAATTGACCCGCCTGAAATTCTTGAGCACCTTGGGGATTAACATGAATAGCACCAATGATATTAATAACTTCCTTAAGTCAGCGAGGTTGTTGAAATGCATGCGGTATCTACTTGTCAGGGACTGTCATGACCTGCTCTCTATATGGTTGCCATCCTTGCAAGGTAATGACCGTAATCTTCATCTGCGAGTGCTTGAAATCAGGACATGTAAAAGCTTGCAAAATCTCACAATTGGAGCAGAAACAGAGGAAGGGAAAGAGTGCCTTTCAAGCCTAGAAGAGCTCACTCTGGAGGCGCTCCCCAATGTAAAGATCAACTGGCCGAAGCGGGGTGCCCACCGGTGCCTTCATCACCTTCGTAGTGTTCACATTGTAGGATGTCACAAGTTAAGGGACATCACTTGGGTTTTACATCTTGAGAGCCTAAGGGATTTGCATTTGAGCTCATGCATTGGAATAGAAGTTATAATCGGTGAAGGAGTAACACAAGAGGAAGAGCTGCTTGCTTTCTCAAAACTCAGAGAAATGAACCTAAGGTTCCTCCCAAAATTGAAGAGTATTTATAGTCATGCACTGCCTTTTCCATGCTTGAAGGACTTGTACATTTTGGATTGTCCGAAACTGAAGAAGCTCCCACTAACCGCTGTCGGCATTAAGAAGAATCTGCAGGGAATTTGTGGTAGACAAGAATGGTGGAATCAGTTAGGCTGGGAAGATGAAAACACCAAGAAAGCTTTCACTCCTTACTTCCGAAAATGGGACTGAAGGTGGATGTTGATCGACAACGATAGGAATTGCAATTGGAGGAGAATAATAAAAACAATGATGTTTGATCTACAAAGAATTCTTTTAGTTATGTCTTGGGAGACAATGTCAAGAGTAAGTTTGTGTGCTTTCCTTACTGAATCTCTAGTTCAAGTGTAGTGTGTTCCTCTGTATCAAGTGTGGTTTGTGTCCAATAAATGATGGTGAATGGGATGCTCAGTGCAGCCATTTCTCATTGTAATTCCAATGTTTAACTAATCAGTTTGATTGTAATTTGATATTAAACTTTCATTGCTTATTGTAATTTCAATTTATCATGCTTATATTTCAGGGGATTTTTTTTTTCTTTTTCTTAATTAAGTTGGGGTTAAGTCTTGTGA
>BMK_Unigene_056315
GAGAGAGAGAGAGAGAGAGTCATAACTTGTTTGTCTTTTACAAGTAGAATGCATTAACGATGATGAAGTTTTCTCTCCTCTGTGGGCATAAGCTCACATACTCTGCGTGTGGGGAGAGAGAATGTCATAACTTGTTTGTATTTTACGAGTAGAACACATTAAACCAACCTCAGATCATTTGGATGAGGCTATGATGGTGATGAGCTATTAAACTTCCACTACTACACATACTCTTGAGTCTTGACTCAAACCCAACCAATTATGTTGTATATCAATCCAGGGCTTGCTAAGATGAGAATTCAACCAAATGCAAAGCCAACATGACAATGCACATATCAATATTTAGAAGGTTTATCAATTTCCTAATAAATTGAGATCTATCTAGAATTAAGAAGATAATGAAGTTCAGCTAGGTCAATGGGTTGGAGTAGCCTAATCCAACTCAATAGGCCCTAAGTCTGAGTTCTATGTTACACAGATTCTTTGAAATGAGAAAGGTACCAACGTCAGATATGTAGTCCACATGACATGTCAGATTTGCAAGATTCTGAGTACTAATTTAAAGACTGTTTTTCAATCAACAGAATATTACCATGTTTTCTCATCTTTTGAAATCTAATTGAGAGATTGAAATACTAACCACTTCATACAGTTTAGGATAAAGATCTTTATATTCTTTTTATGTGTTGAATCGGCAGGTTACTTTCTAACTAAAAATAAATATTTATATACATTTATTAAATTAGGTCCTATGTTGAATCCAAAAACCTATATTTTGGGATTTTCTGAATCAGCACCTCATACCAGTATCGAATTCCAAGAAACATGCCCATCTCACACATCTCAGTCCAGACCAAGATTCATGTCGAACTAGGTAGTGGAATCATCAAGTCAAACCGACTCAGTGACAGCCCTAATTTTTAGGTAGAGGTTATGAAATGGCTGTTGCAGGTGCTCCACAGCTACAATCTGCTGCTATACTGAACATATCACAATAGGATTCACTAGATCCAAATTGCAAGGGCAGTGCAACCTAAAATATTTATTATTAGTGCTTTGAGAAATGATTTGAGAAAATGAACTTTAAGTTCTTACAAATGTTAATAAAATCTATACTGTGGGTCTCGTTTTTTGTCAATGTAGACAGAGGATAAGAAGTCCACTGTGAATTGCAATTTACTGGAATGTCACTCAAATTGTAGTAGTATAAACCACTAGAGGCTGAAGATGTTCAACCCAGTAGTTAATATCACCCTCTTTGAGTGATGTATTCAGGACAATTGCAACT
>BMK_Unigene_056316
TGAAAAGTAAAAGGTAGTAAGCCATCAAGGAGTGATCTTCCACAAATTTCTTCCAGCCATCCTTTAGATATGTATCTTTACCCCTTATATTTAATTGAACATACCAAATGTGGCCATCAGGACCCTTTAGTTAGGCTCCTTGGGATGGATTGATTACATTGTGCTTCACAAAGGCTGGTGGTAATCGCCAAAGGGAGTTTGAAATGTAGAGAAATGTATCGAAGTTTCCGCAAAATCTATCGAAGTATCGGCCAAAATCATCCACTTACTAAACTGGCACACTAAATAACCTAAAATATTCAAAAGATTCAAAGCATAAAAGTCTACTGTAGCCTATCAGAAAATGGGCAACAACTTCCTCTAAACTTGTCGTAGTTGCAATACATGGCTCGTAAAAAAGGTTTGAATAATCCAAGCATTTGATCTTCAAAAACCATTTGACACGTGAATACATCCTTCAACCACAAATAAGCTCTCAAAATTTATAGTTAGCTTTCTTTACAGCCAACATGCCTCAAATGTGCGACCTTCTCATTGCAACAATGAGAACCTTCCTACTTTGCTACATGCTCTCGTCAAGATTCCTCAATGGTTTGTAGTGAAACTTTGGGTTGGTCTATAAACGTTCCATAAAGTGGATGTGCTTGGATTGTACTACCAAATGACTCATCCTTTGCCTCGCATAAGGTGTGGAGTTTAAAAAGTTGTGTTCCCAACTCTTTAAGTGACCATCTTGGCTCTCCAATAAAATAAAATAAAATAAAAGCATTGAAAACCACCCCACTATCCAATCAAAATCCACAAACCCAACCACATTAATAAAATCCAATCAAATGCTATGACATCCTATACATGTATTAATTGTAGAGAAAGGGGGTAAATTATAAATAAGATAAGAGTAGAACATCTCATCATTATAATTGAAACCTTTTCTCTTAGGAAAATATAAAATGGAAATATCAATTCCATCAAAGGTGAACTTGATCATCCGTATGAAAGCATTTCGCTGGCCGGGGTTGTTTGCATAAATGAGCTCAAATGGCCTTAGCTCAATTATCACATTTCTTTACGCTGATTTACACGTGGTGTAAAAATGGTCCCTAAAATAGAAGTCATTTTCACACAATTTTTTAACAACTAAACAGGTGTGAAACACTTTTCACATCTTTTTCATAGTTATGAGTCCTAAAACAGTTAAGAAGAATTCAATAATAATAATAATAACAAGTCACAAAAAAAAAAAAACTAACCAAAGAAATATATGAATGTGTTTGTGTAACAAAGAAATTTAGTTATCTCTAAGATTTATTTACCTGATCCACAACAATCATCTATTG
>BMK_Unigene_056317
GAGAGAGAGAGAGCGAGAGAGAAAGGGAGATTTGCAAGAGGAATTGCACGGCAGGTGTTCGATGAAGGGATCGAGCCGGCTGTTTACGATCGGGCTGGTGACGTCGTGGTATTCGTCCAACATTGGGGTGTTGTTACTGAACAAGTACCTTCTAAGCAACTATGGATTCAAGTATCCAATCTTCCTCACAATGTGCCACATGACCGCCTGCTCGCTATTCAGCTACGTCGCGATTGCGTGGATGAAGCTGGTGCCGATGCAGACCATCCGATCCACCGACCAGTTCTGGAAGATCGCCGCCCTCAGCTTCGTCTTCTGCGGCTCGGTCGTCAGCGGTAACGTTTCGCTTCGCTTCCTACCTGTCTCCTTCAACCAGGCTGTTGGGGCTACCACCCCATTCTTCACCGCCGTCTTCGCGTATATTATGACCGTCAAGAGGGAGGCCTGGCTCACCTATGCCACCCTTGTCCCCGTCGTCGCCGGAGTTGTCATTGCCAGTGGGGGTGAACCGAGCTTCCATCTTTTTGGGTTTATAATGTGTGTTGGTGCAACTGCTGCGAGAGCGCTCAAATCGGTGCTTCAAGGGATTTTGCTGTCTTCTGAAGGGGAAAAGTTGAATTCCATGAATCTCCTTTTATACATGGCTCCAATAGCTGTAGTTTTCCTTCTCCCTGCAACACTTCTTATGGAGGAAAATGTGGTTGGAATTACTTTGGCCCTTGCAAGAGAAGACATCAATATAATTTGGTACCTACTCTTCAATTCTGCCCTAGCATACTTTGTCAATTTGACCAATTTCTTGGTCACTAAGCACACATGTGCTTTGACTCTTCAGGAAGAGATGGATTAACCCACAACATGTTGGAATTGATACATGCACATTGGAAGCGGCAACGAGTTTGCAAGGTTCGATGCAGGGGTGTTCCAACTGTTGATATGAACAATGTCTGCCGTCATCTTGAGGAAAAAACTGGGGGCAAGATAATCCATCGAGTGGGAGGTATTGTTTATCTTTTCCGTGGGAGGAACTACAATTATCGTACACGTCCTGTGTACCCCATAATGCTCTGGAAGCCAGCTGCTCCCGTTTATCCCAAACTCATCCAAGAAGCTCCTGAAGGATTGACTAAAGAAGAAGCAGATTTGCTAAGAATTAAAGGGCAGAACCTACTTCCAATTTGTAAACTAGCAAAAAATGGAATATATTTCACTCTTGTAAAGGATGTGAGGAATGCTTTTGAAGGTAGCCCTTTGGTGAAGATTAACTGCCAAGGACTTGATCCCAGTGACTACAAAAAGATAGGTGCCAAGCTTAAGGAGCTGGTTCCTTGTGTCCTCCTTTCTTTTGACCAGGAGCAGATATTGATGTGGAGAGGTAAAGAGTGGAAGTCCATGTATCGGAATGCTTTCCCTGCATCTTCAACCTCCAAACGTGGTGTTAAAGCTAGTTCAGAGATGTCAGATGGTACAACGGTTGCTGAAACACCAATTTCAAGCCCAAAAATGATGTCATTGTGGAAGCGTGCAATAGAGTCAAGCAAAGCACTACTTCTGGATGAGATCAATCTCGGTCCGGATGCTCTTCTAGAGAAGGTCGAGGAGTTTGAAAGCATGACTCAGGCAACAGAACATTCATATCCAGCATTGGTTGTGTCAGGTGGAAATGGTTCCGATAAATCAAAAAATGAAAAAAGCGATGAGTCTGACACCGAGACTGCTGAAGATGATATTGACGACTATGGTGATGATGATGACGATCCTTTTTTTGAAGAGTTGGAAACATCTATACCCTTAGGTTCCTTACCTGTGGATTTGCTTGCTAAACGGCTTAGTTTGGATGAGGGTACTAACAAATTTCAATGACATAATTGATAGTCTTGTGGTTCTAGTTTTACTTGTACCACTCAAAGAATGGATGTATCTGAGTAATCATAATTGATAAAGTGGGATCGCATCATCAGAATAGCTGGTGGAATCCCATGAAATGGTGTGTAAAACAGATTCACAGCAAGTGTAAAAATGTACAGACAATTTTGATGAAATTAATCTGTTGGTTCATTACTGAAAAA
>BMK_Unigene_056318
TCGTGGAAAGATTAAAAGATGTATTTTTTCAAAAAAAAAAAAGAGGTTGAGAAAAGTATTGCATTTGATGAAAAAGGAACCTTAATTTAAGCCTGTTATGAATTTTTTTCCTATCAAGAATTGTTTATGACTGGAAAGTTATGGATAGGATGGTGTGCCCATATCCTGTCCTGGTTTCTCAAGATATTTATGGTCCTGCTCTCCATATCTCTGTCTGTATCTGTTTCCATATCTAGCAAGCTAGCATAAAACTCCAACAGTGTTAAGCAATGAAGACTGAGAATACTTGCTACATTGTAAAATAATCATCAAACATACAGATCAAATCTCATCAGACATTACATAGCAGCTAAACAAAATAAATCTAATTATCCAATCATCAATCATGTCTTATAAGTCGGAAGCAAAAAACAATAACAAAGAACACATATGATAATTTGACCTGTGCATATTCTATGCTTGCATTTCAAGATTAAAGTCAAAGCCAGAAAACATAAAGAAATGATTTCGAAGGGTACCTAAACCGATCCTTCATAATATGATAGGTCCAGTGATGTTTCATCCACTCGTCACATTAAGCTTGCACTTAACCAGCTGGTCTTTCCCTGCTGAATGTTTCATCATCAAAATCTTCATTTGTTGAATTCTCTAGACACAACATTTTGTTTTCCTGTGACGGATTCAACTCAAGAATCTCCCAACCCATTGGATGACCATGACGCATGTTATCTTGTCCTGAATCAATCAACAGATCCATGTTCTCTTCCATATTTGGCCTCAAGTCACTATAAAGAAGTTCTGTTTTTTCTCCAGCATAGTTGGATGACAACTCAACATTAAGGTCAGAATTAAAATCATATCCAGAGGCAGAACCACGTGCTATTTGATCTCCAGTCCCTTGATAGCCAACATCATTCATCGCTCCCACGTCAGATTGCTCCATGCCACCATCTTTCCTTGGCCTTTTCCATTTCTTCGTAGATGAGGTTCCATCATCTTCGAAATCTTCTTCTTCTCTATCT
>BMK_Unigene_056319
CAGCACAGGGATAGCAGGAACACTGTAAGCTCCTTCCTTGGTTTAATTGTTTATGGTTTACCATACACGGTTTAGAATTACCATAAGTTTCAAGTGGAGTGAAAACTTAGATGGTGGATGGTTATTTGTTCCACTGAGTTGAATGGAAAGCTTCAGAAAACCCCATTCTCACCATTTTCTGCCTTTTCAAGTTTAAAATGGTTCAATTCCTATCTGAATTACATTTGTGCAGGCGAGCATTTTGCCAACTTGCTGGTATAGGGACATCAAAACTTACTGACAGTAAATAAGATGGAAATCAAACAACATATATATTGGATAAAGTGTTTATCCAGTAGAGTATCATTCAAAGTATTCTTATTTTTGTTCTTTATTTTCGCGTAATTGTTTTCATATCTTTTTGGCAATTTGTATTTCAGTCAGATAAAGATTATCAGCTTTCTAAACAACAGTAGAGACAGTAGTACCTAGTCTTATGTTTTCCTGTGAATTTTCCAGACAAGAGATCCAAGTTAACAATCCCCAATCCATTTGGGTTACACCAAAATGGCTGGGGTTTGGCGCCACTCTTTTGCAAAACAAGAAAGTGACATCATAATTAGGTACTTCTTTTTTTATTGAATCTAGGAAGGGTCCTTTCTAGATTTTCTTACTAGGAAAGGGATGAAATCAACTCTGGTTTAAGAATACATCGAGTGACACAATAGACAAAATCACTCTATTAGGATGCAAAATGGTTTGCAAGATGAAAAGGAATGTTTAGAAAGTAGAGAATCTTTTGATGCAAATCACAGAATAGCAACTCCCCACAGTTAAATGTCATTAAATTCTACACTATTCTGGGATTAGAACTTACAGAGATCTGAGAAAACAACTGCAATATAATGCAGCAGTGGTTAATTCCATGCTAATGGTCAGCATTCAATGTCAAAAAGCATTTTAGGGCTGATGTGAATTTTTTGAGGTATGACCCATTCGTGGTGACAGGATGATCTGGATCTCATATACATATCTCTTGCTCTGTGATTGAGTTCTTGATAACTATTCACAAGTGTATATCCTTTTCCCAGCGTAAAGGCTTTGATGCATTTACTATTCAAATTCTTATTTTGTAGAGGTTATATGGCTCCCGAATACCT
>BMK_Unigene_056320
CTCTCTCTCGCTCGCTCGCTCTCGAGCACAGAATCAAAGAGAGAAAAGGAAAGCAAGACTACCCAGAAATGGTTTCCCCAAGGGGATCTCCCCCACTCCCAGACAATGCCAACAAAAGATCTCCTCCCTCTCCCACCAACAACAACAGCAATAGACCCTCTTCACCAAAACGCCCAAAGGTCAATGTCCCTGTTGCTGCTGAGGAATCATTGCCGCCCTCTGAATCTCCTGCGAGTTCTTCCAAGAATTTGAATCAGCCGCCTCCGCGGGCGCTTGATCGACAGGAATGTGCTGAAGGGGATAGAGGGGGAGAAGGGGCCGTTACGCCGCAGGCGAGCTCTCGAGAATGTTGGCATTTAACGCCACCAGCGAGCATCCGCGGGTTCCCTTCACCTGCTGAGGGATCTTTGAGAAGCAGTCAGTTTTCTCAACCGCCTTTGTATCAGATGCAGTTGCCAAATTGGGCCGGTTTGAATGTATGGTGCAAGCTTCTGTCGCAGCATCCTCAGAACCCATCGGTTCTTGTCAATAAGTCAGATTACACAATTGGTGGGGGCGGAGAGAGCGACTTTAATTTCAACGACCCATCTCTCAGTGGAATTCTATGTACTATCAAGCATTCACAGCATGATGGCAAGGTTGTTGCCATGCTTGCAATCACAGGGAGCAGTGGTTATGTGAAAGTAAATGGAAGCGTCATTTGCTATAAGTCAAGTGTTGTTCTTACTTCCGGGGATGAGGTGGAAATCTTCTCATCTGGAAATCAGCCCAAGAATCGTTCTTACATTTTTCAACTTGGGGAGAAGATGTCTGCATCTTCAAAACCCTCTTCGGTTGACATTGTCAAAACTTGTAAAGGTCGGTTTACTGAATTTCATTTTGAAGAAAGGTCTAGAGATTCATCATCTGTAGCGCCCATCCTGGCCTCTTTATCCAGTGGGAGACAAGAGTTGTCGGTTTTGCCACCGCCATCTCCAAATGCTGAAGGAACACAAGGAACTGAGATGTCCTCACTGCCTCTTGGTAACGCACTGGGTGGATATATTTCAGATTCAGATTTTGATGTCCAAGAAGGAAAATGTGAGTTGTTTCTGAATGCTGTGCGTAATGCCCCACTTGGTGTAACAGGTGAAAACCATCATCATAATATTGGTACCAATTCAGGTGTACAGGCAGGGATTGTGAAAAAATTTGGGGTGAACAATTCATTAGGGCCAAGGCACATACAGTTGTCAACAACATCGGCTATGTCATTATGTGTTTCTGCCAAATGTGCAGCAGTTCAGGAAGAACTGCAAATGGGAGTTCTTGATGGAAAAGAAATTGAAGTCTCTTTTGATCATTTTCCGTATTATCTAAGTGAAAGCATAAAAAATGTACTCATTGCTTCTGCACATATACCCTTTAAAACGAGGGAATTTGCAACGTTTACATCAGAACTTCCAACTTTAAGCCCGAGGATATTACTTTCTGGCCCAGCGGGATCTGAGATATATCAAGAGAT
>BMK_Unigene_056321
ACAAGTCTTCTTCCCCAAGCCGTCTGCGCCCAGCACCGACGCTGTGGACCCCTCCATTGTCAACGTCCTCTTCCTCGCCCTCCTACCAACTGTGGTCCCCTCCCACATCCTCTTTGTCAAAGTATTACTTCGGATGTTGATGTCTTAACAATATTACATTATGATGGTGATTTTCAATATGATCTCAAATGTCCTCAATATATTGGCGGAAGACAGAAGATGAGGCATCTCCGGAAAACCATAACATATAGTGAGCTTCTGAACGTTGCACTCGAAGCATCAAACTGGGAAGCAAGTGTAGAAGCCTTATGTATAAAGCACCTTCTTCACAACGGAAGTTTTTTTTCATTGATAGACATTGATGACGACAATGATGTAAAGGGAATGTTCAAAGCTTCGGGGACTCATCCAAGAGACAATATATTGTTGTTTGTTGCAAGAAGGGAAGGAGACGCATATGCTACCAAAGAAACCCCCAAAGAAACCACACAAACAAGGAAACATAAGAGGCAAAAAAGTCAACATCAATGGGAAGCCTTGATCAATGAAACTAGATTAATCAAAGACAAAGTGTTGGTGAACGGGGCACAGACGAAAGAATTTCCCACTGTCAACTTGAATGAGGATTGCGATTTCAATTTTCCATCAGCGCCGAATGGTATGATAGCAAAGGAGGAACCAATTATTTTTGCTTGGGACAATGATGCAAGTATGGCTCGTTCTGAGGATGTTCATTGCTCTGCGGGTATACATTCCATTTCAAGACACATGGAAGAACATAGTTCAAACAAGGAGCAACAATCTCATGGTCCGGAAGAGTGGATTACCAGCGGGTTGAACGGTGCAACCACCAAGATAGACTTCACAACAGTGGACACAATGGTTCCCGAAGCAGTCTTAACCGAAGAGGGAGTTGATTCAGCAAGGGATATGTGGTTGGGTCGCGAGTTTAATGATCGTGAAGCATTCAGAAGATGCATTGCCAAGTTTGCAATTTACAGTAACTTCACGTTGGAGCACGTGCGCACCAACATGAGGCAAGTAACTGCGCGCTGTAAAGATGCAAACTGTCCTTGGAGAATACATGCGTCCATGGTTGAGTCAGGACCACATTTCAAGGTGCGGAAGTATATAGCAATTCATTCTTGCTCGAAGCCTATGATGGGGACATCTCATCCACAGGCATCTGCTAGGCTTATAGCAGATTTCATTGAAGATAAGGTACGGTGCAATAATGATATAAGACCGAAAGAGATAATTAGTGAATATCAAATGGAGTTTGGTACTCGAATCAGCTACAGGAAGGCACACATGGCTAAGGAAGTCGCTTTGCGCAAGGTTCGAGGGTCGTACGAAGAGTCGTTTCAGATTCTTCCACTGTATTGTAATGAGCTTAAAAGGACAAACCCAGGCACAGTGACCAACATTGACATCACATCTGATGATCGTTTCAGACGTTTCTTCTGGGCCTTTGGCCCATGCATTCGAGCTTTTCAAAACTCTCTGCGACCTTTGATAGCAGTAGATGGGTCACATCTTCGTGGCAAATATCCTGGAGTTCTACTAGTAGCTGTGACGCATGATGCAAACCATCAGCTATTTCCAATTGCTTTCGCCTTTGCCGAATCAGAGCGTCGTGACAACTGGAAGTGGTTCGTTGCAAACTTGTATATGTCATTGG
>BMK_Unigene_056322
ACGGTGGAGAAGGGAGTCAAAATGTCCAAACACACACTTGAGTAGAACTAAAATAATGTCATCAACTGATAAGCTGAAGCAACAAACTTCAACTGATCCAAACTACTACATTAAAATATAATACGACCACTTCCTTTTTCCTTGATAGATAACATTATTTGAACCTGCATCCTCATGGATGAGGCCATGAGCACCTTCCAACAGTGCAGTATTAGATCAAATGCCAAAGAAAATAGAATCAAACCAAAACAACAAAAAAATCTGTAGCCGATTGCAATTTCAATAAGAAAACTACAACACTTCCCATGCACATCAGGATCTAGAACTATCCATTCAGCTATATGTTGTCATAATGGTGTGCCAAAAAGAACTCAAAACATTGCATGAACATCAAACGGACCTATTGTAATGAAGATAGGAAAAAAGAAAAAAGAAAAAAAATCCCCTCCATAAGCCTATACTGCGAAACTCTTCCTTAGTTGAAAATCCCTGCATCAATTCCAGTCATTGTGGTGCCCTATTGCTTTTATTATCTGTTGGAGCCTCTCAGAAGTTCAAACAATCCACAGCAACCCTTCCATGACGTCGGACGCACTGGTGGAAGCACAGAAACCACAGGTGGATCCTCAGTGCTGATGCTCACAGGATTCTCACTCTCTTTGGATGACTCAACAGTTCCTGTGGGATTCTCACTCGAGGCCTCTGATGACAATTGGGTTACTTTCTCTTCAATTTCCTCTGGAGCATCAGTTCCACTAACCCCAGTATTCTCAATCACTGTTGCTTTTGTAAATGGGGTAACCCCGGTATTCTCAATCACTGTTGCTTCTGTAAATTGGGCAACCCCAGAATTCTCAGTTGAATCGGTTTCTACAACCTTGGAGACTTCAAGATTCTCAACTTGGGCAACTTCTATATCACATGGAACCTCAGGAATCTCATCTGGGGTGGCTTCTTCAACCAACTTCACCTCTTCTACCAACGCCACGATTCTCTCAACAGGATTACTAATTAGTTCAGTGATTGATATGCTGCCAACAGACTCCCCCACTTCTCCTTC
>BMK_Unigene_056323
GGGGTTTTGCCATTGGGGAAAGGAAGCTAACAATGCCGGAGATTACAGAAGTAGAAGCGGCTCGAAGGGCCGTAGAAGAACACTGCGTGGGGAAGAAGATAAAGAAAGCAATAGTTGCAGACGATTCGAAGGTCATCGATGGCGTCTCTCCCTCCCATTTCCAGTCATCCCTCGTCGGAAAGACCATCATCTCCGCCCGCAGAAAGGGCAAGAACATGTGGCTCCAACTCGACTCCCCTCCCTTCCCTTCCTTCCAGTTCGGAATGGCGGGTGCCATATACATCAAGGGGGTGGCTGTTACTAAATATAAGCGATCTGCAGTAAATGATACTGATGAGTGGCCTTCCAAATATTCCAAAGTGTTTATTGAACTTGATGATGGCTTGGAGTTCTCTTTTACTGATAAGAGGCGTTTTGCTAAAGTGCGCTTGCTTGAAAATCCTGAACTTGTGCCCCCAATATCGGAGCTGGGTCCGGATGCTCTATTTGAGCCCAAGCAAGAAGATGAATTTGTTGACTCTTTGACGAAAAAGAAGATCGCAATCAAAGCTCTATTACTTGATCAGAGTTTCATTGCAGGCATTGGCAATTGGATTGCGGATGAAGTGCTTTATCAGGCCAGAATTCATCCACTGCAAACTGCTGCAAGCTTGCCCAAGGAGAAATGCAGAGATTTGCTTAAATGCATCAATGAGGTAATTCAATATGCGGTTGAAGTTGATGATGACTCCAGCCGCTTTCCAATTGAATGGCTGTTTCATTTTCGGTGGGGAAAAAAGGCTGGAAAAGTGAATGGTAAGATATAAATCTAATCTTTGTTCATATTGGTACATTCAATTGATTTTACAGGTCATTGAGAAAGCACTGGATGTTGGAGCAGATAGTAGCCAGTTTCCTAGTAACTGGATTTTTCATTCCCGCGAAAAGAAACCGGGCAAAGCATTTGTTGATGGTTTGATTCCTGACTTTCAGCAGTCTGTCTTCCACCAGCATCACATATAGTTATATTCTAAATGATTTTCCCTTCATTTCTCTTTCTTTCATTTCTAATTTTTCATTTCATCAAAAAAGAGAGAACATTAGTGCATGTAGTGCTGCTGAGCATTCCATACATGATACATCCCATACGGTGCAAGTGCATTAATAAAACTTAGTCATAGCCTATATTCTTCTGTTTTAAATTTTAATTACATCTAATTCATTTGAAGGGGGCTTGGTGTTCCTATAGCAATCATAAATCTCCTTTCAGACTATTTTCTAAGAAAAGAAAGAATCCTATTTATTGTTTTTCCTCCAATTTTGTTCTGCTAAAGTTACTGATGAATTGCTTAGCACCTCAAGCATTACAGAAACCTGAAATCCTTTTAAGGAATGGCTACAAAGTTTGTCCTGACCATGGTTCAAACTAGCCTGTTTGAATCATTTGCTTCTTGATTCACTAAACATATAGTAGTTCATGAATTTGCTAGAACTAGTTTTGCAGTTTACTTAGGCAAGTATGCTTACATGTGGCCATTCTGGGTCTCATAAATTAAAGGAAGCTCACCGACAAGTATTTGGTTATCCCTACAAAAAAAAACAAGTACCTACTTCCTAATTAATTGTCAAATTGGACTTTAAGAACCATACAAATTTTGATCAAACTATATTGAAGTAGAAAATCTAATATGTTCATCAATGCTATTGAGCTTGAATTACAATAGGGCAAACTGAAATATAAATTAAATGAACCTACTTAAACAAATTGGTGAACTATAACAGGTGCCTAACCTACGATCATCATCGAAGCCTTATCGCGTCATTTGGAGTCAGATTAATGAGTTCTATTTTATCACTTAATTGTTGAAACTTGAAAGCAATGTCTCCCTAGTTCTGTAATCTAGCATGTGTTCTCCCACTACTTATTCCATGTCTTTATTGGCCTTCCTCCCCCTTTTTTAGTTTACCTGAACTTGTTACAGTAAAATACCATCATTAAAAAAATATTAATAATAGTAATTTGTATGGCCCAATTTCTGATCTTCCGCAGGCATGCCCAAACCATCTCAAGCGTCATCCTTTGATATTCTTTTCTATTGGGCTCCTCGTGTATTTCTCGGCACGCACTTATTTCTTGTTCTTTACTTTCTTATACTTCCATGCAATGACAAACGAGTCAAACTACCGACCATGTGACAGTCTTGAAGATCTAACGACATTGATATTTGAGCCCATAACATACAAGACATCGTCTCTGTGTTCGGTAGCTCCACAATATACAATACTCGGTGCCTCGCCTTTACCATAGCCGAGTGATGGAGAGTGCATATGCAAGAGTATGCTACCACATTTTGCCACTGGCCTTGGTTACCATTTTGGCACACCAATGTTATCTTAAAAGAAATAAGAAAAAAAGAAAAGAATGATTGGTACAATTGTGAGCACTGAAAAGCTCTGCTCATTTGGTCTTTCCTCATTTGACTTCACTGTGGTTGCTTTGTGCGCCATCTCTGCAGGCTCTGCCACCTGCGCTCCTGTGGATCTCAATTTCTAGTGCATGTATAATCTCTGTGTCATCTCACGAGCATGTAGAGGCTTTCCAATCTATGAATATCTTTAGTTTCAATGTTAATTAGCTTGACAAAATTTAGCCTTCAGGGCTGCACTTACTGGCTCTGCACCTTCAAGTACTAATTGTTCTGGGCTTTCCATCTGACAACAGGGAGAACAGTTGAATTCATCACTGCCGGTGGCAGGACATCGGCCTTTGTGCCAGAACTACAAAAGTTAACTGGAGTCCAAGCAGGAAAGTTACCAAGTAAACCAGCAAAGAAATCCGATAAAGGAGAATCAGGAAGTGGAGATGAAGATGAAGTAGAGGAAGGCCAGAATGCAAAGCCAAATGAAAGAAAGAGATCAAAAACCAACCATGGTGCTAACAATGAAGGTCCACCAAAGAAAACATCAAAGGTGGCAGCAAAGAAACAAGTGAAGGTGGCAGCAAAAAAGAACAAAACCAGACATGACAGCGATGATGACAATGACGATGATGATGAACCAAAGAAAGTCGTCAAGATGACACAAAAGAAACAAACAAAGGAGATGAAGACGGTGGAGAAGGGAGTCAAAATCAATGAAACGAGTGCAGCACAGGAAAAGAAGAGGGCCAGGAAGTAGGATGCCAGTCTATA
>BMK_Unigene_056324
CGCTTTGGAGTCGGAACCTGCCATGTAAAAATATCTCCTTGAATTTATTTTTGTTCTATCCAATGTTTGGATATTAATTAAGTGATTGTCTGACGTGTGTCTGACATGGGTTCTAGATAAAGAAATCGTTTAAGAAAATGGAGTTTCTTTGGTACATTGAATATTCTTAATTTTTGTTATGCAATTGTTTTTTATTGACATCTGTCCCTGTTTACAGCTATCTGATCTGTGATAATCTTCACATACTTCCTTTAGAACTCATTGGGATGTGTCCATTTAGGTGTTGTTTGGCAAGTCTACCTTTTGTGTCGATTTGATGTAAAATTGATTAAAATAGATGTTTGGGTGCTTTAGACTATTTGGCAAAGTTTGTGGATTTCAATCAATTTAGGGACCTTTTTCCTCTTTTTCAAAAGCAACCAAAAGGTAACTTTTTCGAATAGACATGCATCTCTGAAGTAATCAGAGATTTTTTGCCTTTTCTTTTCTTAAGTTTGCCTATATGACTTTTATGATATGACAAGTTTGTTTGTACTGCTTTTACTGTATGACAACTTTGCCCATATAATTTATACAATACGGCGAGTTTACTTTTTTCGAATTGAATCAGACATATTGAAAAGTCTATCTAATTGAAACAATTCTATTGTAATTAGATCTATTTGAATCAGCCCTGAACAGATAAGCTCATGTTTGGCATCTCTATTTCCTACCTCTACTTGTCTAAAGTGGGTAGAGGTATGAAAAATGAGCGTTTGACACACGATACTACCCTCTGCCCGCTTTAGAGAACTCAAGGCAAATCCTCTTAAAATGAACTGCCCCAATTCTGGGCTTGTGAAAATAAGAGCTTTGACTTCTTTTTTTGGTGGCCCTTTTTTTATGGCTCTATTTTGGATGGCTTTGTCGGAATAAGCGTAGAGATACCAAACAAGACCCTAGTATGTTGTATAAAGTTGAATGTTTGGTGATGAAACTTGAAGAAGCCAAACTCCATTTGGCCAAGATGTGTATGCCTAGAAGGATGCGTAATGCGTAGAGTTACTAGAAGAGAGAATCAGAAATGAGTACATTATAAGCAACCTAAAGGTAAAGCTGATAAGCTAGAGAAAGAGGGAGTCCTTCACTCTGATTTGTTCTTTTCTGTTGGTTTGTTTTGTCTTCGCAGTCTGGGGTTGGCTGGTTTTTCTCTTTGTTCTGTGTTTAGCATACCTCTCCTATACTGTACAGTT
>BMK_Unigene_056325
TATGACGATCTCCTCACCAACGGGAATTACTGCTGATGATGATTCGCTGTCCTCAACACATCCAAATATATACCTGCACTTACTCGAACACAACCCACATCTTGTGTAAGCGTACGAGTGCTGAATTGAAACAAAGATAACATCTCTAAAGTTAACTGCGCACAAAGTTTTGTGATCAGAAATAACTAACCACAAGACAATCAGACTGATGGGATTCTATGATTCAACATTGCCGGCAAGCCAATCCACTGCCGAATAAACAGTTTGTCATATTTTGTTTCAAAGTATGGAATTGGCCTGCAGTCCATCGTCCAACCAAATCTAGCCAACAGATTTATTCCTTTTGAATAGAAGATAATACAAGCACAAGAATCCAGCGAAAATTCACCAAAAAAGTCACAAGACAACACCAAGGGGCTCCTATTATTTCCTCCTGAAACACTAACGTAGAGTTCTCATCTAGCAAATATATGCAAAACACAAGGAGATACCGAAAAAGGAATAAAAGACACAGAAAGTGCACATCATAGTATTATTCCGTCAATGAATCACAAGCAATTTAATCGCAAATTGAACAGTTGTTGATGCTAACACTCACATCCAGATGACCTCTGCTGACTCCCACCTGCTACGTCAATGGTATCCGGCAGGTATATATCTTCTTCCTCCCCTGACTTCAAAGCATTCTTTGCTATGCACTGAAAAGCTTCTTCCACGTTAAGTCCCTCCTTAGCAGATGTCTCAAAGTAAGGAATATTTCCTTTTGAAGCACACCAAGCCCTGGCCTTTTTCTCAGACACCACTCTGCTGTTTCCGCCATCCACGTCAATCTTATTCCCCAAAACCACAAATGGGAAGTTTTCCGGATCTGAGGGGCTTGCCTGAATTAGAAATTCTTCTCGCCAAGTGTTCAGATTCTCAAATGACTTCATTACATTAACATCATACACAAGAACACAGCAGTCCGCGCCGCGGTAGAAAGCCACGCCGAGACTTTGAAACCTTTCTTGACCAGCAGTGTCCCATATCTGCAAAGTAAACAGCCTGTCTTCAAATTGAACTTCTTTTGTCAGGAAATCCGCTCCGATCGTCGCCTTATACTGATTACTGAACTTCCTATTCACATATTGATTCATCAAAGACGTCTTTCCAACCCCGCTGTCTCCGAGGATTATGACCTTGAGAAGCATCCGCCTTCGAGACGCCATGGATCTTGAAAGTAGTTTAACAATCGAGAATTTAGGGTTCGTAGAGGAGCAAACCCTAGAAATTTAGATCGATCGAGATGTAGATCGTGATCGAGTACTTATTTCGTTCGTTTGGAGGGAAATGGAGAGAGAGAGAGAGAAACGGATTGACCTAACAAAGTCCAAATCAATACACGAGTGACGAGACTGAGGGCTCTTCGTC
>BMK_Unigene_056326
TATATATATATATATATATATGAGGCCCCTTATCTGCTCAATGGTCTGGGACCCACATGGGAATGGGGATGGGAGGATTTGAAGGTTATAGTGAACTTTCAAAACTAAGCACGGTATGAGCACATCAGGATGGAACCCCAAAATTTTATCTCTTGGAGATAGATATATTCTGTATTATCATCATACAAGCAACCAAATAACTTCGTGAAAAACGAGAATTGATGAAATTTCTCATGAAGACATCATTAGACAGCTAATCTAATCCTCTACAGCGTTCTAGAGTAGCAAACCTTGCATAATCTGAAGTTGTAT
>BMK_Unigene_056327
GCAGGATAGCAGAAGTAGCAAATACATTCCATTCGAAGAGACTGAGATGGTAATGATGATGATGATGAGTTATTTTCATCGGCAATAATAATGATGATTTTCTTTTTATCAGCAATGGATAATGAAGATGATGCCATAAGTGTCTGGTAAATAATTCACAAGACATACTAGAGGCTATTAGGTGTGTATGTACATAAATAACACAGGTCTTCAGATCTCTCAATTGAGGGTCTGAGTGCCCAACAATTCGCAACAAAACAAAAAGATCCACATCTCTTAGTATATGATATAATTATTTCATGCCGAAAGTAGCTCAATCGCACGCATTTTGCCATCTTACACAGTCCACATGAGTACGGCGGACTAAGCATAGAATAGAAAAGGGGATGCAATAAAGATCTACTGACCAAGATTCCCCAAGAGGCGCTCTACTGCAGCATGGACATTCCCTGCAGTGGCGGTCAGTGCTCGGATATTCTCTTGGGTGTCAAAGAAACCCATTTCTTGAAGCTGTGACAGCTGAGTTGCATATAATTGTTCTGGTGGCACATCGGATGTGTTAGGAATACTAAGACCGCCAGCCCCGAGGCCGCCAAACATGTTCATCAACAACTCCAAACCCATATTGTTGGGCGCACCTGCTGTAGCACCACCAGTTTGACCTTGTTCCTGGGTGGACTGTTGCCTTCCAAGCTGAGACAAAAGCGATTGCTGTAGAGATAAAACTTGCTGCATCATCTCTGGTGAAGCCATCTGGCGAAGAAACTCAGGATTCTGCATCATTTCTCTGAGTTGAGAATTGGAATCCAACATGCTCCGCAACTGGGGGTTGAAACCCAAAAGCTGGTTCATATACTGAGGGTTGGAGAGAAGGCTTTGCATCATCTGCATCACAGCAGGGTTTTGCATCATTTGAGTCAAAGAAGAGGATTCCTGCAAGCTGCCGCTGCCGCCGCCGCCGCCGCCACCAAGCATTCGTTCCAAATCTGCAAGACCTCCAAGCCCACCTAGGGCACCAATACCAGGTGCCCTAGCTTCCCCAGGAGGGTTAGACCTTGTTGTAGTGTTTGTCTGTGCACCTGCTGCAGCATTGCTCCATGGGTTTGGAAGCGGATTAGTATTAGGAACAGGAGAGCCAGTACTGGTTTCTGAACCAGTGGATGAAGGGTTTGGTGACCGGTCTCTGGCCTGTCCAGCACCTTGGTTTCCTCCTAAAAGAGCAGCAAATGGGTTTGAACCGGCATTGCCTCCAGTGTCTCCTGCCATTGTTGTTGCATTTAGGAATGGCTCTTGAACAGTTTCATACATGCGCCTTAGCATGTTAAATCCTTCAGGAGAAGATTCAATGTTACTCATAGCCCTGTCAGTGTTCCGCATCATCTCCCGCATTAGCTCAGGATTCCTTGCTGCTTCCAGAGTTTGTCGTAGAATACTGGGATCATTGAGTATATGTGCAAGGTCAGGATTCCGATCTATTATTTCCCGCATCTGAGGATTGCTCATGATCAAATTGCGCATTAGGTCAGGATTGTTCATAAGATTCTGGATGACAGGCGTGTTCATGATTTCCCTCATGATGTTAGGGTTCTGATTGAGCTGCTGCTGCATTTGCTCAAACTCTGGCAATCCAGATCCAAAGAGACCAGACATTCCATTGCCACCAAGACCACCAAGACCAAGCCCAGGAAACAATGAACCTCCAAGACCAGCTCCTCCTAAGCCTCCACCATCATTGGGACCAAGACCCCTTACAGAACCAGGAGAGCTATTTGGACCTCCAACATTGGCTGCAGTGGTCGATGCCGGTGGTGGAGCTGCACCACGAACCATATGGACAGTGTGATCTGCTTGCAAACCATAACTTTCTAGGGTTTGATCATCCTTCAAGATCCGACCCTTGTAAATCAGCCTCTGCTGTTCGACCGGCACGTCGCAGTTCCCTGCCAATACGGCCTTGAAAGCTCCGACGGTGGCGTCGAGGCTCGTCTGAACGGAGAACTTTGATCCGTTCGAGCATCTGATATGGACGGTGACGCTTCCGTCGCTGCTTCCGGCGCCGGCCTCGACGGAATCCCCGTCGCCACCCATCTGCCAAAAAAATTAGATCTTTGAAAACCCTAACCCTAGAAAAAGATCGAAGAATCAGAGATTCTGCCCTGTTTTGCAAGAAAAGTATAAGAACACACGTATTTGATAGATACAGAGAGCGGAGAATATGAGAAAGAGAAGAGGGAAGGATCGAGGATCGGAGGAGAAGCCTCACAGCAGATACAAACAACGAAACGCAGGAGAAAAAAAAAAAAACAGAGTACTCTTATTGTTTACAGGTTCGGTTCTGACGTGTACATTGGTGATTTCG
>BMK_Unigene_056328
TTGGTTTCTGTGGCTAAGCGATCTTCCAGCAATCTGTTGGGGCCATGTGGGGGTAGTTGAGAGGAAGTTATGAACATTCTAGTTGGGTTTTTTTTTTTTCTGGCTGAGATCACACCCTCTAACCAACAATCAGAAATCTCTTCAATCTGTCAGACGCCAAATCAAAATACAAGATCCACCTCTTCCCTCTATTTCTACCTGTCTGACTCTCATTACTTCACTTTGGGATCTGGGTTCTCTTGTCTGAAAAGGAGAGGAGAGAAGAGAGAGATTGGGGCAGAGGATTGGTGAAGATTTAGATGAACTGAGGTAGGACCCACTTCAGGTTCATCTTTATCATCTCCAATCTTCTCCCACATTCCTCTGCTTGAATTTTTTTCAAGTGGGTCTTGCTCATCTTTGAATTTTTTTTTTCTAATTTAAAGTTTGGTTGTCTTTTCTCACCTAATCTAAACCCATTTAAAAATTTTCCAACATCTGTCTGTTATTGTTGTCGGTCTTCTTCTTCCTTCTCACAAAACTAACATTTTGCACCATATGGGGTTTTTCAGCCTAAAGTAATTTTGCCACTTCCTTATGATTTTAATGTGTCAGCAGCCTGTAAAAGAAATGGAAATGGAATCCACCTCCTTGCTTTCAGGGGTTCACAGGAGAAAACCCATCTCCCTGTTCTCCCTTTGATTGACAGTTGTCTTGTCTGTCCTGTTGATGCCTGCCTATTGAAAACAGATTGCAAACAGAATTCTACTGTTGTGAGTGTTAATTTAAAAAAAAAAAACGAAAAAAGAAGCTAAACTCTCTGTATTGGAGTGTCTACAGTTGCCTCTCCTTTTTTATATTCACGGCGAGGCCCGCTGACATTCTTGGTGGGCTTCGTCCTATAAGCAACGCTTTACATTCCTGGGAATCTTATGTTGTCATAGCAAATTTTACCTGGGATTTTGCCTCTTTTTTTATACTTGCCATCAACATTTCTCTCCCACAATTGGGTCATTGATATCTTCCTTATCCATCTGAGAATCAGACCCTTCTGAGGATCTCCCTTATCCGATGCTTTTATTTGTGATATCTTGCATCTCCTTCTTTCTCCTGTCCAAGTCTCTATTTCAGCAGCGTCTTCCATTATGGGTGAATGAGATGGGATTGTTTTCAGTCTGGTTCTTGGGAGAATTAGCTTGTGTTTTTGTTCAGTGGTTGAAACACTATAAGCTTACTGGTGGGGCAGTCTCTAAAATGGCTTACAAGAAGCAACGCCTAGCGAAAGTAGAGAATGTGGAGGTGGTGGATCAGGTTTCACTATTGGACTTGCCAGAATTGACACTGGAATGCATTTTAGGAAGGCTTCCGCCGGCGGGGCTGTGTAACGTGGCGGGGGTCTGTCGCTCCTTGAGGGATAGATGTCACAGTGATCACCTGTGGGAGAAGCATATGAAGGAGAAATGGGGGAGGGTGATAGGCCAGGCTGCTTATAGAGAATGGCAGTGGTCCATCGCCACGAAGAACAATTTAAGTGTTTTTTATGATGGCAAGCCGAAAAGCTGGCTTCGATCCCTGTCTTATGTGTGGCCAATTTTGTGGTTAAGATCCAAGATAGAAGGTGGCAGTGTGTCAAGGAGTTCTTTGCCTGTTGATTCAATCATGTCTTGGTATCTGACCCTTGAGAGTGGCAAATTCTGGTTCCCTGCTCAGGTCTATAACCGCGAGCATGGACATGTTGGATTTATGTTATCATGTTATGATGCTGAACTTAGTTATGATCGTCGCACCGACACCTTTCAAGCTAGGTACCCACCCCATGGTCGTCGGACAGCAGTGATAGAGGAAGGAGTGCAGTGGGAAAGACTAAGAGCACCACCTGTTGATACCCCTGCACATGAGCTTCATGTATCAGACTGTTTGAGTGATTTACGCCCTGGTGATCA
>BMK_Unigene_056329
TTCTTCACCCTGCAGAGTTTTTCATCTTGGTGGGGTGGGCCAGACTAAAATTTGTATCAGTGGAATGGGGTCCTAGCATGTTAATTAACGAGAGTGACAAGCCTTTCCCTTGAAACTCAATGTCACAAAACCAATTGTCATCTATCCGAATGTTAAAACATCAAATTTTGTTCTGCTTCTAATCTTCCATTGCTTGTGTCTAGATCATGCTGGAAACTTTATCTGCCCTTGCATTCACAGACAATCTGCTTCTTACAAGAAAGTATTTAAGTCAACAATTCGATTTCTTAGCTTTTGAAAACCATATCAGGCAACCACATTCTTCAACTGAAAAATGTGCAAACCTCAGCAGCTTCAACCTACTTCACAGCTATAAATAATGTCTTGATTCTCTTGCTGCAGATGAAAAGTCATTTTTCTCTGGCAAGTAGCTTTGAGTCCATGGCAGAAGGCATACAAATTGCAAGTGTTTAAACTTCAAATCAATCCAAAAATAAGATTTAACTCCAATTATGAAACTGATTCCATGATGCAAGTTGATATTCTTCTCCGCAAACAAGACAAGTGATTTCGTTCTTCCACAGAATGGTGAATGAATAAACTTAAACCCAAAAATAAATGTAATAACGTCCTTCTGTTACATACGAAATGATAGGCTTTACGATAATTCAACAGTCCTGGCATATTCTCTTTTTGAATATTCATTCCACCTCTCCCCCACATTTTTCATCTAAATTCATGGTGTCTATAGTACCCTACATTCATGGGAATCTGAATACAAGTATCTTGCTGCAACTCGCTTCCAGGGGCCCTTTAAAATGTCCCGAGAGAGCTAGACCAGGAGAATTCTTTTCTGGTCAAAATAATATCTGAACATGGACCTCAGTTCAGACCCAGAAAATCCATAATTTCATCTCAGGTTGGAAAACATGGAAAAAATGGTATGTTGGCAGAATTGCACTTGCCATTTGGGTAAAACCTAATGAACCCCAAAACTGCAATGTTAAATCCACATTCAATCTTGATCTAGTGAGTTTTTCTTTCCTGTCTATGAACAATGCACATTCAACTAGTGATTAAAATTGTGATACCAAATCCATTGAGGAATGTCAAAGCTCACCAGTAGTCCCTGCAAGAGCATGCTCCTCCAACAACATGATGGAAACGGTTGCTATCCCTCAGAGAAATTTCTCTTTCATAAACCATTGATACAAACTTGGCAAAATTGTGGCAATCAACACAAATACGGAGGTTCTTTACAACACGAATTGGCATTCCTGGAGGAACGCTCATTAACCCAAATGCCATCGCCATTTTCTCACTGTGACTGAGAAGGATTCTCTCCTTTTGCTCATCATCCACATCATGCAAAACACAGCTCAGATCAGGAACATAACCAGCCTCCTTTATCTTTGCCGATAATTCCCGTATCTTTGCAGATATTTCTTCTCTTTTCGGATGAAACCGATCGCCAACATGGAATGTATGCAATGTTCTATCCAGCTTAATCCAGCTTCGTCCTGGTTCTTTCATCACAGTCTTCTCTTTCATCTTCTGTCGCATGTTAATAACATCTTCCCATCTTCCTGCTGCAGCAAAAATGTTAGAAAGAATTACATAGTTCCCCGCATTTTGGGGCTCAATATCAAAAAGTCGTTGAGCAACGTATTCCCCCACAGAAACATTGGCATGGACGCGACAGGCACCTAACAGGGAACCCCAAATAGCTGCAGTTGGTTCAAATGGCATCTGTTTGATGAAGGTGAGAGCCTTCTCTACTTGCCCAGCACGGCCAAGGAGATCAACCACACACCCGTAATGCTCGATTTCAGGTTCAACATCTTTGCCTTGAACCATTGAATTGAAAATATCCAAACCTTCATCTACCAATCCCCCATGGCTACAACCAGATAATACAGCCATAAAAGTGATGCCGTCGGGCTGAACATCTTCTCCCCGCATCAATTTGAAAAGGTCAAGAACCTGTCGTCCCAAACCATGCTTACCATAACCAACAAGCATTGCATTCCAAGAAATTACTGTTCTCTCAGACATGCTGTCAAAAATTCTTCTGGAATAAGTTAGGCTTCCACATTTAGAATACATATCAATTAGAGAATTCTGCAAAACAACATTTGATGGCAACTCAGATCGGATGATCCTGTTGTGTACTTGTTGGCCATAATCCAAGGCAGCTAAACCAGACAGCGCTGTTAAAACACTAGCATAAGTAACATAATTTGATTCCATTCCTTCTTTTTGCAATTTGAGATACAGCTCAAGAGCTTCTTCATCAAACCCCAGCTGAGCATAGCCTGCTATAATTGCAGTACATGAAACAACATCTCGTTCAGGCAACTTGTCAAAAACTACTCTAGCTTCATGGATTCTTCCTGCTTTCGCATACATATCTAGAAGTGAACTCCCAACAAATATATGGGATTCAAAATTGCTTTTTATCACCAGAGAATGAACTTGCCTACCATGCTCAAGCCCACAAGGCCCAGCGCACACAGTAAGCGTGGTAGCAAATGTGAACTCATTTGGTGGCATACCTGTCTCAAGCATCCTAACGAAAAGGTCCAAAGCCTCGGCTTGACGCCCCCTCTGCGAATAAGCTGAAATCATGGCCGTCCAAGACACGATGTTCCGTTCAGCCATTCCATCGAGCACATGCCGTGCGTCTTCCAAAACGCCACATTTCGTGTATAAGACAATGAGCCTAGTGTTCATGTACACGGGTGGGAGATAACGGGTCTTGATCATGTGGGCATGGACCCTCCGGCCCTCCGTAATAGCCTTCTGGTTTATGCACTCTGTCAAGAGCGAATCGTAGCAGTCGAACCTCACCTCTAGTCCTTGAATGGCCATCTCCAAGATGGCCTCCTTGAGCCGACCGTTGATGCATAGAAATTTGAGTTTCGAAGATGGCGGGAGCTGGGGATTTAGTTGGCGGGAAGGAGGAGGGATTCTGTTGGAAATGGTTTGTGGGGCGACTGAAGAAAGACGTTTGGGATGAAGAAGCAGTAGTTCGGTAATTTTCCTCAGCATTTCAG
>BMK_Unigene_056330
TGGTCAACACAAGGAAAGCATACGGTATGCTTATCTTTATGCATATATTTTCGCAATTCATGTCTATATTATTATTGGCTTGCAGATCTTTAAATGGAAGTTCTATGGGCCACCAGGATTTTAATAATCTTATAGGACTTTGCCTAGGCTATCAAGGAATATTCGTATCAGATCTTGATGGAATTTGATTGGTGTCATGTTATGTTATTTAGATTTTGAATGGTAAAAATCTCAACTATATTGGTATTACATTTGTTGTTTTCTTGTTTTGTTGTGATTTTTAATGGTATCACATGTCAGATATTGTACCCCTATCCATATCATTTCCTAGCCCGTACCCCTATCCATATCAATTTCCTAGCCTATCTGCATGTGCATCAGTCATAAATCCCCCCCGCTGTACCTGTGCTTCATTAGTCTATCTCTAGCTGATGAGCACCGTAAATAACATATTGGAGCAGTTATTCAAAATTTTATAAATACAACCTTACAAGTCTTGTATCCAAAAAAACAAATCCCAGCAGAGGGAAAGGGAGGACAAAGGTGGTGTGTTACTCTTGTGAAGAAGAAATAGGAAGAGAAGCACTCTGGAGAATACAGGATGGAAATGTTAAATATGATGCTTGTTGAACATCATCTATTTAGTCTTGAGGATATAGGTGCCTGCCTGCATTGAATGTTTGGTTTCAAGAGTCTAACCTAGGTAGATTGATGGGGACAAGATCCCTAGCATGCTTATTGATACAAACCATGAGGTTGCAGGTTCTGGTTATGTAACTAACTAAAAAAGACAGATTGGAAGCTATCCATATGCTTCACGTTTGGTACACATGTTACAATGGGCGGAGGCTAGAAGCGGAGTGGAAGCAACAGTTTTTATCATTTATCCTTGTATCCATGCATCACATATGATGCTTTTTATCTGGCTGATTTTTTGGGGCATCACTAATTCATGCTTTCTCATCCCCTACACCCTTGAATGATTTGTAGGAGAATTTTCCACATTTTATTGTTCATCATCACTGCAGCATTATCTCATGATTTTTTGGGGTTGGCCTTTTTATTTCTTCATTCGTCATCCCTTGGATCCCTTGGATGATTTGTAGGAGAAATTTTTTCCACATTTGAATGTTACTTTGTTGGTTCATTATCACTGAAGCATTATCTCATGTTTTTTTGGGGATGGCTTTGTGATTTCTACCTTCATCACCCCACAACCTAACATCTCACTGTCAACTTGTTCCTTTGAAGTCTTTATTGGCTTCCCTTCTCTATGCACCTTGCAACATTTCCATTCCTTTTACAATATAGTATCCAAAGCACATCCGCCAAATCATCAAAGACGATAGTCCTTTATATTCTATTGCATTGGAGTCGCTCTACCTTTTTATGCTACACATCCATCTTTGATTCTGCCAAAATTTACATTAAAAAAAATACATTTACATGATATCAGAAAAGAAAATTTACATTAAAGAAACATTTTAGGGCATTGCATATGCAGTTAAAATCTGCTATACGAGACATTATTATTACAGTGTTTTTTATTTTGCTTGTTACGATATGAGACATTATTATTACAGAAGCATGTATAGCTGTAGCTGCAGGAACCTTCTATTAACAGTGTTTTTCCATGTCTGGTCCTGTTCTATTCTTAAAATGAACTAATGAAGGATTTTGTTTTACCCCCTTATGTTCTGATGACCATGCTTAAAATAACACTTTTTTTTTTTTTGCCAGAATTGATAACTGGAAACGTGAA
>BMK_Unigene_056331
CCCCTCAATGAGGACTTTGTTATAAATCTTCTGATGATATTAATTTGCATTAATTGTGATAATTTCGTGTTTACAGGTGAAAAGAGTGAAATTCGGAATTAAAAGAAATTAGCACAAACCATAGAGAACCAGAGCAGCATCCGGACGCCCACGAGCGACCCCCAGGTTAGTCTTCTGGCGTCCGGGTGGAGAATCTATAAAAAGGAAGCAAAAGTCATTTTTAGGGCATTCAAGTCTTGAGAGAAGAATGGGAGGCTAGTTTTGGAGGATTGGAAGAAGCATCAATGGGGATTTCGTCAATGATTCGTCGTTCATCTCTCTATAAGTAACTAACTCTCCACCTTAGGGTTGCGATGAAGCCCTAATCTTGTATTTTGGTGATGTATATTTTTTTAGGGTTTTACTTTGAACGCTTTTGGTTATATGACATGAAGTTATCCATTGATTGAATTTTATTTATTAATACAACATCTCTTTTTGGTATTTTAATCTTGTAGATTCGAATACTAGTCATATAACGATGCTTGAATGAATGTGCTGTTAGATCTACGATAATCTATGCCATAGAAATAGATTATGCCTCGATCTACATCCATATCCCTTATTTGTTGTAACTAGAACGAGTCTTTTTAGCGTTGATAGTGAAACCCTATGCCTATACTCACCATTGTGCGAGGTTAGAGTGGATAAGTACCCTAAGATTTTCTCTCCGAATGAATCAAGACCTTGTCTTTACTTTCTAATTTATGAACCAATACCCATCAATCAACACTTCGTTTTCTATTAAGATTAGTTTAGGAATTCTGTAACCAACACATAGCCTTTTTGTCCCAGAGGATACGACACCCAGTTGACAACTTTGCTCTCTTGAGTAGGGATAGTAGCTAGATATAAAATTGTATTTGCAAACCCAGTTTTAAGACGATCAACTACCCATCTAGAGACCTAGGAATCGATCCCTAGGCATGTATCTGATACCATAGGGTGCCGACACCACTCAACCATGAGTCTATTGGCAATAATAAAAAAAAAATATCTTAGTTTTTATATATTATATTTATATGCTATATTGATATGTATATGACATTATTGTATTATTTTGAACACACAATTTATGACTTGCCCCGGGTTCTATCGGATGGTGGTTGGATACCCTAAGCTTCAACTCCAGGTCGGGTCTGTCCAGGCCATAAAATTTTTCTTCCTGTAACTTCTTGTTGCAATTGCTTTGCTGACTCTTACTTCCCTCTCTGCTTTTCCTTGTGTATCAGCTTTTCCTGGCCAACCAGGAA
>BMK_Unigene_056332
GATGGCAGGTTTATCTCAAATAGTTCTTGTTTATAGAATCTATCCACCTTCCATGGTTAGATCTTGTAGACCACAATTTACCACTCTTCTTGCTGTGCCGATATCAACAGAGTTAAAATCAATAAATAATTAGAAATCACGCACCTTTAATTAAAATGCACTTCATTAGCCAAGTGATCTTTTGAGTACAAACATAAATCTTTACCAACTTTATAAGTAAAGAAAAAGGCATTTAGTGGCTTATGTGTGGTTGAGTGGACAGAGAGCCATAATTTTTTTTTTCTGTTGTGGTTAGCGTTGTCCAGTTAAAACTGCTCTCAACAATTGAAAAAGTTGAAGAGGCCATTTCAAAAACATAATGGAGTTTTACAGGTTTGAGCGAGCCCCGAATCACATCAGGGGTCTTGGAAAATAATCTCAATGAAGATGGTTTTTACCTTTGGGGTTTTGTCCAAATTGTGAACGAACTTGGAACTAAATTTCTGAAAGGGGTACTGAAACCAGAGTTTGAACTTGAGCTTGAGTGACACATGTCAATAGGAAGAGACCTTTAAGATACCCAAATCTATTTTAGAAACTTAAAACCTACATACATGATCATCCTAAAACATGGCTGCAAATATAAATTATCCATCCGCTACTATCTCTGCTTGAAAAGGCAAAGATGTTAACCGAATATCGTATCTACTAGGAACAAAAGGCTAAATTGTGTTGGTTCCTAAATTCCTAAATTAATCCTAATAAAAATCCTAATAGAAAACAAAGTGTTGATTCTTAAACTAATCCTACTAGAAAACGAAATGTTGGTTTGATGGGTTTGATTCTTAAATTAACAAATTAAAAAATAATATTTTGATCCAATCAGAGAAAAAAGATCTCGGGTAAGAATCTACTCTAACCTCGCACAATGGCAAGTATAGACCTAATGTTTCACTATCAAGGGTAAAAAAGGCTCGTTCTGGTTACAAACCTTCAGAGTCAACAAATAAAGGATGTGGATGTAAATCGGGGCATAACCCATCTCAATGGCATAGATTATCCTAGATCTAACAACACAATCATTCATGCATCATTATATGACTGAGTATTAAAATTTACAAGATTAAAATACCAAAGAAAGAGATATTGCAATAAATAAATAAAATCCAATCAATGGATAATATCTTATCATATAACCAAAAGCGTTTAAGTAAAACCCTAGAACCCAGACATCACCATAAACACAAGATTAGGGCTTCATCGCAGGTTGCACCTGGCGAGAGGTTGATGAAGAAACTTTGACGAAATCCCCATTGACGCTCTTCCAAAGATCCCAAACCAGGCTCCAAATCTTCTCCCAAGATGTCAATTCTTTAAAAACGAGCTTTTAACGTTTATTTATAGATTTGTGGTGAAAATCTCGTCAAAAACGCTCTAGCTCCGGTGCGTCTCGCTTCTTCGCCATTTCTTCCATTTTAGCTCCAAAGTTCGGTTCTTTACCTAAAATACCTGTAAACAATAAAATAACATAATTAATGACCTATACTACCATTCCAAGGTGTAACAAAGTCTTCGCTGAGGGGCTTAAATGGTGTATTTTAGGCTCTCATCACACCTCCCAACTTACACTTTGCTAGACCTCGAGCTAAGTTAAAACAAAAGGAAAGACTAACTAAGGCCACTTTCGCAGGGAGCACGGCTGCACTTAGCATGTACAGCAAGCCTTTAAACCTCTAAGTTCCACCTAGAGGACGAGTTATAGTGTCGTGAGGGTTTGCAATGAATCTACCCACAAAATTCCTAAAACACAAAAGTCAGGGAGTCTTTTCCAAAACAATATCTACGAACACCGGATATTCATGATTATGGAGTTTTCAATACACATCTCAAATTTGATTCACAAATCCTATCTGTTAGTCAGAAATCCTCGAATTCTTGCTGAAAAAATTGATCTTGCACGGTGAAAATTGTGTATATATAGAAGCATGAAAGCATAAAACGATCCACTAAGAATTTCCGTGAAAATACATCTTCTTCCTCTTTCAAAATTCTAGGCCACCTAACCTCAGTAAAAGATAACATGCTTCCTCTCAAGGCATTTATGGTGGCTTTCACACTATTGTTTTTTTTTTTTCAAAGGCCATGACAACACTATTTTAGTGATATTTTTTTTCTCTTTC
>BMK_Unigene_056333
AAAACACGCTTTTGACCATGTGGATATTAGTTGTTGGCCGCACCTTTGACGGCGTAAACCCAACACACGAACCCCAAACGCGCTCCAAATCCCATTTAATCCCAATTTTTCCAAGTCCGATTCATCTGCTTCCCTTTCCTCTAACAAAGAGATTGGATTTTTCTCTTCTTCTTCTTCTCTCTTTCTCTTTTCTTTCTGCAACTTTCTAGGGTTTTTTCAAGATGCCGTCTTTAGAAGAAGAGCTTTTCCCATCCACACCAGGTAAGGTCAAGATCGACCGAACCCACACCATCCACCGTCAATTCCACCGCTGCTTCGCATCAACGAGCACTATGTTCCTGTGGGCCCTTTTCCTCATCGCCCTAACGGCGTCATACCTCAGCTTCCAGAGCTTCGTCGACACCAGCAGCAAATACTTCACGGCGTCATGGGGCGGCATCCAATGGGAGAAGCAGGTCCGCAGCAGCGCCATGATCCGCCGCCCTGCTGGCATGTCCGTCCTCGTCACCGGCGCCGCTGGTTTCGTCGGCACTCACGTCTCCCTCGCGCTGCAGAAGCGCGGCGACGGAGTCGTCGGCCTCGACAACTTCAACTCCTACTACGATCCGTCGCTGAAACAGTCAAGAAAGAAGCTTTTGGACGATCACGGCGTCTTCGTCGTCGACGGCGATATCAACGACGCCCGCCTCCTCGCGAAGCTCTTCGACGTGGTGGCGTTCTCCCACGTGATGCATCTCGCCGCCCAGGCCGGCGTCCGCTACGCCTTGGAGAACCCCGGATCGTACGTACACAGCAACATCGCCGGGCTGGTCACCCTCCTCGAAGCCTGCAAGGCTGCGGATCCGCAGCCCGCCGTAGTCTGGGCCTCCTCCTCCTCCGTCTACGGCCTCAACTCCAAGACCCCATTCTCAGAATCCGACCGCACCGATCAGCCGGCGAGCCTCTATGCGGCGACGAAGAAAGCCGGAGAAGAAATCACCCACACCTACAACCACATCCACGGGCTTTCAATCACAGGTCTGAGGTTTTTTACAGTTTACGGACCTTGGGGCCGACCCGATATGGCGTATTTTTTCTTTACACGCAATATCCTGCAGGGGAAGCCGATAACGATATACAGGGGTAAAAATCGGGTCGACCTGGCCCGTGATTTTACCTATATTGATGATGTTGTGAAGGGGTGTTTGGGGTCGCTAGATACGGCGGGGAAGAGCACGGGGAGCGGAGGGAAGAAGCGGGGTCAGGCACCGTATCGGATTTTCAACTTGGGGAACACATCGCCCGTAACGGTTCCGGAACTGGTGGGGATATTGGAGAAGCAATTGAAGGTGAAGGCGAAGAGGAATTATGTGGAGATGCCTGGGAATGGGGACGTGCCGTTTACGCATGCGAATGTGAGTTTGGCGAGGAGGGAATTTGGGTATAAACCGACTACTGATTTGCAGACTGGTTTGAAGAAGTTTGTGAAATGGTATATGTCGTATTATGGGTATCATCAGCATGGGAAGAGGGTGTAAATTGAGTTTGGACTGGGTTTTTTATTTTGAAGAAAGTTTTTCTTTTTTTGGGGGGCAAAGATGATGGTGATGAAGATGAAAGAAAGGAAAAAATACTGATTCTTTTTGTTGTGGGGGGGATTTGGTGGGAGGGGAGTGAAGAAGAAATGGTTCTCTCTCTCTCTCTGTTCGGATCCCTCTCCTTTGATGTTTTTTTTTGGTGGGGTTGTGTAAAGTTTCGAGATTTTAGTTCTATATCCAATCCAATTGACATTTCGCATTTGCAATTTCCCTCCCTCTGTTTTCTGTTTTTGATTTTCATGTTTGTATGATGCTTGAAAGGCATTTGGGAACTGGGATTTTAGGGAGTTTTTTTCATCTATCCGTTATCTCGTTCCTGTTTCTTGATCGTGATCGTGGGTGATCATGAAATTTAAGAATCGTAATCGGTTTTAGTTCTTCTCTATCAAATCGAATTGACGTTCCGAATTTGTAACTTCTTGTCTCCTTGCTTTTCATTCATGGGGGTCTTTGGATGATTAGAGCATTGGAAACTGGAAGCTTTTGGATCGTAATCGTGTATGATCATGAAATTTATAACTTTGGATTTCACAGATGGACAAATCAGAATCAGGTTGTAACATTAGAAAAATGGAGATTTTTATAAATGGCAATTGTATAGTATGTAAACATTACAGATCATGAATACATTCTCTCCATCTAATATGATTTGTTTCTTTCTTCTATTTTTGTGTGAAGTCTATGCCCTGCATGAACCTCTCTGGTGTTATAGGTGTTTGGATTCATTTTCTACCTATGGAATGATCAACGTGGGTCACCTTTTTGATCAATTAAGAGTGGAATTTGGTCGAGAGATGAGCAGTGTGATTGTGTAAGTGGTTTAGGATTTGATAGATGGTCCCCATTGGTTCAGATTTTAGGTGATAAAGACTGCAAATTTGATGCGACTTGTATTTTTGGAAGCATGTATTGAAGTCTTTTTCTTGATTATTCTACCCCCCCATGTGGTCATGTGCAGTAGTGGGACTTGAAACTTCTCCACTAGGTCCCACCACTTGCACCAAAATAAATAATAATGAAATCTCTCTACAACTACAAG
>BMK_Unigene_056334
TTTTGCTGTTAGGTTTACATCGTCTGGGATTACATCCCCTCTCCATTTGATCAATCCTTCTCCATTTTGGGTGATTTTCATCTCCAACTCTTGCAACCCATCTCCCTCAGCCCATCATCTCACCACACAGAACTTGGTTTCCTCCACCATAACCCGCGCAGAACTCTACATCTCCCTTCTCCGTTCATCGCTAGACACACGCAGCACCTCCTTCCTCCCCCTCGCGCTGCCGGACGCCTTCCCCTGCGCAAGTACACACCTCCATCCCCTGCACA
>BMK_Unigene_056335
ACACCTTAGCGGCTACTTGGACTCCTTAACAAGCAAGCTAGCTAGCTACTCCATGGGTAGCTCAAAAAATAAATTAGAAAACAGTTCTAATTAATATAAGCCAATAAAGCCCAAATAATACCTTACACAAATAGCCATGATGATCTATGTGATAAATACATCAATAAAGTTAATGAAGTCCTGATGAAGTACATTTATTTCCCTGGTCGTGTACTTGTTCTTGCTAGCCAACTCCATCACCTAAGTGAGTCGAGAAAAAAGTTGATGGATCATGAAGTTTTTATCGATATCATATTTTTTTGTTTATATTGATGTGATGTATTAAAGAACATCGTAACTCTATTCACCTTCTTTTTAATTGGTAGACCAGCATCCTCGATCAAGTGCAGCATAAAGAGCATCACATAGTAACCACATACGATAACCCCCTTTTGTTGTGGGCACTTCACAAAAAAGTATATAAAACAATCAATTATATATATTCAACCAATAACAAAGATACACACTGCACCTTTAGCGAAAAATAGTAGTTTACCTTCACGTATTTCCAATTTGGAATTGGATTGTTCTTTCTCTTTCCATGAGAGAAGTTTACTGCTTTGATTGCATTATTTATCTCTAATTTAAGATCCGGATTTGGTTCACTTCCAAGAGAATTAAACCAGTACACTTCCATCGATGGTATGTCAATACCTATTAAAACCCAATGCGTGCCTGTGTTGTAAGGAATTAAAAGCACGCGGTCACCATGGATCCTAGCCAAATGCTGAATGTATCGTGACTTATCATCATCCTTTGTAAGAGCATTAATGCTTTGAGGGCTTCCAAATGCATATTTTTCTCGAGCAATCCCATAAGAAGCATACAAGTGTCTAATGTATGTTATCATGCAAGAGGAAGCTAACTTTCCCATGTGACACACATCACTCAGCTCATCCATACTCACTGTTATATCATCCATCTCATCGATGAAAAGAGTTCCAATCAGTGGAACGGTTATCAGTCCATTATCCCCCAACTTCTTTTCCACAGCTTGATAAAATCTTGTGAACTTATTTTCCTTATCACCATTTCTCAATGGAGGATGCTCTTCCACTACATTTTCAAGTATCACGAATTCCTTTGGCCAAGCCACAAATGAACCAATTGCATCTTTCACATATGAATGTTCACTAGATCCATTAGGCAATGGGAGAAGGGCACCACCAGACAATGCTTTTTCGATCGACACACGTACATATGCATCCGGTATAGTCAAGCAATGCATAGATGTTGCTGCCTCTGTCATTGGATAAACACTTCCTTCGGCAACTACATTGTCTTTTGATCCCAAAGCCAATTTACACTTTTGGAACATCATCCCATTTATAGGAATAAATTTTGATGTTGCTGCAATGCCTTTTTCTTTAGTTGCTTTTGACTGAACTTTTTTCACCTTTCGTTTCGACAATGCCATGGTCTGCTTTGTTTTACCGACTTCCTTTGACTTTTGGCTACATGAATTCCGATTTTGAGCTTGGGCTAACAGCCCCCGTCTATTATCACTCTTATCACTATTGGACGCCACATTTTCTGCTGGTGTGGAGTTAAGCCTTCCAAGTTGTTCCTTAAGCAACTCACTCAATGTTTCATCTATTGGTGAGTTAACCAATCCTTGATGTTTAAGCAACTCTATCATTGATTTCTGCAATGTCACAATGTGTTCATCTTTCTCTCGCAACTGCGCCTCCAATTTCTGAGTATATTCCTTATTTGATCTACGCTTAGGGAGATTAAAGAACATAGTTGGAGTACAATACATTCCACCAGCCCTAACTCGTCCACTATGTTCAGGGGTTCCCAATGCCAAAGTAAGAATATCTTCACTACCTTTTGTTACCAACTTTCCTTCCTTCTCATCATGTTTTAGTACTTCGATTTTTTTAGCTATCTCCTTAGTAGCATCATTTGAATATTCACCCTTCTTGTCTTGTCGTGCTAGTAGCCACATGACATGTCTATCTTGACGATCAATCAATACTCCCGCTGCTTTCATCTTATCGGAAAGGCCAGCATAACCATCCTTGCCTATTCGGTGGTCATATTCGTTCAGATACCTTCTCTCTGCTTGCAACTTGCTTAACCCCTGGAATTCTTCTGAACATCTAATCATAACAAATTTCAGCCAATCTGGTTTCTTGATGTCTGGATAAACGTCCCACAAATATGGTGGATTTTCTAGCAAATCTGGATCATCTAAGTATGGTCTGACAAATTCTTTTGTCAGATAAGTCTTGAACCTCCTCCATAGTACACCGCAATGGGATATTGCTTTCTTTTTATATTTTACATCTATAATAAATCTCAACTCCATTCCTACCCATAAATCCTCTTTCATGGGATCAGGCACTTTAAACCAATTTGGATATTCAGCTAGTGGCACAACACCTCTAACCAATGCACCTGCCCAAGTAGCAACTTTTTTTCGTACCACTTTTCCGATAGGCACAGAATTTTCATCAAACTCCACTACAATCTTTATACCGTCCCATTTCTTATTCATGTCATGAGACACTGTTTGACCTCTCACATTTTTTTCACCGGCAGGTACCACAGCTAAATGTCTTCTCTTCCTTTTTTTAAGTGAACCAGCACCTGTTTCAGGGTCCATTGCTTAAGCTTCAAAACCAAACACAGTGTTGCTAGGGTT
>BMK_Unigene_056336
TGGATGTGATGTACAGGCTGGATCAATTTTTGGGCTTTTTTGTTATTATTTAGGCGTTTTCAATAATTAGAAGTAAAATAACATTAACCCATCTTAGTGTATCTCCAAGCAAGTGAACAACTCAACAAAAATAAAGAAAAAAAACAAGAAGAAACTTGGAATCCTTTGGTTGGCCAGCCTTGTGGGCTTGGCCGTGCCAACATGTGGCCCAATGTTGCCACAGTGTGGACCACTGGGATCCTCTTTGGATCCACTCTTTTTTCTTTACCCTAATTTTTAATGGCAACTTATGCATGTTGTCGGTGGCTTTTCTTCCTATCTCACATTTAAACTGTTCATATGTATGAGCTTCAACTTGTTCCTATGAATCAACAGGGTGGGCCATGACCGTTTAGAAAAATCAGGACCATAAATGTGACATCATCGTGTAAAGGGGGACAAAGCCAATCCAACCATCCATCTTGCTCCCATGAGGCTGTAGATCATCTGGACTCCATCAAGAGCAGTATATAACCCAGGAAACTTGGACTGCAAAGACACATCACCAACCACAGTGTCTCTCCCCTGAACCCTTTCCTATCAGAAAGTCGATCTCCACCTGCATACACTCCAATTTTAGGCCCCTACGTCACCCCCATGACTTTAACCATTTCTACACAGTGACTGCTTTAAATCAAGGAAATTTGCCTGGATCCCACCCACCCAAACCCCCTCCATACTTTCAACCATAGTGCATGGTACTTTACTAGGAGATTGCCCTTGATATGTAATTTATCTGTTTTCCTGACCTGCATTTTATAGTCTCCTGCAGTTCAATTCACAA
>BMK_Unigene_056337
CCATCCCCTGGGCGCCCAGGCAAGGGGTCTTCCTGTGGGCGCCCAGCCCAATCTCCATCACCTGGGCGCCCATCCCTATGGCGCCCAGGGTCGAGGAGTTCCCCCGATGACTCAGTTCCATCGCGCGCAGGATGCCTCTGCCGGAGCTCCCTTGGACCCCCCACCTGGCCCGATCCTGGTTGATCCTCAAGGTCAGGCTTATCATGCAGTGCCTCCACCTCCAGGTGGAGCCCAGTTTGCAGAACCTCAGGCTGATGATCCCCACTTCCAAGAAGGGGGAAGTGAAAATAATACAGTGGGGGAGGAAAGCTATCTCCCTGGTCCTTCCAGAGAACCCCATAATCAATGGGAGGAAAAATTTAAGGAGATGCAGAATCAAATCGGGGACGTCTTCGATGCAGTGAGGGCGCAGGCCCCAGAGACGGTGGATTATCTCGTCAGACGAACGAACACCCCGTTCAAGTCTGATGTAGTAAACTACCCCCTTCCTCCTAGGTTCAAAATGCCGTCTATAGAGACCTTCGATGGAAGGAAGGATCCACTCGATCACCTGGAAACCTACAAGACTGTGATGCAGTTGCACAATATCGCTGATGAGATCATGTGCAGAGCATTCCCGACTACACTGAAGGGCTCCGCCCGACAGTGGTTTTCCAATCTCGCCCCAGCTTCCATCGCCACCTTCGAAGAACTAAGCAGGTCCTTCGTGTCACACTTCATTGGAGGACGCCGCCATCAAAAGCCACCCACACACCTGCTGACTGTAAAGCAGGACAATAATGAGAGCCTCAGGGCATACCTCACTCGTTTTAACGAGGAG
>BMK_Unigene_056338
ATACTGCCTCAGGCCTTCTCCATGTTTCATCATCGTTGCCTTGGTCGCAGTTGCAGTCGTAGAGAGGGACTCATCGTCTCCTGCTTTTGCTTTTGGTGTTTCAACAATTGCTACAGCCATTGTCTTTCTTTCTGAGTGAGTCCTCTCTGTATGGTTTCAGACTTGAGACTTGAGAGAGGTAGGTATTCTTTATTTTTATAGCTTTATTAATTACTGTGATTTAAGAAAGAAAATGACATGTGGCAAAGCTTTTGGGGGCCCACTAACAGATGACTATGTGTTGATTTTCAACTGTCCGGATCTTAAGAAGTAAAATGCACGGTCAAGATAATGGGCCAGGTCTTAGGGCCTGTTCAGTTTTCAAAATTTCTCCATGGGAATTTGAGAAATCCTCCACCTAAAAGGGAAGATTCAGAAAGGAATTCTACTCAAACGGAGCCTAGAATGGAGCTGACAACATTTGGAGAATTCATAAATTTTGCAGTCATGAATTCCTTGAATTTTGGAAAAGATACTAGCCCTATTAAAGGAAAGACGGTTGGAAAATAAACGTTTATTTGAATGTCCAAACTCAAAGCCCTCCTTGATATAGTTGGGTTGTCAATTCAGGCCTCCAATGAGGGTATTCGGCTAGTCGGGTGCTCAAGAAGATTACAAAATGAGGGATTTTGTTTTTTTCTTTTTAAGCCCAAGGTCAAGGTTGTGCTTCGTCAAAACTTTTGTAGGTTCATCAATTTGAATGTTGGGCTTGGACAAAAAATTTGTAGGCTTACCAATTTGAGGGCTGGGATTGAATGAAGTCTGCCCGGCGCAGCCCAACCCTCTTATTTTTCTTATTTATACATGTACTTTTATTTTAGTATAATTCTTATGTGCTTTCTTCTTTTTTATGATTCTTATGTGATTTTAATTCAAATAAGTTACACGTGATTTTTATGTGCTTATTTTTGCAACGACTTATTTATATATAGTTGTTGAATATTTGGATTTATTTAATATTAAAATATCCGTGTGGGTTTATTTGAGTATGGTGGTTATTATTAGCATGGGACTACCTCTCTTTAGTTATTGGATTTACTGGTACCCTCATATTCAAATTCAACTCCAATTGCCCACCTATTGGATGGACAAAAGTGACACAAATGGCATGTTGTA
>BMK_Unigene_056339
CAAAATGTCTCTTTAGTAGTAAAAGTACACCAAAATACATGCATCTTACAATCCTAGTGCTAGCATTATGTGTATTTACTATGCTAACATTGAAAACTACACTAAACAACCTGCTCGTTCATACATGGGATTCCTTTCTCCTGTGACAAAGGGGATTAAGGAGCTCCCATTCCGAACCTCCATTCCCCCGGGCCCATGACAGAGGGACCGAACCATTTTCTAGCATCCGTTGCTTGCAGAACATCTCCCTCATACAACATCAAATTCTTAAATACATATATGCCTGTATGTGAAGCTTTCTCCTACAGGAACGACGACATGCAGGCGTCCCGATTCAGATGTTGAAGAGGCAGGACTGCACGAAAAAAACTATGACCCCCTGAATTCAATGGCACCCATTGTGACAACCTGGATGTCCACATGCCAGAACAGCTGTCGGAGATAATTTCTCATGTATATCTGACTACAGCCAGAAACCATGACAATCTGGATCATCAGATAAATGGTCTTTGGATTCCACTAGGCAACCGTGGCATCCATTTTCATTTTTACGTCTAAAATACACTTCTAAGAAAACAGAGAAGGCCAAAGGTATGAAGTCCCATCTTCTAGATAAATTAACTCACAATAATATTAGAACGAGTTAATGGTACAGCATACAGCAGTCTTTGACTATGGAGAAGAATATTTTTAATAATAAGAGGAAAGAAACACATAATTTTACATGAAATAAATAACTTGAGGTCGGCTACTGACCCAGGCATCTAAAAGATGAGAAAGGTCCATGTTTTTGCAATTATTTCACACTTGTCTGAGATCGAAACCAATTGTAATCAGGCAGCCTATGAATTGGTCCCATCGCAGCAATCGCAATATCCTTTTCGATTATGAATTCTCTCACTATCTCCATAATTGTAGTAGCATCCACAGCATCTATACGTGCAAACAACTCTAAGAACGGAACTAGCCTCCCATACGTCAGTGTCTGTCTTCCATTGTTTTCAGCAACAGCACTGGTTCCATCAATATGAAGCAAAAGTGCAGATTTTAACTGTACAAGAAACAATTTGGAAGTAAAATAGCACAAAATGTTGTCAAGTTCATTAAAAAACACAATGGCTTCACACCAATGGAGGGCTTGGACGACACCACACCATTACATTATGACTAGGGAGAGAACTTATATTTCACAGTAAATAAATTCATTCTTCTGATGGGTGGTCATGAATTACAATATATAGGGAACTTCCTAACTTGTATAAAAACAAGGATTTGAAACCGTCATGTGCTAATCAATCACTCATTACTTTCCTCCTACAGAAGTCTTAATCAAAACAAAACACTTTTTAACTCTTAAGCAACTAGGTGATGCAGGACAATATGAAATATCAGAACCACCCGCACTAATGCCCTCTTAAATGGAAAATGATAGTAAAGAAATTTGATTGGAGTTCTTCTGTGCTCACTGTTTAGTAATTACAATGTAGCCATGTAGGATATATTCCAGACTGACTGTAGAGTAACTTCTGTTATTGCAGCAGGACTACCATGTAAACTAAATTCAAAATTCACTATATTTCCAAATAATCACTTTGCCGGAGTATTTTAGCATTCTCTTTACCTGATTCCGAGCACGTACAACTTCTGCTTCTGAAACTTGGTTCATGATTCTCCTAACCTCATCCATAATTGCAAGTGACAAATCGTGCAAGCAATCAGGCAGAGCTGTAGAATAGATGCCAAACAATCCCGTATCACAGTAATTTGTATTGAAGGACATTATACTCTCCGCCAAATCATCTGTGCTGACTCTACAAGCAAGCTCGGATCTGATCATCAAGAGGTAACATTCCCCATGATTGCAGTACATTGTAGCTTGAAATCAATCCATGTTGCAAGAAAAACTTATATTTTTTATAACTAGGAATAACAATTCTTCGACCCTCCTGAAAAGTTCTGAACTCCCACCATTCCTTAAATCAACTAAATGGTCTCAGACTTTGGCATAGTAAATGACTCCTCGTGAGATAAGCAGTCCATTGAAAGCAGGTACTAACTAAAAATAGAATCTCACCCTGAAAAATTCCCAACACCGAGACTTTTGTTCCAAGACCCCATCAAGCTCTGCAGTACCATCAGAGGGATAGAATTTGGATCAGCCCATCCAACTCCCTTGAAAGCTATCGCAAAATGTGCAACAGGCAGGTCATTATTCACTACTCGAACCTCTGATCCAGTGAAGGTAGCTGGGTTATCATCAACAAGCTGAGCAGAAGTAGTTTGATGGATAGGAATCCGTTTGAACAGTCTACTGACTAGATTAACAACATCATCATGTTTAACTGCACCAGCAGCAGATACGACCATTCTTGGCCCAGTATAATGTGTGGAAATGTACTGATATAAGTCCGCTTTCGAGATAGTACGAATGTTCTCAGATGGCCCTAAAATTGTGTTCCCCAATGGGTTGTCACGGAATGCTGCCAAATGCAAGTGATCAAATATCACTTCTTCAGTCTGCCCTTGTACCTGCCTAATCCATGAATTTATATATCTATGAAAAAAAGTCAAACTTTTAAGAAAAATTAAAAATTAAAAGTGAAAAAAGCGTACTTCCTCCATCTCCCTAAGGATGACACCACGTTCACGCCTAATAGCACTTTCAGGAAATCGTGAATTCTGCAAGATGTCAGCAAGAATATCAATGGCATTGGGGACATCATCATGGAGAACATTGGCATAGTAGGCGGTCTGCTCACGGGATGTGTAAGCATTGAGGCGTGCACCCATGTTTTCAATCTCCTCCTCAAGGGCACGAGTGGTGCGCCTATGGGTGCCCTTGAAGATCATGTGCTCAAGAAAATGAGCAGTGCCATTGGTGTGTGCAGTCTCAAAGCGGCTGCCAGCATCAATCCAAACACCAATGGTGGCTGTATGGATGGCAGATGTTGGGGATGACTCAGTGATGACTCTGAGACCATTGGGGAGAGTAGAGATGCGAGGTCTTGGAAAAAGCAGGGGGGAGTGGTCGAACACTTTGGGGTCAGGAGAGTTGTAGAGGAGAAACCGTGGATCAGTTGTTAAGTCTTCACATGGTTTCGTCTGGGTGGAAGTAGACAGGGAGCTGATTCTATGAGAATAAGAGAGAGACTTGATTTTTCTGATGACTCGAGACGAAAATGCCATAAAGGATGCAAGATTTCTTGGATCTCAATTTAGTTTTTATTTCTGCTATTTGGAATGAGAAAGCTTTGAACTCTCAAATGGAACTGCAGATTTTCCTTTTTCCTTTTTTTCATCTAACTCCAAATGTAACAGATGCCATTGAAGTCCTTCGAATTCTTCTACCGCTGCAAGCTAAAGTTCTGTAGTTCTTCAACCAAATCGATGGACTTGCTCACACAGAGTTGACAATGAAGCAACTGCAAATCCGTGTAGAGCTAATAAAAATAGAGAGTGTTGTTTGAGAAAGGATGAAAGGGAAGGTAAAAGGAGAACAGAAAAGATAGAACAAGAAGAAGAGACTAGAGAGAAAAAGAATAAGGAGGAGCGAAGGAGAGACCTATCGCCGGCGCCGTGCTGATAGATTTACAGTTTCTGTTAACAAAATGGGTCTGCACTCTGCACTCTGCAGGCGCCGGGATCAAA
>BMK_Unigene_056340
GGATACTTGGAGCTCATCCAAATGAATGTGGAGCTTAATAGGCAATGCATCCACTCACATCATATCTGATACTACACCTTTTATGTGTAAAATCGACATCCCTGCCATATCCAAAATGTGTCCCTGCCGTATCCATGTCATATCTGGGCTTCATCGGTCCATGGTCTAATCCTTCACCACCCAGACCAATTTCTAAGTTGATTACATTAGAGCCTGTAGCTGCTACAATGGCCATCTTAATTAGGGCTGCAAACAGGTCAGCCAACAAGAATCCAATTGGAGTTCTAGGGTCCCGAATCTAAATCTGCATCCAAGGATCCTGTGCAGACAATCCAGTCTTAATCTAATTCCAAATTAGAAACAGCTAAAATTCTTCAAATCCATTACCTTGATTTTTTTTTTTTTTTTGCATCAATACTATTACAAAAGTTGCAGCATCTGTCACACTTTAACAAGTGGCCCCCATAAAGTACAAATACATTACCATAAAGTGATTTTTCTTCAATTTTACTCAAATGCAATGCTGTTTCCTCCTCCTTTTGGATCTTGTTAACCTCTGTTAGTAGGCAAAGTGCAATTGAATAATAGAAATTTCATCATCATCATTGAAGTCTTATCCCATCTATCTGGGGCAGGCTTTGAGTTTTGAGTTCAACTTTACTTATCCCCATGTATGGTCATATTTTGTCATCACTCCACAATCTATTAAGTCACTTCTAAATACTTCATCTAAATACTTAGTTTCATTCCTAGACTTACAGGTACCATTCTCCTAGTTTCTTGTATTGAAAACATTTCAGTTTTCTGTACTGGGGTTGTTTCTATGTCTTCCAACCACATGCCCAAACCATCTTAGACAACAATTGTTACTTGCTCTTCTATTAGAGCCACCTTTAGATTTTCTCTAGCATACTTAATTCAAAGTATATCCTTTCTTGCTACTCCACGAGTTCATCTTAGAAAAGCAACTCAGCCATAAGAACCTTGTCCACTTGTTATTTCTTCGCTGCCCAAAATTCAGGACAAAGGGCTTCTCCATCCTTGCTGATCAAGCCGCCTGAACTGTAACCACGGGAACTTAATTTAAGCCATCCAAATGTGGTTGATCCCACCACTTACACCTGGGTCAAATACTCCTTGCTTCACGATCCACAACCTCCTTCACTACCCTACGATTTCTACATCACCCACTCCCCCCCCTTAAAATCCTTTTTTGCACTAGTCCATAATGGATTCATTGACCTCAATGAAAGCTCTTGATGATCCCTCAAGTATTCCATCTCAAATATTCCACTAAGAAGTCCCCATGAATCATTTCCAATCGATTCACAACATCCCCTAGATATCAAAAAGGAATGTAACAAAATTAGGCAAAAAGGTAGTAACATTGATGATGGCCATGCCCCACCAAAGACGAGTATTAAGGATTCCAAGCAGCCAGCCTCCCTCAAAATCTCTCCTAATCCCAACGCACTTTGGGGCACCATCCTTATTTAAAGTTGAAGGTTGGATGTAAGTAAGTTCAGGGGCGGAACCAGGAAATTTGCCTGAGGGGGCCCTATGTAAAAAGAAATTCTTGGAGGGGCCAATTCTAGAAAAAATTAAAATGTTCAATGACATTAGAGAGTTTTCCAATGTTTTTGAGGTGTTAATATGAAAAAAAAACAAAAATTAAAGAACATCTAGTTCCACCCGAGTAAGTTCCTCTTTAGCATTTACAGTAACCACAAAGCATGCAACCAAACTTTGGCAGTGATTTTGAGGCTCTGGCATTGTGATTACCATGAGGCACACACCTCAAACAATTTTTTTTAGTATTTTCAACATGGTAAGACCTTTATGAGCATTGTGGGAAAAAGCCTTGCTTTCATCATACATTGAGAGAAATTGCTTGTGAACAAACTTGCTCGTTCTTTTTAGTAGAGGTAGACATATTAAGACAACCCTGCATTGATGTGGTTAGGGATAGGATGATCATGATGATGATTGTCAGAAAGTATGATTCACCAACTTCAAAGATATTCAATTTCACGAGAAACGGAAATCTAGAAGAAAATCTATAAACACACCTAATATATCACTTGATAAGCAAATGACATTCTTGATGGAACAAATTCTGGAAATGAGTAAATGCAATATACAAGTAAAAGCCATGCTTCATGGTACCTGGGACAACTGGGCAGATGCTT
>BMK_Unigene_056341
GTGCACACAAACAGAGTAAAACCACTTTTCCATGGATTTGCAAAAAAATTCACTGCTTTTAATGCTTTTCCTTGCATGAAAAACGTTTGCACCAAAGCGATGGGAAAACTTTTTTGTGGTGCTTTTCCATGTTTCCATTGGAGAAAATTGTGCAAGTTGTAATGATGTAACTCACAATATCAAAAATAGAAAATAAGAGAGAAAATGTGCAATATGATTGCATTTCATTCAATTCTCAAATTTCTATTACATGGGTTCAATGGTTCTGGCATTGTGGGTGCGAGTTGTTAACAAAAATACAATTTACAACTCCCCCATTTATCCTTAGATGACCTCAAAATGACTGAAATACAAAAGAATATGAAAACTAGAAATAAATGAAAATAACTGCCACCAGCCAATCGCTGCTATAAGCAGCAGGCTGGTGGGGTGCAGACATAACTTTCTCTCCTTTTCTTCCATCCGAAGAGCCTGCCAATGGTTTAGAACCTCTGTATAGGATTTTTGTGTGGTTTTACCAAGGGGTAATGTGGATAGGACTTGACTTTAACCAATTAGGCATCTTTGAAGTCCATTGTGTATCTCGAGGGCAAAATGCAAACCCAAGGGAGTTGTCGAGAATAGGCCCAACGGTGTCCAAGGTTGTGTCATTCTAGGGCCAATGAATGGTAAGCTAGAAGGAAGCCGGAGCCATGCACAATAGAAGTGAATTGGTCATGGACATCCATATTTCTTAAGTGAGGAAAACAAACAAAAACCCAGCTTAGCGATTTATGGAAGGATAAAGGCTTGATAAGGCCATAAGTACCCTCCGGAGAAATTCTCCAAAGGTCAAGTGCCTTACAGTCTCACCTGGAAAGTGTTTGGAATAGTTTAGGCAGAGTTTCTCCTTGAAGAAGGAAGTTTTGGGAAGTTGAAGAGGATTTCTTGAGTTCTTTCGATTGTAGAGGTTCTCCTTGATGATCCCCTGAAACGCATGCCCAAGGAGCCTATTTATAGACTCATAAAAGTGCCTTGGCCATCTGAGAAAAGTTGGATCAATTTTGAATTAAAAAAAGGTAGTTTCTGAACCTGACCGGCTAGTGCAATCTGAACCTGTTCAACTACTGCATGAAACTGCTTCTGTTCGGCTGCTGCAAGGCAGTAGCTGTATTTTTTGTCTTTTTGACAACATTTGACTGTTCTAAAACTTTGGCAAAACCTTCTTGGATTCTGGCTATAACTTTGATCCTTTGGAGGCTTTTCACCATTTTTGGAGTCTTCAAAGTGATCTAATCAGTATTTCGAACTGACTCAGCCAGTGCACCTGATGCACCCCCGGCAAGCTCAGTGCGAAGGTCAAGTGTTCCGAGGGGCGGGCAATTGTCGATGATGCAAGACATCTCTTTGTGCTTGATCAATTCGAGCCTTAGTCAAAGCATACTGCTTTGGATCTTGCAGGCTTTAAGTGTTTTCAAATGATGAGGGAGGCAAAACTTGAGGTGGAGATGGCTTCTCGTAGCTTTTTTACTTGATTTGGACCAAGTTTTGTGTCAAAAGAGACCTTGGTCAGAGATGGGTTTAAAATACCATCTATTGTGCAGTTTTGGCAGTATTGCATTTCGTTTTCTTGCAAACAGTGTCCACATAAAAGCAGTGATGCAGGATGGACCCATGACCCATGAGTCGTCCCGGCCATTGGGCCCATTCCACAAGCCTAACTGGATGGATCACTTATTTAGCAGTTTCAAAAAAAAAAAAAAAGAAAAGAA
>BMK_Unigene_056342
ATCACTTCTTAAATTCACAAATGAGTCCTTCTTGGTAAAGGTACGACTAATTTCTTGCTTTGTAGGTAGGTGGTGTTGTCTCAATTTTAGTCATTTGTCTCCATCAGGCTTGATTCAAATGCTTAAATAGGGTCTAAGTTCCTCGATGGTTAATGGGCCTCAATCTTGGCCTCATCTATATTTTGTACGTTTCAAGTTAAGAGTCCAATAAAGATTATGTTGGGATCCATGATTCTATTCAAATCTTGACTCTGATAGACCCATTTGGATTTGAATTTCAGACTGATAGGGCCATTTAGGCAATTCAGATTTGATTTTTTTCCTACAGTTTTTTAAATTAGAAACTTGAATCTTAATCAAATGATGACTAGGATTTGCCCACTTCTTGTTAGAATTCGAGTAGTCAGTCATTTGCTAAATGCATGCCTGTCCGGTAAATTTACTCTTCACCTCATTTTACTTTAATTTATTAGTGAAGTTACCAAGCAGGCTAAAGAATAACTAGTTTGACATTCATGTTTCTTGTCAGGAGAGAAGGATCCGAATTTGCA
>BMK_Unigene_056343
GAGTTTTTTTTTTTTTTTTGGTCTGATTTGGTTAGGATCTGAGATTTCATGTTTTTTTTTTATATCAATGCGGTCTTCCATCTATTTGGAAGTTTTGATTTTTCGATTCATCATGCCAATGTGACTTCCTTTGATGGATTTCTTCTTGTTTTTGGAATGCTTAGTAGTTGATGTGCTTGCTTTTGTACTTTGATTGCAAATAAGGGGTTGCTGATGTATGAACTGGAGATTTTTTTGGAACTCAGCATTTGAAATGGTCAGATCTATGTGTTTTCTGATGAATCAGAACTGAGATCTGACGCCTTTTTGTGATTTCCACGTATTAGCATATGAGTTTGGGTAGTATCTAAAATATTGATGATAGTTTTGTTTTTTGTTTTCACTTACAAGTGTTTAGAACGTTAGATTCTAGATTGAATTCAAATGAGAAGCACACATGCATCAGTAGGGCTATTTTTCTGTAGACTGTCGCTTATAACAGATCCTTATTTGTTTTTGAAAAGAGCGTATGATGTAGAGGAATGAGGAAGGATGAGCTGACAGAATCATGTGTCTTTGCTAGTTATTAAGCTCTCTATTTTAGTGTAATGAGGAATTGTTCTCTGTACAAGATCCAAAACTTTCACCTGTTGGGCCCACCATACATTGGCTACACCTCAAAATCACTGTTTTTTTTTTCAGCCGTGCTACACCGCCCGATTCTGAGATCCAACGGTCCCCCATGGGGACCGTGCCACCGCCCGGTCT
>BMK_Unigene_056344
GATGGGTGGTGTGTTTGAACTTGAAGTGGGTGGAGAAGGAAAAGTACTGGGAAACTGCTGAGTGGGTTTTCTTCTTGAGAGGTTTGGGTCGATAGAGCTCCCTTCAGTCCAACTCAGAGGGAGAGAGGGTGTCTGCGGCTGCTGGTTCATGAATTCCTTTGGGTGCGCTGGTTATGGAGATGATGCGCAGTTTAAGGGTGTGCATGAACCAGGAGACGACTTTGCCTTCTTTTGTTCTTACTTGGATTGAAGGGAGCTCCAATGACTTTTTTTTTTACCTCTAACTAGTTCATACTTTGTCATATCTTTTTGCTTGTAATATAACTACATAGATGTTCACAAAAACATACTGGTTATGAGATTCCAAGTTTATGACGTTTGCACTATATTATAATCCATGCATCATATTAGATTTTCATGATATATTATTATTATTCAACTTATAATTGTTTAGATGTGAGACTATATAGATCTCTGTCAGATTTGACGCAACTCTTCTCCTTTTATCTTGGGACTAGGATTAAACTGGTAGAGTTGGGACAAAGCTTTAACGATGATGATGATGATAATTTATAATGATATGTGTTTTTATTTTTTCAGGTTTAAATGCTGTGATAGAAGGAAATGCCAGGACACAAGGCAGGGAGGACTTTTATATTGAGTTCGATTCAAACAAGGGCTACCATATCATTACAATATACTGGATGTAGGACTGTAACACTATTGTATTGCAGATTTTTGTATTGAAGGAAAAGTTGTTAGATTCTATATCTTTTGGTGGTAAAATTAATACTCAAAACCTTAGGACTTTCCATGACATGTCTTGTTTTTTCTCCTTTCTTTTTTTTATAAGTTGGAAGAGAAATTCCTATAAAAGATATATTTTATAGATGAAGGCA
>BMK_Unigene_056345
AGCTGCCATATAGAATGGAACCTGCAATTTTTTCCACCAATTACTACTATATATGTATACTACGCCATGCATACCCATATGGGTGGTAAGTCAGTACTGGGGTCCATGACCATGAGTGAATGATCCAGATTCCAAGCTCTTGCTTGATCTAAATTAGAGCACCAGCACAATTCACAATATATCTTGTGGTTCATTTCGGAACCAACAATCCATATAACCACCAATACAATAACATTATTGGTTGCGTGTGTTCACTGATATCCCCGTGGAAATCATGGGGTTAGTCCATGGACTA
>BMK_Unigene_056346
TACAGTGATGTCATCATGGAAATGGCGCCTTATACCCTTCTCAATCTTCTTTATGTCCTTGTATCTCATTTCCCTTCTCTTTGCAGCCTCAGTTAGAGCAGCTCTCACTAGCCTCTTTGCTATTCCCACTCTTGGGTTTTTGAAGACAATTTGTACTGCTTCTTCATCACTCAGTTGTTCCCAGAGGCCATCTGATGCAAAAATAAGAAATAAGTCATGTGGCTTGATCTTTCTAGTCTGTATTGATGGTTCTGCACTCATCACAGGTCGTTTCAGTGGAACTAAAGAGCCAAACTGCTGGAAAAGGGGGTCCCGGCTGAACTCAGGTTTCTTCAGGTAGACATCTCCAATAGATCTTGACACCTGTATAATCCCCTTAATCCTCCACACCCCACGCGTATAAACAACAATATGCGAATCATCTGGATGAAGATCCTTAACCTCCTTCCTCACCTCCTCCACCGCCACATTATGATCCGTAGAAAGCCTCTCCGCGACCACATCCTTCCTCCGCCCATCCCCAACTCCTCGCCCGAGCACCGCCCTCGAGTCCCCGAGATTCGCCACATACAGAACACCATCAGAGATCACCCCCAGCAAGCAACATGAACCCACCGCAGCGATCTGCGGTCTGGTGAGCCATGATCGCTTCACCAATTGAAAGAATTCCTGCTCTGCTGCCTCAAATGCCTTCCTAATCACATCAATTGACAACCCCCCTTGCTCCGAAGCATACTTTTGTAGGTGGTTGAAGATGTGGTAATTGAGGAAGAGGGAGGTGTCGGGGCCGCCGTGGCCGTCGTAGAGGCCGATGTAGGTGGCGGAGGGGGAGGTGAGGACCTGCGCCTGGTCTTCCAGGCGAGAGTTGGCTTGGACGACTGCAAGAGAGAAATCGCCTCGCACATGAGATTTGAGGTCCACGTGCCAAAGAAGAGGGTCTCCAACATCTGCACAGCACAGACCCAGCGGCCTAAAACATCTCTGCAACATGTCTTGTTCTTTTTTTTTTTTTTTACCACCAGCACCAGCAGCAACAAGAGAAGAAATACAAGAAGAAGATGAGAAGGTGGGATTTGTAAAAGAAGGGAAGGGAAGGGAAGGGAAGGATA
>BMK_Unigene_056347
CCATATTTATGCTCATACAACATTCTTTAAACTTCATTGGAGCACCCAAATATTTGCATATTGGCTTCAATGGAAGAACATAAAATTTAGTGCTTCTCAAAAATGGTTGACCTAGATCTTGTGGACAGAAGTATGCACATGCAGATAGCTCGTAGATCAAATGTTAGATGGCCAAGATGTAACCTTGAATCAACGGCTGAGATTGATCAACCAGAAAAATTATGCTTTGGTGGGCTTCGATCCATGTTGGCTGGGCTGGGCTCCTTGTAGGCTGGGCCCACTTTTTCTCTCTCCTTTTTTCTTTAAATGTTGATGGAAATTGGGCCTAACCCAAACTCAATCCCGGCCTGATTGTGTCACGTGGAGTGGGACGCGCTCTCCTCGGTCTCGATGAAGTGGAGGAAAAGAAAATGGGGTTTGGTTCCCCTTTTGGTTGCTATCTACCTCGGAAGAGAAAGAGGTGAAGAAAGGGTGATGGCGATGGGTGCGGATGGACGGTGCCGGTGCCGGTGCTGACGACGGCGATGTTGACCGTGGGCAGCAGAACTTCAGTGTACGATATGCCTTCGGCTCTCAGCACCTCTTCTTCTATTTTGCTCCAATTGTTTTTCTGGGTTTTGGGTCATGGAAGTTGGGATTTGCTTTGGCCGAGGATGGAGTGAAGATGGGTTTGGGATAGGCGTCGGTGAAATGGGAAAAGGTTCGGGATTGGCTGTTGTTTGTGGGTGGGTTGTTGGGTTTGGGGTTCGACTAGGTTGATTGGCGTCGTTAGGGTTTCGGCAAGGGTGGAAAGGGGCCGGATGGATGGAGTTAGGTGGTGGGGCTGGCTGGCTGGGATTTGAGCATAGGGTTTGGATTTTGGGAAATTATGGAATTGGGTTGGAGTGGGATTAGGTTTCGGTGACAGAGATGGAGTTTGGATGGGTTGTGGTTGGGGTTTGAAAAATTAGGGTTTTGGGTTTCTGTTGAGGGCTCTGGGGGTGATCGACAATATGGGTATGATAAATGGAAGAGATTGGGTTCTTACCTCGAATCGGCGATCGTGACGGCGATCCGAGATTGGATCTT
>BMK_Unigene_056348
CATTAAAGAGCGCTTACAACCTGGTAAGTCCCCCAAGTGTTCTTCTCTTGAGTGTGAAGAGATGGGTCAACTTTAATCCTTGAAAAGCTCCAAGTGAAAGCTCCATCTGTGAGTGAGAGAAGCCCTCAGCCCTTCTTCTTATTTCTGCTGGGTGTAGACTAGAGTCTCATTTGCCAGTGTTGTATTTTTGCCTTTGTCGTACTGGTCAGACCTTGGTTTTCTGTTAGGCAGGGCGCAACTTGGGTCGAGCTAAACTCAAACCCGCATAACCCAACATGACAGTAAAACTTGGGTTGGGCTCGAATCTGAATCTTGAGACCTGATGGAATCTGGGTCAGGTTTGGATCTGGGTGGTGGCCTATGAGTGCTCCAATATTCTACTTTGGTAGGCTATTTCTGTGGCTCCAGCAAAGGGGGCTGGACCCAAAAGGGTGTCAGCACATGCTGGAAGGCGGGAAGAAAGCCTACACACAGAAAGAAGGGGCATATTATGCAGTGATCAAACCCTGAATAGTCAAATTGTGAACAGCCGCTCCTTACCAGTTGGGGTAAGAAGTCAGGTGTTCTTACTGGTTATTGCTACTTTTGAGAGTGGAGTATGCTCCACCTTTTCAAATCCCATATATCGGGCTCTTAATTTATGATTCTATGCTGCTCATACTCATATCACACAATTGAAGAATTAGGTTTCTAAAAGTTGGCTTCGGAACTCATGTGATTATTGGTGAAACCATTACGCTTTGACCATATGATATCATTCTTGACTGATATTTTATGAATCAACCTATATGGATATAGGACTCTAGCCGAAATTTTTAAAGGGA
>BMK_Unigene_056349
TTTGCGAAAAAAGGAAGAGATTGGTTAGAGGTTGAAAGTTAATAGTAAGATTGGTGCAAATTAATAATATAACTTCTAATATCACATGACAAACGTCGATACAAAACTGTAGTCCGTTGTTCATGTACAAGAAATATATTGGGGGTGGTTTTCTAACATCTACCAACTCCTTTTCTACTGTGACAAAAACAGAAAAACCTTTTGTTCATGCTAGAAGAAAGACCATGCATGGTCTCTCTCTCACTCGTTCCACAGAGCAAACATTGGAAGTTGATGAACTGCCGCTGGAACGGACCTAGCCACTGGCATCCAATTTCCACCCTCGCTGCTCGCATGGTCATTGCTACCATTGCCCTTAACTCCCTCGTACTTGGGTGCAATCGAAGGGAAGTAGATTGATTTGGGAGACTCTCCAAAGCCTCCACCACCAGCTCCTGAACAATCATAGAGCATCATCGTCGCTTTCTCAACTCCTCCATCAGTCTGGTATGCCCCAGAGTTTTTTGGGCTTCCGGGGCCTGAGGAATTAAGTGTACTCGATGTCGATATTAATTGCACTCCATCACTACCCAACGGATTGGGTGAATTTGGTTCGTAGTGCTGTTGATCGATGTTGTGGCATGCCATGCTAGCCAATTCATTAGTGCTGCCGTTTGTGATTGCAAGTGGGAATTGAGGGGTCAAAGAAGAATGATCTTGTCCGTCTTCGGCTGACACCACAGCAGGGGAGTCTCTAGGAGAGCGCTTTGCAAGGTCCCCAGCAATGAGAGTGGTGCTTGAGCATATGCGCTTTACATCATACTTGCTAATATCAAAGTTGGTCACCGCACTCACGCCCCTGAACTTGATCGCTGCAATGTCATAGGCTTCAGCCGCTTCCTCTTGGGTGCTGAACGTTCCCAAATACAAGTCCTTGTTGCCAGCAACTCTACCAATTCGTGCTTGCCACCTTCCATGTTGATGGTGCCTTGTCACGCCTCGATAGACAGACGCCCCTCTTGAAAAACCACTGCTTTTCCTTCTCAAATGAGCAACAAATTCCTGCCTCGTCATGTTCTTCATCTCCTCAAGCTCTTGCTCATATGTGCTCAACTGAATAGTGCATAAGATGAGAGAGGATACCTAAATGCCAAAGAACAGGAGATTGTTTTCCAACAAAGGATAAAGAAATGCAGAAGAAATAATGAATACCGGAAAGTTTATATGAGTAGTTGGACCCCAATACTTGAGCGCAGCTAAATCATAAGCCCTTGCAGCCTTTTCTTCCTTATCATATCCCCCTATTTTACACACCACACTCAACCATATAAAACTAGCACAACATCAAGTGCAAAGATGAAAGAAAAGTAAACTTCTTTTTTTATACACTCACCAAGATATACTGTTTAGAATCAGTAGAGCATGGAACAAGAGAGCCAGACCCAAAAACACCCATCCATGAAAATAGCCATTAGAATATCCTCACAAGAACAAAGATACCCATTGCTTACAAAGAACAAAAAAGAACTTGAAAATTTTATGAAGTAGTTACCCATTGCTTGCAAAGAACAAAAAAGAACTTGAAAATTTTATGAAGTAGTTACCCATTGCTTGCAAAGAACAAAAAAGAACTTGAAAATTTTATGAAGTAGGGTATGGAGATTCTATTTGTTCTTCTTACCTTGCCTTCCTTTCCTAGTTTGTCCTTCCTTTCTGCAGCTATTATCCCATAGATGGGCTTCATATCTTCCTGTCCATCTATGCCTTGTGACCCCACGATACTGAGAAGTTCTCTGCCCAAACGTATCGATAGATTTCCTTGGAATTGGTTCTTTCGCCAGAGATCTCCCCGCCGGCCTCTTCCGTTCATCTGCGGCGGCGGAGCTCGACGGCGACCCGCCGTTCATTGACAACGACAACGGCTGGCTGCACTTTCCGGCGGAATCTGCTGGAGATTTATCCGGTGGAAATGGGTTCTGCTGCCGCAGCCAGGACTTGAACCCGGAGATCGAAGTGGCAGCACCGTCGAGTGCAACATGGTAGAGACCATTGGAGTGGTTAGGGTTTTGGAAGTGGGTTGTGGGAATTAGGGTTTGGTTATCATTGTAGTGATGCGGATGATGGAAGGCTTGGATTAGATTGGATGATGATGGATCAGTGAGATTTTCTTCTTGTTCAATGTCTGCGGTGCTGTTACTGAGGGTTGGAGGGATGTTGACATTGATTCTGGGGTTTGGGTCATGGTCTCTTTGGTTGAAGGTTTGTGGGTTTTGATAGTAGAGTTGGTTGAAGGAAGAGATGGATTGAGAGACCTGATTAGAGCTTTCATTGCTGTTGTTAAGTTCTTGGGTGGAGTTGGAATATCCACCCAGGAAATCTTCCAGCTTGGGACCTTCTTTGTTAGGATTGGTGATGGACTGATCGTATCTCCATTCTCCATCAGGTTTTTTGAAGGCTTCCAACGAACAAAGAGACCCATCTGATCTCAAAGGCATAGCAGACAAGTGTGAGAACTCCCCATCTTCACCTCCTCCACCAAACCTCTGCTCATAACAACACCCATCATCTTCTCTCCCCTCACTCCTTCCACCACCTTCTAAACTCCTCAGCTGAGATGACAGAGAAAAACCCCACCAGTTATTATTCATACTTCCCTCTCTTCAAAAACAAACCTCTCCACCAGCCCCAAATCCCAAAATCCTCTCTCTCTCTCTCTGCTCAAACTCCAAAGCTCCTTGGAATTACAAGATGGCAACCGAAACCGAGAAAACGCATAAAATCATAACAAGAGGCGCCTGGAGTTCTGCTGCTTCTGCTGATGATGTTGGGTGGTGGTAAGATATATAAATATAAATTGGCATTCTCGTCTCATTTCCTTTTAACTTTCTTGCAATGAAAGAGCCTCGGGTTTCGTTCCACTGCGTTTCATCAATAGAAAGATTCATCTCTCATCATCCCTTCCCTTCTCTTTCGTCCTTCGCGACAAAACAAAAGAAAATGAAATAAAAC
>BMK_Unigene_056350
AAGCAACTACAGCATAACCATCCTGGAAAAAATATAATAAATACATACTAAAACGAAATAAAATGTCAAGGAAATCAAATTGAGAGTTTAATTTACCCTAGTATATTGATACCTACCCCCGAAAGGAGAAATTGGTGCCCCAGATTTCCAATGACAAGAAATGACATTAAGAAAATGCCATTTAAATAATTTTCCATACTAGATAGAAATTTCTCCAATTCCTCAGACAATTACAGGATTTTCCATACCATAAGATTTTAATAGCTTTACCGGTTTCTCAACTATTAACTAATGAGTCAAAACATATAATGATTAATAGATAGATATGTAGGTGGTTGTGGGTTGTTAGAAGTAACTCAAACCGGTATATAAGGAAACCTCATAATCTGCTAATCTAACAACGTATATGATACTAAACACTTAAGGGTCGTTAGTCTTTGCAAAGAACAGAGTGCTGAGAATAATGATGCATCTAAAATGGTATCACGTCATTGCAATTTTCATTCTCTGGGATGAGGAAGTAGGAATAGACGAGTAGATATGAAAAAGGAAAAGAGACAATGGTTTTAAAACTCGGCCAAAACCAAGTCATGTTGCCTGATACCATGAAGTTTCTGGCCATGACTGATAGGATTTTACATGTTTAGCCCAAAATTTACAATGCATTAAAATTTTGTAATTCTATTCTCACCATCTTTGTATTCTATGTTGTTATTTATTTACATCTAAATCACTCAAAATGGCTTTTTTTTATTGCCTGAGTTTCCATTCCTCACGGTAATCTGTTTGCAGAAAAGAAAATTCCAAAACCTAACCCCATCCCCCCACCCAAGTAGCCCATAGAAAACATTTTTCCTTGAAACTGCAGAAAATCATTTCAAAATTTCCTACACTTTCCACATGAATAAGTACCAAATGCACACCAAACAACAGAAAACTGTGCCATGTGAAAAACTAAGCCACTTTCCACATGGCCATAGAATCCGCATAATTACAAAAACCTTACCTGAAGGAATGAAGAAACAAGTATTTGCAAAATTTTCATATTGTTTATAACATTCCACAGTTAGCTTGTCCGCATACAACATGTTTAAACAATCGGATAAATCATTGCAGATTTTTCAATTTTATTTTTGCCTTCCATGGCCATTTTTTCTGGCTTTGGCTGCTACAACATTTGAGCCCATATTTTAAAACAATGGGATAGATGCAAATGTTATGTAGATGGGCAATAAAAATGCTTCATTTCTATTCTTTCAAGTGAAAATAACCAACCCCACCATCGGAACTTGATAGTAGGCGCATAAACAAAGTTCCCAAGTACAATCCTTTCACAAATGAAAGAAATGAAATTGGGCAAGTGGGTCATCAACAGAAGAGAAAAGTAAATGGGGGTTAGAGTAATACCATGATGGATGCTCGAAAAGGAG
>BMK_Unigene_056351
TTCTCTTACAAGGAAGAAACATGTCGAACCCACACATGTCTTGTCCGCAAATGTTGGTACCCCTCAGACTGATCGATATTTTCCTCCTGGTACCAATGACTTTTGCAACTACTGTAAGAAGAAAGGACACTGGAAACGGGACTGCCCCATCAGACCTCCAAGGCCTAATACTAAGAACAAACCAACTGGTCAACAGTCCAATCGTGGTCCCATGCACTCTTATCCACAGAGAACCTATGCAGCCAATGTTACTGACGATGATAGATTTGTGCCTCCGCAAATGGATCTTTCATCTCAGATTCAAGCTATGGTTGATGAGCGTATGCAACAATTGTTTCTGGCTTCCTCTCCTGGTTCTGCTTCTCAGATAACCACCACATCCTCAGCTTCTGGTTCTGCCATGTCCATTTCTGGTCCATCAGGTACTCTTGACTCTTCATGGATATTTGATTCTGGTGCATCCTACCATATGACAAATGATGTTTCCAAA
>BMK_Unigene_056352
TCAAATTTCAATAAGTTTGCAGTTAACTTGCATATATGTCATTAGTGACCTACAAGAAAAAGTATACAAGTTCACATAACATCCATTGTAGTGTCACAAATCAAGATAGAACATTGAAAAAATGAAGACCAGTCAAGAACATCAAAACTCAATATCCTTTAGTTGTGTACTTGGAACACTGGTTACAGAAGAAAGCAGACTTAAGGTGAAAAGCTCAATTAGCACATGTATCACCCTAGCCTTCTATGAACTTTGCAAAATCTTCTTCTTCTTTTTCTTACATTTTCCTCAAATACTCTGATGAAGAAAATCTGATCAATGGGGGCTGGCAGGTGGAGCGATACTTCGAGTATTGTAGGATTTGCATTGGCCACATTTGTGCCCAATTATATGAAAGAAAACCTCTGTGGTACAACTGCAGTCGTTACAAAGGATCCATACCTTCTTGTGCTGATAATCCTCAGGCATTCTGGTTGCTTGTACCTCCTCTTCCATTTTCTGCCAGATTTCAGTCATGTCAATCGCCGACTTGGAGCATATTGGACATGAGTATTGGCCATGACCCATCATCTCAACAAAGCATTCCGTGTGCATTGTGTGCCCACAGTTCAAAATTCTCGCCTCTTTTAATGAGTCAAAAAGATACTCATAACAGATGGGACAATTATGCCTCAATGAGTTCTCGACACACAAGTGATTACCATGCAGGCTAACCGGGTAGCAAGATCCACATTTTTGGCAGTGAAAGAAGTTCTCTCGGCCACCCACTCTGCATATACCACAGCCATCGCAATGAAACTGTCCTTTCTCAGTATCATCATAAAACTTGCACAGTTCACAGAAATACTCTCCCATATTAACACCACAGTTAGCACACACGGGCGCCGCGTCCTGCTCCTTGTCGCAAATCAAACACACGACCTGCTGAACATCATGCCTAGGAAGATTATGCCGATCTTGGGGATTGCTAAGCGCGCTGGTTTCCTCATCGTGGCAATGGCGGCAGGGGAAGATCTTATTACAACATGGGGCGCGAAGCTTGCATCGTCTTTTGTAATGTTTGCATCCATATTCCAATTTTCCGAAATGGTAGCGTTGGTTTGCAGAAGCATCCATCGGTTACAGGAAAGAACGTCAGAAGAAGAGCAACGTGGATTGTAAACAAAAACAAAGCTATGATTAGGGCTTGTTTGGGAGGTATAGTATATTTTTCAAACACCATTCAAAATATATCCATACAAAATTAGAGCTATAGAA
>BMK_Unigene_056353
GTTTTTAGTTTTTTTTTTTTTATGTCCAGACATTTTTTGAGGGATTGTGCTATGTTTTGTAGTCTCTTCATTTGATAGAGTGTTTATTCTTATTTTTCAATTTTAGCTAGTTACAGTAACATCGATTTGAGTTTTCATGGAAGAAAATGGATCTCAATACTACTATTTTCTAGTTGGGTTTTGCAATACTTTCCGGGATTTGTGTTTTTATTTTGAATGTTTCGTTTTCTCATTACTTTCTGAAATAATCGTGTCATGTTTAGTGGGTTTTGTGATACACACCGGGAAATGGGGTGGTTCTTATTTTGGCTGTTTCGACCCCCATTGCTTTCCAAGGAATCATGTTATGTTTTTGGCCTTCTGAATAGATTCTGGGACTTGGTTTGTTCTAGTTCTGGCTGTTTGGATCTCCATTGCATTTTACGAATCTATTATTTTTGTGGGTTTTATTGCTTTGTTGACTTCCTTCTATTTTTTGGCCTTTAGGCGAATAACATTGCTTTAACTCTCTCGCAAATGTACATAGGTGCTGGTGGGATATGTTGTGGGTGTATTGATTTTAGATAACTGAGATTTGCAGCTCAAGTTTCATGACAGTTTCTCTATTAAATTAGCTTTTGACACCTGACAGATCTTGCTAACAGGGGAAATCTGAGTGCTATCAAAAATTCCAAGAAAAGATCATCAATTATCATGTCATCTTCAAGTATGTTATTGAAAATGTTTTATTTATTTCTAACATGTAATTCTTATATATGTTTAGTGGTAATATGAATTTACATATTAGCTTGAGAATACGTTGGCAGGTGATCGTCGATTTCACTGTGAAACTTAGAATGGGCTCCAAAGTGCCCATGTGGATATGGATATATGGTTTTAAAGACGTCTCGTACCACATCCAATCCTGGCCGTAAATTTTGGAAATGTCCAGATTTAAATGGAGGAAAAGGTTGTGGTCTTTTCATTTGGATGGATGAAGTCGGAACTCAATGTGTACCGATGTCAAATGCTTGTCAAACCCAAATTGCAATGAGACTAGAAGAAATGAAAGACTCAATTGAAGAGCTGCGTCTAGGAGTAAGACGTCTGAGTGAAAGCATAGAGACTAAAGTTAGGGGAAGTAGATGCAAAAATAGATTAGAGACGTATTTTATTGCGATTCTACTCCTCTTTGCAGCGTACATATGGTATGGACAAAATGGGCGTGCCCATTTCTTTGAGTTGATGTAGACATTGTTCTCTTGTGGGAGGCACAATATCATTTTGTTTTATTTTGCTTGTTGGACATGAATGGTTCGTTTAAGAACAAAATGTTGTCATGATATGGTGTCTTTGTTTTGCCATATAGGTTGTGGTCTTCTTCTTTTTTTTTTGTTGCAGT
>BMK_Unigene_056354
GAATGAGAAATTGCCTCCTAAACAATACTACTTGAACATGTTAAACATGGAAAGAAAGGGAAGTGGAAAACTTGCTTCCCACATTGCTTGAGAGCAATACATTTCTTTGGTATAAATATGTTTACCTTAGTGGTATAAGATGAGCCCCAAGGGGCATCCCACTTTTGTGGAGGAGGGAGGACGTAGATCTTTGTTGGGTCACCACCGGGTCACCACCACACACGCGCGCGCGCGCCCCGACCCGGACCGGGCTTGGGCTTGGGCTTCACGCGCGGGTCGGGCCTGGCTCGGCCCACTACCCATTATTAATTTTTTGGAGAAATTTTTATTAAAAAATAATAATTTCTTTTTGGATTTAATTGGGGTGTGTCCAAGAGGTGTGTGTCCTTTCATTTGTGAAAGGGTGTGTCCAAAGAAGAAGCATCTGTTCACTGAACAGTCACTGTTCTGAACAGATGCAACTCCATTGAAAGGTTGCCTGCAGCAGTCTATTTAAACTCTCAATCCCATTCGTTTTTCAATCATCCAAATCACTGCAATTGTTGCATCAATTCGAGTCTGCATTGTCAGTCAAGAGAGAGTCCTGCTGTTGCACTCTGGTTCAAATAGTCACACAGTTTTGCAGTGCTGCTACTGTGTGTTGATCATTGTATCCTGGGAGACAGAAGCCACTGAAGCCTGTTAGCACCATTGCAGGGGCGAAATTTGTCTTAAGGACATAGTGTTGAACACTAGCCTTGATCTACCTTCTGTTGCGAATTTCTGAGTTTCGTAAGT
>BMK_Unigene_056355
AGGTTCCAGTGACATGGTTGTGAAAATGAAGTGTGTTTCTTTGCAAACATCCTCTCCTTGTGTTGCCGACGATCAAGCACAACTTGAGCCGCCCAATGGAGAGGAAACTGGGTCGCATCAGCTTTCAGAAGAGGAACCGAAAGGCACATTTCCGCCTATGGCAACAGGGAGACCATCAGAAGATGGATATAATTGGAGAAAGTAT
>BMK_Unigene_056356
CACAACCATGTCACTGGAACCTTCTATTTCAGATGGAAAGTCACCGGTGCAGTCGTTTGCTCTAACTTGTTTCCATAACCCTGCTCGACTGTCAAAATTCACCTGTGATTGCATCTGAGCTAGAGGTTGTTGACTGACATCAGTCACTGAAAGAAGCTGGGCATGACTGCAGGTGGAAGAGACCTGGTTTTCTACACTCACAAGGCATGGAATTGAAACAGGATTTACATGAGGCTTGAAAGCGAATGAAGAATCAACATTTTCTTCCTTTCCCTTATTCATATCAGAGTTTGAAATTGGCATAAGACATTCCTGACTGAAGGATGGTGATGGAAAAGTCTCAGTCGTTGGAGAATGTTGGGCCTGAGAACATGAATCACATCGATTAGATGATAGAAGGCTGTAATAGGGTATAACACCAAGGGGCTAATTGAAAAGCTAACCTAGCATGAATGTTGTAGAAAAAGTTAAATATAAGTGACAAGAATTGAAAGGGGAAAAAGTACATGTGCATAAACACAATAGCATTGCAAAATGGAGCATAAATCCAAAACCATCAATGCATCCAAATAACTTGACTGCACAAGAGCAAATACCCCGCAAGGTTTAAAAGAGAGCTACTTGAACAAATAGAAATCCTTGTGCAGTTGACATAGAAGTATGAAAAAGATACAATTACAAAGTTCCAGGAATACCCTTCATATTTTAGTTAAAAAAATCTGAGATGTTGCCACAATGATATGCAAAACAAAGGATACACAATTACAATGTGGTCATTGGATCCACATTTGCTACCTGATATTTATCAATTTTAACTTAGATTTAGTCCATCCTACAGTTGAGTTTTTATATCATTTCTATTTTATGCAGTAGGAAAAGAAAAAGAAAAGAAAGAAAATACATTATCTCAGCCAGTGAAAACTACTTATATGTAATATTGCTCATGTTATTGTCATTGTTAATCATAGTATGAACATTATGAAAATTAGTTAGTCAACCAAGATGGCTAAGCCAATTATGGTCATCTTGCCTGACTAACACTACTCTTATATCATGTCCATATAGTGGTGTTCTGCAGGACTAAAAACATGAGACTGACACATGAAAAAAGAAGAACCACCCATGAATGTCACTACAGTACACTTATCTCTCCACATATGGCCCATGTATCTGGACAACTGGAGATGCCCAATTGTCATGAATCATGATGAAAGATATTTCAAGTTGAGGATTTATCCAAAGAATGGAGACAAAAAAAAAAAAAGAGACCATTTGTCCATGGGACATCCAACTCCAATTAGAAAGTGGTTCTATAGCCATGGCCTCATTTAAGGAGCTGATTTGATTTATTTGATACTAGTTTCATGCTCCAATTGTAGTTCTAGTTACCTGTGTCATTATTAGGGCAATTTTAGTAATATTAACCCTTAATAAGCATGCATGGGTACATCTAGCCTTTTAGTTATGCCATGGTTGAGGGCATATATTTTTTCCTTAAATAGGGCATGCCAGTATGATGTTGATGATGACCAATCACCTGATTTAACCTCACGTGAGGTCCAACTGTACGTGAACAAGCCACTCACATTGGCACATCACCTTCTATATAGGAATTGGCCCAAATTTAACGTAAGGTGATAAGTAGAAATAATAACTACATATTCCACACATGACCAATCCCACGGCGTATCACTCTGTTTGGTCTCAAAGTTGGACCATTGCCCAAAAAATGGATGGTGTGGGATATGAGCAACTTTTTTTACCAAGCAAAGGTGGCCCCATGCAAGTTCAATCAGATGAAAGCTACCATCAGCACAACACTGACAACAACATGAG
>BMK_Unigene_056357
AGCTCAAAATGCTCTCCTCCAGAAATAGGAGCAGTTGATCCGCCAACTCCAGCAGCAACTGAGAGCAGTGCAAACTGCCTCGTTAAGGCAGCCCTCTGAGCCCCAAGGCGAGAAGAGAGCCGCCTAGAGCAAGGCAGCTCACCCCTCTCGCGAGGATCTGAGAGCCTTTTTGGATCAGAAGCGCAGCCAGGCCCACGACGAAGGCTCGAGCAACACCAGAAGTCACCATGGCCGCGACGGACGAGCTCATAGTCATCACGGCCGAGACCATTCGAAGCGGAAGCCAAGGGCACCGACACCAGAGAAAGATGACGAGCAGGAGCGGCTCGACAAGCGTATCAAGCTGGCCCTTCAGCATAACTTGGAGATGCGGGACCAGCAAGATATTTGTGGCCCTACCGATCGGGGGGCCTCTCCCTTCACGCGGGACATCGAAAGAACTCCCTTGCCCAAGAAGTTCTCTGTCCCGCGGTTCATCCCTTACAACGGATTGTCCGACCCAGCCGCTCACCTCCGGCACTTCTCTCAGAAGATGTCCATCTGGGAGAACGAGGGCCACCTCAAGTGCAAGATCTTCTCCTCCAGTCTAAGCGACCTCCCTCTGAAGTGGTTC
>BMK_Unigene_056358
TCCCAACCTTCCCAACCTTCTCAATCTTCCCAGAAACCATGCCTCCAAAAGCTAAGAAAGGCGGAGAGTCCTTGAGAACAATGCTCGAGCAGCCGGGCCCGTCGACGGACGCCCCTCCTCAAGGGCGGTCCAGAACGGTGCATGGCGCATCTGCAGGCGAGGGCCACCTAGGCTCGCAACTCTTCGTCGAGATTCCCTTCCTAGAGGGACTTGAGGCCTCGCTCTCAGGTGAGGAAGTCACGCCTCCCCGACGGGACGAGCGGCCTCGCAAAGACAAGGCTGTGGCAGTGGAAGGGTCACGCCGTGCGCAACCTCCTGATGATGGAGGAGATATCGCAGCTCAAAATGCTCTCCTCC
>BMK_Unigene_056359
AAATTACAATGTGAATTAAATACATAAAATGAACAAGCACTAACAGTGACATGTTTCCAGACTTCCTCCTTCAGGTTTCTCGGCACGGACTTCCAAGTGTCATAGGTAGGTGCCACAATAGATTTCACAGTCCGACCAATAAATGAGGACAGTTGCGGTGCGTTATCACTAATGGGTTGCCCATTTATCCCAAATGTCACACTTTCTCGATTTGAAGACATGTTAACTTCATAGCAGAAGTAGAAGGGCCGCTGCCGATCCAGGGGAGGAAATCTTCCGGCGAAGACGAAGTGCCGCTGCTAACCAAGGGGGAGAAAGGGAGAGAGGCCGAGTGGGAAAAATTGAGGGGGGTGTGGGTGAGGGTGAGTGGGGGATGGGAGAGGGAGAAAAGGGGGAAAAAATCGATGGCTATATATGCAGGTATTTGGCGCGCGCGGGTGTCGAA
>BMK_Unigene_056360
TGAGGTTCAGCGTGGAATTTAATTTCCTCACTCCTCACCTTTTTTCCGCGGAAAACCGTCTTCACAAGCGTTCCTTGGAAAGAAATAAATCATCGTTACAAAGGGGATAGAGGAAAGAAGCCCTACCCGCTCAATCGGTTCCAACCTCATCTCCTCTCTCTGCAAACTAGCTGCAAGGTCGTCTCCTTTCGATTCTCTACGGCCAGCTGCAAGATCGTCTCCTCTCTCGCCAAACGCAGGTTTGTTCGCATTCAAGTGTAGTGTTATAGCCACTTCACATTTGATGACGATGAAGATAATGTGGCACAGGTTTTAATTTGCCAGAAATTAGAGCAATTGCTTTTCATGGTTTTATAAATCCAAATAACTTTGCAATGGGGGATGATGATGATGATGGGCCTGTAGTTTTTAAAAGGAATATCACTTCATCCAAGAATCATCAATTGAAATCAGCTCTAATGAACGCATCATCCCATCGGCATGATGGAGCATCAAGCAGGCATGCCACTAACAATGGCGATGCTGATGACGACGACGACGAGCCTTTAGTTTTTAGAAGGAATAACACGGCGTCCAAGGAAAGGCTACTAAACTCAGCAGCAATGAAGTCTCCACCTCACAAGCATGATGCATCATCTGGAAAGCGTGTCTCTGATGCAATAATGAAGTCTCCTCCTCATAAGCATGACACATCCTCTGGAAAGCATGCCTCTGATGCACGTGCTTCTGATCGTCAAAACTCAGATTCTCTGAAAGGCAAGGTGGTCTTATCTGGGAAGGCATCGGCAGAAAATCGTTCTGTAGCAAGCCCCAAAACATCAACTTCAACAACTGAAAAGTCAAAAAAATTCATCAGAACGCAACTTGGTGACTGGTATCATGGAAAAGAAACCTTTGAATGCTCCTGCTGACTCAGATGCTGATTCTGATGATGATAAACCATTGAGCGCTAGAGTGTCTTCATTTACTGTGACAGTTAAAAAGAGTGATGCCTCCCATGTTTCAAAAGAGCATATCATTTCTGAAAAGGGTGTGTCGAGCATTAAAAAGTCTTGTGATGATTCAGGAGATGAAAAACCATTGTCTTTTAAGTTTTCATCAAAGTCTGGTGGTGCCGGTGCATCTGTAAAAAGTTCACATGACTCAGATGACGATAAGCCTTTGTCTTTGAAGCTTAAGCAAAATGGTTCTGGCAAGGGCGATCCAAATTGCAAACAACCTTCAAAGTCCTCCATATTGAATAAAAGGCCTTCAAGTGAAGTTAGAAGTCCACTTCCCTCTTCTTCAGTTAAAAAGCCAAAACTTCTGGCTGGTTCTGTGCCTAACAAAATTAAGGTAGAAAATGAAGTTAAAAAAGAAGCAAAGATGGATGTGCCTAACAAAATTAAGGTAGAAAATGAAGTTAAAAAAGAAGCAAAGATGGATGTGCCTAACAAAATTAAGGTAGAGAAGGAAGTAAAAAAAGAAGCAAAGATGGATGACGATGATGATCACATACCAATTTCCCAGAGAATGAAAAAACCGGTTTCATCAGACAATCGATCCTTATCGAAGAAACCAACAAAGGTTGTCACCTCCCAATTGAAGAAAACAAACAAGAAATCAAAAAAGATTACAAAAGCTTCTAAATACTCAAAGTCGTTGAAGGTGCCACCTGGCTCCGGTGGAGGGCAGAAGTGGACTACATTGGAGCACAATGGTGTCATTTTCCCTCCTCCATACAAATCTCACGGGGTTAAGATGCTATACAATGGACAGCCAGTTGATTTAACTCCAGCACAAGAAGAGGTAGCTACAATGTTTGCAGTGATGAAAGAAACCGAATATGCAACAAAGCAGAAATTTATTGACAACTTCATGAATGACTGGAAAGTGCTACTTGGCCGAAACCATGTGATTAAGAAATTTGAGCTCTGTGATTTTACCCCAATCTATGAGTGGCATGAGAGGGAGAAGGAAAAGAAAAAGCAAATGAGCACAGAGGAGAAAAAGGCTTTGAAAGAAGAAAAATTAAAGCAAGAGGAGAAGTACATGTGGGCTGTTGTTGACGGTGTCAAAGAGAAGGTTGGAAACTTTAGAGTTGAACCACCTGGACTTTTCCGTGGCCGTGGAGAGCATCCCAAGATGGGCAAGTTGAAAAGACGAATACGGCCAAGTGATATTACAATAAACATTGGAAAGGGTGCTCCGATTCCTGAATGTCCAATCCCTGGTGAAAGGTGGAAAGAGATAAAGCATGACAATACAGTTACCTGGTTAGCATTTTGGAATGATCCAATCAATCCAAAAGAATTCAAGTATGTCTTCTTAGCAGCAAGCAGTTCCTTGAAAGGACAGAGTGACAAAGAGAAATACGAGAAAGCAAGGATGTTGAAGGACTACATTGATGGCATTAGAGACACATACACAAAGGATTTTGCGAGCAAGGATCTAACCAAGCGACAAATAGCTGTTGCTACATATCTCATTGATAAGCTAGCTCTTAGGGCGGGCAATGAGAAGGATGATGATGAGGCTGATACAGTTGGTTGCTGCACTCTGAAAGTTGAAAATGTCACGTTAGTCTCTCCGAATAAGTTACAGTTTGATTTCCTTGGTAAAGATTCCATCAGATATTTCAACACTGTAGAAGTGGAGGTCCTTGTCTCTAAAGCTATTCAACAGTTCCAACAAGGAAAAAAGGAAGGGGAAGATCTTTTTGACAAGTTGGACACCAGCAAACTCAATGCGCATTTGAAGGAACTGATGCCTGGCCTTACAGCTAAAGTTTTCCGTACATACAATGCATCTATTACCTTGGATGATAAGTTGAACAAAGAAACAAAGGATGGAAACGTTGCAGAGAAGATTGCTGTTTATCAGCATGCCAACAAAGAGGTTGCCATCATTTGCAATCATCAACGCAGTGTTTCCAAGTCCCACAGTGCACAAATGTCGAGGCTGGGTGAGAAAATGGATGAGCTGAAGGGTGTATTGGAGAGTCTGAAAGTGGATTTGAGTAGGGCTAAGAAAGGGAAGCCACCATTGAAAGATGCTGATGGGAAGACAAAGAAGAACCTGGCACCTGAAGCATAATAAAACTCTCATTGCTTCTGAGTTTTTATTCATTGTTTGTGCTTGATCATTGCCTCCTTTATTAGTTTAATTATCCACTGATCTGCAGGTTAGAAAAGAAAATTGCTCAGACAAATGCAAAGATCGAGAAAATGGAGTTGGATATGAAGATCAAAGAGGATTTAAAGACTGTAGCGTTGGGCACATCAAAGATCAACTACCTTGATCCTAGGATATCAGTTGCATGGTGCAAGCGCCATGAAGTTCCGATTGAAAAGATTTTCAACAAGTCCCTTCTTGCAAAGTTTGCTTGGGCGATGGATGTTGAGCCAACTTTCAGATTCTAATTTAGTTCAGGCCGTTCATAATTTTGTCCAAGCCAAGCAGGGAAGTTCTAAGAGCCTTTATTTTATTGTTCTTTCAAAAGGAAAACAACTAGAATGTTGTACTTGAATCATATGGGTATGGTTGGCCCGTCTTTTTATGTACTTGAAGGTGATTACAAGCTACAAGATAACTGTAGGTTGAAATTTTTTCCAAATGTATTCCTACAATTTCTGATGTTTATAGATATTGAAATTGTCCGAGCACAACTTCATGCGTTGATTTTATTTCAAGTTTGATCTCCTGGAAACTGCCTTTGATGAAATATTTGGTTGGATACTTTTTT
>BMK_Unigene_056361
CAGTAAAATGATCCATAGTCTTCAGTCCTCGCTTCAAACTGCATTCCATATGAAAGACCTGGGTCCTTTAACATATTTCTTGGGTCTTGAGGTTCAACAGTCTAGGAAGGGATTGTTTTTACATCAGCATAAGTATGCTACTGATCTTATTGATCTTGCCGGCCAAAAGGATGCAACCCCTGTGGACACTCCGTTAGAAGTCAATGTGAAACTCCGGAAAGATGATGGGGACCTCCTCTCCGACCCCACCTCCTACAGACGATTAGTCGGGAGTCTAGTCTACTTGACCATCACTCGGCCCGACATCTCATATGCTGTGAATGTTGTTAGTCAATTCATGCAAGCACCGCGGCATCACCATCTGGTTGCTGTTAAACGGATTATTCGGTACATTCTCGGTTCTCCGACACGAGGCTTGGTTTTTCCAGTTGGTACACCAGTCACCCTAACTGCTTATTCTGATGCCGACTGGGCCGGATGCCCGGATACTCGCCGATCTACTACAGGCTGGTGTATGTATTTGGGTGAATCGCTCATTTCTTGGAAATGCAAAAAGCAAGAACGGGTCTCCAGATCTTCCACAGAATCCGAATATCGTGCCATGTCC
>BMK_Unigene_056362
GTCATGTCCAACCACAAAAACCTATTATCACATCCCCAAAGCAACAATTTAATTTAGTTAGTAAAAAAATAAATATGCAATAATGATTATAAAGAAAATGCAGATGGCGAGCCTTTTTTGAGGAATTATAAACTGTAGGGCCCAAGCAAATGTACAGTTTTTTTAGGCCCTGCAAGTTGCAATCCATGTTCATGGTAAGTCCACAAGTTGCAGGATAAATGACAATCATTTTTAGAGTTAATTTCTCTTTTAAACAAAAACTGAAAGCTGGAGTGCTGAACTCTTACACAAGATCCCCAAACATGTAAACTAACAGTAGATTAAAGAAGAGCAATAATTACTCGATGAACAACGATTGAAACACCCAGTCCCTAAAAAAGCACAACCAGAAAACAGAAGGGACATTTTACAAAGAAGAAAAATATTGGAAACACTAACGCCATTTGATGTAAGATGTCAGTTTGAAGTTTGAACTGCATTGTCCTAACAAGTTGAATACTAGGGATGATGAAATGAAACAGGATAATAGTAAAGAAGGGCTAAGATGTGGATGCCTATGCTATGGTGGACGAGTTGAGTAAAAAAACAGAAGGAGAACATAAAACGAAGTTTGAAGGTTAAAATGGAAAATCAAAAAATATTGTTTAAGATGTATGATATGAAACAAAACCTCAAGAAAAACTACATCTGTGGGAACAAGATAGAGCAAAGTTGAAGCTTTTTTTTTTATTGAATAATATAATAGTGAACTACAGCAGCCGTCTAAAGCAAAATAAAGCAAATAAACACTAATAGCTCACAGCTAATCTCCGCCTTTCATCCACTGTTTCCAAGAAACTTCTAGATCTAACCTTCCTTGTTCTCCAACAGCTGCATTCTTAAATAACCCGAAACAAAGATCAAGGTAGGAAATATTGCATCGCCTCTTGCTGTCAGTCAAACAATCAAATTCTGCCAGACAATTTTAAATTTGGCCAGAAGAATGTGCAAGCAGACCTGGTTGGCTAGGCTTTCAGAAAGGTCTGGCTTGCAGCTCGCTTAGGCGTTAGGCGTTCTACTACAGTCCCATATGCATCAGATTGTACCATGAACAACTTCTAGCTGTGGCATGAGCTCTTGTTATTTGTCTTGGTCATAGACAACAACTTGATAGCAAATATGCCTGATGTCGTTATTTGAAGCATGCAATTTGCAAATGACTAGCAAATAAATGACAAGAAAAAACTTTAGAGAGGGATTTTTTAGTCAAATGGGTTAAAAATTAGCAAATCAAAGAATAAACTGTAAGCTTAGTGAATCAAAGGGTATGGAAGATGGGTCAGAAAGAATTGAAACTTGCTGCAACTGTGATGGACTATGTTATGTAGGACAACTATGGAATGAAACACTGGGTTTGTATGGAATATCGCAAGGAGGCAAAAGTCCACTTTAATCAAAGGGACATTTTTATGTGATAGCATCTCATAAGAGTGTAAGAAACCATATATCAACCCAAAAGCTTAAGCTGATATGTGGAAGGCCCAAACAGGTACATGAAGGCATATCCAACTAAGGGACTTAGGCGATGTGGGACTT
>BMK_Unigene_056363
TAAAAAACACAATTTGAAGAAGAATCAAAGCAATGCTACCCTAAGTTTCAAAACCCAAAACATGAGTCCTTTGCAATTTGTGTGCGAAACCCTTATAAAAATTCAAATTCTCTTATACCTTCAAATGTAGGATTGTTAGGCTGATATTGCAACTTGCCTGCCTCAAGAAGCACTGAAACTTCTTTACCATAAGCAAATGCAGTCTCAAATTGGTCCTTGATTTCCTTCACAATTTCCCTGATGCTTGTAGCTTGATGACTAGATTCCTTACTCAGGTTCAAAGACTCAATGCTCTCAGCAGTACCATGTGAAGATATTGTATCCAATTGAATCCCCTGCGACGATTCAATGCTATCAGAAACAGAGGATTCTACCCCAAAACCGACCCCTTTCTTCCTCACATGCTTGTCATTGGCCACATTGGCCGCGCTTTTGGTTCCACCGCCTCCTAGACGACTATTCTTAGTTCTCTCTCCCTGCAAAGGCGCTGCCTTTGAAGTTCCTTCACCAAAATCTCCACCTGTGTTCCTCACCTGCTCCTTCTTCGTCTCCTTTTTCTTTGCTTCCTTTGCGGGCAATTGCTCTGCCATTTCATCTTCCAAATCAGGAATCCCTTCGCGCTCCCTCACCTGAGCCCAATCTGGACTGCTCGCGATCGAACCAGATCCATACTTCCCCATCGGATAGCTATAGCTAGGATTGAAACTCTCAAATGAACTGAAAGGATTCAAGAAATCCCAACCAGACACCTCCGGCGGCGGCGGTGGCGGAGGCTGATCCGGAATCTTGCGATCGCGAGGAGACGAACCGATCGGACCTTCTCCAATCGAGTAAGACGGATGCAGATCTGGACGCTGCTGCTGATAGATCATGGAAGGGATCGAACTCGACGACTTCATGTAGTATTGATTCGCCGCAATAGCCGGCGGCGATGAAGGCCTAGGGCTGCCGCTGCCGCCGCTGAAGGTTTCTTTTTCGCCGTCGCCGGAGATGGAGCCGGAATCTGAGTGGAAACGCAGGTGGGAATCTTCGGAAGGAGGTGAGTTATCGGACATGGACGACGACGACGACGACGACAATGACGAAGGCTTGTTTTTGTGTGAGGACGGAGACGAAGTGACGACGGAGGACGAGGAGGAGAGCTCTTCATTGACGAAGCGGTAAAGGACATGGCCGATGCGGCGGAGGGATTCGAAGTAGGCGGAGTGGGCGGCGGCGAGGGCGTAGCGGTGGTCGGCGGCGGATCTGATAAGCTCCTTCCGTTCTCTGCATACGGAAACAAGCGGCAGATATTCTGCCTTGGAACTGTTACAGCCCATGGCCGCCACGTCCCAGATCAAATGCAGAGAAGATGATGAAGAGGCTTTCTAGTGGCATTAGCTTTTGACTTGTATGAGAAGAAAACATAAATTCTATATAAATGAGCGACACCGAATATTATGTAATGGATTCTCATGGGGTATTGTAAATAGATACAAAGATAGAAGAAGAGATGATGAGATTGATAGATATAGATATTGGGTTTTCTGCAATGAAATGTAATGATTTATAATGTTTTGGTTTGTCAACTGAAAAAAAAT
>BMK_Unigene_056364
CAGGCTTCAATTAGAAAGTTGCTCGCAAAGATTAACATTACCATCAAAGCTATTGATACTATATCGAGCAGGATACACAAGTTAAGAGACGAAGAGCTGCAGCCGCAACTTACTGAATTAATTCAGGGATTGGTAAGAATGTGGAAGAACATGGTGAAGTGCCATCAAAAGCAGTTTCAGGTCATATTAGAAACCAAAAGTCTCAGTCTCATAGGAAAAACTGGCATCCGAAGAGATCCCAGCATGCAGGCTGCCAAGGAATTGGAGCAGGAGCTCGTCAAATGGTACTCTCATTTTAAGAACTGGATCAGCACCCAGAGAGCATATGTTGAAGCCTTGAATGGATGGCTGCTGAAGTGCCTACTCCAGGAACCTGAAGAAACACCTGATGGAATAGTTCCTTTCTCCCCAAGCAGAGTTGGAGCCCCTCCTATTTTCATTATCTGCAATGATTGGTACCATGCAATGGAGAGGATT
>BMK_Unigene_056365
AACAAATTAAAGTAACATCCCAAAATCTCATTCAAGCCAAGGTTGATATCAGGTCAAGCAAACGACAACCTCCTAACCACCTGATAGCACCAGCCCAAAGTTCATGTTCCACAAAGATATTACATGTACATAGAGTTTCCAAAACTCATTCTTGCACATCTCAAAATCATGCTTTTTTGTCCCGAATAAATTGACCACCAAGGTCCAAAACCAGCGAACTGGTACCACAAAATTGACCTTTCCGAAAAAGGTCCAACATCAACAACCCTTACAAAATCGGCCATAAATGCTAGTGGTCTAGGAGTG
>BMK_Unigene_056366
CTATCTCATGTGTGTCTCCTTCTCGTTTCCACCTGGGGTTGATTTACCAGGAAAGGCATATACAAGGCGACGCCATGTTTGGTTGACTGGTGCAAATGAAGCTGACAGTAGAGTCTTCTCTAGGGCAATTCTTGCCAAGAGCGCTCGGATTCAGACTGTTGTATGCATTCCTCTCATGGATGGAGTCCTCGAACTGGGCACAACAGAGCGGGTTCAAGAGGATATGGGTCTCATTCAGCATGCAAAGAGCCACTTCATGGACCACTGTAATCAACAGCATCATCCCAAGCCTGCACTCTCCGAGCAATCCACATCTGCATCCTCCCCCGATCAGCTTCGCTACCATTTGACACCCATCCCACCCATATTATCAGCAGTGGACCCTCAAGTCAAAGAAGCTGAAGGCACCCATGACGAAGAAGATGATGATGATGGCGAAGACGAGGAAGAGGAAGAAGATGAATTGAACTCTGAAGCTGAAACAGAAAGAGAGAGCCCAGTCAATGTGGTCCAAAATCCTCTACAACTGCATGGACAAGTTCCTGATGGCACAGTCATGGGTCAGGCAGCAGCCGAGCCAAGCGAGTTGATGCAATTGGAGATGTCCGAAGACATTCGGCTTGGATCACCTGACGACGGCTCTAACAATTTGGACTCTGAGCTGCAGGTGCTCGCCGGTGTTGGGCCTGTTGATCATTACCAACATGCTGAGTCCTACCGTGCCGAGCCGGCCCATCCTTGGCCAATGCTCCAATATGAACTTAGCAGTGACCTTCCACATTCAGGTCGGCCTCAAATCCCAGAGCTGACCCAAGAAGACGCCCACTACTCCCAAACAATGTCAGTCATCCTACAACTTAATGCAAGCCGCTGGACAGTTTCTTCTTCAGCTTCCTCATACATGAGATACTCTCAGCAGTCTGCATTCTCCAAATGGAATTGCAGAAGTGACAATCATCATCTCCTTCGCCCTCCCGCCTTGGATGGCACATCTCAATGGATGATGAAATACATCCTCTTCACTCTTCCATCCCTTCACACTAAGTACAAAGATGAGGACTCACCAAAATCCAGAGAAGGTGGCGATGCTGGAACCCGGTTCCGGAAGGGCACCCCACAAGATGAGTTGAGCGCCAATCATGTTCTTGCAGAACGTCGGAGGAGAGAGAAGCTAAACGAGCGATTCATCATCCTCAGATCTCTGGTTCCCTTTGTCACTAAGGTCAGTAGGAGGAACACTGGTGAATTCTACATTCTTCTGGAAGCTGAGCAATGTCTATTACCTAATTGAAAAATCACAACTATTTAATTGCACTAGTGAAAAAGGTGTTGTATATGGGGATATGTGCTGCTCGCGCTTAAGCATCCTGATGACAGGACAGCACTACATCCAAATGCAAGCAGCTCATATCAGCATGAACAGGTATCATGATAAAAGAAATCTGTTAACCACAGTAAAGGACTACAGTGTCTCTCATTGACAACCTTTAATGTAGATTGGTAATGTTGTAGATGGATAAAGCGTCAGTACTAGGTGACACAATCGAGTATGTAAAGCAGCTGCGAAAGAAGATACAAGACCTTGAATCCCAGAACCGGCAGTTTGCAATTGGCCAACAATCCAAGGGAAAACAAGCGCACGATTCGGACAATTCCAAGGAGCAATGCATCCAACAGAAGAGTGGTCTGGCAAAGGCTAACGTGCCTCAAATCATGAGCAATGACAGAACCCGGCTTCCAGCAATGGAGAAGAGGAAGATGAGGATAATTGACGGGACTGAGAATGCACAGACCAGAGCGGTTGAAGCAATCTTCAGCAGCACTGTGGAAGTTTCTATAATCGAAAGTGATGCCCTTTTGGAGCTAAAGTGTCCATACAGAGATGGGCTACTTCTTGAGATTATGCAAATCCTTTGCGAACTTCGGTTAGAGATTACTGCTGTCCAGTCGTCTTCGACAAATGGTGCTCTTGACGCAGAAATACGAGCTAAGGTGAAAGACAGAATCAATGGGAAGAAAGCGAGCATTGTAGAGGTGAAAAGGGAAATTAACCAAATTATTTCTCAATAGTGATAAATGGAAGCTTCATCAAATCGAATCGAAAGATTGGTTTTCCAAATTGCAGATAGAAATAATCCATGACCTAGTTTTGATGCACAGAGTGTCAGCTTACCAATCACCAATTTATTGTATTGTAAATGGTTGCTGTTGAGGCTGAGCTGCCTTTGTTGGTGGAGTTATTTGTAAAATTCCAACCACCAGGTGTAACACTAACATTATATTTGTATGAATGCAAGATAAATGGGTTCCCAAGATCATGTTTAT
>BMK_Unigene_056367
AAAAAAAAAAAAAAAAAGTACATCTTAAGTATGCTAAATTCTAACCATGAACAGTTCTATATATTCATATAAAAAATACATCCCAATATTCTCCCCTCAAGAAAGTAACAACTCTATCCAATGCCTTGTTTTTATTAAGCACTCCTAATGCTGCCCACAATCTAATTATTTCTCCCTCAAAGGATCATCAACATTTTATCAATAATTCTCCTTCTCCAATAAACCTCTATTCAGATTCCAAGTTTTGCTAGTCCCCCGTAACTTGTAATCACACCATAACATTGCACTGAAAATGCTTCTGGCTTTCTTTGTGCATATTCAAACGATTCAAAATAAAGATTCAAGAACCACTAAATTCTTTTTTGAAAGTTTAGACATCCATCTATTGGGACTTTGAGTAGCCCAAACAATTAGAGCAACTGTATGCAAGGATTCAGTCTATTTTGAATAAATCAAG
>BMK_Unigene_056368
TGGGGCCCACCTAGGGCCCCATTGCGGCTGGGCTGGAGAGGATAAAACCTACCCATGCACAAAAATATGGGGCCCAACTGATCATCCTACACCCTTGATCAACAGCCCACAAATCTTAATCCCTTAAAAAGTGTGTACAGCCAATCCAATGGTCCAGTCCATTCAGAAAGTTGCCAAACCCCGGGATTGGTGTAATTCAGGGGGGTCTTTTGTGTGTGTGTTCCATTCTGATGGTGCTCAAGTGGGCCCCACTATGAGGTGCAGACAGAGCATCAATGGGCATCAAGTGCACTGGATAATTTTTCTATATATATAAGCATGAGCAATGGTCCTATAAGAACAGTCCTTACAGCTTACAGCAAGGACACACTCAAAATCCAAACTTGAAATGATCATCAAGCCCTTTGCTTTTCATTGATCCAATGGACCCTAGGAATCATACGCAAGTATGTGAAACTCAAGTGCCAACACCATTCAACCATGAG
>BMK_Unigene_056369
TTTTTTTTTTTTTTTTTGGTGTTGCATAATTGACATTTGCATTTTAAGCTAGTAGTATTTAGTGCAGAGAAGACAGCAAACCAATATTCCTGCTATGGTGATTTCTGATTTTGGAAGCATAGTAAATGCTGAGTTGATTTTATAAAGCACTCGTTTCTGCCAAGAAGAAGAAAATCAAGTCTCATTGAAAAAAGGAAAGAAAGAAATTCAACCTCTTGCAATGTGGGTCATAACCAATTAGAACAGTGATTTTATTTTCCATTTTCTTTTGTTTGATGTAATGTGGAATTGATTTTGTGACAGTTCAATCTATAAATGGACTTCTGTTGCATAATCATTTCAAGTGGAGTAGAGATGAATACAGATTTTTTTTCTCTCACTATAATAGCTTTGAAGTTTGGGTTTTATTTTGGCTTGAAATTCAATGGGAAAAAGATCAATCAAAGCTCAGTGGAAATTGATCCCCACCCCTCTCACTACAGTTTTTCATAATAAAAATTGCAAAATATCGGAGCAGAATGACAATTTTAAAGCTTGAAAATAAGCTGTCTCAATGCAGGGGCAGAAGCGCCTATGAATTGCAGCATTACAATGTAGCATTATGGTGGGATGTTAGGATTACCTTATGTTGCGCACATCCTGGTTTAATTCACATTTTCTCAATCAAACTTCTTCATATATTTTTTTTCAATCAGACTTCTTTCTGATAGCTCTTGGCCCATCCCGTGCACATGGAATGTTGTTTAGGGGTTGACTTTGTTGATTTCCATTCGTCTAATGTTGTGTTAGGAAAATGCTAGATAAGATTCGACCTTCGAGGTTGACTTCTTTATTGGGTTGGGGGCATCATAAGCATTGTAAGACTCTTTTTGATACACTGCAGTAACATCTTTTGTGCCCATTACATCACTTCTTGTTCTTGCAGTCTCTGTAATCCTAGTGTTGGTAATTCTTGTAACATCATATTTAATGAAACTGGGGGCTTAAAGCTATGCAGGTTCGCCACTTTATTAGGACAGT
>BMK_Unigene_056370
CAATAATCGGGTCCTAGACGACCCATGAGCCATCAAAATGAGGGCTCTCAACTCCGACAAAGTAATGAAGAAAGTAACATTACAGCCATTGTTGGGCCCCTCCAGTAAAAATCCTGGGCCCCCAACTGGGCCCTGCTGCTGACTGAATAGGCATACCATTTGAGGTTGTGCCATTGTTAATGAAGAGAGAAAAAAATATTAAAGCAAAAGCTCATGCTTTTTAAAGCAAGTCTCTCCCAACAATTTCCAAGCTAGCACTTGATCCTGGTTCCCTTTCCCTTCTTCTTTACTCTTTGTTTTCTTGCAATCTCTCGTCTTCTTCCTACAATTTTCATATCATACTCTCAAAACCTGAAGAATGTCGATAGGAATACAACTTGACTACAATTCTGACACAGAAGACCGCTACACTGTCAAACTACACCGTCACTCAATCCTCACTACCGTTACCGCCGCCGGCATCGTCGTCCACCAATGGATCTCTGATATCTACCGTATCTATCGCGGCCATCTCCACCACCTCATTGTCGGCCTCAAAGTTGGTCTCGATATTGAGTGGCGGCCTCCTTGCGACAGCCCCGTCGCAACGCTGCAGCTCTGCGTCGGCCACCGCTGCCTCATATTCCAACTCATCCACGCCAATGGCATCCCAGAATCGCTAGTGAAGTTTCTAGGTGAACCAGACTTCACATTCGTCGGAGTTGGCATAGAAGAGGATGTCAAAAAACTTGAGAATCACCATCAGCTGTATCTTAGCCGGACGTCTGATCTCCGGCCTCTCGCGGCCAAGGAGTTGGGTGTGACTGTGAGTGAGTTGAAGAAGGCGTCGCTGACGGGGCTGGCGACAGTTGTTCTTGGGATCGAAGTGAATAAGCCCAAACGTATTACAATCGGCCCATGGGACATGAAGTTACTCGTTTTGGACCAGGTGCTGTACGCATGCAGCGATGCTTTTCTTTCATTCGAGATTGGAAGGAAGCTTATTAATGGAAATAGACGATTTTCAGTTATATGGGCTGTTCTTTTTTTTCTTTCTTTAGGTCTTTTGTTGTGGCTTTGGGATCATATTGGCAAAAATGGTGCCCAATCTCTTCTCTAATTCTGGTTCTTGTTTAAAGATTAAGAGGACAGTGGAGTGCTTTAGCTGGGTATTGTGATTTTTTTTTTTTTTTTTT
>BMK_Unigene_056371
GGCCATTCTCTACCCGCTGAATCGAATCGGAGACGCTTAAAACCCTCTCCCGCACTCGGATAAACCCTAGTAAGTTCTCTTCTCCAAAACCCTAGCCATGTATTCCCTCACCATCTTCTCCCCTTCTCCTCTCCAAAATTCCTCTCTTTCCTCCAAAACCCTAACCCTAGGGTTTCGTCCCCAGTCCCACATTCTTCGTTGTCCCCAACGAAACCCTAGAATCCCAATCTCCTGCTCCATCTCACAAGTTCACAGCTACGGGACCGTCGATTACGAGAAGCGTCCGATCCTTAAATGGAGCCATCTCTACCGCAGGATCTCGATGATGGAAAACCCTAACCTTGGTTCTGCTACTATTCTGGAGCAGTGGGAAGAGGAGGGTAGAAAGCTCACAAAATGGGACCTTTGCCGCGTCGTGAAGGAATTGCGCAAATACCGTCGTTTCAAGCCAGCTCTTGAGATATATGAATGGATGAGCAGTCAAGGAGAGAGATTCAGACTGAACACCAGTGACACTGCAATCCAGTTAGATCTGATCTCTAAAGTTCATGGTGTTTCAAGTGCTGAAGAATACTTTTCAATGATTCCTGATGCCTCGAAGGACAAGCGCACCCACGGTGCTCTTCTAAATGCGTATGCGCAAGCAACAATGAAGGAGAAGGCAGAGGATCTTATGGACAGGATGACAAAAGGTGGTTTTGCCAAAGAAACACTTCCTTACAATGTGATGATGACTCTCTATATGAACCTCAGCGAATATGAAAGGGTAATTCTGATGATCAATGCAATGAGGGAAAGTAACGTGCCCTTGGATATATATTCCTACAATATCTGGATTACAACTTGCGCAGCAATGGAAGATACGGAGGAGATGGAACGCGTGGTCGATGAGATGAGACGGGACAGTGGCATCAATGCCAACTGGACCACATATAGTACACTTGCAAGCATGTACATCAAACTTGGCCACTTTGAGAAGGCTGAAAATTGCTTGAAGGATGTCGAGCTTAGAATTACAGGGCGGGATCGAGAACCTTTCAATTACCTGATCAGTCTTTATAGTAGCATAGGTAAGAAGGAAGATGTTTTTCGGATATGGAACTACTACAAATCAAGCTTCCCTAGCATCCAAAACATAGGATATAAATCGATATTATCTTCTTTGGTCAGGCTAGGAGATATCATGGGAGCGGAAGAAATATACAGAGAATGGATGTCCTGTAAGTCAGGCTGGGATCCTAGAATCAGTAATATTCTCATGGGTTGGTACATTAAAGAAGGTTTGATAACGAAGGCAGAGAACTTTCTTGATCAAATGCATGAAGCAGGATTGAAACCAAACGCCAACACGTGGGAGCTCTTAGCAGAAGGACATATCAAGGAGAAGCAGGTCTCCAAGGCGGTGTCCTGTATAAAGGAAGCTGCATTGGTTGAGAGGGAACTGATCTGGCAACCGAAACCCACGATCGTCGCTGCATTGCTCTCTCTCTGCAAGGAGCAAGCTGACACTGCGAGTTTAGAGGTGTTGATGAAGGTCTTGAGAAGGGCCGGTTGCCTTGAGATGGAGGAATACAAGACATTGATTAGAACAAATTTGAAAACTGGTAGGGCTGTTGATGCCTAGGACTTGGATATGGAAGAGGATGAGATTGGTGTGACTGACGAAACTGAAGTTCTTCTCAGCGGACACCGTGGTAGTGACCTGTGATGTATTCTTTGGCTGCCTTAAGTACTGATGGATGGAACCATCCATGTGGGACATAGATGCCCACTCTTTCTTAAAGATTTCTTGTCTCTTTCATTGGTTTTGGAATTGTATACTGATGCAGACCCAAAGCCGTTTTAAGTCCTACCTATGGGGTCCAACAGCCATAGGGAATGCTGAGTCTGACCATCTATCAAGGCCAATTTGCACTAGTTTCAAATTTTATTTCCTTATAACTTTTGAAGCTGGCAGGTTTTTATGTAAAGTAGGATGAAGGTCTTACTTCGAAAAGAAAATATAGTATAAACACAATAAGAGGGGATGTCTGGCCGTGGTTTAAGTTTTATTCATTCAATCAATTATATATTCAGACTACTTGAGTTATTTGCTGTGGAGATTTGGAAGAGCTGAACAGATTCTTTGATTCATCACATGTTTGTGTTTGAGTTGTTTCCTTTCTTTTATTCCTCTTTATTATGTGGATTGGAAAGGAGTTGATATTTTGCTTAGATTGTTATTGCATCCCTTTTATAGATTGGG
>BMK_Unigene_056372
TGTATGTAAAAATTTCAGCTTTTTGTTTGGGGGTATGTGTAATGTAAATATGAGATAAGAGTTTGAATGATGCAGGCTTGCTGAGTATATGTAAATATGCGATAAGCAATTGTTCTCTAACCAATCATCTTACCTATAGCTTGAAGCAGAAATTCCTTCGACTCCTCTGCACTAAGTAATCAAGATGTCTTTTTTTTTTTCCTTCATCCCAATCTCCACCCCCTACCTTTTTTTTTGTTTTTTTGGATGGTTTGAATCTGATTGAGTTGTTGTGACAGTTTTTTGAAGTTGTATGATCGAGAAGGAATCGAATCTTTTGGGCTTGATGAAGCTGCTGTCCGATTAGGTTCTCATTTGGATGTCTAATCTGTCTTCACTTCACATCATTTTATAAATTTTTTTTTTTTATTTTGAGTTTTTGAGTTTTGGATTACTGCTGATTTTTTTCAGGTGTTTAGCGGAGACGGATCTGTGATATTGTGAATGTACTCAAAAGCGTTGGGGTATGATCATTTCCGTATATTTTGATCATTTGTTTTGTTGGTTCTTTTTTTTCGCCTCTCTTTATAAGGCGGCTTTGATTGTTTCAGGTGCTTTCGAGGAAGGCGAAGAATCGGTATTCTTGGAAAGGTATTGATTGTATTCCGCAGGCTTTGGAAGAACTGAAGAAAGAGGCATTGAGAGAGAACTATGAAAATCTTCCTGTAACTTCAGACGACTGCCAAGGGGACTCAATTGAGAATTGTGAAGATGATAAGCCATCGGATTTGAGTGGTGGGGAAACAAGCCAAGAAAACTCAACCCTTGGGTCTGTTCCCAGTGGGGATTCTTCATTCTACAGCCTTTCTTCCAAGGGCAAGACAGACCACAGAAGAGAAAAATCACTGGGTCTCCTTACTCGGAATTTCGTCAAGCTCTTCCTCACCACAAATGCTGATACAGTCTCACTTGATGAAGCTGCAATGCTGTTGCTTTGTGATCCTGGCTCAACAATGATGAGAAATAATTCTGCAGCAAAAGTTCGACGATTGTATGACATTGCAAATGTTTTATCCTCCATGAACCTTATAGAGAAGACCCATCAAAATGAGACAAAAAAACCAGCATTTAGATGGTTGGGGTTTAATGGGAAACCTGATAATGATGCTACAGTTTCCCCCAAGTCTTCCAATTTTGAGCAGTCCAAGAAAAGGGAATTTGGATCAGATATAACGAACCTGGAATTTGCAAAGAGGAGCAGGCTGATTTCCTTGGTTGATGATAAGCCAATCAAAGTGCAGATGAAGCATGAGGATCCATCATCCCAGAGGCACTTAAATCAAATGCTGGAGCATCAGCATCAGCACCAGCAGCAACAACAGCAGGCTAACTCCAAGGGCTATGTTTTTGGCCCTTTCCAGCCAGTTTTGCAGGATACTGAGAAGAAAAGCTTGAGAAGTGCCCGGGATGTGGAGGCCTTTGCCTCTTCATATCACCCTCAGTATCACAATCAAGCATTGAGTGACCTGTTTTCCCACTACATGGAAGCATGGAAGTCTTGGTACATGGAAGTGACTCAAGCGAACAATCTTAAACCTGAAAGAAAGGCCATCCACTGACAACACCCCCCTTCTCTCTCTCTGCAATCTGCATGGACCTGTCTTCTTTTCTTGTCAACAACCAGGAAATTTGGCATTTGGTGCTATTGTATGCTCTCAATACGTTAGCCAGATTCCCACCTTAAAACTCTCTTTGTAAAAATATTTTTTTCTTTAATTTTCTAATAATGTTTGACATGGATTTTTCACATTTCAAATGAAAATAAGGATTCCTTTTCCGTAATTAATACCCAATACTGCTGTGCAGTTTTGATGTTTATGACTTTGAATTGTTGTTTAAGCAGATTCAATCAGTGCTTAGAATATGAATGGTTGTTTAAGCAGGTTCAATCAGTGCTTAG
>BMK_Unigene_056373
AGAGAGAGAGAGAGAGAGAGAATTGCTTTGAGCATGTTGTTAAAATGTATTTACCATACTCTTCAGTCCCTGTGTATTCATGCATTGGTGTGTTTGATATCCTGTATGCTTTTCCCTAAAATGTGCTTTGTAGAAAGTAATGGTAGCAGTTTTATATTTGTTTTCCCATTGTGTGCTTTCTAATTCTAACAATCATTTGTAGAAAGTAATGCTAGCAGTTTTATATTTGTTTTCCCATTGTGTGCTTTCTAATTCTAACAATCA
>BMK_Unigene_056374
TGCTGCTGCTGCTGTTGCTGTTGCTGCTGCTGCTGCTGCTGCCTCTGCTGGATCTGCTGATCTTGGTGCGAGCTCTGCTGCACTATAGAGGAACCATCCATGACAGAAGACCCCGAAATGCTGATGTTATTATTCGACGAAAACGACATGGGCGACGCCGGCAGCCGCAAGTAAGACTCTGTATTGACACTAGCACTCCTCTGCAAATGAGGACCACCCGAAAGAGCCGAGTTCGCGTCTGTGACCAAAGAGCTTGCGCTACCACTGGCTCCGGAGTTTGCAGCACTGCCCAACGCCCGGTTCATGTCCCCAGAACCAGACCCTAGACTCGAATGGCCCGTTCGAGAAATGAAACTGCTCGAATTCCCAAACGACGAGTTCATTTGGGCGTTCTCCGGCGCCTGCGCCTGCCCATCTTCTTCGGTAAAGAAACCAGAAGCCAAAGAAGAAGATCGCGAGGGGCGACCAGTCCCCCGAGATGATGCCACAGAGTATCCCACAGGGTTTTGAGGGTTAGAATCCAAGTATATCTCCAACGCCAGCCCTAAAACCCTAAACCACCAACAGACAACAGGATTCTAACAAAAGCCCCCAAAATACAACATGCCTGATCAACAACCGATACAAAGATCTCCAATACCTAATGCCCTTCCCAATCTTCAAAGAAAAACAGGCAGCAATCCAATCCACGAGCTCTGGACACTGCAATTCCACTTCGGGAGTCTACGAATGATTGGAGTTTGGGAGGACTTTGAAACCGCGTACACGCGAAACGTGAAATCGTTCCAGGAACTCTAATAAAAGAAAGGAGGAGGAGGAGGAGGCGTTTTTTTGTTCATA
>BMK_Unigene_056375
GCTAAGCCGGTGACGACGACGATGTCGAAGTGGACCCCGCCTGCAACGTCACTGCTGCTGTTCGGTGGAACGGAGAAGATGGTACGATGCGTAGACGACGACTATGCCGGTGCTATGAGGCTGCCGGAAAGTTGAAGGGTGATCTGCTGGGAGGCGAAGCCAGGTACGCACCGCTTTGTTTATGCTGTCGTCTTCTCTTTCTTCGCCCCCTTTTTTCTTTCTTTTTTTTTTGTTTCTGATGCGGGTGGATTTCGACGAGGCCTGAGGGAAGAGGGGAATGGGATTCGGGATGGAGGTTCTGGGTCTCGGTAGATGGCCGGACGTTGGGTTTGGGTGGCTGGCGGTGTGGGATTTGTACGCTGGGGATGGATTTGGGTTTTATGTATGGTGCAGGCCTTGGAAGGGGTCGGTTGTGATGGGATAGATGTCTGGGGTTTTGTGTGATTTAGGGTTAGGTTTGGGGATTTTGTTTGTGGTTAGGGAATTAGGGTTTTGGGATTTTTTTTTTTATGGTGACGGGAT
>BMK_Unigene_056376
GCGGGACTGACTGAAATAAAAAGGCCTCTTCGACTTGCATTCTTTGTCCGTTTCCTGTGTATTTGCTTCGATTTGGAGGAGGTTGCTGCGGAATTCATAATCGAAGAGCGAAAATGGTGCGTGAAAATGCTTCCACTTTCGTTACTGAAGACTGCACAAGGGCATCCCATGTTGGTGGAGCTGAAGAATGGAGAGACATATAATGGACACTTGGTGAATTGTGATACCTGGATGAACATTCATCTGAGAGAAGTCATCTGTACTTCTAAAGATGGAGACAGGTTTTGGAGAACGCCTGAATGTTACATCCGGGGAAATACAATTAAGTATCTTCGAGTTCCTGATGAGGTGATTGACAAAGTGCAGGAAGAAACCAAGAGTCGCGCAGATAGGAAGCCACCTGGTGTTGGCCGTGGAAGGGGAAGAGGTAGAGAGGAGATTGGTGGCAGGCCTTTTAAAGGCATTGGGCGTGGCCAAGAGGATGGTAGCAAAGGCATGGGCGGTAGCAGGGGCAGGGGTGGTTCTGGGAGTAAAGGTGGTGGCAGTAGAGGTGGAGGGCGTGGACGTGGCTGATGCAAGTTTGGGAAGCAGAATGGTCTGGATATTTCCCACCTGAAATATGCATCCCAGAATTCTGTATAAAGGCGTTGCCATTATCTGTCCCAATTGAATGATGTGTTTGTACAAGTGGTGGTGAAGTTGGAAATATTTAGTCAACAATCAAGCTCTTTATACCTTGTTAATTTATCTGCTAATCCACTATCTTCCAAGAAAGCACTGTTGGGGGAACTCTGTAGCCTAAAGAAGATTGTATGCTGCAAGTAAATAATGCTAAATCATAACTCTGGCGAGCAACCTCCTCTCTTATTGTTCTCATTCAAGTCCTGTTTGCATACTTGATATTAAATTCCTAAATAGTGGGAGCAGAGGGGTTTTATGATGAAGTACTGTTATAGAGGTGAGGAGTGAAGGGTCTAAGTTGGAAAGCTAGAGAGCATCAAAACCCTAGGATCGGATTTATTGGGGTGGTGGGTGATTTGATCATTACCCATTAAAGGAACATGATTCTTTGATGGCTTCTTGTGGATCTTCACCTTTAATCCTTCACACTTAGCTCCTTTGACAAAATGACATTGTTTAGGAATCCTAAGAATTTAGCATAGATTACAAATTTGCCTACATCATATTGAAATCTTGAGAATTCATGCAAAGTGGTTATAAGCAAAGAGTATTAAGAGGTGGGAAGCTAAGGACATAAGGTGGACATGCAGATGGGACCCTCACTTTCCTATGATTTGATTACTAGAGTGATGACTGGATCATAGGATGATGTAACCTATAAACACAAGACTTATTTGAGCCCATGTCACACCAAGTGACCCATGCATTGGCCAATGGATGGCATTAAATTTATTTTCATTTTTTTTATGGTAGCCAAATTTCATGCGTCAAACTATATTGGAAGACATGAAATTGAATATATTTGATAATTTATTCCATCAGCTTTCTATCAAACCCAAATTTGCACATTTCCAACTCATATTGAGAAAGTTTTTTTCCAATTTTCTAGTAGGTATGCTTTAGTTTATTCCTTTTCTTTCTTCTTTTTTCCCTTTCACTTACTAAAGAGCGCCAAAACAATTCGAAAGAGAGATTAGAATAAGGTTTTCTCTTGGAGATTGTTGCAACTGTGGAGTTTCACCGACTCATATCACGAAAGGTTAGGGTCTTTGCACCTTTACTTTGTGCAATTGCACTTTATGCTCATCTTGCAGCTACTAGGCTGTAAGTTAAAGAATACACACACGGTTTTTTAACAACCAAACTGATCATCATAGTTGGGACAAGACTTTGATG
>BMK_Unigene_056377
ACTTGATACTTGTTTGGTTCAGCGACACTAGTGTGCTGTAATGGTACAGTTGCTTTCCCTCAAACAACTAAGGATTATCTTGATCTGATGCACTCAAAGCAGCAGCAACTCACTCCCTTCTGCTCACACCTGACACCTGCATTCCTCCAAACACATGGTGCTCTCAAAATTCTCAACTACAACAGAGACTGCACCATCGCACATACTCAGGAAATGCATAGACCTATTGCAGAAATGCACCTCTTACCCCAAATTGAAGCAGATCCATGCACTCTCAATCAGGCATGGCGTCCCCCTCTCTCACCCACTCCTGGCCAAGGACCTCATCTTTTCCATAGTCTCCCTCTCTGGCCCCATGTCCCATGCCCTCCACATATTCCACCAAATCCCACAGCCTGGCATCTTCACCTGGAACACCCTCATTAGAGGCTTTGCTGAGAGCTCAACCCCACTTCCAGCCCTCCACATTTACCACCAAATGCACATGTCCTCCACCCCAGCTGACACCCACACCTACCCTTTCCTCCTCAAGGCCATTTCAAAGCTGCTGGATCTCAAGGAAGGTGAAAAGATCCATTCCACTGTCCTCAAGACTGGGTTCATGCCCTTGGTCTTTGTTCAGAACGCACTCGTCCACATGTATGCTGTGTGCGGGCCGTTTGAGAATGCGTATAAGGTGTTCGAGGAAATGCCGCTCAGAGACCTTGTGAGTTGGAACTCTGTGATAAATGGGTTTGCCATCAATGGCCGGCCCAACGAGGCACTGACCCTTTTTAGGGAGATGGGTTTAGAGGGTGTGGAGCCAGATGGGTTCACCATGGTTAGCATGTTGAATGCATGTGCTGAGCTTGGCGCCTTGGCTTTGGGTAGGAGAGTGCATGTCTACCTCTTGAAGGTGGGGTTGAGTGGGGAGCTGCATGCGGGGAATGCACTTGTGGACATGTATGCCAAGTGTGGGGGCATTTGGGAGGCACATAGGGTGTTTGATGAGATGAAGGATAGGAGTGTAGTGTCTTGGACTAGTTTGATTGTGGGCTTGGCTCTAAATGGGTTTGGCAAGGAGGCACTTGAGGTTTTTGGTGAGCTGGAAAAGGCAGGGTTGGCGCCCAGTGAGATTACTTTTGTGGGTGTGTTGTATGCTTGCAGCCACTGTGGAATGGTGGATAAAGGGTTGGAGTACTTAAAGAGGATGAGTGAGCATGGGATAGTGCCTAGAATAGAGCACTATGGGTGCATTGTTGATTTGCTAGGTAGAGCTGGATTGGTTGAAGAGGCTCATGCATTTATTATGAAAATGCCAATGGAGCCTAATGCTGTGGTGTGGAGGACATTACTAGGCGCATGCACAGTGCATAAGAATTTAGCATTAGGGGAGGTTGCGCAGGCCAAACTTGCACAGTTAGACCCCGGGCACGACGGGGACTATGTGCTCCTCTCAAATCTCTATGCATCTCAAGGTAGGTGGTCCGATGTGCATAGGATTAGGAAGAGTATGCTGAAGGAAGGAGTGAGGAAGAATCCAGGTCATAGCCTGGTTGAGTTGGGTAACTCTGTGCATGAGTTCGTTATGGGAGATCGCTCTCACCCGCAAAGTGATGGGATATATGAGATGCTAGAAGAGATCACTAGGTTACTGAAGTTGGAGGGATATGTGCCCGGCACGACGAATGTTCTTGCTGACATAGAAGAGGAGGGAGATCGCTCTCACCCGCAAAGTGATGGGATATATGAGATGCTAGAAGAGATCACTAGGTTACTGAAGTTGGAGGGATATGTGCCCGGCACGACGAATGTTCTTGCTGACATAGAAGAGGAGGAAAAGGAAAATGCACTTTG
>BMK_Unigene_056378
GAGAGAGAGAGAGAGAGCAATGTAAGAGATGATTGCTCTTACAGTTTAAGGACTGTTTGGAAATTCCTAACTATTTGATTCAATTTAAAAGTCATATTGGTGAATTGTTGTATGGTAAAAAGTAGTATTAGTGAACTTGTCATATAGTAAAAGTGTATTAAGGGCAAACTCGAAAGGAAAAAAAAAAAAAACCAGTTTGATTGCTTTAGGCATTGATGTCTTCTTGAAAAAGTTGCCCTTTTGTAACATTTTGCAAAAGAAGCACAAGGTCATAAAGTTGGAGATCCATACAAACTTTTCCAAACAAGTCCAAAGCTATGATACCCAGATACGACATTATACCTATGATACCCATATCGATACGGTCCATTATGGATCCGGTATACAAAAGATATAGCTAGCATACAGCTTTCTTGCATTTTATGGAAAAAAAGGTGAAATTCATCCGTAGTTGGACGAGGCCGCGAATTTCGTCCCAAATCTCTAGATTGCCTTCATCTGATTTTGTTATAACTTAAAAAGGAAAAAAAACCCTAACCCTTCTCCCCTTTTTGTGTGACCAAGAGAAAGAAAAAAAGAGGTCGACCAGTGACCGGTGTTCAACTGCTCACCCAAGGCTCCCCACCCCACTATAACTTATAAGTTGGGCTTAACTTGAGATTTGTGGATCAACAACGAGCCCACCTATTAAAAATTTAAC
>BMK_Unigene_056379
AATGTATAATTATAAAGAAGAAGAAGAGAGAGAGAGTGCGAGCGAGAAAGACTAGAGTTTCGTTCGAATTCAAAGCAAGGAGACTTTGGAAAATGGAGAGACGATGACGTCTTCATGGGATTGATTGGATGCTTCCATTTTGCTGAGCGAAGCTTTGAATGGTGGTATGGACCTTGAATGGAGGATGGAAAGGGAATAAGG
>BMK_Unigene_056380
TCTTTTTTTTTGTGCTTGGATGTCAATTATTATCATAAATACTAGATATGATATTAAACCTATTTAATTATGTTTGGAATGATATAGTAGTAAAGATTGTGTAATATGCTAATTCATGAACGAAAAGGCTTTATATTGAGTTAGATTCGATGTTACTCACTTATTTTTCCCTAGATCTAGTATTTTAAAGTGTAGATCTAAATTTTTTTATTTCCAAAATTTGGGGCTTTTCTTGAAATCAATTACATTTTTTCACATTAGTGTTCAAATGCATTGATAATGTGTTAGTTTAAAATAGATCTATACTTTTGGAACAAAAAAGTATGAGTTTTTGCCAAAAATTGTGGTTGCATTATGTCAGATTTATGATATTTCATCCTA
>BMK_Unigene_056381
GCCACATTTGAATGGGTGAGTATTCAGATTTAAAGAAGCAGGAAACAAAATGTATTATTTCATGAAAGTAAGGAGGTTTCCGACAAGCAAAGAGAGCACAATCCTGATTCTAGCTCACTCCTCCACACGAGAAATTGAATGCCATGGAGCCCATTCTAGCTTATCTTGCCCCTATTTAGTAAGCTTGTTATGCTTAACAACTCCAGGACTTGTTTCATGGGGCTCCATGCTTCATTCTGTTGGAACTCGGTTTGAGAACCTTCTCTCATAGATTATCTTCACCAAGTCATCACCAGCATTCTGCTCTTTTCCCCTTATTTATTTTATTTATGACACAATAGGGGAAGGGGAAGAGTAAAGACTACTTTTCAAGCCGAAGCTTAAGGATCGAAGATTTAAATTGTCGTGGTCTCACACCAAAGACACATGACCGAGAGAAAAACTCCAGGAAGAAATATTTATTTTTCGATCAACTGATCTCTAAGGAGGGATTACAATCCTTTA
>BMK_Unigene_056382
GGCCCCAGGAGACCTTAGCGCCTTTATGCGCTTCTCGCTTTTAAAAGCACTGCTCCAGAGGAAAGTACCAGACCATATTTGCAGCTATCTTCTTTTACTAGACTCAAATATCATACAAAATAATTAATGCTTAGTTTAATGTGGATAAATGAGATCTTAGACCCCACAGGATACTTCATAAATCTATCAAATTTAATGCACCTCAATACACTGATTAATAGAATGGCATCTCCTATAGTTCAGAATATACATTCACAGTAAAAGAATGAGATCATTATCTTCCTCAGCCTAAATCTGATACTACGTAAGTTTAATGTAACAGTTTAGCACAGCTCTAACAAATTAATTATTTTGTATGAATTCATTGATACACTATAAACACAACTATAATTTATCAATCAAAAGGCATATTAATTTGAGTCATCTCATTTTATTTGGGTGGGAGGTACAGACTCACTTGGACTAATAATTCCAAAGAAGATTTGGATAGTAATTAGAAGTTATTTTGCTAGGCTTTCACAAGATGATTATGTCCAAATGAAGGTATGTGTGTACGAGGTGGTTTATTCAGGTGAGGACCTTCTGCACATAAGATGGTCAGTGTGGCCTGTAGGCCCACCTGGGGCTACGCCAATCATGAAGGAGAGGGGGGATGGAAAGATCTC
>BMK_Unigene_056383
TTGATCGTATTCAATTAGCTTCCCTGCAAATTACCACCATTGATAATCAGTACCATAAAATGACTAAAGCTTAGAACCAATGATTTTAGATGAAAGAGGGCCCTAAAAAAACATATGGACTGAGCAATCAAGGTATAGTTTGATGCTTTATCAACCACAACTGTTATGATTGTCTGATTTTATTTTATGGGCTCCTCCAAATGAACGTGAAAACTGTCTCAATGCAGATTTCAGCCCTATATTCATGCTTGTTCCTAGAAGATGGCCAGCTCAACCTTGTACGTCACACATACCGGAGTATAACCACTTGGGTGGCAGAAGTGCAGAACTCGAATCCTCATGTGCTAGAATTTGAGGAAAGATAAAGAGTAAGGGTCAAACAGAAGAGAAGAAAAAGAAGACAGACTGGAGATCTTCATGATTCAGCACAAAAGTCAATGGAGAAAGAGCCTCAGTGATGCAACATCTTTGTTATTCGTTGCATCCATGAATACATCTAGAAACCAAGATAAAAATATCCCCATGGGAGCACCCATAAGAAGCCCCCTTTTGTGGGCATGTAGGACCCCCAATGATCAAATCCAAAACCTCACACCCACTACAAAAGGAGACCCCCTTTTTGGGGCACGTGGGTCCCCCAATGATCAATCCAAAACCTCACACCCACAACACCCTGGTTGTGTTATGCCCCAGGTTTTGACACTCATATGACTGTATGAATATTACTGTTGGATTGAATCCTGAAAACACTGACGCCTCCTAAAACCATTAAACTTGAGGGCCGCAGATCAAGGGGTTGGGATGATCTAATGGACGTGAGATTTTGGACACATCTGGGTGACATCCAGATCTTTCTATCCCCAGCTTCCCATGAACTAATGTGGCCCTAGGTGAGCCCCACAAGCCTGTGCGCAAATTGCTTAAATGAGCATGTGCACACTTGAATGGGAAACTCATTCCCACTTTTAGATGTTTTGTACCAAGTACCAACTGTGTTAGGTAGGATCATTCTAATAAATAAGAAAAGAAAAGGAAGGAAAGAAAATGACGTTAGGTAGGTTCACTTCACTGCATTCTAATAAGAAAATAGAAATTCTAAATGGGTTGGGTTGGGTTAGGGCAGCGAAAACACACACTTGTCTCGATCTCAACAAAACCACCACCACTACTTTCTGAAATGAGTTTCTCAAACTAGAAACTTAAAGTGTTGGGGAAGATTCCACACGGATGGATAATAGTTTGCGACTTTGCTCCACCATCTTTTTTCCCAGTACTGACCTTATTGGATGAACCATTCTTCAGCATCACCTCTCTGAATGTTTTTGCTCG
>BMK_Unigene_056384
TGTTGGGAAGTCCCACATCGCCTGAGGCTTGAGTTGGGCATGGCTTCATACACATGTTCGGGCCTTCCATATAAGCTTTTGTGTTGGTAGATATGGCTTCTTACATGCTATCTGAGCAGTTTCGATCTCGTCGTAGGAGGCCTGTCTATGAAATTTACTCGACCGCAACTGAGTGCTGAGAAGTCCCACATCCACATCACCTAAGTCCTAAATTGGACATGACTTTATATGCCTGTTTCGGCATTCCATTTCTGTCGTAAGCTTTTGGCGGCGCAGGGATCGTGGGACTGAGAGACACGTAGGATCCATATGGAGAACTCTGTATGGTTTGAGATCTGCATGGGAGGACGGTGTGTTGGTTGGGTTTCAATGCAAGGGATTCTCGAATGATTGGTTTGTTGCAGGTAGTTTTGTGACTGTTAATCAATGGTCTGGAAAGAGGGTGGATAAGGGTGAAGTGCAGGAGAATAGGGATGTTTCACTTTCAGGGCGTGATGTTGAAGACCGCAGCCCAGATGTATGGTGATTTGCCTCTGTGGAGGAAAAACTGGGTGGGCTGGGGAGAAGATAAAACTTATCGTCACTGTTAGAATCCAAGCACAAAGTGGTTACTGGTGTGACATTGTTGCAGGCTCACCCACATTGGGGTTCTTGACAGTGGATTCGCTCAAAATGGGGAGAATTCTATGACACTACAGTGACGAGAAGAGGTACGGGTAAACTCCTGAAAAGTCTATTCAACTTTGTAAATAATATATATGTACAATCTCTTTATTAGTGCTACTGTTTGGGTTGTTTAAAAATATAAGTGAGGGCTTATTTAGCAAATCTTTATCTGTATATAGAATAGATCTCTTT
>BMK_Unigene_056385
GGCTACCATCAGGCAGAGGAAGCTCATTCATGCATGCTATGATTCTCCTTTATTCCATCCAATCCAGCAGAAAGCGTTTTGTGATTCTTAAGTAATAAGGTAAATTAAAGTTCTGTTGACAAATTCATAGTTGAAATCGAAGAAATCCTCAGAGATTTACGTATACGGCACTCGCTTCTGAATCAAAGAACCCCCTATCTGTCTGCTTATCCTATAGCGGGATTTTGGGAGGACCCCACCAGAGGGAGTGACATGAATCCACGTCGACGTTATTGATTTCAGATATGGGAGCACTGTACATAGATAGAAGCAAGCGCCACGAAAGCAACTTAAATCCCTACCTACCCCAGTCCATCCCTTCACCCGGATAATGACCATTTAAGCACCTCTGGAAGCGGACAGAAAGAGATGGCAGAGTCAGCCTCGTCCTTATACTACTTTCCCTGTGTTCTATCACTCACTGATGGCCTGCCCAAGGAAGAAATCACAACCAGGGCTATATTCACCTGTATGTTAGGTAGCCTCCTCACTAAACACAAGTGACGAGCTAGCTTGCATTGAGAATGAGGGCCCTCCGAAGGACTTGTTTTCAGCTCCTTACTAACAGATATGAGTC
>BMK_Unigene_056386
AGAAAGAGTGATTTCAGAGTCCGGTAACAGAGTAAAGATCGAGAAAAAGCACTTCAAGAGGTACTTTTACGAAAAGTCGGGCAAGAGTGCCTAATCGAATCTTTCGAAACACTAGCGAACAAGAAAGACTATGTATACTATTCCAGTATAGGAGGAAAAATGACATACTAAAGAGAAAAGAATGAAAGCGAGTCCATTGTGCTTACGAACGAGTGGAGCGTCTTCAATGCGAGTTGTGCGTGGAGTTTCGCCTAAACAAAATAGTGGCGTTTGTTGTTTTCGAGTTCCCCCTGCCTTCGGAAAGGAGACTCCTAATGGTACCTTAGTTCTCCATAGGCGTCTGAAGGGGGAGTGGAGTTCAGGGATTCTCTTGGGAGAAGCCCGCCAGCTTACTAAGAGGGCGCTATTTAAGGGGCACGCTCGACAGCAAGCATCTGTAGCAGCAGCCTAGCTCAAAGCTCCCCAACCCTGTAATGAAACGAAGGAAGCCCTACTTACCCCTATCTAGTAAAGCTCCTTGCCTCGAGACCATAGGATAGGGCAAGCGGTGCTGCTCCGTATTAGGTAGGGCTAAGTAGGGCTGAGTTTGTTTTGCTCAAGACGGCCATGTTAGTTACGTGGAGGCTATCCCTGCTTCAATCAGCTAGAAAAGCGGAAGAGAAGAAGGATACTTAAATTGAAATAGGTTTCAGAGGTCGAAAAGACTATATGGTGGGTCTATACAGAAGTACGCGAACCGAACGGCTTTCTAACGAGGAAGAGAATGGGAGGGGGACACGGCTAAGTAGGCAGGCTTTTGGGGTGAAGGGACAATAAGGTCTTAGGGCATTTGGTAATGCGCCAACACGGATCCTTTTTTTCTTGTGTTTGCTAACTAGGTATAGAACGCGACGAGTGCACAGCACAATAAGGCATTAGTGCGAGAC
>BMK_Unigene_056387
TGAGTCACGAGATCAAGAATTCTGACTTCATGATCGGTAAGACCATCAAAGTCAAAGTAATTCCTACTATTCAGAACTCCAACCTCCTTCCCTTCTGCTTTCTCATCATAATCCGGGAAAGATTCCGCCTGAACAGCTACCACTTCCCGCTCTGTCTCTTCTTTCTTCTCAATAGCATATTCTTTTTTCTCTTGGAGGGGAAGGAATAAAAACCATGCACTCATCTGACCCAATTACCTCCTGAGTTCTTATCTTCTTCTCGTTGCCTAGAGTGAGTCTGCTAACTATAACTGACATCATCAAACTCAAATAAAAGAAAACGAGCGAGATAATGTTACAGTTATTGTGTGATCCTCACCTTTGATTCGAAAGACA
>BMK_Unigene_056388
[truncated: 14,940,996 more chars]
