# Supplementary material for: Transcriptome Analysis of Litsea cubeba Floral Buds Reveals the Role of Hormones and Transcription Factors in the Differentiation Process
Source: G3 (Bethesda). 2018 Feb 27;8(4):1103–14. doi: 10.1534/g3.117.300481 (PMC5873901; doi:10.1534/g3.117.300481)
Supplement: Supplementary file 8 [file 1103FileS8.txt]

>BMK_Unigene_071230
AGAGAGAGAGAGAGAGAGATTATCAAAGCTCAGGTAGGATAGCGCCATTATGGGCTATGAGTCATGATCATACACAGCTGCTTGGATCGAAATTTTGGAAGCAGATGAAGGTACAGAGGCAGCAAAAGGCTTGAAATTGGTTGAGAGATGGACATGGTGAAGGGAGAAGTGTGCTAGTAAGCATCAGTGAAATGGCTGTCTTGAGAGAGAGAGGCTTT
>BMK_Unigene_071231
AAGAAAGATATTGGTAGAATTGCCTGCCAAAAAAAAAAAAAAGATTATTTGTAGATATCAACTACTAAAGCTTTGATCCATATCTTGAAGAGGCATTTCTCTTGTTTCATTTGGAGTGGTGGAATATACAACAGGGAAAAATGAATATAGAGTATAGACCACTTCAGTATTCAAAATCATCCAAGGATAATCAGAGAGAGGAAAACCAGGTTTACATGGTGTGCCACACAGTAGATGGGACACAGTCGAAAATACAAGATGGAATACCTTGCCACCCCCAACAGGTAGTTTTACACAATAGAATTAATAGGGATAGTCAAACATAATCATAGCCGACTTCTATCTTGAAATCTCTCTTTTTTTTCGTAATCTAAGCCCCAAGGTACCTACTTGCTTAACTGAAGGATCAGCCGTTCAGTGCAATTTCCTCTTTATAACCGACTTACATAGCAAAAAACATGATTTGGAGAATTAAAATTGATGCAAATGTAACATACACAGGAAAAGAATGCATGCATGAGTCATCATACTCTGCCAAAGTGAGAAACAATGTGTCCAAGATCCAGTACATCGGAAGAGCACACGT
>BMK_Unigene_071232
TCGGGCCTTGAAGAGGTATCATTATCCCAAGGATCATGAGGAATTGCACATAAATAATATTGATGGTGATTATGGTATCAACAATAATAAGACCAATCACAACAACAACAAGAAAATACCGGACATTTGAACCAGAAGAGAAATTGAAAAGCTTGTCGCTGTTTCAACCTACCTGTTCCTCATAGGGGCAGTGAATCCCAAAGCATCTGCAATCATAAACCTGTCAATGGGAAGGCCTGTACCAGCCAATGCAAAAGCTCCCAGAGGGCAAAAGTTCAACCGATCTTTGCAGTTAACAAACCGGCTGTAATCACGTTCAAGCTGCTCAACATATGCGAGGAGGAGATGTTGC
>BMK_Unigene_071233
AAAAAAAAAAAAAAAAAATTTCATTGAGTTGGGAAAAAGAGGTACTTGACTCGGACGAGTTTTGGATCCGAGTCCGAGTCCAGGTGGGGGTTTTCAGGCCTTTTCATTCCACCTATTCATGTCTCACCGGCTCGGTGTCATAACAAATTGAGAGAAACATCTCAGCGTCTTGAAATATTTCCAAATCCCCAACATTTAATGCTCACTGCCCCACTTCCTCTCCAGTCACGTGCTTGACACGAGCATGGGACCACGTGGGAGGAAGGTGTAGGTAATGGGAGGAAACCATATCCCCAGCGGAGAATATGGAAGTCCCAATCAAAGGCCCTCACCAAAGCGATGGAAATGAATGCTGGAGAGGATGTCTTCAAAGTCACAACTGAGTCCAATGTCACGGTATCTTTCAGTTGGGATTTCAA
>BMK_Unigene_071234
CAAATTGGCATAGTAATAAATAGCCAGCTGATGTCAATGCTCGAATGTAGAGCATGAATACACACACAGAGTCGATAAGTGACGACAACAAGACACTGTACGTACACTGTGGAGCAGCACGGATGCTTTCACAAACGATGGACGTGTCGAACAAAATTCATGATGTGCATTTTGACCGTCGAATTGTACCCAGTTACTCAGCACCTCACTGCGGCGAGCAGGAAGTTACAGCCAGGCCAACGCATGAAAATACGCCCAAATGCCATCTGCCCGAACGAGACGCCGTTCCCACCATCGTCGCAATGCAAGTACAGCACACATTTAACCCTTCTTCTTGCTGACACCGACGGTCCTTCCCCTCCTGCCGGTCGTCTTGCTGTGCTGACCACGGACACGCAGGCCCCAGTAGTGACGCAGACCTCTGTGGGCACGGATCTTCTTCAGTCTCTCCAAATCCTCACGCAGCTTGCTGTCCACACCGTTGGCCAAAATCTGGTAGTCCTTGCCATCCACGATATCGCGTTGTCGGTTGAGGAACCATGTCGGGATTTTGTACTGGGTGGGGTTCTGGATAATCGTAACGATACGCTCGAGTTCTTCCGAGGTAAGCTCGCCGGCGCGCTTG
>BMK_Unigene_071235
GTGTGGACCATCCAGAGGAGATCACTAAGGTTGCAAAGGTGAAAGCTCAAGTTTCTGAAGTTAAAGGAGTCATGATGGGAAATATTGAGAAGGTTCTTGACCGTGGTGAGAAGATTGAGCTTCTTGTGGACAAAACGGATAACCTTCGCTCATAGGTCATACGTGAGGACGAGATATCATCAACTAACCATATTGAAGTGCACATAGAAAAGGTCATGGCACTTGAAAACACTCTAGTAACAGTTTATGCTACAGTATCAGGCCAACCAACACACATCCATCTTCGCAAGGAGGGCTCCTGACAAGACAATACAATAGAAGAAACTAAATTGTAATTTTTCGCAAAAGGAATTTGAAAAAAGAGGCAAATGGTTGATTATTTGTAGGTAGACAGTTTCACAGGAACCAGAAATTGGTGAATATGGATTATTGAGCAGTTGAGCTGTTTAATGTAGATTGAATTTTTAATAGTTCTGTATCTTTAATATGAC
>BMK_Unigene_071236
GGACACACCTGATTACCCAGTAATTAGACAGCTAAGGACTCTAATTACATGCTCGCACCTGGCCAATGACCATAAAAGTAGAAGTGAAGGAGAAAGGACGATGGAACACATTCATGTTTCATAAACTTCAATGCTGTTTATCAGCACCATACTGCGCTGCAAGCATTTCATTCGGATCAGTCAGTGTTACAGAACATCATGCACCTCAACTTTTTGTATCTCATTCTGAAATTTTAAGGGAGCTAAATTGATGAGATGCAGATTATGCTTTGTTTGGCTCACTTTCCTGCTGCCACTGAGCACTGGTTATTAGAGTTTTCTTTATTGAAAATGCATGGATCTCCTTCATCTGCTGTGTCAGTGCAGAATTCACCAACCCGATGCCTCTCCAGCAATCCCTTTCCCTCGAATTGTTCTGATACTACAATCTCAATTTCAAAGCTAGCACCGCACCTGAAAAATTAATTTTTCAAACACATAAATGGAGGATGCCGCTACAGAACTCTTAATAAAGGTAGAAGATAAGCACATGTAACTTAGCCAGACCAGATGTGTCGATAACTACCTGAACCAGCAAAATAAAGAACCAGTGAGGACCAGAAAAATAATATATTGAAACACCAAATATTATGAACTGTAGAAATCAGGTATCAGTGTTCTACCTATGAAATCTATTTGAGCCTTTTGCTTGATTTAAAATGC
>BMK_Unigene_071237
AGCGACTGCGGCAACAAAAGGAGGTATGGTTGAACTTTTCTATATGTGAGGTGATCTTGGATCGTTTTGAGCTATTTTCTCTTGCAACCTACCCAGTCTGATGCTGGTGTCTATAGGCTATATCTCAGACCTTCTTTTGACTAGAAGGTCATTGAGTTTGAGTAACTTGGTTGAGACTGACTGAATGCCCAGTTGGACTGATTCAGACCTGTGTCATTCACAAAACTCAACGACCTATCAAGTTGAATCGACTTGCTTATACAAGTGCAAGAAAAAAGGAAGGAAGGAAAGGTTTGGCAACAATGGCTGCTATTGTCACTGAAAAATGGCTGCTATACTAGGCATACTTAACTGCTGTACATGTTGTGTTATTAGGCTTCTATATCTAATTGCTTTGTGTTGTAGGGTCAAGATGGCGTTGACTTAG
>BMK_Unigene_071238
AAAAAAAAAAAAAAAAAACATCCTGCAAAATTCCAAGTACATCTACATCCAAGATTTCATACTTACATCTAACTAAACATCCCTTATGACCGACTACAACAATGAGATAGTAGCCAGCTACACATTACTATGCCCAATTACATCTTCCCATCGCGGCACTCGAGCCCATATCCATTGCGATAGATTGCAACAAAGAAAACAATGTATACCTCTCAAATATTCTTGTTTGCAGGAGCCCTCCTACAGCCAATGTCAATGCGCAGCAGAGCCAGGAGTCCGTAG
>BMK_Unigene_071239
ATGACAAGAAACACCTCGAAGGTAAGATTTTCATATAAGATTCACCTTAATTTTGTCATTCAAACAGATTAGATGTCTCTGTGGGTTTTCAAATTATATTTTTCCAATTTTCCACACAATTCATGAGATTTTTGACAATCTTGGTTTTCAAGAAAACCCACGCTCCATTGTCACTTTTTTGACAGTGGTAAAAGATAAATGTGTGTGATTGAGAAGGTTTAATCAAAGACGTGCTTCTTTCTTTAGTATTTGCATGACTAATTTAGTTGATGACAGCATATGTTCCTCGACTTTTTATCTAAAATATGTTTGTGTCATGTGGCTGTATGATTATACACATGAGGCAGGTGCGGTTGTCAAAGTTACAT
>BMK_Unigene_071240
TTTCTGGTCAGCAAGAGGAGCAATGAAATAGGAAGGTACTGCGCCCTTGCTGAACATGCAGCCTCTTCTTCTAGTTTCTTGTCTTTATCAAGCAGAAAAGTTAGGATCATTAAATTTATTCGAATGATAAATTCATTATATCTCTTTAAAGCATTATTAAAATACTTCTTTTTGAATGATAAATTCATGTCAATGAAATGTCGTTTTCACACATCATGTCTCTCGTCCTTTCATAGTTTGAACTTTGAAGAGAAAATATCTATCTATTTAAAGCATTATTAAACACATCTTTTCGAATGATATGATTCATGTAAAAGAGACGCATTTTTCACCCATGGCTCTCGTCCTTGCATAGTTTGAAGAGAAAAGAGGGCAATTTCATCTAAACAAGCGGAATGGGTAATCCGATGTGATGTACATCTACTACCATAGTCATCCAGGACGCTTGTTTCCGATAGATGTCTTTTTCAGTCATTTAAAAGTCTCTTGTCCTTGTACGGTTTGAATAAAAAAGGGGGCTTTTATGGTAATTAGAATTTAGAGAAATTTACTTGAAAAAAAAAATTAGAAAATCACTAAATATAAAAAGGTCCACTAGTTCACTAATAACCGTTTATGAGGTTTTGCTGAAGTGGTAAAATAAGCGATGACATCGTCTCTTCGCAGAATCTTGAAATACTTGTCCTATTGAAATGAACGGCGACGTCGTCCGTCAGAATCTTGACATACTTGGTTCAAAAAAGGGCAAAAAAAGAAAAAAGTTTGACGAGAATATCATATGAACTAGTAGACCCTTTTTTATTTAGTGACCATCTAATGTCCTTTCTCAGGTAAATTTTTTTAGAATTTAAGCTCTGTACTTAGATTTTAAAAGATTGTATTATAATACTTGAGTTTTTCTTATTCCTAGTTGTAGGATTTTAATTTTGGTACGACGATGCTGAAGCTGAACGCATTCATGTTGAAGACATTGATGTCGAGAATGATGTTGATGATGATCAAAAAATACCATCAACACAAAATGGTGGGACAGTTGACGATGGGAGCCGGACGAGATTGAGACTAGACATGATTTTGGTGATTGCATTTAATTGGTTTTGAATTACAAAAACGTTTTTGTTTGCGCTTTGAACCGTTTGAATGGTAGATTTGATCTGATTTTGTTTGATGTTTGTTTTTAAATAATTGATGCTTAAGTTTTGGATCTTGC
>BMK_Unigene_071241
TTTGGCATTAGTTTAAATTGCATATATTTTATTTATAGTTTCCTTGCTTTGGTATCTTTTTTCTTGAAAGAAAGGAAGAAGAAGAACAGAAGTCGCATTGTACACAAACATGTGGTGGACATACCACTTAATTACCCTCATTTACATTACAAATACTTAAAAAAAGAGAGAGAGAGAGACAGAAGTACTATTAGTTTCTAACAG
>BMK_Unigene_071242
AAACTGTTCCTCCACCTTTTTCCTAAATCAATACAAACAAAAACTTAAGACAAGCAATAACCCCAATTCACAAGAACAGATAATCAAACATAGCAAATCAAGTATAATCTTCAATTCACATTTAGCCAAACACAACCCCATCCAGGGTACTCTTTCCCTTTTATTGTTAGGAGCATCATTCTGAAAGAATGACAAAAATAACAACCAATGAAATGATTGAACATAAACATGGTTTCATATTCAAGTCCATCACATCATTCCTTAAAAACATACAAGAAAACAGTACTCATGAAATGCATCAGAATTCCATATCTCACCATTGAACACATACCTAAATTAACATTATCTTGTTGGCATTATTGTATCCCAATTTAGAAAGGAAAAAAAGATCAGTTACTTGTATTAGCAATTATCAACATTTCCTGTCATTTTCAGGAGAGTAAAAGTACATGAATCTCAATAGAGCAATAACAAAGAGAAAATAAGCACCCAGATTGCAAATACCACATACCTGAACAGCCATAGTTACAGAGA
>BMK_Unigene_071243
GGATTGGCTTATTCCATAAAAAAACGAACTATTGTATATGTACCAAGTATTAAACCACCACATCATTTACATGGGTTGAGATATATGGGTCTACCATAACCGATCCCAATTAACTGGATTATGTAGGTAACGTGGCTGACCCTTACTTGTCCTATTTAAATCGGGCCATGTTTTTGTTCTACTGTGGCCCACCCCAATACATTAGGGCCTGTTTGGGTAACTAAAACAACTTGCTCCTCCACTTT
>BMK_Unigene_071244
GAGAGAGAGAGAGAGAGAAACAGTTCTGGTGAATGGTGATGGGCTGCATGTTTATAAACAGAGCAAGACTTCAATTTTTCTCCTCATTAAAACCATACAACAATAATTTAAGAGTTAAACAGGAATTAGTTATGCAACAATGTCAAGAGTGAGGAAAGCAGGTTGACGATGGTAAAACTGACCCGCCCAGAAAGGTGGTACTCCAC
>BMK_Unigene_071245
GGCAATACTACGATATTTTTTCGCCCTCGCGTATACAAACTGTCGTCGACCCACGAAGCGTACTGCTCCATAGGAAACCTTCTCTACTGTCAGTGAAACTATTGCGAACTTATCGTCCTATCTTCCGCACTCTCTTGACATAATGGCTTCCGAACGTCCTGCTCCCCTCCGCCTCGGCACTGTCGCACCAAACTTCGATGCTGAGACCACAGCTGGTCCCATCAACTTCCACGAGTTCATCGGCGACAAGTGGGTTGTGCTCTTCTCCCACCCGGAAGACTACACTCCGGTCTGCACCACTGAGCTGGGTGCTTTTGCGAAACTCGAACCAGAATTCGCCAAGCGAGGCGTGAAGCTCATTGGTCTGAGCGCAAACACAATCGAGAGCCACGGCGGCTGGATCAAGGACATCGATGAGATCTCTGGCAGCAAACTCAAGTTCCCGATCATCGGCGACAAGGAGAGGAAGGTCGCTCTCCAGTACGATATGATCGACCACCAAGACGCCACCAACGTCGATCAGAAGGGCATTGCCTTCACCATTCGCAGTGTCTTCGTGATTGACCCGAAGAAGACCATCCGCACCATCCTCTCCTACCCAGCATCGACAGGGCGCAACACCGCCGAAGTGCTCCGAATTGTAGACTCGCTCCAGACTGGCGACAAGCACAAGGTCACGACTCCGATCAACTGGGTGCCAGGTGATGACGTGATTGTCCACCCAAGTGTCAAGAGCCCAGAAGCTGAGAAGCTATTTCCGAAGATGCAAGTCGTGAAGCCATACCTACGGTTCACGCCACTGCCAAAGGAGGAAACGAGCGCTGCTGTCTGACTGGACTTTGTCTTCCGGGAGACTTGGCAGTCCGAATGGGGCCGTCGCGTGACCGATGCCGGTTATTAGATACCTCAGAAGAGGCAGGACTCTAGCCGCAAAGCTTGCGAAATGTGGAGAGCTACTTCTAGCGTTTTATGGTAGACGAGAATGTACAGA
>BMK_Unigene_071246
AAGACATCTCGGCCTCTGAACTGGTGAGATTTCTGTCTGTTTGGGTGTTCTTTTTCGGAAAGATTGGAACTTGTTGTCTGGGGTGAATTGAGGTTTAGGGTCTCGGTTTTGTTTGGTTTTCATCTGCGAAAAAGTTGGGTCTTTGCGGTGAGTAGGACTGTAGGATCGAGTTTTTGTTATGAAATCGCTTTGGATTCGGTATCTGAAGAGATCTCGGCCTCTAAACAGGTGAGATTTCTGTTTGTTTAGGTGTTCTTTTTCATAAAGATTGGAACTTGTTCTCTGTTGGGGTTTAGGGTTTCGGTTTGTTTGGTTTTCATCTGCGGTGAGTG
>BMK_Unigene_071247
GAAGAGAGACGCCAAACCCTAAAAGAGAGAAGTTCACCACAACAAGAAGCACTCCAATGGCTACTCTCCAAGGAGAAAACGTTGTTGTTCCTCAGTTGCAGCTTGAGAGGACCCTTTGCATGAAAGGAGGCAAAGGAGAAGCAAGCTATGCCAACAACTCACAAGCTCAGGCGCAACATGCTCGATCGATGCTTCACTTGTTAAAAGGTGCGCTCGATGCCGTCCTACTTCCTTCCCTGGACGCTCCCTTTGCAATCGCCGACTTGGGCTGTTCTTGCGGTGACAACACGCTGTTCATAGTTGATGTGATCATTAAACACCTGAGCAAGAGGTATGAAGCCTTAAGATTGGAATCACCTGAATTCCAGGCCTACTTCTCCGACCTCCCCTCGAACGACTTCAACACCCTCTTCCAGCTTCTACCGCCCTTATCTGTTAAGGGCAGCTTAGAAGAGTGCCTTGCAGGTGATGATGGGTCCCGTTCTTACTATGCGGCAGGAGTCCCTGGCTCCTTCTACCGACGCCTTTTCCCTGCTAAGTCCATCAACGTCTTCCACTCGGCCTTCTCCTTGCATTGGCTTTCTCAGGTGCCAGAAAGTGTAACAGATAAGAAATCAATCGCCTATAACAAAGGAAGGGTCTTTATACATGGAGCTTCTGAAAGTACGGCTGATGCTTATAAGAAGCAGTTCCAGAGGGACCTGGCTACTTTTCTACGGTGTAGATCACAAGAGTTGAAAAGTGGGGGCTCTATGTTCATCGTGTGCTTGGGCAGGACCTCAGTGGGCCCCACCGACCAAGGAGGACCAGGGATCCTCTTTGGGACCCATTTTCAAGATGCTTGGAACGACCTTGTTCAAGAGGGCCTAGTGGATGGTGAAAAGCGCGACAATTTCAACATTCCAGTCTATGCAGCAAGCCTGCAGGATTTCAAAGAGGTAGTCGAGGCTGATGGATCCTTTGTCACCCAGAAGCTAGAGATCTTCCGTGGTGGTAGCCCACTGGTGCTCGACCGGCCAGAGGACGCAGCGGAGGTCGGCCGAGCCCTCTTGAACAGCTGCAGAGCCGTGTGTGGTGTTTTGGTCGACGCCCATCTCGGAGAGAGGCTCAGCGATGAGCTCTTTGCAAGGCTCGAGCGCCGAGCCACAAGCCATGCTAGAGAGCTGGTCGAGCATCTACAGTTCTATCATATAGTAGCCTCACTCTCATTGAGATAGAAGAAAAAAGTGAAACATGGAGAGCTATGTATGAATAATGGTGCCTGGGTTTTTCTTAGTCAGTCAATCCCTTTTGCAGCTAGATGCAATCAGTGACTCTCTGTTTCCATGTTTCTTTGCCTTCATCTACTCCAACACAAGGGACTCTCTTTTCTCTTTTCAGCTTTTGTGCTTATTATCATGTACTGTGTCTAACAAAACCTTTACCGTTCTCTTTTATGAAGTGATGTGAATGTATTTATACATGGATTTGTTTGTTCTTCTTTTATTCTTTGTGTTATCCATAACAAAATACTCTTCTTTC
>BMK_Unigene_071248
ATCAAAGTGAATGTGGAGCTCCAATTTGCTGAGCAGCTTAGCTACATGAATTGTGATGTCTCGTTCGTACAATCAACTGCAAAACGAGACACACCAGATCTAGTTGACAGGGCATACTTCGAAGGAGTTGTCCGTCTTGGTAGGATGGCCCACCGAGATGCAGTACACAGGATCCGTGAATGGCTTCATACCATCCTTACTAGAGACGATGGCGACTACACGGTCGGCTCCCGGATCGCCACCTGTGTAGGTTGATGATGCGATCGGGAACTCCAGGTAGCTCTTGTTGGCCTGGCCCGTCTTGCATTCGGCGATTGCGTCCAGCGCGTCCACAATAGCTTGGGGCTCAGTCTTGAAGTTCTTCGGCCAGTACTTGGTACCAAACGAGGGCTTCTGCTTGTTGGTTTTGTTCATGTTGGTTTTCAAGCCGTCGAAAGCCTGTCCGACCTCATTTGATGTCCACGTGTTCTGGGGGCACTTCACAGCTGTAGGATTGGCCCTCGCAAAGATCTCCACAGCACTATCCTCGTTGATAGAGACAGGCGCAGCAGTCGAGAGCGCCGCGGTCGCGAGGACCAACCAAGCCACCGATGACTTCATGATTACCGAGTGTGCAAGTTTGTGAACGAATGTTTATGGTGAGGGATGGATGG
>BMK_Unigene_071249
AAGTGCTTTCTGGAGAGACCCCTGAATCACTCAAGATGTCAATTGGAGACAACAACGACGACGATAAGAAGACAAAAAGGTGTTGAATTTGGTCGAAATTGACAAAAAGAAAAAAAAAAAGGTAAGTTAGTTGGAGGAAGTTAAACATAAGGAAAATTTGGTTCATGCACGGTAGCATCTATGCAGTTAGTTAAGTCTTCCAAGTCACTACATACAAAGCCCATGGACTGGTGATACAGATTCTTGATCTGCTAGGCCCATCGCAGATGAAAATAAGCCCTAATATTCTAAAATGAGAATATAACCATCCAATATTCAACATTTCTCCAGTCCATCAATGTCTTTCTATTCTAGTTTGCATTTCTTTAGGCCACTGAAGAGTTTAGCTCTTTCAATCTTGAAGATTTCCAGGACATCATCCACCATAAGCCCATTTTATCAACAGTATGGATCATTGCACAACCACCTGCTTGTATGCAACTTGGAACCAAAAAACATAAAGTTCCACACAAAGAAAGCCATGTTGTCACCTCAAATTTTTTTTTCTCCATTT
>BMK_Unigene_071250
CCAGAATCCCTTCATTGCCACTGCTACTGCTGCTGGGCATAGATAGTGACGGCCTTCTGCTCTGAGATGCCATCGATGGGACTACGAAAAGGGTGAGCGAAAGTGAGAATGATGGATGACAGTAACCTAACCATTAAGTATAAAAATTGTCAAACATCCATGAAATCCTAAATTCCATGAATGAGGTGTGAAAGTAAACATCCTTATTTATCTTCATATTTATG
>BMK_Unigene_071251
AAGATGAATGTGGAGTTGGTGAATCCCTCTCGATTATCAATCCAGTTTTGGATAATCCTATAAATGAATATCCAACTATTAAAAAAGAAACTACAAGAACATACAATGTGAGTAAGAAGAACACTGGTCTTTCTAAGATTCCTCTGCCTGGTTCAGCTGCATCATTCTATAGTGGGACTTCAACTCAATTGGAAGTTATCGAAATGTGCGAAAGCATCAAAAGACTAACTGGATATCTTAACGCAAGAAGAACTGATCTCAATGCTGGTATTCCCGGGAGGTTCTTGCATGCGGTGATGGGGCAAGATGCATCAGATGTGGGATCCATTGCCTCAACCATCTTGTATGCCTTCTACTTAGACGAAATGTTGAATGACAGCCGGCTGTGCACAATACCCATTATCAACATGAAGCGGGCAGATCTAAACATGCATGCAGAGCTAAAATGGTTGCTTGATTCATGTCAAATTGACCAATCATCCTTGGTTTTCATCGACGAGATCGATCTTTCATATTATGATCTATTTGGGAGCCTAAAACTAGTGTTGGTGAATGGCCACAAGCTCCCAACCAAGCTAGAGGCACTAAAGGAGGCTTTGGTAGAAATCTTCAACTGTAAACAGGCGAATTCTCTTTATCCTTGGGTTAGCAAGGTTACAATGGAACAGGGCAGCTCATGTTGTACAATTATTGCTGAAAAGTTTGCATTGACTTCACCAGAGATTCTTGGTGGGCAATGCTTCAGTCGACTTCTGCTAGCAGGTATCCTCTCTGATACTGGAAATCTGCAAAATGCTCAATGCACTACTAAAGACAAGTATATGTCAACACTGCTGATTAAAGGAGCCAGTCGATTTGGATGCAATGGTCTTTACCAGATATTGAAATATAAAAAGTTCGACATATCGGAGCTAAAGGTGAACGAAATCCTGCGTAAAGATTACAAAAAGTGGGCAAGACTACCAGGTAAGCCTGATAGCATTGGTTCTAGATTGACAGTATCGCATATCGGGATGAGTTCCATTGGAGTTCCAATCCATCAACTTCTTGCTCATGAGCCTTTTGCTGCAGAAGAGATCCTTCTTTTCCAACGATCGGAGAAACTTCGCCTGCTTATGATTGTATCAGGATATTATGATGCTCAGAAGAACTTTAAGAGGGAGATCCTTGTGTCCGCTGATACTGCAGAGCACATGAGAAATCTGCTACATTTCTTCAATTCTAATTCCTCCACATTACCACTCAGAGTTCTAGATCAACCTGGTCTGAGAGAGGAGCTGAGAGCATTCGAGGTTGATAACAAGATTACATCAAGGAAGACAATAGAAAAACTCCTGGAAGAATTTGGGGGAGCCACAAGAAGAGCATAGAGCAATTCTTGATGAATGAGAACTAAAAGGAATTATCCTCTCATTTTGGTGAAATGACACTTTGTTGCTATGGTCCAAATAAAGTTAGAACTTACCAAATTCCATTATCAGATTTTTGTGAATATTTGTAGTGGATAGTATGATCACGATTGTATGTCTCTTTGGACTTGAATTTGGCTGGCCTTGTGGAATTGCTATTTTTAGATTTGTGGTCAAATTATTATATGGGACATTCTAG
>BMK_Unigene_071252
GGATTGAAAGGGGTTTGAATTCGGCAGAGTCTGCATCGTTTCGGAGAGGCGATTCGGGGAGATCTTGAGATGAAGCTGGGATCTCAGAAGAGGAACATGAATCGATTCCAACTTCCATGATGGGGATAGAAGATTAGAGAGGAGGATTTGGGGGGTTTTCATCTGTGCAAACTGAGGGTAAAGAAACCCTAGATTTGGGAGAAAT
>BMK_Unigene_071253
GAATTAGATGACATGTATTGCATCCAAGCAGAGCAAAATGTGGAATATATGGGGAGAAGACAAATGATTAAATGCGAGCAACATTTGCAGATAAGGATTCCTGTTAAAGTTTGAGGACTACAGCACAATTCTCTTTGATTCACTAGAAGCAATACAAAGTAGTTCTCTACATTTTTCAATACATGTAAAGCCCTCAAACTTAACGAAATTGAGAACACAAATGGAAGGATTGTACTCGGAAATCTCAACCTTAACGTTTTGAATACTGGGGGGCTTTCCGAGCTTTCTTGAGACCAGCTTTCTTCCTCTCAACCACTCGAGAATCTCTAGTAAGAAGGCCTTCCTTTCTCAGAGGTGGTCTGTAGTTCTCACTCACCTTGAGCAAAGCACGTGCAACTCCAAGGGTGATGGCCTGAGCCTGACCAGAGAGACCACCTCCATGAGCTTTAACGAATATATCATAACTGTTTTCCAATCCCAATGTCGTCAATGGGACTTTGAGATATGACAACCATAAAGGATTCCCTTGAAGATATTCCTTGGCATCGCGATAGTTGATGATGACCTTTCCGGTTCCTTCCTGGAGGACCACACGGGCGATGGCGCACTTCCTCCGGCCGGTTCCGATGAGTTTCTGGGCCGCGAATCCGCCGGGAAGCCTCGACTTCACGTACTTCTCGATGCTCATTGTCTCCAGACCGGGCGGAGCAGCGGCGGTAGCGGAGGCGGAGGCGACGATGGAGGGAGGAGGGGCTTTGAAGACGAGGGCATTTTGGGAAGATTTTCTGGGGGCGAGCGTCAGGGTTAGGGTTTTGGGTTTGGAAGAGATTTGAGAAGAGAAGGAGAGAGCAGCGAAGGAAGAAGTAAGAGATGAGAGAGAGATCGCCATCGCCCGTTCGAGATGGAGATGGAGATGAAATGATAATCTTTGGAGGGTTTTTGTCAGACAGGTGGTGGTGAGCCAGGTGAGGTGAGTGACAAGCGAGAGTCCCCCGCCCGC
>BMK_Unigene_071254
AAAAAAAAAACAAAAAAACAACCAACAACCTCCTCAACTATCCGTTGTTTGTCAAATAAGAAAAAAAATCACATTAGAATATTCCATGGTAGATAGACTTGTCCATTTGACCTTTTCAAGTTCCATTGTAGAGTTGTTATACATGTTCATTTCAGCTTTACAAGCAGGCAGCAGTTCAGTTAGGAGGAGAAGAGAAGCACCTAAGCTCGATCTGAATTTGAAATAGTTGTAATAGTGCTTCATGTGGATATGCTGTCGATGCAACTCTCCAACTTTGGGCTGGTGGAGACTAACCCACCACTCCCTGGTCGCTTGCTTGGCCACAGGCGGAACAAGACTGCCACCACTCATGACCTAGTTGAGCAGATGCACT
>BMK_Unigene_071255
GGCAGCCAAGGAGTGCTTCACCACCAACGACCAAGCCCTGGCTGGCCGTCCCAGATACTCTGGAGGGAAGTACTTGGGCTATGAATATGCCTTCTTTGGCTTCGCCCCCTATGGTCCTTACTGGCGCGAAGTGCGTAAGATAGCCACCACTGAGCTGCTTTCCACCCGCCAGCTCGAGCTGCTCAGGCATGTCCGAGCTGCTGAGGTGAACATGTGCATGAAGGAGCTGTACAGTGTATGGGCACGGAATGGGAACCGACCGGTTAAGGTGGACATGAAGCAACAGCTGAAGGACTTGATTTTTAACATTATTGTGATGATGATTGCAGGGAAGC
>BMK_Unigene_071256
GTGTGATTGATGTGAAACTCCATGTGGGTTTTCTTTCCGCTTGCGTTTTCCTTGTTGATGGGTGCTAAAATCCTAAAAAGTATTTTACTTTTTCTTGATGGGTTTTGGGTTTTGTGTACTGAGTCTTCCTTGGTTTTTGGCCTTTCTGGGGTTTTTCTCATAAAAATGTGATCTTGTTTTGTTGTTGAGGAGTTCTAAGGTGTGACTTCTGACGTGGGTTTTGGGTTTTTTCGTTCTGGGTCTTCTCTAATTATTTGAGAATGTGATTGTTCTTAGATCTTTCATGGAATTCTCGTCGTGGAATTTTATAATTTGATGAGTGTTGGTTCTCTTTGATTTCTTATTCTGCTGATGGGGATGGTTGAAAATTGTAAGAAATGCTCGTTTTCAGGCAGAAGCTGCCACGGATGAAGT
>BMK_Unigene_071257
AAAAAAAAGAAAAAAGAAGAAGATGAATACACAAGCATTCATTGGCATGAAACTAAAACTAACAAGATGAGCTTCTTGGATTCAGTGATCAGGGATTTCAAACAAAGTAGTGATTCAGGCTTTTGTAGTGGGCTAAAGGTCACCATGAATGTTTTCTAGGCAATCTTGTGTTTGAGGGGTTTGAGCAAAAACCCATGTCATAGGCCTCTAAAAAGCCCGTAACCTCCACGATCAATTTTATCTTTTTTGTGAAATTTGTGAGATCTGCTGTAGCTCTTGCATCCATATTTCTGCATGTGACTAGAGAGGCAAATAGCAAGGCACAATCTCAAAAAAGTTGGTAGAGATCTATTAGGTATTACCACTGGCTTAGACTAAGAAAGAAGTAGGGCTGTTTATGGCTAATACCTTGTAAATTCTATTTTGTTTGTTTGTTTTATTTTTTATTTTTTATTT
>BMK_Unigene_071258
TGACCTTGACGTTGACATCTAAGGTAGAGAACTCCCAAGGCAATCTTTATTGTTCCTTCTTAGAGTCCTGTTATGCGTGTTAAATTTGTTCATGCTATTATCATTTGAAAAGGGTCTTCATGATTTAAGAGTCCATGTGGCACAGATGCATGAGATGCAAGTTTTTTTTATCCAGTGTACTGTGAGAGTTTGGATCTCCTGAGGCCAATATCACAAAAGCAATCGTGCACCCAGGATTTTTTTGTAGGGGCAGACGATGACCATAATGTTATTTTCTTCATTACTTTGTTGTTTGAGGTAGGCGATGGCTTATTTCTGACGGAGCATGGGCCGTCTGGCCCATAGTCCCTTTTGTGATTTTTCGAGGTTTGCGGGGTGAATGCTCCCAATACCCACTACCTGGGTCCGACCCTGCACAAACGTGCTTTGGCTTCCAAGCAAAATGTGCCACAGCAGAACACATTTACCTTTTTTTTCCGCTTTTTAAAAGATTCCTGCTTTTCTTGCAAAGCGGACTTGGCTGATGTGGTCATTATAATTGGAAACACTTTATTATTATTATTTTTTACTTTTCGGGCTCAGTTTATTTGGATTTGTACTCACGAAAGTTAGACAGGTCCATTCATCAGGTGGGCCACGCATGTTGATACATGTTTGAGCCAACTAATGAATGGTGGGCCACGCATGTTGATGTATGTACTAGTGGTATACTGGTTTCCTACCTGAAGATTCCTCCTTCAATATTGTTGTTGTTGTTGGTTCAGTCAGCATAGTTTGAGTCAGGCTGCCTTCTAGTAATCTTAGCTATTCATCTGATTTGCCTCTGGATGGAAACTGGATGTTCCTGATATCTTCTCTCTGACCCAATTGTCAAGGGAATCAGCACTCTAGACAAATTAGATTGCAATGGGATGATTTCACTAGGATCAATTGATATCAATATATATTAATGTACAATCCTTG
>BMK_Unigene_071259
GATTCAATAGAACGTGATGAAAGGCGGCTTACAGAGCTGGGTCGCAGGACTGTTGAAATTTTTGTCTTAGCACATATCTTCAGTAAACTTGAAGCTGCATACCAGGATGCTGTTGCTCTTAGGAGACAGGAGGAGCTGATTCGCGAGGAAGAGGCTGCAGGGCAAGTCGAAACTGAGCTCAAGGGAAAGCGTGGAGGAGCTGAAAAGGAAAAGCGTGCTAAAAAAAAGCAGTCAAAACAAAAGCGGAGCAGTCGCAAGGGAAAAGATAGGGCAAAGGATGAAAAATTTGGCGTGATTGGGCAAGATATGAACCAAAGAGAGAGCCCTTCTGGTAAAAGAACCATAGGGGACATATCTATGAAGCAGGGGCGGTCTGTCCTTGAGAAACCCATTGCACTGGAGGATATTTCTGATGCGTCTGATTCTGATGATGATGTTGCTGAAACTCTTCAATGTGATTTGGAAGACAGAGATGGCAGCCTTGTCAGTTGGGATACAGAGACATCAGAAATTCATACCTCTATCGAAGTAAGTGGCAGCACAAGCTCCTTGCCTGTACAGAATGGGGTCATAGAGAAGAAGAGTCCATCTATTATGGATGACAGTTCCTCAACATG
>BMK_Unigene_071260
GATATGAAGAAGTGCAATTTATTCAAGAATTTCGGAAATAGGAAGGATAGATGTAAAGAAGTGCAACCTCTTCGAGGTTTTTGCTGATGATGGACTGGAATGGAGAAATAGAATTTATGTAGCTGACTCAACATAGTCAGGAGGCTTTGATGATGATGATGATACAAATTTTTTTTTTTCAATGATAATGTTGAATTTTATACCTCTGGATAGGGTTGTAAATATTCAGCTTAGAATCAGAGCTCTCCATGAATTCAATACAGCACTACATTATCCCATACATTCATAAACCTCTCAACTTCCCAAATGCTTAACTTTCTTTGTTGCCCCGGCATGAGCTCTGCTCAGTCTCTCTCTCCTGCTTATTTCTTTCTCTTTTAGAAAAAAATATTATTTTATTTTTATGTCTCCTCTTCTTCATTGTGATTTTTCACAGCTTGGGTATTTGGTAACTGCCAAATAAAATTTTCACTTACATTTTGTTGTTTTATGCATTCTTGCAGGGAAGGGGAATCTCAGTCAATTG
>BMK_Unigene_071261
GCCGGGGACCCTTTCTAAAAACAAAAAGTTCAAATTTCAAAAACAAAAACATAAAAAAAACCCACCCTGGTCTTCTATCAATCAAGATTCAGGCTGTGTTGGTTATGCATTAGCATCCAAAAGCTGATGTTTACTAACATTTCTTTCCTTTTCATCACCATTTCACAATCTTCCCTTCTCTCCATTATCGCAGGAAGACGCCACCCTGTCAATATCATGGACATTTCCGTCATACAGACCCAAATAAATAGAGCAGACGAAGACGAGGGCCATTAGCGGAAGCGCGTGTTTCGAAATAAATACCTCTTCTTCTGAGGTCCTTTTAACTCCTCCTCCCTCCAAAAATTACACAGAGATCGAATCACAAAACCCCAAAAGCCCAAAGATCCCAAGCTCTGCAGACGAGGCCTTCTTCTTCTTCTTCGTCTTCTTGGATTCCT
>BMK_Unigene_071262
TGCACAAACTATTTCTTTCTTCCTGCTGTTTCCCCTTTCCATCAATTAACATGTTCAATTCACTTCAGAATTCCTCCATCTATAAACTGGAAATAATCACTAATATATTTATCAACAAAAAGTTTCAAACAGAGGACATTCCTATATCTCCTAAAGTTTCCACAATGTAGTAAATATTTATATCCAGTTGAGTATCAACAAAAACAATCACAAACTAAGCTCTATTTCAGAGATGGGACTCTTACTGTGATTAGTTTGGGCTGTTCCCCGAGCCAGCCAGAAAACATGAGCGCCTCGCTCTAGCAAACAAAGGAGCAAGCGTAGGCAACCCCAAGGGAGCAAACTACTACAGCTTGGCTTTCAAGCCTAAACCTCCCCCGCCAAAAAAAAAGGTCCCTCCCTGACCCCACAACAGACAACAGAAAAAAAAAAAGGTATATAACCATCTCAATTTATGTATTGTTGAACGTAGATACAGAGATGAATGTATTTATCCATGTTTGGAGAGCTTCTATAGAATCATCATCGCCCATTGCCAACAATCTCTTGAAGCAGTGGCCCAGCGGAGTTTGTAGGTGAGCTCTCTATATGAGTTACTGTGCTTGCATTTGATGATGAGATCAGTTGGCTGTTAGTGTTTATACTAGTTGAAGCACCAGAAGTACTGTCACTCATGAAGCTGCTCGTATCTCTAAATGGCAGATCAGTTAAGTAACCAGGCCTTGTAGTAACAGTGCTCACTTCTATGTCTCCTAACAGCATTGCTATCACACGTGACATGGGAGGGCGTAGCATTGGTGATGCCTGAATGCACAGAAGAGCCACACCTATCATTCGGGTCGCCTGTCCTTCATTGAACTTGGATAGTGCTGGGTCGACCAGTTCCAATGCACGGTTGTTTTCATACAGATGCCAAGCCCATTCAAGGAGA
>BMK_Unigene_071263
AGGGATGCCCTGGAAAGTGATGCCCCTCTGGAAGAAGTTACACCAGTCCCTGTCGCTTATACCTCGCTGGCAGGTCACCCTAACTAGACGTGATTCTAACAGGCTAGCAGATGCCCTCGCTAAACTGCAACCTCCACAGGAAATCCTCTTCACTGATACATTGCCGATACATATACATGATATTTCTTCACAGGAGCTTTGTATTATGCAGGAGGGGCAGATGTCGAACAGGGGAACTTTGAACCTGGGAGCAGCTCACACAGCGAATGGGTCGCAGGAACAAAGCAATGATGTTTTGTGTAATCAGAATGGGGACAACATTTAACATCGTTTTGAAGGAACCTTTGTTGTCCATTTATTTCACTTGTAATGTTTCTGGGCCCATGAGGCAGTTTTATGTAGCTCAGTTCTGCTTTTAATATAAATCATTTT
>BMK_Unigene_071264
GGTCCACATTTGAAAGGAAAGCTGTGAGACAAACACTGAGTCAGTGCAATCTGATTACACAGGATGAAGAAATTCAATCAGCAAAATATGCTATTTGTATGAACTATGAACCAAATGCGACTTATGGAGAAGTGAACAATGATACTTTACGAACGCTCGTAGGATGGCGTTTGCTCATATTCGATCATATTAGGTTTGTAACTCCCTAAAGTTAATTCAGTTTTACTAGTTTATCAATTTAAATCCGAAAGGAATGCAAGTGACAATGTTTCCATTAAATTCAGGAAGACAATATTTCCAATAAATTCAGGAATTTTCTGAGTTTCAAGATAGTACTTCGTTGGGAGAGTATGGTCCACAGAATTGATAATATCGATAGAAACAATAGCCTGTAAAGGGTACAGAACTTTCAAAATAAGTTATTTGATGATAAAGGGTACAGATTTCTATAATTACAAGTTAAATTCCAGTTTGGGAACCTTAGTGAAACTGATACAATCTCCAAGGTTCTCTGAGATTCAGTAGCCTGTGTTGGCTTGGATCCATCCACATGCACACATGTGCCAGATTTTATTTTAATACATACAAATTATTCATTGCACCTTGACCTGATAAAAAGGAAACAATATAAGGATGTAAAGATCGTGGGATGATCACTACAAGGTTATGGGTTCAACTCAGTTACCTATAAAAAAGAGCAGTAATGGGATAATCATGAACCAAACGCACTTTTAATGATTTATTACCACAAGATAGTTTTTTCTAGCATGGTGGCCACTGCCTCTTGAAAAGAAAACAGGCAATCGGCTTACCACAAAACAAACACATAGTTAAATATTTATTACTAAAAGGCAATTGTACAGCATTGTTGATCACTGGACCTTGAAAAGAAAGGAAACTAGAAGAAGAAAAATGAAGATACTGCAGCATAAAAAATGATTTTAGTTAAAAATTGTTGTCAACCTCATTGGCCACCCCCTCGTCATC
>BMK_Unigene_071265
GCAGCCTGTTGCTTCTTCTCCTTCTTCCTCTCATTCCTCTTCGCAGACCTTGACGTCTTCGCCTTTGCATCCAATACTGGGTCATATCCAGGCGGCACCTCCACACCATTGCATTTCCTCAGCTGGACCCAAAAAAACAAAAACACCCATCCATTGAAAAGAAAAAAAGAAACCCCTCAACAATAATAACGGAAATAACGGGAAAAACGGAATGATGATAACCAACCAGAGCGCCTTTGGATTGGTAGAT
>BMK_Unigene_071266
ATCAATTTGAGGGGGAGTGTAGAGACAACGGGGACCCTCACAAATAAGTGGGCCTCCTCTACATGTGCGAAACACGTGTGACTATTACTAATCACATTTGCAATTGTAAATAGTCAAGCTTTCTATAATTTATTAGATTAGATTTTATTATAATTGTAAATAGGAGATGTAAATCAAGGATTAAATCACAAATCCCCAATTATAAATATACAATCAGTCGACCCTATTGGTGCACAGAATCATTCTATATTTCTCTCTTATTCCATTTTTCATATTCTGATGGTTGTTATTATCATCTTATACAAAAAGGTTTCGGACAACTTAGTAATCCGAAACTGAAAAACTAGTGAACTCTCTTGGAGAAGCCACACATAATATAGTTGAAATTTTAGAGTTACATCTTGACACAATTCCTTGTTCTAAATAATATAAAACCAATGGGTCAATGCAACCAGACCCGTGGCTCACTTGTGAAATTCAAAGAAGTCTAATATTTTGTTTCTTCTTTTATTTCCTTAATGAGTTGTAA
>BMK_Unigene_071267
AAATGCTTTTCTCCATGGCGATCTCCTAGAAACTATTTACATATGTCCTCCACCTGGCTATCCTTGTACTCCTAAGATGGTTTGTCAACAAAAGAAATCTCTTTATGGTCTAAAAAAGGCTCCCCGTGCTTGGTTTGACAAGTTTCGCCAAGCCATCGTTAAAGCCGATTTTCATCAAAGTCAATAGTGATCACTCATTATCATACATCGATCTTCTAAAGTTTGCACCATCTTGCTGCTATATGTAAATGACATCATCATCAGTGGAAATGATGTGCTTGTTATCACTAATCTCAATCAATATCTCATGCAAACCTTTAGGGAGTTAACTTATTTCCTTGGACTGGAAATCACATGCACTCCACTGGGCATCTATGTTCATCAACGTAAGTATGTTGAGGATCTTTTATGAATCAATGGACCATGTGATGGTCGAACTACTCACCCACCAATGGAATTGAATGCCAAATTTGGGAAAAAGGATGGGACTCCTCTTTCTGATGCCACATTATACCGACGCTTGGGTGGAAGTTTGATCTACCTCACCATGACTCGACCCGATACTGCATATGTTGTACAAGTGGTTAGTCAGTTTGTGGGAAATCCTCACAAAAATCACTTGTCTTCTATACATCACCTCCTTAGGTACATCATAGGAATTGTCAACAGAGGATTATTCTACTCATCTTTGTCTCCTCGACATCTTCAAGGATATGCCGATGCAGATTGGGCTGGTTGTCTTGATACTCGTTGTTCTACTATGGGTTGGTGTAAGGTCTTAGGGACTTTTGCCATATCATGGAAATGCAAAAGGCAATCTGCTATTTCCAAATCCTTGGCTGAAGCAAGACACCAGGCTATGTCTTTTGCTTCTAGTGAAATTGTTTGGCTCCATTAACTTCTTCAGGAGTTTGGAGTCTTTTCTAGAGGGCCTACACTGTTGTTCGTAAACAATACAAAAATCCAGATTGCCAGTAATCGAGTGTTACATGAGCGGACAAAATACAAGTTGACTGCCACTTTATTTGTGAAAAGTTCATGTCAAGAATTCTACATCTCCCACATATATTTTATCTCGACTTCAGTTGGCAGATCTCTTTACAAAGGCTATGACAAAATCCCGTCATGACTTTCTCACCTCCAAATTAATGCTCCACTCCAGTACGCATCAATTTGAGGGGGAGTGTA
>BMK_Unigene_071268
GATGTTGGAGAAGCCAAAAACTCTACCAGCATGAGCTTCCATGTTCGGGCTGGTCTTTTTCAGGTGGTAGGGTGTTTCTTTGCATTTTCTTTGTTGATCTGGTTGCTTTTCTCCTTGTACTAAGGGTCGGCAACATTGGTGTGTATTGAAAGGAAGTATTAAGGAGCACTGAGATTTGATGTATTGGATTCGTCACATAACATATTTTAATAGCCGTCTTGGTTTTGTCATGTACTAGTGGAATGTATTGATGGTATTAAGACTTGATGTTTTAG
>BMK_Unigene_071269
AACCTTGCTGTCCTCTACCACAAGGTACTCCAGAGTTTGTACTTGTCAGCAATCTCGTCAATCAGAATGTTTAGCCTAGAAGCAATGTCCTGATTCTATTTGAATATAAATGGAAGCCTCAATGGCAATATTAGTTGGCCTTTGATGTTGCTATTTGAATCACCTTCTTTTATTAGATTCCAGGAAGATGATGTTCAAATTCATCTTCTGGTGTTTTGCTACCTTATATTAATAGAGATTCAACAGTGTTGGAGGTTTTTCTAAAAATAACTTCTTTCGAATATAGATTCTTAAGTCCTGGATCTCTAACGTAATGCATGTTAAAGTTTTCAAAAGAAAAGAAATGTAGACTTGTTTTCGTCTTGCACTATCAAATAAATTTCTACCATCCTGCTTTTCTGTTAATGATTCTGCTCTCATTACTGTGGTTCAGATTCGCAAGGGAATTCATCAG
>BMK_Unigene_071270
TTTTAAGATATCTTGGTCTTTTGTTTCAAGTGTGTCCTAGATTGTCCCCGCCTCTATTATCTTCAAGCTCAATTTTGGTGGCAGTCTAATCGGCAATTTGGGTCAAGCCAAAATTAGGGGGATAATTGGAGATTAGGTTGGCAGCTTGCATTATTTGCTTCTCTTGTCCGGATGTCCATTGCTTTATTAATGAGGTTGAAATGCTTGGTTTGAGGATCGTCTTTGGAGGTGATGTAATTGGGGTTGCTGTTACATCATCGCGGAAGGTGACTCTAATTGTACCATTAACTGGGGATTTAGGCTCTTTTGTAGTGCCATGGTGGTATATGCGGGTGTGGTGAACACGGTGGTAGAGTTGGCTAGAAAGCTGGAGGGTGCAGATGAGTTGGCTAAGGAGGGCGTTCATTAGCAGTCCTTGCACTTTGATGTATTCTCCCCCACGCTGTGATTTGTGGCGCTTTTATGGCCTTGTGGTTTTTTGTTGTCTTTGCTTTTATTTTCTTTATTGTTTTGCTTTGCATTTCTCATTATATGCCTCTTAGTCTTGTAGGGTTTTTTAAGAAAATTTTAGTTACCATTAAAAAACAGAAGATGTCTTGGTCTTTTGTCTATCTCTTCTCCTTTTGTTTCTCTATGTGTATGTGCGTGTTTTCTTTTCTTTTTTTTTAACTGTCTCTGAGGTGTTTCATGGTTACCTTGTTATGTTCTGTTAATATGTTCCTCTGTGATCTATTTCCTTTAAATTTTGGTTTTGAACTCTAGCAATTGCTAACAACTGCTTTACAGGTATCTTTTAAGATCGTGGGTGGA
>BMK_Unigene_071271
GACCCACAGTCAATAGAACCTTTAGGGAAAAAAAGAGAATATTTATAAAAATACCTTTAGGCAAGTGATAAGATTTTTCTTTGTTGTTTGATTGAAAAATGAAACAAAGAGTTTGAGATAACTTTCTAGGAAGGAAACACTACTAGACTGAACACTAACCCATAGACGAAAAAGAACATGAATTCAAGGTCTTGTTACACCCCCCGCTTCCCAACCGTAATAAAGACTTAACATCTAGTCTTTAACTTGCCCTACGGTTATTATAAAGTATAGTGTTATCCCGGGCCGCAATTCCCGAGTTTATGAGGGAATTGAATAAGG
>BMK_Unigene_071272
TTAAAAAGACATAAAAAGACTGGGCATGAGACAAGAGTTAGGACATCTAAAAAGAAAATTTTAAACAAGGAACATAAGTGAATTTTGAAGGAAGAAAATAAATTACTGCCATTGGCACCCCCAGCCTATGAGTTCCCACATCAGCTGATCTCCCAAATTATTTCACTCAATCGTCAATTCTTTCAGGGATAAAAACCACCTTGCTTTGCCCAAATTGCACAAGTTTCCCTCAACATTATACATGTGCATGAAGGTATAGTGCAGAGGCTGGAAATTGTGGCTGGGGTCTACAAAATTTAACTCCCTTCGCTTAAAACTGTTAGGGAACACATTTTTGTGCATATATGATCTTGTAGTCCACATTCCTGCACAAAATGTCTCCTCAACAAAAACGTGTGCTCAAATTATGACGATAAATAGACCGTTTGTATTAGAAAATCGCCCTAGTTTGGAAGGGAAGTTTGTGTGGCCCCAGTTTGCAGGAGTCTTTGTGGACCAAATAAAAAAAACCCAACCGGACTTGATTTTCTTTTATGTTGGAGCAATACGGAATAGGTCAAAACCTATGTTGGGCCCCCACTAATTGAATTTCTGAGCCTTTTTCTGCTACGTTATAAACATGTGACAAAGGAGAGATTTTGGAGAGAATCCGTATGCTGCTGTGACAAAGGAGAGATTTAGAATGAGAGGTCTATTTATATTGTTTTGGAATACAAATATGGTATATGAAGTTATGTTGTATTACAACAAATATTACTGGTTGTCCTAGGATATTAGTGTTCTCGAAGCACATGCCTGCGGAAGACGCGGCATGGGGCCTTTTTG
>BMK_Unigene_071273
TGATCTCCCGTTTAATATGAAATGGGTGCCTAACCATCACCTTAGCAAGTCAAATCTTAGAAAAGGGATGGTCCTATCTAAACCCACACCTTAGACCCTCCACTCCTCACATCTTTTATTCTCATTTTATAAAATCTCCTTCACTCTAGATTCCTAGGAATTCAATACCATGCAGGCAAACATGCTCTAAATGTAATACAGTACCAATTATAGTGTAGTTGTGATTGTGGGGTTTACTTTGTGAGGCTTAACATAAGACTATCACCAACTGTAGTACAACATGGAATTGGAAGGATTCATAATGGATGGGAGGATAAGCACATAGAGACAACTGATCAAATGTCAAACTAAAAGGCTCATGCATATATCATACATGGCAATCATTTCAGATAGAAAGAGACAAGCTTAGAATGACACTAAATTACTTGGAAAAAATTTGATTCAATCATTAAATTTCAATGGATTCGACAACTTAAGGTAAAAGAGTGATATAGGACTTCCTTGCATGACTCTAGTGAATTGTGCTCCAATGGGAAGGAAAAGAGCATCGGATACTAGCTTTTCCTAATATTGTGATTTTTTTGAATATTTTTGTACATTTTTTTCCAAACTAACTTCACTCAATGATGGACTGTAGTGGCTGGAAACCATTGGTACTGCCATGACGCATCGCATGTGACATGTCCAGGTTATCGTGACAGCGATTTAAACAATGTTATTACCAGTATAACAATGTGTTATATTAGATGTAAGTGCATAAAACCTCATCACATAATCCATTGTCGT
>BMK_Unigene_071274
TGCCAATGCCGCCAGTCAATGGAGATCTTTCTGCCGGCTGGGCTTAGGTGATGGCTTGGTAAGTTTGCTGGAAAGGGTGTTGTGGGATTCTATTGAAAAAAGCTCTTTTTGGCTTTTTTTTTTAATGGATTTTCATTTGTTTGCTAAGAAATCAAGATAAGATTATTTAGTGTTGAACACAAATTTATGGAGAATGACCCATTAAGAAACCCAATGCCTGCATTTGAAACAATCATAGATTTTGTAGATTGTGG
>BMK_Unigene_071275
ATATATTCTTGCTATATTTCAACAATGGCTCAATCATTCCGGACTCTTGTTGGTGCTCAACCCTCGACCGCCTCGTCGACCGACTCGGCTCTGATCATCATTGATGCTCAGAATGAGTACGCCGAGGGCAAGTTACAGGTCTCCAATGTCGCGCAGTCCCGAAAGGCTATAACACACTTGCTGGAGAAGTATCGCGGAAGCAGTGGGACAATTGTGCACGTCAAGCACAGTGTCCCAGAAGGCGCACCCGTGTTCACTCCGAAGACTGCCCTCTCCGAGGAATTCGAGGAATTGACGCCAAAGGGTGGCGAGAAGGTCATCGACAAGCAGCATCCGTCCGCCTTCGCGGACACTCCGTTGCACGACTACCTTGGCGGCATCGGGCAAAAGAAGATCGTCCTGACGGGCTACATGGCACATGTGTGTGTCTCCACAACAGCGCGTGACGCCGCCCGCTTGGGCTACGATGTCTTGATCGCAGAAGACGCAGTTGGCGACCGGGACATTCCTGGCGCTTCAGGAGCAGAAGTGACGAAGATGGTCATGCATGAATTGGCGGACGCGTTTGGTACTGTCGTTCAGAGTAGTGAGATAGCATGATCCGCTGGTGCTCTCGGTGCATAGATCATGTATCGTCTGTGTTTACCGCCACTGAAGTAAAATCGAGTCGTTGG
>BMK_Unigene_071276
ATACAAGAGCAAAGAATAAAAGGGGTACGCCTTGTTAAATAGACATGAGTTTCGATGCATGTTATTTCTTATAATTCTGTTTTAATCTTTTGATTATATTTTTTTGTAGGATATGCGTCTTTCTTTTGCCAATGAGTAAAATGCAATTCATTCTATGTAGACTTGTAGAGGCACTTAAATTTTATGATGTGCATTTGTGTGTTTATTCGCATACATATGGATACCTGGCATACATAATTCCTCCGCAATATGTCACACCTTGGTTTATCCCGTTCCCAATCCCAAATAAAAGTTTCTATATCTTATGGAAAAAGAATCAAGTTAACTTGCTCGGTAGAAGTTTATTATAGTTGGGTCGGTGACTTTCTTTTATATGAATGTAGAAACCCAAGATTCATTGTGCAAATGGCATGTCAAAGTGAACATGAAAGTTGAAGTCTGAGAACTGAGAACATATATTAGTAAATATATGTTTTATTAGATTGGGTCACAGGATATTCTGTTGCACTTGGATCATGATATGAACTGTGATGTATTGTGGTTCTGTTTTGCTGTTTAGCTGCAATACAATGCTTGAAGAG
>BMK_Unigene_071277
GGACACCCCCAATACCAGCCAAACCTGGATTTCCTTTAGCTGCTCCGTCTAGATTGAACTTTAGAACTCCAAATAGAGGAAGGCACCAGCAAACTAAATGTCTTTAAATAATAGTTTATTCACTTGCATATTCCATACTAAATGTCTTTAAATTACATATCCATCAATCGTACTATGTTACCAAGGCCCTTATAGTTTCATCTTTAATGCACCTCGTGATTGAGATCTCTAGGTTTTCTCTCTGATCTTGGCAAACTTATAGATTCCCTTCGCGGCCTCATTGGTTCTAGCTGTACACATACATTTGTTGATGAGCATACAGGTGATAGAACAATATTTGCTGAAGTGAATGCATGGATGTTGGTGGCACCGACTTTTGTGGGCAACAATCCACCAAAATTTTTCTTGATTGGTCACTTCAACCATTTTTTACAAGGACAATAAGTGGACAATGTCGGTAAAGCCCCCCATGAATAAGTTCCAGTTGATCTGGGTTTTTGTAGAAAGCTAATCCACAAACTCCCCTGGTATTTGATATGGACCACTTCATGCCATGCGTTCCCTGTGATGCTTTACCGCATTCATCTCTAATTGGCACAATAATGTAGACATGGCTTGAAGTAGACCCCACCAGACACCATGGGTTATAAAATTTAGCCATCTACTGAAATTAGATACATTGGGTTATACACTTATACTAGCTATCCGATTCAAGCCAACTATTTTGAGTAGTGGTTTTTATTTCAACCATCCATTTTACTCGGATGAGAAAGATAAAAAA
>BMK_Unigene_071278
GTAAACAAACGACCCCTAAGGCCCATTCACAAGCATATGATCGCCAGATCGAGGGACGTTCGATTTTAGATATCTAAAAACTAATATTTAAGGGTATATGCAAACCTTCATATTCATAAGCATCGGATTTATCTTATATTTTATTTTTAAAGATTTTGACAGTGAAAAACTTCTTAATTAGATGACCCACGTAAGAAAAAGGATATGAAAGCTTAATGCACATAGAAAAGATCCTTCCACCAAATTTCTTTTTTTTCTTATTGAAAGTTTGATCGAGTGATGATATTGTCGCCTAAATACAAATTGGCAACGATATTGCCGCTCAGAAGCTAATTCACCTGAAAGACGACCATCGAAAAATCATTACTAGCATACTGACAAAGATCTCCAAACCAAAGCAAGCACTACCTCCCTTTCATCCCGAGGGGAATGCGGCATCGGCATTCCCATTAAAGGGCTTCCAGCAATAGAAAATGAGTCTCATCATAACTTTGAGCATCCCACTCCCACATCTCTCAGATAAACTTGTCCAAACTCTAACACTAAAGTCAAGGAAAGAGAGTAACATCAAAAGTTAGAAAGTCATAGGTTTTGAAGAGATGAAGAGGAGAAGGGGGATTTGAGGTTTCCTGAAAAGGGAGTGCGTAGGTTAGGAGGAGGGGAGAGAGAAAAATAAGATATTGGTGATGATATCGTCGATTCCCTTCAATGTAAAAAAAATGCAATTGGCCCCATGAGACCACATGTCCACATCTATGCAGTAATATTTAGGAGGTCCTTCGCTCTGGAGCCATCTAAGATGCTTTTTTTTCCTATAAAACCCTCTTTATGCTTTATGCTCTCGGTATAGGATGGCTTTAATGGGGCTTTTACGGTAAATATTTTATTTTTTATAACCCAAGGTATCTCCTACTCAACCCAGTCAAGGACAAGGAGCCTTTCGCCCCGAGCCCTTAGGACACTCAATTCTGAACGGCCAAGAACAAATCCTTAGAGGCCGATGCAAACCCTCCTATCCACATAC
>BMK_Unigene_071279
GTACTTTATGGCAACATTGATGGGTATAATCATATAGACCGTTCAATTGCAACTCTTCGCTCCATATTTTGGTTCTCTGATGATAAAAATCATTTGCCAAGATCATTGATCCCAAGTGGCAAGTTGCTAAGAGTGTTCGATGCACCTTTGGCACAGATTTTGACAGAGACAACTAAGGAAGGAGAATTTTCTAATTTAAGGTATTTGAGGATTTCTACATTTGCAAGCACCAA
>BMK_Unigene_071280
AAAAAAAAAAAAAAAAACCAAGAATCAAGTCTTTCCACATGGGAAAATTATCTTCCCTTCCTTTTCTCCAAAACCTGGAGCGAATGGGTTTTCCCACCAATTAGGATTAAACCAAACAGATTCGATCATATGCGAGAAAAAATCGAAGAAAGATGGCAAAAGGGATGTTGAGATCCAAGATCTAGAGAGAAAAACCGATCGAGAAAAAAGAATCGGAGGAAGGAATCTTACCAAATCTCTCTGACGTTGACGGAG
>BMK_Unigene_071281
TTGCTCTGAAACTGCTCACAAAGGTAAAATTTGCCAATCCGTTGAAGTGTTTGTACCCTTTCTATCTAGAAGAAAAATTAGTTTCCTGAGCCCTGGGAGTTGTATTGTTGCTGAGTTCTGAAGCCAGTGGTTTGGTGACCCAGATTGTTGATTAGATCCCATTATGGATGCATGGTACCCTCAAAGTCTCCAATACTGAAATATCCTAGCCATCAGTTCTTTCACCATTTTACTACACTGTTGTTGTGTTCCTTTATTACTGTCTATTTGTGTACCAGTGTGTACCAGTGATCGAAAGGTTTGGATCAGTAATCTGGACATATATCTCATATTTGTAGGGCAATCTGATTAACTATCTGGATCACCGAGCCATGACTGCCAGGCATGTATGGGTTTCAATGTGCATCAAACGTACATTTTGCTTAGGGTTGGGATATGACATTGATGA
>BMK_Unigene_071282
TTGACAGCAAGGTACAAAGGAATGCTGCAAAGAAACACAACACTTAAATCAGAAGAGAAGTTTCAGGCTTATGTTGGAATAAATCTAATTATCCAGTACATGACACGGGATGATTTCTAATTATCCATAACTTGAAAAAGAGCATTCCTAAGCCTAATGAGATGAGGCAGTCTGCATAGTCATAGAAGAGATTTGAATTTAAGCGTGTATACCTAAAATTCTGTTGGTTACGTATGCTGCTTATGTAAATACATCCCTTTCCAAGACATCGCAGGGGTCAGCCTTATCGTGTATATATCAGGCTCAAAAAATCATGCTGATGTAGAAACCAGGTGGAACCAATTACAGCGGTAATGCACTGACTAAATGATTAGGGAGGTTCATTCATCAGGTGGACTGCCCATGGAAGTTGAAATTTGAATGGTTGACCCACCATTTTGTTAACCACTTCTCAATACACTGGACCTCATAAATGAATCAGCCTGGTTTATGGCTAAGCTTAAAGGATGGTGCCAACTTGACAAATGGCTTGGATCACTCCACCATGGCTACCCATAGACTCTAGGATCTACACGTGCAATTAGTAAATCTTCCACCGTGGATTCACTATTCAGTCGTCACCTTGCTT
>BMK_Unigene_071283
AAAAAAACGCGAACAAATATTAAATTTTAGGTGAAATATTCCCCTATGGGTTTGTCTGCTACGGACGTCCCAATCTGAGTCCTAAAGGGCGTGAATTTCATCACCTAACCCTGTGAATTTTGTCCCAAGCCGTTGGATGGATGTTCCCGCAGGAGAAAATTGCCCAAAATTTTAGTATGCCTTTTTTCTGCTATGCCCCAATGTTGTCCTTGTGATATTATTTCTTGATAATGAGTTTGTGGAACATTCTCTATGCTCTTGGTACCTGATGTCTCTGTGCTTTCATTCTGT
>BMK_Unigene_071284
GTTTGTTTGCATGAGGGGAGGAGTGGAGTAAAGTAAATGGTCAAAGTTATAGAAAAGGAAACAGGAGGGGGTTGAGGGTAAGTTGCACTAAATGACAAAAAGGTACTTTAAGAGGCACTAAATGACAAAAAGCTATAACTAGGGAAGCGTAACTTTTTGCCCAAAGGGTGTGAGTTCATGTCAGAAACTACGTTTGTTTGCTTCATGGAAATCAACACAGGCTTGCAGGGCTTATGCCCAAAGGGGACTGAAGTATGTGCATGGAATATTTGATGGCCACTGTTGGGTGAGTCTCCTCTCTCCTTGGTGCAAAGCCAATAATGGGTGTGAGACTCATGTTTTGGATCTACACATTGCAGCCTATACATTGATTTCTGTGGTTGAAAACCACAACGCTCCCAATTGAGTGCTCCATTCAGGTTGGAGAAGTTAGATGGGACTGATATCTGGCTATATTCGTACTCTTGAGGAGTTATTTTGCTCTTCGGACTTCTGTGTGTGCAACTGGCTGTCATGCATCTGTTTTAGTTGCATACCGTCTCTATTGCTATGTATATGTTCTTATTTCATGGTGATCACTGGACCATATTTGAGTATCCTGTTGTTCAATTGGCTGGGTGAATGACTGTGGCGTAAATTTGTTTGGGTTACACAGCCAGTGAATTTATATTACCTTAGTGCTGCTCTTGTAACTGTTGTCATTGTGAGTTATTGGCAAGGCCATTGCAATTGGTTAGTTAGTTTTGGATTAGTAATATGGATTGCATCAATTTTTCGATAAATCATACTCTGCTTAAGTCCCTTTTGCTTAAACATTTGTTTGCTATATTTCTATTCTTATCTACACTGTTGGTTTTCTGAACTGTGTAGTGCATATTTGTGTGAGAATGATTATCTGATGATTGTTAACTGCTGCTCCTGTCATTTTGCGGCAGTTGACCCTTCAAATGGTCACA
>BMK_Unigene_071285
TGCAAATGCCATGTTTCTTCACAAACATCTTAAAATTCCACCACCTGAAAGTTCTCAAATGACCTTTGAGAGTTTAGGAATTCCAGCTCCTTTGCCTTCTGGTGGAATTTCTAGATGCTTAAGTACAAGGGAGCATCTAGGAATTCCACTATGTTTGGGAATTGAGAAATTTCCCAGACAAGAACGCCTTGAATTCTAGCAAAGAAACAGGCCCTTAATGGTGACGAGACGAAGTGCCATTTGTTTGCCGGTCAAGCTCATGGTAGTGATAATCATTTAGGGGAATTTGTTCGTCTTCTGATTAAATTTGTATGCTTTAACTAAATTTCACAATTGATCTTTCTACTGATATATCCCACTTACAAAGAAGTGGAGATGAGAAATTAGCCGCTGGGCAATGTCAATCTGGTGGGTGAAAACACATGGCAGATCAGAAGTAGCGAGGTGCTTATCACGAGATGTAAGACCGCAACCCCTAACTATGGCGATTAATGTTGATTAATTGTGTTTATTATCCCTTAAGCAAGTTTAGATGTTAATTTACTAAGCCTATGCATTAGACTAGTGTTTGAGAAGTCTCGGGAAGTTTTGAGAGCTTTTGGACCCAA
>BMK_Unigene_071286
TGAGCAAAATCCAGTACAACAAGGTTTGAATCCTCTCAACCTCTTATGTGAAAACTGAGAGTCTATGATATGTGACCAGAAGAAGCTATGCTTATCTTGACCTAGGGTGGCAAATGGGTTGGGTCGAGATGGAGGGGTTGAGGTTTAGCCCATATTTGAACTGCTTATCAAATGGGCTTAATATTCCCAGCAACTCTTTTAGCGTGCTATTACATGTCTGCCCACTTTTCCATACTAATTATTGTGTAGTATAAAATGAAATCCATAGATCCATATTATTGCCACACAAAAATAATGAATGTCTTGATTCTATGTGTCAAAGAGGTTGGCGGCTGGTTAAGATGGGTAATCCACTTCTGATCTGTTTAATTGCATGTCAGGACTTCTTGACCTATGACTCATCCATACTCCTACCTAGTGATTTGTCACATGTTTCAGTTATATGAGACAGACAGACTTTTACCTTTGTACTGGGTCCAAAGGCAGGATCTTGCCACAGAAAGCTTCCTCCTACCAGAAAATGGATAGTTTCACAAGCTGTCTACCTCCAGTGGGAAGTAGGTTGAATAGCTTCCATACTAAAATCTGTTAATGAAGATGGATAGTTTCACAAGCTGTCTA
>BMK_Unigene_071287
CCGGATTTAATTAAATAATGTGACTGAAAGTTAAAAAGTAAAGAAAAAAAAAAGTGGCTGGCTGGAGATTTAAAAGAAATCTCAGCCAATCTCTTTCAAATTCTCATTATAAATAGACTTGAAGATTGGCTCACAGAAATATCTTCCAGCAGCAACTCTAAAGAAAGGATAACCACGGGTTCTGCCGCAGTGCTTCAACCACGATCGTCTCTTGTTATAACAAGTCAGAATTCAAGAAATTCGGTACATGTTTTCTATCTTCAAGTTTCTTTCTGTACTAGGGAAGTAGCAGTTTATCTGACATCTACCACATCAAAAGATGTGCAAGTGAAGCTTTTCGTTTTTCTTTCTTTTATCTCTTGCTGGCTTTTATATTCATTTGCCATTTTAGTTCCACCGCTGCAGGTATTTAGATGGAAGGTCAAAACAATAGTTTGGCCTTTGGCATTGATCTTGGAACAACTTATTCGTGTGCTGCTGTATGGAAATATGATAGGATTGAGATTATACCAAACGATCAAGGCCACCGAATCACACCATCGTGTGTGGCCTTTACTGAAGAGATGCGTTTAATTGGAGATGCTGCAATAAATCAGGCTTCTGTCAATTCAATCAACACCATCTTTGATGCAAAGCGGTTGATTGGTACAAGATTTAGTGATGAATCTGTTCAAAATGACATGAAGCTTTGGCCGTTCAAGGTTATTGCTACTCCTGAGGACAAGCCCATATTCCTTGTAGAGTACAAGGGTGAGGAAAAGCACTTCAGGCCAGAAGAGATCTCCTCCATGGTCCT
>BMK_Unigene_071288
GTTCAATTCTCATAAGCAATGCCAGAAAATAGAAGGCCATCAGTTGATGGAAATTATTATTGGCAGATTATTATTATTCCTGATCACAAGAGTGGTTCACTGATGTTTCTATCAAACTTCAAATCCCATGACAAAAGGCACAATCAATTAAACTGTGCAGGGCTGTAACTTTTAATTTGGTACCGGTCCAGTGCTGCCTTCAGAAAGCATTT
>BMK_Unigene_071289
GTAGCATACATTGCAATGAACCCTGTCACCAGTAAAAGCCTTGTCTGATTATAAATGTAGACTAGCAAAGAAAATGAGAGTGAAAAAGCGACAAAGATCATCATCGTTAATGACAGAGCTTTTACCCCATCAATCTGGGGTTGGTTAATAAAGTGTCAAAGAAGATAATTAATTCTATGAAGAACAATTTCAGCATTCAAAAACACCAATTTTCTAAAAGCACAGCAATTTGAACTGCCATTAGGTTTTCTGAACTTGAATGACACTGAAATCTGATCAACTGTAAAAGATAAAGTCCATTAAAAATATATATAGATACCTAAAGTATAGTGATCT
>BMK_Unigene_071290
AGGAGGATCGCCCCTAAAAAGTCCAATTGGCCCACTGCTCAGTCTGGACCTGAACCTCCCATCGAACCACGGACGAACGCAAATATACCAACAGCATCTGTTTCCTCCGTATCTCTCTTCTTCTTCCTCCTTCTCTATCCCAAAAAACAACATACATATATACACAGAGAGAAAGATGATGAGATAGAAGAGGGCATAACAAAAAGGCCCTCATCCATCCATGGAGATCGATTCGTCCTCATCCGCATCCAACGACGATCGAAAGTCCAACAACACCGCAACCACCTCCATCGAATCGGCTAAAGGATCCTCATCTTCTTCTCCATCTTCGTCTTCGTCTTCTCCGGCGCCGATCTCCAACAATTATG
>BMK_Unigene_071291
AGAAATATGTCCTTAATAAGTGACAAATCAGCATACTAATAAGAGGGCAGTGGGCACACCCACCTCCCAGCCAGTTTTAGTCACTGGACTAAAATCCAGATGCTCCATTTGCATAAGATGGCGTAAAGTTCTCTCAACAAATCAAAGAAGATTTTACACAGTAGTGACAGGAACCGGGACTGTTTTAATTATTTTCAAAAATAAAAAATCCAAGAAGTAACCTAAAATCAATAGTTCTCATCCCAAGAAAAAAAAGATTTAAGAGGTTTGTTTTCATTAAAACAAGGTTTTAAAGGAACAATATCTTCAGTTCTTCACCCATTTGATGTGCTATTATCCTTTGA
>BMK_Unigene_071292
TTATCTTCAAGCTATTAACCAGTAAGTCCTTGCAACCTCTGTTTTTAGTTAGTTGTAGCTTTCCATTGTCAGTTGCATCTAGTTTTACTGTCCTTTTATTAGTTGCATTTTAATTTTTCTGTTCTTTGATTACCTCGAGGAAGTTCTGGTTTTAGTAATCTATGTAACGGCAGCATTTACTGATAAAAAAGCAGCAAGTCGTCCAAGCGATGGACCTGAGTTTGACCCACCAGCAATAACAGTTCACATAACTAGGAAAAAAAGTTATATGAGCCATTATATTTTCAGTTGTCTGCTAATGTGCATGTTTTACTCCCAATTGTTGTATTATTACACAATATGAGTCCCCTCATCGCATTTTATTTTGCTATAATTTTATTAGTGTTTTATTTTGATATCT
>BMK_Unigene_071293
AGGGAAAAGGTTAAGCCAGCAGTCCTTAGAAAAAGGCACATGCATAACCAACAGTAGGGTGTAACTAGGGCGGGTGAACTCCAATGCTCAATTGAAGCCAATCCAAATTACATGAGGGAGAACACAAAAATAACTTGAGTCCCTAACACACCCAACCAAACCTGCCGGGATTGTAAATTCCACACCCTAGTGAAATTATGGCCGAGTTAGGTTGACTCAGGTCAGGTAGGAACTTAAATTTCTGGGTTTATTTTGCTTTTCAAGGGTATAAATTTACAAAATGTATGTAGGACAGTATATGTGTTGTATACAATACAATACACACATGTTAAAAAATAAGTGGAGTACCAAAGTCAAATAGAGGTATCCTAACCTAAGCCCAAACACGAATCCAACCCTTACTTTATGTGGGCTTCAAATCAGGCCTGCACAACCAGCACCTGAACAAACCCAACCCATATTTCACTTTTGGTCAGGTCTAGTAATGCAGGTTCTTGTCAGGAAGCACATTCCTTTAACGACTCAGAAATTCTAG
>BMK_Unigene_071294
GGAGAGGGAGATCTTCAGAGATCTTGATATGATAAAACAAAGTAGAAGTGAAACAAGTTAAGGTGAGTCAGTGATGCAATGCAGTGGATCACCAGTGGTCATGAAATCATCTACCATTCATTTCACTGTACTCCAACAGCCATTTATTTGATTATTTTTACAGCATGGAGCCAGTCCATTCCACTGACTATTTGGGACAAAAACTACAGGTCACATTAGGTACTAAACTGTTTCCTAACTGTGCCCAAATTAAACCCAGGTTTGGTTCTTCCAATGATGAAAAATGAGCATGTCCTGATGTTGAAATGGAACATCTAAGTTGAACTGTGGGCATCTGATTTGGATTATGTGGAGTCCACCTTGCTTGATCCAACCAACTCCCACCACTCTATGTTTCACATTATATAGGCACAGACCCATCTGTCACTTCAGCCAATGATCTATAACACTATATCACTATATTAATTATATTTAAAAATTGAATATCTACAGATGATCAATCTAAAGGAAACATTATATAGGCACAGACCCATCTGTCACTTCAGCCAATGATCTATAACACTATATCACTATATTAATTATATTTAAAAATTGAATATCTACAGATGATCAATCTAAAGGAA
>BMK_Unigene_071295
CTTATAAGGTAAGTTTCTGCAGAAAGATCTTTACAGTCCGGTATCTGAGTGTACGGTGCCAATGATATTCCATCTATAACTATAAGATTTGCATTGTTTAGGCAGGCAAACTGTAGGTGTCTGATCACCCTGAAGAGAGAAGCTGCAGTAAAAGAGAAGATGTAGCTTCATTTCCTTCTCATGTTCTGAATTGCTGTATTTTTCTTATTATTATTTGGGTAGAGGTTGAATTTCTGTTATTCCACATGTAACCTTCAAGCTCGATCCTTTCTATTAATGGCCAGCCGTCAGAGTGAAGTAAATCAGTATCAGAGTCCCCACACTAGACAACGTTGCGAAAATGAGAAGGATCTCCTTAGGACGGATGGTTTTAAATCTCTTACTTCTTGCATCGTTGGAATCTGCATTACTGGAGCTGAGAGATTTCTCGGTCACCAGCACCAAA
>BMK_Unigene_071296
AGCGCTTCCTTGGTGACACTGGCTAGTGATCCTTTCTTTGGTGGTTCCATCTTCAGGGTTTTGGGGGGTTTGAGACTCCCTAGGATTGGACAAAGATGGTGGTAATGGTTTTGACAGCCTTGGTTCTGTGGAGGGTGGTCAGTGATGAGTTGATTAGGTTTAGTTGGCCCGGGGCGGTGGGGTTTGGCTAGAATCAACTAGATAGGTCAAGATGAAATCGGCAAAGGTGATGACGTATTCGGCTTGGGTGGATTAGGATTACTAAGGAAATGGATGATGGAGTGAGGGTAAAATCCGAACGATCCGGCGATGTATGTTCGGCTCTAACACCAATTGATGCAAATCCTAGGGTCATAAGTGTCGCGGCACAATGATGGGTTTCCGCAGAAACAATCACACA
>BMK_Unigene_071297
AACTCATGGAATGTGTTTTTGGTGGGCACAAGTATCTTTAATTTCACATTGGTCTTCCCATTTTTGATATGTTGTGTAAAGCTACTATGTTCAACAAATAGGCGATTAAGATCTTCAAAGCTCACGGAACCATTCACCTTGTTATACAATTCATATATGAGTTCATCATAGTATTCTTTATCATCACTGTGATTTCCATGCAGAGAGAACTCACCAGACACCTTATATGGCAAAGTGACCCCAAAGGAGAAACTTGTCATTATCCAGAGGTTTCCATTGGACTTAAGTAACTTGTGAACCACATATTTATAGGGGATCCCGAAATTCAGTTTCTTGTAAGCCTTCTGGCTTCTACCTTTAGTTGGGTATTCTCCATCCTTATCAAACCATTCATCATCATCACTTGGTGGCGAATCATTCTTTTCATTGCTTTCTTTTGAGGAATAGGCCTTGAGCTTT
>BMK_Unigene_071298
CCTTTTTTTCTTTTTTTTTTTGTTCATTTGTTTGGCAATTTGTTTTTTCCTCCCTTTGAAATTTGTGAGCATGCTATGTTGTGCCATCTTTCTATTCCTGGATGAAAAGGAAGGAAGGAAGAAAGATTGTAAATGAGAGTGTGGGAGGGCCAGATGATGTGGCCTTTGTTTAAGAGGCCAACCATGATGCGGACCGTACAGCACTCTGTGCTACATGTGGATAAATCTGGTGTCTGATGGCTCTCTCTCTCTACATAAAACTTC
>BMK_Unigene_071299
GACATTTGATCCACCTTCAATGAATCTAATCCTTTCACACTTCACAAACACTAGCTATCTTCCCTTCCTGAGTTGATACAAGCTCATGTTTTAAGAGATGAAGGACCCAATAATTAAACTCTCTTCAGCTATCCTCCTCATCTTTCTCAGCCTTCTCTTTGGCCGCTGTCCGGCGGCCGCGGCTCAGAACAATAGTCTTAATGCTAGCAGAACTTTGCTCGACATAGGCGTAATCCTTGATTTGGGAACGCCACTAGGAAAGATGAGCAACGTTAGCATTTCCATGGCGCTTGATGACTTCTACACCACTCATAATAGCTACACCACAGAGCTTAATCTTCTTTGGAGGGATTCCAACGAAGACCACGTCGACGCAGCGTCTATAGGTATGTTGGTCATCATGCCTTCCCATTCACTCTCTCATTCATGCATTTGAGGTTATGCATGTTGTCCTTCTTGTTGTTTCTATTCATTTGCAAGGAGAGGTATGTTGCCCGTGGCCTATCCATGATATGTAATAGCAATCACCCCGAAACAGGATTGCAAAACTGTCCAATATTATTCCATTATCCCTTCAGTATACATGTTCTTCTTACACTTTCTTCAATGATATATTAGTATATTTCTCTCTCTCTCTATTTGTGATTACAGCTCTAGACCTGGTAAAAAATGTACGAGTGAAAGCAATCATGGGTCCTCAAACATCCAGTCAGGCCCAGTTCGTGGCAGAACTGGGAAGCAAAGCCCTTGTGCCCATCCTTTCTTTCTCAGCAACTAGCCCTTTCCCCTCTCCAATTCAAACTCCTTACTTCATTCGAACTGCACTAAGTGACTCCTCT
>BMK_Unigene_071300
GATGTAGGTCAAGGGACCAAACCACTATAAACCCTTGTGTGCTCATATCTCTCTTATGCTTCATCTCCACTTCTTGATCCATTGAGATACATGTGCTAGTTAGATATACACATATTGTTTTAGCACACAACACACTGCTATTTCACATTGATCATCTCAGTGTACTCTTTTAAGTGTTTAGCACACTCACTTATAACAATTCACTTGTGTATTTTTGCTACACAGTCATACATATATTGTTGACCATTTCAAGTGAATTTGTTAGCTATTGTTTAATTGAACTCAATTGGTTTAAACAGTTAGTGATAT
>BMK_Unigene_071301
GTGGCCTGAGGTCCATCTGCATCAAAAAGGAATTTGTTCACTGCTCGGACCATGTGACTTTAAAATACCTAAATGGGTAACAACAGTTGAGCAGTACAAATGCAACGTGGGTTGCTTACCTTCAAGAGTTTACTAATTCTTTCACTCTTGCATAAAACGGGTACTCATGACAAGGTTGCTGATGCCTTGAGTCGTTAAGTGGTTTTGCTGTCTACCTTAGGGCGCTGGTTACTGGCTTTGATACCTTTACAAATATCTATGTTAGTGATACGTATTTCGGCAGGATTTGAAACTGGGCATTTGGTATCGTATTCATTACATCATAAATTCCCATTCCATGGGTTTCGTTCATGTATTCCAGAATTCATTCTTCGAGGAAAGCTTTTTGCAGAAGTGCATGCGGGATCTTGTGTAAGGCCCGATCATAAGGATAAAACAATTGCAATGTTGCATTGCTTGGCAAGGTTGCAGCGGGATGTATTTTGTTATGTGGTCCGATGCATAGTATGTCAGATGGAGAAAAGGAGAGTGGATAATATTGGATTGTATGCCTTTGTCTATTCCTCACTCACCATGGTAGGACATGACAACGGATTTTGTGTTTGGACTGCCACGTATCCACACAAGTATGATTCTATCCATAATTATGAATTTTGATTCGTTTATGGTAAATGTATTCAGTTCGATCGATGATCTGAACCTAACTATCCCCCTTAAAATTTCATCCCAGATTTTGGTCTGCTCAAGGAGAAATCTGAAGTTTCAGTCTGATATTTTGGATTTCTGCCGAAATGGCCTAAATCTGGGATTTTCCCCATTTTTTTCTCAGAAATTGCTATCATCACTTTTACAAAAAAATGAAAAAAAAAAAAA
>BMK_Unigene_071302
ATCGGTTCCACCGTTCCAAGCATCCCGTTGTGGATCCGCAGTTACTACCTCTCATCTCATCCACATCAAATTATACAATCTGTATGTAATAATAAAATAGTCTCTCCAGTGGATGATAGATAACACCAATAATCCAAAAGGGTAACCCAAATTCGACGGAGCGGAGACGCAAAGCAAAGCAAAGCAACTTCCCTTCTCATCATTTCCCGTGTAAAAGTGCGGCAATTAGCTGTCTCCATTCCCTTTACACTTCAAAACCCTAGAAATCCCTTTCCCTTTCTTCCCTCTCTCTCTCTCTCTTTCCCTCT
>BMK_Unigene_071303
TATATATATATATATATATATGATCTTTAGATGCCTTTTATAGCAGCAAAAAAGAAACAAGGAAACAAATAATAAATATGCATAACAGAAACAGCACTTATAAGGAAACCATTACTGCTCTTCATTAGAAGGGCTAAGAGACCGGCTTCTCCCAATTGCATTGGTTACCAGATTGTGTAGATTTGTCTTGATACATTGGCCCGCAGGATTGAATTGAGTTCCACTGCCATGAAGCCAAAGGACGTTTATTGATTATGGGTCTCTCATGAACAAAACTACCCCTCTTCCTTCCTTTGTCATTCCTCCACCCACCATTTGTTTGGCAGTAGTCGCCATGGAATCTTGAAGATCGAGGTGCATATTGACCCCTCGCATTGCTATTGTCAGCACTTCTATCATAATTATCCCACTGTCCCCAGCCACTATTCCATGAATTATTCACTGCAGATCTGGTCTCCCTAGCACTGCTTTCCCATGCATTGTTAATATTATTAAAATTTTTATTATAGTCTCCCCAGCCACTTTCCCATGAATTACCTTCTGCAACTTTGTTTTCCTCATCATTGCGACCCCAGACATTACTATTATCAGCAATTCTAAGATAATTTTCACATCCAGGACCCACTGCATTGTTAGCTTCCATGACAGGATAATCAGTATCATCCCAACCGGTGCATATGATAGGCTGATTTGATAGAGTAGAGTCCAGAAAACCAAGTTTCCCATCCTTCTTCTCCCCAACATCAGGGACTGGAGGTTCTCGATCCAAGTCTAACAACAACTCAGGATCTATATACGAGTTCCAGTCGACGGCATCAATGTAGATATCTGGGTCAGGCAGAGAAATATCACAGGGAAGGCCATTAATCTCAGCCCAGAACCTGGTCTTTGCATTATGCAATGCCTCTTCACCTGCTGAATCGTTCCACTCAACAATGTTTTTGTAGAAGGACATTACTCTCCTGGTTTCACAGATTTTCCTCCATGGAATTCGGCATACAGAACTGCAGAATTCCTTTTCCCATGACGGAACAGTGGGCTGCCACGACAACCCAGAAGGTGGCTTTCTGGGTTTCGATCTGGGGGCAATCCACTGCGATTCCTGCTGAGAATTATCTCTCGGAGCGTGAGATCCTCTCCAACCACCCATGTTTCTTGAAAGGAGAAACAGAAAGCGGTGTCTGCAAGAGATTGAAAAAGAGAAGAGCGGCTCGTGTTTCTCTCAGAAACAGCAGAGATCCGAAAGAAGTGTAGTCAGTTCTCGCAGAGAAATAGTGAGCATGCAAAAGATGATCGCTCTCGAAACTGGGTTCGATCTTTTCCAGGGAATCTGAAGAAGCAAAGATCGAATTGAGTTCTATTTTAGATAGATAGATAGATAGATAGACAGCGGCTTCTCTATCTCCGTTTTCTAATTCTTTTCTAACTCTCAATTTTTGCACAAAAAACACATCCAGATCTCTCTATTTTTACACACAATAATGGCTTCTTTTTATGGCTCGCATTCGATTGTTTTGATGATTGCGTTCTACGATGAAATAATACCAAGAATGCCACTCACACCGGTTCCGTGCTAA
>BMK_Unigene_071304
CCGGGGGTCCGGAATGGGAAACGGAAGCGGGAAAATCCCGAAACCAGCACGAGCGCTTCGCTCGAGGGTAGAGTAACTTTTAGGAACTGACGGTTCTCAAATAGAGCTCCCGGTTAGAGAATTACGACTGAAACATATGATTTTTCAACACTTAGGCTCGAAAACGGCCTGCCGGGGGTCCGGAACGGGAAACAGCCACGGGAAAAATAAAAAACCGGCACGAGCATTTCACTCGAGGGTAGAGTTACTTGTAGGAGCTGACGGTTCGCAAATAGGACTCCTGGTTAGAGAATTACGAAAGAAGCATAGGATTTTCCAACACTTAGTCTCGAAAAC
>BMK_Unigene_071305
TGATAATCAAAGAATATTATTCGAAGAGATTTAAGGAAGACCACGAATTAAAGATGTATATGCGCTGCCAAAATTCAGATATAGGTGGCCTGGTTGCCAAGTGCATAGTAACAGTTCCATGTTCCGGTTTCTGTTTTCTGTGGAAAATAAAGCTTCTCCACTATATTCAGAGCACTGCTATTGGGAGAAAGGTGTCATGTGGCTTGGATTTCAAAAAGGAGCAGGAATTAAAGTAGTTTGAGACAGCCAAACCTAGCAGTGTTGTTCGTCTGTTCTAGAGTGAGTTTGAACTTTGCTTTCTCCTTCGTTCAAATTCAATCTCCTCTTCTTAATTGAGGGTTAAAGACAAATAACTGCAGTTTTGTGAGTTTGGGGATACCATGAGAGTTAGTGCCGTGATGCAGGACAGACCCATGGCCCCCAGCGGTAGACCAGCCAATGGCCCCAGCCCATCCATCTTGACCCGTCTTTGGGCTCAGCCCATCCAGTTTATGTTTTATTTTATTTTAAATGTCTACTATTTATTTCAGATGAGAGTTTTTAATCTCAGTCGTAGGATTGTTTAGATGGTTGAGAT
>BMK_Unigene_071306
GTGGAAGGGCTTTGGCCCAGCCCGGCCCTTTGACAGCCCTACTTTGAACTGATGATGAGTGGACCCCACGAATGTCATTCACCACCGTCGATGTTTTGAGAAATGCAGGCAGTTTCACTGGGCAGTCAGAAACGTGAGAAACTGGGAGGCAGGAGGAGAGGAGTAGACACAGCAGAAAGAAAAGGAGAAGAAGAGGAACGCCGTAGATCAGATGACAGGGAGCAGTAAAAGCTTGAAACCTGTACCATTGTAGGACATGTATAACTAACAATCTAAGACTTGTTCTAAATCTATATTGGTGGGTACAAAGTGGATGACCAAAGCAAAGAAGAGAGGGACACAACATGTGCCCAACAAAGCGGTATGTGCTTCGGCTGTTCATGTCTTTAAAATACATCACTGCAAATGTAGTAGACCGGAACAATGGGCGTGTGGTGGCGTCAGCATCGACAGTAGAGCATGCACTCAAGGAGGCCATGGAATTGGGGCGCTCCTGCAATGCCAAGGCTGCTGCGACTGTGGGTGAGGTCCTGGCTATGCGCCTCAAGGTAGAGGGTCTTGCTCAGCCAGGAGGAAGGGCCTTACACACAAATGTAAATAAGGAGATTGAGAAGAAGGGATTCAAGAACCGCACCAAGGTATGGGCTATCATTAATGCTCTCAAATCCAATGGCATTAATCTCATCATCGACGACAACGATCAATCCAGTTTTTGATTGGTCATGGTGATGTCAAGATGTATCGTGCCTTCATCTGTCTTACCCTTTGTTAAAGTGTCTTTTTCTTTCTTGGGCTGGAGAAAATGGAACTAGAGTAACTCAATTTTAAAGTGTAAACTGGTGTTTTTGAAAAATGGAGCAGGCAGGGTTTGAACAGAACCCAGTGCCTTGGAAGGTCCAGTCCAATTTCTTACACCTGGTCCACTGTCAAAAACATTTAAACATGCATAACTGATGGTCAGAATCGAGTGTGCTTACAGCATTATCCCCCATTTTACTTATGTTTTTTATGCTTTTTAAGTTCTCATTTTGTTTTTGCATTATGATATCATGGTCAGACCCAAGTGAACTGAATTAGACTGATCTGTCCAGTCAAAATGATTCTTTGGCTTGGTTTTGAAAATATCATATATGCAATACAGTGTTTTTCGAGCTCTTCAACATTAATGCATACAATTAGGCCATCCACCCTGAAGAATTTGAGC
>BMK_Unigene_071307
GTTTTCTCCTAAAAAATGCCCAGGTGTTTTCTAGAGTTCCCCATATATATATATATTAATGTTCTATCAACCTTAGCAACAGATCATTAGTAAGAGATCAACCACATCATAATTGATAACCTATTAACAACCAATACTTACCCTAATAATAATAATTTATCTTAGCACTCAAAACCTTACTCACCTTACTCAGTGCTATGTTATTAAGGATAAAACTTCTGAAATGTTTCTGGTAGATTCATTTTAGTTTTAGTTACATTTTCCAGGGTTGAGTTTTGGAATTGATG
>BMK_Unigene_071308
GCGGGACATTCAGAACATCTCTCTCTACAACAAACACTGCTGAGATGACCCACCACAAACATCCACCACCACCCGGGCCTCCAGGCCCCTATCCACCCCCACCACCTCCAGGGCCTCCAGGTCCGCCCCCACCTGGACCTCCAGATCCCTATGCCCCGCCTCCGCCTCCGGGGCCACCAAGTCCTCCTCCACCTGGTCCCGGTCCCTTTGGCGGCCCCCCGCCACCTCCTGGACCACGGGGCCCTCCTCCGCCCGATCCCTATGCACCTCCACCTCCAAGACCCCATCCGCCACCGCCTTATTGATGGGTACCCCAACAGACAGTGCATGTCAGCTCAGGGGGGATTAGTATGAATAATAGCATCAATTGTGGTTTATTGATGTATTTGGAGAATATCAATATTATGTGTATGTGGCATATACCATTGGCATCTTCTCTGCAGTTTTATGTTCTACACCACATGTACTTTATTTATAGTGTGGTTCCTTTGAAGTTAAAATTGGTCGTATTGGTCTTTGTCGTTGTTCAGCTAATTATAGATATGTGTATAAGTTTTGGTCTTGTAAAGTAAATAAAGAAAATGTTTGTATTGAGCGAATACATCAATACAGTAGCTTATTATCTTGTAGAGTAATGATCTCTTGTATTTGCATAGG
>BMK_Unigene_071309
GAAGACTTTATCCACACTTCGAGGCGACGAAGCCGCACATACATCTTTCGACAATCTCCAGATCTTTGATCGGAAAATATGCCGAAGAACAAGGGAAAGGGTGGTAAAAACAGGCGTCGTGGAAAGAACGAGAACGACAACGAGAAGCGTGAATTGACGTTCAAGGAAGAGGGTCAGGAATATGCGCAGGTCTTGAAGATGCTGGGTAACGGACGCCTGGAGGCGCTTTGCTTTGACGGCTCGAAGCGTCTGGCACACATCCGTGGCAAGCTGAGGAAGAAGGTCTGGATCAACCAGGGCGACATCATTCTCTTGTCACTACGTGACTACCAGGATGAGAAGGGCGACGTCATCCTCAAGTACTCAGCCGACGAGGCTCGATCACTGAAGGCTTACGGTGAACTACCGGAGAGTGCGAAGATCAACGAGACGGACACATACGGCGGCGAAGAAGAGGGCGGCATCGGCTTTGACTTCGGCGAGGATGACGACAGCGACAGTGGCGAGGACATTGACGTTGATGACATCTGATGTGTTCCACGACCACGGGTATATCGCAGAATGGCGTTCATAGTCGGGAAAAATGATTTATTTTGC
>BMK_Unigene_071310
CCACACCCCAACCCACACACACACACCAAACCCCTCATCTCTCTCCTCTCTATATGAAAAGGATCAGCACATCTTTTCTTCCTTTTCCTTGTTCTAAGAAGCTCTGGGAAGCTTTTGTGGACCTGTTTCCCTGATTTAGAAGATTAAAACCACATTTTGCGCAAGCATTCAGAGTTAAGCTGGACTGCTCATTCGACTGAGTGCAGAGCAAATGATAAAACCTACTTGAATTCGTTTCTACTATAACTAAAACATGATGACTTAAAATTCTATACTTTTTAGTAGTTATTTTCTAATTATATGTTACAATATTTGAAGGAGTTTATGCTCTAAGGTGAGAGTGTGACTCGATCTGAATTGACTTGGCCTGCGATTCTGAGTTTCAAAACTAAGGTCAAAACCCAAGAAACCGTGTCTCCCTACCTATGACTATACAACTTTGATAAAATGAGGCTAATTAGTATTTTTATTATCATTATTTTCATTTGTGAGATTTCTTGACTGATAAATATCGGCAAGATACAACTACATCTACTTATTATAATATATTTTTATGAACTTGAACCAACTGGGAATAGATATGTTCTGATTTCTGTTTCATTGCTTCCTACTGTTCGCCAATATGGTTAGTGGATTCAGTTGTCCTTGTTTGACATAATGACATTGCTTACTGTTTTAATTGCAAAATCAAGGAGCAACATTGTTGCATTCAATAATCTATTGAAATAATATATGATATCTTTCAAATTTCAATAGGAAGGAAGGCTGTCTTCTGTTGATTATGTTGTGCAGAAACCTGTTGTGAAAACATTCTTCCACCAAAATAATTGGACTTTAAAGTTCAACACTTCAACCAGAAACTAAAAGATTTCAAACCATGGTTGACACTTTGAATTTATGTAATATTGGTTCATGATGAAAATAGGGTCAAATTGGGGATGGCCAA
>BMK_Unigene_071311
TTTTTTTTTTTTTTTTTTTGTTGATTTAAAATGGCATTTTATTGTGTTTTTAATTGTTTCCAGTTATTTTGTGTGCGTGTTTCATCTGAGTCATTCTATGACATCTTTTATATGTTTTGGCATAGCATACAGGTTAAGCAGTTTTCGTGTAGCATACATAGGTTTTGGTTGGGAAGGGGTTCAATTGAAATACTAACTTGAGTATTATTTCAACGTGCCTTTGTTTTTCATAACACATGCTATTGCAATAGTATACTAAGTACATGCCTTACTGCCTTTGTTTTTCACAATTCATACTATTGTAATTTG
>BMK_Unigene_071312
GAATTTGGTGAGACTACTGGGTTGCTGTGCAGATGGAGAGGAAAAAATACTCGTCTATGAATATGTGCCAAACACAAGCCTTGATAGCTTTCTATTTGGTTTGGTCCTTTCTATCTCAAATCATATTATTTCTATTTATTTAATCGGTTAAGAGGAAGTGATCTTCAAAATCACGGAGCAAAACCAAATTAGTTGTTCTATCTCTATTTGACATGGGTTTGATACATGCATAGATCCGAGTAAGAAGGCGTATTTGACTTGGGAAAGACGATATAAAATCATTGGAGGGATTGCGCG
>BMK_Unigene_071313
AAAATCTTGGGTCCGCCACTGCATCTGCTAGGAAACAGGCAAGCTGCAGCTTATTCAGCCCTCGAGAATCAAGGGCACCTCCATGTCGAGGTCCTCAAACATCGATTCAGCCCACTCTGTTTAACAGTTTAAGCCCATCTTAAATTTTCTTTGTGGCAAGGCTGTAAATGGGGTACCGACCATCCGCTACTGGATAATCAAGAAAATATTCACCGATGAACAAATTACAATATATGCTCATGTAGTCCAGCTCATGGGAGATAATCTCTACAACAAAGGCTGTAGTGCTGTACTCTGTAGACTTATAATTAGGGAGAGAGATGGCTGCACTGCACAACACTTTCCCCATGATTTCAATGTAAAAAGAAATCACTCCTAATATTCCATAAAAAAAAAACTTATGGCAAAAACAAACCCAGAAACAAAGCAGAGGGAAGGAAGGAAGACACTAAAATCGATTATGATCTACGGGGCACAATCAACACAGGATAGCATTTGAATACATACCTTCTGCTTAATCGAGTCGTCGA
>BMK_Unigene_071314
TGGCATTGGGCATAAAGACAGAGGTAAGCTTAAGCTTGTTTTCATGACGATATATCGCATTAAATATGCACTATGAGTGATGTATCACGGGAGAACAACAAGATTCATTAACTCATTATATCTAATGGTTTTGCTTGATAAGCATCCAGAGTTGTAGTTTGAATTAACTGGCTATATTGATTTGTATCCTTCTCTCTCTCAAATATCAATACACGTACTTATATTATATACAAGATTACAGTATATGAACTCAAGGGACGATGTTCTCCTACGAGCAGGCTGCATATTGCTAAAATGCAATCTAGCACGTGGGGCCCATGTAGGGACACATTTATCAATCGGACAAGGGCAGATGGAAAGGTCTCCTTG
>BMK_Unigene_071315
ACTACTTCCATCCATGTCCTCTTCTAAAGTACTAACTATATTTTATAAAACAAAGGAGATATCCAACATTGTATATCTAGGCTTCAAATTTATGTCATACAACAAAACCTTGGGAGAGTACAAGAGGAATGTATCTTTAGAACCAGGTTTGTCTATTACCAATTATAGTAGCAATAGAACTCTGACTGAAGAAAGAAATTTTATGTTTTTTTTTTTTATTTGGAAGGGTGGGATACAGAGACAACATCTGTCATGAATGGCCATGTCATGTTATTTACTCTAACTTGACACGATAATCAATTGTACTTTCATATACAGCTGTAGTGTACATTTTCTTGCAAGTTGCTAATGTTTGATCCAGGTTTCTATTCAAGTTGATCTATGCTATGTAAATAGGTAAACGTGCAAGTCATTTTCAATATTTGATCATTAGTTGTTGCCATGAATTTTTTATATGACTCATGATTTTAGATTGTCAAATTGTCAATCCTTTTTTTTTAGAGTTCAATTTCAAGCATTGTACATCACTCTCACCTGCATACGACATTGGGTTTATATTAGCTCTCATAAATTTTTTTTAGTTTCAACTGAATTTCAGTTGGACCTTCTAGCTCTAGGTATGGAAAGGTTTCTTGGGTTTATTATAGATATGCTTTGTCTATCTTCAGGTTTGACGGCGTAGCGCCAGAA
>BMK_Unigene_071316
GTGAAAACAGGGATGGAAAGAGGAATTAGGAAAGGAGAGCGACTATGTCTTAAGAATCCTGATCAGGCTGGCATGTCTGACCTTGTGGAACTAAACTGCTAGGGGACCATGCTATAGATTAAAAACCAGACAATGCTGGCCTTCTGCATACTATGGAAGCAGTGCATACCATTTTGTGTTGGATATGCATGGATATTTAAGGGTGTGTTTGTGCAATCGTGTTTCCATGAAGGTGTGGTGATTTTGGCCGCTTTTCAAAATTTTCTATGTTTGTTGTGGCCG
>BMK_Unigene_071317
GAAAGAAAAGAAGAAGAGGGGAAACAAAAGAAAAGAAGAAGAATAAAAGAGGAGACGTTGGCGTGGTGCTGCGGCTGCTCCACTGGTGCCTGCTGCTGCCCCGTCTTGCCTGCTTCAGCTTGTTGCTGCTGCTTCCAGTTCCAGGTGCCTTTCTTCATCTGCAGTCCTTTTTTTTTCTTTTCATTTCTTCATCTACCAAGTTTTCCTCTCTTTTTTTTACATTTCATTA
>BMK_Unigene_071318
ATGCTCGGACTTGGTGACATGGTATCTATTTATTTTATTTTCTCATTTATTATTTTCCTATTCTATAATGTATTGATTCAAACTATAGAACTTGTAGTCAATTCTAACCTCTCATAGAATGTCCAGGAACAATACGACACAGTTGTTATGGGCCTATGTCTTGGTTATGAATGATTTTTACACATTTGTGATGGTCGATTACAGTTGCATTTACTGATGCTTTTTATATAGTCCGTTTATTTATTTATTTTGTTATGGAGATGGGATTAATGCATAGTATGACTATTGATTGTGACAAACCATTCTATGAAGTTTGTGGCCTACTTCCAGAGGATCTTATATTATATACCAGCAAACAAAGACCTGCAGCACTTTTTGGATATAATGAATAGACTATTAGAATTTGAGTTGGGCAAGCAAAGATGAGAAGAAATGAGAAGCTATGTGCTATGGAGCTATGTGTCAGGCAACGAAGAAATGAGAAGCAATGGAGGTACGTGTTGCAAAGATGCACATGCTAAGAGGGATGTTCATGTTGGGAGTTCTGAGAAAAGATAAATTAGAAATGAGTCATAACCAATAAGGATATAATCAAGGAATGTTGTCTGAAAGGGTATAGGCATGTACATAGAAATCCAAAGCGACCTCTAGATGATATATTGAAGAGTTGC
>BMK_Unigene_071319
TGATCCCCATGATGGACATGGCCCGCCTGTTCGCCAAGCGCGGCGTGATCTCCACCATCATCACAACATCCCTTAATGCAGTCCGATTCAAGCCCGTAATTGATCGGGCTGCAGAATCAGGCCTGCCAATTCGGCTCATCCAGCTTGACTTCCCCTGGCAAGAAGGCGGCCTACCTCAAGGATTGGAGAATGTCGACGCCATTGATTCTCCAATTCCGGGGAGGAAGTTCTTCCCTGCACTAGAATTGCTACAAGAACCAATTGAACAGGTTCTCAAAGAGGATCATCAACCTGGCCCGAGCTGCATGATCTCGGACTTTTGCCTCCCATGGACATATGATATTGCCTGCAAGCTTCATATACCACGAATCGCATTCCATGGGACATGCAGCTTCTCCCTTCTGAGTTCACTCAACTTGCAGCGTTTCAAACCCCATGAAAATGTCAGCTCCGAATTCGAGCTGTTTGTCTTGCCAGGCCTGCCCCATAAAGTTGAGATATCGAAAGCCCAACTCCAAGACGACATAATCAACAAGGGCAATTCAGAGATGACAGCATTGTTTGACAGATTCAGAGAAGTCGATTCGAAGTCTTTTGGTGTAGTTATCAACAGCTTCAATGAATTGGAGCTCGAATATGTAGATTACTACAAGAAGGCTATGGGAAAGAAGGCATGGATGATTGGGCCCGTTTCACTTTGCAACAAAGAGATACCAGATAAGGCCCAGAGAGGGAATAAGGCGGCTTTAGATGATAAGAAATGCTCGAATTGGCTAGATTCAAAGAAGCCCAACTCGGTTATTTATGCTTGTTTTGGAAGTTTAAGCCGCATAACACCTGCTAAACTGAAAGAGATTGCACTAGGCCTTGAAGCTTCAAACCAACCATTTGTTTTAGTGATTCGAAAATGCGAGAGAATCGCAGAAATAGAGAAATGGCTGTCAGAAGAATTTGAGGAGAGGGTGAAAGATAGGGGTCTTATAATTCAAGGGTGGGCACCGCAGACACTGATCCTATCGCATCATGCGGTGGGAGGGTTCTTGACACATTGCGGTTGGAATTCTACTTTGGAGGGGATATCTGCAGGTGTTCCATTGATAACATGGCCGCAATTCAGTGAGCAATTCCTCAATGAGAAGTTAATTGTGAATGTTTTGAGGATAGGCGTCAACATCGGCGTTGAGGCTTCTGTGAAGTGGTTTGAAGAAGAAAAAAATGTGCTGGTGAAGATGGAAGAAGTGAAGAAGGCTGTAGAGAGATTAATGGGTAGTGACAAAGAAGCAGAAGAGAGGAGGATGAGAGCAAAAGAACTTGGGGAGAGTGCAAGAAAGACCATGGAAGAGGGCGGATCTTCTTACAACAACATGACACTTCTTATTGAAGATATCATGGAGCAAACCAGACAAAAAATGGAATGAAGGAGATCAGAATTTGTACAAGGGAATATGGGGTAGTGTTGGGAAAGGGTTAATTTGTTCTGTCTTCTCCTATTAGTAGGTGTGTAAGGGCACTTGTGGGTGTAGTGTTGGGTTTGTGTGTGTTGCATAACATACAACAATTTCACAGTGGCCCCTTGTACTTGTAGCTATTTGGCAATGTTATGAATAGAATAAATGAAAATGTCATATTTGTTTAA
>BMK_Unigene_071320
GGAGAGAGCCAGAGATCCAGACCCTTCAGTTCAGGAGACGCCAACACATAAGTGATGAGACTTAAACCCTACTGTTCTAAGAATAAGATCTCATAAACCTCTCTCATGGCGGGTGCTGCAAATCAGACCCTCAAACCCATCATCTTCAACAGCAGATCTATCTTTTCTGTTCTCTGCTCCAAAACCCGCCTTCTCAGCACCTCCTCTTCCTTTGCCCTATCAAACCCAGAACCAGATTCCAAATTTCCCCAAAATGATGAATTCATGAACGAGAACGGGAAGGAGACGGACGAAAGCATTTACATCAAAGCCCCCAAATCAAAGGACTCGTCTTCTTCGGGGTCGGTGACGATGCCTATGTCGTTCATGACGGGTTCGATCGTTGGGAAGCGATTTTACAACGCAGTGACGACGAGGGAGGCTGATGATGGAAATGGGTGGACGGTCATGCTCGATTATAGAACCCTCAAAACCCCCTCCAAGAGACCCCTCAAGCTCCCCACCCTCGCTCTTGCCAAGGCTATCGCCGCGGAATGGGAATTCCAGCAAACAGATGGAATCAGACCCTTTACAATGCCTCTCATGAAGCTTGCTTGCACTGCTTTGGAAAGAGTTCCTCTCACACGAGCGAAAATCATTGAGAACTTGATGAAGAAGCTTCATCAGGATTTGGTTTTCTGTCGATCTCCTGGAGACTGTGATTTGACTAGTGGCGTCCTTGAACGGCAAGTGGCAAAAATTGATCCTTTGCTCAGTTGGGTGGAATCAGAATTTGGCATCAAGCCTGTGGTGTACTCAAGCTTTTTTGGTGGGAAGCAGGAGGATGGTCTTGTTAATGCCATTGAGAGCCTTCTAAAGAAAACAAATGATTGTGAGTTAGCTGCAATTGATGCAATGGCAGCAGCAGCTCACTCTCTGATAATTTCTATAGGGGTCGTTCGTGGGAGGCTTCAAATTGAAGAGGCCATTGAATTGATTAGACTTGAGGAAGATTTACAGGTCGATCGGTGGGGGATGGTTGAGGGAGGGCATGATGTTGATATTGCTGATCTTAAGGTGCAAATCTCATGTGCTGCTGTGTTTCTGGGACTTTCAAAGAGATGATTCTCTCTCTTTCCTGTTATAGCTTACCAGTCTCTAGATGCTGTAGTGTTGTTGTGATAGTTCTCTATGCATATCAAGTAACTATTAGATTATTACTTAATAATGAAGTTGATGATGATGTTTAAAATTAAATGCACCAAGAACCTCATATCCACTGAGATAACAAAACAATTTTGAGCTTAGGCTGCTGCCTTTTTCAGAATAGTCTTGCTCTGTGCTAATTTTATCTCTTCAAAATTCTGCAATAAACTGTATCAGTATAGAAATCTTTGCCCGTGTGTTTTGCATGAATCGTGT
>BMK_Unigene_071321
AGAGAGAGAGAGAGAGAGAGATAGTGATTTTATTATTGGAATTGAAGAGGAATATGATTGAGTGAACAACTTATTGGAATTGAAGAGGAATATGATTGAGTGAACAACTTAGGAAGAAATGTACATTAGAAAAAAGAGAATTTTCCAGCTTTCTCTTTATGCTTTTTCTGGATGCTTGTGTTGCTGAAGTGTTTATTTGAGAGGTGAGCTTAGCAAGAAGAAAAGAAGGAAACGGAGAGACTGAAGAGGAGGAAGGGAGAGTGAACGGAAAGAGAGGAGATTGACTTTTCAGAAGTGAGTGAGGTTTTGCTGTGTGAAGACTATAGAGGAAGATAGTGGCAGCAGCTGTCATGATGGGGACATTTGGAAGGAAAAGATCCAATTCTCCTACTTTTTCACTCTCTTTATGAACTCTGAGAAGAGAATGAAGGGATTGTTTGCACTTGGAATCTCTACAGCTTTTGGGTTTT
>BMK_Unigene_071322
TATGACAACCTTGCTGAAGTACCCGGCCAGCAATGTACTATGCGAGCGGTTGGGTCGCAAGAAGGAAAATAGCAAATGCAACAACTGTAAGAATGACCAAATGACAAAGGAACAAGCAACATCAACAGTTTAGTCTACAATTAATCAAGTTCAGTACATGCAGAAAGTAAAAAACATTTTAAGGCTTGTTACAGAATAGAAATATCATCAATGATCAATTACCAAAGAACTGGCATGAAGAAAATCAACACAACACTCACCTCCTCATCCTCCACTAAAGTTTTGAGTATAATA
>BMK_Unigene_071323
AAAATGAGAAACATGTCATATATGGGCCCCAAGGTTAATTCAAGTTTATACAAAAAGAAAGTAGATTAATTACAATTTCAAAAGAAAGCCAACATTGGCTATAAACAAATTTCAAAATAAAACCATCCCAACAAAAATATGGTTCGCAGCTCTAAATGCGACCCGATGCTTAGACAACATCATCGGGCTGCCCCTCACGTTGGATCTGCGCTACAGGTTCCTCGAACTGCGCCTCAGAGGCTGCGGGGTCA
>BMK_Unigene_071324
CAATTGGTATCAGAGCAAAGATCCCATCCCGGATCGCTGTCGAGATCGCCGATTCGAGGTAACCATTGAACCTCGTTCCTTTCCATCCATTGTGTCATCATCATCCGTTCCCCACCATCAACCCATCACAACATCCCTTCGTCCTTCGCACAGACCCATCACTGAAACAGTGGCCCTGCCATCACCAAACACCTCTACAAATACCATCTCCCTAAATCACCGGTTGTCCACTACCATAACCCCAATCTCACCTTCAAACTCACTCCAAACCATAACAAATCCCTCCCATCCCACGTTACTGACACCTTCCATCTCAACTGAAATCCAAAAAAAAAAAAAATATCTGACAGTCCCCAATCCCAAATCTGGAAATACAGTCCCCAAAATCTCCTACAGTCCCTAATCCCAAATCGTTCCGGCAGAACCCTAGACCCATCTCTAATCCACTTCTGAACTCCAATCTTCATCCATTGACCTCTCCCAAACCTTCCAGAAGCTCCACACCCACCGCTCTGAGTATCCCAGCATCAACAAAAACTGGAACCCATCCCCCACACTTCACAAAACCAATCCCCACGCTGACACCCACTTCTGAAAACCCATTTGAGGAAAAAAAAAGAAGAAGAGAGAGACAGAAAAGCAAAGAGAGGAGAAGCATAGAACTGAAAAAAATAGAGACAAAGCGCACCGCGCACCGGAATCAGCTCCAGACCACTTGCAGCA
>BMK_Unigene_071325
GTAGTCTTGGACATGTTTATAAGGTACTATTTGCGGAGACTACATTAAAATCAGTATGAACTAATTTTTTTCATTGGTTTATAAACTACAGTTTGCTTCATTTAGATGTAGCCCAAAAAACAGGATATTTTGATAAAAGAACTTGCTATTCATCCATTTGTTTTGTTTGGGATGCCATAAAATAGAAACCATATTGAGTCAACTGTTATTTTGCAATGTCTGCCTTGAAAATTTTCTAATATGCCTATTGTTAATCCTTTCTTTTGGTTTTCCAGCCCAATGTTATCTCTGGTTTTTGTGCTACCCAAATAAAAAAAAGAAGAGCAAATAGCTATTTCTTCGCTTGAACATATGAATTACTTATGACAGGGGGACATTGAAATCAATTGTAAAACTGCTCAAGACATTTGGAAATGATTTTCCTTTTATGAATGCTTTTTTTGTTTTTAGGGAACATTGTTTGATGGGAGA
>BMK_Unigene_071326
TTAACCTCGTGCCTGAAGTCTTGGCTAAAACATAGGAACACAAGACAGTTAAGGGATATACATGTCCCAAAATGCTGGGGCATCCCTTAAAAATCACAACAGCAAATACCTACCTACATGACTAAGATAAAACGATCAAAGAAGCAAGTAAATCCATCGGTGCACTGGATATACCAAACATGTTATGAATAAAAAAGTATTATCCACTATGCATTTCTTATAAGTAGCTCTCTAAAATATCAAGATTACACAAGAAACCTCCATCCATGTCTTCTGGACACGCATCTTGACTTGTAAACAACGAGCTTGTGCACCATAAGAAGTCATGGGGAGCATTTGTAATATCCATTATTGAGTCTTCCGGTATGTTGAAATTTGCATGCATGCCTTTAAAAGAATTACTGGCTGTGAACTTGTGCTCCAAAGAGTCAAAGACCTGCCTCTAAAACTGGCTCAGAAACAGTTCGTATTTAGAGTCTTTCTGATACAAATAAAACATGAGCATGTCTACTCTATTTAGCATAGAGAGTAGAGACAAAGTCCTAAGTAGGGGTGTTCATGGGCCGGGCCGGGGAACGTCCAGGCCCAGCCCGACTTCCAACCTATATGCCCAAGCCCAGCCCGCCTGGAAAAGATGAAGCCCGAGCCAAGCCCATGTTTGATTTATAGAATAAAAAATGGATTTCTTACTATATCTTGGGTTGTAGCTCAACCGGTTTGGTCATTTTGCCTTGTGTGAGAGGTCATGTGTTTGAATCGCCCCTTTATCACTCCCTATAATTATTTTAGTATTCGGGTTGGGCAGGGATTGGGCTCTCTACCACTAAGCCAGGCCAAGCCCATCTACTAGAACCTAATCCCCAAGCCCTGCCCAAAGTGGGCCGTGGCCGGGTTGGACTCAGGCCAGGCCAGTCCCTCCTAAGTGAGAGAAAAAAAAAAACAACTAAACAAAAAAAGAAGAAAAAGAAAATTTCCAACTGCTAAATTAATAGTTAGCAGATTTTGATTTTGAAAATCCATTGGGCTCATCACTAAAGTGTTTAACTTAAATCAGAAATGGAAGGATAAACTTAAAATCGGAAACAGAATGATAGTTTTTGGAGTCAAAACCACATCTTTCAACATTGCTAGACACTTCACTATTTTTTATTATGGCGATGATAATTTCAATTTATGCATGGCCAATTATAGCAATCTTAATGGATAACTACCCAATTATAGCAATCTTAATGGATAACTAC
>BMK_Unigene_071327
ACCATCTTCGACAAGGACAACCATCGACATACAGCTGCTGATTTGCTTCAGTATGCAAACCCAAGTAGCATTACAGTTCTTCTGCATGCCACTGTGCACAAGATCTTGTTTAAAACGAAAGGGGAATCAAAAACAGCAGCTCATGGGGTGATCTTTAAGGATGCTGCAGGCAACGAGCACAGGGCCTACCTGAGCAAAGAGAAAGGGAAAGAGTCCATGGGTGAGATCATAGTTTCAG
>BMK_Unigene_071328
CATATTCCAAAGCTCCAGAGACTGTAAAATGAAAAGCTGAACATCACTAATCAATTTGTTGGCAAATACTACGTGACATGAAAAGGTAGGCTCCCTGAATTTTCTGGTTGAAATGGCAAATAGGATTCAACCATTTAGCAAAACCATATGAAGGCCATGTCTAAGTTGGAGGCACCAATATAATGTATAGAAGAAACCTTTGCTTTTTAATAAAGAACTGATTGCAAACAGGCGCAATTACAGAAAAATTCCAAACTGGCGCCCCACCAATAAAATCAAATCCACTTGCATGATTGAATCCAAATATCCAGCAGTGTTGTGTTCGGGCCAACTAAACAAGCTCAACTGTAAGGAATTAATACACGAGTATGGGTTCTTCCCTACTTGTGCCAGCAATCAGTTCTCATTGTTTATTAATACTGCAAGACAAAGTATATGAATGGGGAAGAAAACTAAAACAGTCAAATCAGTTGATAAAGACAAAATAATAGAATGAAATTGCACAGTTCCAAACTTACCTGATAACAGCCAATGACCAGCAG
>BMK_Unigene_071329
TGTAAATCTTATTTTCAAGAGTCTTTGTACTAAAAAAATTGTAAGCTAATAAATATGCTGACTAAAAAAATATAAACACCACGCAAAGGCAAATGTACATAATTTGTATGTCACACAATCTAAACCAACGGTGAATTAGCATATCATAGTAACACGTACTATTAACACCAAAAAAGCAAGAACAAGGCACAATTTATACAACAACCAAGACATCCCAAAAGTAACTTAAAAGGCAAGGTCAAAACCTGTGAGGCTGTGACTGAAGTAGGTTTTCAGATGTTGGGATGTGAGGATCTATCTATCTTCACCCAATTAGCTTGGTGCCAAATATTTTATACCGCCTGGTCTCCCAAGGGTTGCTTTTATCGAGGTAATAGGACTTAATGCAGCACTGCACCCATGGAGGATTCCTTGGTGCATTGCATTCATCCTCACTGCTATTGCTTTCAGTTATTCCAAGCAGTTTGTTTATCTTTGTAATAAGCACATCAGCAGGTGGATCGCCATTGAAGAATGTCTCCCCATCATCACCATATACATAAGCATGTATTCTCGCAGTTGGATCCTCCAGTGTCAATCTGATTCTATATACGCATGTTCCAACTGGAGATCGGAAATCATCAACTCTCCAGGGATATATTGCTACCACACGAACAGCACACTTGAAGATTGCTGTTACCTTTGAGTGGGTCAGTACATCGATTAAAGTTGAAAATGCCATCCCTTCGTAATCTGTCTCTGTAGTGCGAGAAGGCCAAGGAAAACTTGACAACGGCAAGATATCCAGACCAGAAGTTAGCCGATCACTATAAAACCTCTGGCGCTGTATTACAATGGTGTCCTCATCAGACAAAATGCGGAGCCTACAAGAAGATGTCAACAAACCATGCCACAAGCCAGACCGCAATTGACAAACTATGTTACGAAATTTCACCCATTGGCCAATGCCCAGCGATTTTAGGCCAAGCTCCTCAAAGAATTTGCCAGCAAATATCCTCAAAACAGTCCCCACGTGTGGAAATGTGCTTAAAACATCCCTTGATAAAGGTGAATGTTCTAATTGTAATGGCAGTGGATTCTGAGCTTCATCATCAAGGCTTGTTTCAAAGCTTGCAGGAGAAGCATCTGTTCCATCCCACACAAACAGGATCCAGTCATGTTCAGGAACTTCACAAACATGAAGAATCTTGCATACTAAATCAAAATAACGGCCTGCATTAATCTCTCTCATTTGCAGCAAATATGCATTCGCACCTGCATCAAATTGATGATCTAGCAGCCATGTCCTTAGCCGTGTGATAAGCTCTTTGTCATTATCTGTAAGTTTAAATTTTGAAGAAATCTGATATGGATTGACATCATCACTTGGCTCTGCTCCAAACAGAGCAAAAGAAGAGTACTTCTTGTTAAAAACAGCATTAACATCTCCATTGTGGATTTTTATCATAACATGATGGAGAGAAATGATATCTCCAGATGACTTGACATGTGGTAGCTTGCCCATGTCTTCAGCAAAAAAATTTACAGAAAGTCCAGGATCCTTATGTGATGCATCCATTATCTTCAGTGTGCAGACGTAATCAGTTCCTTTGCTCTTCTTTGGGACACCAGATTCGACGACAACGGCCAAGAGATTAACCTTCATATTTGGAGAAATCATTGCATCCCTCAGCGCAAGATACTTGTAGTTGTTTTCTATGATATTCTCCATCTCCTTCTTTTATTCTCTCGCTCCCTCGAAGAGAAGAAGCAGCAGCAGCAGCGGAAGCGGAGCTGATTTTGCAATTGGCAAGCGAAAGGGTTTTGGAGGGAAAGTCTGAATATACGGTGACG
>BMK_Unigene_071330
GGAACCTCGATTTTACACAAAGGTATTCTCTTGTTTGACTTCTGTCCATTTTGCTTGGTTTGATTACTGTTTTTGTATCAGTAAAATAATTGTGTTTCCAGTTTCGTGCTCCATTACTGTGTCTGTGGTTCGATCACAGATGTCGACTTTTACATTTGTCTTACCCTTAATGTGTTTACACATGTGAAAGGAACATAAATGAGATCAAATATGTATGAACATTGCTCAATTTTCATATTGGGCACATGGATGGTCACAAAACATCCATCCATGCCTTCTGTCTGGCCAACGCACACTTTATGGAGTACTGTCCCAAAATTACAGTGATGTGATCCTAACAGCTTGATCATTTATTGTATGTGCAAATGATTAGGATTTCGGATCCCTGATGAAATTGATTTGTGATAGATCTGGCAGTCTGATGTATGGCCCACTGTAATGGGCATCTTGTACTGGTATTGGCATACATGTGATGAACTCACGAGTTGGGATTATAGTCAGGCTCCTTGTGCCACGCACCTCATATAGAGTTTATTTGTTCAAAAACCATTTTACTGATTACTAATCTGAGTTTAATGCAGGTTTTTAAGGATTGTCATATG
>BMK_Unigene_071331
GTTGCCGTATCTAGGTATCATAGATCCTATCTAACCCCCAACCTGCTATACAATCAGGCATTACCAGTGGAACATGGAGGAACCCCCTTAGCTCAAAGTTTCAAGGGAATTTAGGGGATGTGCTCCAACAGCATCATATCCTAGACTTCTTCAATTAAAATTGTAGCATGTTGATAGACCTCAGAGTATTAACGTAGTGGAAAACAGATAACTCCAATATCAACATCATCATCATCATCTATTCAGGGTTGGCTTTATGAGTTCTTCTTTTCCACTCAACCCTATTTACAGTCATGTTTTTAGTATAGGGTTCTAAATTTATAATTTCACTAAACCATACTTTTCCACTCAACTTTAATGTTGATATAAGAGTTTTAATCACACAATATGAGTGGATGCAACTTGGACATTTATGTATTCTAACTTTTCTATACAACGAACAACAGCAGGAAGCAGTCTGCACACCTCGATCATGTGCAATGTCCATAG
>BMK_Unigene_071332
CCATTCTCTTTTGTTTCCGTCATGGAGAGGAAATTCACGTCCCCTAGCAAAGTAGGTTTCGTGGATTCCGTCTCTTTAGTGGGACCCAAAATCACCCTCACGTTATCTTTCCAAAAAATGAGTATTTTTTCAGCCATGGTGTATGACACTTCTATCGAATTGCCAGGGTCTACCCAAAAGAAAATGACATGCATCCATAGGAACAATATTGCATCATACATTGTCATCATATTTCCCTCCTATAGAAAATGAAACAAGTGCCGAGTAGAAATTATTACCTCATTACTCTTCTTAAACCAAGAAAGGCGG
>BMK_Unigene_071333
GAAAGGTACCAAAATCCAAATTAAAGTAGAGAAAAAGGGTCAAAGAAGCCACGTGATGAGACCACATCTACCATCTAAGCTACAATCAAGCATAACATCCAGCAGCATTCAATCAGACATAAAAGGACCCAAAAAGATTTCTAGATTGGAAGTTAGTAGTTTCATAAATTTAAAACGACGATGACGACGACGATGATTATGAAGAAA
>BMK_Unigene_071334
GCCTTAGACTTAGTGCACAAGTAGGGCTCAAATTAGGAAACAGAGTTTCAAATTAGGAAACAGAGTTTCAAAAGGAAACACAATCTTGTAGCAGCTGGACTCTTTTCCGAAATTCCTGCGCCATCCGATCGATCGCACAATCCATCCGATCGATCGGACCCGGACATAACTGTCGCATGTCATCCATCCGATCGATTGGACAGAGGCTTTGATCGATCGGACCTCGGTGATTTGCCCGGTCTTCTCTTTACTTCGGTTCATCTCTTCCGGCGACATATAACCACGGTCCATTCTAAATAAATTAGAAAATGCAACTCAATGGACCCAGAGTTTT
>BMK_Unigene_071335
CTGCTGCAGAAAGGTTCTCTGCAGTTTCTCAAGCTCGATTTGCAGCAATCAACTCGATCTTTTGGAATGCCAAGATGTCCCAGTGGCTTGATTATTGGCTCATCAATAACAACACATGCAAGGAAGCTCATGTCTGGGAAGTGCACAATCAAAATAGAAACATTTTTGCATCAAACTTCATTCCTCTATGGATTGAGTTGTTCAACTCGGGACTTTAACTTCACAAAATGTTTGAGATGTGCAGAGAGAAATACCAAGCGACATTCTTCTTTTAATTTTTATTTCTTGTCTGGCTGTGAGAAAATGTAATAAATGAATAGATACATATTTGAGCTGAACAGGGACTTTCCAAATGGTTGGGCTCCATTG
>BMK_Unigene_071336
AGAAGAAGGAGAAGAAGGAGAAGGCTTAGAGGTTTTTGTGAGGTTTTGGGTTTTGGGTTTGTGTTTACGGTTGGAAGTATGGATGTGTAGAAGATGATGAATGTGGGAAAAGTAAGGGTTGGTTTGTGAGAATCTGCAGAGAGAAAATGATGCAGATGGGATTGAGAAGAGTCTCATTGCAGGAAGAAAAAGAAAATGGCTCATTGGTTTTCATTCATTCTCCACATTTCCTGCCACTATCTTCTTCTCTTACAACAAGTGGGACACCCAATTCAATCATGGATGGCAGAATAATCCAATGAGGATGATGCAGTGATGCAAATCTGATCATCAATAGATTGATATTTGGGCTGCACTACATGAGAGATTTTGCCATCAATCTATCCTATCTATTGACCATAAAGCCTATAAATTTTGATCATCAATAGATTGATATTTGGGCTGCACTACATGAGAGATTTTGCCATCAATCTATCCTATCTATTGACCATAAAGCCTATAAATTTTGATCATCAATA
>BMK_Unigene_071337
GATATTTATTGGCTATTGGGGAGGGCAACAAGCCTTGTGAACTTCATCCTGATGGCAATAGCTTTGACTTCTTCCAAGGACTAGTAGGGAGAAAAATAGAGTGAAAGAGATGCTGCTGCAGACTAATCTGCGACAATGAAACACCCCTTTTTTTTTTGTTCTGTTCTATCATTCTATTTATTTGTGCTTGCTTTGTGAGATGTGGGTCAGATATTTTGGATTCTGTTTCGCACCACCTTTTCCCCCCT
>BMK_Unigene_071338
TTTGACTTGGTGGCAAGGTGTGGCTATTGCAATATTCTATGCCTTGGGTTTATTCAAAAGTCCTATAGCTCAAGGTTTGCATTTCAAGTCAAGCGTTCAGGACTTCATTATTTGCATAGAGATGGGAATTGCTTCTATTATTCACCTTTACGTTTTCCCAGCCGAACCGTACGCTTTAATGGGCGAACTACATACTGGAACCATTTCAGTTCTTGGAGACTATGCAT
>BMK_Unigene_071339
GTGGCCTGATCTTGCCATTTACACACCAGGTTCGAACTTTCAATGAAGGAGAGATTCTCTCTCTCAATTTGTTTTTTACCTTAATCTATAATTTGGTGTGTTGTGATGGAGAGAATATGCATAGATTACGGCTGTTATTAGTTTTAGTTCTCCTATTTTTGGTTTGATGACATTCGATGACTAGTATTTTCTACAGTGTTGTATTTGCTTGATGTTTGGACTTTGTATGTGACAATGTTAACAATGATAAGGATAAGGAGT
>BMK_Unigene_071340
ACATTCTTTCCACATGTACAAATTGCAGGGACTGATACATAACATAAAAATGCTTCGATATTACATACCGTTCTTATCCAAAATAGCTCACCCAAATTAGATGTAGATGGCTCATGTGTCCAGTCCAGTAGAAATGAAATGCGCATTTAGTGAACTCAGGAAATTTTGAGTTGAATCTTAAATTTATATTATATTGAAGCAATTCTGGTTTCATTTCTCGACCCAAAATAGCTCACCGGCCCAAATTAGATGTATATTGTTCATGTGTTCAGTTCAGATGAAATGGAATGCGCATTTCGTGAACTCAAGAAATCCTGAGTTGAATCTTAAATTTTCATGCTATTATATTTATATTGAAGTAATTTTGGTTTCATTTCTCGTAGGGATAGTTGTCTGAATAATCTGG
>BMK_Unigene_071341
TCGAATAAATTTTTTTTTTTTTTTTGTCTAGATTAGCTACCTACAACTCATCCCTGAACTAAAACATAAAACTTGTCTCTCACTAAAACTCTTTAGACTTCAATTCCAATACAACAAACCCTTGAAGCATTTAAAATAGTTAATGCTACTAAAATTGTAACCATGTGAGCTCCGAATGCATTATTAGACATGCCGATTAAAATTAAAACCATGGGCCCCACAACATGCTCACACCAAGGGACCTTCCCCTTGGCCCTTCCTTTATAAATTTGAGGCCCTGATGGCCTGATTGGGCCATGAGCCTGCTCAGTTGATCCATGGGCCTGCCACAGGCCTGGCGTGCATCAGTATGCCTTTAATTTATCCATATATGGCTTAATTTAAACCATTTAAACTTGGTAAAGAACAGAAGGCAAATACCCTCTAACTTTCTACATCAACTCCTAAAGCAATTAAAACTAAATAAAATCCTTATTTAAATGCTATAAAGAAAATGTGTAGCACCTTGCACAAAATAGTCCCCACAGTCAGACATTTATGAATCATGGCTTGCGTCATTGCTTTCGAACCATAAAATACTTGGCTCTTCAATGCTTATGTCATTCTTTGGGAGGTTACATTGCTGGAATTGTTTAATACGACTATGGAGTGAAATTTTGCAGTGTGCAAATGATGAAGAAAT
>BMK_Unigene_071342
TATAAAGGATCGTTCGTAAGTCTGCAGGAAAAGAATTATAATTAGAAAGAGCAGATGAGTATAATTTAAACTGCTTCTAAAGGAAAACCTTTCAAAACGATCAACACATTCTGGGAACTTAGGGACATTGGTTAAGCCAAACTTTATTATATTTTGGTCCTCACAAAACTTTATTCTATAGACTACAAAATAAAAAAGAAAAGATATTTAGGGCTTGTTTGCTTACTTTGAATAAACCCTAGGAATTCATAGTGAAGTGGGATGGACCCTCACTTTCATGCAATTTGATTATGGTGATGGCAGGGTGAGGGGTAGGTGAATCTTCACTTCTACTACTACAATTTTATCCCTCTACTGCGAAGACATTGCTTTGAGTCCTTCAATACGGAGCCAAAAAAAAGGATGCAGAGGTCATGAAAGATGGGATGGTTGCTTCAGAACCCCATTAATACATTTTCAAGAAATATTACACAGAAAATACCTATTACAAGATAAGTGTAAAGGAAGTGCCCCATCAGCTGTTAAGGAACATGGGTATGTGAGTGAGAGATGAGTTAGATTCCTCAATGTAGCCAAAAAACAAGTTGCAATAAAAAGTAAGGACTTCATCATGCTTGGACGATGCTAGCCATCTTGATGATGGGTTTTCAAAACATATGTTTTAGAAAAACTAGACATTTTCTAGGCCATTGTTAAATAAGCTTTGCGAATCGCTCAAGATTTATGGTGAATATAATTAGTAGCATATGGGATGAGAACCATACCTGGCCTGTGGCCACAATAACGGG
>BMK_Unigene_071343
GGGTATTGAAGAAGGAATTGAAGGTAACTGGTTTTTCCCCTGGAGTGCTAGAACTGAAATTTTAGATTATCTTTAAAATTTGGAGTTTCATGATATGTTACTCTGAGTTTATGAAAATCCTTGACCGTTGTAGTTGTATGTTTACTATTATATTCATGTTGTTCACCATTGTATATATGGTTTTACTAGTTTCATAGAACTCTGGGCAATTGTTGTCAATAAAGATGATGCGGTTGGTTCTGTTTCTTTTCCTATCTATTCACTTTATCTCGTATCTTGATAACCCCATCTGTGGGTTGTTGTTTGCTAGAATTCAACCTGCTAACTGGTGATGCACTGTCTGCAGGGATTGATAGTGAGAAATGTG
>BMK_Unigene_071344
TGGATCATGCATGAATACCGCCTAGCAGCAGCTATCAACAACAACAATATCATAAGTAGCAGCAGGCGCAGGTCAAATGATAGACCAATGAGGTTAGATGATTGGGTCCTCTGCCGAATCTACATGAAGAACCACTCTGCCCCAACCATGGTGACCATGGATAGACAGAAACATGACCCATTGATCAAAAATGCCTTTGCAGCATCCTTGCCGAACATCACCAACCAGACCACCCTTTTCCAATCTTTCTCCGACCCACTTCCCCCTATTGACTACCCATTACTGACTCGGTTTCTCTCGGACAATCGGTCTGAGTCGTCCCGCTCGGAACTCGGTCCTGTAGTCACCAATGACAGCCTGAATAGCAACTGCTACCTACCTTTGGACTTGCCTGAACAAGAGTCGTCATATGCTGCTAATTTACTCACATCAAAGAAATTCAATGATTCATGCACCTTCACTACCATGACAAATCAGTTGGATACTCCTCAATACTACTCACTCAACCATACATTCTACAATCAACATGTACCATTGAATTCCCATATTGGGTTTCAGTAAACCTACAATTTTCAAAGACCGAAGAGCAAGAAAATAAATGAAAACGAGAGGAGAAAAGTGATGGATATTTTCTACTTTGAAGTCGGTCTTTTGTACAGAATTATTAGGAATTGGGTGTTTAGGTAAACAAGGCTTTGAATTTGGATACATTGAGAGGTTGGTTGGGTTTGAATGGTGTTAATCAAAAGCAGAAGTCATGCAATATGAGAGAATGATAAGAAAAGGGTCCAAGATTATTCTTTGGAAGAATGTAAGGGTTGACTATGAAGATTGAGTGTGTAAA
>BMK_Unigene_071345
AGTTTTAGTTTGTGAGCCTGAACTGGTTGGGCCTGATGTTGGATTGCATCATTAACCAAGGTTTCTTAAATCCATACCATAATTCTTACTAGTAGAATATTAGAGCCCTAAATCTAGCTTTTATGAACATAATAGTCACCATTGGATTCATTCACTACTAGCTGCTGCAGCTGCTACTCCTACTCCTACTACTAATACTCCTGCTGCTGCACTGCTACTGCTACCTACTGTTATGTTATGACGACGACTACTACTACCTACTGCTGCTGCTGCTACTACCTACTGCTACTACCCACTACTACTGCTACTGCTCCTCCTCCTAATCTTACTGTTGTTGTTGTTGCTGCTGCTCCTACTACTACTACTACTTGTACAACTACTTCTACTTCTACTACTACGGCTGCTACAGCTATTGCTACTGCCGCCACCGCCACCGTTGTTGTTGCTCCTACTGTTGCTGCTGATGCTGCTACTACTGCTACTACTCTTACTGTTGTTGTTGTTGCTGCTGCTCCTACTACTACTACTACTTGTACAACTACTTCTACTTCTACTACTACGGCTGCTACAGCTATTGCTACTGCCGCCACCGCCACCGTTGTTGTTGCTCCTACTGTTGCTGCTGATGCTGCTACTACTGCTACTACTCTTACTCCTGCTACTCGTACTGCTGCTGCTGCTGCTACTCTTTACTCCTGCTAATTCTACTACTACAACTGCTACTATTACTACTAGTACTACCGCTACTGCTGTTACCATACTACTGCTGCTGCTACTAGTGTTGTTCCTCCTACTGCTACTACTAACTGTTGCTGTTGCTGCTACTGTTACAGTGTTACTCCAACTGCTGATGC
>BMK_Unigene_071346
TTGTAGAATGGGTGACTCCGAAAGATGGATCAATAAAAAAAAAGAAGAAAACGAAAAAGAAAACCAAAATCTGGCTTTGTGATCATCTTCGAAGATTGGAACTGAAAAAATTAAAGTGGAAGAACTAAAAGAAAATGTAAACCAGCAAATAGTGATTTTACTAATGGAGAGACGCCATCTTAGCGAGATTTTTGGTAGCCTCACCGAATGAATTCTCCACCCACCACATTACCAAAAAAACAGGGGCAAAAAGAAAACATAATACTAGTGATATCAGGGACTTACGATCTTTACATGATACTCGA
>BMK_Unigene_071347
GCCTCCTGAAAGACAGATTACTCTGCAAAACATAGGCAGCAAGAAAAATCAGGAAGGCAACTTCACTTCTGCAAGCAGAATGACTGAAAGATATGCCTTCCACAGGAATTACAACAAATTCATTTTACTGCCCACAGCTCCACTTTAGTGGTCATTTTCACATGGGATAGTTTCATTCAGAAGAACCCGAACAACGTATCACAGGCGTTAAAACATAGCCAGTCATGCCAAACAAAATTCAGTGAATACAGACATCTGTTTTTTTTTTTTTTTTCTGAAGAGGCAACAAGCTAGCTCTCAGTAGGGTTTTAGTCTGAATAGGTGCAACTTGGCGGCTTAGTAGTGTTCTTCTTT
>BMK_Unigene_071348
GAATCCTCCTCTTCTTTTGGACTAACTTCTTTACCTGCACTCGTCCAGATTGGTGTAGGAACCTGCCTACTTTCCACTGTAAACAGGCGTTGTTGTAGTGCATCCCTTAAAGCAAGGGGCACCCTAACATGCAACCTTGCCCACTTTTCACTGCAACTGGGTGCTGCTGCAGTGTATCACTTGTAACAAGGAGCTCCCTAGCAGGATCACAAAATGTTGGTTTCTCAGATTTCATGTTTGCGTTGTGGAACAAGTTTCCACTGGTTGTTAATCTACCTAATGAAACCCTCTTTTTTCTAGGCCTGGGAGCAATAGTAAAAACCAGCCAAGTTAGACAACTTGAAAATTTGTAGCATAATTTGGATAAGGCTATGTAAACTGTATAATGGTTGTACTCTGAAGTTACTGCTAAAGACAATTATCCACCCGAACTGTAATCTAATTCTATAATATCAACAAAGATTGT
>BMK_Unigene_071349
AAAAATAAAAAATAAAAATAAAAAAAAAAATAAAAAATAAAAATAAAAAAAAAAATAAAAAATAAAAATAAAAACTGAAGAAAAATATCTGTAGGAAACCAGTAGTTGCTCAATTAAGCCACATACATTTACAAATAATATAAACAACTCAATATTCTCAAATATATATACAACTCAACTTAATACAAATACACTAAAAGCCCGTTTAAAATATTTATACAACTGCACTTACAACACTTTCTAGCCACACACCAATTATTCTAACTTACAAAGCACTCAAAGCACATACACCTAACTCGCTTCACAGAAAAATTACTCCGCATTACAAGGCACTCCACACTTCACACAAGTCACTTCTTACACACTTAGGGCACTCACTACACTACACTCAAGGCACTCTCTACACATTGCACTCACTCACCACACACTCCAAATGAGGCAAGCACCTCTATTTATAGGCTTTAAGGAACAATGTCGAGGGCATGCTTATGATTGCAACTGGGCCACATGCCCTTCTCCATGATGTCAGTTGTAGTGTCGGTTTGCAAGAGGTGGTTTACAAAGTCGGTGATGAAATTTTCTGGAAAGAGATAGAAAGAGACTCTAAAAGAGAGAGAGAGAGAGAGAGA
>BMK_Unigene_071350
GGGAAGAATAAAAATTGGATCCATAATCAAATACCTAAATGTATTTAAAGCTTTAATATGAAATGGCTAGATATAACAACTGGCTCATTTACAAAACTACTTGAAAGACCCAATCCGTAAAAAATGGATATGGCCCCTTGATATAGGCTTGATTGACAATTCGGTCCAGGTTTGAGTCCACATTCCGCAGTCATGAAACCCATTGAGTACTGCATCTAGATTCCTGTCCAACAATGTTTTCCAGACTGGGTTTGGGTCGACTATGGATCAGATTGAACCTGATTGTTTACGTCTTCGTCTACAGAAATCCACTTCA
>BMK_Unigene_071351
GGAACCCTTGTGCAGGTATTTTGCGATACTAACATCCAATATGCTTCCACAGACGGGTGCTCCGCATGCTGCTCTATCATAGCTACTGATTCTTCAACGTCTTCTGACTAACTATAAATGATTAAATTCAGTCCATTATTACTATGGAACTCCAACAGATGGTGCTCTCCTCTGGCCCTGAATCTTCTTCGGTTTCAGCATATCCTTTGAGCCTTGCCAGCCATTGCCTTTTTTCTCCAAGTGCCATTACCTTTGGTTTGCTTTTTATATCATCCGTACTCTTTGCTTCCAACTTAACGGATCCAGCAACCGGGAAGCAGGTTGGGATAGGGCATAAATAAGGCGGCCTGTACTTTTTTTATTTTCTACACTTGCCTTGTCCACTGTTGTTGCTGATGCACTCTTTTCTTTTGGCCTTTGACATTCTAGGCTAGGACATCTTTCTGTTATTCATTTGAAACAATTAATCTTCTATTATCTTTTTTAGGATGTTAATTATG
>BMK_Unigene_071352
TACATGTGTGACTGTTTTCATCTGAAATTCCATAAATAATGAGATGAAAATATTCTCGGCAGTTACTAGGTGAGCATTGGAATGTCACCATGTTTCATAATAGGAGAATAATATTGAAAAAGATAACTTTGCTGAGTAAGTTACCAGACAACCAAATTTAACTATGCTACTACAACACCAAGTTTTTAGTGAAAACTCAGAAAAGGAAAAAAACAATTAACTGGTTGCACTAGCAACTCTAACTGTAAATGCATTCATAAATGTGCAAACTATAATATTGCAAGCTACCTAGGTATTTAAGTATATTGTACTCCCCCTTATTTGCTAACTCTAGATCCACTTTGATTTGGAATATTATTTTTGGAAGTTAGGAAAAGAAGGAAACAGTTCGTTAAAAACAAAATGTACCTGTTGGTGGTAGAGTAGCCCAATAATGGGTACTCTTTATAACCTTCCCATTTACCATCGTATCTTCGAATTCCATTTGTGGTGGCAAATAGGCTAGAAAAGATCTGAAATGATGTATTTTCAAATAGCAGGGGAACCAGAAAAAGTTCAGTCTCATCAAGTGGGAGGAGGTGAAGCTTTCACTAACAAATGAGGTCTCAGTACTGATGAATATAATTAAAAATTGAGAAGGAATTAGGCGCAACCAGCAAAATGGCAGTCAAACTATTGGAAAGAGGAGGCTCATGGGAGACGGGTTATCTCCTTAGAGACAACCATGAGGACTACTCATCCAACCCTAATATGACCAGCCCTAACACTTTCTTTATATATGTTCACTATATTCAGAGATAAAAAAAAAAAAAA
>BMK_Unigene_071353
GCATGATTGTGGATCATAAACTAAGTAGTGGGAGTGTTAGATCATCTTTACTCTTTAGTTGTCTATGGGGTTGACAAAGGATATCAAGCTTGATCGGGTGATTTCCATGGCCGAAGGGTACTTTGGTTGGATTGTGCGAAAAAGGCAAGGAGAAACAAAATCATCCGTTGATCTTGAAGGTCAATCGCTGATCATAGGTGGCCAACCTTGGAGACGTTCCATGTGCAGAGCTTGGAGATGCTCCAAGCTCTGGGCAATTTGTCAAACTCAGTTTTTTATTTAATATTTTTTGGCTTCGTCATATTTGCTTTTTATGACTTATGAGGGCCAAGAAGAAAACATCCATGTGTAGATCCAGTAGCCAAGAATTGTTTTTGGGCTTCTTTTCACTATGAAAACTATATAATAAATGTTTAGGGCTGGACAACCAGCACAATCTTGGAGGTTTTATGATAACTCACTTTGTTTTGTTTTCCAATTTTGAGTTTCATCCACTTGAGAACCTTGGAGTTGAACTTGGGGTCAGAAAATCAACACTTAGTGGCTATTTTCTGGTGTGCATCACGTGAATTCCATTTGTATTTGCTAGTTGGAGATTTTTGGGGTATTTCAATACCATTTTGGTTGACTTTAGGTAGTCCAAGGTCGTGTGAAATGTTGAAGCTTCAATTTGAAAACTAGTTAGGTGGAG
>BMK_Unigene_071354
CTTGACCTGGTCTTGCCTCAAGGGCTTACTCAGGCGGATTGGGGTTTCCCAAACCATGCCCCTTCAGGACCTTCAAAAGACATCAGTTTGCATTAACTTCCAACTGGTTAGCTTTGGCATTGCTTAGATTTAGAAAATGTTCTAAAAACCAGACCGTCCATTTGATTGGTGAAGGCTAAGGGTTGGTTGAACCTAGTCAAACAGTGGTTCATTCCACTCATACCATGAAATTATCATTATGTAGGTAGATTAAATATAAAAAAATAAAAAATATATTTTAGAAGTGAAGATATCATACAAAAAACTGTAAAAGGCTCAAGGATAATGGTTCAATTTTTTGAATAGTTACATTTTTACATTTTTGAAGGAAGCTTATACAATTCAAAATTTTAGATTTAATTTGTAGATTGTTTTTGTCCAATTTTATTTGTATGATGGTTCTTAAAAAAATGCCTGGCTTGAACAATTTGACAGTTGAACTGCATGAATCATAGCGTACAATTGAGGGTAAGCAGTTCTTTGTCGAACCAAATTGCAAGATGGAGCGGCTACAGTTCAACCAGGTTGGACTGGTTTGTTTGGTCTGGTTTTTAAATCATTGGATTTTAATGAAAGTGGGGCGTATGGTGGTGGGGTCACGATTTTCTTGTA
>BMK_Unigene_071355
AAGATCTTGCTATTTGAAGATGGACGGTTGAGAATTTGATAGATTTAGGCCCACACTTAATTAATCTGCCCTTTGACAGATTCGTTGTTTGCTTGACTCTGTTGTTGGGCCTCGCTTACAGTTTCTGGTGTCACTATTGATGTCAGTGTTGCTGTCACTGTTTTTTTATTTTTTTCACTGTTGTTTGGATTCGGAACTGACCTAACCCGACTATTCTGACCCGACTGTAAATGGTTCAGTGGATTAGGTCGGGTCATATTGACCTGTTCTCCCTACTACTATGACATGTTTCTCGGCCTTTGTGCCCAAAAGAGATGAAAAGGATCTCTCTTCTTCTACTGAGTTGAGAGAAGAAATGGAGGGATCTCTCTCTTCGACTTCAATGAAGGAGGCAACGATGATGGGGGAGTTCGACATTGACGAAGGAGATGATGGAGATAGGTGGAAGGCTCGACGACACTACTGGCATGTGATGCTGACAGTGTGGCAGTGGTCGATTTGTTGCCGCTGGAGACCTGGAGGCAGGGTACGACAGCAAAGATGATGGTGGAGACGATTCGGTGCTGCAACTGCTAGCTGCTTGCTTCAAGCAAAGAAGTGAGAGGGCAATGGCAATGCACGGTTGAGCTCAGCGAGATGGTGGTATCACTCAGCTGTAGTGTCTTCATTGCAGAAACACCCTTTTTCTCTCATCTCCTTTCTTATTTTTTTCTCTAATTCTTCTCTCGACCTCTCGGCTTCTTCCCTTTTTTTATCTGCAGATGGGAATGGGTTTTTGTTTTCCTGAGATGGGGGATTACGATGGAGAGTGGTTTGAGGATTTTGTGTTGGGAATTTGGTGATTTTTGTTAATTGGACTCGGATTGCAGAGTTCAGCTGTGAGGATTGATGGGAAAAGGGATTCGGTCAGGGTGTATGATGGTTAAGTAAAGTTCGGCTATGTTGATCTGGTCCGAAGAGGGTTCAGGTAATGTGGGTAGTGGGTTGAGCCAGATTGGGGTTCCGGTTGGGGACTCGGTTTGAATGGCTGGGAAGTTTGGGGTTTAGGGTTTTGATTGTTCGGGACTTTGAGGAAATTGGTTTGGAGCTTTGAGTTGGGTTTTGATTTTGGGTTTTGGGAATTGGGTTCTGAAATTTTTGGCCATTCTGTGTGGATGGAGGGGCATTGATGATGATTGGGATTTTAGGG
>BMK_Unigene_071356
AAAAACACTCTTGAATCCAATTCCTGCAAGAAAGAAAATAGCCTGGTTGGAGTTAAGAATATCTAACAGCAAATGAATAGAGATATTCGGCATGCAATGTACATTAAAGAAAAAGTAACTGACTGATAAGAGTGCACAAATTAAATTGCAGAAACTTTTAATGAATTGACATGCTGTTTTAGAGTGTTTTTGGATGTAGCCAAGCTGCAAATAAAACAAATATTTTGGTAGAATGGATGG
>BMK_Unigene_071357
GAGGTCATTTCTCCAAATTGCCACTATCTCGGAAACCTTGCTTGGAAGATAAGACCGAGCCATCAAAGCAGCCTCCGGAATCCGATTGCTCTCCACCAATAGCTGGAGACATTCCTCCAATTTGCCAAGCATGAATAGACAAAGAAAGGCAACATTATTCTTCCCTTGCTCTTTAGCAAGAGATGCAAGTTTAGAAATTCCTTCAGCATCTCCAAGAGCAGAGTATAGAAGCAAC
>BMK_Unigene_071358
AGGACTTATTTATAAATAAATAAACTTCAGGGGCTTGCATGAAATTTGGGAAATCAGATTTTTTTTTATTTTTGAGAAAGTGAATAAATTATATATGGGAGCGGTCACCTAACAATAGTTGTCAATTTTGTTACAGACGCCATTTCAGTTTGACTTAGGATTGAAACATTTTGGCTAGTCAGCATTTCAATGTTTCATTTTGGAG
>BMK_Unigene_071359
GCTAAGATCTATTACCCCTCAAGGTACTTGCCTTGAACTTAAATATTGTGATGGTGCAGATTATTACCAACTGAATGGCTGGCAATGAGCTGGGCTAGCCTGTATCGCTTATAGAACCTGAAGATGACCCTTGGACAGGTCCCAGCCTGATTTTTTCTCATCATTACTTTTATTGAGACCTTCGTATGGGCCTGTTTATGTTGTCATTAAGCAGGCCTGCTGCTAAATTTCAGTTCATAATATTAACAGGTTGGCCTAAGACTCAATTTTGCGGCCCTACAAGTTAGTGGGATGTCCGAGGGCAACATTTCAGATCTCATTACTATATCCAATCCAGCTAATTGCCATCCCTATTAATTAGTGCATTGTCTCTTTTTTTTAAAATTTTTTTTTGCATTGCACATTGATTTTTCATGTACTTATTTCTTGACAGGATTCACCCAGAAGCTGTTGAA
>BMK_Unigene_071360
GTAAATTACTCCTTCCAGACCTGAACAATCAATAAAAATGAGATACTATCTGAAACTTTTAAAAAAATGTCAAGACTCAAATAACAAATCTACTAGCTCCATACTAAAAGATATAATAGCAATAATAGTATAATAGTAAACCACCATAGAAAATCATGCTTGCAAATCACAAACATGCATGCAAACAATGAAAACCATAATCAAAGAAAAAAAAAGTAAAATCCTAGGAAGCTAAAATAAGCAAGAAAAGAAGGGTGATGCCTGAAGTTGCTAGATTTCAACACACTGCAATACTTCCAAAGTAATCATGGAATAACTCCCTTTCATAAAGCTTGTTGAACCCAAATCCTTGACACTGCAACAATGAGCAGCTTCCAAC
>BMK_Unigene_071361
GAAGGAAGGCAATGCTTACCTGCTGCTACTTTACCTGCTGCTATTTTAAGGTGATTGACACCAATTCTGTTTAGGATTATGTATGTTTTGCGTGCAAAGGACAATTTGGTGTTCTAAACCATTGTGCCCAATTGTATCCGTTTCCTCAAGTGAGGTAAATAACTGATCACATAAAAAAAGGCTAGTCTACATTCATATGCACTCCTACAATGCATTTTTCACCGAAGAAAGGAAGCATGGTCCATGAGGCCAAAATAACAGTCAGACCTGAACTACAAAGGAGAATCACATGCTTTCTAAATGAATCCACCTTCAGATTCCATAGTTTACAAACTTTTTGTGGTGGATAAATACATGAATCTGAGTCATCATGGTTTCATTAATAATTCCTTGATGAAAGTAAGAATTCCCTGTACATCAACTGTCCATGCAACCGAGATGGGTGAATAGCCTGTCCAGGGGTTACTCGTATTCCAACTTTTCAGTCCTTGGTCCATTAATGTATGCCCAACACAGATTCCCTGTGTCTCAACCCTCACGACTCCCTTTTTAAATGCGAAGAATTCAGGCTTAATCAGCGCCACAAAACTGACTGGGTCATGGAGGAAAATCCCGTAAACGCCATCAGATTTCACATGCCAGTCTCTGTAGAATTGGCACATGTCAGATAGTAACTGGGCATGTCTTCCTCTTGAGTTCCTCAGTGCGGATAGGTCTTCATCTGTTAGTGTGACTTGCGTTGTGATGTTTATGCCAATGACATCAATGTTTGCCCCAGAAGTAAACACAACATCGGCTGCTTCTGGGTCCCCATATATATTGGCTTCAGCTGCAGGATTGACATTCCCAGATGCAAAGAAAGCTCCACCAAGTACAACTATTCTCTTCACCTTGCTTGCAAAGGATGCATCCCTTTTGATTGCCAGTGCCAAATTTGTCAGTGGTCCCAATGCAAGTATCGATACATCACCAGGGTTTTCAGAAACTTTATCAACTAAGAATTCAGATGCACTTTTATCAATTTTCTTTCCCTTGGGTGGTGATAAAAATATGTTCCCCATTCCGTCTGAACCATGAATAAACTCTGCAAGTCGTGGCTTTCCTCCCTTTAGGGGCTCATCGCTACCTTCCGCAACTGAAACATCAGAACGCCCTGCGATCTCACACAGAAGCAATGCATTGCGAGTGGCATCTTCTGTACTAACATTGCCAAAAATTGTTGTCAAGCCTAGAACCTCCAAATATGGTGTTTGGAAGGCCATCAAGATGGCCATGCTATCATCTATTCCAGGATCGGTGTCTATGATGACCTTTTCACGTTTTGAAAGCGGCATCTGCTTGTCATTCTCCATATCCGTTTCTTCAGTTAAAGTCGACGGCGAGGACGGCGTTCAGACGTGGGGTTGTTGGATTGGACAATGTTGACTCCTTGGCTCTTCCCTGGATTCAAGGCATATTCTCTAGAAAACTCCCTCTATACTATGATGGCCTGCAACATTCAAAAAAAGGAAAAAA
>BMK_Unigene_071362
AGATTCTGTTCTCTGGGCTGCAAGGTACTTTTCTTAGTCACTTTCCAGAATTCCCTTCAAAAATCGCATTTTTAGGACAGAGAGAAATCTACTGCTCTTTAATGGAAAGAATATATGCTATTTTTAGGATATTGTGATTCTTTTGAAGCATCCAATTCCCATTCATGATTCAACCCGCATTTGTCTCGGATAAAGAAAAGCAGGGGTATTGTGTTTAGGATTTGTTAAAGTAGATTGTGTTTGTTTTGAATGTAACCCTCTTTTGGGTTTCCTTTTAATGCTCTGTATATTGCCCAGATAAAAGCAGGGGTATTGTGATTATGACCTGTTAAAGTAGATTATGATTTGCTTTGAATGTAATCCCTATACTAGGTTTTGCATAGCTGAAATCAGAGAGTATTGTGATCATGATCTCTTAAATTAGTTTGTGATTTTTAATACAATCCTTATCTGGGGCTTCTCTTAATGCTCTATAGATTCCATTAGATAAGAACCGTGGTGTTATGATTTCTTTTTGTGTAATTTGTTTTTTAATGTAATCCTCTTCTGGGTTTACTCTTAAATGTTCTGTAGATTGCATTAGATAAAATCAGGGGTATCTGTGATTAACTCAATGATCTGTTAAAGTAGTAGATTGTGAGTTTTTTTTTTTTT
>BMK_Unigene_071363
TCAAATTATCAAGGAATTAGATCCACAATCCATTACTCAATTGATTTGGATTGAAGCTGATAGCAGTGCTCTGACATGGACTACTCGGTTCTTTAATTCCTCCATGAATATTTCTACTGCTCTCTCCAGCAGAATGAAATACATCATGTGGCATGTTTGTAGAAACCCAATGTTTCCAACAGAGACAAAGGGCAGGGGCCAACCAAAATCAGATCCACACATAATCCAAATGCCATCCGATTCAAGGACGTGAAATTGACAAGTGAGAACTTTTGGACATCCATCTAGTAGTAGTTGGATGAAAGGGCTAATAATGATTTTTGATAAATCCAACCTACCAACAACTTAGTAACTTGAAAATAAATTTAGACTTGGTCATTGGAAACAACTTCCCACAGTTGTTTTTCAGTGTTTTGTTTTGGTTTGGACATCCCAAGCAGTTAATCTTAAAAAGAACTGATAAATAAGTTCAAAGCGTCGAAGTTCCATTTCTACATGGTAAGAACAATTCATTCGTTCCTAGACCAGCAATATTTTCCCACATGATGCAGAGAAACTAAATAAAATAGCTAGCCCCGGAGAAAAACCTCAAGTTTGTGTATATATACGTAATAAGATTAGTGGCCTCTTAAGAACAGTAAGAATCAATGCATGGGCAGTGGGCGGGGAGCACGCGGTCGAACTGGCGTCTTTGACGGGCTTACCCTTATTGGCAATGACCCCAGCACCACACCACTGCAGCTGAGAGCAGCAATTGCACTGTCAGCCATTACAAACTCAACAAAA
>BMK_Unigene_071364
ATAGAATCCCATTCATCTTATGAATAAAAACATGTAATAGTATATCAATTAAGATAATTAATCAAAATATTTACATCATCCACTGAATTGAGGACATACAATCTAACACCCACAACCACAACAATAGAATAAAGGCACCAAAAGGAGAGAAAACCCCAGAGCCCGGGATAGGCAAAGTTAAAAGCATCAAATTGGATGAGTCGGAATCAAACTAAATGAACCCACACCCACATCAAATTCTTGAATTGAAGTAAGTGTCAAACCTTTGAAATTGAGAACTCTACTCCGCAAATGAGGTATCCATGATTGATTCTCCCTTTATAACTTGTTTGTTTACATAAGATGAGGAGTAAAAGAAAGTGAGGGTCAAATAATAGATAAAGCGAGAGTATATGATTAAATTAAAAAGACTCTAGAAGACAAAAGTTTACTTTCCCCCAAGTTATTACATTTGGTTGAAGTTAAAAAATTAATAAAGAAAAGAAGAAAAGCACAAAGAAGAGTAAAAGGCACTGGAAGTTTACTTCTCCCCTTCCCTTTTTCCATCCAAACAACAATGAAATAAGACTTTCACACCACGACCTTTTTTTTTTTTGGAAAAATCACCACTTTACTTTTCAGTTTACTATTTTCATGCAAACATCCTGAAGCAAAAATAAAAATAAAAACAATCACATCATGACCATTTTACTCCTTTAGGGTAAACGAACAAGCCTAAGGGTGTGTTTGTGCGAAGAGAGGAAGCCGCGATTGAGAGGAAAAATTTGCTTGAAAGTGCAAGCTAAATACCAATAGAAGTCCTAGAGCAGGGTGGGATGAATAGGACTAATAAGAAATCTTAACTAACCGATCAATTTTAGCCCACAACAATTCAAAAATCACTCTATTGACTCTTTTCATAGTTATATCTTCTCGATCAAATCGAGTGATTTT
>BMK_Unigene_071365
GTCAGACCTACAGTGGAGGGCAGTTCTAACTACTCCAACTACCAAATCCTCATTACTAACAACAAAACAGAAAGAAAAAGACACCCCCAGATCTCTAGCTTTTGTCTACTCATTCCCTTTAGTAATGACCTTCTTTTTAACACCCTTAATAGGATATCTATATATATAGTCTTCGATATAGTACGAGGGCCCCCTTTTTGAAATGGGTCTTGGATGGTTTGTATTGATTGTATTGTAGT
>BMK_Unigene_071366
ATTGGGGGTGATATTCATTTCAGTAGAAGCAGCAGTGGAGGAGACAACTTCATCATTCACTTGTGCCTGCAGAGAAGTTTGATTCTTTTGTTGAGGTTGCTCATTCTTCTGTTGAGTTTGTTGGGGACGGCGGCGGCATTCAGAGATCACATGACCATTCTTCTTACAAGAATTACAGTAATTTTTCTTTTTACAATAACGAGCAACGTGCCCATAACCATTGCATTCAAAACACTCTACTTTTGGAGTAAGAAAGGCTGCTTCGGCATATTTGTCAGCAACAAAGGCCTTGGGTTCCTCAGAGATATCATGCTGCGATTGGAGCCGAGTTTCTCTCTAGAACCTCCTGAACACAAATATCCAAACTAGGAGATACCTCTCTGTTTATCAAAGCAGATCGAACAGACTCAAATTATGTACGAAGATTCATCAAAAACTGGCTAGTGTGAGATTCTTCTAGGATCTCAATAACATCAGGTTTGGGCTTTTTCCGAACCTTAGCTAATGTCATGGCATCTTGCTCATTCCAGAGAATTAGGAATCCATTCTAATATTCCTGTACAGACCTGTCCCCTTGACTGTATTTGGCCAATTCAGTATCTAAGAAAAATTTCTGAGCTTTGTTAACTTGATGATAAAGCTTTCGTAGGTGCGTCCACA
>BMK_Unigene_071367
GATGATTTAATTGGCTTTTCTAGATGGCGGCTTATAATGAGATCCATTAGATGATAAGTCTCCATGCTAACCACATCCAATTCTTCAAGTTTCTTTTCTTCTTGCATCTTTTGATCACCATTGTCGAAGTTTGGAAATTCAAGATTGTCTTCGAATTCTGGTGAAATTTAATTCATATCAGGAGTTCCACATGTTGTTTCATCTGAATTTACGGTGACTTCCTTCTTTTCTTGATCTAGGTTTTTAATGTTAGGCTTGATATCCTTTGCCAAACTTTTCACAACATGTGCTTCTGTTATGTTCAGAGATTTTCCTTCTTGATGTTTAGAATTCCACATGCAAGACCGTTTAATCATGTACTCAACATAGATTGCTTCCCTATATCCTTCGAAAATGTCTTTGCAGTCTTTCAAATTATCCAATATGTCCAGTTGTAAACCATTGAGAAAGCAATCATAATCATGTGTCTCACTCTTCAGTTTACATAAACATTGCAGCTTTGAGAATTGGTTCATATATTCAGAAACGGTAAAGCCTTAATGTTTCAGATTAAAAAATTGCTGAAAGTAGACCTTATTCTCATTATACCAATCTCCGTATTTAATTGCATATATCAATCTTTGAATTCCATTGTTGATTTCAGAGAGCTGATATTCTATATTGACTTGCAATTTAAAATTGGCTAGGATGTGCAACAAAAAATTTTGAACTGACCTTCTGCGTAGATCGAAATGTGTGGATTACACAAGCGAAGATGAATCATCGATCGGACTTCAAATGTTTATGATGTTATCTTTCAAAAATCAATGGCTGAAATGAGTTTTGTTGATGTCACAACTTCTCTAGACTGCAGGCCTGTGGCTACTTGAACGATGCCCCTGTACAACAAATATTTTTTCACTGCTGTTGATTTGGGCATGAACTAAACTCAAGCTCAACAGGGCTATGGACTTAACACAGCATGTGTCTCAGGGACACGTGTGAAGAGCGGAGATATCCTTTTGTCAACTCTCGATTCTAGCACCCGAAAAAGCAAAGAAAAGGGTCGAAACCCCTTTTGCAATGCTTGCTCTATTCAACAAGGAAGATGAGATGGTCTCTTGCCTTCTCTGTTGCTCCTTGAAGGTAGAGAAGGGGTAGAAGAGTCTCTGCTGCAATAGGTCCTAGAAGACGGTGTGAAGAGACAAAGATATGGGCAATGCCGGTGCTGTCTTGAGGACGATGACGAGGGTGTAGTGCTGCAGCGACGGTGTACCGACAATGAAGCCAGATTGTATAGGAGCTTCCTGACCCTGCGGATGACGATAGAGCCGGAGACGTTGATGACAATGATGGTGGCACTTTGTTGGAGGTTCTCTAGGTCAAGTATGCCTTCTCTCAGTACTAGTATTCGTTTTCTGATCTTTTCTCCTCTGTTTTTTTTTTTTTTT
>BMK_Unigene_071368
AAGAAATGGCTGGAAGATAGGGCTAAATGGCTAATCCTGCCCATTCCACAGTTGTGGGTAATCTCGCCATCGGAGGCCTTCAAGTTGTCAGTGCACAAACAGGATAAAGATGGAAATTGGCGAGCAGGAGCGATTGTAACTCTAATCGACAACGTGGGTTCCATGGCCATAGCTTCTGCGACTGGCTATATGAAGATTTCGGTCACCTTCGACATATCCTACTTTTCGACGGCTAATGTTCGTCCTTGATCATTCTTCTAGGGACCCAGTTATTAGTTCACGGCCCATAGGTTGGTAACGTTGGTTGATCCCTCTATATGTATTCAGGTTAGATGTGTTGACAATCCAAAAGGCAAGGGTCTCATGCCACATTGTGGAAGTGGTATCTCTGCTCTTTGACAAAAGGGCGAGGGAGGCCCTTTTGAAGCTTCAAGCGGATGATGGGCAGGGACTTTGCCAGAGAATGCCACCACCATTTGGGCAAACCTGCACACATACACAGGAAGACAGCCCGCACAAGTGAAAAGAAAGTCTACACAAGTGGGATCAGATGGCGCACCCAACCACTTAGCAGTGAGGAAGAAGTGGAGATTGAGGCTAGAACTTTGGCCCACGTGTGAAAACTTTCTAATGTGACAGTGGAGATTAGAAAGA
>BMK_Unigene_071369
GAGAGAGAGAGAGAGAGATGGCTGACTGGGGTCCAGTTGTTATCGCAGTTATTCTCTTCATACTCCTATCGCCGGGGCTCTTGATTCAGATGCCGGCAACGAGAAGGGCGGTTGAATTTGGTAACATGTGCACAAGTGGGATCTCCATTCTGTTTCACGCAGTCATCTTCTTCGGCATCCTCACTATTTTGGTCATTGCTGTTGGGGTGCATATACACACAGACTGAAGTAAAGCTCTATGACGTGAGGTTCTTCCGGAAAATGTAGTATATTGTTTGCGTAATCCTTCTTTTGTAAGAAGTAATTTTTTTTTTTTTTTTTTTT
>BMK_Unigene_071370
CCTCCTCCTCCTCCTCATCATCATGCTTCATCCTCCATGCCCTCTCCTCATCCCTCATCTTCGGGCACATCTCAAGATAGGATGGCAGCAATGGAACAAGACATAGCATACTTGAAAAGGAAGCAGAAGAAGCAGACAAAGACAATGAACAAAATCTTCAAATATCTCTCCAAGATCTCAAAAAGCTGCAGAAGAGATGATACTGCTAGGTCACCTTCTCCATCACCTCCAACTCCAGATTCAGATTAGGAGTCGACTTTTCATGTCACCACACATTTTGTTTTAATTGGTGTATTTTTGGTGGTGTACCTTATTTTTGGGAAGAAGGATGAAACTTTTGTTTAAAGATGTCATTTAAACTTCTAATTTTCTGTTTATGGATGGTTATGTTTAGGTTTATGTTTATGTCATTTGAAAATTGTAAGACTTTAAATTTCTTTATGAATTACATATTTTGATCCATGA
>BMK_Unigene_071371
GCATGGTTTATTGTTCCTATTTTTGTTTCTATTTCTTCTTTCTATCTTGAAGAGATGAGCGATCGGATGGAAAAGCTGGTGCTCCTTCCCTTCTCCATCGGTTGTGTTTCCGAGGCGAGTGTAGCTGTGGGCATAAGCAATCCCAAGAAATCCAAAACAGAACCAAAACAATCTTTGACAAGAGGAGAGTGTGTATCTGGTGGGAAGATAAAGAATTCGGTTGGGTTCCTTCCTCTCCAAAAACCGAACATCTCAGCAAGTTTGCAGAGAATGACCAAAAGCTTCAAGAACTTCTCTCATTTATTT
>BMK_Unigene_071372
GGAGATTGGATTTCCAACAGATGTAAAGCATGTCACACACATAGGGTGGGACGGACCCACCACCACCACCACCACCATGAAGGGCTGGGATGAATTCAAAGCTCCTGATTTGGTTTCTCTCCCTGCCATTTCTCTGAGGCAGTTTGACCTTGCCATGGCTGCTCAATCAGATGTACCCCACGTTAATGACTCTTCTGTTAGACTCACTTAGAAGTGAGATATTGCTGATGATGGTGGTGTATGTGAAATTGTATAGCTTATGATTGTGTGATGACTTTCTCAATTTTTTTG
>BMK_Unigene_071373
GTCATTGTTGGAGAAGGTTGATATACTTATGTTGGGTGGAGCAATGATCTTTACATTCTACAAGTCCCAAGGTCACTCAGTTGGGTCATCTCTTGTTGAGGAAGACAAGCTTGATCTTGCAACATCACTTATTGAGAAAGCTAAAGTGAAAGGAGTGTCTCTTTTGTTGCCCACAGACGTGGTCATAGCTGACAAATTTGCTCCTGACGCAAACAGCAAGGTTGTACCAGCAACTGGCATTCCAGATGGTTGGATGGGACTCGACATTGGACCGGATTCAATCAAGATGTTCTGTATTACATTGGACTCCACCAAAACTGTCATT
>BMK_Unigene_071374
ACTCAACCATGAGTGTGTTGGCCACAATTAAATGAAATTAATTCCAAGCATGGGAACAGTAATTTTGAGAGGCAATGAGTTGGGTCGGATCGATTTGAGTTGAACTGCATCTAGTATACTGAGTGGTGCTCAACCCAGGCCATTTTTTAATCATGGTGGAGTGTCAACCCAAACCCTAAATTCAGGGGTTGAGTTGGTAGATTGTGTAGCATGTATGGCCTCATTCCAGACCCAACCATTTCATTTATCGGGTTGTAAACGTTAACCCAAACCCAAGATTACCAGGCTAGCGGGTTTGGCCCAAATTGCCACCCCAATCCCTAATCTAGCAAGAAGAGATGTAACAAATGCCAGCCAAGACCTAGTTTAAGAAATGGTCACAGCTCAGAAAGGTGCAAGTCCGGCCTGCGTGGGTCCAACCCTAACTCAAACCCATACCAACTTCGAACAAAGACCCTCAACCTGGAGTAGACCACCATTTCACTAATCTAAGCCCAACCCAGCCAACCCAATCTTCATTTATTTAAACATAAACCTAAGTCCCAAACCCCCCACGCTCTGCAAGAGCCCCAAAGTTTTTAGTATTCAATCCCCAGATTTTCCTTATCAGTTTCTCAATGCCCATATCAAT
>BMK_Unigene_071375
GAGATTGGATGAACAAACAGTTGCAGATCCCATATTCACAATCTCCTAAGAAATCGGAAGTAACTGAAAACAAACCTGAATCAGGAAATTTTCCTCCTATGATGCATGGAAATGGGGAGGAGTCTGCTGAAGGATTAGATTCTCATTCTGAAACTGCTGCCAATGAAGTCTCAGAAGCATCACCTTTTGAGCAATGCCGAGCTTACAAGCTTGAGCTTCTGGAAGGTATATCTCTTTTCAATTGGAAACCTAAAAAAGGAATTGATTTCCTTATTCATGCAAAGAAGGTAGGTGATTCACCGGAGGCGATAGCTACTTTCCTTAAAGCTGCATCTGGCTTGAACAAGACTATGATTGGTGATTATCTAGGAGAAAGGGAAGAG
>BMK_Unigene_071376
CATTTTTTTTCTTTTAAAAAAAATTAATTTATAATAGAAATTCAAATTTGAGATCCATTATAAATTATTTTTTATCTCAATGAGGCAATGTAAAACTCATAAAAATGAATTCTAGGTACCAAAATATGATGCATATTCTTAATCTTAATTAACTTTCATTGAGCCACTTCTTAGATATCATTCTATTACAAGTTTTTTCTGTTAGCCTCAAGACAACTGAATTGGACAAAATAATCAATGTCACTCGATCTACACATCTAAACTCAAACCGTACACATTCTATTGCATTCCTTATGGTTGAAACCCAAAACTCTCACAACGCATCCTACCTTTATCCACCAGGGCCTATTTGAATCCAGAATATTTAAGATCATGTAAATCAGGAATCACTACCTCCCATGAAAAAGCATAAATTTCAACACTCCATTCATTTTTGTAATGGGGGAGTGCATCTTCATGAAATGACATCATATTACATACACAAAGCAAAATTACAGCTCACTTCAAAATTCAATTTTCACATCAAGTTTTTTAACCAACAAATGAACATTAAACAGAAAAATAAAAATCCGGACGTGAACTTATCGAACCTACAAGCTCAACTTGTGAATTGAGATAGATATCTGAAATTCTCTCCCCTCCACAGCTTCAGCAATGACCTTTCTCAAGTATATATTTTCCAAGCATCACATAATAGTCAAAATACCGAAAGGAAAACTAATGAAACAAAAGTCTAATCAACAGCTTATGGAAATTAAAAGTCTTAGCACAATGGTT
>BMK_Unigene_071377
AGCGGCAACCCTTTTTCGTTTCTTTAATAGAGTCTAGCCCAACCTCTGTAGTGGTGGTCCTCTCCTCCGACAATGGGTGGCGATAACAGCTCTGCTGCCTTCCTTCTTTGGCGATGGCTCAGCAACTTCTATGCAGGACAACGGGAAGCTTCTTCTCCGATGACGGCGATCAATCTATGCAACTAAGGATCTTCCTCGGCAAATGCAAGGAAATCCCGGAATCCTCTGTTTTGTGATGGTTCCAGTTTCTGCATATATTATGGGTTCTGCAAGCCTCTTCAAACAACAGAACACAAAAGTCCAGATCCTCGTGCTTCTTCTTCCTCTTCGGCCA
>BMK_Unigene_071378
TATTTGAGCCCTAAACTGAAATAAAAATTCCACTTAAAATAAATCACTAAATAAATTTCTACACGTGTTGTGTGCATATATTCCAAAACATAAGTCCGAAAAGTTTCACCGAAATTTCCGAATCAGCCAAAAAATTTCGTTTGGAGGCCAAACCGAGACAGCATCCAAAACGAAATTCACAACTATGGATCAGAATCATGGGCTGGGAGCCTTTCAAATTCAATTCATGGGCCTTTACGGGTCCACGCTGTACAGTGTTGCACATGATTATGTAAGACACAAGAGGGAAATAAAGTCTACCGATGAGAGAGAGAGGTCTTCTCACTTAGGTACATAAGTACAGATTTTATATACACGTGTGAGGATATGTGAGAATAAGTATATATATGCATGTGTCGAGATATGCCATATCTCCTTCAAACTATCTGAAAATTTGGACTATGGGGCCCAATCTTTATGGAAGAAAATTGATGGATCTTTTAACCTCCACGATTTGTAAGCTATGGCCTGAATATTACCTCCTTAGAAGATACTCATTGTTAGATTAAATCGTGCCAGGAGGAACTAAACAATTACATGAGAGATTAATCACGCCTTCCAAGAGGTTATATCACTCACATTGAAGTGATATTTGGGACCATCATTTATAAATCGGGGAGTAATTGTGTTTTGTATTGTGTATAATGCTTTTATACCTAGGTTTTTCTGATTTTGTGTTCTTTGTATTATCTGGACCTCTCACTTTAATAGAACTTTTTTATTGTCACCGGTCCCAAGATAAAAAAAAATAGGGGAGATAATTCACTGTTGGATAGAATTCAAAATTCACTTCCATCGAAGATCAACCACGCTTTCTAGGAGATAAATTATGCTGTGGGATGATTCATCCCAATGGCGAATCTCTCAGATTAAAGTGATATTTGGGGCCCTCGTCTAAAAACAAGGGACGATTCAGAATCATTATTCCAACTGCATTAGACATAATATAGGATACCCCAAAATATTTCAAAGTAGCCTTACCTGATGAACGTTCTTCCACAGTGG
>BMK_Unigene_071379
TGCTCCAAATTGTTGTCTGTGCATATCTTCCTTTTCAAGTCTCTGCATATCTTCCTTTTTAAACTTAAGACTGACTCAACTCTAGTTAACTCATTAAAAGACTTAAAAACAGCCAAACTACTACTGTTTTCCATTTTCTAATAAATCATTTTTTATGTAATTATTTACTTAATAAAGGTGCGTTCATGATACTCGCGCCCCATTGAGGTAACGACCCACTCTCTGGGCAAATGAAATACCTCACCTCATGCTTCAGCATTTTAACAAATTGATTAGATAAAATACCTATGTCATCTTCATTCCGTGCATTCAATTCATTTATCAGCTAACCAGGTACATATGGAATCAATGCCCACATAGCCCTTCCC
>BMK_Unigene_071380
GCCTCAACAAGTTCTTGAATCTGCAACAGAAATAAATGAAAACCAAAATGACAAAGAACGATATAAATGTTTGACATATAAGAACACAAATGACTGCATGTAAAAACGTAAATGACTGTATGTAAAAACGTCAACTCAACAAAGGCTATAATGCTACTTTCCACTATTTCATCTTAGAGAAACTTCTCATGATCAAAATAAATATAAATTCAGGATAGCCCTTTCCCTACTATAGAATGGAAACTCATGATCAAACTAGAAAGGTATGGCCCATTTGAATGTGGTACAATATTGCAGAATGAAGCATAGTTTAGATTTAAATCATTCACATTGATATGTGAGAATGAGCATTGGAGTATGTCTCTTATTTTGTCATGAGAGAAAATCGCACACGCCTACTGTAAACGGAAGTTTTTCTTCATAGGTATTCTAGGAGCTACAATGAGACATCATGTGGAAATTTTGGTCCATGATGTTCAAAACAATAAATTTCCATTATTAAAAAATACATATAACTCCGCCTATGTCTATTTAACTCCGCCTATGTTGGGG
>BMK_Unigene_071381
ACCCATGTCAACAGGAAAACCAAACGAGTAGTCAGTGTACACTCGGCCGCCAATTCGATCACGAGATTCCAAAAGAACAACCTTAAAGGAGGCATCACAAAGTGCACGCGCAGCAGAAATGCCAGCAAAACCACCGCCTATGACAATGACAGAAGGAGAGTGGAATTGTTCACTCTCGTAATAGCCAGCTCTTTTCAACTGACGATTGTTTCTGTTCCCAGACTCCATATGGCCGTTAAAAAGCGATCCTGACCGTTCGATAGTGTG
>BMK_Unigene_071382
ACTATGAGAGACACCAGTTTCTAGGTTTGAGTACTTCCATTTTTCAAACCTCTCTTGCCTTTTTATGAACTTCACTCACATAATATTACTTTACAAGACAGTACCTCAAAACCATGGTTTTATTACCTACACCTGATGTGCGGCTTGGTCACCCTTGAGTCGAGTTGACTTTGCTGAGTGGAATATGACTCAGCTGAGTAGGACCGAGTTGGACCCAAAGGTGATGGAACTTCTAGCAATGTGAAAAAATCATAAAAAAACCCAAAGAAACACAAAAATTCCTATAACTATATAATTAGAGGACTCATTGTGTTTTAATTATTATCAATGAATTTTAAGCAGTTATAGGTCGTTCTGACATAGTGGCGTTCATTGTTTATATTCGGATGAATATTAATTTGACTTGGATTTTACAAAAAGTTAGATGTAATCCTCAGAATTTGCCCGTAAACCTTGTTAGAGACCTCCTATGGGGCTACACCCTATCCAAGTAATAAAATGGAGAAATAAACCTCACACATAAGATGGGGGTTTTCAAATTGGCTTGCTAGTGACTGAGTTTGACTTGACTGGACTTGGCGGATCTTTAGAACCATGTGTAGAACTGGTGCGACTTCTGTATAAAATAGAAAGCCTATTGACATGGGCACACATAGGGTGTACAAGG
>BMK_Unigene_071383
AATATATATATATATATATATCTAACATATGACAATATAAAACCAGCTGGATTTTGTTTCTTTCTTTTAGTTTGACAGTTCCAAATTCCAATGAAAGGATTTCTCTAATAGCTACACATGCTCTACAAAGGCAGACCCAAGCGTCTCAACTTTCAACGTTTAACATCCAAAAAGTGATCAGGAGTCACTAACTGGGTACATCATTATGTGCTTTGGCCATACTCAATAGATCAAAGCAATCAGATAGTAATACTCACCTAAAACAAGATGGTACAATTCACAATATACATTTATCAATATGTATAGAATCTGTATAAATAAATGAGTTGCATGCCATCGGAATAGGAGTTTATTATAAATTATTCCATACAAAAGCAAATTGTCATACGATTCGAATCTACAGTTTCTGTGTTTCTTTATAATTGTAACACCTTTAAGAGGCAGGGTAGGCCTTCTTCCACACAGTTTTTTGTATTTTTTTTCCCACTAAAGAGAAACTTGTAAGGGAAGCTGTGTTTTCAATTTTCTAATCCCTGGACCTAGTGTGAGAGAATCGACATTCTTCCTTTCTCATCTATTTAATTACAGTGATACTTTTTTCCTCCATGATACATTACTAATCAAAATAGGAATGGCAGTGATATTTTGCACAAAGTTTGGTCTCCATCAGAACAATAGCAATTTTGATGAAGATCTATGCATAGTATTTACTCTGTATAGGCTGTACTGTACACTTATACATGTCGACGAATGCTGGTATACTGTCTGCAGTCTATTCACACTGATACACAAGGAATGATACATGGGTTGCTATTCATAAGCTTACACACATTTTTTGGTCGGTAACAGAACATTATATTAAAAAAGTTAAACAGTACAAACTAGGAACCAAAACTTGGTGTAATATAAAAGACTCATACCAAAGCGAACAAGAACAACAAACAATAGGAGTCAAAATTACATCAAAGATCCACAAAAGGAGCAACCCTATCTAACCGTTGATTTTCAAAACCTTGAACTGATCCTTCTTACAAATGGACAATAAAGAATATGTTTAAAAGACAGGTGCAACAATCTGCACTGTGGGAATGTTTGCCAGTGACATAAAAATCAGACTCAGCCCCACTCAGCAGGGACACTCGGCCCCACTCAGCAGGGACCAGTTGGTGCGACTCGGCCGAGCAGGGGACGGTATATAGGGAAAAAAAACTGATAAAAAAATAAAGTTTTCTATAATAATAGGTGGTTTTCCAAATATTTTTGGGGGGCGATGTAAAAAAATGAAAATTTTCATAACACTAGGGGGTTTTCCAAATTTTTGATGGGCCCAGAGAGAGTTTAGAAGAAATTGGCAAGATGAATATCTTTATTGTACTCTATAAATATCCAATTGTTCATCAATGAACAACACAGAAACTGATCAACATGTAGTCCCCATTTTCTACAGTAAAAACACATTCCATTGTAGAAAGCACTTCACCTCATCAGACAATAGAAACTGAAACTGTAGAAGATAATATCTTCGGTAAAAGCTGACTAAATGTACTATTAATATATACACTTCCACAAATATAATGAGGATTTAATATATACACTTCCACAAATATAATGAGGATTGGATTAACTAATACAAAGCATTTCTAACATCAATAGATCTCATAAATTTCACAAGTTGTGGATTTGATGGGCACCCTTAATTACGTAATCAAACGGCCCTTGATATTTTTAAGTATGTCTAATGAAGTTTATACTGCATCTTCAGAATCGAGAAAGGTTCTAAAAAAGAGACAGCAAGTCAAGAAAATGAGTATATCAATG
>BMK_Unigene_071384
GAGAGAGAGAGAGAGAGATCTGTCGCCGTGCCAACGAATCTGCAACAAGGATGGAGAAATCAATCGTGAGAAGTCGCCTTCTTTAGGGCAAAATCAATCGTGAGAAGTCGCCTTCTTTAGGGCAAAGAGAGTAGATGAGAGCAGACTATTTTTCTCCTCCGAAGAAACCCCATGTTACCCTCCTCTTTCAAGGATATATGCTTTCGGGGACCACGCAAATCGTCAGATGCGGTCATTTAAAGCTTCCACAGCAAAGGAAACCCACTGTGTTGAAAATATACCGAGCACTGGTTTTCCTTGCTGGCGAGGAAAACTGGAAAGGATTCCTCAGACTCTCCGAGGAAAACCGGGCGTTTCCTCTTCCGCGGAACTGCCTTTCCTACCACCCTAGCGATGACCTCCGGATCTTCT
>BMK_Unigene_071385
GAGAAAACTGGGGGTTGGGCCAAGATGCCAAGATCCACCTTCGGGCCAGGAGTAGCCAAAGGGGAATGCAAAGAAATAGAGACCAGAGAGGGAAGAAGGGAGCTAGCGAAAGGAGCTGCCGATCTGCTACATTGACACCAAGGAAGGAAGAAGTCTACGGAGCCAGGGAAGGGGGAAGTCTACAAAGCCCTAGTCAGATCCCTTATCAGAGGCTC
>BMK_Unigene_071386
GCCAGTACCAAGTTCTAATGGGGTTCATTCCAAGTGGAGCTCTGGAGAAAAACAATTTCATTAATCCGATAATGAGATGACTGAGAACCCTGCAAAGGGAAAATGATCATTTGCAAATTTAGGTTTGCTATCAAGGTTTTGAATAACCCAACCAAAACACAAATCAGTCTAAGAAACACTTGCAGTATTGTCCTTGCTGGATATAAGTACAAGTTGGATGATGCCTTGAATCACAGAAACCACCATGATTGCCTTTAGGCATGCACATATAATTTTTGCAATACCACATTGAAAGCTC
>BMK_Unigene_071387
GGCCAGGCGGAATTCCAGCTCTTATCCACTGAGTCCAAATAAATAAATAAAAAGCGCACGACCCATCTATTATAACCTAAAACCCCATGCCCGACCCAAGGCAGGCCAGGCCAGATCCATGAGCAACCTTATAGAAATAAAAATCACTCTCCATTTTAAAAAGAAAAATCCAAAAAGCTACTCTCCCACTTTTTTATTTCACTAAACATATACTTTTGTTCTATCTTATATTAACCATTCACTTAATTTCACCGGTAAAGTAAACTTACCAAACAAGTGATTTATTATGTACTTGTTGTGATTTGATATATTTTTTTGCATTTAAACGTTAATCATACATGTCCATCCATCATTGTGTGGACCTAAACCCCAACCAATGACTTGACTCAGATGT
>BMK_Unigene_071388
ATTCTCGGCGAAAGCATTTTACTTAGCCTTGGTGGGGAACAACCATCCTAGAGCTTCCAACTTCCTCTTCTCTTGCTTGGTTGCGGCTGGTCCCTCTTTAGGTCGAAGCTATTTATTAGTTAGTAGTTGCGGAAAAAGTTTCTATGGCTAACAATTGTGAAGAAGAGGGTCGACTTCAACCAACATCTCAAACATTTGTGTGATGTGTTGAAAGGAGGAGACAATTAACCACCTTTTCCTTCATTGTGAGGTTGTAGCTGGTGTTTGGAGTCACTACATCGATAGGTGCAGTCTTACTTGGTGTTGTCCCGAGACTATTCCAGATGTGGCAATCATGGTTAGGAGGGTGTTTCTTTTGGTGGGCATATTATATGGAGGATGATTCCGTTTTCTATTTTTTAATGTATTAGGATGTAAAGGGCTGATAGAATCTTTAGAGGCTCATCCTCTTCTCCAGTAGAGTTGATTGCTAGTCGCTTTAAGGACTGCCAAAGAAGGCTTTGGTTAGAAAGGAGTTTTTAATTTTAATCTAAATGATATCCTAGTATGGGACGTTGGCACGTCACCCAATTAAGGTGAGGAGATCCGTTCTTTG
>BMK_Unigene_071389
CATGGATCACCCATCCAGTTTCTCTCCAATATTTTGTAAGTCTCTTTGATGTCAACCATCGCTTCAACATCCTCTTCTCTTGTAGGAGTCGTGGGGGGTTGCCAGATGATGAAAGTCTCTATAGCATTGAGGATTGGAGGAAGGGTGGAAGTTGGAGTCTTCTTAATTGAACATGAGTAGTCATATCGGCCAATCAATGGCAGGGGGTATTCGATGGTGGTTGTAACAAGGTATTCTGGGCGAATA
>BMK_Unigene_071390
AAAAGAAAAAAGAAAAAGGAAAAGAACAAGAAAGATATAACAAGTATAATGTAACTCTGAAGAATCCATCAAAGTTGGTTCAAAATTATTTAAAAAAAATGAACCATAACTGATGGTAAGAAACTAAAATTTCTGAAGAAAACAACTTAGACAATGCAGAAGGTGATGAAACATTTAAGATCTTAGATATGATCGTCCATTCCAATATAAATTTACATTTTTCTTAACTAGACATTGTTTCTAAATGTGTGAAACTAGTGTTATGAAAATAGTTTTCTTTCAACCATATCAAAGTCAGGAAATACTTGGCAACAATAAAGTAGAACAGACTCAGATGTCTTAAAGGCAGTGTGTGATCAAGAAAATTAACAGTTATTTGATTTGAAGGCAAATGATGATGGGACAAGATTATGATGATGAGGAGGACGATGACGATGATGACGATGACTTGAACTAAATGGAAGGTGGGCTACTCTTTTTCTAAATTATCAACACGTCCTCTGTTCACATTTGGGAGACAAATAATTTCCAATTTTCAGTAACAAAAAAGATTAAGATGATATTCAGCAAATTCACGATAAGAGGCAACAGTTATAATTAATTGATACCATGATAAAGGGGATCAAATATATTTTGATAAAAGGATATAGCACACCTGACAGCTGCAGTGAACCCAAAT
>BMK_Unigene_071391
GGGTCAGCGTAGGAATCGAATTCAAACCCAACTGAAATGGAAACATGCCCCATATATAGAGGCTCTTGGGCGAAAACACCAAAACCCGACCCAATTCAACTGAACTGAAGACAATGGCCAGGGTGTTGGCGATGAAGATGACATAGCTGATGCAGAAACCGGCCTGGGTGAGGACGATCATGGCATCAACAGTGGATTTTCCGATGGGGCCGCAGACGGCGAGGCCGAGATCACCAAAAGATTCGATCTTTGAGCAGCCGTTTGAGTCCTCAAGCCGGCGGCGAGTGTAGATGAGGAGCATCATGCAATGGTAGGTGAG
>BMK_Unigene_071392
AGCATCATGCAATGGTAGGTGAGGGCGGAGACGGCGAAGATCATGAGGACGCCGGCAAGCCATCCGGTCTTCTTGAAGGTGTAGGGGAGACCAAGGACGCCGGCGCCGACAATGGCGATGAAGATGTTGGCGAAGGACTTGGCGAGAGAAGAGCCAGAGGTGTGTTTGGGTAGGAGAGGGACGGTGGGGTCTTCTTCTCTGGGGAGAGAGAGGGCTTGGGAGGAAGAACTTGCTTCTTTCTCAAAACCCATTGATTGGATTTGGATTCTAATCTTCTCTCGTGGAGAAAGCTTGGATCTTGTATATAACTACTGGGTTT
>BMK_Unigene_071393
CCTGTCACAACCATAGCAGACCAGTCTAGCTCTGGCTCCACACCATCCAGCGCCATGTCTACAGGAGAGCATAACACAAGCACACCAGTCGGCGTACAGGTCATGTGTCCACGACTGCGAGAAGAGAACGTGCTTGCGCTCATGCATGTTATACAAGATTGCCTCAGTGCCTACAGTAGCACTGGCGAGAATCGCTAGTCTCTGAGAGTCTACTATCCTCACTCGATATGTGCATGCACAGGCACGCGATGCCAGCTGTTCGCCAGATTTCCTCTGAAGTTATAGTATGGCTCGAAGGTCTCCGGCTGCGTGTTGTTGGCATCGTCAACGGCCTTGACACAATAGTAGCCCCTCGACTTGCGTACAGGCACGGCAAGCTCCCAGAGCTGCCAGCTCCAGGCCTTGGCACCCTTCTCATCATGTGGAATCAGCTCAGCCTGCGTCCAGGTCTTGCCATCGTCCGGACTGACATCGACTCTGACGATCTTCCTTCCACCTCCAGAGAAAGCATATCCCTTCAGCAATACTGACTCTTCCTCCTGTCCGTATGCTCGATACAGCTCCGGCTTGTCGGCAGAGAGCTTCCGCACTGATGTGATGGCCGACTGGACGGGCGTCTCTTGTATCGCTGGTGCTGTATCCCAGTCGATATTGTCGCCTTCATTAGGTCCAAAGCACTTGTAGTCGCGCTGTTGCCATTGCGAGCTCGACTCTTCTTCTGATAGGCTGATCTTGTTGAGCCATTTGACACTTCGAGCAGCGACGGTGCCTGGCACGAGAGCTCTCAATGGAAAGCCGTGATCGCGTGCCAGATCCTTGCCGTTCATCTTGTGGACAAGCAAGACATCGCCATAGCGATCGCAGGCCTTCTGAATCGGTATTGAGGCACCGTATGCTTCTGCGCCGAAGAATTGGACGTGCTTGACGTCCTGATCATCGTCGATGTTGAAGCCAGCATCTGTCAGAACATCTCGAAGCTTGACACCAGTCCACTCTGCATTGCTGATGGCGCCAACGTTCCACTGCAGACCATTGGCTGGTCTAGCGTTCTCGGTCATGTGTTTTCTTCGATTGCCTGAGCATTGCATTGTTGCTGTAATGGTGTGTTGCTTGAACTTTCGAAGCTGGTCCATGGTGTACGACACCTCTTCGCCGTCGGGCAGCTCGACTGTCAGTTTGAATTCTTTGGCGTCAGTGACTGGCACCCAGAGGTGATGTCGCACGTAGAAGTGAGGATCTGGTGTGATGAAAGTCTCGAGGCTCTTTGTTGGCGTCTCAGCATTGAATGGCTTGGGCGTCCGAATGAGCAACTCTGCGTCTCTTGTAGGATCATTCTTGAACGGATCTTCAATCTGGTCTTGCGGTGGAGCGCCATCTATCAGGTCTCGAGGGTCCAGCAGTCCAATGAAGTACTGTTCGAGGATGTCGTAAACGTCTTGGCGTTTGTGAATGCTGAAAATGTTCCAGTATCTGCTGATGGTCAGGTAAGGTCTCGCTGTGTCTGAGCTCGTACGGTTCGATGCTGCCTCCTACCGCTCGAAGAATGACCTCGCCACCTGGATGATTGGGTACCCAGTCTGTGATATCGTACACTCGATTGCCTCGATACACCCAGTACGAGTCAGCTTTCTTGTTGTGCTCGTGAACCTCAGCCAGTCTGATGTACTTGGTGTCTTTCTCGCTTGCTCTCTCCTCAGCGAAGGCTGGACTGGCCAGATGCCAGAAGGCGTATGCCGTTGCTCCAGCCACAGCACAGCTTGTCCAGGCATGTCGTCGAATGCTGCTGCTGCTGCTGCTATTGAGCATCGAGGCAGCGCGTCTGAAGTCCAGTCGCTGCAATCGTGAGGTCTGATTGCCAGGTCTGCAACGCGACGGTATATCGCCAAGTCGAGCTGTCTTGAGAGACTGCCATAGTCGCGGAC
>BMK_Unigene_071394
TCTTTGTAGCATCGATAATCATGGTCCGAGTCCAATGTTCAGTATTATTGACCCTGTGATGGAGGGGGAGGAAAGGAGGTAAGGTGCTCCACAATATCCCACTCTTCATTGAGGCTTTCAGATTTTCCGCTATCAGCCACTTCAGTTGCATGAAGGAAACTGGCAGCAGAATTTGGAAGGTTGTCCTCACAAACATTACGCGTGTTGGCCAATGCATGTGCACTCTCTACTAAACTGCTCAACGAAATTGCAGAGTTTGCATGCCAGAACGATCTATTTAATTGTTGAACTTGCTCATGAGACCTTGAATTTGTCATCTTCAATGACAGAACAGATTGAACTTCTTTTGAAGAAGATAGAATTGCAAGCAGCTTAGCAAATGCTTCGAAGGTCGACATTTCAGATGGAACATCCAATTGTAACAAATTGTAACCATATGCTGTAATGCATGCCACACTTTTCTTCAAAAGTGATATCCCTTTCCGTAGGTCCCTTTCAGTTTCAACTGAAATTGGAGAAGCAGAAGAGTAATTAAA
>BMK_Unigene_071395
GCGTGCGTGCGTGCGTGCGTGCGACTTTGTACGCCAAAAGTATCTGTCTCCTCTCAAGAGGAGAAATGAAACTTCCAACATCAGAGAGACAGAGATATAAATGTTCAAAAAGCAATCCAAACAGACAGATTGTGCAAACCAAAAAACTTAAGAACAGTGCTAGCTACTGTTTAATAACAAGGACATGTCCATCTTCCAAATCAGTGAAAAAGTAACTAATTTAACAGGTTTCAGATAAGCTATAATTTCACACAGTTTAAACAATGGTGGTTTTAGATGTATAAAATCCAAGCAGTTCAAATATTTTAGCAGAACAGATAGAATGTTGTGAGGGATTTTGGGCAATAGTAGTTACAGATTAAATAGGTGAGAGTCCTGAGAATTTTCTCTTCTTTTTCCTGATTTTTGTGCTTCAAGCCTCCAGATCACTCTCAAAGCCTAGTACCATTATTTATTTGAAGCAGAAAAGTCAGAAAACAGCATCTTATCCAATGCAATTTCCAAATTCCATGCTAGCCCTTACAAGGAGTGGAAGGAATAACAAACCATTCTGCGAAAATAATTTACCAGTTGTAATAAAGGTATTTCAGATGCACATTAGAAACCATTCTGTGAAAAGTATTTACCAATTGTAATATAGGTAATTCAGATGCACATTAGAAACCATTCTGTGAAAAGTATTTACCAATTGTAATATAGGTAA
>BMK_Unigene_071396
GAAGATGAAGAAGAAGAAGAGCAGAAAAAAGAGAATGAGCACCTGCTGCAGCAATGCTGCGTACTGTTGCTGCTGATGCTGCTGCAGTGTTGCCTGCTTCCTGGTACATAATATGCAGCTACTACTTTTTTTTCATCCTTTCTTCCACTATTTCTCCTCCCGCCACCAATCAAACAAACGAAAGGAGGAAGAAGGGAGTCTTGTAG
>BMK_Unigene_071397
GTTGTTGTTGATGATGATGATGATCTATGGTGGTTTGTTTGTGGTAAATTATACTTTTTGCTATTTAGTTGTCCATCCTCTTTTTGATGGTTAAACATCTTTGATGAAATTTATAATCATCAGCCTGATGATGCAGTTGTTTGTGGGCCCAAACCCAAAGGGGACACTGTGACAGCACTAATGCGTCCCACATGCGGATCGAACTCTTCCCATGAGGATGTTGTGTTTCACGGGCAATACCCTAGGTTGGACGATTCATCCCTATGTTCTGTTATTATGTTTGATATTTAAATGCCCCATTTAAATCACAAGTTCTTTTAGTTTCAGCGTTTTATATTACCAGTTTAGTAGTTTTTTTTTTCAGGAAATTGATTTGTTGTAATTGTTAAGAGAGGATCATTGTTGCTGTCTCAGATTCAAGACTTTTCTTGACTCGAAACTTAATAGTGTTTGATTTATATACGTGTATTACACTGCCTAAGTGATAGTGTTTTACTTATATAATATATACATATATTACACAGCACATTCACGATATAACATCATATCATCTCATCAAAGGCTTGTCCCAACTATTTTGGGGTGGGCTATACGAATTTTGTTTCTCCGTTTCAATTTAT
>BMK_Unigene_071398
GATTCGTCCATTGCTCCTGATCAGGTATTGAAATGTCGGTATGGTGCAATGAAGTATGATGCATGCACTGAACACTGTAATTGATAAAATAGAGTGTTGATTTTGTGGGCCATCAAGATGGGAGAGGCCAGAAAGCAAACTTCAAACCAGAGAAGCTGCCTTTTTATGGCATGCAGATGTGCAGGCAAGGAAATATCGTGCAACTGCCCAAATTAAGTAGGTGGTGAATTCAAACTGATGGAATGATTAGGATAATCTGATCACAACAACTTTTGTGGATTGTCCAAATTTAACTGGTGGATATTTAAACTTGATTGGTTGATTAAGAGAATCTGATCATTGCAACTTCTGCGCTCCACCACCTGATGACCTATTGGATCAACAAATCCCATCACCATAGCATGTCTGGTGGTGCACGTTCTTATTAGTGTTTCAGTTTTGATGTTTCTTCCATTTAGTTCCTTTTTTTTAGTTGCTGATGCTTTATATTGTTCTGTTTTCTAAATTCCTTGTGTTGGCAATAAAGCTGATGAACATATTTCAAAAGA
>BMK_Unigene_071399
AAAAAAAAAAAAAAAAAAAAGCTGGGGCATAGCCATTAAACATAAGAAAGAAAAAACAAATCAAAACCACAAAAATTAACAACCAAACAGCAGAGGCTTCATTATACATCTAAAAGAATGAACTAAGTGGATTTTTTTTTTTTCTGTCTCTAGCATGCACATCCTCCAGATTGCTGCTCTGTCTTTGATGCGTTGACAGTAGGCTTCAAATTCACATCAACCATGTCTTCCTGTTTTGTTGAAGAGAGGGTCTCCATCCCTGGAAGGGCAGCCGCTATCTTACGAAAAAGAGGCTTGATATTGAATCCTGCTTTAGCACTTGTTTCTATAAACAAAACACCAAATTCACGTGACTTTGCTTCTCCTTCCTCTATAGAAACTTGT
>BMK_Unigene_071400
CAGTGTATAGTGCTCATTAACCTTCAAAAGGACAAATTAAAGCTCTGATTAAAAAAGACATGGTTTAAGGGCATGAAGTTGACCAAGCTCAACTACGTTGAGCATTTAACTGCTCAATCATGGGACAGCAACTTTTTGGAACATAAAGGATGATATAATAGCATTATAAGGAAAAATCAAATTCAATAACATTATAACAGATTAGATTGCAACTTAGAAGGATGTCGACTATCACACAAGGCACATTTGACAAATTTCTACTGAATTTACTAGGTGTGTGCAGAATTGATGGAAATTACTCAGACCACATTAGGGCTGCGTATATTATGAATAAAAAGTTCTACAGTATGACAATTGTGTCCATGATAAACAGGAAAATAAAAAATAAATGATGCGCTTGTACGTGACCATATTTTTTTGTATGGTATCTACAGCGTCCCTTGAGCTAGTGCATAGATGTCACTTCCTAGCTATCAGCAATAGTATCCATCTAACACTTAATGCTTGGTAGATATGTCTTCCAACTGATTCTTCAGATTTACAAAGGGAGTTTAAGTCCTAAAATATCTCATATGAAATGGCAGTCAACTTTTTAATGCTTAGGTCATTTATGAAACATTGTATTTGAAGATAAGCAGATAGTCATTTGGTCATCACAGTGCATAAGAATGGGACTCACCCATTCTTATAGATTCTTATGTGAGTTGTTATGGGATTCTTATATATCGATTCTTATGTGATTTTTTGTAATGACTTATCTACAAACAATTGCTATATATGTGGATTTATTTGAGCATATATGTAGGTTTATTTGAGTGCTATAATGCTTAGGTAAGATGTGGATATGGTAGGGACACAGATTTTATATATAAAAAGTGAAG
>BMK_Unigene_071401
GTTCTACCAAATTCGCTTCAACCATAGCCAATTTTGCAGGTTCCTTACAGAAAGCTGAGATGATATATTTAAAAAAGCTTTGAAGATAGGGCAAGTAAGATACTGCATACAGAATCTCCAAATCACAATTTCTACAACTTTATGATATTTTCCTTATCTGCAGTCTAATTTTACCACTGATCTCAAGCTGCTCAAGTGAAGGGTTTCCTGGCTTGAGCCTCTCCACAGCTTGAATGCACAACCGGTGATGCAACCCAAGAAAGGAGCCTTCATATCTTGGGGCGGATGTTTTGATCTATGTCATCACTGTGGGGGTGAATCTTGCCTAGACAATGTCCACATGGTGCTTTGGTTCCCTATACAATTCTGGGCTCTATTTTTATTTTCAAAGTTATAATCATTTGCGACCACAGGCAAAAGAAAGAGACTAATAGATCAGTGTGGGACAACAGCTGCTATAGAGTGCTTTGAGTCCCATGCTCTTTATTGCGCCTCAGATTTTCAAATGTGGTGTCATATACTCCTTTCAGTTTACAAACACCTTCAAATTGCTTCTTTGAGTCAGCACAAGGATTGGTGTCTCCACCTTTCTTTTGAACAGGACAATAACATTTAGTAGAACCATGCAAATAAAACATGTAGGTCTCATAGAGATGCTGCAGCAGTGGCTCACCTCCAAGGGAACATTCTTAGAATTTTTTCTTTCTTGCTGTTGAGATTGAAGAAACCTAAGAAAGTCTTACTAAATATTTCATATGCAAAAAGTAATTTGCCAAGTGTATCTAGCTAGTTCTCTGAATAAGAAAGGTTTTCCTTGGATATCTAGCTAGTTCTCTGAATAAGAAAGGTTTTCCTTGGA
>BMK_Unigene_071402
GATCCGACCCGTTGCCATCCCTATGTATCCGCTTCAAATTGAAAAATGTTCATGGTTAAGGGAGCGTTTCAACAAGTTCCAAAATCGTCACGCAGTTGAGCCTTGAGTCAGTCCAAGAGAGGAAAACTTCTTTGGCGGTCGTCCTTTGTTGCTAACATTTGGGAATCTGGAAGGAAAGAAATAGGCGATGTTTTGAAGGTTCTTCTTCACCTTCTTTTGCTGTTGCTGTGAAAGCCAGGTTCCTCGTTGCTTCCTTTTTTTGGTGTTGCCAGATTTTTTGGGTGTGGGGTGTGCCAGTGGAGGTCATTTTGTTTAATTGGAGGGAAGTAGTCTCCCACTTAGTTTTTTTGTTCTATTGTGAGGCCTTTGGCCTGCTTAGGAGGCTCTGTGTTTCCTTTTTGCGCTTTTAGATGGTCTTTTTTACTCCCTTGTATTTTTCCTTGCATTCCAGTATATGCCTTTTGTACTGCTT
>BMK_Unigene_071403
GGACACCCAGGCATCTACTTCAGGTACAACATGCTCAAGCAAGGTCTTGTCAAAGAACCTGTTTTCTCCTTTTGGCTTGACCGAAATTCAGGTGATGACGAAGGTCGTGAGATTGTCTTCGGAGGAGTTGATCGCAAACATTACAAGGATGAGCACACATATGTTCCTGTAAAACAAGAAGGTTACTGGCAGGATTGTGCTCTAGAGGTGGTTCA
>BMK_Unigene_071404
TGCTGCCGCTCGACTGGCGCTGCAATCCGATCGATGGGAAGTTAGACCCGATCCGTCCGTTCGGTTCGATGAGCCAATCGAAAGGAGGCCTGTCCGTCTTTTGCTTGTTCGTGTCAGATGAGAGAGATTCGGCTGCGGAGAATTTGGGTCGCTGCTGGTGTTCGGCTGGGAGTTGGGCGAGGAGAGAGTAATTCGATCGACGACCTGGGATTTCCATTGGAGGAGAGAAGGAATTTAGTTTACTCAAGGGACAATTGAAATTGATTGTCAAAGGCTGCCATTGGGACTGCTGTGCGATTCTCGCTTTTTGGAGAGAGAGTTTGTGTGTTTTGACTGTTTACCGCACTTCCAACTTGGAGGAACGTGCGTTTGTCTGGATTGCTTGGGAGTCGCCTTGATCGTCTAATTCAAGATCACTAGAAATTTGGTGATCTTTGAAGCAAACATGAATTACATGGAAATTTTGTATGTGCGGGACAACGCTAATAATGTCTG
>BMK_Unigene_071405
GTCGAGCGGCAGCAGCTTCGGGGACGCCTCCCTCTCCGGGGATCACTACCTCCCGATGCTATCGGCCGCGGCGGCCAGCGATCCGGAACTCTTATTGCAGGAAGAAGGGTTGAAAGCTGCTTGTGTGGATGCGCGGCCAAAAGCTGTCGTCGATGCAGGTGCAGGTGGGCCTTCATCATCATCGTCTAAGAGCTGGGCGCAGCAGACGGAAGAGAGCTACCAGCTGCAGCTTGCGCTGGCATTGCGGCTCTCATTGGATGCCACAAGTGCGGACGACCCCAATTTCTTGTGTTCGGGGGCGGATGACTCTGCAGTTGCTTCTCCAGCTGCTTCTGCTGAGTCTCTGTCTCATCGCTTCTGGGTAAATGGCTCCCTGACTTATTGTGATAAGGTGCCAGATGGGTTTTATCTGATCCATGGAATGGAACAATATGTGTGGACTGTATGCACCAATCTACAAGAAAATGGTCGGGTTCCATCTATTGAATCACTTAGATCTGTTGATCCTAGTAATTCGTCAGTTAAAGTACTTTTGATTGATAAACGGGGTGATCCTGGTTTGAAGGAGC
>BMK_Unigene_071406
GAATGAGCAATGCAGGTGCAGCTGAGTCATTGCTTGCGGGCTTGCAGCAGAGGCGGAAACAGAAGCAGCGGAGGCGAGAGAGAGAGAGAGAGCAAAAGAAGCAGTCGTAGAAGTAGTAGCTGGAATGGAAACAGGAGTTGGAGAGAGTTAGAGGAGAACGTGACACGACACGAGAGGAGAGAGAGAGAGAGGGATTTCACTTTCTTGATTTGCACAGAAACCAGGTGCGAGTGAGGACTGGGCCATACCATTTATCACGGCTGGGACTTTGAACTGGGACTTTGAACAGGATGGAAATCGTTTTCATGAAAAATTGAAAAACAAAATTCATGTCTGATATGAATAATTTCAACGGCTTGGTGGCAAACAAACTCTTGGTTGCATGGTGTGGCATCTTCGTCTCGCA
>BMK_Unigene_071407
AAAAAAAAAAGAAAAAAAGAAGAGGAAAAAGAACAAGAATATGCTCTAAATAAGCAATTCGATATCCAATGTAAATGATGTGAACATGATCGATTCTGTTGTAGAAGAAAATCTCCACTTTAAGATCCATCAAAACCTGAGCTATAATCTTAAAAAAGAAGACGATTGAACTGGTTCATTCTGACAATCAAATGAAGGTTGAATTCAGTGGAAAAAATTAGGAGCTCTCTTGTAGAATCAACCCCATATTTACAACTAAATCAGGATAATTACAATGTGTAACAGTCTTCTATTATCTGTTGATTTTGGATAATGTACGTTAAATCCTGATCTCAAAGACAATATACAACTCTTGTCTGGACCTTTTTCATACATTCTAGGTCTGCATTGTCATTTTTTTCCTCATCATCACTTACTAATCGAAAGGGTATATTGCTGTTACGTGGTGAATCTACAGTGGTATTAATTTTTTCATAAATTTTTAATTAAGCAGTTTCAGTTACCG
>BMK_Unigene_071408
GGGCTACTCTGCTTCCCACTTTAGGTAATTGAAATCAACGCACCCTTCTCTTCTTTTCATGTTATCTCCGTCTCTTTTGTTTTAGAAAATCATCCTTGTATAAAGATTGAATAAAATAAGATAAATGGCATATTCATATATAATCTTGTTTATGGAAGATCTGGACTTCCTTTGACTTGAAGTTTTAGATGTAATACACCCATCTGTTGTTTCTTTTATTTCATTAATTTTGTGACTCCACCATTGAATCTCTGTTTTTTCTCCTGCTTATGCTTTGTGTTTTTCTAGTGGTGGACAGTGGAATTCGG
>BMK_Unigene_071409
AGAGGCCCCATCGGCCACATGATGCTGCATGCCCACTCCTAGTGAGACTCCTCCACATTTGAAATATGTCACCTGAAATTGAAATTTACAACACTAGTAGATAAAATGTTGAGCAACTCAACTCAAGGATACAGAAAAACCAAATGGCTTTGGAGATTGCCAACACGCTAATAGCTCAAAACACATGCATTCTCATACAGCCAGCCAGGCTACAGATTGGGGCGTTTTAAGCAAACCTTTTTTTTTTACTAAAAAGGCTAGTCATTCACCCCCCGACACTTTGATATGGGTTGGCCTCTGGCTTAATCTTTTTTGGGGGTCGGGCTCAGGTCATGCACTTATGGCCCGAGCCTAGCTTGGGCGAATAATCTACAGGTTGGGATGGGCCAAGATATTCCTCAGCCTGGCACGACCAGGCCCATGAACAACACTACCTGGGGCTGGAAGGGTGGAAATGGTTAGCTGTGAATTGCTTTTCCAATTATAAAAGGGAAAAGTCCACACGGCCCGAAATCCGTGCCCGGGCTGTGGTACGGATTCTGGGGGCCGTTGGCACGGATTTCGGGCCATGTAGCAGAAATAAAAGTTGGGTTCTCTCTGCAAAAGGGATGACAATGAAAGTGAAAATAGAAAGAAGCTTGTAAGAGAAAAACTTTTAAGACAAAAGGTAAGTAGTTTTATATGTGGAACCATATCAATGAGAATTCACTTCACCCTGATTCGACCTACTAAACCCGTGTCGAACCCGGACTTGACCCACATAACTTGATCTACAATAAAATAAGAGTCAATCATAGGTCGGGAAAACCCAACTTGCATTTAAATGAGTCACAGCTTAACAAGCATAACCCAAATAAATGGATTAAGTTAAGGTCCACTTGCATATCTAAATCAATTTAAACATTTTGGTAGTTTAATATTGTTGGAAAAATGGCTAAGAG
>BMK_Unigene_071410
GGCTTACATCTGACTTCACAGGAGGTTTGTCCAATTTGTAGTAGTTCTATTCTTTTGTTCATAGTAATCTAATTAAATCAACTCTTGTTCTGGAGTTTTTTTCCCCCTGAGGCAACAACAAGTCTGAACTGTTCATCTAATGTATCTCCTGAATTTGGACACTGTTTGAAGTTCTTTCCTGAAGACATTTCCTTTTTTAATCAGTTTATAACCATTTTTATACAGGTCATTAATTATAGGGTTGTTAGGATTGTCCAAATTGCTCCACTCTTGGGGCACAGAATATAACAGTGGGTCCATATATTGAAACAGTCCGGATCGGATTCACAGATCATGGGTCTCACATCCACAATCTCAAGGTGGATACAGTTTCATATCTTTTGGTTGGAAACATATGATGCTTAGAATATGATATCATAGGGGAAAAAAAAAGTAAAGCAAGTTTATGTTGGAAAATTTCAAAATAGTAAAGAACCTTTTAGACTTAATTACTAGAATCCCACATCAGATATGATTGAAAATACAATGTAATTTATTCCTGCTTCTTGGTGTAACTTTATTGAGTTGGTATGGAAGGGCATGAGCTTGGGTTGGGCTTGGAGCTTTAGGAGTTAGGACTCATTGAGAAATGAGGAACTATATCTTTTGCCATTTATTGAACCTGACTTGGGTTAACCTATTATCTATTTGAGTTGGGTTGTTTTGAGTCTAACTTGGGCTGATCCAGTTCCTATTGTGCTTGGGTGGGCTTGCTTTTGGGTCAAGAAGGAATAATAGATCAGGTAGCCAATATAGGCTTAAAAGTTGGCGTGATAGTTATTGTCTTTAACCAGAATAATAGTTATGTACTTATGTCCAATGCCCATTGTCCAAAGAGTTTATCTTACCGATTAAAATCTCCAATGGTCATTTGTACATGCAAATCACAATCAGGAATAACACATTAAGACAACATGCATCAATCATGTATTGACCATCAATAACATTGTGTTTTGGTTGGGGACCATTGGTGTTCAAGGTTGGTCATCGGGCCTTCTAATCGAGTCCAACACAGGATCTGGGTCTGTTTTATTTTGGAGGAAAACTCGCCGGGAACCTTCTTTTTTATTTTATTTTTAATATTAATCTAGTAACTCGGTTGCAAACACCGATCTGGTGTGGGGGGCTTTTAGAGTCTTAAGTAAAGCATGACGTGCGACTCAGGCGATCCATCTCAACTATATATTTCAATTATTTTTTCTAATAGTTTACTGACTGATATGTATTCACTTATATTTTTTGGTGTAAAGGTCGTGTAGTTGTAGAGTCAAGAGTGATGCAATCATGTATCATCAACAGTATGAATAGTTTGGATCTCCTACACTTGTGCTGCATGTTAGTTATCAAACCAGTCCAAAGTGGCTGCCTTTGATTTTGCTTCTTTTTTCATTTTAATCTCAATCCTACTAGTTGCACCTTTGAAATATGGAGTATGGACTGTGGTAGTTCAAATTCATTTTTGGGCATTTGATATGCTAAGTGCAACTGATTGACTGTATTCTGTTGTGTGCAGAATTTATATATCAGATTGACG
>BMK_Unigene_071411
TTGCGGAAGCCTGTGTAACTCATTAATCATGAACATCATTCAACAATTCATGGTATCCATAAAATAATCACTATCCATGGCATGATATATATGGAATCATAGCATAAACATGTCCATAGTGTATAATTAAGTTCAAGTTTAGAGTTAAAAAGTACTAAAGAAGTAGAGGAAGAAAATAAGTTAAGTTTTACAATCCATCATCAAAATAAAATCTAAATAGGTCAGTGGCCACCATGGCCAACACCGGGGGTCCACATAACGATCTCTCATGCGCAATAATGTCTAGAAGTCCACTCGGCTATCCCTTGAGGAGTCTCCTTGACCTCATCAATCTCCTCGGTATGGGTCACGGCGTCGTCACTTGTAACGCATAGCATATGACGATCTAGCAAGATAAACAAATATAATCGGCATAGCATATAACATCAAATGAGAATAAAAGACAGAAGATCATACGAGGTCAATATAGGATCAACTAGGCATAATTATGCATGAATAAACATGAGACATGGTGAATCATACATGACAATATCTAAAAGGCAAAACCACGTTAGCCATATTCTCCCAAATTGGCTGCTACACATAGCCTAGATGAGAGCATGAAACATAACATTGCATGACATGATGGTACTACCACTAGGAGGTAGAAGGCCTCAAAACTCCATCGTGGACTTGGAGCACCAGTAAGCTTCGAGAACATAATTTAGACTGCAGCAAGTCCATAAACATGATACTAAACTCCCCTTCAGTTGGGCTCGATTGCGGTAGGGTCGAAGTTGAGTGGTGCCGACACTAAGAGTAATATGTACAAGCACGGATGAAAATAGCTACGTATCGGCCGATAAATCGGGCGT
>BMK_Unigene_071412
AAGAACTGCTTTCTCTCGATGCTGTAAGTGTAGTCTATAAATAAATCTCTCTCATCACCTGCTTATACTCATCAATTCACTCTCATCTTCTTCTTCTTCTGCTGCTACCTCTTCTTCTTCTTCATTGGCATCTTCTTTTCCTTCTGTCATTTCTTCAATGCTAGGAACAAGATGAAGCGTCAAACGCCCATTTTCTCTTGAAGCATGCAAGATTTCATTGTTGGGTATTTTGATCTCTCTAAGAACAAACCTTCCATCATGCCTATATGATCTGAAGATAAAGCAAGGCCTACCTCTGCTCCCTATGCTAGAAATCGGTGGTGGGAAGTTTGAAACCAGCTTTGATCTCTTAAAACCACTACTAGTTTCATTCACATCTGTACAATTCCGCAGGTTTCTGTCTTGATTCATAAGAGAATGCTTAATGGCATCCGCCTTCTCATGGTTTCTCCCATCATCTCGCCTCTCATCCTTAGACTCTTCAACCTCATCCGAGCTCTCGAATCCA
>BMK_Unigene_071413
GGAAGGCCAGGAAGGTGGTTGGTTTATCTTTTGTTGAAAGGTTCCTTGTAAGTGAAAGGTTCCATCAATATATTTTAAGTGTTTGATTTATCTTTAGCTGCTTCACTCTCCAAATAGAATTTTGCATTTGGGGAACAGCCCTGTACCCTGCTATTTTCTGTGGTGATTACCTGATGCTACCCACTACTCTTACCTAAATTGGGACCAGCACAAATTAGAGTACTGATTCGTGGCAGAGCTAGCTATTGTGTGTTTTATATGAAACCTGTAATGTTCACAATAGAGAAAAAGAATCAACTACCAGTTCAAAGCAAACTCTGGCCATTTATTTGATTCTAATC
>BMK_Unigene_071414
TAGGAGTGAAAGAATTGGAGAGGGTAAGATCTATAACTAATTACCAATAAGTGAGATAAATGTTTCTTATCTTCTTTCTGTTTACATAGGCAAGCATGTTGTAGAGTTTCTGTGGTCTTGCTAACATGTACTCTATTCATTTCAATTTCTATTTATTGCCTATCTTATGTAGCATATAAAAAGAATGAAGGCTGAGCTTTAATTATTCCATTGTGTATTTTCAACGATAATTTGGTGTGCTTAACTTATGCTAATAAATTGGATTTTGTAGTCAGCTGGCTGGATATTGCCATTGCATTGCCTGTTTCTGTCTTGATGCATCCCATGTTATGTCCTTGCTCTGAATTCTTATCTTTTCTTTAATTATGAAAGGTAACTGAATTTTATAGAGGAATGAACATATGATAAAAGGAGGGAGCTCATGGGGAAACATCATGAGCAGAAGACACAAGTACATCCAGTAATGCCAAGGAACCCAAACAGAAAGGGGCAGCAGACACATCACATACAACACAGCCAAATATCTGAGCACCTGTCAATGATAAAGGGAGCTCTTTAACTGAAAACAATATCAGGTCTCAAAACTCTAGCCTTTTCCATCATCATCATAGTCATCAAATCCTTGTCCTATGTTGGGGTTGGCTACATGA
>BMK_Unigene_071415
AAATTGCAGAGGAGAATGCAGGTTTGGATTCTTCAGATCTTTTGAACTTGTTTGGATGTACCTCAAATTGCAATCATTTTGGATTCTCTTGCTAAACTGATTTGGGACTATTCCGATTTTTCCGTTTACATTTTTGTGTTTTTTTTTTTCCTATTTTTCCGCCAAACATTAGCCGGTAAAATATCAGACATTAACTTTAATTTTGAGTGGAAGACATTGTAAGCAATAATAATTACTATCCTTTTGTCCAAACTAAATGGTATGGGTGATGATATCCAATGTAGATTGCAAATTGGGTTACATCCAAACGCTCAAATTATTTTAATTTGTTAGTTTGTGGATCCTTTTCATGCTAGAAATCTCTCAATTTGTTTTGGGGTTTTTGTGTTTGTGCAGGTGCGGAGAGTGCAGAAA
>BMK_Unigene_071416
AAAAAAAAAAAAAAAAGGAAAGAGCAGAAATATGTGATACAACACCAACTGAATTATGGCGTTGGTAAAATTGTCCAGTTAGAGAAATTGGTGAGACGGTTGGGTCAGGGTGGTGCGTCTGTGGGTGCGTGAGTGATGACCAGAACAATAAAAAAAATAAACAAGAAAAAAAGTAACAGAAATGTGATGCAGCACTAACAGAATTATGACATTGGTAAAGTTCCAGTTAGATAAATTGGTGAGGGACTTGGGAGGTATGTGTGTGGGTGCACGAGTATTAACCAAAGAGAGAGAAAAGAAAGGACAAGTATGCTATACAACACTATCTGAATTATGACATTGGTACAATTGTCCAGTTAGAAAAATTGCTACTACCTGAGTTAGCACTTACATTTAAAATTGAAGGTTCT
>BMK_Unigene_071417
GTCTCCTCCCCCCCCCCCCCCCCCACCCTTCCCCCCCCCCCCCCCCCCTCTCTCTCTCCATCTACGGTGGTATCCTAAATTACTGTCCTCAGTTCCCTATGTTAAAACCTTTGTATGTGTATTCATTTGATGTTCCATCGTCACTTACCGCATGTTTTTTGTGTATCTTGATAATGGTTCATATAAATTTTGGCAGCTGTCTGTCATGTTTTGTCATCATGAGCATCTTTTAAGTGTTATTCATATGCTGAACCGGCATGTGCTTATGTTAAGCATCTCACACAGCACTGCCTGTAAGTGTTGGTTGCCATAGTTGTTTCTCTTGATGCTTGGTGACAAATTTATTCCTAGAACTTGCTCGTACATTCTGTCCTTTACACTGTCTGCATGTTTGTAGCATTGTGTGCTCATTTATTACAAATAAAGGCGCTCCTTCATGGCATTAATTCACAGTTGGTTGCTATTATAACCTGGCCATATACGTGATGGTATGTTTTCTTGCTAAAATAATGAAGGCCAAGTTCTCTAACCTTTTGTTTCAGACAACACTAAGCTGCACAGACCTA
>BMK_Unigene_071418
GGATAGCTGGAATAGCAAGAATCTAGAAAAAAGAGAGATTCCAAGTTAACACAAAATAAAGAGCAGAAGTTTGAATTGAAAATCTCCAACCTACAAATTATCATCAATTCCTTACACTAGGTAGAGTGTAATCTCTAAAAGGAAGTAGACCCAGTTTGATTCAGCAAGTCTTTTACTGCTCATTATTGGATAATGGAGCAAACTCTACTAGTTCAAAACAATCTTTGCGCTATTAATGTTAATGTCTAGCAAATTACTATACTATACAATAACTTTGCCAAAAGTTGAAAGGTATTTATTTGGGGGGAGGGGGATGTAGATCATACCTCCAAACCAGCATAAACAGCTAC
>BMK_Unigene_071419
GGGCATTGAAAGGACTGAAAGTGACAGTGACACACAGGAATACTACACGAAAGTTTGAAGTTATGGGGCTGACAGAATTAAAGACGAGCTGTATAACATTCCTTCTTAAAGAAGCAGATAACGCGAGTTCAGAAAGAAAGGTGACACTTGTGAACTATTATGTGGAGAAATACAATCGGTACATTCGATATAAGAATCTCCCTTGCTTGGACTTAAGCAAGGGCAGAATGAAGAATTATGTGCCAATGGAGTTCGGTGTTTTGGTTGAAGGGCAGAGGTATCACAAGGATGACCTTTCCAAAGGTGCAGAAAAGAAACTGAGGAACATGTCTCTGGAAAGGCCCATGGAAAGGAAGCAAAGGATTCTCGACACAGTGAATTCAGTTAATGATGGCCCATGCGGAGGAGAGATTGCAAGACAGTTCGGCATCACAATGAGCACGGCAATGACTCAAGTGACAGGTCGTGTCCTTAGCCCTCCAGCTTTGAAACTTCGCAGCGCCGACGATCAGCGCGCACTGCTCATACCTGAACAAAACGGCCAATATAACTTGCGCAGCCATAAAGTGGTAGATGGGAAGGATATCACAAGGTGGGGGATCCTTGATTTTAG
>BMK_Unigene_071420
TATCTCTCTATCTCTCTCTCTCTCGGTTGTCATCCTGATCTCCATTTCTTCCCACTTTGCCGAGGTGGAAAAGGTGAAAAGATCAAGGCCCCTCTTCCTCATCTCTCTCAATCGAGCTGGTACTCTCTTTCTTTCTCACTCTCATGATCTCTTCTCTCTTCTCTCTCGATTTAGGGTTTTCGTTGTTCTTCGCTTATGCTTGGTTTTGTTTTTGGTGTTTTTATGCTTCTTTCAAGTGAGCCATTCGAGGGGGCCGTAACATTAAGGGCTTTGACAACCAGGAGTCCACACAGTCTGAAGAAGAGAAACATATTGGACAACATTTGTTGTGATGGAGTTGACGTTGGGCATTTGGAACACTTCTCATCGCCGTTTTTTTTTTTCAAATGACTTAATGTTCAAATAAACGAAATTCGAATGATGTAATGGATTTCATGAAATTTTAATGATGAATGAATTATGCATTTAAATATGAATGGAGATGTTGAGGAAATGATGGAAATTTATATTGGTTGAGATGTAATCTGTGGAGATGTAGCTAGAGATATTCCGTGAATTCTGTTGCAAGTTATCACTGATTATAGGGGAGTCTATGGAGATTTTATAGATTTTGTAACTGGTTATTGCAATG
>BMK_Unigene_071421
GTCCACATTCCCATTTCATGCATATTTTTACACAGTATTGTAACACCACTCCTGTTATTGTCCCCAAGACTACTCGGGGCACCGTCTGACCCAAAACTGTCTGACCCAACATCACTACTGTTTACACAAACAACATAAAAAACACATCGAGACATCACTACTGTTTACACAACAACATAAAAAAACACATCGATCGATCGATCGAGAGAG
>BMK_Unigene_071422
ACCCGTCACCAGGCACCTGGGCAGTTGCCCGACCCGATCTTCATGCTCCCCGCCAACCATCGGGTTGCAGAACTCATGATCCCGATCCGCCCCGTCGGGCAGCGACAAACTCCACATCAGATCGTTCACGGGCTGCGGCAGGATCCGATCTCGAACCAGCCTCAGCTCCGACTCCGTCCTCTCCTCCCCTCCGAAATACGGTTCGGTCAATATCAGCCCGGCGATCTGGAGATCGGCGGCTCGCAGCGCCGCATGGTAAACGATGTTGCCTCCGGCGCTGCTACCCATGAGGAAACAGCGGGAGGGGTCGGCCAAGTCGAACCAGGAGTCGCGGCGCGAGTCGACGCGGATCCATCGGATCGCATCGGCGGCGTCATCGTAGGCGGCGGGGAGGCGGTGCTCGGGGGCGAGGCGGTAGTCGACGGAGACGATGATGGCAGGGAACTCGCGAGCCATGTGCTCGCAGGAAGCGTGGAAGGGCTGAGACGCCGCGCTGAAGAGGATGAAGCCGCCGCCGTGGAAGTAGATGATGATGGGGAGGGTGGTGCTACTGCTAGGGTTAGTGTTTTGGGGACGGAAGATTCGGATCCAGGTGTTGTGAGTCGGGTTGAGAGGGACGTCTTTGGAGATAACGGGAGCGGTTGGAGAGGAGTTTGGAGGAGAGGGAGGGAAAGGGAAGGTTTCGGATCTGGTAAGGGACCCGTCGGGGTTTCTGATGATTCTCAGGATGGTGTAGGGATCGAACTCGTTCTGGTTCTCGTTCTTGGAAGACCTGATCATTTCTTCCATTGAGATTTTTGGGATCTCCATATCACTCACACAGAACACCAGTGGGCTGGTTTTGTTTGAGGGAAGAAGAGCAATGAAAGTGAGCAGTGGGCTACTGACACTTACTTACTACTGACACTTACTTATACACATATAATAAAGTATGTGAAAAAAGTAGGAAGTGGAACTTACATACACATAAATACATATGGG
>BMK_Unigene_071423
GGAAATTGTATTTTTGTGGAGATCGCATCTCCTATTTTTCATGCCAGTACAGAGTAGCCTCTGGTCGAAATGTCAATTGGTCTGTTGTTGCCGACCCTTGCCTTGCTCTAATGAGATCCACCACGTAGTAATCACCCATGCCCGCTTTGCCTAGTGTTGAAAAGCCACTGACGTTTACACCTCCTCCAAGCTCGTCATCGTCGTAAACGAGTGTTTTGTTCATGGGGTGGTACCTGTTGTATTTACGGATAAATCCGTCTTCGTTCCCAGATGCTAGTGTAATTGTCTTGTCGTACTTGACCGTTACACGACTGTTATCCGTCTTGGCTATCATGGGATCGACCCAGTCGCTAGTATTTTGACCCTTGAACAGCTTTACGAAAAAACTGTATTGTGGATCACCTCCAGGGTTTCCGGCGAGTTGGTTGAGAACCCTCATCCATCCGTTGGAGGTCTCCAGTGCGGGTGCGAAAGAGGTGGAGTTGGTGAAGAGGGAGCCCTTGTACGTAAAACATATGCGTCTCCACTGCCACGGCATACCAGTGTTACACTGGATTTCGATGGACTCTTTGAGTCCGACCATATAGGGTGTACTAGAGGTACGCGTTGCACTGTTGAATACGGTACCGGGGGTCCCGCCGCTGGATTGAGTGTTATCGCGCGCCGTAGCGCACCACACGAAGCAGGCGACCTGTGTATCAGGCAGCCCTCCATTGATAACGGCAGCGTTGGTAGTGTACGTTGTGCCTCCAGTCTGGTTTGAGCCAGTGGAGTTTGTCCAACTAAGCATCGTATCGCGTTTTTTTGTCGCCGTCATGTTTAGGATTCGCTTCCTCGTAAGCTTTCCACCATATCTCCTTCTGCCATAGCTTCTTCGCCGTGGTGAAACCT
>BMK_Unigene_071424
CTTCTGCTTTATTTGCTCAATCTGTTTGCCGACCTCGTGGCGAGTCTTTGGCTCGCTGATGTACCTTACGACACGCCCTACAAGTCCATGCCGCCTCCTTTGACAGTCGATGAAGGTTTCAGTAACATCTTCGATTTCATAAGAAACATCTCTGATGTCTGACACCCATTTCTTCACTAGCGCATTTGTATTCTGTTTGGAATCGGCATCTTTCGGAAAGCATTGCATCCACTCCAGTTCATTTTTAATCCATTCGACCCCCTCACGCACTCCAG
>BMK_Unigene_071425
TCCCTATTATATATAGAATTGACCCGTCCATTGATGGAAACTCTCAAGACGTTCATAATTTCTCTTCCATAATTACATTACCTCCCAGAAGAAACAATCTGATTGCTGAATTGTATCAATATAATCACTCTCTAAACCCTAGTTCTATCTCTTTTTTACTTTTCACTTCTTCGACTACACACAACCAAGTAAATATTGAAGTTGTTGCCCG
>BMK_Unigene_071426
AGCACAATGAAAGAAGCCCCCATGTCTTTGGAAAGCTTACCCCTCTTGTAAAATTCATCCATGAAAGCTAAGATATCCTTCTTTAGCATCTCCCAAAACCGTTGAAAGAAAGCCAGCGGATACTCATCTGGGCCTGGAGCCTTGTCACTTGCAAGATTGAAAACCGCCTGACAAACTTCTTCCTCTTCAAATTTACTCTCCAGCCATTGAGCCTCCTGAGATCGATAGCATTATCGATATTTTTTGCTTTAGCCTGAGGTGAAATAAAGAAATAAAGGCTGTTCCTTTATTTATTGTGTTGTAGTTCTATGGAGCACTATACTGTACATATGAAGCAGGATTTATGATAATATGTATTCGTAGAATCAAGACATCTTTCCTGTAAACCTTTTTTTTTACACAATTTGCTAATTGAACTAAAAGGGTTTGGCGAAATTCTCTACATCAGACATGTCGCTAGTTGGCTGATGCAGCCAAAGTGCATCATTGGCCTAAAGGCTCCAAAAGGGAGGTCCAAAAAGGTTTTGGACTAACCCATATTAAGCCAGCCCATTGGGACTAACCCATAGTGGGCCAACACATTGGATTAAGCCTTGTTGGGCCAACCCACTGGACCAAGATGATTGACTCATTGGGCCTAACCCTTGGTCAACCAGCCCATT
>BMK_Unigene_071427
AAAAAAAAAAAACTTGAATTATTGGGAAGATGAAGAAATGGGTTTGGTGTGGAATTCACAAAAACTTCAACAAGTTGGAGGAGAAGGGAGAATTCAGGCCCATTCCACAAAAAGAAATGACTTGAAATGATAAGAATCAGCCAGAGATCTCCAATGAAAATCCATGGGATGATGAAAATAATGTGAATTATTGAGAAGATGAAGAAATGGGTTTGCTGTGGAATCACAAGAACTTCAAAAGGTTGGAGGAGAACGGGGGGAGTGGGATCAGTGGGAGGG
>BMK_Unigene_071428
GTGTAAACAAACTTCTCTGTGAAGTTGAACTCACGTGTTGTGGAGTGAGTGAGTCCATACTATATAGGCTCCCACTTCTTTCAGCTTTCTCTTCTATTTTCGTTTCTTTTTTCCCTTTTTCCGTGCGCTGTGGAGTTAAAGAGTCATGCAAGACAACTTGTAGTCCATCACATTGAGGGAAATAAGCATGAACAGATGAATCTCTGACCAGAAAAGAAAATTAGAATTAAGAAATTCCAACATCATCTATGTCAATTTCTTTGATAATTTTGTCCAATCACTTGCTTAAGAGTTAAGATCCTCAATGATTATCTAACCACTGACATCCTTTTGTTTACCACCACCCTCGTCAAAGAGAAGGCTGAAAACCAAATTCTCTCGAATGCGTGGTAGCAGCAGAAATTCCCCTATTGATTTATTCAGCATCACTTTTGAGAATCTTCCCATCTCAATAACAGTCAACTCTAGATAAGGACAACCCTTCCGGCTTCCA
>BMK_Unigene_071429
GCTGGTTTTAGACCAAAATTCAGGTACTCCATCTCCCATATGTTTTATGTGGAAAAAGTGCATGCCCATGTGGGTCATCAACCATATGATTATGAACCACAATATTAAGATTCTGGAGGTCAATGTACTGCTTTTGATTGTTGAAATGATCTCTGCCATTAGCATGGTGCTGAAAAGCAGGTAACAAAGTATAAAGCATTTTTAGCATTTGCCATTGTTTGATCCAATTAGCTCATATCACATGCCTTCCTAATCATCCAAATTCTACTTCAATTTGGAGTGATATGCATGCATCATTAGATAAATTATTTGTGAAACATGTAGGCATATGCTGTGTACATGATCAATCCAAAAGTCTATGACCCTGTTTCGGACCAAAATTTTGGCCAGTAATTACTTAAGGGTCCGTGTGATAGAGCTGATTAAATCAGATATATAGTTGCTGTCAACACCATAACGACGGCCTCGTTAGATAACTTCTCGTGCTATATGATGGTCCACATGGGTCATGGATTAGTTGTACCACTGCATGCATTAACCATCCAATCAATCAACACCTTGTATATTTGTGCATTTTAGGATGTGGGTTTGCTTCCAAGAA
>BMK_Unigene_071430
ATCATCATCGTCATCATCGAAGCCATATCCCATCCACCTGCGGTCTTACTATCTTGATCTTTTTGAGTTCTACTTTCCCACTCAGCCTTATAGAAAGCCAATGTCATGAGTTGGAAATAACATATTGATTTGATTTATCCTAGTTGCCCTTGATGGCATTGGGTTCCATTATTCTGAGCATTGCCATGTTTGATCTTTTACCTCCTTATGTAATCTATAGCTTTTGTTCATCTTGGATAGAGTTGATATAACTGTAGTATCAATCAATTTTACATTTACTTGGTAAAAGTATTTTATTCTAGAAGTGGCTATTAAATTATGTGTACACAATCCTTTAAGATCGTTTGTAATAAACATCAAAGCAAATCCTAGGTCTAGATTCTTAATTTCATAGTAATTCCACTGAATAAGTACAGACAAACTATGATACCTAGATACGACATTTCACCCATCGTACCCATATCAACATGGTCCGATATGGATCTGGGTACGGGATACGGCAAGATACAGTTGGAGATGTATTCCAACCGTATCCCAAATGTATGGCTTTAGCTATTGAGAGAGAGAGAGAGAGA
>BMK_Unigene_071431
GAAATCCCCTAAAAAACGTTCCCCTTGTTCTTCTCTCTCAATTCTCACTCACACTCTTTCAATTGCCAAATAGTATGTTGGATGGATGGATGGAAGGATTTGATGATGACGACGATGAAAAAAATAGGGTTTCACTCTCTTCAATCGCTCCTCCTCTCAATCCATATCTCTGCAATTGACTCGGATCAGTTCAAGGCATTCCTAGTTTTCTTTCGACTCAATGGCATCTTTTGCTAGTTAGCAATATGTTCAAGAGC
>BMK_Unigene_071432
GAAGATTGATCATGTCCGTTCTATAGAAGATCAATGAAAATGCTTAGAAGAGTAAATCTTCTACTCAAGTTAGGATTTCTAATGTCTTCAACATGGAAGATCATACACCAGAGAAAGGCGAATCATTGTTTGTAGATGTTGTTAAGGAAGATGACTTCTTCTCAACCAGACAGATTGACCTTGTCTTTGCATTGGTAGAAGAGTCTACAGAAAGCTGGAATGAAAAGAGCCAGGATGGTCAAATCAAATACTTAATATGTAGCAAATCATGATTGTGACAATGTTCAACCGTGTGACTATGCATACAGGATTGCTAGCAAGCTTTTGTTTTTTCTTTTCTGTTATAATTGTAATTCCTTTTATTTTGTTTCACTCAAGCTGTAAGAATACCATTGCCATTTTTCATTTACAATACTTATTGTGGCTAGGATGAAAACATCTAATGTGAAATCCAACGGACAAGATTAAGTTTAGGGCATCATTGTGTTAAGAACCCTATAAATACACAATAATGGGGCTGGTTGTCTATTCAATTCTTCATTAATTCAGAGGATATTTTATTAACTTCAAGCTAGGGTTTGACATGTTTGCTATCAGTTTTTTTTTATGGTGGAATATCAACCAACACTTTCTCAGACTATTTAAATGAATCTCTTGGTTTCCCTTGTATTCATTGTTCTTATTGTGGTTTAGGTTCAGGGAAACCAATCCAAACAATCTTTTCCATGTTTTCTTCTTCTTTTTATATATATATATATA
>BMK_Unigene_071433
CAGCAGCATGAAGAACCACAAAACCCCTCTGGCCTCCCTCCCTCCACGCCCTCTTGATTAGCTGCCTCAATAATGGATTCTGTGACGGGAGATGATGATGGCTGTTTGAGGGTGGAGAGGGCTGATGGAGGACGAGTGGGTGGGTGTGAGGGCTGGAAAGGGCGATGGACGAGTGGGATCCGAGCACGAGAGAGAGGGAGAGGGA
>BMK_Unigene_071434
AATTTATTTGCATGCTCAATATAGGTATGATTTTTAATCCAATCTCTCATATTAACTTTTTTGTTTAAACATATTCTACTCCTTGTTACAGGAGAAAAACTTATACAGTCCTTGTTCAGAGTACTGACAGTGTTTCTAGCATCTTTTCTTTCCTCCTGAGCAGGATATCTGCCTCATTTCATTGTTTATCTAATTCAAAATTATCTTATGCCCATCTCAACATTTCACTTTGCACCAGAGAATAAATGTTACCACAAACA
>BMK_Unigene_071435
TAGAATTTGGAAACGGAGAGAGAGAGCGGGAGCGAGAGCGCGCGCGCGAGAGATGGGAGACGCGCAGGTGAAAGAAGAAGCACTTCAGACACTGGGAGACTTTGAAATCCTCCCTCGCTTAGTCGTCTTCGATCTCGACTGCACTCTCTGGCCTTTCTATCGTGCATCCCACTCCGAAACAGAAATGCCTCACTTATATCCTCATTGTAAAGGCATAATGTACACACTGAAGGATAAAGGAATTGATATGGCT
>BMK_Unigene_071436
CACTGAGAGTACTGAAGATTTATTTATGCCACCAACCAGTGTATTTTAATTTTACAACCAAACCGCAGATTAGATAAGACAATGTCAAGATCACACAGAAAACCATCTAATGAAGTCTAAAAGAATATGTCTTGAGATGAAATGAACGGCCAAAAGACAACCCCCCTCCCTCTCGTTACATATTCCACAACCCACCTCCAATAAAAAGAAAAGAAGATTCAAATAGACAAGAGAGAATAACCTAACTTGTTAGTTGACCAATACCATTGCACACCCACCTAAGCTTCAGTGATAATAACCACTCTACGTCCCTCCCAAAACAGTGGAGGGACAAAGAGACAAATAGTAAGAATTAAAAAGTAAAAAAAGAGGGAAAGGATATGTACCCTATTGCCTAAAAAGGAAGATCGTATCCACGTCAAAATTATATTTTAAAGGAGCATTTTGAAGGGTAAACAAAGGGGTGGTTAGTCCCACGCGCTAGTCATAGCAGGACCATGCCCACCCCCATATCCTCCAATGCCGTAGCCTCTGCTGTCACCATAGCCATCGGCACCACTGCCTCCCCTACTGAGAGAAGCATCCCTCCGGAAGTCACGGCCACCAAAACGACCACCACCTGAACGGCGGTTCTTCCCTCCATATGAAGATCGGGCCGCATAGCGGGCGAGCCAAGCAGGAACCTCCTGGTTTGATTCCTTCATCAAATCAGCCAGTGATCTTGCCAACGAGGAGTTGTTCTCGTTGAAGAAGGCAGTGGCCAATCCCGTCTTACCTGCTCTTCCAGTACGCCCTATCCGGTGGACATAATCATCTATGTCATTGGGGATGTCAAAATTGACAACATGTGCAACATGG
>BMK_Unigene_071437
TTTTTTTTTTTTTTTTTTCTTCTAAATCCTATAGATGGTCATGTTACCCATTAAAAGAATCAAGATAGATGTCACAGGTACTAGGCGCTAGGCATATTAAGGACACATAATTTCTGTGGAACAGTGAATTCCAGAGACTTGTACTTCATGGTAACAATTTAGACATGGAAGAGACTTCTAGGCAAGAAAAAAAAAATGAAAGGAAAATATTTATAAAAGAAAATACCAACACATGCAATTTTTGTGGCTCACTGCATTAACCGCTGCGCATGATCTTTTTAGCTACCAGAAAATTAAATTTTCAAACAGAATTTATCCATCCTTACATTTAGGCTTGGAGGAACTGCCA
>BMK_Unigene_071438
GAGGCACCTCAGTTTCTAGAAGGATCTAATATGCATGATTGCACAGGACTGCTCATGGCTAAACTCTCTGTTTGTCGGGACACTTAGAAGCTTCTCATTTGAATACATAGTGATTCAAGGGCAGGAAGATCAAGCAGTAGTAAATCCAATGAACCATTCTGACTGACGTAAACAATGGGACTAGAAACCTGAAGTTCACCTCCTTTGGTTGAGAACTTTTCGTCATCAACTGAGGTAGACCAAAGCCTAACTTTTCTTGTTTGGGCTGGATCGACTTCAGAGGGTTGCGCACACAACTTTCTGCACACTCTTGTTAAATTTAGCACACTTCAACCAGTGGACTCTGTAGTCCGGGCACTACATAATGCATGCTACTTGACATGCACCTGCGAAGACATGAACACTTAGCTATCCTTATGAGGGTACCACTCACACCAATCCATCTAACAACTGGTTGGTCGTATTTGTCACATACAAGTTGCTTCCCAGCCAATACAATGCATTTAGCTTCCATTGGAGCAACAGATAATATTTATATTTTGAAGTTTTTCTCTAACTTGTTGAGAATTTGAATCACCAGTTTTATCCTTGCTTATTTTTGGTGAAAAAGGAAACACAGCTTTCTATGAATCCTTTAGTACCTTGTAGAAAAAATTGCTGTAACAATAGGTCCCTCTGCCAATTATGCCTCCGAAAATCTTGATTTACAAACACAAGTTCTTTAATTCTTAATCTCAATGACCTGTATCACCACCAAGAGCTTCTACTTGGTATTCAGAAAGTATCGGACTCGGTGCATGTTTTGGTGTGTCTATGAGTGAGTGCTACGGTAACTTTGATGGATCACATGGGAAGGATGCACCCAATAAAATTGACAGGACGTGGGAAGGGAAATGGCAACTGAAAGGTAGAAACCAAGTCATTTTTTATCCATGGAACTAAGGAATGACTGCCTTAAGAATAAGTTTCTACTGGTAATGATCCCCTTCATATATAGTATGCAGGGATTTTACTCTCCTGCGCACTGTGCACAGATGCATTGTGCATCAGGAGCATTCCAGAGGTGGGCCCCTACCCACCTTACACGAACAGCTGCAACACATCACACACATGAGAAAATTAAGTATGCAGTGATTGCCGGTTATGAGGTAGATTGATTGAATGATTTTTCTCCATTAGTGATGTATGTGACCCAG
>BMK_Unigene_071439
TTCACATGGCTAGGGCAATCATGGATCATGGGCTTCTCTTCCTTCTCTGTCTTCTCTTCAGCTCTATCAACTTATTGGTGGAATCTCGGCCGTTGAATCCGAAGCAAGTTTATGATTTTGCTGGTGATTTAATCTCGGGAGCTATAAAGACGTCGGGCCCAAGCCCAAGTGGCCCAGGCCATAGATTCATCGTTTCTCGTAATCTGGGGGGGATTAAGGAGGGTCCAAGCCCAGGTGGCCCAGGCCATGAATTCACCATTCCTATCCAAGTGGGAGGGACTACGGAATCGGGTCCAAGCCCAGGTGGGGGCCACAGAGTCGCCATTGCTGCTGATACAATGGGAAGGGTTGGCGAGTCGGGTCGGAGCCCAGGTGGTGAGGGCCATAAACCCACTCAGGATGACATAAATGGAGGATGGATTGAGAACTCAAGCCCAAGTCATGGATGAGGTCACATACGTGGCAACACCAGACACCGTTGATCATCTTCTTGGTCACTGATCCAGTTGAATAAGGTCCATTGAGTTGATAGTCATATATGCAAACAAAGTGTGTAATATGTGCAAGTGAATAAAAGGG
>BMK_Unigene_071440
TTTTTCTAGGGAGTTTTTTTTTTTCTATTTGAGGATGTATGAAATTAACCTGAAATATATGTAGATGTAGGTTGCTTTATTTCCATTTTTGAATTTGTTTTTGATGATATATGTTAGGATTTCTGGAGATGTTTTAGAGTTTTGAAAGCTTTTGATTTGAACATTTGGGGTTGTTTTGAAATTTGATTATATATTGGTCTTGATGTTTAATTTGTCTGCTAACTACTGCTTTTGTGGGTTATGCAGCAACAGGTTTTTTTTTTTTTTTTTTTAAGACACTTAAATAAACTATTTCAACAA
>BMK_Unigene_071441
TATTGTGCCATCTGGTGAGAATTTCTACAAGGTGGAGCACATTAAGAAAGTGATAGAGGAAAATCTGGGAGTGACAGTTGGAATCCAATGCAGTAAGAACTTGTGGGATGAATGGCAATTGTACCAGCTCCACATCTGCTTCAATAAAGATGCTTCTAAGATCATCTCCTGCCCACAATTGAAAAGTTACACTTGCGGAGAAGAAGTGACTTTCGGCCTCTTCAACTATGATATGCTTTCTCCGACCCCAGAAACTATCAGAATGTACACAGGAGGCGAAGGTTTATCTAGTTAAGGGATGTTTTAGTGATGTGAATGCTCCTGTTTTTCAGTGGCAAGGGATGGACAGCTATTGACTACTGTCCTTTTGTGATGTATTGTTGCCATGAATAAGAAACCTAGTGGTATTTGCTCCTTTTGGATCTTTGACATCAATGGATATTTTATTTTGGTGTCATAGAGGTGGTAATGGGTTAACTTTAAATGGGGGCCTACTTGACTCACTTCTATTAGG
>BMK_Unigene_071442
GTAATACCTGAAAGGTTGCTACTTTGTACTTATCAAAGAAAATATGTGTGTATGTATTTGTATATGTATAAACATTATATATCTATGCAATGAACTTGATGGTACAATGGGTGTGATGAACTCACCAGGGTCCACCTAGGGCTATGACAATCATGTTAGAGGTGGGGGATCGATCAGTGTGCAAAATATCAACTGCATTAGATCATCCGAATCCCTTGATCTACAGCCCTCAAGTTTAAGAATTTTGGGAGACATTATTTTTTGGATTTCAATCCTACTACATTAATGGTTGGATGAGTGTCAAACTTGGAATTGTGCCAATTCCTTTTTTTCTTTTTGGTTTTGGGTGGTAGTGTTGGGGGTCGAGGTTGTTAGCCTGATTAGAGGTGTGCCCAAGTGAGTTGATTGCAACTTCAACACACCCTAAGCCTATCGCACCATATCATGAGCCTATATGAGATAATCTAATGTGACGAACTTGATGGTGCGATGAACTCACCTAGGTCCATGACAATCACGATGGAGGTTGGAGATGGAAAGGTCTTAAAGAGACCTATCAATGTGCAAAATATTGACCGCAGTAGAGCAGTAGATCATCCTAACCCCCTTGATCTCCAGCCCTCAATGGGAGACATCATTTTTTTGCATTTCAATCCAACGGTGAGTGAGAACGTATCCTTATCCGAGTGGTAAGGAGCG
>BMK_Unigene_071443
AAGTTGCCTTCACTGTTTACGAGGTAACAAAAAGAATTCCTTTTCTCTTACCATTTACTTATTTTTCTCGAATCTTTCTACCTCTTTTCCACCTTTATAAGTTGTATGCATATTTTTCTCAGCCGGTGGGTTAACTAGGAAAGCGGCCGAATTGACTAGGTCTGTCACATATTAGGCAATTGGGTAGGGTTGAAATTGGTTTGTAAGAGTTTTAGTCAATGCCTGGTTGACCCGCCCGATAAAGGGAGCTTGAAAGGCCACACCCCTCATTCTTTACCATTGGGAAAGGAACAAGGGACTTGCTCTAATCCTAACGCTTGTTTTGTCAAGAATGTGATTGATCCTGCTGCTTTTGTACCATTGGAACAGAGTCAGTAATTATTGGGGGTCTTCTGTAAATTTATCATCAGTCACATACAAAATTTCTTGATTTGGTAGCTTCTTTGTGCAAAAACAAAAACAAGAAGAACACCGATTCTCCACACACCCATATCTTCTCAAATCGATAGAAACGCAGCACCCCTTTTCATCTAGTCAGTAGGCAACAGGTCTTACCCGTCCAAATGCTGTCGACTCAGCCGAAATCGAGAGAATCAAATTGGGATCTTGATAAATTCTTGAACCCCTCGAAATCTGGAGAAAATGTGGAACTGATGGATGAACTGCAACGACTCCATCTTTTGAGTCGAGCAATCATTGAAAAATCTGTGCCAATGAGAAGATTTGGAAAGGTAATTCTTTTCAAATGTTGGTTAAAAGTTCCGATTTTTATGACCAGATTAATAGAAAGGAGGGGTGAGAATGCAAAAAACAGAAGAAATGGAGAGCTGGAGCAGGTGTCCATTTCCAGGAAGCCGTTGAATAGGAATGATTGTTGTGATGTATTGCAGGATTTTGCCCACTACAAGTCA
>BMK_Unigene_071444
CTGGTTGAAGTGTAATTTTTGAAAAGAAACTTCTTATTCCATGACGGTGACTAGCAATTATTTTTGCATTAATGAGATTTGTTGTAAATGTTCGACGTTCTAACCGTATCGATATTTCGTAGCAATATTATTGGATAACTGACCTTTAACATCAACTCATGTGGAGGTAGTCCATTTGGCATTAAGTTGTGCAAAAAATATTCTTTTTGGACTTGCTCTGTATCATTTATTGCTAAATCAAAGCTATAATATTTGACCTAGATGATATATCCTCCACACACACTGACCACTCCATAAATTCATTTGGGTTCAATTTTCCATTATATTTGATAATCACTAGCTTAATCCCTAAATCTCGATCAACATTGTTTGTGGGTTGATCTCATTGATTCTGAATA
>BMK_Unigene_071445
GATGGAAAATGAATACCCAACCATGGAAAGTCAGCGTCCCATCAACCCCTCACCTCTTTAAGAATCCTTTGTTTGAAGCCATTTTACCATGAATTTTTTAGAAATTTAATTCCATGCAAACAAATAGGGCCCTTATGGTTTGGTCTCGGTTGGGTTTGTAATATGGAGAGCAATTTTGGCATCTTCCATCTTTCCATTTGCAGGATTTTAACTTTTATTTGGATTGTATATCACCATGGACTGAAAAGCTAGCTAGAATTTCATTTTGTGTGAGAGGCCTTTTTGAATGCTTTCAAAGCCATAATTTTGTTTCTCCTGCCTTTTCCATTCAATGATGGTAAACTTTTATAATTTCTAATTGAAACGTCCAAATTTCTTTTGGGTCTGTAGGTTTCTTTTTACACTTCCAGATGGAATGTGACTTTTTGGACTCTTAATTTATCTTATGGCTTTGTACTTTAAGAATTTTTTTTTGTAGAATCACGCATTTGAATTATGTAGGTGCGAGAAGCTGTCTTTCGCA
>BMK_Unigene_071446
ATGTATTCATGGTGACCAAAAGGTTCACTCAGCACAGAAATTTGCACTGATGGCAGAATGCAATACAAAACTAGCTGTGGCTCTTACTATTATGGAAGAGTGTTTTCTTCCTATGGTGGATTCAAGAACAGGCATAGATATGATACCTCATGTCATGTACAATTGGGGATCAAATTTCGCACGTTTAAATTATGAAGGCTTTTACACTGCGGTCTTGGAGAAAGGAGATAAGCTTCTTTCTGTAGCATCTATCAGGATGCATGGAGTTGCCGTGGCAGAGATGCCTCTTATTGCA
>BMK_Unigene_071447
CCTGGCTTTGTACTCAGAAGACCAAGCCTGGAGCTGACAAACGGTGAATGGTTTTCCAGACCCCAGAAAAAGGTGCAAACAAGGCCTGTGTAGCTTGAAACCTGCATGAACCTTAAACTCAGAAACAGAAAGCAACCTGTTGCAACAATTACAGAACAGTCCATCCCGAGTTATCCGCCCATGTTTTACCACTTTACCATCCTTTGGGTTCTGATACTGGATCACATCATTCACACACAAAACACCAACATCGAGCAACCACGACAGTACTGTTCTTGTTCCTGTAGAAAGCTTCCCAACCATCTTTCCACCTTTCCTAGGAATTCGTACAAGCAATTTGCAACTACCCTTTTGACTTTTGGGATTTCTTGCACCCTTTAGTTTACTGTTACAGCTGACATCTTTGTTTCCTATAATAGCTGAAATCAACAGATCATCATCATCAATCGGGCATGCA
>BMK_Unigene_071448
TCTTCTGAGTACAAAGCCAGGAAAGGTAGCACTCGGCAATTAGCAATTAATGAGGTGGATCAGAGCGATGATACTTGTGGAATTTGTGCCGATGGGGGTGAATTGATATGTTGTGATAACTGCCCCTCCACTTACCATCAGTCGTGCCTGTCCACTCAGGACCTTCCTGAGGGCAATTGGTATTGCTCGAACTGCACTTGCAAGATTTGTGGGAATGTGGTGAATAAGAAAGAAGCCACGAGTTCCTTGGCTGCATTCCAATGCTCACAGTGCGAATATAAATATCACAGAACTTGCATAAATCATGAGTGCATGCATGAAGAAACTCCCTCTGATCCATGGTTTTGTGGAGGGCCCTGTCAGGAGGTTTATTCTGGTCTACGCTCTCGTGTTGGGGTCTTAAACCATGTTGCTGATGGCTTTTCTTGGACACTTCTGAGATGTATTCATGGTGACCAAA
>BMK_Unigene_071449
GGCAGGGCCCCATGCCCTCCCTGAGCGACGGCCCTAGTTTTCCATCCCCATTTTCACGCTTGGGGATGACCTTGGCTTCCCCTCCCTTTCCTTCCCTTTCCTTCTCCATTTGTTGTATCTATACTTGTTTCACACTCTCAACTGAAGAAAGCCATATCCCAAAGCCAAGAATAACAGAAAAAACTTGCCGGCATTCTCCTATTTCAGCTTCTCAAGGCCAAGAATAACAGAAACAACTTGCAGACAGTCACCCATTTCAGGTCTCTTTCCCCAATGTCAACTTTGAAAGAAATCCTCACACGCCGCCCAGTCGCAGCCACAATCCGGCTAACTGTCCCTGCTGGGGGAGCCCGGCCTGCTCCACCAGTAGGGCCAGCATTGGGGCAGTATCGGCTCAACCTAATGGCCTTCTGCAAGGACTTCAATGCTCGGACCCAGAAATACAAACCTGACACACCGATGGCTGTTATGATCACTGCATTTAAAGACAACACCTTTGAATTCACTGTCAAGTCCCCCTCGGTTACTTGGTACCTGAAGAAGGCTGCAGGCATCGAATTGGGCAGTAGCCGGCCAGGTCACGTGGTGGCCTCAACGATCACCCTCAAACATGTGTACGAGATCGCGAAGGTGAAGCAGTCTGACCCATACTGCCAATACATGTCATTGGAATCCATCTGCAAGTCGATCATCGGGACTGCTAACTCGATGGGGATCAAGGTCCTGAAGGAACTGGATTGATTGATTCTTCCATCAATGGGTATTAATTTTTGCATGGCGACAATGATGATATGATTGTGATTATGAGGGAAGTTTTTCATTATGGTAATTGATATTTAGATTTTGAGCAACATTGTGATTGTTCATGTATGTTTTGATCTTGTTAGACTAGGCTGCTTTTTTAATATATCCTTAATTACAATCAGTGTTTGGAATAATTTATGACATGTTGAAAAGTTGATGACCACATTAGGCGGGTTTCTTGAGCCATCTCTATTATGTTGATGTTGTCGAATAGCTTGAACAGTAAATGATATTTCTGTCAAAACACAAACTCTTGAGTGTGGGTCTATGTAGAAGTAGGCATTCAAAAACGTCTGCAACTGTTGAATTCCAGATCCTTGGTGCATCTTAAGAACACGGTCGATGTAAACAAA
>BMK_Unigene_071450
GTTGCCTTTGTAGACATGGTGTACTTAAAAGAGCTTCCTTTGTGATAAGGGATCTTGAGCCTTTCTTTGGCGCTGCTTCATAGGATGAAGTGTGACTTCCTTTCCTTTGCATGCAAACATATAGGTATTGTAGCACATCATGCCATGAGTTCCATTCTTGCCGTACATCCATGGTCTTCCCAACAGGATATCACCATTATCCATAGGTAGCACATCGCACCAAACAGTATCTTTATAATCTTCATCAATGGCAAGAGTAACTTGACATGTATATCTAACTTGCACTTCGTCAATCGCCTATCATAAGCCATTTGACAAAATAGGGATGATAATGCTTTCGAACCTTCAACTTTTAAGCAATCTACAAGCGATTTGAGATTTGATGTTTCCACAACTTCCTCCATCAATCATAACTATGCAAGAGTGGTCATCTACTGTACCTATTGAATGAAAAATAGTTTTCTGCAACCATTTCTCGACAGTTGGTGTAGTCTCTGTGAGGACCATGAGAGTTTCACCATCCTTTTCGGCTTCTATTCCCTCTACCTCCTCTATTTCTTTGTCTTTGATCATCTTGTGTGTTTGGCTCATCACATGCACCTTCATTTAAGTTCATTCGTTTTGAACATTCAAATGATGGATGCCCCTTTTGTTTATAATGAAAACAAGTGAACCTATTCAGGCTTGGAGAATTTTTTTTTTCGAGGAACTACCACTTGGTTTAGAATCTTGTATTGATGGGGTCTTTTGTGGAGTCCAATGTTTAAATTATCGTCCGTTAGTGGTTCGTATTGGCCCGGACCGTGACAATATTTTGCTGGGATATCGGTATTGTCATAGTCTAAATCGCCAATATCTTGGTTAAATATCGGTCGGTATGGTCGATATTTTAAAAATACCAATCGCTTCGGTTGTAACGGCTGCCCAACATAGTTGGGATAAGGCT
>BMK_Unigene_071451
CGTCTCCCCGAGCTCGTTCACCTCATTCACCATCCCCGACCTGATCTCCGCCACCTGCGCATCAAACTCAGCGCTGGCGGAAGATCCGACCAGCTGCGCATCGATCTCGCCGAGTATCTGCTTCACGGCCGCCAGATCGCCGCGCTTCGCCGCGAGGTGGATGTCGGTGTCGTTGTGCCGGCCGGTCACCTGCTTCACGTAC
>BMK_Unigene_071452
GGAAAAGAGAAAAACCGTTTTCCTTCCATTCCTTCCCTTGCCTTCTTCCCACAAACTCCAAAATCAAATCAAATCGAATCCATTATCTCTCTCTCGCTAACAAGAAAATAGGAATTGACTTCACTGAAATGAAGAACAGTTTAATCTCCCAAAGGGAATATAATAGACAAATGACTGAGAGAAAGCAAAGAGACGAATGATTTCTGAGAATCCTCACTTGCATTAGGAATAACAAGAAATTGGAGAATCAATGAATGCACGTGAAATCATAAAACGGCTTTATTTGTTTGATTTCTGAGTTGGGTTATTGCAGACTTATGAATTCGTGGTGGAATTTCAATCAGAAAACGTGGTTTTGATTTTTTCCCCCTTTCTTGAGGGATTTTATTTGTTCTCATTTGGTGAATTTGGAGGAAAATTTTTGGTGGGTATTTCCTCTGCCCCAGTTGTTGACTTGGTCTTGCAGAAAGTGGTGATAATGTCTAGTTATGAGGGCGTTCTCGTCTCAGATCAATGGCTTCAGAGCCAATTCACTCAGGTTGAGCTTCGTGGTCTCAAATCCAATTTTCTCTCTGTGAGAGGGGAGACCGGTCATGTGAGAGTTGGAAACTTACCGCCCATTATGGCAAAACTCAAGGCTTTGCGAGGTAAATTTACCGAGGAAGAGATCAGGCAGATCTTGGGTGAATCATATCCCAACATGGACCAGGAGATTGATTTTGAGGCCTTTCTTCGGGCGTATTTGACTTTGCAAACCCATGCAACTGACAAATCGGGTGATTCAAAGCATTCATCATCATTCTTGAAGTCCAGTACAACAACCCTTCTGCACACAATCAGCGAATCAGAGAAGTCATCTTATGTTGCCCATATCAATAGCTACCTCAGAGATGACCCATTTTTAAAGAAATATCTTCCTTTA
>BMK_Unigene_071453
TGCTCAAAGAACTGTACAGTATAAATATCCTAATCATGAGATAGTCGGAACATTCAAGGATTAGGGAAGAGAAGATAGTCACAATCATGAGATTTGCGAAGCAAAAGATTAAATATCTTATTATTGCAACGAAAAAAATTGAAATGTTATTAGAAACAAAATTAGTAAGTCGTCAATCAAATAACAATGGCAGGGACCAGACTGCTGTAGCAATTGCTAGCTTTCATCTCATGGAAGTTCAAGTGGATTGTTAATGTTATGAAGGGACGATGATTGTAGACCCAACATGGGCTAACATTTCATTGTAATATCTTAGTGGTACTGGTCTAAGTCAGATGGTTTAAAATGGATGATCCCTATTCCCTAATGCATATGGGCCTGATGATAACGCAGACTGAAAAACTTAATGGGGGAATCAGAAAATGCACTTCATGGCATGAACTTACAATGGTGTACAAGAGGAGATTTCAATATTATTCAATATTCGCATGAGAAAAGGGGAGGATGAAGATCATAGAATCATCCCATGAATGAGTAGATCAACATGATGTCAGCTAGTGGGCACTTCACCTAAAGAATCAGGAGTCCACGATCATGACTAGGCTCGATATATTTATTTCCAAGAAAGAAAAGAGTATTTCAGAGGAACTAGATAAAAGGAATGTTCAAAGAGGTTATATTGAAATTATTAA
>BMK_Unigene_071454
ACATGAATTTTGTTTCTCCATTGTAATCTATTCCCATCACACAATAGTCCATGTTTCTTTTCTAGACATCCTAATTTGGCTCCCACGTGAACACTTAGCAATTGCACAACCAAGTAACCACTATAATAATCCAACAGAATTTTTAAAGGATGAGTGTTTTTTGGTAGGAAAAAAATAATTTGAGAAAATGGATGCACTTACAAGGTGTATAAGACCCATTAAAAAAAAATAATGATAAATAACAAAAAAGTGTATAAGATATGGAATGGATGCATACTGATTAGGCTAACTTGGGTTGGATAATAGATTGAGCATGTCCAAGGCTCTACTTGTTGCATGAGTCAATGAAAATTCAGAACTTGGAGGTTATTTAGGGCTGAATTCACAAGTGAAAATTTTTTTGTGCTTCATCCAACTATGGTCACCATACATTAACACTATCAT
>BMK_Unigene_071455
GCTAAAGAGTATTAGCGACCGCCACTTCACTTTTAGCGACGGTTTTTGGCGGCTGGTCAAGTGGACCGCACCATCTACATATTGTATCATTAGAACCTCATAAAATCATAAAATTATTTTAAAAAGTATAAAAATAAAAACACTTATAAATTCTTCCTATTACTCCAAATTTAACAATTATACCTTATTTTTTTGGTTTTCTTCCAATATCTCAATCATTATTTATTGATTTTTTTGAAGCAGTTGTTATCTCACTACCTAAAAAGTCTTTGAATAAGCATTTATGAATGAAAGAGAGAAGGAAAGATGTATTTTATATAGTATTGTGCCATCGTGCGTAAATCATGCATAATGATTCTGTCTAACCACAACAAATTTATGACACTTCAAATTTTGTGATGAACTTGATCGTAAAATAGTCATTTTATTGATTTTCTATAATTAATTAAAGTAATAGAATAATGTATGTAACATTAAGATTGATATCACTTATCAAACTAAATTATGTGTTCATGATTAGGGTTCAAAATGTTTCAGGGGCAAGATACAACTTATTTTTTATTAAATGAGTTTTAAAACAACTTGCAACCTTTCACAGGTCATCTTGACCCAAGTTGCCAACATGTATAATATTAATATTTTTTTAAGTGTTATTCCATATGGTCCCTCCTTTATGAATTAGTTATTATAGGCCCATGCAAAAATTATACGTATTCATGCATATCACCACAAAAACTTACCATAGTGCAAGAATCTATCCATAAGTATTATATTCTGGGTGGTTTACATGGGGTTTAAGAAGTTAATCCTTATCCCACTTTAACAGTGGCATATAGATCAAAATAGCGTAGCGGCTGCTATTTTGGGCGTAGCAGTGAAGACTGCTACGCTAAATAAAATTTAGCGCCGCTCACAACTATAGCGGCCGCTACTCCCGCTACGGAGTGAGATAGATTCCTACTTTAAAAAAAAAATTAAAATGCATAATAAGACTTATT
>BMK_Unigene_071456
GTTGTATTGGTAGAAGAGGTGGTAGATGCCATTGTGGTACATGGGGCCATTTGGGTCGTTGATCCAGTTCTTTGGTGGTTGGAAATGATAGCCAGTTCTGTATCTATAGGTGACAGGAGAATCTTGAACAGACTGGAGGTGAGAGAAGACCTGATGAGAGGCATCTACAACATATCTAGAGAGAGAAAAAGAACAGAAGAAGATAACCCAGAAGGAGAAACCAAGATTCGAGAACCCCATTGAAGAGAAAGATTAAGAACAAGGAGATAGATAAGAGAGAGAAGAGTATGTTGTGGAAGAAATATGAAGGTGGTTTCCCTTTATATAGATAAGAGAAAAGGAGAGGATTTGATTTGGATAACCTTTATTCAGCGGAACATATGCTACGAAAC
>BMK_Unigene_071457
GTTTGGATTATAGATATGGGGTCCACAAGAATGAAAAAAATAATAATAAAGGTGATTGATGGGGCCACAAGAACGCGAGTGCATAAATGTGATTCACGTTATTTGTACTGGCGCCTTTTTGCAAGAAGATGTGTGAATCACTTTCACACCTATTCAGGTGTGAAAATTGTGGTGTGTAAATGGCCTTATTATACACCATTTTTTTGTTCGGTAACTGATAAATATATGAACTAACGGAAAGAGGGAACAATAAAAAACAATACACCATCCTTGACCTCGATGAAGGAGGAGAAAAAAGGTATAAAAGGATTATACTGACACCAAGACCAAAGAAAAACTACAGCCCAACAACTAAAAGAAAGCCACCAAATTTGAGGACCTGTCTACCCCTTATTTTGCCAAAGAATCCACAAAACCGTTCGCAGACCGCCACACATGCTAAAAACTAACATCAATGGAAAACGAGATAACTTTGATCTCATTAAAGTA
>BMK_Unigene_071458
TAAAAAAAAAAAAAAAAATCACTCGCCCAACCAAGTCCCCAAATTTCCCAAAAACCCCAACCCACCCTTTCCAAACTAAACCCGAAACCTCAAACCCATGCATCCTAGTTATCCGAAACCTTCACCTGAACCCATCACCCCTTCGTTCTCCATCCCAAAGGGGGGAAAAAAAGAACAAGAAGGGAGGAAGAGCAGAGAAGAAAGAAAGACTTACTTTTGTTGCCTCGACTAGAACCAACAGCCTCTTGATCGTCGCAGTACTTAGCCAGTGGCCACTACACTGTTGTCATCTCCAGCCACACACCAACAATCACCGTTCGACTGTCCGAGCCCCTCGTCCACATCGAGACTCCACAACAGCCTATCGATTGTCCTCACCCCTCCACCCTCATTCTCCAACTCGACCTTGTATTAGTCCACAGCAACAAAAAGGGATTCAAACCCCTTTTGTGTTCTTCGTTTCAGTTATAACAGGAAAAAGGTCGAACCTTCTCTCCCCTCGTTTTTCTTCTGCACACAAACCAAAATATAAAAGAAGAAAAGAGAGGAACTCTCTTTTGCACGTCTCTCTCTCAAGTACCACATGGTGGGCTTGAGTTCAAGTAAAGTCTAGTCTAGGTCGACACCAGGTCGGTTCTGACCCGGGCCCAAACAGAACCATAATTTCCAGAAGTTCGATAGGCTGACATCATCTGTGACATCAGTAGCGGTCAAAGGGTTTGGCCAGAAGCAACGACAGAAAATTATTTTTCGTGATTGTGGGACCATTCAAGGTTAACTTTCATATCCGTTTTCCTCTGCACATTCGTGAAGACTAGATCTATTCAGTGGGTCAGTTAAATTTTTTAGATTACATAAAATAAATTGGCTGAATATCGGTGAGTCTACTGTCAAAGATTTGACCAGTGAGGGTAGCCATGGGTGTGGATTTTGTTTTTTGTTTTTTGTTTTT
>BMK_Unigene_071459
TAATCAATGGTATTAATTTTTCTATGGATCATCCACATATGATGGGACCTCAATATAAGTCTCTTACGAGTTGTGGTGGCGGCATGTAAATGCTCTGGAACAAACTTCCACACTACATATCCATCCGATCTATCCTTTTTCACTTGAAACCAAGGCTTACAATTTTCTCTTGTTTCCATACGACGCCTTTGGACTAAACCTGGCTCATGGAATCTTTTTCATCTGCTCTGCTTTCTTTGGGACAAATGTACTACTTTCAAATTGTTTCCTCTTCCTTAGTGCTATCTGATTGCTTTCTTACACTAAATCTTTCTAGTTTTTCATAAGCATTATAAAAATCAAATGCTTCATCTAGTGTATCAAACTTCATCCCCATTTTTGGTGTCTTTTCCTCTTCTACTTCCGGAACAGGTGTTGTTACTAATGAATATGAGGCTACATACATCCCAAAATCAAACCGCAAGTTCATGGAACCATTTCAAGAAAGCTTTGGTTCCACACTCGTATTTGTCCTTTGCTGAAAATCTTTACCAGTTACAACCCTGAAATCATTTTTTGTTCTTTTTCCCCGACAACCATAAAATTGTTTCTTTTTTTTTATCACCTCCCATTTTCTCTGTATGTCCTTCCTTCACTAACAGAACCATTTTCTTGCAAATGAATACCGCAGAACAAACACTGATATAATACACATATATACACCCAACTCACACACCACGTACACTGTACACCAGTAATGATGTTTCATGGTGAGATCAACATTTAGTAAAACTTTGACATCTCAGAACCCTAAAAAAATTGAACCTTAGCATTCAAACATATATATATATAACGAGAGAGACAGAGAGAGAAAATACCCTACTAAAAATTTTTGTTATCCGCATCATTGTTAATAAATAAATAATAAATAAATCGATAAATAAATAAAAGAAAAAAGGAAGAAGGAAGAAGCCCTGATATGATTTTTTAGAGAGAAATTACATGGAGTGAGAGAGAGAGGGAAAAAAACCTTAAGCACATTGCAGAGAGATATAGAGAGAAGAGATAGGAAGGGAAACAGTATAAAGGAAGAAAACAATATATGAGTTTTATATGGCAGTCACGCTATGGGAAGGGGCGGCATTACAAGGAGGGAGAGAGTGAAAAAGTGGGAAAACCCTAGGCACGTTGCACAGAGAGATAGAGCTCCCAAGTCACAGTCACCAAGCTCGGTGTGCACTGTCTTCTTCCTTTTCTTTCCTTTGCTCCATCTCTTTCTCTCTCTTGGTCGCTCGCATTTTTTTAAAAAGGAAAGGGGAACAGGAGGAAAGTCTTCATAGGGAGCGAAAACTTAGTTTGTTCTTTTGTCATGAAACTTTTTCTTTTTTTTTTAATTTCAACATGTCCTAGCCATTGGTGGCTGAAAATCACGTGCGCTCAG
>BMK_Unigene_071460
GAAAACAACATAGTTGATTTTATGACATCAACATCACATTCGGAAAGCATAACTCTTTTAAGAGTTATTTCAATCTTCAGCAGAATTTCCATCTGAATAAAAGTCCCAATCTAACCATGGGATCCTCAGCCATTGCATAGCAACCTACTCACATTTTCCATAAAACACATTTCCATAGTTTTACTGAACTCATACTTAAGATCAAACTGAATCAAATTCATTCCTTCATCCATTAACCCAGAGCTCAATAAGATACCCTAAAATAACTAATTCAGAAAACAGAATCTCACTTGAATTCATGAAAAATCTCATCAATTCATCACAAAGAACAAGATTACTCATAAAAAAACTAAACTTTCTAAAGAAAAAGAACAGAAGATTAGGCCTAGAAATCTAGCCTCCATCCTTTCCATAGATAATCGAATAAGAAGAGGAAGAAACAAGACCAGGCCAAAAACAAGCAAAAAAACAAAGAGATTTGAGCTAAAAAACACCACAAATCAAACCGACAACAGATATTCACATGAATCATATGAGAAAAACACATCAATTCATGACAAAGAAAGAAGATTATTGAAGAAAAAAAGATTTTTTTTAAGAGGAAGAAGAGGAGATTAGATGTAGAGGTTCTAACCTTGCTTGTGTCCGGCTCCTTTCTCAACCGTGTGGCATTGAGCACACTTAGAACTGATTATAAACAACATTCCTAATAGTACTTAGAACTGATTATAAAAAATCGTTTCTTTGTTTTGGTTGGCCACCATCATAATTATATCAGGAAGACAATGTTTCAAATAAAAATAGAAAGGAGTAGGGATGAAGCTTTCCGTGTCTATTGCCTAAAAAATCAGGTCAGTTTTAAATTCTAAAGTGCATTCATTTTTCTTTGAATTTCAGGCTGAGAAGGAGGCCTTTGAG
>BMK_Unigene_071461
GCCCATTCTAAGACCCAACTCAAACTAAATTAATCTCAAAACTCATAAGATTTGGACATTCGAATTTTGCTTACAAATGGCTGTAGCATTTGATTGAATGGTTTTATATTTCTCATACAAAAATTCATTATCGAGCTTCCATTTTTGTCATTGTGACCTCATTTGTAGAACAACTAGCTATCCCATTGGTTGGTAATTGTAGATAATCAGACCAGTTTCCTTTCCCAAAACAAAATCCAGGTTGCTTAGGTGAAAGCATCGGTGTTTCATTGCTGAGCATAAAAACAACAGATGACATGTTGGGCCTGTCTTTTGCT
>BMK_Unigene_071462
ACCATAAAACCCAATCTCCATTACCGATTGGGTTGGAGAGGGAGTTTGGTTTCTATGCAAATTGGAGATGTGGTTGGATTGTTGGGGGCTGCAGATTGGTGCAAGAAGGGGAAGCCATGATTTTAGTCTTGATGCTAAAATCCCTCGCGCTCTTGATAAGGTTTGGGGGCCGTAAGATCTCTACTTGCCATGATCATGATCATGATCATCTGAGATGGACGAATTGCATGGAACGTAATCAGTTAAATCTAGGTTTCACCCATCGAGAAATTGTCCTGCCCATAAGATCCTCTTATCTGGATTGAGAGAATCTTGTCTAAATCCATGTGCCAAATGCAGAATGCTTTGAATATGCCCATTTGTATAGAGTCCAAAGCTGAATCTGAGTTTTGCCTAGACATTAAGTAGCAACGGATTGAGCGAAGCGCCCTGGATATCATTT
>BMK_Unigene_071463
AAAAAAAAAAAAAAAAAAGGAGGAGAAATTCTCGAATTCTAACACAAACCCATGTCAGGATTTGGGATTTTATACTGTTTTTTTGGGTCGATCAGACCCAGGCTCCTCGATCTTCGATTCTCCCATTGAGGAAAGTTAAAGTAAAGAAAAACACCGGAGAAACAGAATGGTAAGAATATAAAATTAATAGTAGAATAGGATAGAAACTTA
>BMK_Unigene_071464
GAGGAAGAAGAAGTTGAGGCAACCTTAATTACAAAAGAAGCCAACAATCTGCTGTTTCCTGGGTAATGATATGCAAAATGAACACCAGTGGAAGAGTCGTTGGATCTCACTAAAATTCGGGTCGCACATTGGGCAGGTGTCAATAAAGAATTTGGGGGGAAGCAATGGTGGTGGACAAACCGTCAAATTGGGGGGTATCAATAATAGGAGGTTCAATAAAAAAATGAGAAGGCGGTAAGGAAGAAAATTTTGTAGGAGGGATGGTTGGAGTTTCATGTAGATGGAGCGACAAGAGGAAGCCCAGGTCCAGCAGGAAGAGAGTAGTAGTATTAAGTGACTGCAAAGGAGACTAGGAGAGACAATTC
>BMK_Unigene_071465
ATATATATATACACACACACACAAACAACACACAAAAATTTCTCAGTACACACCTATTCCTTGGGGCTTACAATGCAGCCCTCCTAGTGGGGTCCATTTGGTAGCGAATTCAATGGATGACCACAAAGACACTGTTGAGGAGTCGGCTCCACTAGAGGGGGAATATTGAAAAGCATTTGCACTGCTTCTACTAACGCCTCAAAGTTGGTAGGAATGACTAACTGAAGAAATTTAAGACCCCCTTTTGATAGTCACCAATCCCATTTTTTACATCAATCAGAATTCACTAGACCGTTGGATTGACAATTCCTTTTTTATATATAAAACCATTAAATTTGTGGGCTACAAATAAAGAGATTTGGATGATATGATGGGTCTGAAGTCTTATTTAGATGTAGGGCTCATCTAGATCTTTTAATCTCCCCCGGTCCCATTGATTAAAGAGGCCCAGGTGTGGGCCTCACCACCTGGCGCGTAGGGCTTCAGTCCCAATAGACACGTTCTTTCTCTTGATATGATTAATTTTGTTTTACCATATCCTTTTACTTGTTGAGGATCGATAGTAATCATTTCATTATTTCCTAACCTATTGATGCAGATGGACCTCAAAGGCCACATTTGTAGGGTCCAAGTTAATTTAGGATTTTCTTATAAGTTTCCTAAATTTATTTAAAGAGTTGTAACTAGGATAGGTTTGCTTA
>BMK_Unigene_071466
GCCTACACTTGCTCCTCCGTTTGCTGGGATGGGAGAGACACAGGAATTGAATCTTGGATTCAACTAATTTCTTTCTGGCAATGAATGGCTGCCCGCTGACGAATGATTGATCGTGTTGCCATAAGCATCGAAAGCTATCAATGGGATAGTACAATGGAGGGGTAGGAAAGGTAATCTGCTGAGATAGGGATCACTTCACGGATCTATCTGGTAACAAAAGCACTCTTTGCCCCCGATCCTTCGATTCGTTCGAATGGCGAAAGCGATCCCGGCTAGGGACCACCTCAGGCTTTTCACGAGAGTTACGAGATGCGCCCGAACTCGAGAACCTTCGCTGAGCTAGGCAAGGCCTCGCTAAGCTTGGTCATTCCTTGGTCGTAACTTCAGTGTGACTCGTGAGGGCTACGAAGAGCTTGGTCTGCTGGGGCTCACTCAGAGACAAGTCAACCAATAAAAAAAAAAAAATGGAATTCGATTTGCTGCTCTTGTTAGCAACTCTTCGGTCATATGTCCAACTGTCCAACCAGTCTAAACTGTCCGCCCTTCTGCTTCTGCAATCGGGAATAGGTCTGAGGTCAACTGTACAATAATCGGTTGAAACTGCCTGGTCAACGCTCATCCCTTGTTTCCTTCTTCCTAGGAGCTAAAGGTAGTATTCCCTTTTGATCCCCTTTTTCCGTTATCCTACTCGCACTCGCTGGTGTAACTCTCTATCCTACATTCGCCTAGCTACAGGAAAGAGATGGCTACATCTTCTTTCTTATAAGGCATTATAGATTGCTCTAAACCTAAAGGCAAGGAGCTACATGCCTAAGGTATTCCCACTAGCTACCAAGACCTAACAGCGGGAAATACATTGAATCACTTGCCCGGGGTGCCATCCGACTGCCAAAGAGAAGACAGCTCCAGCTTCCTACTGCCAAGAACCAAGAGAATAAACTCCTAAGAGCTGCGGCTTCTAATGCGCACAGTCTTATCTCATCTTATCAGCTGCATAGCCTCTCATTCTACGCCAAATGCTATGTTGGGGGGACCGATAAACCAGACAAGCTG
>BMK_Unigene_071467
GGCCAAGCACTCCATCAGTAGGAGAAGGTGAGTTTACACTGGAACTTCGTTGGTTGTACCCACATCTGCAGATGTAAATAGAAAAAAAAAAATTATCCAAGCACAGGCAGCAGCCGCAGATGGTTCAAATTTAAGTAATTATACCCAAATGCCAGAGGCGTTTTGAGGAGGGAGCCATTGGCGAAAGGGAGTGTGAACACGTCTTTGACTAGGACACCTTGGGATGAGCCCTCATCTGCGTATGCAATCTCATAATCACATTGCTCAGATGGGAGCTCGCACTGACCACTGTTGAGGGTGCGGATGGAGGTGCATAGGGGGTCTACACACTGGACCAGCTTATTCTTCTGGGGTCTGTAGAATGGGTGAGGGCCCGGGGAGCAGCTGACACAGGGGGCATCACATTGGAGCCATGTAAGGTCACTACCCGTGTCGATGTCGAGGTAGTAAGGCTTGGGCGGGTTACCAATGTTGAGAGCAACATAGAATAGCCCGCGGGGATAGACATTTCCGTGAATGGGGAAGATGGCAGAGGAGTTCAGACGAGAGAGGGAAGAGACCTGACGCCTGTTTGATGCTGAGACGCAGAGATTGAAGAGACCCAGAGATAAGGCCAGCACAAACAACAACAGCAGACTCCTCTCTTTGCCCATTTCCCTCTATTTACCCCCCACTCCAAACGCTGGAAAATCAGGAGCGATTACTTAGATTTCTTTGAAAAGGTCGCTGCAACAAACAGTAGCAAGAATTCAGAGAGCCTTCTGTTTCTGTTGTGTATTTTTCGTCTAGAAAGGGAGAGTCTATGAAGGCGGGCC
>BMK_Unigene_071468
TTCTGTCATTCACCATCAGTGTCTGCATTCCATTATCAATTGTTAAACAACCCGCTCAAGAATAATAGCAATTATATAGCATATTAATCAACTGACTTTCAAGAATATTGCTAAATAATACGAGACTTACAATATGCGCCCTGCTACTATGCATACTCACACGGTACAATGCAAGGTAGATGCTGCTGGGCCCTCACATATCAAGGGATGATGGAAAGATCCACGTGGGAACACCTCAGATATCAAATTCAAGTCATTTTGATGATCACAATCCCTTGATCCATGGCCCATTCCCAACGGATCGGCGCAAACCCATGGGATCCGATGACATAAACGGGAGGGGGGGTTGGATGGTCCATTCGGATAGGTGATCGAGTAGGCCCCATATGCACGAGAAGCTCCATGTGAGATAGATGCATAGGAGCATTTTTTCTAATTATA
>BMK_Unigene_071469
TCACTCCACGTGAATAGCCACCTCGTCTCCTTTCTTTATTTCCTTCTCCCTTTTCTCATTCCACGCTCTCAGCGCCCCCCCCTCCCTCATGTCCCTCTTCCTTCTCCACTCATCCATCTCATTCTCTTCTCTCTTTCTTCCATTCTTTATTTCCTCCTCATTCACTCTCCCTAGCAACGTGACTGAGCACCCACCCATTTCACTCTCTCTCTCGGTTTCTTTCTCTCATTCTTTCTTCCTTTCTCTCTGATTTCTTTCTTCCCCCTCTTTGCCCAGTGAACCACCGAGCACCATCATCACCACTATTCCAGTGGGCCA
>BMK_Unigene_071470
AGATGGAGGGATGCTTGAACCTTTAGCAGAAAAGAGGGGGGTACAGTTGAGAAATTTGAAACTTGAGAATCAAATATTCACATATGCATCATATGCCAATTTTGGTCATAGCTCGAAACAAAAAAGTGGGTTCTCAAACTTGACACTCGACCAAGTTGCTCAGTTTTTCAGTCTGAGTTGATATAAATTTGAATCAGGAAAATTCACAAGATGTCTTCAACCCAGATTATTTAACCCATCTATTAAAAAGCTCATATAGCGTGATGAATTAAATTTTAAAAGTTACTAAACCTTCAGTTTTGGTTCAATGTTTCAATCAAGATCCAACCTTGATGATAGGAAGGTGAAG
>BMK_Unigene_071471
GCTATAGAGGGTGTTGCATCAAGTCTTAGTGAAGTAATAGTGTATGTGAATAATGGTATGCTTGTGATTTGGAAAGGATCCATGCAAATTCTACCAAGTTCTATGATTTATCTCTACTCTCTGTTAGATTTATCGAGAAACCGCTTGTCGGATCAAATTCCATCTTCATTAGGCAATCTTGAAGGACTGAAGATATTGAACATCTCTTACAATGAAATCTCTGGTGAGATTCCATCAAGCATTGGGGGTTTGAAGAACCTAGAGAGTATGGACTTGTCACATAACAGGCTATCTGGCCAATTGCCAAAATCATTTGCGAGGCTCCAACAACTTTCTACATTGGATGTGAGCAACAATGAGCTGGTGGGTCAGATTCCAGAGGGCAGGCAAATGAATTTGATGAATGATCCGAATCGTTTTGCAAATAACAGTGGACTGTGTGGGGCACTGATTCAGGTCCCATGTCCAGGGACTTCACCGCCAGAGGTATCTTCAAATTTGAGTGAGAATGATGACAAGGAGGCATTGCTTTCATGGGAAATGGCAGTAGTTGGATATCCAATTGGATTCATATCGACATTAGTAGCTGCGTACTTCGCCGGAATTTTCAGGTTAAGAACACCAGAGCGACGCCATCAATATAATCACTGCTGTCAGCAGCAAAAGTGAGGACTTCAACTGGTGTTTTAGGTGAAGATGAAGAATTCGGAGCTAAATTGGAAGAAAATGGCAAAAATCAAGACGATACGGAGACACTACCTCAGTGCGTCCGGACGCAAGAAGCAACAAATGCACAGGGGCATTCTGCCTCCGGCATCCGGACGCCAGCATATGAACCCGAGGCTACTGCCACCTGGTGTCCGGATGCCAGACACGGGTGAAGTCCATCTCCTATCGTGATTTGAAGAGATTTTTGGGGAAAAATCTAAAAAAAGGATGCCAAACTCGTTTTTTATTGATGGAAGTTCGGAGAATAGAACTGGAGGCTGGTTTTGGAACATTGGAAGGAGCATTAATGAGGATTTCGTCAATCTCTCTCCATGAGTGACTAAATCTCTATATTAGGGTTGTGATGAAGCCCGAGTTTTGTGTTTATGGTGATGTATAGGTTCTAGGGTT
>BMK_Unigene_071472
AGTTCAAACAGAAGTGTTCCTGCGGTAATTTCTTTGTGAACTAGGGGCAGCAGTTGTTTGTGCTGATTAGACATGTATTGTTTTATTGTTGAGTTTCTCTTTCACGTGGATTAGTTTATATTAGTTGATAATTCCTGGCTTGTGCAAAATTAATCATAGTTTTTAACAAAACAATGGTGGCCCTAATAATGCTTTGAGATGTTAAGACAGAGTCAAATCCTAGCCATAGCCAACTCAAATGATTCAATCCAACTCAGTACTAATACTTATAGTCAAATAGTATATAACTCAACTGAGTCAACATGCAACTTGAATGAGTCACTCCCAACTTTGTTGAGTTGACTCATTTTTGGGGGAACTGAGTTTTGGGCTCTGAGACTGAAATTTTATTCATTGGATTTAGTGGAAAAAATGATATCAAAACTTAATGAAGTGTCTATCTTTTCCATTTTGTTTTCTACAATTTGACAATGTTATTTGGTTACTTGAGAGTAGAAAAAAGGAACAGGAGATGTTA
>BMK_Unigene_071473
GAAAATCACGCCATGGGTGGCAAGGTAAGTGTATTAATGCAACTCTCTTCAATCATGTCCTATAACACTCACTTGTATATACATATCACTGGGGTTGAAATGAGTATAATTTTTTTCCTTTTAATTTTTAGAAAAAAATCTTTATGAGACACTACAACTGCTTATTTGAATTATTATAATATCTCATGAACTATTTTTGAGTTGCATGTATCTGATAGAAAAAGGTGGTGGTGAGGGTGC
>BMK_Unigene_071474
TTTGCACAATAGACAGCTTTAAGGTTTTTTTTTAAGCTAACGAAATGGATAGCGGTCTCATTACAAGGAACCCAACTAGAAAGAGAAAACCTGTTGAAACGTACAAAATGCCAACTTAGAAGTCCAGGCTTATGGCCATAAACTTCTATTTTTCTATTTCCAAGAAGGATAAGAATACACTGTACATGGAAAAAAAAGAAAATATTTCCTTTATCTAACTATTATTTCTATTTAATACTCACAAAAAATTAAGTCGGTAGCTTTTAAATTTCACATATACTGGTCTCAGAAGACCTAATCCCCTCACTACTACCAAGAAGTTATTTTTTTTTTTCAAGGTAATAGCAAATATGAGAGAGAGAGAGAGAGA
>BMK_Unigene_071475
AGGTAATTTACAAACAGCCTGCCCAAACCAAGAAATGGCATAATCATGTAGTAAAGAGGTAACATTATCAAGCATCCATCCATTAATAAAAAAGAGAATCAGTTGTAACAAATCTTAACATTTCCATGAGAACAATTTTACGCAGGTGCATGCATATGAACACTTGCTCGTCAGCAGACTTGTTATGACATGTAGGTGAGGTCATACAGAGTACCAACATAAGTCCACTTCAGACCTAATTATGATAACACTATGGCTTAACTCCATGATCTTTCTAATGGAATCAACAATTACCTGCCATGTATGACGCTTTCCGT
>BMK_Unigene_071476
CACCGCTATTTTCAAAATAGCATAACAGCCTCAACTGCTATGGCCAATAATGCGGTTGCTATATTTTGAACCATGATTACTTCTTCATCAATGACCATCTTGTACATTCGATTCTTATATCTTACGCTTCTCGCAGGCAAAATGTAGAATTATGTAACCATGCATCAAGTACAAACAATTCAAACATGGGTAAAAAAAGTACAAACAATTCAAACAGTATCCATGAGGGGTATCAAAGTGTAACTAAAAATTTGTCGTGGTTCTTGTCACTTCTTTTGTTCAGGAGATCTGGATTATTGCTGTTACTTCTTAATTCTACGAATACGATTCCAAACCAATCATTCTCTTCTGGCCTTCAAGCTAGCCCTTGTCTCCATGTACAATGTAATACCTCGGGCCCAGTATAAGGGCTAGATT
>BMK_Unigene_071477
GTTATACCAGACAAGGACGGCATCACACATATAAGCCCAGTCTCTAGGAAACCTCATGGGCAATGTGGGATTGGGATCCCTACCTTGCTCGCAGCTGACCCAGGTCCTTACAATTTCAAAGCATCAAGCTGCAATGATTATTTTCTAAAATTGTGGCATTAGAAGGGTCTTGAGAAACAATGTATCCTTATCCTCACCTGGATCAACTCCGTCCGTATTTG
>BMK_Unigene_071478
GTTAAATTTCAACAATATAAGATTGAGCAGGGAAACTAAACTCTTATATGAATGGGCTTCTGCTTCATCATCAAGTAAGGGGTTGATGGTAGAGTAGGATCTATAAGGCTAAAATTCGACCGGCATCAAGATGCTACAAAGCACTACTATTGTTTCTATTTTGTGTGATTTTGACATTATGTTGCTTTTTGCTTCCCTCTTTTTTCATTTTAGCAATTGAAAAAGAATGCACCCATGACTGTCTTATTCAGGACTAAATCCGACTCGGCAGAAACACGTCAGCCATTCACTTATATTCGTTGTAGCCTTCCATCTCTCCCTACATATACCAGGGGTTGGGCACTGGGCATGGTGCACTTATACTCACTCACTCCTTTCTAACCGGAAACATATGTAAGAGGGAGAGCCGGGAGAGACTGTAGAGAAAAATACAATGAAGCGTAGCCTCGCAGGGTTCGTGTATTATATGAAATGCTTCCCGTTTGCCGCTTCTTCCAAACATTTAGAAATGGAGGAGAAAACCATAGTTGAAGGAGCTGAAAAACCAGAAAGGAAGCCAGGAGGATGGAAATCTATGCCGTACGTTATAGGGAACGAGACATTCGAGAAACTGGGGACACTTGGCTTGGTGGCGAACATCATGGTCTACCTGCAGGATGAGTTCCACATGAAGCAGGTCTTCGCCACAAATGTCGTCAACATCTGGTCTGGGACTACGAATTTCGCACCATTGTTTGGGGCCTTCCTTTCGGACACCTATTTGGGCAGATTCCGTACCTTAGCTTATGCTTCCATTGCATCACTGCTGGTAAGATGTTATGCGACTTACCTAATACCTCTTTCTTGCACGCTTGCATCATAATATCTGTAACCAATGTTGTACCAACTGCATGTCTCCCGTGGATGGAGTCACCACATTCCAATGTGAGCCCATCACCAGATTGTAGCTGTTATCATCACCACAAACCATTGGTGGTGCCTTTTGTCAGTAGATCTAGACCTTCTACTTAGGCAGTCATCCATGGGGTGGCCCATCAAT
>BMK_Unigene_071479
GGGGCACACCTTAGATCAATCCAATCACTTCATAAACTTGCATTAAATCAACACTTTTGACAACGAAACCACCATCCTGCATTGGATCTAATCACAAAGATTCTGAAATATGTAAAGCAATTAAATTTTTTGAGGCCCTGAAATTAAGACAAGGATCATTTAATCAGTTTTTTTTTCCTTTTTTGTGGAAATGGTTACTTATTTACAATTGAGAACAAGGATGTAAATACGTAGCGGTCGAAATATCGGCCGTCGCAC
>BMK_Unigene_071480
CTGCTCCGAATTCCCTACATCGCTGCCTTCGCTCAATTTCTTCACCAAGTATTGACCAAATGCAAACCACGACCGCTCCATTTCTTCCGGATGCGATCACAAGATCAAATCAAACTTCAAACAAAAAATTAAACAAAATATGAGATTCAAGATCCAATTAGAAATAGCTATGAATTAAAATCTCCTCCAAATCAAACATAAGCTTCCGTTTCCAATCGCAGACAATAGACATGTTGGACACCAGAAGATGCTTGTTTTCCTC
>BMK_Unigene_071481
GTTGTTGCTGCGCTGGCACCTATTGGGTTGTGTCTGGGCCTGTGATATGGTTTTACACTTCCCCTCAAATTAATGCAAAGAGGTTTGCAAATATCAACTTGCCTGCAAGAAAGGCAAGTTGGGAGGTAGTCAACGATTTGGTGAACAAATCTGCTAATTGCAGCTGGGAGGTGACCACAATGTAATGCAATAGTCCAGGAGAGAACATGTTGTCAAATGAAGTGACATCAACCTCAATTTGCTCCATGCATTCATGAAATACTGGATTAGATGCCAGGCTACTGCGATGATTTAGAAAAATAGATTGTTTCTTGAATTTTCAAGAGACGAGATGTCCCGATAAATATACCTCCCCGAGAAATATACACTAGCCAATGGTGGATCGTTATCTATCTGGACATCCTGCCCAATCTGCATCTGCACACCCTTTGAGGCAAAATGTATGAGAGGACTAATAAAATAAGCCTCTAACAGAGTGCCATGCAAGTAACAAAGAATCCGATGAACTACATTAAGATGAGGTTGTCACAGATCAGACACAAATGGATCAATTTTTTGAAGAAAATGAACAATATCCGAACAGGTTATGGTCAAGTAAATTAGGCTACCAACTATACGGCTGAAG
>BMK_Unigene_071482
TCAGACAAAAGACCCAAAATGAGTCAGGTTGCCCGAATGCTCGAAGCAGATGAATTCCCACTCCGTGAGGATCGGAGGAACAGAAGGAGTCATGCGAGCAGTATCGAAACTGAGTCTACAAAGGGTGGTTCTATGGACATGGACATTAAAGTAGAGAAGTCAGAGAGCTAAACATCTGCTGAGCTTCATGATAAAAGCTAACAATTCAAGACATCCATTTTGTTTGTTGCAGATCATCAAAAATTCAGATTACATATTTGCAAAACAGGTCGAAATGAGGATTCTCCATATGGGGTTTTCAATTTTATGCTGTTGGTTTTACTACGACCCTTATGCTGTTGGTTTTACTACTACCTGATAGATGCATGACTAGATGAAGCGCTGAAGAGAAATGCTGTCATCTTGGGATTGCTTCATTGCCGCAAAGCTACATTTCGTTGTACAGATTTGTTTCAGGTTTCAGTTGGTCATCTTAGGCCTTTAACATATATCATTTGTTTTGTCTTTCCATTTTTATTTTTTCTTCTTTTTTTATTTTTTATTATAACAGTTATTGGTTCCGGCCATTCTAATTTAGTTCACTTTTTTTTCACCAACTTATGTATTGGTAATTGAAGAACGTAATTATTCACTTACCCCTTTTCTTTACCTTTTTACAGCAAGGGGTTACTTTTCTTGTTATGCAATGATGTTTATTCGCTGGTGTA
>BMK_Unigene_071483
ATCCATATCTGGGCATCATAGCTTTCCAAGAACAACTTGCTTGTGATGTGTAAGCTTAACATCACGCCAATGATTTGAACTCTTGCCCTTTCAAAATTTCGTGTGATGATGTAAATGGTCCATGATAGATAGAAGGTGATGACCAAATTTTGATTGTTCAATTAGATCAATGGTTCTGTCAACTCACTGTTCTGCTGGTAATTTGGTGAACTCCTTAGCTTGGTCCCCTTTCCACTTTTTTCATTGTAAGCAGGCTACATTAGCTATTTTTTCTTTTCATTACCAACTCCATGCTCTTGCCAGTCAAAAGTTCCTATGTTCCTATATTCCAAGTAGCAGGTCAAATCCTCTTCTTTAGGACCATGGTTTAAAATATCGGCCGA
>BMK_Unigene_071484
GCATGTTCATTCGCCTTTCGCTATCTTCGTTGTCGCTACTCAGCAGAGGTATGACCTCAGTCGTGCTTGTTTCTCCCTCGCATATCACACAAAACTCCATGGCACGTATGCAGATCCGTATCGAATTTTCGACATAGCCCTTCGCAGATCAAGCCATTCATGCGGATGTGTTAGCCGGGCCTCTCGCGCCCTTTGGTGTACCTGTCTGGAAGCCATTCTTGAACTTTCGTGGAACCAGCTTCAATGATCGCATACGTCCAGTGCCGGTGGTCTTTCTTCTCTTTGCCTTCTCACCCCAGTTGTATTTTCTGACTTTGGCTGCTGGGTATCCGCAGTTTGCGCAGGTGTGCTTTTGAACATGAGCTGATCGACGACCACATCGTCGGCACAGAACGTGCGACTTGTTGTGACGCTTTCCGAAGCTTGACGTTCCCTTCGTCATGGCTGCTGTGAAGTGTGGTGTTGCTGATGTGTTGGAAGATAACAGCCAATCCGCTG
>BMK_Unigene_071485
AAATAAGCACTTTTTATTCATTTATAGGATGGGATTCTCTCCAACAAAAAGAAAGAAATGACATTGCATAAATTTTTTTATTGCTGTATCTTGATTGTATTTCAACATACACAATAATCTTGAAATCACTTTGCATGTGACCGAGAAAATCTCAACACAAGACTCTTATAGCTTACACAGCCAACCATCATCTATGAGGCCATTAAGAATGACTCTACCCATGA
>BMK_Unigene_071486
CGATAACAAACTTTACTTCCATATCTAGTTTTGAACACAGTCTCACATTCATTGTTAGATTTTGAAGATCAAAGGTCTTACATTAAGGAAAATATCAAGAAAACATCTAACATCATTTATTTATATAACAGATACGTATGCAGGAGTGAGATGGACAGGGACTCCTTGTTTCCGACAATAGACTAAACAAATGATGTTTTCTTGAGAGAGAATTTATTGGTATAAAAAAAATTCTAGTATCCAGCACCAGTATCAGTATCATCACTGCACAATACAAGTTCCTAGAGTATTAGTATCAGTATCTGGCATGGATCCATTGAGAAAAATAAGGAAGGACGTGAGAAATTCGATCTTTAGTTTTTTCTTTTTCATTCTTGTTCATTGATTTCAATATTTCTACAAAGACTTCCAACAGAAACTATCCATTCAAAATGATAAAAACATACCTTTTGATGACCTTGGGCTATCCAAGATTCTCTGTTCAAAACTAATCTCTGATGCAAATGAATCTTCCACAGCTTAATGGATATTGACAAATAGAAAAAAAAATCAATTATATTATGGAAGAACATATCTTCAGAGGGCTCTGACATGGCCTGACTCAGTCTTATTT
>BMK_Unigene_071487
AATGCTGCGAGGTTTGCAGGAACTGTGGTCGACGCGGTGTAAGTGCTGCGGGTGTTGCAGTCGATGATGTGCGAGCACTGCGAGGCTTACAAGAACTGTTTGTCGACGTCGTGCAGGAACTGTGTGCGGCAGATTTAGACCTTCGACCAACCTTGTGTTTTATGGACCCAAATGCATGTCTAATGCATTGAAAGGTTGTTAAACATGCTGAACAATCATTGTGTAAAAGGATTTGTGCATTGGAGTCCGGGAAGTGCCCGAAAGTTTCATTATGTCGTTTTCGGACGTTTATACCCAGGCGGTGAGAAACAATGGGTGGCACATAACTCTACTATGTAGCAGATATGTCTGTTGGGTGGAAAAACGGACAGTGGGCACTGTTGGCACACGATATGCACAG
>BMK_Unigene_071488
GCTTTGCGTCAAAGTTTTGCAGAGGTATGCAGCCATGAACCCTCAAACCTTAATCGGTAATATCATAAGCTTTATAGAAAAAAAGAGGGAAGAAAGACAAAGTTGTATTTGTAGTATGGATTTCGTTGTTGGATCCTACTATTTTCATAAGCCTTTTGTGGGGATGAGTGCAACAATTCCAAATTTACTTTGCTCATGCACAGACTCGGCGCCCCAAAGACAACCCTTGCTTGCAAAGGTGATTATATAGGAAAATTTTCTCCTACGGAATATGGCATGCAGGAAAAACAATCCAACAATCCCGACCCTCCATAAGACGGGAACATCCCCCCCTCCCGACCCTCCATAAGACGGGAACATCCCCCCC
>BMK_Unigene_071489
GGAAAAGGAGGTGAAGGATGTGGTAGAGGAGCAAACAACAAAGGAGAGAGAGGAAGATTGGGTGCTAAGAAGAAAGATAGATTGGATGGGTATGGAGTGTTTAAGGTAGGAGAGTACGCGCATTGTATGAGAAAGGGTCCATGCAAGGGCATGAAGCTCATATGCCCTCTACATTGTCATGGACCTTGTTTCTATGACTGTGTGAAGTTTTGCAGGCCTCGCTGCAAACACTGATGGAGAGCTTCTTGGAAGTGATTTCTTAGTTAAAAGAGTGTTGAGTGGGTGATAACTGGGTTTTCTTTGTCATCACCACATGAGTATTTCCTTGTGGAACTCTTGTGAGATGAGAATAATTTTTTTTTCCTTTCCCTTACTAGTAGAGAGAGGCTCCTGAAATTTGTTTTTTTCTTGTTGCATTGCTTCTTTACTCAAAACTTGGGTTGTGTTCATGGTAATTGCTTGGTGTTTGAATTATAATGGCAAATTGACGTGGTCTAAAGTTAGCTATTGTTTATTTGTACTTTTGGTAGATTAGCGTGGGG
>BMK_Unigene_071490
TATATATATATATATAAATTATTGGTACCTGCTACAATATATCTAGCAGCAAAGATATCGAACATTAGTTAAGTGCAGAGCAGGAGAAATGGAGGCACGTCATCACAGTGTTGTGACTTCGTTGAATGACACTTGAATTAAAGGGGCCACTAATAAGAAGAAAGTTATATTATGAAGTTGAATGTTAGGCATTTAGGGGGGAAATGTCAGTACATGTGGCTGAGCGTGTGCTAAGATGGAAATGTGGAGTAACATGGTTAAACTTGAAGATGAGTATGTAAGAGGAAATCTATGAGTGCATCCAAAAAAGACAGCCAACTAATGCCGTTTGGGATGTTTGTACATATAAGACCAGAAGAAAAAAAAAACCATGTAAGAAAATTTGAATTGTAACAAGTACAAGAACTAGGAGGGAATCTCTATTTCTCATTTCCTGCACATCCAAAAATAAGGAAACACAAAAAGGGAAGACCATAAACTACATGCAATTAGCAGGGGTCAATTTGTACATTGCTACCTCAAATACAAAGAGTTGAGCAA
>BMK_Unigene_071491
TTTTTTAAGGCCTGGGTTTGGCCGAACCTTTCTCACTAGTTCAACCTAATAGAGCCAAGTTAATTGTCTTTAGCCTTCCTAATTCTATGGCCGCCGTCACAAATAGCTTGAAGGATGACTGGATGAAGGATGACATATAATAAATGGGCATGGTCGAAGCAATAGATTTTATTAGAGTATTTCTACTTGCTTGTGAAAGAAGAGAGACTCTCTGTACAGAAACTGAGGTTTTCTTGTAGAGGAATGGGTGATCAGAAGGTCGGTAAGAATGTCACATCTGATGCTTCTGGGACACA
>BMK_Unigene_071492
GCGGGGGGATTGGTGTTTTCCGGGGATCCAAGGTTCTGTAGTGCTTTACATTTGCCCTTAGGGTGTGCTTGTACAGCCAGGGGATTCCACTTTCTGCAAATTTCCTTTTTCCCAATAGAGTGAAATCTGCATTCCTACCTCAGCCATATGAAATCAAAACCCTCTCGAACATCAATTCATTTTTTTCCTTTTCTGCGAGGAAAATGTATTGCACCAAACAACCAAAAAAAAAAAGTGTTGCATGGGAAATTAGAACAATTTTCCTATCTTTCATGGATTCCCCTCGTCGCACAATGTGTAACGCCGTGGGGAGGAAATAGGGGGTTCCTCTTCCTCCAAAATGGGTTTCCATAGGGAGATGGTTGGACTCAGAATCTTGGATTTCCTCTTTAGCAAGAAAAATATGTGAGTTTTCTTTCATAGGTCCGGATCAAACAAAGATGAAGCGTGCACAGCAGAAAGTCTCTTTTTGCTTTTCTGGAGAGAGCCATGTGCAAACAAGGAAGAGCTCATGCTTGCGCGGGTCTTATGGCCAGATTTGGTTGCTTTCTTTGGATTTTGTATTCTTCAAAATTTGTTTCCCTCTTCTTCTACCCTTTATACCTGATCTGTGGACTCAATCTCCCTGTCTTGGTCAATTACACATGGACTATTTGATTTGTATTTTTGTCACTTGAAGATGTAATGGAGCCCCTGGGCGTTTAATGAAAACTGAGAACCATCTCACTGACTGCAAAATCCGAGCGGTTCAGCTTCCAAACCTGAGTCAATTTTTGGGTTGAGCCTCCACGTAAATTGAGCCTTAAAAGTCCACGGCTGAAACTTGAAAAATCAACAGGTTGTGGCAAAATTTCTGCTGAGCGACTTGGTCAGGTTTGAGTCAATTTGATATGTTTGACATTTAGGAGCAAGTTGTTCAAAATTTCATGAGTGTCTTGTTTTTTTTTTTCATGTACATTTATACTACTAGTGTGTTACTAAATATTTCAATAATTACCAAACCTTCTTAGTACCGGTTTTGTGTTTATTCAATATGACTTGGTTCGATGAGTAGGATTCTGAATTTGAGATGAATTTTCGTACTCTCTGATCATGAGATGATGGCTGACCTTGTTTGACCCAAATCTTGAGCTATGGTTTATTCAGGTAGAACCAAAGAAGTTTGGCAT
>BMK_Unigene_071493
GGTTACTCCATCGGTGTCATCATCTTCATCGCCATCACCTACTTCCTGCTCAACCGCATCCCAGCCCTTGCCGATCTCGGCCGAAAGAACCGCAGTGTCCACGACACTCAAATGGAGAACATCATCGGCCACCTCAGCAAGTTGGCGTTCAAGCACGAGCGGGACGAGACTGGCGAGAGCCGATGGACCATCGTGGCCAAGAGCACGGAAGAGGAGGAAGACGAATAGATGTGATCATGTCCAGCAGCATCTTCTTGGCACACTCACACTCATACTCTCTCTCACACTACCTCCAACAATTCCTCGCAAAGCAAAGAAAGATGTACCGAGATACCACCTGTTGTTTTTCTTTTTCCCGCTTTGCTACCTTATCCGAACCTTCCGGCCAAGAAGCTATTTCGTACAGTGTGTGTTTTAATAACTAGTCAGCTTGTTTGAAATGAAAACAAAATGGCTTTGTCCGA
>BMK_Unigene_071494
CTCGTCGTCTTCTTCTTCTTCTTCATGGGTTTCTTCCGCGGATTGTTCTTCCTCTTCTTCTTCCTCTTCGACTTCGACTTCGACTTCTCTCTTCTTGCGCTTGCGCCCTTTCACAGCGTAAGGGCGAACCATGTTTTCGAGGGTTTGGCTGCGGCAAAACCTAAAACGAGAAGCGAGAAAAGAAGACGAGACCTGCAAACTGCTTTGGGTTTTGGGGAAGTTTGGGTTTTGGGGAAGCA
>BMK_Unigene_071495
CTCCATGATCCCCAACTTCCATGCATGACAGCCTCATGGACGACTGGGATTTTTTCTAAAATAGTGAACTTTCAGAAGTTCAGCACATAAAACATAGCAGTCGTGAGCCTCAAAAAGGAGTGTCCCTATCTCCCATGGAACTGCATGTTTAGTTTATTACATTTGATAGGATAACGGGCTCCATTGGACATAAACAAACATCCTAGTAAAACAGAAAAAACTCCTACTTTGAACTCAGGACCCTCTAACATCCAGCTTTGCCGGATGCATTTACCTCGGACGTAGTGGCCTATACATTTCATCCAGCCAACAAAACTAAGTGACACCAAAATGCAATATATATGAGACATAAGACATGGAGAATGCCTTCTTTGAGACAAGTATAAACACTCACATTGGTAACTGCACCATGAATGGGACCACATACCAATTACATGCCCCATACACCACGAGTTGTAGTGACTTTGTTGATAGGCCTTGAAGTTAGCTCATATAAAATCCTGGCAAAGGTGTCCGAGTGTTTTCCATCCAAGAAGAGCATCTCTGCAAATGCGTTCTCATAAGCTAGGAGCATAGGCTTATTTTGCGGCTCAGACACAAGGCTCTCCAGTATCATAGCTGCCTTTCTGCATATATCAGGCACAGGATGCGGATTTCTCACCACCTTTAGAAGTCTATCAATTGCCCATCGTTCACTTGCAAGCTTCAGCCTGCAGTCCACATTAATTTCTGCAAGGTTGTACAGTGCTCCGACAGCTGCTGCCTGCGCATCTGCTGCTTGTAAGCTTAGAAGATCGACCAAACGCCTATATATCTGTGGAGCAAAAGGAAGAAGGAATGGCTCGTTATCAGGGTTTATTATCAGGCGGCCAAGCACTTCAGCAGCTGCACAGTGCCAAGCCTTGATTGAGGATCCTAGCATTTCCATGATGGCTTGAACTGCACGTTTCTCGGTTATTTTAATATATGATGGCTTGGATGAGCTGAAGATTCGCAGGTCTAGCAATGGCGCTAAATTGACAATTGTTTCAAGTGCATTTGTTATGAGCTCCTCATCCTCTGTAGCATGATCTTCTATGCACTGGAAAATTGTTTCCAAGCAATGCCTATGTTGGGCCATTATCACGTCATTGTCCGGCATGAAAGAGAAGTTGCGGATGATATTTGAAGCAACAACAGCACACTGTTGCTTCTCTGCCCTTCCTTCTTCATCCAAATTAAACAAACCATCTTCCTCAAACCACCAATCTGAAGACCGATGCTTGGTGCCCTTATGAACTGAAGCATCTGTATTAGAAGGATCGGCCACAGGGCCAAGCCGAGAGAAACCATCATTTGGGCCCATTGCCTCGTACTCATTTCCAAACCCTGTAACAACAGAATTTGCACCCAACAGTCTGACTCTGGATGGCTTTGTGTAGTCTTTAGGAAGAGCTATGTCACGCCAATCATCTACAACTTGAAGAAGAGCATCCAACAATCCAGGAATCTTAGCAAGAGGTGTAGCATCTCTGCGCATTTCATCCTTCTCTTTGAAGGAAAGCAATGTCAGAGTATTTAATGCCCATGTCAATTCACTCTTCAGCCCACTTTGCAGAGCCAACACTATCCTTTTGTTGTTGTGATCTGCGAAGGCGCTATGGACTTGAAGAGAAGGTCCCAGAAGAGTCGAAGGGGCTGCAGAATCAGCCGCGGCAGCCGCGGCCGCCGCTGCTGCAGCGCTTCCGGTGGTGCCGAAAGGACGGCCGCGCTTCGGCGCCGGAGTTGCAGCGCCACCTGATGCTCCGGCCGCCTTGCTCTGATCCCTCTTCTGCATTCTCTCTTCTTCTTTTTATTTTCTGTCTTCTTCTCTCTCTTGCGCAGACGCAGAGAACTATAAATTGGAATGAATGGG
>BMK_Unigene_071496
CCTAGGAATTCAATTCCATGCAAGCTGGCCCGAGTTTGAAAGGTGCAAATTTCGTGTGAACTGGTTTCATTAAAAATTTTGCCCCCACCTACCCACCCACCCATCCACACACACACCGCTTATAATTTCATCGCTGTTTGCATATAGGTTGGCACTTGGCACAAAAAAGTGAAAACATCATCCACCCATGTTGGTTTCAGATCTTAATTTTGAATGAACATACCTTCTTTTTTGGAAGGAAAAAGGAGTTCCACTTGCATGTGTCTCTAATGTTATATTCAGAGATTATACTTTTTGCT
>BMK_Unigene_071497
AGTGAGATTCTTGTTTTCCCTGTAAGGAAGGCATGATGCTTCATGTAGTACATAAGAAAAAAATTGCAACGATGAAAGAAATAAATGTGCAACCTTTTAGAATATGACAAGGTCAATGTTACCTCATATACAATCAATAGAAGAGCATAAAATGAGATTGGAGTTTGTACATTTCACTTTCTCGTTTATGACATGTTGTCAGTTGCCACAAAAAAAAAAAAAAAGAAGTAAACATGAAGCAATAATGCAAACGAAGTACCTATATGGTATGTGCTTATGAGT
>BMK_Unigene_071498
GAAGCCTGAAAACATACTTTTGGATAAAGATTTTGAACCCAAGATAGCAGATTTCGGACTTTCAAAATTGTCAGAGAGAGGAATGTTGGGTTCTAACTTTTCAAGGATCAGAGGGACCAAGGGCTACATTGCGCCAGAGTGGACTTTGAATCTTCCTATAACCGCGAAGGTTGATGTTTATAGCTATGGAGTGGTACTTCTAGAGCTTGTCAAGGGAAGCCGGTTCTCAAATTGGG
>BMK_Unigene_071499
GGAGTAAAGAGATGTGAATGGCCTGTGGATTGGATAAGAAAGAGGATGAGAAGCAACACCCAAGAACAGGGGAGGAAAAAAAAAAAAGAATGGATTTGATGGCAAAGATTCATGTTCTGGAGAAAACCCAAAAGAAAATTTGGTTTTGGAATTGATCATCAGCAAAGATTCCTGAAGTGTTGTTTTATAGAGAAACCCAAGAAGAGAGGAGGAGAAAATAACAGCTTTTGGAGAAGATGTGAAAACAGAGGAAAGCTATAGAAAGATTGCAGGAGAATTCATGTTTGCTACAACAGAGAATTGGAGAAGGAAAAAAACACCCCAGTTTAATCCAACAGTCAAAACATAAGATTAAAAGGATTTTATAAGAAAAAATGCATTCTTTTTT
>BMK_Unigene_071500
GAGACCGGCATGATTATTATTCAGGTTTGAAGTTTAAATTCTTATCTAACCAAACGTGACCTGACCTAAAAGAATTAGTAGTGTAGTCCTGAAACCTTATCTGTGAAGGGGCAGGCTCAGGACCTGATGATTGGCACGGCACATTGACACCCTTGCAGCTTCAAATTGTTCAATAAAATCATAGGATTTTATTAATGTTTTGGCTTTTGTATGATTTCTAGTATTTCTTGTCTAGTTTATCGTGCATATGATGTCTAAAGTTTAAAAATGACCACCTAACCTCTGGAGAATACATTAAGCGGAATGTATCACCTTGGCCATGAGTTTTTAATTTGTACAAGTTAGGCCCTTAAATTCCGTGACCAAAATTCTAGACTCTAGATAGGCCACACTCCAAATATAGCTAGATTTAGAAGTTCCTAACCATCTACTATTTGGCCTTTTTTGCATTGGAAATGGACATTCATCCTTTTTTTTCCTAGCCATCTTTTTGTGAGGTCTCAATAGAAGGATTTCCCTTGTTTCCTATCCTATAGTAAATTTTGGTGCATAATTGTGGTGTAACATTGAGTTTCTATGCCTGACTGTTGCTTATGGTGTTTGATTTCTGCAGTGCTCAGGTCTAGGAGTTGCA
>BMK_Unigene_071501
AAGTCCCGAGACTGCAGAAAATACTGCAAAATTCACCACCACCAAGCATTTCAGTAACCACATAAATACATAGTTCATTGAGCGCATTCCAAATACTTATCAGTTCGAATATTTTGGCCGAACAGATGGTTATTCATTCCACAATTCATTTGGAGGAATTCAAAGGGGAGCAAAATTCAAATTACATCGGATACTATATCTTCTCACATTGTCACCCCAAATTGCCACCAGCACCAAATACTAATA
>BMK_Unigene_071502
GATCGAAGCTGAGTGGTGCCAACTGTAGATCCAATACAACATGGGTATACTAGACTCTACCTCGAAAACGGTAACAAACAATAGACTACTCCGAAGCAAGCTTAGCTAGTAAGTAACACTTAGTAAATTAGCCTTACCATTACTAGACCTTCCTAGTTATAGCCCACTAGGACAAGATCAAGTAAAACAAGATAAATATTACAAGATCATTACACATGGGGTATCTTGGCCATTCTAGGTAATAGTACTAGTCCCAACACAAAATACAAGAGC
>BMK_Unigene_071503
AATCTGAGTCATGGACCAGCGAAACCCTGACATTACAGCAGCCATCATGACAAAGACAAAGCCCCAGAAATCAAATTCCGTCTCCTTCGTAACTGTTAATAAAATTCCGATGGAGATAACCAATATGATTCCGAAAAGCTTGATGCTCGGACTCTCCAGCTTGAATGCAAAAGCAAACAGGAGAAGAAATATTGGAGATGCCGATTTACACATAGTGGCAAATGTGACAGAAATGAAAACAAGGGAGGCATTGCTCAAGTTAATATCCAGGGCAGTCCCAAGAGCTGTTGGCACAACTCTGATAAAGTAGTCCCTCCATGACATTGTTACGCTGGGTTGCAAGTTCTGAGACCAGAATTTTATAATGGCTTTTGACAGAACAGCTTGCATCACAAAGTGTACACTATTCATCAACATAGGAGCTGGGAACTTCCCTAATTTTTCGCCTAGAAGTGATTTGTTATATACTGTCAAACATGTGCTGGAAGTGTACCATACTAGTATGAAGAAGCATGCCCTAAGCACTGTGGCAACAGATATGCAGCTCTGAGTATCTTGTCCTGTTCCAAGATTGCATCCTGATTTGCTATCATCCACATTGAAATCTGAAAAATGCATGTCTCTACTAGGCACATTTTCAACATCAAACGGGATGTACTTCACATTTTCATTTCCATTTCCATTTCCTTGAGTATGGACAGATTCATTTCCCATAGCATGACCTCCATTCAAATCAATGCTCCTCTGCTGAAACTCACCCAACTGCCTACCCTCCTGATCAATAATCCCATTTCCGGGCTCCTTTCCTTGAGACATGGGCATGGGCAGTTAGAAATCCAAATATTCTCCACTTGCATTAACTTTGCGTGAAGAGTGATCTAAATACTGGATCCCATCTCCCTTGGAAGAACCAACTTGTGACTTCAATTTCGAACTCTGTTGGTGCCAATGTCATCAGCTTATTCTGTCTCTGGGTCACTATCTATCATATCCTTCTGTAAACAGCTCCACATGATCGATCCAGATGTCGAAGATCTCTTCCAAAATCCCTCTGTTCCAAACCACAAGACAACCTAAACCAGCAAAAGAACTCAAATCGGTGCGATGTTTAAGCAATATCAATATCAGAGCGTCGAAGGCTTTCGATGGATTTGTTTTTCTTCTATCACGGATCGAGATCGAGATCGAGATCG
>BMK_Unigene_071504
TAAAGTTGGGATTTGAGTTGGAATGTCCAATGCCAGTGTCATCATTCATGACCCACCAAACAGATAATTCCAGTTTCAATTAAAGGATCCTTGGATTAGAGGTACATATGTCCAAAGAAATTCCAATTATAGTCTAAAAACTCAATGTGACTCGCCCTAACTGAACTGAGTTGACAACTTGATGCACACTACCCGAGTTCGACCGTGTTTGCCAAAAACTTGCTCAAACTCACCCATGTGGGAGTAAGAGCAGATTTCAGTAAAAATGATATGCTAAAACTATATGAAGAAGATTTCTTCATGTTAGGAAATGGTTTTCATGTGGGGTACCCAACGGAGGCAATGAAAAAGATGAAACAGAACACCAATCTGGATATATAACTTTGAGGTATCCCATGCTGTAACTGTCGTTTAATATCGAATACAGTTCACTACTACTGCACAAGTTTTGAGGAGAGAATTTGGTTAGTTGTTGTGTGCTTAGG
>BMK_Unigene_071505
GTGGGGCTTTACTTTACCAACAAGCAGCTCGACCGGCTTACTTTAAGATGAATGCAAGAAGTTAAAAGAAACAATTAAGCAAGCAAAAAAATTCTACAGCTAGCCCCAATGCAAGAGAAAACCAAGGAATGCCATTTGAGATGGTTTGGACACTATACTAAATATCAAGAACAATCTATATACAAAAGTATGTTGAAAGTGCCAAAAATTAGTGTGACTCTTAAGTAGGTAGCCAAGTTATAGCAATCACTTTGGAAAAGTCTGTAATTCTACATGTAGTTTTCTGAAGTGAATGAATGGAGAATTGCAATCTTCCAATTTTTCTGTGTGTGCAATTGAGTGAGAACTTTGGGTGGGTGAAATTTTACTTCAATTATAGTTTG
>BMK_Unigene_071506
CTGCAGATGTGTACAATTTGGAGGAAAAGGATCCTCCTAGCACTCTCATGTGCGACCTGCGACCATACCAGAAACAAGCACTTTACTGGATGTCAGAATTGGAGAAGGGAGTTGATGTTGAACAGGCAGCAAAAACTCTTCATCCATGTTGGGCGGCCTACCATCTTTCTGACAAGAGAGCTTCTGCAGTATATGTGAATGTTTTTTCAGGGGAAGCTACTACCAACTTTCCTAGTGCAATTCAGATGGCCAGGGGAGGGATCTTAGCAGATGCAATGGGGCTTGGGAAG
>BMK_Unigene_071507
GACATCACAACAGGAAGGCCCAAACTAAAATTGTGGTTTGAGGAAATGAACAAGATAGATGGATATGTGCAAACTCGACGTGATCCGCAGGAGCTAGTTGCAGTGCTAACGAAACATTTTATGGGAAAATGAAGAACCATGTAGTTCATGAAAGTCTAGTGGGATTGTCTTATTCTAGCATATTACATGCGTATGTCCATGAGAGTCAGCATATCCTGTGATATCAAGTTGGTTATGCTGTAATAT
>BMK_Unigene_071508
GCTTTTTGGCTGACTGAATAAATTTTAGGTTTATCCAGATCCATGCCCTACCATTGACTACTAAAAAATTAGGTTCTCGACTTGACAAATATCTGAGAGTTCAAGACACTAACAAAATATAGAAAGTTAAGATTGTTTTCGTTGTTTTGTTTTGCTTTTTAAAGAAGAGGAAGAAATTAATTAATAGCACATTGGTTGTATCCTTTAATGCAAAATGATGAATACATTTTATGAGAATCACAATCTCTTCATTCATTGTGTTGAACCAATCATTCACCCTAACGGCCAAGACTGGAAAAAAGTGCCAGCCAAGAATATTAACTTTCCAAACCTGATGTACATGTAAATCCCCTGCAACAAAGATATAAACAAGTACAAATTACAGAAAGTATGTTCCTCATTCTCGGGGTGCTTTCAAGAAATCCTCCGAGACCTAAATAAATATGAACACGACAACGGAAAAAAAAGGGTGAAGTGGAATCTTCATCAACACGGACATAAAATAGACTACAAGCGTAGGCATTTCCAAACTGCCTCACCATATTCAGCAAGGCTTTCTCTTGTCCACCTTCAAGTGGAGATTATACCACTTCTTCTTCTTTGATCTATCCCTTGTCACTGGCTTCTCTCTCTCCCCTGTTTGTTGATCGTCTTCTCCACTAGACTCCTTAAAGGAAGCCCTGATCTTGCCATTACTCGAACTCCTTTTTAGAGGTGAAATTGTCGAGTATGAAGCATGAATTGCTTCCCTTTGTTTAAGAAGCTCATCAATAGCCTGCATTTCTTGTGCATATCTGTTGGTCATCTCTGTGAATTGAGCCAAGACCTCTCTATACTCTGTCTCAAATTTTGAAAGTTCAACCCTTTTAGTCAAAATTTGTGCTTCCACATCCCGAAGTTTCTCCTTTTCCTCAGCAAAGGGTGCAGCACATAGAGCTTCTATCACATAGTTTGCACTTTTGAAGAAGTTATCACCATAAACAGCGAACACATGGGTGCCTGCCTTTAGCTCAGTTATTTCACATTGCTGAAATCCATCCAATTTCTTGAAGAAGGAAGCATCAGGATCTTTTGCAGCTGCCATAGAATTGATTGTCTGATCCAACCGGTACACAGGGAAACAAAGAAAATACATCCCAGCAGAAGTCACTTTTCCAGTCTTAGCACTATCCTCCTGTAATGAGAGACTCAGTCCACCACTCTCCTCCTGGTCAAAGTACAGCAGCTTGAATTTGCTCTTGTCAGGCGACACCACTCGACATACAAAACCAGCATGTGCTTCTTGTTCTGTTATTGTTACAGAATAGAAGTGAGCACATTGTTTCTCTACCTTTCTAGATATAGGCTGCCCCGGCTGAAGTTGGCGAACAGTTACAGCCCCATTAAGTGCCTCCTCCAAGACAGTCACAGACACAGTCGTCTTAATTGGCACACCAAGTTTACTAAAAAGTGCAGCAAACATGGTATTTACAGCTCCTAGACTTGAAAGATCTAGCTCCAATTCTTGGCTTTCCGATTCAATAGCCTCAAAACCAGCTGTATCATATTGCCGTCGCTTATCCGGATCTGATAGAATATTATAGGAAAATGTGACCTCTTTAAACATTTCAGCTGCTTTAGGGTCATTTGCATTTTTGTCAGGATGGTACTTGAGAGCCATTTTTCTGTAGGCAGTCTTGATTTCCTGATCCGATGCAAAGGTAGAAACGCCGAGAACCTCGTACGGATCTCTTCTCTGCTGCTTGGTGACATCGATCTTCTTCTCCGATTTCGAAGAAGAGAATCCTGGAGCTGGCATTTTTGGTTGGGTTGGGAGAGAGCACAAGTTGTAGATAGATAGATAGAAACCCTAGAAATCACTACTGGTTTAAGGCTTCAGATGAAATTCAGTAGATCTGAGAGGAACTCATCTTCGGATCTGAGGGATTGATAGGAAATGAAGAGAATCGCATTCGACGACGAAGGGTAGAGAAAGGGGGATTTATGCAAGGCAAGAGGGGCAGTGGAGGAATGAGAGCTGTAGTTTTGGACGAGCATGGGAGGGAGAGACAGAGAAAGGACGGAGACTGGCCAGCGAGAAAATGGATGAAATTTATGGAGTACTATGGAAGAAATGGGATGCGCATTACGCATACTCTTTTTCGAGCCTAACTCCATTCAAA
>BMK_Unigene_071509
TATCCGTGTCCTAGATTTTCAAATGTGAGGAGTCGTATCCCCAATCCGCGTATCAGTGTTCGTATCCATATCCGTCCGTATCTGTGTATCATAGTATCAAAGTACCTAATTGTCGGTCTTAAGGGGAAAAGAATATTAGACAAAGACTTAGATCACGTTTGGTAACCAAATCCTTAGAGATTCCTCACTTGTTTTCCTTAGGATTTGAAAAATCCATGTTTGGAAATTGTTAATCCTTGAAAATTTGGGCCAATGGAAATCCTCTTTTTGACGATTTTCAAGTCTGAACTCCCCTATATGATTTTGAAATCCTTGGTTTTGCGGATTTACACATTGCTACCAATTTTTTTCAGTTAATACGCGCCAATATCGATGTGAGATTCTAAGCTATATAAATCCTCAATTCTGCAGCAGTGAGGAATCCTCATTCCTCAATTCTGTTGCAGTGAAGAATCCTCAAATCTGCAGATT
>BMK_Unigene_071510
TTTTCCAAAGAACATAAGCCCAATCTCAGATAGATGGAAAAAAAGATGGGTTTGCAAGTGAGCCAGGATGGACCAGACCAGTGTGATCTTCACTGTTTGCTATCATATTTGAAAAAAGATGGGTTTTAGCCTCTCATTATTCCTCTTAAACGAAATCATCTAATCTTAACAAAAAAACTAAAAAAAAAGGTGCCAAAAAACAAACCCAAAATCCGATTGTACAGCCCAGCTAGCTTGACATATTTAAGCCCATTGGGCCTATCCGTTAGTAGATGTTTGGGCTCTGGATTTACGTTTGGCCCATTGACTAAGTCCTGGGCTAAATATTAGACCTGATAATTAAAAATTTTAAAGTTGGAAAGATTTAGTCTGCCTGGCCTGGGCCTTTTGCGGTCATATGGACAATGTACATGCCACTTAACCCATAATTATCAAATATGGTCCATGGATCAACAAGTTGATTGTTTCAACAGATCTAATAATTTCAATTGCATTTATAGTTTTGCATCTGAATGTTTTAATGTGCATGACACGGAAAAATGGGAGGTTTTTTTTTAGATTTTATATGGTTGTTGTTAATACTTTATATGATACTATCTATTTCAATT
>BMK_Unigene_071511
ATCACAGCACTAGTGTAGAAGAGGTAACTGGCAACACTCAAATCAGTTCAATTAGAAAAGCTCCTCATCCTTACCTTCAAACAATTTCATTTTTGCTGTGATGATATGTACCCGATTGCATGTGCGAAATCAGAAACTGAAACAGGGGTGATACTTGATACTGTTTTTCTGCGTTTTCTTATCCAAATTAATGACCATGCTGATTGCTGATATTGATTTGAAGTGGAAAAATTGAAAGAACAGCATCTTACCTGATGCAGTTTTGATTTCGACTATTCCCCAATTGTATATTCAATTATTCATTGTGATGTATTCAAATTGATTGTGATATGGGGTACATCAAAATGCACCATTGAATGTACTGTTTTACATCCTTTGTTATCATAGAGAGATTCATATGCCTATATGGGGTCTTACTAGCATAGCATAACATCTTGTTATTTGGATATCAG
>BMK_Unigene_071512
GGGACTGTTTGGGCCTATTCATCGATCTGAGCAGTTCATGTTTAAATCCAGGCTTTGTGGGCCTGAAAATAATTCTTCATCAGCATCCCTTCCAAACCAATCCAAAATAATTAGTTGCAAGATTGCTACAACTGTTTATTTTAGCTCATGAGTGCTGCAACTTGCAATGTACTGATTTGTTGAAACTTGAAACTAATCTTCCAGATATTAATAATTTTTGGTATGAATTTTTCTTACAATCATGAGTCATGACACGTTGCACCTGATGTATTATCGTAACTCATAGACCTGAATTTTTCTTTTTTGGTAAACAACACATATGAACTCTTTGACACTTGATAGTTCCACGTGTTTATTTAGTTGTATCACTTTATCTTAAAACAGCGACTAATACCCTGCACACTTCATTACAATATTTTAAGAGGGCAACCACACTATACTAATGCTTTTATGAAAACGAGGACTCTCTAACAAGGATGTTCTTTTCCTACTCAGAATCTAAGTTTGAACTTTCAGGAAGATATAAATCACTAGTGGGAATGCAATCATGCATTCTCAACAAGGATGTTCTTTGCCTACTCAGAATCTAAGTTTGAACTTTCAGGAAGATATAAATCACTAGTGGGAATGCAATCATGCATTCTCAACAAGGATGTTCTTTGCCTACTCAGAATCTAAGTTTGAACTTTCAGGAAGATCTAAATCACTAGTGGGAATGCATTTTACGTACAACTTTCTAACGGAGCCTATGATGCCCAAGATACTTCAAAATCGTGTCGTATCGTAGCTGATACTTCATCTTTTATTTGTCAAATCCATGTCCCTGCCATATACATGGCGTGTCCCTGCCTCATCCATGCCTTGTCTGGGCATCATAGGATGAAGAAGTGTTAAAGTATAAAGGCCCAACC
>BMK_Unigene_071513
CGCCTGAATTAATCCCATGCGCAACAGTAATGTTATGTACCGGAGGCCTTACGAGACCAATATGAGGGACTTTTGGCTAATTTCCCCTTTTAAAATATTATGCTAATGATATGTTGTGTGGAACATGTTTGGCAACACCATTATTTTTATACATGGAATATGCTTGTAGAATATGTTTGGCAACCCACCTTTAACTTAGGAGAGCCTTGCCCTATATCTGACCCCTTCATCCGTGGCCCACAA
>BMK_Unigene_071514
GATTTTGACAAACATGGTAATATGCTGAAATGTAACATTTGCATGTGCAACATTTGCATACATAACATTTACATGTGTAAAACCCATTTTCCTATCATTTGCAAAAGGTAAAAGACCCTTAAAGCTGCCGCCATCTGCTCATACCCTTTTTTGGAACTGAGATAGAAGCATTACCTACTCTCCTTATATTTTTATGACTTTTTGGAAATATTTAGAATCCTACTCCTATTAGAGTACTCAAAAATATGCAATATAGTCATTTTTATTCCTTCTCTGAATCAACTGTTACATTAGTACTGCCTCACTTGTCAGATCTACAAATATTTTTAGGAATATATATTTGTGCGCAGTGTAAATCTTTTTATGTTAGACCATACTACAATCTATTTCAAAATTCTTTGAATTTCAATTTACATTACAGCTTTGCTGCATTCTAATTTATACCTTAATGTAATGTATTTCAGGATATTAGAAAGAATTTCTTGTTATTGATGGTGCTCACTTTTGAGTGTTTGTGTTTCTTATGTGTGGATAACAGGCATGGGTACTAACCTGAAAG
>BMK_Unigene_071515
TGACCTCTTTTTCTACACCAATCAGCAAGTTTGCCTCCCTTATTATCATGTTACCCAATTCTTTCTCAACAGCTGAAACAATTGCTGCCATGCTATCTTTGTGCGTATGCACAGAGAGTGAAGGAGAGATCTTTGTATGCAGAGAAACTTCACTTGGTCCTGGGCTTAAATATGACATGTCAAAGGATCTCTATGACACCATGATAGCTCAATACCAGATTTCTTGAACCAAGATTAGGCATTATGACATTGCTTGATTGAAACCATATTCTCTACCCTTAGCTTTCCTTGATTGTCATTGAT
>BMK_Unigene_071516
AAGGCAGTGCCCTATCATAGACTGGAGACAGATATAGGAGAGTCAACAAGCAAACAAGTCTTTTGTCTATATGATTGAAAAGAATATCATCACAACCAGTACCGTATGGGATGGAAAAATACCTTGGTTGCATTGATTTTGATCTCAGAAGTGTTCCTAAATACATTTTTTATAGCCTTTATCTCAGCCAGGTCACCTGTAGGTGTTGAAGTCGCGTGTGCATTTATATAGTTAACCTCTTCTGCTGCCACACCGGCATCTTCAAGACTGCTTTCAATGCATGTTGAAACCCCAAGCCCATCAGCTCGAGGATCTGTCATGTGATGAGCATCACAGTTAACTGCACCTCCTAAATACTCAGCA
>BMK_Unigene_071517
CCTTCCAACATTTGAACCACTGTCGTCATAGGAGGGCGATCTGCTGGGTACCACTGTATGCACCAGAGTGCGACAATCGTTAGTCTCCTTGCGATCGTAGAATCTTCGTTTGCGGCAAAGGTGAGCCCCATGTCTTCCCCTTGGCATAAACGTTTATAAATCCATTCTGGGAAATAGACTTGGCTAGTTTTATCCACTGTAACGTCAATGTTTTTCCTTCCTCCAACCATTTCAAGCAGCAACATTCCAAAACTATAAACATCTGATTTATAGGAAACATTTCCAAAGTTTCTTGAATATACTTCAGGTGCAATGTAG
>BMK_Unigene_071518
GGCAAATGTCAGGCCTTAGAACAACTATATGGTCAAAATCCCTAGATTTTATTAACAAATATGACTTGAATGTATTATACCCACATTTCTTGGAAAATGCCCAAACAAAATGGTGTTTACCATCGTAAGAGATTCATTAAATACAACCAAGTCAAACTCATGAATATGGTACAGGCCACACCTTTCAATTAATGGAATGGATCTCACCTAAGGTATGGCCCAATCAACGGTCAAAGCATACAATCAGCCCTCTAGGTGATTCGCATCTTTGATGGTTTGGAGATTTACAAAGTGGATGTACAAATTTAATTCGACCAAACTTAAATGGGCCTTGTTCACAAGCCCATGTCTGACATAGTAAAGTGAAACCAGGACAGGTGCAACCACTGCTCCAATGCATGAACATATACCTTTCGGATCTACAGATCAAAGCTAAGGCCTTGGGAGGATTTTTCAACTCAAGTCTCAAAAGGAATTTATGCAACATAGGATTTGCTAGCACGCTACAGGTTGTCGCCATCAGAAGGAGATTTTTTTTTGGGGGGGTGGGGGG
>BMK_Unigene_071519
GCCTGAAAACCGTTGCTGGGGCAAGGAAATTTGTCCCAGGATCAAAGATCTGCACTCAGCCTGACATTAAGCCTTCTGTCCATCCAACCAAGCACAGGACAGGACGATGCAGCAGGAGCAGGAGCCGGAGTCAATCTCCTCTGTTACCCGGCCTTCCTGATGACCTTGCCATTGCTTGCTTGATCCGGGTCCCACGTGTCGAACACAGGAAGCTGCGGCTAGTTTGCAGGAGATGGTACCGGCTCCTGGCAGGGAACTTCTTCTACTCTCTCCGAAAGAGCCTTGGAATCACAGAGGAGTGGATCTATGTCTTCAAAAGAGACCGAGAAGGCCGTATTTCATGGCATGCCTTTGATCCCATACACCAGCTTTGGCGACCTCTCCCACCCATCCCAGTAGAATATTCCACAGCTGTTGGTTTCGGGTGTGCAGTTCTCAGTGGTTGCCACCTTTACTTATTTGGTGGCAGAGATCCACTGAAAGGATCAATGAGAAGGGCCATCTTTTACAGTGCCAGGACAAACAAATGGCATCGAGCTCCAGATATGCTTCGGCGGCGGCATTTCTTTGGCTCCTGTGTCA
>BMK_Unigene_071520
ATATGTTGTAGAAAACCAATATGGCACTGGTGGGATGAAACCAGGCTCCTGTCCCAACCGCGCGGAGTCATCTCCAATGAACACAACAACAAGATCACTTGTTCTACAAAACTATTTCCCTACTGTTCCGAATTTTCCAAGGGCGTGCAAGGATAATTCAGCTCCTCTGATTAGCATGATGAATACATGCCATTCAGCAGCGGGTAATCGGTGGCCCAACTTTATTGCAGTTGATTTCTACAAGAGAAGTGATGGATTGGGAGCCCCCGAGGCCGTTGATGAGGCGAATGGTCATCTGATTTGTGGTTGTGACAATGTTTCCATTTGCAAGCAAAATGCTACCTTCGGCGTATGCAGCACCCCCAAGCCAGCTACTGTGCCTGGTTCATCTCCCACAGGAACTGTGGCACATGAATCCAGTGCTTATTCATGTATTAAATCATTAACATGGTGGTGGCTGCTGCTTAGGACAATGTCAGTGCCCATTCTCTTATTATGATTAACTTAGATGCTTTCATCTTCTGATGTTCTCTTACTAAAAAAAAACCTGCAAAGTAAGTTTGCTAACCCATTTAATTTATGTAGTTATTGGGTGACATGTGATGAACAAAGCTCATCTAATTGTTTCATTTGTGGTTGATGGTTTCTGCTATCTATAAAGAAAAGATAAGAGTAGGTGACATTCAAACCCAGACAAGTTGGTAACAAAACTATTGCAGCAGGATGACCTGCATGTGCACCTTGTATGGGCCTTTTGTATGGCACCATTCATGTGCTAATACTTTTGAGTCCTAGTTGCAAGGTCTATTTTAGCATAATCCAAACAATGTGAGTAAATAGACATTTGTTTTTTATATCAGTCAATCAGTAA
>BMK_Unigene_071521
TTCACCATCACTTGTTCCCTAGTGTTTGAGTTGCACAAGTGAAGATTAATTCAGACAGCAGAAAGGGGTGGATTTCTTCTCTTAGATTTGTGTCTTGTTCAGATTCCTGAACGGTTGGGGTTGAGGGAGAGAGCAAGGGGAAGAGGCAATGCGGCTGAAAACGGTCGAGATTGAGAGCAGAGAGCGATTGGGGAAAAACAATAAAACCCTTCGTTCTTTTGTCATGCGAACGAAAGAGGGAACAAATAGGGCTGGAAAAAACGGTGACAGAGTGAGAGGGATGGAGGGGTGCGCAGGGGAGAGACGGTGAGAGAGT
>BMK_Unigene_071522
AGGCAAGGGGCAATGAAAATATAGGATGTATAGATAAATTTGTCGAGAATTATTATTGAGACAAAAGGGAAGAAAAAAAGGGTTTTAATGCTCAAATGTCATATGAACATTTTAGAGATCTTAAAGAAATAAATCCAGCCTTCATTTACAACATAGAGAAAGATAAAGAGGACATGATAACACGTGTTTTGGGCGAACCATATGTTTTGTATGTCATAAGTCATTTTGGCAATGTTAAAACATTTGACATGACTTATAAGACAAATTGTTACGAATTCATTTTTGGTGGATTCACAAATTTTAATCACCAGAGTCAAAAATAGTATTTCATCTGGTTTCGAACCAAATGAAAGGTTTGAGTTATTTGTGTGGTTACTTAAAAATGGCTTGAAGCTGTACCCAAGAGGTCCATCAAAGGCGATTATAATAGATTAGGATTTGGCTATGACAAAGGCCATTAAGATAGTCACGCCGACCACATGCCATCAATATTGTCTATGGCACACATAGTGGTCAATTCTGTTCTGCTCTGGCTGGAAACCCCCCAACCCACACACACGCACCCAAAAAAAAAGAAGTATGCCCACTTTTGCTATTTCGTCCGGGCCCAATACCAACCCCAATTCTAGCTCAATTCCAGTCCATTCTAGACGAAATGTAAGGCCCACCCCAAAAGTTTCATTTTATTATGTTTATTAAGTACTTTTAATAAGTTCATATGTTTCATACTTTCATTTATACATAGTGAAAACTAGAAAATA
>BMK_Unigene_071523
AAGAAAAAAAAAAAAAAAGAAAGGGGAAAAAAATCATCGTAGCATGCATGTGAATGCAAGTATTACATATTTACATTTTAACTTAAATACAAGTTCTATACACACTAATGGGAGCTGGGACTGCCCTATAGGGAATACAAGAAGGATTGTTAGTCCATCAAGACTCAAGAATTCTTCTGTCATGGACCCTTTGATGCGAAATGGCTTTATTATAACTGTTGATTATGCTCTTGGTTATAGTGCAGCTGATTAATTATGATGTGTTAAGACTTAAGATATGGATATGGTGAATCTGCTAACCCACTTTGCTGGTATATGCAGGGTATCATGTTTGCACAACAAT
>BMK_Unigene_071524
TTTTTTTTTTTTTTTGAAAAAGGTGACTATATTCATTGCACAATTTATCGAGAAAGATCTTGACAAAGATGAAAGAAACTTTTGGAATGAATTTCTCAAAGACCCAGATGGGGGAAAGCTTAAAGATAGACGAGGGCATGATTTGAAAAGGCAAACTGCAAAAATTCGGGACTCATAGGACTGAGCCAGGTCCTGTACATCAATCCGGAATGGACTCCAACTTAACTTGGTTAGGACAGAGTCTGAGTCAAATCAGACCCAGGTGAGTTTTGAAAACCTGACTCTCAGTACACTATAAACAGGGGAAACAAAACCTTGAAATACGATATATCAGAGAGGTAAGATAAGATGTTGGATCTATGTACAGGGATGGGTCATTTCATAATAAGTCTCCTACTGGATAAGTATAGCCGACTGAACTGTGTGCAAATGGACAAGTACGGTCCAGTGATCCACAGTCTACATTGGGTAGGTATAATGCAAAATGATGGACTTAGAAGCATGTGATCGGGAGAACATTTTTGGAGTACCCTGCACCTACAGCAGGCCCATCATAGGTTGGATCCACATATACAAGTAGGAACAAGCAAATTTTACAATTGAATGTTATCTGGTTAGTACTCTTGCAGGTGGGTTCACATCACATTATGTACCTTTATTCCCACGATGGAGAGCA
>BMK_Unigene_071525
CCCTCTCTCTCTCTCTCTCAGATATATATATGCATTTATGTATGTCTATTTCCTCATTCTTAAATATATATATGCATGTATGTGGTTGTGTATAGAATACTAATCTAGTAAGTTGATCAAGTGGTGTGATGAAGGTGTTTGGGGCTTACTTGTGGGTCTAGAAGAGGATGGGGGATGGAAAGGGGACCACATGGATAAAGAGTAATTCAAGTTTCACCCACATCTTGTAACCCTAAGGCCGTGATATATCCATTGAAAAAAAAAAGTAGTTTAAAGGAAGTTTTCAATGTCTTAACTTTCAACTTTAAGATGATTGAATGGGGATGAAACTTGACCCACCCCCATTGTCAAGATTCCTTTCACATCCCACTAACCACTAATGAATTGGCCTCAGCCCGTGTGGGCCCCACAACTCCTACTACACCATCCACTAAATAAGGAGTCTCTCTCACAAGTCTCAATAGACAGTCACACATGCACGCACAGCTGCCTTCAGAATGGCAAGTTGATCTGGAG
>BMK_Unigene_071526
GAGACGGTCAAGGAAGTGCTCTCGGTGACTGCAAAGCCTTCTATTACAAAGATCAGAGATGAATCTGAAGTTGAAGTAGAAACATAAACAAAGGAGAAAAGGCATCCTTGGATCTACATCAACGGAGGAGAAGCACCCTCAGATTACTCAGAGATCTAAAGCTTGAGCGAGAGCATCTTTGCAACTACTACTACTGCGGAGA
>BMK_Unigene_071527
GTTTCATCTAACAAAAGAGTGACTAATTAACAATGAACACACGGTAGCATATACGTGGTAAAAGAAACAAAAAGAAAGCAACTTACTTTGCTTTTATTCATCCAATGTACAGGACGGACAAGTTGAGTGATAAAAAAAAAAAGAATGACAAAAACTTACAATGGAAGCACCCAAGTGACTGAAAATGGAAGAATAATCACTTGCTCAAAAGAATTGATCAGCCATCATATACATTCATCTGAACTACACACAACTCTCTTTTTTGCCTACTAGTGAAGGTTCCCTGCCAAATGCCAGAAAGAAAGGGA
>BMK_Unigene_071528
GAGAGAGAGAAAGAGAGAGAGAGATAAATTGAATCAACTTCAACAATACTTAGAGGAACTGTAAGTATTGCAAAGAGGGAAAAATAACATCGAGAGTTAGATTGATTGTCACCAAGAACAGACCATTGGTTTAAGGCTTCAGATAAACCATTTGATTTAGATCTACATCGGACTTTAGCAGATATTACAAAACCCTGCCTTCTTTGAACAATTGAAAGCAAGTATAAATACTGGATTAATGGTACACTCACTTCCATCTTGTTAATTTCATTTTACAAGTTCCCTGCAATTTGGTCAAAAAGCTAACATTTAAATGCACTCACAGAATGTCGTCTTAAGAATGTGCGGTTTCTGCTCCCATAGAAGCACAAGTATTTAGGAATATGAAATTCTAGTTTCAAGGCATATTAGGCTAGCCTAAAATCAGTACAAATGCACTTCACAGGCATATTACAGAAAGTGCAACAAACAATTAAAGTTTTCTTTAAAAAAAAAAGGCTCCTTAAGTCAGTTGTTGGAAGGTTTGACACCAAAGAAGCCTTGTTTGTTTCCAGTTGTATCTCAGACACATGATTAACAAAAATCTCTAATCTAAAAATATAAGCCAAGATTTAAAACATTGGAATTAGAACATCCAGCAAAAAGAAAAAATATTCTTAATGCTTCTATAAAAAATTTAACTTTTAACACATTAGTAGATTGGCAACTGTGAGAACTTCCTTAAGTGAAGTCGCACATTTCCCTGTCTACAGAATGGCTAGAATGTCTTCCAAAATTTACAGGCTGCATGTTTTAAGTAGGATACCCAGTACCACTACGCTAAAATTTACCTCTATATTTGCCACAGTTTTATTTCCAATAAGCCTTACTCCTTTATCTTTCGCAATCTGACTTCCTACATATGGTTCCACTTCATAAATGCATCATTGTTGTAGCCAAACACTTGGCAGCGATAAGTCTGCGGGATGCAGTTGTCAGGAAAAAAAATCTAATATACAGTCCTGCCAATAATCTCCAGAGATCTCAAAACCATCTCAGTTACACCCAACTATTTAGAAGTCAATAAGAGAAGAGCAAGACTTCCTTCTGAAGCAGCATAGGATGCAAGCCTCTTCAATTTGTCATCATCCCACATGCCTGAAGTGCATAATTAGTTCACCTCACAGTGATACTTATGATGGCCTCCAACAGTTAAGGGGGATGTCTGGTCTACATGGGAACATTTGGCCAACATTATGACCTGGAATTGAAGCTCTAGGTGCTAGAGAACTATGTACAGGATGTTGAAAACTAACTGAATTAGTTAGTGGTCTTTCCATGGGTTGCCGAAAGAATCCTTCCTGGACAAAAGGAGGCCCCGAACATGGTGGTGTCCTCCCTCCACCCACCCAAACACCATGATGATTATCTGGGCTAAAATCACTAGAATGTGCCCGCAATTGTTCGTCAGAAACATATTGCCTCTGTCCTCCATTAGGAAGAGATGGTAAAGAGTAAGGATGGGTTGGCTGCTGTACATGGTGGTGAACAGTGGACTTTACACATGAGAAATTATAAGATGGTGATTGTGTAGGGTACGGTCTCTGGGGTAAAGGTGCACTACAAGATTGAAACTGCTGTTCGGGGTAAGACGGTTGGGGTGGTAAATACATATTATTATGCCCAACTCCAAATGATCTTGAGGAACCAAAAGCAGACACATTTTGTGCATGGCACATCCCTGTTGTAACAAAGGAAGAAGGCTGCGGTGGAGCCGTATCATTTTTGAAGGCAGCAATAGCATGACCACTCATAGTGCTACAATATTCTTGAGATGAGAGGGGATGATATACAAATGGTGGTGAAGTAGGTGGTGGTGGAGGAGGAGGTTG
>BMK_Unigene_071529
GGTTCGAAGAGAGGGTTGTAGAGAAAAAACAGGGGTTATTGGTGAGGAAATGGGCACCCCAGTTGGAGATACTGTCGCACGAATCTACGGGTGCGTTTATCAGCCACTGCGGTTGGAATTCCATACTAGAGGGCTTGAGCCAAGGCGTGCCAGTCATAGGGTGGCCCATCGCTGCAGAACAGTTCTATACTGTGAAGATGCTGGAGGAGGATGTTGGGGTGTGTGTGGAGATGGTGAGGGGGAATTGCTGTAAGA
>BMK_Unigene_071530
GGGGCACCGGTCATCCAACAATCATCCATTAATAAGAGTGAGATGAGAAGTACATGGCACCATAAGGCAACAAGAAAACCACTTCACGCAATATTTGCAACTGAGGCTATGGCTCGACACTGTTGTTATAACACAATTCTAGTGGGTACAGAATTCAAAATCCTGGTAAATCTAGAGTTTAAATCTTAGTTAAAAGGGTATTTTATCCTCACCCTTGCACAAAAATTCAAAAATACCTTAGATGAATGGGAATCCATCAACCTTAAAAGTCAAAAGCATCAGCCTTCAGCCATCATCCCTCAATGAGCAGTGGGATCGAGAATGAACATAATCAGCTCAATGATGATTTTAAACTATAAGCAGGCAATTTGACTCAATACAAGCATAAATGTGAAACAGAGGAAAAAGGACTAGAGTGATCTTTCCAACCGCTTGATGATCATCATGTGCTACACCTCTGTCACTTGAGTACAATGGCAGTTGTCGAGAACAGCATCAATGTGTTACAATGCAACCTCTAAATTGTAAATTGCTTGGATTCAGCAAGAAGCTGTTGGAAATTCAAACTATTATTAAATCAAAATATCCCCACCAATATTTGCAACTGAGGGCTGTAGCTCCACTGTTGTTATTAACACGATTCTAGTGGAGACAGACTTCAAAATTCAGGTAAATCTAGACTTCAAGTCTTAGTTAAGGGGGATGATTCATCCTCGCCCTTATACAGAAAGTCAAAAGTATCTTGGATGAAAGGGAACCCCTTTACCTTTTA
>BMK_Unigene_071531
GCAGAAAGGAGAAGAGATGGAGAACGGAGGAGTCGCGAGCAGTTGGAATTTCAAGCCAAACGCCACGCTCGAATTGGCGTCTAATCTCACCATCCGTGGAGTTCTTGGGACGATCATGGACAATCTCGACCATCGAGACACAAGGCCCACCATCCCTCTCGGCCACGGCGATCCATCTGCTTTCCCCTGCTTCCGTACCACTCCCATCGCAGAAGATGCCATCATCTCAGCCGTCCG
>BMK_Unigene_071532
ACATGGCTGCAAGATACTGCAAGGTAACTTCATTACTGAGTTATTTTTTTCATTATTGTTTACGTGACGTTATTGAGTTTTGATGATTGATCAGAAATATTAAATCAGAAATGATTGCTTAGCTGGAATAAAATTGTAGTTGGCTCCTTACAATCCTTTTGTGTTTCACTTGAGAGTCTGCTGCCATTTATATTGTTTCCATGCAATTCTACCTTATTTTGTGCATACTTTTTGAAATGTTTGTTCGCGGTTGCTGGTGTTTTTCATTGCCATTGAAAATAGCATATCAAGAGTGCAGACAGGCTTAGTTGGTTACTTTAGGGCGTATTTGGATGCACGGTGAATTGAAGTAAAGTGAGG
>BMK_Unigene_071533
CCTCAATTAAATAGTTATCATCAAAAGACAGAAGAAAAAGAGCCAAAACTCTTCAATCGTCAAACAGAAGCAAAGTCCTTATTGATGAATGAGAATAAATGTGCAAAAAACAGACAATCAAAAACCAAATTGATTTCAAAATAAAAAAGAAAATGGAATCGGATCAATCGCCAACTGCTAGGAGTATCAAGATCCAGAGAGAGAAAAATATGACGTATCCAGACGGAGTTACATAAGATTAGAAGCAGCACAAGAAGGGGGGGTTTGAGGTGAAAATGAGAGGACAGAAAAGGAAAACCTCCGCTTTGTGCTGTTTGCTGGG
>BMK_Unigene_071534
CTCCTTTTGCCTTAAAACCACCAGATGTTCCTGCATTTATAATAAGGTCTGGTTTTAAAGCTTGGATAGAAGCATATGTCACAAGGGAGGCGGAAATTGTGCCCACACTATCAACCCCAAAAGATAAATCTTTCCCGGGCCAGATTAAATTTATATGCAGATTCTTGTAAATTCCATGATATCTGATCCAAGGGACCCCTTTAGGAAACAGGGAGTCGTGGGTTTCGGAAAGCTGGAACTTTTTGATGAGGGGAAGAGCCTCCGTCTGCATGGCGATGATGATGACAATGGTGGAGATGGGTTTCTCTGAGGTCTCGAGCGCAGCCATTGCCTTGCGCTTGCTCTCTCTCTGTCTGTCTCGCAGCTCGCTCGATCCAGAGAGAGAAGAAATGGGACGTCTGTTTCCCGCAGTCGTTTGTTG
>BMK_Unigene_071535
GGGGTTATATTTATCATCAAAGGAAGATTGCAGTTTCAAGGAAAGAGTGGGTGGGTTAGAAGGACCTCCGCTTCTAGGGTTTTGTTGACACCCCTTTTTCCACCCTGGATTGATTGCTCGAGAGCCAACAAAAAGGCACGAACTTCAGGTTTTGGGTCAGTAACGAGGAAAAACAAAAGTGAGATCTTTGAATCCTCTCTTTTCTATCTCTAATTGAAGGATTTTGGAAGGATTGAGAGAAAGCGGAAAGTTTGGAACTTTTTTTTTTTTTTTTCTGGGTTGTTCTTAGAATCCTGGAATCTAGAGATTAGATGATTTGACGTGGTTGTTGTTGATCGTTGGAATCGAAAG
>BMK_Unigene_071536
CCTCCTCCTCCTCCTCCTCTTCTGATGATGTGCCTTGAGAGGGGGCTTTGAATATTCTGCTAAGTTGTATTTATTGCTGCTATTCTGAAGTTGGACTTGATTTGGATAGGAGTCAGTTTTTTTCTTTTTAACTTGGGTTTGTTTTTGAATTGGAAAGAGAGAGACAGAGAGAGCTACTCTGTTTTGATTTGAACTGGAAGGAAAAACTAAGCTATCCTGTGGAGTTGTTGTGATAAGAGAGAGAGAGAGAGAGATGGG
>BMK_Unigene_071537
TGGACCATCAGGTGGGCCCCACTAGGGGGTTCAGAAGTGAGTGACTCACGCACCTAATCACTTTTATATATGTATGTATGTATGTATAGGTGAGTTATCCTCTGCACATATGTTTTTTGTGCACACCTGTGCACATCTCATAGTGGGGCCTACCTAATGGTCCATCTGAATGGGCCACACAGAGGGACACCATTGATAGTCACCGAACTGCTGGGCTTAAACCCACCTAAATGGACTAGACCGTCAGATCAACTGTGCGCCCATTTCTAACGGTAAAATTTGTGGGCCGTTGATCAAGGGGTCAAGATGATCAGGTGAGCTCCATATTTTGTACATAAGGAGGCCCCAACCAGATCTTTCAATTCCCCAAGCCCTAACCCCATGTGGGCCCCATAAAGAGGTGCACATGGAAGTTCTATGCACACCTTGCGCACCCGATAACCCCTGTGCGTGTCTACATACATACATACAAACATATAGATTTCCTTGGCTCAAGATAGATCGCAATGG
>BMK_Unigene_071538
AAGTTTTGGCCTTATTTCAAAAAATGACATAAGTTTTAAAAGTTTTCAATTTGGGTCTAGGTTTTCAACAAAGGATAACCGACCAAATTTTATCTTTCTTTTAGGATTTCAATTCAATGATGAGTTACATTTGGATAAGTGTCAAACCTAGGGCTTGTGACACGGGAGGGAGGGGGTCGGATTGATCATATGGGGCCCCACATCCCTAAAAAATGGATGTCTACTCGGTTGCTCCCACAAGGACCACACACACAACAACAATTTTTGCACCATGAGAGACCCACCTATCTATCCAACCCCCTCACCTTTACTATCTTATTTTCAGAATTTTATGCCCAATTTTATGGCAGAAACCATGACTTGCACCTGTCGATTTGTTCATATAACAGTGTTGTCATCATATTCATGTTTGGGTCGTGATAAAAATTTGACGCTGACTGTTAACCTACCTATCGCAACCCTCCTCAACAATTTTACGTATAGCTGGGATGGTTGAAGTGGAGACTTG
>BMK_Unigene_071539
GAGAGAGAAGGCAAATACTGGTTCATGTTAACATAAGATATGGATAAATGCCCACACATGAATGCATAAGATATACATAAATCCATCCTGCAGACTACTAGAATGAAATCACTATTTACATTCTTACGATTTTTGTCCAATAAAAAGTCACATTTGCAAGGAGCATCATTTCACAAAAATCCCAACTCAGAACATAACTTTTAGTCTATAACAACATATACAAAAACGGCCTTGTGATGAATCCAAATTTAAAATAATTATAGAACCCATGTTCCATTCATAAGTGAAATAAGAGGTAAAAAAAAGACTGATGGAATATATATGTTGCACAGGAAGTAACCTATTGGGGTGCATCTTCAGAAAATCTTGAATCAAAAGGGGCAGCTGAATGGGAGTGGGAGCTGTTGGCTGTACCAGACCCCTGCTGGAGTTCTAACACAAGCCACCGAACAGCTTTGCTCATCTGCTCCAACCGAACTGCACTGATAGGTGGAAGACTGGCTGTAGACTGTCCTGGCTTCACTGCAACTGAGCCAGTCGCCTCATCAACTAGGCATTCTGAACCTATGCGTTGCTTCACCGACTCCACAAATTCCTCTGCTTGATCACAAGCCACTCGAAACAACTCCCACTGCTGCTTGAATTTCTCCAAAGCAGCATCTGTTGCAGCTGTTTTCTGGCCGCCAGTGAGTTCCTTAGCCTCGAGTACACCAGCTGCTGCAGCCACAAACTCCTGATATGCATTATTCAGTGCATCTACGGTGCTCTCCATCACACTGCCAACAAACTGGTAACTGCAGATAGATAGATAGATAGACACGGCTATGGCTTCTTCTTCGTTGTCGCTGCTGTCTCTCCCGTTTGCAATTCGGAGCAGAAAAAGCCCTAAATGGCCT
>BMK_Unigene_071540
GGGCTCGACATCTGTGCTTGATCTGTTAAAATTTGAGAGATTAGGGAATTTTAGTAAAACAAGAACAATAAAACATTGCTGAGCAATAAGAAAATTAGAAATAATCATTATCATCATAGAAGCCTCATCGAGTAAATTACCAAGATGATAATATGGAGTTCTGACTGACCAAAATTGGACCCTAAGTAAAAAAAAAAGAAGTAATAACAGGTGCACATGATAGATTAAGGAAAAAAAAAAAAAGGATATGTACAGGATCAAAATCCTGATGGTGCCCTTCCATCAATTCCCCTTCCATCAATTCCTTCAAGTTTGCAATCCACATGTCCAAATCAAATGAAATTGAAGTGGCCTGACTGTGGTTGAGGCGTTCAGCACTTCCACAACAAGGTTTCTTCTATGGTGAGTGCCTGATAAAATCACCCAGCCCTGAATTTGATCTTTGATGTCCGTCGCTAGAGATGGTGTATAAGGACATGTTATTTCCCCTCTCACAGATCAGCTTCAAAGCACAGAATACAGCAATGCTGCAGTACTAATATGGCCTTGCACAGCAAATTCGAGGAAAGCCATCTCCAAAATGGAAGGAAATGGATCTGTCATGTGAGTTCAAATTTACAGCCAGACAGCTTGTGAGCATACCCATATCTAGATTGAACTTTCAATGAGACATCTTTGAATTTGATGCTGATGGTCCAGCGGATGGACTGACAATAGGAAAGCCTTTCCGAAGAACCACCCAAGGGGGGCACCAATAAATAAATAAATAAATGTACCATGCTATGACTAAATAGTTAAAAGTAAAAAAATGAAAAAAAGGATTCACTGCCAATGATGATAATGAGATTACATAGAAAAGACAATACTGTAGTTATGCTTGCCTACCTTTCTTCATTGCGAATTAATGGT
>BMK_Unigene_071541
GAGTCGAGGAAGGGGGAGGGAGAGCATGCGGCGGGCATGGGCTCTCCTTCTTTGGAGGCAAAGATGCGGATGGAGGAGGAGATGGCGAGTAGGGAGGCGTTGGAGGCGGCGGAACGGGAGAGGAGGCCGCGGGAGCGGCGGAAGCAGAGGGATGGGAGGGAGGGGCGGGCAGGGGAGGGGAGATCGGGGAGGAGGATGAAGAAGCCGTGGCCTTGGCGGAGGAGGTGGCGCTGCATCTGGAGGAGGATCTGGAGGAAATCGGGGTCGACGACGGTGAGGGAGGACTGGCGGTGGGGGACGGAGAGGGAGGAGAACCAGCGGAGGATGAGGTTTCTGGTAGGGTTAGATGGAGATGGAAAGGAAGAGGAAGAAGATGGTATGGAGGAGTGGTAGAGAGCGATGTGTGCAGTGAGAGTGTCCATCAGCTGCTGATGATTGGAGGAGGAATCCATTTTGCGTTTGGGTTTAGGTTTAGGTTTGGGTTTGGGTGGTTTTTCTCCTCCCTCTCTCTCTTTCTTCTTCTGTTTCGTTTCTCTTCTTCTTCTTTTCTTCTTTCTTTCTTCTGTTTCCGTTCCGG
>BMK_Unigene_071542
ACAAAGTAACTAGAAAGATTTGTGGTATCCCCCGTTCCCTTTCTAGAGGGATCTTCCTAGAGCCTATCTTGTGCATTGCTGATGCAAACCATTGACATTATGGGAACCACCATGGATAGACTACTTCTATCAAAATAACCAATGTTGGAAGGCCACAAAATGAAGCATTAAACCTTTATTAATTAATAAAAACCCCAATTTATGACCTTCCTTTACATTAAAAGGGACTAACTCATGTATTCTCTTACAATCAATTAGAAAACTATCGACCAAAAAGGTAAGGTTTTTTTATACATGAGGTTTTAAAGCAAATCCCATTAACCTCGTGACTTCCAGAAAAGTGGGCCCCTATGTTTGAAAACTCAAGGATTTTGCGTACTATACAAAATCTAGGGTCAAGTATCACATAATATCTCCATCTATATTACAGAAGGATGCTCTATACTATAGCGCTTTCCTAATTATTGAACATGAAATATGAACAGAAAAAATAAGCAGAATACATATTAGGTTTTCTAGTTACCAAACAAAAAGGAAAGTCATAAATTTTCAATTACTTATTTCATGCAAGGGGGTTCTTTCCGCTCAAATCAACCAAATCCTACACTTGAAAACTATATATAAGAGGCAGAACTCACTTCTTCATGAACGGGGGCCAAT
>BMK_Unigene_071543
AAAAGAATTAAGCATTTGCAAAACCCATATTTCTGTTGGCCAAGCAAATCTATTTAGGGAACTAGAACATAAAACTGATTGGGTGGCATGGTAAACATGAAGGCATTAACATGCTTCAAAGAAAAATCAGGATATCGATTTAGGACCTCATATCGAAAATACACAACCTACAACAGTTTATAAAAAGCAGATTCAAGACAGGATTTGAATCAGGAAGAAAAGCCCTAGCAATCACAAGATCTTCTGAAGCTATAGTGCAAAAGAACAGATACATGATCTTTGGAAAATGGAAACAAAACCACAACTGGAACGAGATCTTAGCAAGGGAAAGGGAGAGAATCTCACCGCTGCTGCGACGAGGCATGATG
>BMK_Unigene_071544
CTTGTTCTTCTTCTTCTTCTTCATCTTTTAAGTCTACAACAACCAACAGCTCACATTTGCTCCTTTGTCTACATCCAAATCCAATGATCATTGCCTGAGGCTTTGAATATGGGAACTCCAGTTAACATCATCATCGGATCGCATGTGTGGGTGGAGGATCCGGAGCTCGCATGGATCGACGGAGAAGTGATAGAGATCAAAGGAAACGATGCCACGATAGTTACAACAAATGAAAGGAAGGTTGTTGCTAATCTGTCCAGCATCTACCCGAAAGACACAGAAGCGCCCCCAGCAGGGGTCGATGACATGACCAAGTTAGCTTATCTCCATGAGCCAGGAGTACTCCAGAATCTTGCTTCCCGCTTTGCTCTCAATGAGATATACACATATACTGGGAACATTCTAATAGCAGTAAATCCTTTTAGAAGGCTGCCCCATTTGTATGACATCCACATAAGAATTTCAGGGTGTGATTGGG
>BMK_Unigene_071545
TGCAAGATTATATTTACCAAGTGTAAACAACTAAAGTAAGAAAATTGTAAGATGGTTATGTTTTTTTTCAACAAACATGTTACCTCTTGGCCTCTAACTATCAAGTTTCTGCAAAATCCAAGATGAGGGTATCCCAGATCTGCTACTCGGAGACGGCATGTGGGCAACTCTCGGCTAATTTAATACAGTAGAAATCATTAGATTTTTTTTATGATTTATTGAATAAATGGCCTGGACAATGAATTCCTATTTATGT
>BMK_Unigene_071546
ATATCCATTGCTGAAAATGTATGGCTGTGTGGTGACAAGAAAAACACTCTTGAATCCTATTCCCTTCTCTCCAATGAAACCATACTGTCTCTTTCCTTTCTTTGTGGACTGCCCAACACTACAGATGGATTCTATGTTCTTCTTCGAGAATCCCTTTTCATTGTTGTAAACTAAAAGTGTGGCAAGAGCACCAGTACCTGTAATATCTTCAGTTGTAAGTACAAATTCTAATGTTGGGCACACGCCAGGCAAGTACTCATTGTCTTCTGCATTCTGTATGAGT
>BMK_Unigene_071547
GGAAGAACCTTGGAACCAGTTGTAATGAGTTCTTCCAAACTAGATAACTTCCCTTCCGAAAAATTGTCAGATAATGCTTGGACTCTCAAGCGGGGTGCTAGCTGATTCAACCCCTCTAGTACTCTCAGTAATGCCAAAATGTTGTAAGTAGGGTTAGAGTTTTCTAGATCACATGGAAGTTCCCCTTGCAAGATGCTGTCCAGAAGCGATGTTTGTTTCCATTGAGTGTCTGAACTAGAATTTGAAGCAGAGTTGCCTTTGGCAGGATTTGCAAGAGAAGCTGAGCTACCTACTGAAGGCCTGTCAATATGGCTCTCTGCCTTCTGATATGTGATGGTATAAAGATCACTCCACAGCCTGCTGCCATCATTAGATGGAAAATCAGATCCAGCATACCTCTCATCATCATTCTCATCCAGAACA
>BMK_Unigene_071548
AGCTCGAAAGGATATGTTTTTGAAGCAAGCCTGCGTGAGTGTTCTGGCCAAGAAAGCGAGGGAATCAGCAGGAATAGAAGTCACTTGATCAGATGGAGAGGGAAGGTGAAGATCAACGAGGCCTGGGTTCTGGATATGGTATCAGAGCAAGACACGTCTTTTTATTTGTTGGATATCAAGCACACTTCCATTTTTCATTCTTCAAATTTGTTCCCAAACACATGTTCCTCATCTCAGATTCATTCATCCATAGGACCTGAGATAGTGAAATCTGCCTCAGCCAGAACTGCAGCCGTCCCAGCCCTCATGACAAGTCTGTTTGGCTAAGTGTACACATGTAGTAAACTATTGTACAAGTAGATAGTAAATATCCTAGCGATTAATCCAATTAAATTAATTGAGATTGAAGTTATCCCCAATTAAGGTGAGAGCATGTTACCCAACAGTTATAAATGGGTGTTGATTGTATCACTGGGAGCACAAAAGTTTGTCCTTATTCTCACTCTTTTAGTGTGATTCATTATCGAAGGTTTTGTTAATGATACTGATGATGACTTGCTATCATTTTCATCCTTGTTGCTCCGGAGGTCCATCTAAGCATATGCATCTCAGACTTATATACTTTTTTGTCATTTTTCTTTTAATTTACTGTCATTCAAATCCATAAACCATTGCAAGTATAACATCCATCTTACGAATGTCCTCTTGATCAAAATGCCACTCAACAATTGGACAACTCTCAACTAACTTGTATTCACTTTGCACACCTTTTTTGCAATATCATCCTCATGTCCTTTTTCAGCATTAGGAAGAACTCATAGTACTCCATAAATCTAAATATTGGTTGTCAATTTTTTATTACGATGTTCATTTGGAAAAGATGTTTGATGGTTGTTTTTATTATTTAATTGTGTGAATGCACATAAAAAAATTCCTTCTTCTCTCTAGATATATAGCATGTGAGGAAGATGATTAATTTACCCATGCATAATATAATTATATTTATATCAAACTGATTAATATTTGAAGCGTCAAAAAGGCTTCCCATCACAATGGTTGTCTATGTAGTCATTATTTTGTTTTCATTGCAGATACAGGAACTTCTGCGAGAG
>BMK_Unigene_071549
AGATTGTAGATGAGACAGATGAATATGTTGATGTTCATAAAAGAATACGTGTGGCTGCAGCCGCGGCTGCTTCCTCAGTGGCAAGGGCTCCATCGTATCGGAGGTTGACTGTCCAAAAGGGAGTACAAAATAAACAAGGCCAACATCTCACCACAGCCCCAAAGAAACCTGTGGATGATTCTAATTCAACTAGAATTCAACTGAACCTTGCGGAGCCCCTCGTTGAAAACAAGTAATAGAAAGCAACTGAATGGCGTCGTGCGTTGGCACTTCCCCCTTCTAAAAGTTGTAATTTGTTCAAATCGAGATGCAGGCGATGATCAACTTCTATAAATACTGAAAAATGTAGAAGCGCTGTGGAGAGACTTTTCTTCGTTGTGATAACACTGACTAGTTGATTAAGTACGCGTTCCTTTTGTCAATATATAGTGTGTGGAATTAGATTTTAAGGGACTGTCATTTTGGTTATTTTTAATTGAATATAGTTTCTTTGGATAGTGATTTCCAGACTGGTTTAGCGGCGTCTTGATCTCTATTGGTCAAATCTCAACATTCCTGACAATTAAATGCCAAATTCTTCCAGTCCCACTCGGAGGAATTATAGGTCTATGAAGACTACAAAGGTTCATCAACAATTTAACATCCCCTGAGAAATAGTTCA
>BMK_Unigene_071550
GTGAATGTTGGGGCAGCAGAGGTTGTGCGCCTTCTCAACTGCTTGATACTCACTAAAACACCTTTAACAGACGTGTTCCTGCAGAACCAACATACGATTGATAGAGCAGACCTTGATTCCAAACTAGATGCTCTTCATTTGAAAGACATTGCTCTTGATTCCAAAGATTTGACTCAACCTAGGGAAGGGAAAGGGAATGGCAGTGACTCTAAGAAGATTAGTGTGAAGC
>BMK_Unigene_071551
GAGAACGGAAGCTGTCACCAGGTACATGAAAAGTTAAAAACCTTGTTTTTAGTAACCCCTAAATTGAACAATGAAGCACTTCAAAACCAAGTCACAAACAAGGATGGCAGTAAATAAGCATGAAATCTATACCCAAAGGAGGACTTAGTCTCACATTGGATATTGGTCTGCTACTAAAACCTCCTTGTTTTCTTGAAGCTTATTAAAAAACAACAAATGACGCGAGTGTCCAGCCTTAAACATTGACATTTGTCTAGTTGTAACCCAAAAACAAAGCTGCCCTTCTGTTCCCATTTTAGATGTTTTAATCCTGGCTCTATAAAACATAATGGGAAGCAAGTATGCTAAGCTACCTTATTTACTTGAAAGTACCAAAGAAACACAAATAATAAGCATGAAATAGATGGGATGTTCAACCACACGACTTTGGATGTGCCATTATTTTCTTGTTTTCAGGTTTTGAGATTAGCAAACAG
>BMK_Unigene_071552
AGGCAAGGTCTATACAACACACAAGACATAACAGACCCAGTTCGTTTCAATGCGCTGGTGAAGACTCTGATGGAGAACGTGTCAACCACAGCGGCTATGAACCCATCTAGGATTGGGACCGGCGTGATCGATTACACTCAGTCCGCGAGCTTGTATGGGTTGGCTCAGTGCACGAGAGACTTGTCCAATTCAAGTTGCAATCGTTGTCTTGAAGAGGCGATTGGGGCCATCAAATGGTGTTGTAATGCAAAACAAGGAGGGAATGTG
>BMK_Unigene_071553
CGTGTATTGTACTTCATAGCTATTCATTTCCAAAATCTGTGGACAGGCATACAGAGATTGTGCATAATAGCCAATACAATCCTAAGAAAAGTGGAGAACCAAATATCCCTCTTTTTCTCTCTAACTTGCATTGCTATCCTTGACCATCCAGCTCAAGTGAGTACCTTATTAGTCACAATAGGCTGCATGATATTTAAAAAACAACCAACTAGGCTTATTATACTTCAACCAGCCAACCCAACACGCTTGGCAATGAAATTTAGGGTTTGGTTACATTTCAAACCCATTCATGAAATGGTTGAAATGTGTACTGGCCATGTCTTGTTACCTTAGGAGGTCAATTGCCACCCTACCACCTGACCAACTGTGAACAGTTGCAAACCACTCGACAACAAAGAAATGGAATCATCACATGCATAATAACAGAAGCACAGGAATAGGATACCCAAAACGGTTTTTCAGATGCCAAGAAGAAAGAAATTACAGAAAAACTTTATTTTCAGCAAGGTCATTTTATTTGGAGAATGCCCAAGACCAATGACAAAACAGGAAAACAGGATGAGGCTGCAAGAGATAGTCTTAGACACTTCTTTGGTAAGGAGCCAATCTCTGAGTTTGCTACTCTCATCGGATGAGAGAAACAACCAGGTACTGCAAAATAAGAAGAGCAGTCCAAATATCATCCAGTCACAATTGGTCAACTGCCAGTCATCCACATGTTTGCCCTTTTCACCCACTCCACACAGAACTACCAATATTTT
>BMK_Unigene_071554
GCGCGGAATGCCATAGAAGCTGGTAAGCCTTCCATTCCTAAATTACAAGCAAAAATTCATATACAACCGTCAAGAGGAATGATCTCATTTATGTCTCAAGATTCAGCTGATTGAATTATTTTGTCCCTTGTATTATTGTGACAAAGCCGCGGAGAAAGTATCATGAAGTTTAGGCTATGGCCCATTCATGTACCTAATTGACTCATCTCCTTATTTATGTTGGACTTGCTTGCACATGTTTATCTATGCAGGTTTTGATGGGGTTGAGATCCAT
>BMK_Unigene_071555
GTAGAAGTCGGTGACGTGTCTCTGCCACAATTCAAAATTCAGATATGTGAATTGGAAATTTCAAACCAAGCTATAGCAGGCTAAACAATAACTGAGCATCAAGTCCTCTTCAGTGTTCTTACAGAGCAAAATAAAAGGTACACAAGGCCCTCCTTCACCATCAAGCTGACTTCACTCAAATTTCTTCTGAGTTTCTAAAACAAATTTATGTAATGTTTGGATGGATCCAAAATTGCAATAATATCCACAGTGGCTCAAATGAACATAAAATGGATACAGTGGATGTGCCATGTTTGGATTTGCATAAAAAAAGGGATATCATATAACCATCCCATATGACCATGAGTGCATAACATCTGCCCCAAATGAAGGCAGAAAGACCCAAAGGTACCTTTAATTGTGTGGTAAAGTAACCAAGATTATAATTTAGCTGAAATACCTCTAATGATCTGAGTCCCCA
>BMK_Unigene_071556
TTTTTTTTTTTTTTTTTGCTCATTAGTGGGATTCAGTCCCCAGACATCTCACTAGTAGGAGGTGCTAATCAGCATACCAGTAGCAGTGTTGGCCTTTATAATGTTTCAAGTAATCAACAGGAAAGATTTTGAATTATTGGACTCAACAAAATTGTCAAACACCAAACCATGCGAGCTGTAAACTTCATGATTTCAGCAGGTCTTTTAATCTAAGTTTCTTGTTGCAGGTAAAAAAAAATGATTTTTCTTGTTGCAGGTAAAAATATTTGATTTCAGAAGGTCTGGCAAGACATTGTGTTTGCAAGGTGGATGCATAAGCACAAAAGGCACTATGATCTAACATAAACTGGTCTACATATGTGACTGAAACCATAGGTTTTAGCAGCATGATACAAGAATCTGCAGCACATGCTGCACATTGATGCATGGACAATTTTCTGTTGTAGAAACTCGGTAGTTTTATAATCTCTCTTCAGAAATCCAATGTCTCTTTTCCAATGGAGTAAACATAAAAGGTAGTTACAGTTCTACTAACTCAATGCATCTATATTTTTTTCTCTTCTGATTCATTTCATTTCATCTAGAATCACCAGGTTTTTTTTCTTTGGAAGAATGAAAGAAACTAGCAACTTGCAGTATAACACTTCGGGTAAGAAGATTTTGTCACTAATGATGAAAATATTAATGTGACAGCTTATAACTTTGGATGGGCAAACAGTGACAAAAAGTGAAGACATGAATCCATCAAAGAAGGCCCCATTTATCACCTGAAAATCAAGCTTAATCTACCAGAGAGATCCACATTACAAGGCTACCTGACATTGTCCGGAGTGAGCTCA
>BMK_Unigene_071557
TCCTTCAATTTCTGCAAATGACCAGTTGTGTTTGGATCGAAGACACTACCAATGAAGCTGTAAACTTGCGCAAAGTCAGGCATAGCTTGTACAGGAGGACCGTGATTCACTTGGTCAGCTATTTCACACGTTGGCCAGGTCCCAGGAGCGCTTTCAGTACTGCTGCAACAGCAATTATTTGCTATGGTACACCCAGCAGGACCTATGTCATCTTTTGTAACATGCGATGCACTGAGTGGCACAACTGAATTGTGGGTCCAGGAAGA
>BMK_Unigene_071558
ACGTGATCGCCGATCAAGCCTCGCCGAAGAAGCACAGACGCTGCTGCTCGTCGCGGAGGAGGATTCGGACTCCTCTCTAGTCTCGTTCTCTGGTTCATCGTCACCGTGGAGAGACCTGAGAATCCCGGAGTTCACTGAAGAAACAGAGGATCCGTGGTTCTTGCTCTTGCCGGAGAAGAAGGCTCACGGCCATACTGCGATCGTCGCCGGAGAACACCACTGTCGCCGGAGAGGAAACCGGCTGCATTCCCTCTATTCGATCTTCTCGGGCACCGACGAAACAGAAACCCTCTCTTGGACCTCGACCTGATCGCGTCTGCGTCTTCTCCGGTGACCCGGCAGCGCGGAGAAACGAAGATCGGAAACGTCTTCTTCAGGCCCTGGCCCCTGCTCCTCGCTTTTGCTCCCGGCAACAAAACTAACAACGAGGATGACGAAGCTAATCCCGGGCTTTTTGTAGCTCTGGTGAATCCTTCCCTCTTGACAACAAGGACGAAACTAATTGCAGGAAATTAATTAAATAGCCATGCTCCGTCGAAGCAGAAGCATATCCAGTCAAAGTTCCTCTGTACAACCACCCGAAGAGACCTCTGAAACCCAGAGTCAGCCTACCCCTACAGAGGTTGAGGGGATTGATAGCAGCTCAAGTTCTAACATTAGGAAAAAGAGGACTCGAGGGAGCACCCGAGGCATTAAGTTGTTTAATAG
>BMK_Unigene_071559
ACCAAATCTATCTTCCTCTTCACCTGCCAACAGACAAAGAAGAGCAGCAAGAAACATCAAATACCCCATATAACAAATACAAAACCCCATATAATAAGAATCTGCCATATCTCCCATCTGAAAGAACAAAACAACAGCCCATTATAAAAAGAACAAAAACCCATTAATTGCAACCATCACCAATTTGCCTAAATCGTCAAAACAGATAACAAAAACATTCAAACTACTTCCTTGAAGGCTACAAGCCTACAACACATGTTTACAGACACAAACCAATCACTTACTATGAAAAGAAACATGACCCATGATTTAGAAACCAAAGTAATCAAAACCCAGGTGGAAAAACAATGAGAAGAAGGGGAAAAAAGACAACTTAAGTAGAAAAAGCAGACCAATTCATGACCCAAATCAAGA
>BMK_Unigene_071560
GAAGAAGAAGAAGAAGAAGAGATGAGGGGAGAGGAGAATATGAAGCCGTTTGGAGATTTGGATGCTCTCATACGAGAGCTTATTGATGACTTCCCTCTAGTTCCATTGAATTCTTCATGCAAGGATGCCTTTGGAGAAAGTAGCTGAGATAGTGGGAAAGTTGGATACTTGGATTCTGTTGTTACCTTCTGATCTCTAGATGTAAGTATGACCTACTAGTACTGCTACCTTTACAAATCCAGACTTTGCAAATTATAGTTCCTAAATTGATGATTATTTTCTGTCTTAATTTTTTCTCTTCCCCTATATATATATATAAGATTTGGGTTTTGATTGTTCTGACTTGTAGTAATCATGGTTTGTATTTTCGGTGGCCAATAGAAATATAAAATAATATATAAG
>BMK_Unigene_071561
CTAGTAAACAAACATAAGTGGCAATATTGTTCGATCGGGCGTCTTCTTCTTCCCCTCTCTTTGCAGAAAAGAACTCTTTGTTTCGATGACTATCCCTGTCCTTTACCAACCCAGTCATCATATTTTCCACTAAACCCTATCCTCCTCAAAATTGATAAAATCCAGCGAACTTGATGATGCTCTGTTCAAAGGAGGCAACGAGTCCTGTATGTTTTTTTTCCGAGAACACCTTGCCTCATCCAAATCCATAACCCTCTCTTTGTAAGACCGTTTCCTAGGATCATCTGCATCATCAGGTTCAGCATCTTTTCAGAGAACTTTCGCTTCATATCCTTTGAAGATGATGGCGAAAAAGAGGAATGAATCGTCGATATAAAAAAATAATAAT
>BMK_Unigene_071562
GAGAGAGAGAGAGAGAGAGCATGAGAGGGTTGTTGCCACATGCAGATGTCGTCAACTGCACATGGGCAGGAACCTGGAGATGGACCAAGAGCTGCAGCTGGAGAGAGGAGCGCGAGCCGGGAGAGGGTCAGATCACAAGAGGAGGGTGCTATGAGAAAAAGGTTGTGAGCAAAAGAGGTCGCTGGGGCTTTAGGCATGGGGTATTTGGGGAATTTATTTATTTTGGCTCCCATTTCTTCAACGATTAACCTTGCACAAAACCTGAACAATAAAAATAGTATATCCACTCCAATCCAAAAAAAAAAATACACTCGCTCTCCTTGTAATATCTAAGAACTAGCTTTCCTCTCATCAAACAGTGTCCACCTCCTATCCAACATGTACTCTCTCTCTCTCTCTCT
>BMK_Unigene_071563
ACCTTCCTCCTCTTCCTCACTCACAGTACCACACATCCAACAAGCAAGCAATCATGGGTCTCCTCGACAAGATCGAAAACAAGCTCTCCGGCAACAAGGCCGAGAAGGAGGGTCTCTCTGAGTCTCAGACCACAGGCTCCAACACAACCTCAAGCAACTACACCAGCCAGCTTGATCCAAAGTACAACTCAGGCTCGACCACCACAGGCACAAACGTGACCGGCACAGGCCTCACAGGAAGCGAACACCACCACGGACACCACCATGCAGGCCAGGGCCAGCACATCACAGGCTCTGCTCCAGGCAACCCTCCTTCAGGCCTCGCTGCCACAGGCACTTCCGCCATCCCAGGTCAGAGCACCGGCCCAGTGATCCCAGACCGCAGTGCTTCTTCTGGACAGACCCTCGGCGGCCAGACTGGCCAGGGACAGTTCGTTGGAGGTCAGACTGCGCCAGGCCAGTCTACTGTTGGTGGACAGACTGCTAGCCATCTGTCAGGTCAGCACACTCACCACACACACGGTGGCCACCACGGACATGACCACTACACTGGCGCAGGCCAGTTTGCG
>BMK_Unigene_071564
TGGTCCTTCTACCCCTGGCACATCCTCTGACTGGCAAGCAACTGTGGAGAGAGATATAGCCTACTTGAAAAGGAAACAGAATAAACAATCGAAGACAATCAACAAACTGTTCAAATACCTCTTCAAGATCTCGAAGAGCTGCAGAAGGGATGACGCTGCTAGGTCACCATCTCCATCACCTCCATATCCAGAGTCTGATTAGGAACTAATCTTCCATGTCACCACATTTTGTGTCTAAATTGGTGTATTATTGGTGGTG
>BMK_Unigene_071565
GATTAATATGTCAAAAGTCAGAACACGTGTATTATTCAACAACAACAAAAATAAGAAGAAGAATAGTAATAATATCAACTGACCTTAAGGTAGACTTGGTAAATGATTTCATTGTATGTCTCATTTGCGTTGCCATTCTCGTCTTCAAATGGAACGAACTCATAATATTCCATGGGATATGGCAACTGCTTGATTGCGGCTTCAAAAACATCTATTGAATATCCACTAACAATAGGTTTGTTTGTTTGGGAATCATGCGTTACATTCATAAATTCAGGGAATCCTTTATTTCTCATCACACCAATCTTCAGTTTCTTCCCCAAAGGAATACCCCAACCTTTTGGCACTGTCGTTGATTCACCAGGCCATATAATTGG
>BMK_Unigene_071566
CAAACATCTTCATGAGCTGTACTAATTAACATGGTATCAAGAAACATTAACGATCGTACCAACAGAAAAGAGGTATATGGACATGATTTTCTTTTTTATTCCATTCATTTATCAAATGCCATTCTTACATTGAAGAATACAAAAATATAGGACTCTGACCTTTCGGAAGAGTACAGTTGAGTGTCCCATATATTCATATATATGGTCTGATATGCCATGAGGTTCAGTAGGCAATTTTTAGTCACGACTATGAATTTACTATCAAGAGAGAAGGAAAAAAAAAAAAAGGTTACCCATAAGCTTCTTCTGTGAAAAACCCGGTCGCCAAAATTTTGGTATAATTTTTGCCTTTAAACCAGGATAGTCACACCAAAAGCTTATCCAGACTGTAGGCATTATCAGTATCAGAGTGGTATTTTTCCATTGATAAGCTATTTATCTCAAACTACATCAGGATAATTAGTTCAATATTTGGTAGGAAAAAGGTCTACCTTCTGAAGATCGGCTTGGACTTTTCTCAAGATCTCAAAATCTGTAGGGTCATGAAGCTCGGCTGGAGTTCTCAGGAATCCCTTCAAAATTGTGTCTGCTACTTCATCCTTATCAGCCTTGATAAATTCCCATAAAGTCCTCATGACTTCCTCTATGATTTGTACCAGCATTCCACTTGTAATGGCATTGTTTCCTCCTATTGTTTCCTTCTTTTTCTCCTTGAAACAATCCTCTTTGATCGCTGGAACTTGAAGAAGTTTTCTGAAGACGCATCGATTTTGGACGTAGTTTTGGACCCTTGGCCCCCGAAGGAAGGGCTCGTCCTCCAAGAATCTCTGCACCAGCACCTGCAACTGCTGAAACTCTCCAGCCACTTGATTGTACTGACGGCGTTCGCATTCTGGTAACTCAAGTGCCTTTTGGTGTTGCCAGTGTAGGAATTCCCAAGAGAGGCATGCCTGGCCCACGTACACCATTTCCAAATCGCTCTGAACTTCTCTGACGAACATGACTGATGGGTCGACGTCAAGCTTCCGGCTCCGGCGTAGCTGGAAGGAGGTTTTCCCGATCGCCGTGGAGCGGAGAGGAGGTCCCTTGAGCTGTAGGAAGCCTGCCAAGGCCAAGTATGAATGTTTCAAACAAGTCACGACCACCTCAATCATCAGGCATGCCCCGCCATCCATCTATTGCATGCATCTTCTGATAATTCAAGATGTCTAGTTTCCTCATCCTTTCTGTGTAGCTTTTGTGGAACTTGTGCAGCTCGTCCAGCGGATCTTCCTGCACCAACTTCTCTTTGATATTCCATGGTATAAGATCATCAATGGCCTCCGAGCTTTCCGATTCTTCATAGATGGTTGGGAGTCCAATTGCTTGCACTTTCTTCAGTTCCGTTCTCAGCTGCTGTATCAGATCCTCATGTTCCCAGAGCGACTCCAATCCGTCCGAGTCGTCATAGCCTGAAATCGATGGATTCTGCAAGTGGGGCTCTTCAGTTTCCCGCGACTCATCGACTGTTCCATGGAACTCGTCCCATTCGCATTCAGGTTTGCCATGTTCTTCTCTCGCTGATTCTGAAGAGGAGTTGTTAGCACCAGAGAGAAATGAGTTCTGGTAATACCATGGTTCAGACTTGTCCATTTCTTCGTCGTCAAAGCTATCCAGGTCAAGCTCGAAGAAGCCTTTCTCAAACATGAAGTCGTCGGATGGGTTTTCATCGTCTTTCATTTGATATGCAACCGAAGACCCATCACTGAGATCTGTTAAGTCATCATCTTTCTTCTGATATGCAACCGAGGGCCAATCACTGAAATCTGTTAATTCAGTATCTGAGGCGTAAAATTTGTAATCATCATCAACAGAAGGAAACCCCTCACTGCCATCAATAGATTCCGCATCCGAACTCTGCTGTTGGCTTGCAGCTTCTTCGGGTAATTTAACATCTTCCTCGGTAGAATCTGCCCTCTGATCACCATCAAAATCCATCAGAGTTGCTGCTCCCCTGCAACCAACAACAACCGATTCATATCCGAACCCGCAGAAATTATTCACCGGCAGAAGCTCATAGCCTTTTAAACTCGTGATTTGATATTCATCCATGGAAGACCCACCACATGATTTAATCGATTTGGTGTGTAAATCTGAACGACTCTCCTTTTCTGTCAGAAACTCAGCATCTCCCTGCATCACTCTCTTACCCACCGGCTCAATTTCCAGATCGACGGAGGCAGCTTCTGCTGTTAGAGAATCCAACAACCGATGAAAATCCATTCGCGACGACCGGGCCAAATCTTTTGATTCACCAAGTACCGGTATCTCCTCGCCGTGAGCACCACCAAAACAAGTGCCTTTCAGATTGACGTATGATTCTTCGATGCTGAAACTCACAGCAGCTTCTGGCTCTCGGACGAATCCAGTAACATCTCCCTCGACCAGGAAGCTGTACTTACGGATGTTCATCTTCATCTCCGGAGGGCTTTCCTCGCGGTGGTCGTCGGACATATCAAAGGTCTTTCTGTTTGTGATCATCATGTCTTCGGGGCTCATGGACTGAAACTTGAAACTAAAGCCAGACGACACTTGTTTCTCCTGCACCAACAAATCATTCTCTGACTCTGACTTTTCAAAAGCAACAACCTCACTCGAGGAATCGAAACATCCCGAATCTTTGTCCGCCAAGACATCCTCGTCTTCCTTCTGACAAATAACAGGGCAGTTCGAATCATTTTCCACCTGAACTCTGAAGACGTAATTGGATATGATTTTGAACAGACGGAAGGTATAATTGCATAAAAAATAGAAGCAAGCACTGACAAACAAAACCAAATTTCTGTAAAGTAGCCGACGACTAACAGGTTCTCCGTTCAGTAAATCAAGATGAATATCAAACACGAACATCTTTCGTCTACCCATCAAGTTATTCTATCCGCTTATGATCCCACCTGAATCGTCACTTCGTCGTCGTCGTCTTCTTTTTAATTTTCTTTCTTTCCTTTTCTTCGATTTTTCATTTCTTTATCTTGGTGTGGCGGAGAAGTGGACTCTCTACCTATCTAGGAGTCGGTCGGTTGTGAAAAGAATCTTGAGTTTTTGTGATGGAACCCAGTTTTCATGGGAAATTGAAATCCGACCTAATTAGGG
>BMK_Unigene_071567
TGTTTCTTTGCTAGAATTCCAAATTTCAATCACCTCAAAAGTCATTTTTATTCTTTATAATTCCCAAATTCGAACCTCCTTAGCATTTATAGATGCTCCATCCTAGAGGTGTATTCAGGATTTCCACCCTAGGGGACAACTTTGGTAGAGTTACAAATTCTCAAGACATGAGTTCTTCAAAAGAAAGGCCCTAAATCCAATATTTTACCCTCTTGGGATTTTTTAAAGGACATTAAGGGCCCTTGATCCCTA
>BMK_Unigene_071568
TCTAATACCTTTCTTCCTTGAGTCACTCGTAGCTTTGGGTAGTTTTTCAGCACCGATCTAACCTGCTCAGCTAGTGCAGTCCATCTCTTTTCATCGACACACCGAAAATGCACAGATACACAGAATTTGTTGTTTTCCACCTTTGCTCCAGGGGTGGATTCAGTTTTCTCCAATAATGCTTTATAGACCTCATCTATCATGGGTAGATACTCGCTTGCTGGTTGAAAGAGAACAGCCTTTTTACCTCTCTTGTATGTTGGCCCTTTTGCTGGGCCTTTGATGTCCATTCCATGACTA
>BMK_Unigene_071569
TAAAGCACTGATTAAAAAAATGAAAAGAAAAGAAATGGAAGTTTCAGCTCCTATTTCATATCACTTGAGAATCAGCATTTCTCCCCGGTAGGAGAGAACTCAGCCTAAAGGTGATGTGCCACATCCATATACATTTTTGTCATCATTGTCCTTCTCGTTCTCGTTATCACGGCAGGCATTGCATCTAATGATAGGATCATGGAAATTCTTCTTCTTCTTCAAGTTCATAATTGGCTTCTTCCATACGATTTTGCCCAAAAAAAGGGCTTTCATCTTCTTCCACTAGTTCCATCATTGAAAGGAAACTTTCATCCCTTCAGACAAGGATTCGGATCAAAATTTCCATTTATCAGGCCAAAGTTCTTTTCACATTACATTGTTGAAAGAATTGGTTTACCCATAGTTGGCTCAAAAACAAATGCCATGCATCCATCATAACATCACTTCACATATTTTCATGATATTCATGGTTAACAGAAAATGAAACAAAGCATCTCTAAGAAGCAGCTATCCCCATAGCCCATGGACCTCCTGAACCAAACCACCTTGTACAATGTCAAGAGCTTTTCACTGTTTCAGTGGGAGCCCATTGATGGATTATTTTGGAACAAGATTTTTGTAAACCCCATAGTCAATGGCCATTTGACACACTTTTCCTCTCACGATGTGAGTGCTGTGAAAAATGTTGGTGCTGACTGTCTTCTCAATCTATTTAGGTGCTATGAGAATTTTCTGAGTTACGATCATTTTTCTAGTAATCCCATATTGTATGTTACTGTTATTTTTTCCTAAATCTTCCATCTTGCTTTCATTTCAAATGTTTTCACCATGTTATTCTTTCTTTCAATATAATTGTAACCAATTTAACCTTTTTCCTATTTAAAATCTGTTATGGTCCTAAATAGGTATAAGGCTCATTTCATGCATTCCATCAGTCCTGGGGGTTTTGGCGTATTGGTTGGGTTCGCATTTGGTATCAGAGCCGGCCTCCACGCATCAAGTTCGACGGAAAGGGCTACTTAGAGTAGAGTGAGCCGTCTCAGAAAAATAGAGAAAAAGGCTACCTATCGCCTGAGTGAGAGCCGCCGCATAAAGGGCTACCTGGAGTGTGAGCCGTCCCAAAAGAGGAAAAGGGCTACCTGTAGCTACAATGAGAACCGTTGAGGACATCAGCTGCGGAAGCATGGTAGTATGTTACAGTCCTAAATAGTTATAAGACTTGA
>BMK_Unigene_071570
CAAAAAAGAAAAAAGAAGAAGAAATAATGCATACCTAGACTAGTAGAGCAGGCAGGAGAAGCAGCAGCACAGCTCAGAGAACCATCTCTCCCTGTGTCTCTCCAAACTGATGAAACTCTTTTTTCTATTTTGGCTGTTATACTTCTCTCTCTCCCGACTCTGCCTCTCTTGTTTCTTCTTTCTTCAAACTAATGAGACCTTTTTTTCGTTTTTGACGGTTATACTCCTCTCTATCTCTCCCCACTCCCTCTATTTACAGTAATTTTACAAAACACCCTCTTTATTTTATTTTTTTCTTTATT
>BMK_Unigene_071571
GGAATCTGAAAAGGGTTATATTACATCAATTTGTAAAAATGATCAAAACCCAGATTTCATTATAGATTTAGCATTTAGGGCATATTTGTGAAACACATTTTTTTGACAAGGAAAAGAAAAGCAGTCTGCTTTTCTGCGGACTTCCTCTTCCTTCATTTCGTGGGGGTAGTTCCACTTTCCAGTGAGAAAAAAGGGGTATTTTGCCTTATTTTGTACAATTCATGGAAAAGAAATTTCTAGAAATGGCAGTGTGTTCCGCAGAAAAGCAGACTTCTATTTCCTCGGATGGTGCACAAATATTCCTATTTAAGGTTTTGCTTTCTTACTTGGTGGTGAGAATATATATCAAACGACTTTCAATTATTACTGAAAACAAGGGTATCATTTCTCCACATTCTTCACCTCAAACTCCACAACAAAATGGAGTAGTTGAGAGAAAAAGAAAAAAAAAAA
>BMK_Unigene_071572
TTGGTTTGGTTTGGTTTGGTTTTAGTGAGTCTAACAGGCAGGTAAAAGAACTATTTATAATTATATTCTAATTATTAATATGTGGAAATGAGGTTTATCATTACCATCATCTTATTCATTATAAAATTTATTAGGAAATGGTTCTTCCTCCTCTCAAGTCTCAACACAATGGCGAGAAGCAAAAACAGACTCGGCAAAATCGCATTTGGCTGAGTACCATGAACCAGTTATGCCCAGGAGAACATGACTTAGACAAGCTGGTTTAACCATGGGGGTTATCAAAAGCAGTTTTGCGGGAGAGTAATGGGTCATGCATCCAAAATGATACCTAAACAATTCAGTATTGGCTCGATGAAAGATAGGCCCATAGGCCACACACCATATGATAGATACATGCAAATAATTTGGTCAGTTGAGCAAAAGCTTACATGGTCATATTCCCATCGAGCAG
>BMK_Unigene_071573
TCTTGAATTAGACCCAAAATCTGGCCTTATAAAGGCCCAAAATCTGACTTTAATTAGTCCCATTATATTTGTCGTTAATGAGTTGAAATTATGGCCAATTTCAGCTTCGAATTATAATTAGTGTAACGAATTAGGCGCTTGAATATCTAATTAATCAAAGGACTGCAGTTAGACCTAATAACCAAATCAATAAGTTGTTATCTTTGGAAATGCAATAAATCCTATGTCATTAAATAAATTTTTACACTTCTTTAACATAAGCATGAAATGAAAATTTTAAAAATAAACATTAAGAAAGAAACAGGATAGGGATAGTATATTTGTGTGTTATGATCTATGAGAATAGGTGGGGTGAGTGGCAATTAATTAGTGGATGAGTAAATTTATTTTGTCAAAGTTATTCTTAGATCGCGTTAA
>BMK_Unigene_071574
CTTTTTTTTTTTTTTTTGCATGGTAACTTGAATTAATCAAAAGCTTAGCAATACAAAAGGGATGTACTGAAAAGCAAAGGCTGTATGGGATTTTAGAAATTGTCATCTTTTTGCGTTGGAATTTGGAACATTGAATTTGGGAAAGTGCACAGGCCTGCATGGGAAAGTGCGCAGCCATAACTTGAACTTTATTTTTGTCAGTTGCGAAGAAAAAAGGGACAGAATAAGCAGTGAAAAGTACTGTTAGAAGGCTCAAAAATCAGCGCAGTGGATTAGCATTTTTACCCCATGGCTCATCAGTGCTGAAA
>BMK_Unigene_071575
AAACCTCCTTTCATTCACATTTTTCTGAAATTATTCAGTGGGTACTGGACGCTTATTTGACAACACTTGATTACCAAAAAACAGAGGAGCATATAAATCTGATGACATGCTTCATGAATTAAATCAAATCAGCAGTTTCATCATCATCAACAACAAACAACAACAATAGATGCTTTGATGAAATGCAGAGATTCGAAATCGAGAGATCGAGATAGAGAATGATTCGAAAAAACCCCTAACCTGAATTGTGGAGGCGTGGGTG
>BMK_Unigene_071576
AGATCATAATGTAAACCCACATTAGCAAATAATATCATGGATGTGGGAGGATCATAAAAGTCCACACTAAAAACACTTCACCCAAGGTCCCACCGAAGTGGGAAGATTTTATGGTGCTAAAGATTTTCTTCATTCCTCAAAAAGGGAAACAAGTTACTTATCCACAACTCGTAACACAGCCAATGACAACGTTGTCAAATCTAGCTCCATTCTGGACATGGGAGCTGCTCACAAATAAAATGGAAGTTTTCCAATAAAAAAAAATGTAATGTTCTACTTCCTAGACACACCTGGATTGATTCAATGTTCCCAATCGCATCTCTTGCTTGCAATTTTTGGCAGCTTTGGATAAAAACCAACTCTCTTAGGAAGGTGGCCGCATGACACCTGTGAATTCAATTGCTCTTCATGTATGTTAATACTTGTCAGCCTGTTCATTCCATTGAAGAATTAGGAAAGAACTTCTGGGCATCAAAAGGCTGACTCCTGGAATTGGACTCATGGAAGTCATAACCAATCCCCCTGTTCATGGGAGCAAATGCTTTCTCTCTCATTCTTTTCTCTCTATCATATTCAAACTTATCCCGGATTTGGCCAACCTTATCCAGAGAATCGCTCTGCCTGTTCCCCCCAAAGCCTTGGCCCTTGCTTTGCTCAGTGTGGGATCGCCTTCTGTATGGGGAAAAATCCAGATCATCATCTTCAGCAGATTCATAATTGGCATGATCTTGAGCAATTTTCTTGGAATAGCCTTCATCCCAGTATAGTCTTTCCCAGTTTTCCCTAAGCTCTCGATATAGTTCCATATATCTTTTGCACCAAGGCTCGTGCTCAGATTCTTTGAGAACGAGACGGGTCCGACGCATGAATTGCTCTCTCATCTGCTTACGACGCTTGTTTGGGATGTTGTCCCGTGGGATTACAAAGCGCTCCCTGGGAGGAACATTCTCCCCTATCTCGTGCATCTCTCCATCAATGATCCACCACTCAGATTTCTCATCGCCCTTGTTCTTCATGGAGGGAGGAGGCAGCCTTGCCCTGGATCTAGCCCACCGAAGCTGCTGACATAGTAGGGAAATGCAAGGCTGCTTCTGATTCCTTACGACCGACAGCATGTCAATGTACAACTTATGATGTGAAGGAGAGAGTAAGAGACGTCCTCAAGCTATGTGTGATCTGTAGAGGGCTTCACTTTCGCGAATGAGTTGATTGTTCACTATCAAAAGAGGGAAAAAAAGGAAGGAAGAAAGAAGAAAGAACTGAAATCATGGGCACCGGAGTTGTAGCTGCGCTGCCGATGCTGAAATCATCACCGCCCCGCTGTCGAAATCGCCGCCGGGTAGGTCTTCTCCTCTTCCCCTTTCCCTCGTACCCTCTGCCTTTTTTAGGGTGAGGTGAAAGTGAAATGCAAA
>BMK_Unigene_071577
AAATAAAAATTAAAAAAAAATAAACACAAGAAGAAAAAAAACCCATATCTACAGTCAAACACCTCAATCAAATGCTTGTTCCTTAATCATCTATTAAATTCTTAAGAGGTTTAATTAGCCATTAAATACCCTTTTAAAAGTAGAAATGCTAACAAAAACAAAAGAAAGATAGAAAGAAAGAATAATTTAAAGATTATTAATATTAAACTCTTGGTTGTTGCTATTCTTGCTCAACCAAATAGCTTTAACAGTAAAATCTCAAATCATAAGATTCACCTAACCTATAAATGGGATTCGTCACATAGATACGAAATGTTTTCCTTATGATTCAGTATGAAACATAGGATTCGAGATATGAATTATTGGATTATAACAACAATGAGCAACACACACATAAAGCAAGGTAGCGTGCAGTGCAGCATCAATTATGAACCGTGTCCCTATGTGCAAAAGAAGGAAGAGTGGGCATGGAACATTCCAACCCAACCCAAGTACAACCATCGCACAATCAAATTAGGTTTTCATATACCAATGCCTTAAAAAATATAAACATGAAGCAGGGTGTTTCAGTTGCCTAAATTATTGAGTGATGAGTGATCATTAATGCGTGGAGCATAAGCATCACAAGAACACCCTTTTTAATTAATAAATAATTACATAAAATGTAGCATGTATTAATATAAATAGAAAGTGCAACTGCAACTGCAATTTGGCTGTTTTAGTCCTTTTACAGAGTTAACTGGGGTAGACTTAGCTAACCTTAGTTAAAACATTCATAAATTAGGAGGGAAAAGAAAGAAAGAAAGAAAG
>BMK_Unigene_071578
TATGCAACTGTGTGGAATCTACAAGCAAGTGAAGTGGAGCTTAAATCAGAATTATCCTAGCATTTCATTTCAATAACCGATGCACCGAAAGCTTTAGCAGAGAAAAAAAATTGACGCACTGAAAGACTTGGGAATAGTATCACACAGAGAATTGCAAGGGGAAAAGAAAAGACAAAATAATGATACTCAACTAGTTCAAATGAGTATTACAATGAATTGCAAGAGATGATAATGAAAATTTAAAGATACGGGCATTTGCAGTTTGCCACTAAATCACAATTGTCTCTATGTCAAAAGAGTGCACCTATTCACATCCCTTCAAACCCTGCTGTTAAGAA
>BMK_Unigene_071579
ATTACCCACGCCAAGAAATATGGTAAGTCTTCACTCCTCACTTAGTCACTGTGGTTGGTGTGCTAAGGAGTAAAATGTTGAATAAGTATATATACAGTAATCACCTATTACAACAGAAAAAATCATTAATAGACACAACTAGGATGAACTCACTCATTATATCGTTACTGTCGGATTGAAACACCCCATCTTTCATCTTCACTGTTGATGATATTTGGGGCCTTCAATTTGATGCTTTAGATGATCAGCTTTGCATATTCTAGCTAGGAGTACTTTTTAGTTTCGATATGACTGTGAATTGGATTTTGCAGGTTTTGAGCATCCTCTTGTTGCG
>BMK_Unigene_071580
AGCCGTCTTCTCTTCATCGGTTGCAGAGGAGGCAATGTTTCGAGCTTCCTGTCAAATGCTCAGCTGCAACCACAACAACAAGAAAAACAGGAAGAAGAAGAAGAAGATTTCCCGTACAATTCTCAAGAATCAGAAGCAGAAAAGACATAAAGGTGAGATCTTTACCCCACCCCAAATCCCAGTTCTTCAAGAAGAAGAAGAAGAAGAA
>BMK_Unigene_071581
AAGAAAAAAGAAGAAGAAGAAGAATTGCAATAACGAATAAAATGCAATTAGAAAGACGTTACCAGGTTCAAATATCTATACATTAGCAGCAATGAAATAGGCCATCTTGAGATCAAAAGAAGAAGAAGAAAAACAACTTTACGAAATAGGCCATCTTGAGATCCTCTTGTAAAACCGTCTTCGAGACGTCGAGGATCTCATAATACCTGGTGTTCATCCCACTCCCCGTCCCAGACATCATCTCCGCTTAAAAGGAAACCCTAACAGTAGTCGATCGGAAAACCCTAAAACAGTAGTCGAGGCCTTTTTCCTAAGATGAGCCTCTTTCTCCGAGTCTCCTCTTAAAATCTCCTTTCAGCCTTTCCTCGTTTGTAGGGCTTTAGAAAGAAACCTTCCGTCGTAACTTTTCCTTTCATAAAAGCTTCATTTTAAGAAGCCACGTGAATTTCAAAATGAGATCCTAGA
>BMK_Unigene_071582
GCCTAGTGATTTTTACAACATTGCACACAAGTTGCCCACCTGATAAATATAGCAACTTTTTGTAGGGCATCTTCACAGTCAGTGGCGCAGCCATGAATTTTTTGTAAGGGGGCAAGTAGTGGTCTACCATAATACTTTATATCTATTGATTTGTTAATAATTATTTAGAAGCCGTATTTTTTGAAAAAAAATCAACAATATTCAAAGAAAAATCCTAAACTTGAATATACCCCAATCACTTTACATGACATTGTAAAGAAATAAGCCAATAGGTCAGCTCAACCTAATGGGTCA
>BMK_Unigene_071583
ATCAGGCTGGCAGCTTGTATTCGTTGACCGAGAGAATGATGTTCTTCTCCTCGGTGATGACCCATGGCAGGAGTTTTTAAACAGCGTTTGGTGTATCAAAATACTATCACCCCAAGAAATGCACCAGATGGGCAAACATGACTCCGAGCTTCTGAATTCAATCCCAATCCAAAGGCTTTCTAACAACAGTTGCGATGACTATGTGAGCCGACACGGATCAAGAAATTTGATTACCGGGATTGCATCTGAGGGTCTGTAGACTACTGAAAGTAGAAATTTGACATTACCTATATATTCAACCTCTTCTGTAATGTTAACTTCCCACCATAATAAAGGTGGAAATTGAGCAAGTCTCATGCTTAGCTGATACTGTATTATATGAGATCACGACATTTTTTTACACTACAGGTACCAAGTTTTAAGGACAATATGAAGATAGTTATATATTTTTGTCACTGTAAAGAGTTTAGACCTGAGGACCTAGGGCGCTGAAGTTGTTTGCTTTGAACACGGTTATCTGAAGGTTGTTAAAGCTCTGCTCTTCTTTATTATCTGTCTTCTGGAGATCTCTCTTGTAGCAGGAGCTGCAGTGTTTTCAATCTGGTACAAGCAGTGGGTTTCTCTTTGTTTTAATCCTCAACCCGACTTTACTTTTGGTCTTCGGGTCTCCCCTCTTATTTGTGTCTGCGTCCAACTTCTTCTTTATGTTATTTTGCAGAGACCTCGACTTACAGTCAAGAACTTATGCTCTCTTGATTCCTGAATCATTTGGCATCTCTTCCATTTTTACTGAAAGCCATTTTTCATCATGAAACTGTTTATGGTAAACTCAGTGATTTCATTGAATATCCCCATGAAAACACATTATAAATCAAAATGTTGGATCCA
>BMK_Unigene_071584
GAAACTGGGAAATACTCAATATGGTCTGTATACTTTCTTCCTTGTTTTTTCTACTGATGCAACTTGTCACTTGTTGTAATGCATAATCCATTGGATTCAGTGTTCTGGAGGTTCAGTAGGGTGGTGGTTGTTGTTGGTTTAAGACAGCACACATTTAAGAAGGTTTCCACTTTTTTCGCAATAACCAACCGTGGTTTGTGTATGAATCTCTCTCATGCACAAATACCAATGATATATCCTAAGATTGAGAGGATTTGTTCATTCCACCTTTTCATGCAGTATAACCAGTAATTCTAACACACAGTATGTTAAGATTTACAGGAAGACATAGGTGGGTTGAGTAT
>BMK_Unigene_071585
TTTTTATTTTTTATTTTTTTTTATGTTAGTGGCTACACACATCTAATGAAGTTTTAAACTTGCATCAATAAAAAATAATAGGTGACAAACAAATCAACAAATAGCCTCTGGGGAAATTTTCCAAATTATAAATTAAACGAGAACACACAGTTCTGTCCTTTTTCCAAAAAGAAACCTCCTTGTGTCCCTACACAGTACACTTCCATAAGATGATGATAATTTATGCAAATTTTGCCCTTGAGAAGTCCATCTCAGGATGCTCAGCCATGAACTTCTTAAGCATCTCTTGCTTTTGCATCTCATCACTGGTTGGAAGACCCATGGACTTTTGCCGCTGGTCATACATCATTTTTTCGACTGTCTGCCGAGTTTCAGGGTCCAAGTCG
>BMK_Unigene_071586
GCGGGGCATGGAAAGATTTTAATGTTGATTAAGTTGGGTCAAAACTCAAAACCACTAGAACATGACATTAACCATCTACATAGAGACCGCAAGTTGAGGTTTCTAAGACAGCGTAGATTTTTGTGGTTCCATCTAACAGTAAATTTTAATAAAAATAACGTCAAACTGCAAAATAGAAAATACAAGATTAATACTGGATGATTCACTTATGCCCAGACAGTGAATGAATACACTCATTCAGTACCACAACATTTGGAGGGAATTGAACATATCACAAAATCCCACTTTCTACAAAGTCAAATGATAGCCTAAGTCATAATTGGGCACACCATGGTTTCGGGTTGACGAGATGTCCAATCAGTGTTCAAAATAGGTGCAGCTACCGTTTTAAAGTGAAATCACATCAATCTAAAGTTGCATAGAAGGTTTCATAAAGAGAGCTTACTCATAGAGGAACTTGAGCTTGT
>BMK_Unigene_071587
CTCATCTCTCGCCTCCGATCTCTACCCATCGCCTCGAAATCGACCTCGATCTCGACGACCCATTTTAGGAAACTCAGCTCTGAGTCTCTGGGCATCGTCGAATTGGACGATGATGCGCCACCCATCATCGAGGCGGCCCCGAGAGCGATGGGACCGCAGTCGAGGCGGACAGGGGCGGTCGCCGTCAAATGCGGGATGACCGCCCTCTGGGACAAATGG
>BMK_Unigene_071588
GTCATCCTTTGGGTGCAACAGGTATTTAAATAATGTTTTTTGTTCTACATCTATAAAGTCATCTTTAAAATAAATCAAATAGTTTGGGTAATAATGATTTGTATGTGTGATATGTTCCACCTTTGTTGTGTGGGCATCTTAGTCTTAGCATAGAATGATGAAATATAAATGTAAGATAAGTAACCATTCAAAACAAAAGATGAAATATAAATGTAAGATGCTAAACCTAGCTTTCATTGGTATAGTATATAAGAAGCTGATCTAGGATAAAAGGAAGGAGGAGATACAAATTGGATATGGCAAGTATTGCCGTTTACGTACGTATTAGGCCTGTTATGCTCTGATATGTATCTTAGTGTGTGTTCATCTTTATAATGGACAGCTGGAAGTCCCTTTGAACCCCCAAATATCTACTTTTCACCACTACCTTTTTTCCACTCACAAGGTTAGGCTGTAGGAGGGTATCGATACGCAACCTATAACCCTTTAAGATGAAGGGGGGAAAAACCAAAACTTGAGTGAATTTCATGTCTTATTCATTTGTTCTAGGTAGGAATGGTCTCAACTCTCAAGATCTTTCATGATGCATGTTTTTAGCATAGGTTTGCTCATATATATTATTTGTGCCACTTGCAAGGGTTTTTCTTTTTTGTTTTCTGTC
>BMK_Unigene_071589
GGCACTAATGTTTCTGAAGACACTCTGACAATATTAAATATCCATGATTAAGTGAAACATATAAAAGCAGCCAGACTTCAAACAAAATACCCCAGAAGCAGCTTTTTATGAAGTACAGACAGAAGTTAATCACTATTTTATGTTCTTAGTGATTAACACTAGATTCCATGTGCATGCACAAGCATATAAAGTATAAACACATGCATTCAGGGGATAAGACCCAGAGCCAACAAAATGAATTCCATGACACCGCTTTTCTCAGGTTAAAACTCCTGTTACAGACACAGGCGAGATCTGCATCATTCATTCTTGGGTCCAACCATGAATAAGTCACAGAAGATTTTAGGTGATTGGTTAATCCGGGAATTCAGGCCATTTAACTGTTAGTGTACAAATGGGTAGCAGAGACACAAATGATAATAGTTCTTGTTCAAAGAGTGACAGAACATTTGATTGGCCAGTTAGGAGGGTCCAACCAAGGCACCAGTTGGTCACATCCGCCCAAATGTGGAGCTCCATGAGATAGACCACTCAGATCTGACATTTCCTTTGCACAAGGTGGAGGCAAGAAGCTTTGAGAGAGAAAGAGAGTACAATTGAGTTACTGAAGAATGGTTT
>BMK_Unigene_071590
TGAAAGGGCTGTAAGTTGCTTTTGACATTACCACATATTTTCTTCTTTGGACATGGAGTTACTTTGGGTTTTTTTGCAACTCCGTGTGAATAATGTTAGATTACCATACCGTCTTTTGGGTGCCTCGATTGTGTCACTTGACAACTTATCACCATAATTTTTTAATGGTACTTATTGTTTAGGGTGCAGGTATGTGTTTTTAAGTCAATTTAAAGTTTTGAATGAGGATGCTTGTTGTATTCTAGTCTATGCCTCTTTTTTTTTGGCTCACTTAGCCTAGTGGCCAAAGGGAGTACTACCTAATCCTACCCACCCAGGGATCAATTCCTGGGCGGTATGGTGAGAGCAGGAGTCCTATTCAGAGACATCCCTATTTTCTCTGCAGTTAATGCCATTTGCTTGCACAAAATATCCATAAAGGAGAACCCTCTCAAGAAACTGATGGTTTTTATTCAGAAACAAAAATCGCAAAAGAGATACAAGTCAAAAAAGGATTAAAAAAAAAAGAGCCAGAATACAAAACCAACAACCTCAACTTTTGGGGCCAAATCTTTTTATTTGTAAAGGATACATGCCTCCATTTATCCAAGAATGCTTCTTTTGTTCTTTTTTTGTTATTTTTTATCTTATCCGTTAGTCTTTATTATTGTTTAAGTTGTAAAGTTTCCATCGCTGATCCATATCAACTAGTTTTACTGCATCTCTTTCTTTCATGAAAGCCTAAAACATGGGTTGTAAAACCTTAAACAAAACAACGTTAAGCAAATGCTTCTGCCACATCTTTGAGAAATGTAAGGGAAGAAATAAAAGAAATGATAATATCGAGCAAATGTTCCAAA
>BMK_Unigene_071591
ATATGTGGACAAATAGATCAAAACTATTATTTTATAACCATCAAACAACAAGGGGCCTGTATGACAATGAGGGATTTGATATGGCCCTTTATCTTAGTTACTTATAAAAACAACATTAGATTCTAACATTTTAATATTCTGATTTTTTTGGAGATTTTTTCTTTTTTCATTCACACTAAGAATCAATACATATCATTTTGGTTACCGGCGCCCATTGCAATCGATATTTTGATCCTTGGTCCTATAACTCCTAACCATCAAATCAATAACACAATGTTCAACAACAGGGACAATCTGTGAAAGGAAGCCCATCTACTTCACAACAGACAAATTTGACCAATGAGGAGAAAAAACCGATAGGCATGTAATTGACTACCATGATTTCTTATAATCATATTGATCAAACAATCCTAACAATGAAATCAATTAGCAAAGATGGTTTTGTATAACATAATACTAACTAATCCTCCCAATCCTATATAGAGTTCCA
>BMK_Unigene_071592
CGGGGACTACTTTCTCTTCCTTCTACTTTTCTTCTCACACAAACATATCAACCAAGAATAGATAATATATAAAGTACCCCAATTTGCTACTTTCCTTTCTCCCCCACCCAAGCTGGCGATCGATCAAAAGCCTATTTTCAAACCACTCAAAGACCCAAGTATTGAAGAATCATGGAAGCTGGAGATGTGGATGAGAAGAACATCTGGCCGCAATGGCTTCAGCCACTTCTGAAGACTAGTTTCTTCAGGCAATGTAAATCCCATGCTGATTCTCATAAGAGAGAATGCAATATGTATTGTTTGGA
>BMK_Unigene_071593
ATTCACAAGTTGTGCAATGTTCCTGCGGTGGAATGAAAGACCCTCCAACAGGATTAATTAAGTTAGCAAGTGATAACTACAAGACTTTGCATTTTAATTGAACCATCGCTTTCTCATTTTAATAACTACATCAGACATTCCATTGATTTCTCCACCCAAATTTCAAGGAAAGATTTTACATTAAACAGTTTCACAGGCAAGGCTATAAAATTTTTAATACAACTGACAGTTGTGATTTTATTCCTGTAAAAAAAATACGTTTCTTTAGTTTAAAGCATCAGGAAAAAAAATAAAGCATTAAATGATTATTCATATCAACTAGTGATGGACTAGTGAAGACCCAACCTGAAGCCCAAACCATCCAAGCGCAATTGGTTTACAACAAGCTTATTTACATATTTCTTTAAACTAAATCGCCCAAAGTTCCCTAATTAGTCAGAAGGTTGGTCAACTTTGATTTTGTTGCACTTGTTTCAGTCCAGCTACCCTTTTCTGGTAATTTTCCAATAAGAATAACAATGAAAGCTAATGAATGTTTTGGTTATGTTGCTCGTACAGATTATCTTCTCATTGGTGTTGTTCTCTCCAACACCACCTCCACCCCATCTCCCCACACCCTCA
>BMK_Unigene_071594
CTTAGAGTTGCTTTAGCCATTTTCAAGGTTTATGATTTTTTGGTATATGACATGGTCCAATACCTTGTATCTAAGTTTACTCGTAAAGCTAGTTGGGACTGAGAGAGTTATTTTGGTTCTTGAAAAAGAACTGTTTTTCGTCCATAAATAAACCGCTATGGGGGTTCAACTCCCACTTTACAGGTTTTCTCTAGTTACAAAGAACTTTTAATAATAAAATAAGAATCAAACCTGATCAACAAGATACGGGAACTTGGTTTTTTAACACACCATGCTGCTTAGGTCTCTCAATGGCCCCAACATTTACTTGATTGCTGTAAGGACCGGTCCCAAAACAATTGGCTGTCTGTTATATATGACTCTAGGCCTTTACCATTCAAAAAGGAAAAAGTAAAGATTTTAGTATTCATAAGACTCAAAATTTGTTCATAATAGAGCCTAGAAGATACTTTTGAAGCCACAATTTCCCAGCTCCTATAGAAAATTAGGTTTGAAAAACTGTTTGTAGCAGTTGTCCTCAATCTTAAGATTTTCTAATGTGCAACTCTCTGCACATTGGATAGAGGGAGTGTGTTTGTATCATAATGTTGTAGAACCTGGAACTTCAATGTCTTTATACACATTCCTATCATAAAATTTTTGCGCACTTAAGGCCTGGGTAAATTAATCTTGAACTTACGCATTTAATGTGACTTTCAGATATTTATCTGTTAGGAACAG
>BMK_Unigene_071595
AAATGGGAAGGCCCAAAGCCAAAACGCTCTCTCTCCTTAATGCCGATTCCATTTCCTTCTCAATCTCGGAACGGTTACAAAGAGCTACTTAGGGCGCGATTGTTTTTCCACAATAAAATTGAGTAATAAAGATGACTGGGACGAGTGGAATGAGACAGAAAATAAAAAATGGCTGTGAAGTTCTCTCTGCTTCTTCTTCTGCGGCTCTTCTTCTCTGCAATCTCTGTACAAACCAATGAAGACCCAACAA
>BMK_Unigene_071596
TCCCACTCGCATTCCTTGAGTCTACAAAAGATAGTCAAAAGATCAAGTTTATATTTGATGAATAAATCAGGAAAAAATACAATTAACATTACTGATAAGTACCATTAACATTGACAATAAAAGCATAATTATCACTGACATTAACATTAAGGGCCTGTGTACCTAATTCCTACTAAATTCCTAGGATATCCAAGGACGGGCTTTCATTTAAGGGAGTAAGACGAAGAATGGACCAAAGGTGGAAGATCCGAAACGGACCATCAAAATATTTCCTCTTCGAGAGAAAATGATTGTCCATCCTTTCCCGTACGAAGTTAATCTTAAGAATTTGATGGAATTCTGGCTAGACTATATCAGGGGGAGAGAATATTCCAATCTCCTTCCTGGAATACAATGAAATAAAAAACTATAGACTCTTTACTATTTTCCTTGAGTGGAACCAGGAAACTAATAAGTACAGTAGAGCAGCCACACAACCGTATAGTTATCATAAAAGACGAGTTTCTGTGTGTGTTGTCTATATATATATATATATAT
>BMK_Unigene_071597
AGCAAGTCTGGCAGATAGTCAGCGTGAGTGCTTATGCATTTGTCACTTTTAATTAAACATAATAATTTGATGTAATACATGCATGACTTTACTTTTGAATCATATTCTCTAACGTAGTTCTGGGATCTCACAACCAATGGGTATTGAAGAAATTGAAAGCCACCTGAAAAGATTGAAAGTCATCCTTCCACCATGATGTCCCCCCTTATGTCAGGCAAGAAGATTTTGGAGAGATTTGTGAGGGAGGTCCAAAATTCTAGAGTGACAGTGTACGACTTCTAGGTCCATATAGGTTCATCCTCACTCTTCTAGAAGAAAGAGATAGCCTAGAGTAGCGGAAGTGTTGGTAAGTGTGAATATTTCAAAAGGTTTCACTTGCACGTCATATATAGCTCTACTCGTATCAGGAAGGATTGGCTTCAGGCCAAGTGAGAACTTTTTCATTTAAATGCATTTTATGTCATTAAATCGCTCTACTCATATCAGGAAGGATTGGCATCAGGCCAAGTGAGAACTTTTTCATTTAAATGCATTTTATGTCATTAAATCGCTCTACTCATATCAGGAAGGATTGGCATCAGGCCAAGTGAGAACTTTTTCATTTAAATGCATTTTATGTCATTAAATCGCTCTACTCATATCAGGAAGGATTGGCA
>BMK_Unigene_071598
CACCTATTCCACTTGCTCCTCCTGGATAACAGGAAAAGGTAAATGACAATCATTCTGAGGACAAAAGGCGTCTATTGGGATTCATTTGGTTGCACAATTAGTTGCAAGTGGATTGATTATTTTGATAAACAGATGGGTGATCTGTATATTTGGGGCAGCATCAAAATCAGAAATCATAGGAAGGACAGCACTCTCTTTCCCACCTTGAATCGTTATTAGATTCTACGGCCAATATCAATAAGGGCGGAAAAATAGGAAACATAGTATTTTTGGGCCACCCTACAAAGTGGAACAGATAACTAGAATTTCTGATTTTGGCTCCAACTCCCAAAAGAAATTGAACTTTGGTGTAGATATAATGCACCCTAATCAGTATACTTAGATCACAGCAAGTGTTTCCAACTGTTCAAATTATCACTGGACAAAAACAAAATCAATGGTAAGTATCAAATGAGAAATTAATAGACATTACATGATAAGATTCACATTGCAAAATGAAATTCTAGAAAAAAATACAGGTACATTAAATCATTAATACGATTCTCTTAGCAATATTACATCCATCGGAGGCAGTGATTCAGATTTCAGAATACTTCTTTGGTACAATAGCTTAGACTCAAAAATGATATATTCTTTCAAAGCTTCATATGAT
>BMK_Unigene_071599
TTGACAGCCTACCCGCCAAGGCCTTTGCATCGGGTCTACCACTTACACGCCAGCCACGCCATTACACCTCGGTCAGGTCGTTTCATTTAGATTTAGTTCGGATCCGCCGCTACCCGACACGACACGGAGACTCGCAAGGACTTCACCCCGGAGCACGTTAGCAAAATCTTCTTACAGAACGCATCTTTCACACCACCTGCAAGTCTTATTCTAAAACCTAACCCTCCAAAAAAAACCCAATTCCTTCCTAAATTCAGCTCTCTTTCTGTCTCTCTCGATCCATGGCTTCTAATGGAAACTCTCCTAGAACAGGAGAGATGGAGAACAGCTTGGAGAAGATCAAGCGGCAGCTGACGACGGGATCCGGCAGGAATCTCTTGCAAGGGCCACTCCTCAAACGATCCGAAACGCTGAGGAAATGGAATGAGCGGTGGGTGATCTTAGATCCTACGACTGGAAAAATGGAATACAAGACCCGGAGAAATGAGACAGTAATCAAGGGAACCATCATATTTGATTCAAACAGCACCATCAGCATGTCTCCTGTAAATTTCCATGGATTACCGAAATACGATGGCTGCTGCTTTTATATTGGGACCCCACAGAAAAAGGAGTACTACCTTTGTGCAGAAACTCCGGGTGCTGCAAGAGCTTGGGTATCCACTTTACATGCAACACAACTGGTACTTACGGCTCATAAAGAGGCTGTGAATTCTTTAGGCGGGAATGGCTCCCCAAAATTAGGGACAGTTGCAACTGTAGTTGCTGCTGCCAACTCAACAGCAATGGAATCTGCGAAAGAAATTGAAGCAGCAATGCGTATATCCATGAGAGCAGCTTTGGGGATGTTGACAAATAGGACAACTGAAAGTGGTCAACTTGATGATCTGACCATCATGAAGGAGACACTTTGGGTGAAGGATGAAGAGTTACAACAGTTAGCCAGGGAACTCCGGGCTCGAGATTCAACAATAAAGGAGATAGCAGAGAAATTATCTGATACAGCCGAAGCTGCCGAGGCCGCAGCATCTGCAGCTCATGCCTTGGATGGAGAGCGAAGAGTTGCTTGTGCAGAAATTGAACGTTTAACCAAGGAATCAGAGAAGCAGCTGGAGTCATCCATGTTGAAGTTGCGATCATTTGAAGAACAACTGATGGTTCTAAGTAAAGAGAGAGATCAGCTGTTGAAGCAAAGAGATTCTGCCCTTCAAGAAGCACAACTCTGGCGTTCTGAACTTGCAAAAGCTAGAGAACGTGTTGTGATACTAGAAGGAGCTGTTGTGAGAGCAGAAGAGAGAGCCAGGGTTTCTGAGGCAGATGCTGAAGCTAAATTAAAGAATGCTGCTGAAAACGAGTTGGCTGCTGCCAAAGAGAAGGAAGAGCTTCTGACATATGCGAATATGTTGCAGACACAACTTCAAAGACAGCAGAGCAACGAAAAGAAAGTCGTCAAAGAGAAAGCCGAGTCATGCTCTGGTGCTGATAACGCCCTTGCAATGACAAAGCATGTGGACTTGTCAGAAGAAAATGTGGACAAAGCTTGTCTGAGCGTCTCGAGGTCTATTTCAGTTCCTGGAGATGGTATTGTCCAACTGGACGTCGACAGTGTCAATCTTCGATCTATTGGTGACAGTGAATGGAGCGACGTTCAAACAACAGATGCAAGGATTGCTGACGTTAGAGAGATTTCTCCCGAGGCAGAAGCAAGCAACATGGATATTCCTGTTGTGCCAGTAGATAACAACCATCGTAATGGGGGAAGCTCTCAACATTGAAATGCCTTCGAAGAGGACCCTCAAAAATCTATTTCAAATCAAAGGGCCAGTCTCACGCAAATCATCTAATTTATGTTGTATAAATAAGATGTTGTGAGGCCTCAATTTTTTTATTTCTGTATTCAACTGTTGTACTTTTGGGATGTTGTTTAAACTTTTTCCTTGACATGTATTTGGAGCTTTACTCTGTATGTAACTAGATCAAACGTTATTTTTGTGACCAAGATCTTTTCTGTCAAATTTGCGGAAGGAAAATGAACAAGGGTTTTGAGTATTTATATTGATATGTTTGAGATGGCCTACATTCCTG
>BMK_Unigene_071600
GTTGTCACTACAACAACACACAAGGTATGAATCTAACAGTTATGATGTTGGATAGTATTGTTACCAGAAGAACTGCATTCCATTTCTCTATATCTTACTGCTCCATATGTTTTGCAAGGCAGTTTAGAAAATAATGCTTATTTCCTGCTGTTTTTGAAAAGGAACCAAATCATAAAATCCTTGTCATCTGTTGGAAATCTATGGTTTCGTGGCACGATAATTAAAAATTTTCATTGTTGCTATCACTCAAGGAAATCATTTTCTCGTGTTATAGTGCTTATATTGGGTTCTGTTTTCATTTATCCATACAGGCGTCAATCTCTCTCAAAGAATTTTAAAAAGGGAAAAACAGGAAAAAGAAAACATATCCCAATGGTTCATACACAGTGTAACATATTCAAATCTTGCTCAATTATTTGGATCCTTGTTTGAATTGGCCGTCATATGTTGGAACTTGATTAATAACGAGCTTCGTGACATTATAGTCTCATTTGATACATGTCCTAGATTAGTTTTCGTTGTTATAAATCTCCTGCCTCTCCTATCCCCTTTATAAGCCATTAGTTAATAAGGAGGTACGAGGACATTTTCCTTAAATGGGTTTTCTTCTATTCAAGAAATAAATTTAATTGTATTCATATGATTGATTAAAAAACAATTTGTACTCTTTATAAGAAAAGCACAAACACTTCATTAAGGTTATCTTCAGAAATCGGCTTTTCTAGATTTACTAACCAAAATTGAGCTAATTTTAAAATTAATCACAAGTTATTCTTCTCTGTTTAATCCAGCTGGTGCAGTTATCTTTTCTTTCTTCTTTTTGTTTGGTCAGCTAGTGTAGTTATTTCTAGATTATAAATAATTGCGTTTAAAACCAACTTAGTACTATACTGTTCCATTATATGTATTGATTGTTTTATCAAGAGATTGTTTTGCAGTCCCTGCGAGGTCCCCGTGCT
>BMK_Unigene_071601
TGATTATTTGGTTTGCATTATATGGAGTTACTTGTGCTCAGCACGGGTTACTTGTGCTAGTTATATATTAGAGAAACGAGGTATTCTCACAGTTGCAAAACAAAGATGTACCCCAATTGAATGCCGATTCAGACCTTCAATGCTCGATTTTGACTTTTCCCATCAGTGTTGATTGTTCTTTTACTTAAAGTTCTAACCCTCACAAATTTATTCTCCTTAAGGAGAATTTTCTTATAGAGGAACCTGCATATTGCTTATGTACAATGGAACTCATAGGGTACTACTTAAATCCACGTCTATCAATCAGAGGAGAGGAGAGGAGGACAGATGGGAAGGTTTCCTTTTGGACGAGGGTGACCCAAAAAATCTGCTCCAGATAATGTAAGCCCTTGTTTTTAAAACCTTAAAGTTTAATGATGTCTTATAACCATAATTTATTTTGAGATTCAATTCAACAGTGGGAGGAGATTCATTGAGTGCAGAATTAGACCTGATGCTAGATGACTGAATGACAGTATTATCAAAGGGGTTGCACTAATTAAAATAGGCCCAAGTGGGCCTCATAGATGGTTGCAGAACCAGGATATCTTCCTTGGGGGTAGGGGTGTAAATGGATCAGTTCCGGTCCAGGTCCATGGTGGATCTAGAACTGGAACTGTTAATGAAAATGTGGAACTAGAACCGGAATTGTTAATGAGAAGATGGAATCGAAATCGATCCGTATATGGGACGGGTCCAAGTCTGGGTCGGGGTCTAGGTAGAAATTAGAAAATGATATGAAAAAAAGCCTAACTTTTAGGAGAAATTCTCAAAAATTAAGGTAATATATTAGGTATCGAGTCTATGGGTTGGAACTAAGGTGGAACCGGACCCATTTAAATCACAGATCCAAAAAAAGGAACCAGACATGTTTACTTATCGGGGCCTAAATGA
>BMK_Unigene_071602
GTCCTAGGCCAACTGAGCTACCATCCAGACATAATTTCTGTTTTCTATACTATAATTCCTAAATAGGTTATGGGTCAGTTCAGGAGTTGATCGAGGTCCGACTGCGTCCATGAGAGTCAGGTCTGGGTCTAGTTATATACATTTAATCAAGGCTGGTTTTGGATCCAGGTCCATCAAGGATTAAATTCGTTTGCATCTGTAAACAATACAACCATACAATGATTGTTATGCTCCCATTTGAAACATAAGAAACATTTCATGAAGTCATATTATAGCACTAAAAAACCTTATCCCACAAAGTTAGGATCCAACAAACTAATCCGTAATAATTCACACCTTCCCAATATTCAAAAAAAAAA
>BMK_Unigene_071603
CTAGCAAGATAATTGATTGATATGCAATCAATATAAGATAATTGTTTGGCATCTAATTAATTAAAAAGGGAAAAGACAATCATATTTGGAAAAAAAAGAATGATATGCAACCATCCATAGAGAAAAGGAAATCCTATAGAAGATTCCTAATAGGCAAGATTAACATCCCATCTTCAATAAATTCCTTTGTATTCTCCCATTTAAGCATTCAATGAAAATTCATTCTTTCCCTCCTGTTATTGTGAATGCATTGAGCAAGTACTTCCCCTTGTGTTGAACTCTTTGGGTTTCCAATGGTGATGACTCCAAAGGCAGGCATCCCAAACTATTGATCTCAAACCTTATTTTCCAAAATATTGCTATCTTCTAGGACAGCCCAAGAGCCAATTTTTTTTTTTTAAGTTTGTTTATTTCACAACCTA
>BMK_Unigene_071604
AAACAAAAACTAAAAGAAAAAAAATAAAATCATATTTTATAAGTTCACACATGTGGGGCCCTTGTTGAGAAGATGTGGGCCCACTTCTAGATCCGCAGAAGTCATTAGATTGCATGATTCATCTTCCTATAAAACCTAATCTCTATTATCCTGTTTGTTAGTATGTGCTTGTGCATGTCTAAGACTAAACTTCATGTTGGCCAAACATTAAAAAAGATGGCAAGAAAAGTCAATGCATCCACCATTCAAAAACAGAAAAAGAAAAAGTCCATGCATCCAGAAGTCAGCACGTACTCTTCTTTAAGCCCACAGGTTTTG
>BMK_Unigene_071605
CTCTCTCTCTCTCTCTCTCAACATGCAACAGTCGAATAAAATGGATGGGTGGGGGGTTTGAAGTGATAAGGATGTGCATTTTTGCACAAAAGTCCACAATTTTTGGGTATTTTCCATTTCAAGTCAAAAGGTGGCCCACTTACTCAGTGGTTGCTCAAATGAAGTAGAGCCCAATACGAAAATCAACGTGCTCGACAAGATACACGCGATGATGCCAATATGACGTGCATGTGATGCAAAATGAGAAAATCCATAATTTACATAAACTACCTCAATTAGTAACTACATATAATTAAATTAACTTAAAAATAATTAATTAGCATTAAACATGATCAATTCGGGTTGGGGTGTAACCATATAAAATATACATTCTTAGAAATATTTGAAAGTTCACATTTGAAAAATGAATATTGGGTTGCTGTCGTATCTCATATGCGATGAGCATATTGGGTTTTAAATTCTTTATCAACTGCACCACCCCCACCATGCAATCCTACACAAAATGTAAAAAAGAAAATAAAACAGTATAAGGTATTGAATTTCTAGATATTCAATTGCATATAATGTTTATAAAAAATAAAATAAAAATTCATAGATGTATGTATTAGAAGTAATGTTAAATGTAGTAAACAAACTCATAGATAATAATTTGAAGAGCTTCGAGTTGGCCTTTGAAATAGGATTGGGCATCAACACACTTTCACCACACTTTCTTTGGAGCGATGACTTACATTCAGTTGCCTCATGGTTGACATCTGTGAAACATAGGAAAAGTTTTTCTTTTGAAATTCAAGTATTTTTTTTTTTTTTTGAAATTCA
>BMK_Unigene_071606
AAAGAAATCCTCAAAACCCAAGAGATCTCCTTCGCATCCCGCCCCCAATCCTCCGCCATCAGCTTCCTCACCTACGGCTCCTCCGACTTCTCCTTCGCTCCCTACGGTCCCTACTGGAAGTTCATGAAAAAGATCTGCATGTCCGACCTCCTGGGCGGCCGGACCCTCGACCTCATGCTTCCCATCCGGCGCCAAGAACTAAAAAGCTTCCTGCAGCTCTTTCTAAAACGATCGGAAGCCGGAGAATCTGTCGACATGGGGGCGGAGCTGCTGACGATGACGAACAACATAATATCGAGGATGCTGATGGGGCAGAGGTGTTCGAGTAGTGAAGGGGAGGCAAGTATTCGGTCGCTGGTGCACGAGGTGGCGGAGATTACCGGGAAGTTCAACGTGGCGGATTTTATATGGTTTTGTAAGAATTTGGATTTGCAGGGGTTTGAGAAGTGGTGCAAGGTCGTGCATGAGAGGTTTGATAGGATGATGGAGAGGATTATAAAGGAACATGAAGAGGG
>BMK_Unigene_071607
TGTTTATAGCTATGGAATGATGCTACTAGAAATTATATCGGGCATTCGAAATTCTAAAAACACAAAAGGTTCTCATGATGGGAGATTTATGTTCTTTCCGGTCTGGGCATCGATCAAGCTTAATGAAGGAGAGATTCTTAGCATACTAGATACAAGGTTGGAAGGCAAAGCTGACATGGAAGAACTCGATAGAGCTTGTAGAGTTGCTTGTTGGTGCATTCAG
>BMK_Unigene_071608
ACATCACTCATCATCTACATTATTCACAATGGCTCTTAAGGACCCAAAGTTCCCTTCCTCTGAGGCTTTCGACCTCATCGCCGACGGTCTTAAGAACGAGGCTGACAAGAAGGACGCCATCAAGCAGGGCAAGGCCATCTTCGCTTTCACCCTCAAGAACTCTGCCGGCGAGGAGAAGTCATGGTACCTGGACCTGAAGAAGAAGGGTGAGGTCGGCGTTGGAGCTGCACCAGCTGGAGAGAAGGCAAACGTCACACTCAGCTTGTCAGACAGCGACTTCGCTGGACTGGTCTCTGGCAAGGCCAACGCTCAGAAGCTCTTTATGGGCGGAAAGCTGAAGGTCAAGGGAGACGTCATGAAGGCCACCAAGATGGAGACTGTCCTCAAG
>BMK_Unigene_071609
ATAGGAATCCAATAAGCATCCACCCGTTTATTTATCAAGTAATTCTAACTAATTGGTCTGACTTTTACTTCAAACCAAAGACAAATCAATATTCTTGGCTTGGACAATTTAACTTTAAAAGCCTTTTTAATAAAGAAAAGTATAGAAATAGAGAAATAATAAAGAAATAATCTAATGAAATCCAAAACTTCCTTCACCTCCGAGAAGTATAGAAATAATCTAAGCACTACCAATGAGAGATAAGCATAACCCATGAAAGAAAACTCAATCCTAAGTATGGACTATCAAACTTAAGCATAGATAGTCAAAAATGAATTTCCATATTCAGAAATTAAGAATGGAGTATTGCCTAGGGCTCGAAGGTAAGTCTATTAATCATTATGCACATAAACATGGAACACAAATTGTAACTACTCAATAAGTAAAAAGGCGATTACTTATCCTCGTCCAAAGATCCAATCAAAGAAATTAGCCTGCCATAGCAAATGATACTTCTTGATTTCTCATTAAAAACGTACTTTTTAGGGGTGCACATTGGCGGTTCGGATCGGTTTAGAGGGGAAACCATCAACC
>BMK_Unigene_071610
AGGCTGGTCTATGGGAGGTTGCCAACAAGTTTGGATTTAGTTCAGAGCAATTTGGATTGCTCCTGAATTTGGAAAAGATGCGGGTGGATGAATTAGAGGATGCCAAGGAAACTCCGGAGGAAATTGCTGCAAATTTTACATGCGCAATGTTTGAGACGCCTCAAGATGTGCTCAAAGGTGCCAGGCACATGGCAGCAGTAGAGATCGGTTGTGAGCCGTGTGTCAGGAAACATGTTCGTAGTATCTTCATGGAAAATGCTGTTGTTTCAACGTGTCCTACTTCTGATGGAAATGCAGTTATTGATGATTCTCATCAATTTTCGAAAGTGAAGTGGCTGCGTGACAAACCACTATCTGAATTCAAGGATTCACAGTGGCTTCTTATGCAAAAAGCTGAAGAAGAAAAGCTTCTTCAAGTCAACATAAAACTGCCTGAAAGTGTGCAAACTAAATTAATAAGTGACTCTAATGACTGTTATGTTAGTGATGGTGTTAGTAGATCTGCTCAGCTGTGGAATGAGCAACGCAAATTGATATTGGATGATACTTTTTTTAGTTTTCTCCTTCCTTCAATGGAAAAAGAAGCTCGGACCCTATTGACTGCAAGTGCCAAGAGCTGGCTGCTTTTGGATTATGGAAAACATTTGTGGGATAAAGTCTCTGTTGCACCATACCAGCGGAAAGATGGTGCTGCCTCTGATGATGGTACTGCACCAAGGGTCATGGCTTGCTGTTGGGGCCCTGGGAAGCCAGCAACCACATTTGTAATGTTGGATTCCGCAGGAGAAGTTGTGGATGTGTTGTATGCAGGGTCACTTAGCATTCGCTCTCAGAGTGTTAAT
>BMK_Unigene_071611
GAAGAAGAAGAAGAAGAAGGAGGATTGAAACTTCTCTTGATTCTCACGTTTTTAAACGTCTCTTCCTTTCCAATCCAAGTTCGACTTTGAGATGAAACAGCGTTCTCTCCCTCTCTCCTTCACAGCTGTGGGGGAGTTTCATCAATCTCAATGTAATAGTTTCTACAAGAAAATCATTGTCTGCACTCCAATCCTAGCCGTCAAATTGTGGAACCTCTGGTGAGTTGGTAGGTGTGGGAAGAGGCTTG
>BMK_Unigene_071612
GGGTTTTCTCTCCCTATATATGGGTAGACTGTTTTTGTTTGCCCTTTATCATTTACTGGATTTGAGCAAATGGTCTTTTCTCCTTCCAACTGTTTCCTTTTTATCTGTTTCTTCGTCTCCTTTTAAGCAGAACTGAGTTTTCTTTTACTGTTTTGGTATCTGGGTTCTTGAAATGAGTTTGTCACTTCTCTTTTCATAAACTTTTAGTGGTTAGCTTATGTAACTGATTGTTGGATTTTCTTATTCTTTGGTCTTGTTTCAGAGATGGGTATTGAGAATTTGTTTGCATCTTCTAAATTTTAATGGTTGTTTTATTGAATTATTTGTTGGGGTATTTGAGATTGTTGGTTTTTTCTTCTGTACTGTTATTCTCTTGTTCATTGACTTGGGTATTGAAACTTTTTGTACTTCTTTTCTTTTCCTCATCTTTTAGTGATGATTACATTATTAAACTGTCTGCTGGGTATTTGAGCTTGTTGGATTTTATGTGCTGTTTCTCTCTTGCTCCTTAAGCTGCTTTCTAACATGGCACTGAACTATTCGGGAAACAACTTGGGAATAATAAGGAGTGTTCGTGAACATCTTCTTGCCGTTTAGATCCTGTAATTGTGATATTCAAGTTTCATTGAATTTTGAATGTATATATTTATGATTTTGATTCTTATTTCACCACTGATATTTGGGTTTCTGTTGGCGACAGTGAAGTTTACTTAAAAGTATTGTAGTTCTGTTTTTCCCCTGCTATAGTTTCACTTCCATGCTTATCTATACTGATTTTCAACATGGTTAATGGAAATTTTAGGACCCATGTGGTAATCTGAGGAG
>BMK_Unigene_071613
TTTTTCTTCTTTTTTTTTTTTTCTCCTGTTTCTGCTACTATCTACACCCTCCAACGAAGGCCCACTTGGATGGCAAGGGTTTGAGATGTGGTTTAGGCATTGGCCAACAAGCCTTTGATCAAGCAATTCTGTCAATATGTGAGGTGAGTTGGGGCTAGGGTGTGTAAGGGATCATCATATATTTTAATTCAAGAGAATGGTTATTGGGTTAGGATAACAGCTTGGATCATGCAGACAGACTTGCTATAAATTTTTCGCATCAGGGATGCCGAAACCTGGTCGGCAGAAGCCCTCCTTTTTGCAATTAGCTACGTTTGATTTGGTAATAAAAGCCAAAAAAACTCATGTAAAGTGGATAGAGATTACTCGCCAAAGAATACTAAAGAGATTAGGAATGATGGATATAGTAAGGTTGAGATGTAGGTGGGTCTCTCGATTTCCTGAACTGCGATTCATTAGAGTGATGGCTTGGTGATTGTTCTATTTAGAAGATGAGAGTATTTGATGATTGTGATTCTCTACCTTGGGATTGTGAATCTCTACCTTTCTTTCAGCGGGCCCGTTTGGTAACTTTACATG
>BMK_Unigene_071614
TTATGAGGGGACTAATAGAGATTATATTATAGAAAAAAAAAAGAGTAAATATATACATGGTAAAAAATATTGCATAAGATATACATGAGTTTGAGTCAAGCTTAAGCGTGTAATTAATGCATTGTCACCAGCTCGAGGATGGGCTCTCCGTTTGACTCCATCAGAGTTGAAGGCTTCAAGCCAAGCTCCAGTTGCACAAAGTTTGGCTTGGCCTGTTTACATCTAACCAGATGCAAGAACTTTTACTGTGCTATTTGGAGGTCAATACAACCATCTGAAATTGGATCAGGGCCAAGCACCACATTGCAAACGGAAGTGGTGCCCATTGTGCCATCTTTTCAACCACCACCATTTCTAAAGGAGCACCTATTCTATTTATAGACACTTGAGATTCTTATGGAATAAAATAAGAAGGAAATAAAAAACAAAAGGAACTTTTCTAAGCTATACTCATTACCATCAGTTAGCAAATTTTTGGGGGAGAAGATAACTTAGAGAAGGTAGAAGGGAGGCCATGAAAGAATTCATGGATAAAAGGAAATAAAATGAAAATATGAAAACTAAGCTCAACAAATTGTCCTATCATGTTAACCCATGTACAAGTTTAGGCATTGAAGTTCAATGAAATTAACTTAACTATGCTGCATCCCCTAGCAATCGTCCCATGCCAGTGGCTCCATCGACCCAGTATTGCCATAAATTGAACAAGGCATCAAGGTTGACTCCATGAATTCGAGATCAAAATGGGATTTGTTGTATGAAGTCTCCATGTCTTGACCCTTTTCTTCATTGCTGTCATCGAAATCCATTTCGCGCAACTTGGGCTGTTGTTGCTGCTCCTGGTGCTGGAGCTGTTGTTGATGATGATTCATTGCTTGTGCTTCCAAGGGCTGAACATTACTGCCCCACAAGCAATTCTCATCTGTATATCCATATTCAAGAGGATTGAATGAAGAAGAAATGGGTGTGTTCTCTAAGGAAGTACTAGTGAAATCCATTGGGTGATTTGAGCTCTGATCTTTGATGTTCCACAAGAGAGTGGTATTAGTACTGGAAGTATTCAGATCTTCATATGGAAAGTTAGTAGGAATTTGAATGGCCTCCTGCAAAGGAGGCTGAAGAGGAGGTTGAGGGGGTGGTGGTTGGGGTGTGGGCAATGTAATGAAAGGTGTGTTCATGTCTACTGAGGAGTGAGATTCTCCCATTTTCATGTGGGAGTTGATGGTGAAAGGTGTAGAGGACTGGTGGTGGAGCTGACTAACATTGCATGCATGGTTTTTATTGTGAGAAGGCAATAGATTATGGGTCTTGGGATCCAACCCTTGAGCAATCAGTTTTTTCTTTATGCATGAATTCCAAAAGTTCTTCACCTCGTTGTCTGTTCTCCCAGGAAGATGCTTTGCAATCTGTGCCCACCTGTTGCCAAGAATCCTATGCACATCAATGATGACCCTCTCTTCTTGTGCTGAAAAAGAACCCCTCTTAAGGTCTGGCCTCAAGTAATTTATCCATCTAAGTCTACAGCTCTTTCCACACCTTTGCAGCCCTGCATGTTTTGGAACTGAACTCCAACACCCATGACCATGAGTGGTGATGTATCTGATCAGCTTCTCATCTTCTTCAGGAGACCATAAGCCTCTCTTAACCTTCTGTTTGCTGCAGCAATGATGGCCCATCTCAACTCGAGCACCAATCTTTAACAGTGCTTAGCAGCTTGTTTTAGAAATGTCTGGCTTGACTTGGTTCCTACTC
>BMK_Unigene_071615
AAAGGTGGTGGACCCCAACTACCGGGTCATTGGTGTCAATGCCCTCCGAGTCGTCGACGGGTCGACGTTCCTCGACTCGCCAGGTACAAATCCTCAGGCCACTGTGATGATGCTGGGGAGGTACATGGGTGTGAAATTGTTAAGGGAGAGATTAGGAGCAGCGGCTGGTGTATGAAACCCCAACACAACAGAGTTTATCTTGTGTAGTAGAGTGATCTTTCATTGTAATTTTTTAAATCAATTTAAGGACTTGTCTGAATGCATATAAGTGCAAAATAAGAGAAGGGAGAAGGGATAACTTCCACTGTAGTATACCCCGTCTTAATAGTCTCAAAGTGCTGAACTCAAGCAATAGCCAGTATGAATGTGTATGCAGAAACTTTCAAAATGTATTGTTATTGTAATAGAATTATGGATGAAAATTTTCCTTACCAG
>BMK_Unigene_071616
TGTTTTTAGTTTTATAAATTAATCTTTATGACCATGACCATCCATAACCATGAAAATCAAATCAACAGATGGAAGAAAAGAAAATCCCTTTTGTCTCTAAACTTAAAAGAAACTTTTTTGAACCACAGTAATCCATGGATTTCATCTCTCATGAAGCCCATCTTTCCAACAAGAAGCCCAAATTTGAAAGCCCACAAAAGAGACTGCTCACTCTCTCTGGATGCACGACAAGCAC
>BMK_Unigene_071617
AAAAAAAAAAAAAAAAAACAAATAGATTTGTTCGATTTGTTGCTTTTACAGAGAAAGTGCTTATAGTTCTGATTGAAGTGAAGAGATTCTTGGTTGAGAGTTGGAAAGTTCCTCTCATTTGACCTATCAGTGCCTGTTTGTGCCACAACAATGCAGCTGGTTGGTACTTGAGGTCTTGCCTATGTTGTGTTTTGTGCTACACTTTGGGTGTGGTCCATCATGCCACTTGTTGAGTCTTTTTATTCATTCTCATCATCATCATCATTATCAAAGTCTTGTCCCAACTATGTCGTGGTCAGCTACATGAATTCTGCATCATCATTCCAATTTCCAATCTATCTCATAGAATGTTAGTATCTCAGAATTCATGTTTTAGTTGTGACACAAGTTTTAAATCAGCAGTCAACTTACATGATGCAACCCTCCTCATTTATTAGCGCTTAAAAGTTAAAACCAGCATTTTCAACAAACTGGCGGAATTGACATATATGTTAATTAATTATTAAGAATAAAATTTGCACACAATCTTTTATTGACAGTTGGCAATTCTTCGCATAATGCTTTTGGTTCAAAATGAATTTTATATGTGAATATTGTGTCAGATCCATGAATCTTATATTTTGGGATTTGCTAAAATGGGCACCTCATACCCGTGTATTGGATTCCGACACACAAACCTAAACTCATGCCACTTAGTTGTGTATCAACAATATGATCTGCATATTTCATGAATTTTTTTATTCATTCTATTGGTGGAAATTTTTGAAAGCAGAAGCCATATACTTGTTATACTTATTTGGTTATTAAATGGCTTGTTCACTGGTTAGAGTGTTGGTTTTATGAGTCAAAGGCTCTGGGTTCGAGTCACCTATATCCATACTACTTATGGACTCGTAGTCATTATTTTCTAATTGAAGTTTAAATGGGAAATCTGTATATGATATTTGATTAACTTGGAAACAAATATTATTTATTATACTTAAGGAAATCCAAAACAAATATAGAAGGCAAAAAAGGAATGACTCAGATCACATTGGTTCAATAGTAATAGTTGCATGCTAATCTAAGTTTAAGAAAACTAATCCCATTTGAAGTATTTGATTAACTTTTAAACAGCTGGATATCATAAAAGGATCCAACAAGAGCTTGCGACCCACTTACA
>BMK_Unigene_071618
GTGAGAAGACACGAATTCTTTTTCTTAACTTCTGGTGAAACTTCTTCAGATGTGCTTGTACATCAATAGAAATAAAAAGGAAAAGAAAGAAAAAAGGAAAGGGGCAGTCCCTGATTGGTGGGATGAGGAGGCTTTGATGATGAAATAGAATAAAAGAAACCTCCGAAAGAAACGAAAATGAGTTACTACTAGGAAAAGAGGATCAATAATATGAATTCAGCATATATGATGCAAACACACAAGATCAGATTGATTGAATGTGCAACTTCTCTCACAATGTTCAGGTGACAGATAATTTCATTCACCAACAGTTCAATTGCTTTGATCATCATTTTGCATATGGACTGCCCTAACCAAATGGATTCAGATTATTTTGC
>BMK_Unigene_071619
ACTCAATCTCATGGAGGGCAGCTTGAGCAAATTCAACAGCACTTTTCTGGATTTTAAGAGCGACGAATATAGAAGAAGTGGTGTCGAAAGCGAGCCAGACGGTGGAGAAAGTGCCCCATCCGAGCTTCCTCTGCGCAATGTATCTTCCTTCTGCGAACTGATCGCCCGGTCTCACCGCATGGTATCCTCCCTTCCTGTAATCGTCCCTTCCCTCGTCTTCTTCCTCTGACGTCGAACACGACATCTCTCTCTCTCTCTCTCT
>BMK_Unigene_071620
GGGGCGTGTGAAGGAGGTGATAGATATTGTGATGGGAGAGACGGAGAAAGGAGAGAAGATGAGACGAAAGGCTTTGGAGATTAAAGAGATGATGGAAGTAGCTGTTAGAGAAGATGAAGGATTCAAGGGTTCTTCAGTAAAAGCCATGGATGCTTTCATCGACAGTGCCATATCGGCGAGGAGAAAGTTTCAGTAAAAGAAGTAAAGTAGATTTTGAAGAAAGAATAAAGATTTATTATGGTATTTTATTTTTATTTGTTTATTATGAAAATTTTTGAACTTTTTTTTTATGAAAACGTAATTTTTTTTATAATTTTAGTGGATAAAGGTCGTTTTTTTTTTAAGGATTAAATGAGTTTTAAATAAAGTGTATTTGATGTGATATCTTGTTTGAAAAATAGAGGCC
>BMK_Unigene_071621
GGAGAGTATTTTATTTTATTACTGAGAAGAAAGACTACATATAAATATTTTGAGAAGACCCACAACATTTAATAATCATTTTCAACACTGGGTTTTCAATATCATTTTATACAATAAACTATTTTTAGGGAGGCCCTCCACCAGTGCCAGCTTCTGGATAACCATAGGGGCCTTCATCTGTAGGTGCTCCATCTGCAGCGACAACTATACCAAGAACCTTTCTTCCCATTTTAACCATAGGCATTATTGATTCATTAGGGTTTGCAGAGGCCACATGAGAAGAGAGGAGCATCATTGCCACAAGGAGAGTGAAAGATATAACAGAGAAGGCCTTGGAAGAAGCCATGTCCAAAGAGTTGGAAGTGTGAGATGAGAGAGCAGGGGCTAACCATATTTATAGACGGATGTTTGTAACTGC
>BMK_Unigene_071622
TGGCAACACTCCCCTAATGAAAGATAGAGATGAACTGGTCGATGGGGAAAGATTAGGATCAGATACGGTACGGGAATGGTCGTTTCCAGGAGACTCTGGGCTGATCTTTAGGCTGAAGACATGGACTGTGCCCTTGTCACTTGAAACTGCAAGCCACTCTGCAGAAGAAGAGAATGCTAGACTGTAGATTTCTGCTCTATCTGCACCTCTA
>BMK_Unigene_071623
CTTGGTAGTGTGAATCCAAGTAATCGATTAGTTATAGGTGAGTGTATATCTTTAGTTTCACGTGAGAAGGCTGTGTAGCATTCTGGCTCAAAAAATTTGCTATGTAGCTTATCATGAGTCAGTTCAACCAGCAGTGTTGCTGATTGTGTAGTTTTTGTTGTGGAGCAGTTGAAGTTTTCATCTCCTTCATTAGTCGAGTTGCAAGATACATCTAAGATCCATCACAGATGTTGAAAATCAAGGAAACAGAGTTCCTCATCAAAGCAGTTGCAATAGAAAGCGGACATATGGCATTTAGTCCAAGCTGGTCATATTATGTATGTACTAGCTTGAGGGGGGGAGTGTTTAGAAGTCCAAGCCGGTCATATTATCACTGTACAAGCTTAAGTGTTGCGAAACGGTTGGTTTTATTTTCAATTTTGGGTCAATGGGTTTACTTGTAATTTTGAGAGTTGTCATCATCAAAGCCTTGTCCTAA
>BMK_Unigene_071624
GGAGAGCTTGGATCTGATTAAATATATTGACAGCCATTTTGAGGGACCTTCTCTTCTCCCTGAAGATCCTGCCAAGAGAAAGTTCACAGAAGAGATGTTTTCTTACACTGATAAGTTCAATGGAATCATGCGCTATGCATTTTCTTCAGAAGAGGATGTTGCAAATGAAATTGATGGCCCTTTAGATCACCTTGAAAATGCTCTTTCGAAGTTTGACGATGGGCCTTTTTTCCTTGGTCAATTTAGCTTGAGATATCTCAGCTGCCTTGCTTC
>BMK_Unigene_071625
TTTGATTTTTACAGAAGGTTCAGCTGGAGCTCAAGCTTAAGCCAGGTTGGTTTAGATCAAACCAAGTGGGCTGTGTCAGTGACAGCCAAAAAACCTCAAATTTTCAAATTTACTATCATGTCTTATCTAGAAAGGGCTCTTGGATGCACAAGTGGAAACAACAGTCTTTCTCCACCCAATTCACACTCACCTTTTTCTCCACATCCAAAGAGACACACACACTCACTTTTTCTCTCAAGTACAGTAAAAGAAACCTTGGAAGATGGTCCATATATTTATATGCAAAAACCAATCAATAACAACCAAACGACCAATAAATAAAACAGATTACAAATATATTTCTTCTATATAATTTTGGAATATGAACTTCTATACCCCATTATGTTTACATTCTCCATAACCCAGTACTGACTCACTGTTCGTTCGTCTCATCTGAGTTAACCCAACAAACAGAGAACCCACCCACCCA
>BMK_Unigene_071626
TGAAGCACCTCTTCTATAATGTCTTTTTATTTTTTTCCTTATTTTACATCACAGCTGAGCCAGGTTAAATCAGATGGTCGAACTGGGTTGGTCCGGACCGGTCAGTGGCCACTCCACAAGTTCGCCATCCGGTCCAGGTTTTTGTTACTTTTTCCTTTTCTTATTTTCTTTTAACAGTAATGGGTAAAATTTATTAAGATTCAGTTACAAAAGCCTCTGAGGGCACAACTGGTATAAGAGAAATATACCCGCAACCAATTACACAAAGGAAACCATCCAAGGAGAAGATCTATCCACCCCTTGTTTAGCTAAAACATCTGCAAGACTATAAAAAGACCTAACCACAAGAAGAAATACCACATGAAGCCAGGATGCCAAAGCTTCGATTTCATTAAAGGGAAACTGAAGGTTCCAAGGCCTTGACTCCTTATGCGAAACCCATGAGATTGCATTAGATGAGTCGTAGTTGAGCCAAGTTAAACCCGATGGCCGATCTGGGTTGGACCGGACCATCCACTTAATCAGTTCATCCTCTGGTTGGTCCATAAAACATTGATTTAGACACTTCAATAAAAATAAGAGGAAGGAGAATGTACAAATTTATTGCATCTTGCTTTTCA
>BMK_Unigene_071627
GTAAGTCTCGAGTCGTAATTTTACCTTTATGATTCAAAGAGAAAATGTCATCATCAGAAGTTCATAGCCAGTTCAGGTTTGGTCGCCATCAAGTTACGAACAAGAACCAAGCTAAAAGTAAAGAAACTCAGGGGTTTCCCAAGTATTTCGAAGTGGACCATGCCACTCCATACAGCAGAAGATTTTTTTATTTTTTATTTTTTGGG
>BMK_Unigene_071628
GGTTGCTAGCTCATAGAGCTTGCCCTGAGTGGAGAATATCATGAGCCCAATGTCTGCATCACATAGCACAGACAGCTCCTTGGCCTTCTTGAGAAGCCCTGCTCTACGCTTGGAGAAGGTCACCTGTCGATGAACACGGTTCTCAATCCTTCTCATCTGTATCTTGCCTCTTGCCATGATGTTTTGGTGCACTACTTCCCTAGTTCCCTGCACACAACCTCCCACTAGTTTCAACTAGCTTCGAGGTTGCGCTGCACCACTCTAGTCTTCCTCTCACAACAACTACAAAC
>BMK_Unigene_071629
AAAAAAAAAGAAAAAGAAAAAAGGAGGAGACAAGTTCATGTACCATGTATATGCACAAAGCATAAAAGATCTCTGGCTGTGAAGCCTACCTGGAACCTCTGATCAATCCAATCTTAAGTGTGGCAGTGGGTCGGATGTGGTCGGCCATTGAGGGTAACAACTAACAACTAACAAGTTTGGAGCAGTCCCAAATTGGCCCATTTCTAGCCAGGTTGGAAATGTTGACCAGAATCCATAGTTATCAGGATGGGTTCAGGTCTGTTCGAGAGATTGAGTTCCAATGTTGTTGGGTTGGGAGTTCAGGATGATTTCAGTGAAACTGACCCATTTATTAATGGGGTTAGAAATGTCAACCTGTGAAATGTATGCTCGCGACTTGAGTGCTGATGTGGTTACACATGCAACCTGTACAGGATCATGTTTTATATGTAGGTTCCATGAATCATGCGCATAGTTAGAAGTTAGAATCGTCTATATACTACCATTTCTTGGGAACCATCTATGTATCATGTTCATCCTCACTTGTAGTATTCTTAATATTGCAGTGAACAAGGATGTTGATGCCTTT
>BMK_Unigene_071630
TAGGAGCGGCCGGGATATTTTAATAGGTGGGCCTCAAAGTAGATTTGCACTTCTTCAACCCAGGATTTCTGGACTCGAGGGATACTGTAAATGTCATTGGGTGGAGTTGGGTGGTCCGAGGGATACTGAGGATCATCGGGTGAGCTTTTTGGTGGTGGACGTCAGCACCTATATTGGCTGTGTGTACACCAGGGCTTGTAGTTATGGTTATGGTTCGGAAGAATGGTCTATAATATGTTCTCTCAGTGCCAGTGTTTTTCACGGTCGGCAGCGTGGAGAAGGGTCCATTGTCTCCACTCTTGTATTTATTTTCATTTTTACACTTGTTGCCAAGAGGCCCAAGACGGCTGCATAGATTTGCGGCAAAGTTGGTTTGCCCAAGTGTTACGTTTAAGAGCTTAATTATTTTTTT
>BMK_Unigene_071631
GGGCACTTGATTTCATTTTGTCAATCACCATTGGCAATCATTGTGGACATGCATTTCATTTTCATATATGAAAATGGAGAAGAAAGAGGCTGCATATATAATGTAAAAATATTTCTAGAAGTTCAAGTGTAACTCTCAAGGCAAACATTTATTGACAAACCATATTTAAACGCAAACATTCTATAATGAAGAAGTAAGCTGATTTCGAACACCGAAAGATTCTATGTTATGGAAGGTAAACACGCCCATTTGAAAGAAAAGGATCAAAGGTGTCTGCTTAGAAGCCATCATCATCCCATATTTCTTCTATGCTCTTGTAAGGACTACAAGTTTCATGAACAAGGAAATGACCTGCAACTAATCTCCTCTGTTCAATTTCAGAGAACTTG
>BMK_Unigene_071632
ATCGTCCTTAATATAAACAGGCTGCAGAAGAAAGTGCAATATCACAACGATGATAAAAAGGAACCCCCTCAACAACATTCACGTGTAAAAATGCTCGTGTAGCATAATTGTAAAACTAGGCTGTCAAAAAATGCAACCCCAATGTAGAATGATCAAGTGGGTCACACATGTACAGTGAAAATGTTGGTCAGAAAACATACTGATCAAGGGTTCATGTTCAATATATGTATGTAAAGCAAGAGACCAACCACACAAGCATGCTTTTGGGCCACACCAGTTTCATAGGTGACCTGATGTACAGCCTAGATGCCACACGACACACGTGCCATGCTTGCATGTTGTTCCACAAAGATCATTATCAATTGTTTTTACTCAAATACTCATTTCATTTTAAAATGGAAAAAAAA
>BMK_Unigene_071633
GGAGGGGAGGAGGAGGGAGAAGAGGACGAGACCATTTCGATGGTGATGATTGAGGAGAAAAGAGATGGGGAAGAGATCGGAATATATATGAATCTAATGTAAAAACATTGGTGAAAATGGTTGAAACCCTTATTGGTATTTAGAAACTCAAATCATTGATTCAAATCAAATAAAACCCAGACAACCAGTGCTATGCCCAGACAACCAAACTAACAGCTAGAAAAGATGGGAGGAGGGAGGAGCGGAGGTGGGAGGAGAGGAGCCTCAAATACAAGATGAATCACAATCACAAGAAGAAAATATATGGAGGGAGGCGGTTGGTTGGGGTGGGCTGGATCGAGAATTGGGTGTGGGCAAAGGGGAGACGGAAGAGAGAAAGAGAGAGAGGGACAATGGGGGATTTTCTGATGGAGATGTAACTTGAGAGATTTGCAGACTGAAATCTCTGCCCATTGAAGTAGAGAAAGCATGCTTTATGTGCTCCTTTCTCCTGTTGAAACCCCAGCTTGAAATCATATTCCTTTTGAAGAAGAGTGCTTTCCATGAGTTGTTCCAAAAAAAAAAAAGAAAAAATACTTAGA
>BMK_Unigene_071634
GGGTCGGATCTCCTCGCCGGAGATCTCAACCCCCTCTCAACCATTCCCTGAAATTCGCCGGAAGCTGGCTTCTTTCTCCGGGACCTCGCCGGAGATCTCTTCTCTTTGGGCAGAATCTCAATCTCATCACAGCCATTGCCTTCCTCTTTCTTCTCCGCAATCGTGGCCGTTGAGACGGTCTCTCTCAAGCTACCTATCTCAAAAAATCCAGATTCTTCGATTTTTTCATCCTCTTCTTCATTTTCATGTTTTTCTATAATATCAGGGAATTCAATTTCTGGTTTCGGGGTCTCTGAGAATTGAAGTACTTGTTTTACTGTTTCTTCTTGGATAGGAGGAGGAGGAGGAGGTGGTG
>BMK_Unigene_071635
GCAATTCCTTGAAAATGGTGTATCAAAGACATTGAGGAAAAGTAATAGTAAAGTAATATACCAAAATGAACCTTGAATCAGGATGTTGTAAAACTCTCTATAGTTTCTGGAAATTCGGCCCAAATGAAACAGCATTGGAATCCAAATTCCTGGAATTTCACTTTCCTTTGAAAAGATAAAAACCTCTCCAAAACCCTTCACACTACAGAAAGATAAAGCACTCCAACGAAACGAGAGGCTTCTCGATCGACTCCTCTGACGTCGGCGGTGCTCCACCTCTCGCCTCCACTCTCCGTCCACCGTCCCCCGCCTCCACCACCAGAGCCCCAATCGGAGAAGGGCCAGTCTTCCTCCCCGAAGGCGTCCGTCCCACCTCCTTCCGATACTCCGGAGACCGCGACCTCCTCCTGGAAACCTCCCCTCTATCCCGCCGGAATCCGCCGTTCTCCGCCAGAGCCCGACCCCGATTCGTCCGACCCTTTTCCCGGACCGGCGGCCTCCTCGCCGGCAACGGGTCGGATCTCCTCGCCGGA
>BMK_Unigene_071636
TGCCGTCCCATCCGTTCACACACCTATGCTCCCTGAATTTGCAGCAATCCTACTTTGACACTGATCCAAACATGAGTCACCGTTGGGTTTTATCACAATAAGTTTACATGATATACAGTCATTAAATTTTGAGCATCTACAACTAAGGGCCAGGATCATTTGATTGGCCTAATATTCAACATAAACCTAACCCACATCCAAACCATACATCGTCTCCCTTGGTTGTCATGCAGCCAGGTGGTTTCCATTAGGAGAGGGCGCCCTTCAAGAAACAACACATGGGTGCCGTCCCATCCGTTCACACACCTATGCTCCCTGAATTTGCAGCAATCCTACTTTGACACTGATCCAAA
>BMK_Unigene_071637
GCATGTTGACTTCTCATATGAGGTATTTAAATTCATTCTGTTCGATCCTTAAATTCAAGTGAGTTGCTACTAGTTTTTGCTACTGCTACAAAATGGCAATGCTACAAACAAGAGTTTGAAGGCAGACACTTACTTATCATTATTGGAGCCGTATCCTGGGTCAGCTTTGAAGATAGTGCCAACTGTCTAATGCTGTTATCATTTTTTCTTTGAGACTCAAAATGAAAGCCAATGTTATTGAAAAGTAGCACCTGGTATCTGTTATTATATGGAGCATAGTATACTAGGTTGACCATAAAGTAAAGGGGAACGTTGATTGATACTGGTGTCTGACAGCCTATAGGGTTCACTTGCAAGGTAATGAAAGAGTTAAGAAATCTGTTAGTTATGCATACAGGAGGTTCTTTTTGTTTATTATCTTTTTCAGATATGCTAGATGCTCTTCACAATCCAGTTGTGCAGAAGAATATTGTTGGATAGGCTCTCCCTTTTTCAGGGGCATTCCTTCATCATTCTGCTTTAGAATGCCAAGACTATAGGATGTAAGCTATTATTTATTTATTTATTTTAAAAA
>BMK_Unigene_071638
GTTGATGCTGCCCTCGACCGACTGCTGGTCGCTTTCGGCTCGGAGATCTTGAAGATTGTGCCCGGAAAGGTCTCGACAGAAGTTGACGCCAGATTCTCATTCGACACGCAGGCATCCGTTGACAAGGCCAGACATATTCTCGAGCTTTACAAATCAGTCGGTATCGAGAAGGACCGAGTCCTGATCAAGATTGCCTCGACATGGGAAGGTATCAAGGCCGCCGAGATCCTCCAGAAGGAGGGCGTCAACTGCAACTTGACCCTCATGT
>BMK_Unigene_071639
AATGGTTAGGGATGGACTTTTACCAGATTTAGGTAAAGTGGAGTACCCTATATGTGAACCATGTCTAAGTGGAAAAATGATCAAGAAACCATTTCCAAAAGGAACTAGAAGTTCAGAAATATTGACCATAATTCATTCTGATATTTGTGGACCATTGAATGTCCAAAATAGAACGGGGGTGGACTATTTTATCACATTTATTGATGACTACAGCAGATATGGTTGTGTGTACCTGATTAAACACAAACATGAGGCCTTAAAAATGTTTCAAATATATGCTGCTGAGGTCCAAAATAA
>BMK_Unigene_071640
CGCAAAACCGATTCCAAAGGTATGGTTGCAGTTTTACATTTTTGTTTTTGGATGTAGTTTACTCAGCAGAAACCTGAAATGAAGTAATGGGTTGTATTGTGTTTTTAGGGAGGAGAATGTTTTGTTGTCGACGAATGAGAAGAGGAAGAAAGTTTGCTTTTTCCAATTTTACTTGTTCGAGATAAGTTTCTCAGTATAAAACTGGGAAACATAGAGATGGGAGAGAAGGAGTTTTCTCAATTGATTTTGATGGTATCAATTCTTTTATGGATTTGGATGTGAAAGGA
>BMK_Unigene_071641
TGAAAATACGGTGGAACAACCAATAATGAGAAGATCAATTGGTGAAGCCCACCATGTTTTCCTTTGTTTGATGGGATTCACGATTATTGATTGTATGTTCACTTTCATCTCCAATGCAGGGTCAGAAATCATGGTTTATGCCATCTCGGCGAATCAAATGTTATTTTATTCATTGAGTGGACTCATTGTGATTGATTTATTTGCCGGTCTACAGTGACTATATCATGCAGTTGGCCAACATTGTCTTCGCCCCACTTCATTTCTATCAACAAGGCATTATGGGACCCACCATGTCTACTTACATGATTAACTCACCAACTGCCAAAAGTTAGAAAACTTGTTCTAGCGATAAATGAGCTGCTATACACTAGCTGATTGGT
>BMK_Unigene_071642
GCCTCTGCCTCTGCCTCTGCCTCTACCTCTACCCCTTCCTCTTCCGGAGGAGGTGGAGATGGAGATGATTTCAATGTGGTCCATCAATCTGCGCGCGGGCCCGCCCTGCGAACCCTTGCTAGCTTGAGGAATTGGGGCATTCTCAGCCGCCCCATAGAAGAAGAAGAGATGAACATGGTTGTCGCATGCATCGGGGCATGCTCCATACTCCACAATGTTCTGCTGATGAGGGAAGACTTCTCCGCCCTCTCGGATGCGCATCCGATGGATGACCGTCATTCCCTGCATGATTGGAGGAGTCGTCCTCGAGAGGAGTCCAGCTCGGGGGAGCCCTCCACTGACAAGGCTTGTGACATACGAAATGCTCTGGCCGCAAGAGCAAGAGAGAATCGTGCTGATTTGAATCAAAGAAACGATCATCAGCATCAATGACTACGCAGCGGCCGCGCTTGTACAGGCAGTTTCTAAAACTGGTACGAAATCAGCTCTGTTTTCATTCTTCTCTTTGATGTAGTGTTGTTATACATTTTGAATTCCAGTGCAGGGATTTTTCTTTTCCTCCAATTGACAGACGCATATTGTCGTGTAAAATTTCTATTAATAAAGCCCCCATCAAATAACCTTATACTTCAGTGTGATTATTAAGCTAATAGTGAAACCCTCATCTGTGTATTGAAGTTCTCACATTCTTTCATAGTTCAAAATGGTTGATGGCAGCTCATCATATGCATTTGATTTTTGCTAGTTATGGATAAGATTTTATTAAGAAGATGGAAACATGAAACTCAAAAGTACGAACTCCCTGAGACAGTACACTGAGTGTAGTATTGTTGCTCCCAAGCACACCCTCAAGCTCAAAGATGCTTCAGCTCATCTCTATAATCAAATTGAACTTTTTTCCATACCTTCTTTAGCCAACGTATCTGCTATTTCA
>BMK_Unigene_071643
AGAAGAAGAAGAGAGAGAGAGAGATAGGTGTTTGATTACAGATGGGAGCGGGTCCTGATCCTATTAAGGTTCAGTCATTGGAAGGGTATGCTGGGAAGTCGAAAGAGTCAAAAGAGAGGAGGAAAAAAGATGAGGAAGAGGAAACTGGGTGTTGGTTTAAGTTCAGATTTATGGGCAGTTGCATCTCTTCAAGAGCCAGCTTCGACAGCTCTGTAAGCGGCACCAGCACCCACTATGAAGGTAAATCTATGAATGAAGGAAGTGGAGACCAACCAGCTGCTCATGTAGTCTCATCTACTACCACTAGTAATGCAGAGAGTAATCCATCAACTCCTAAAGAAGCGGAGGAGCTGAAAATTGCCTCCCAGCTAAGGAAATTCACCTTCAATGATCTTAAGTATGCAACAAGGAACTTTAGACCAGAGAGCCTTCTTGGTGAGGGTGGCTTTGGTTGCGTTTTCAAGGGATGGATTGAGGAGAATGGAACTGCTCCGGTGAAACCTGGCACTGGACTTACTGTGGCGGTGAAAACACTTAACCATGATGGACTTCAGGGTCATAAGGAATGGCTGGCTGAAGTTAATTTTCTTGGCGACCTTCTCCACCCTAATTTGGTTAAGCTAATTGGATATTGCATTGAAGATGATCAAAGGCTGCTAGTGTATGAGTTTATGCCTCGTGGAAGCTTGGAAAATCACCTCTTTAGAAGGTCCCTGCCTCTTCCGTGGTCCATCAGA
>BMK_Unigene_071644
GTTTGGGAGTAATCTGTTTTGGGGGGCCTTAAGTCCATGTTGAACCTCAATAGAAACATTCCTTATATCCTGTGCCTTGGAATAACTTCTTTATTTTAATTTATTTTTCTTGACCTGAAATTAGGCCGGGCATGACCTGCAGGCCTAAAAATGTGGTCTAAACTTTGATGTGGCAGGCAGGGCGTGAAAGCCGGTTGGGAATCCTAGAAAAGTATTTGCTATTCTCCATGTTCAAATGTTACTTTTACCTTACATCTGTTTTTGATGTGGTGTCATCAATTCCATTCAGGGTGAACCTTCTA
>BMK_Unigene_071645
GGTGTCACCAAGAAAAGGGTTAGCATCGACATATTGAGAAGGAAGATAGTAATCCTGTTCATTTCAGACATCGACGTCTTGCATGAGGAGGTCGCGGTGCTTATACAGATCTACAATGACATCCAACATGGTAAGTCAGAGAAGAACTTTGAAGTTGTATGGCTTCCGGTGGTAGACAGGTCTGTCCCATGGACCGAGACCAAGCAGGAGTTGTTCGTTCAGTTGGCATCATCAATGCCATGGTACTCGCTCCACCACCCTTCACTGCTTGAACCGGCCGTCTACAGATACATCAAAGAGGTGTGGCACTTTGCGAAGAAGCCATTGTTAGTGGTTCTGGACGGGCAAGGGAGGGTGGTTTGCCCTAATGCACTACATATGATGTGGATTTGGGGCGGCCTAGCTTTCCCTTTCACTTCTTCGAGGGAGGATATGCTTTGGAAGGAAGAGACTTGGAGGCTTGAGTTCTTAGTGGAAGAATACATTGATCCAGTGATGCACCAATGGATAAGGGAAGGGAGATTCATCTGTTTGTATGGAGGAGAGGATTTAGAGTGGATCAGGAAATTCACTTCTGTAATGAAAAAGGTGGCATCAGAAATTGGACTCCCCATAGAGATGATATATGTGGGGAAGGGAAATCCAAAGGAACGCGTGAGGAAAATCAACACCGCCATCACCCAAGAAAAATTAAGCAGTTGTTGGCATGATCTAGTAATGATCTGGTTCTTCTGGGCTCGCTTGGAGAGCATGTGGTACTCCAAGGTGCAACTAGGGCGCACCATTGAGAACGACGCCGTAATGCAGGAGGTCATGACAATGCTCACTTTTGACAGCAGTGATGAGGGTTGGGCACTGATAAGCAAGGGATCAGCAGAGATGGTGAAAGCTCATGGGAAGAAGATGGTCGACTGCTTGTCGAATTTCAATACTTGGAAGGAAAATGTGGAGCATGAGGGGTTCATTGCGGCACTAGCAGGAGCTCTTGAGCCCTACCATACTCATGAGCACTGCACGCGCCTTATCCTTCCGGGTACTACAGGAAAAATACAGGAGAATGTGATCTGCGCCGAGTGCAAACGCCCAATGGAGAAGTACATCCTGTACCGATGCTGCACAGACTAAGCGGCTTCGGATTAATATTACTACTAGAAAGTTAGCGTCATGTCCTGTGTCCCTACCTCGCATGGTGGGAAAAAGGTTTTACTAGATGGAGTTCAAGTAAGTTGTGCGACCTTAAATAGAAATGTGAGTGATGTGTGCATGTCATCCTTAATAACTGAACAATCAGTGAACTGGAATCACTGGCGTTGTTGATATTAAAATATTTTGGTACTGTTTTGTGTCTGTGTTACTCTGGATGTATTGTTATAATCGAATAATCAATAAACAGCT
>BMK_Unigene_071646
TCCTTTTTTTCATATTTTTTTTTTGTACTTCTTTAACTGTGGCAACTGGAATAAGAGATAATTGACCTTGCAAACTCTACCTAGGTGAGCAAAGGTAATCTCTCACACTATGCCTTCCTCTCCTACACAGGGTCCGTGTGGACCCCCTATTTTTGAGCACTTGGGTCCTTAGATCAATCCAATCCCCTCACACTCACTATCCCATTATGAATTGGCATAAACCCAATTTTGGCACTTATCCAACTCTCCCTCACGGTTGGACTGAAATGCTAAAAAAATAATGCCTTCTAAAGCCATGACACAAGAGGACCATGAATCAAGGAATTGGGATGATCTGATGGATTTGAGATTTTGCACCCATATAGGTCCCATTCAGATCTTTTAATTCCGCACCTTCCCAATGATTGGTCTGGCCCCAGGTAGGCCCCACAAAG
>BMK_Unigene_071647
GAGAGAGAGAGAGAGACAGAGAGATGGTTTCCAAGGAGCACAAGGGAACAGTTCTTTGTGAAAAGCTGCAACTGTTACGTTCAATTACAAATTCTCATGCACAAAGTAAAACTTCAATTATACTAGATGCATCCAAGTATATTGAAGAGCTTAAGCACAAGGTTGAGAAATTGAATCAAGAAATTTCTTATGCACAAAACCCAGCAGACAAAAACTCATTGCCCACGCAAGTTGCAGTTGAAACCCAAGAAAAAGGGTTTTTGATAACAGTATTCTCCACAAATAATTGCCCGGGTTTGCTAGTGTCTGTCTTGGAGGTGTTTGAGGAATTGGGACTTACTGTTATGGAGGCTAGGGTTTCTTGCGCAGACAGTTTTCGGCTAGAAGCTGTGGGAGGAGAGAATCAAGAACTGGAAAGCTTGGATGCTGAAGCAGTAAAACAAGCAGTGTTGCAAGCTATTAAGAATTGTAATGGAAGTAGTGACCAAGATTGAAAATAGAACATCACTTATTTATCCTCTTTTCTCCTGTTCTATGCTTCAATTTTCCGTCGCGCGCAGATAGGAAAAAATGTTCAATATATTGAAAGTTAGAATCTGTCCTCTTCATGTGTAATTAAGTTGTTCGCATGACTAGTATTCACATCAAGCTTCTCAAGTTCGACAATACTAAAGCAAACAGTGGAAAACTAATTTTCCAATCATTAATTATATAACATGAGAGGGAAGTTTTGGTTTCTTGCACAACCACATCTGTGCAAATATGATTTCTCCAAAATACAGAGGTTTGCTATCATTAGTAAGTTGCACATTATTGCAAATTAGATGATATGCTCATCTTTTATAAGATCTCACATTGATAAGATAAGGCTAAGTTGAGGAGGATGATAGAGATGATCATATGTACATATCATTGATGACTATTTACTCCTCTTTTTTTTCTTTTT
>BMK_Unigene_071648
GTTTCAGTTGATCTGGTGGGTTGACTAGGATTTAGGAACCTTCACAAGCGGACTTGATCTTTTACATACTGGGTGGCTGGGTCGGATTTAACTCAGTTTGAGCAAGTCTCAGCTGAAACTTGGTAGATCCACCTCTCAACTCATGACTCAGCTTGGATGATCCTGATCTAGCTAGTTCTCTTGATGTACAGCGCCCTTACAATGGCATATATATATAATTATATATTATGATATTCTTCGTAATTTTAACTGCAGCTTTTAGAATCAAATGCTGTCTT
>BMK_Unigene_071649
AAAGGATTCTCCAGTCCTTGTGAAATCGAAGACGGTGATGGTAGAAAGTGGAGAATTGTCTATGTGTTTCTTGTAGGAGTGTGCGACGTCAGCAGTTTTGCCGCCTTTGCTGTAGAAAGCTCCATGCCTTCCTAGGTGTTTGGCGAACGTTGTCTTGCCTTTGCCACCTACGCGGTCTACGTACCAGCGTATCTTCCTTGGTATAGGTTCTCCTTCAAGGTATTGGATGCATTGAAGTTGCCACGGATGCAGTTCAAACCCGAAATCGATGTTAGAATTGATCTTGCGACGTTTGATGCTTCGTATTGTCGCAACGAATTTAGGATATTTGCAGAATGCAGCCGTGTGTTCATTCATGAGGGTTTCATCATCTGCATCTTCATTGATAATGGCGTCTTTCATGGCAGAGATATCGCATCTTTTCCCTTTGGAGAGTTCCCAATTTCCATAGACGAAAGGACCTTCAACTCTTGTGTCGTCTTTGGAGCAATATTCGTAAGCCTGTTCGCGAGTACCTTTGCGACCTTCGACATGAAGATTTGGATGGCTGGTTATAATGGCAGAGAGTGCAGCCCGAGACACCTTTTTGGTGAATTCAATATAGCCTTGGATATGAGGAGTACCCTGCTCGCCAACTTCTTTCTGCCATACGGCACAGCGAACCCATGGTGGTGGTTCGTTTATGAAAAGATCGGAGGTATCAAAGTTGGGGTTGTTGATGGTAAATAGGATGTTGCGTGCTTCCCATGTGCGAGGCATAGTGAGGAGAATGAATAGTGAAGTCACCAGAAGTTGAGGTCGGGCTAGTATTACCCCGACCTCTGGTGACCCCCCCCCTCCTTATATAGGCATTTTGGGAGTTCCCGCCCTTAGGA
>BMK_Unigene_071650
GATCACTTCTCTTCAGTTATTGAGTCCAGTGTTTGGCCTCATTTCAGATTCAACTCCAATGACCTACCTCTTGTATGGACCATAGCCTGGAAACTGAAATATTAGGAAATCTCACTGGCATGATGTAGATGAAATTATGAGACTTTATTTTGTCTTTTTCGTTTTTCTTTTTATATAGGATCCATTTGTTCATAGGGCATTGATTTGTGAGAACTCAATGCAAAGCATTCTATCAAGGGCCTAAAATTTATGAGTTAAAAGACAAGATTTGCCAATACTTGCCTAGCAATATCCTATTAAATGAGTGTAAAGTATGGGTTCCATCTATTGCTAAGTTGCTTGTTGCATTGCATTGACAATTTCAAGCTCGAATAAGGAAGATTTAACGTTAAGTTTACACTTGATGCCCAATGGCAGTGTAGAAAATGAAAAAATTGATTTTCTTTTTTTTAGGCCCTGGCTTTCAAGGGCTGGGCCGCTGGGTAAAGGCCTAGGTAGTATAGGCCCTCCGAGGGCTTTGTCTCGCCCAAGGCGCCGCTATGTTACGGTAGGGCCTGGACGATCTCCTGCCTGGCGCATTGACAGCCCTAGCTATAGCATTGATTTAATTTTCTGAGGTAGACTATGAATGGTACGATGTAGCTTAAAGGCAGATTCTATCAACAACAGGAACCTTGCCTTCATGATGCTTGTAAATCAGGAAACACATGAACCAATAAAAGTAATGGGGCAACTGATGGCATTCAACCATAATCAGGAGTATATACAGTTCAAAGATGAACTAGTTGGATCAAGTTATACACTTAAGTTTAAGTTCTTTCAAGCCTGGGAGGATGCTTGGAGGATTCACGAGGGGGGCTGCATGGGTTGCATTGGACCTTTATATGTGTTGCATGAATACATTAGTGGATTTGTTCCGGTCCTCAGTCAAGTATGGGTGATATGCTTTTGACCAGACTCTTATTTTTTAGGTGTTTTCCTTGCTAGTAGAAGAGCCTTAGTTGTCATTATGTTTTTTGAGTATGATAAAAGCCCTAGTAAGTCAGTTGAGTTGCCGCTTATCTTTGTTTTTTCTTCGTTAGTTTAGGATAGTCAGAGAGTGCTGGCAGGAATTCTTTGCAAGTAGGAGTGTACATCCAACCATGTGTCAAGAGTCGATATATTGTGTATTTCAACCATAGAGACCTATTCAAACTGTTGCATTGTGTGAAAGCTTTATTCTTAGGTTTCTACTTTCTACAAGCAAAGCCTGAAATAATAATTTGAAGGACTGATCAGTGATCATGCATCAGTTATAGTTGTCAATTTGTTTGAGGGATTGCTTTTGGTTCATGTGATTTGGATATTCTTTTGGTGATTTCTAACAATGAGATGTTATTAGCTATTATTTTTTATTTTTTATTTTATCTAATATGTATATTATTCTTTAGATTCCAATTATGGTCAAACATTATGCAGTAACATGCTATAAAATCTCCCTTCTTTCCTGTTATATGGTTACTTTTTCTAAGCCTTACTTGTGGTTCAGCCTGATCGTGTCATGGAGTTCTG
>BMK_Unigene_071651
AGGAGAGAACAAAGGATGAGTGGAGAAATCTCTTGACAGAAGCTGGTTTTGGGAATTTTAAGATAATACCCATGGCTATCAATGAGGCCATTATTGAAGCATATCCTTAGCCTCTATTAGCCTAATTAATTGTCTACTTTCCGACTACTAATGTTCTATCTGGGTTTGTCCTCTGTGCTGTATTAATAAAGAAAGCAATGTTGCTCAATGGCAATAATGTTACTCTATTACTTATGTGAAAGTGTGAATGAATTGAAGATTCGGTGGTGGTGGATTTTCGAAAATCAAAGGGGCACCTGCATAAAGCATTCCAGTCCCATTTTATTTGATTAATTATCTTTTGTTTCACACTTTGATCATTCATGCAATCCTAATCATTCAAGTGGAGAGCAACAGAAAGGGAAATTTATAGACCTCTATTTTTTTCTTGACAATTATAACAGTTTCTCAGCTTTTTTCACTTTTATAAATATAATTAGTATTAATCTGAGAATATTGACCAACCACCTTGACTGGGC
>BMK_Unigene_071652
GAGAGAGAGAGAGAGAGAGCTCAACTTCATGTTGGAATCAGTCCCTCGCCATCGTCCCTTCCATGAAAACTCTGACCATAGATAATAACAAATGCAAACACCACGAGACTAAAAGCAATCCAAGCTATGCTAACCATCCACCAACTTCCATGAACAACACCACCAATACCACCCTTCCGTCCCACCATCTTCTCTTTTTTCACATTCTCTACACAAGTACAAGAACCATGTAAATTATCTCCATTGTCAACTTCACCTTCTTCATCAAAATCAGGAGAAGATGAATAATAAAACAAGGACCTCACCTCACTCTCATGAATCAAAACAGAAGAGCAAACACTGCACCTCTCATTCTCTTGGGACGACCCCAATTCTCCTCCACCCTCCACCCCATGGAAAAGCCGCCTCCCCTTCAATCTACCGCTCTCGATTGCCGCTCTCCGATCACTAATGATCTCTTGAATGGCCAGATTGTTGGTTCTCATCTTCCATCTCAGGTGCATTTGACCGTCGACAGGAGTATTACAGATTGCATTTCTTGGAGGAGCTTGTGTCATTTTGGAGGTGTTCGAAGTGACCATGGACTTTTATCTTCTTCGTCTACTCTTATC
>BMK_Unigene_071653
TTTGGAAACACCTCCTCCATGAACTTAGAAGTATAGGGATATGAGCCTTAGGAATGTGTAGTTTCTTGAGCCCATAGTTCCGTGTATGTGGGGACATTGGGGACATTGGGGCCATGTTCATTTTCTTCTATATTTTTGTAGGCTTTTTGATCGGAGGTCCATAAGCTCCTATGTTGGGCTATAATAATTTTTTGTTGGTAGTGGCCCAATAAGTATGAAAATTGGATCTCAGGAAAGTACAATTCCCTGCATCTCAGGACTGTATATATCCCCTCAAGCATACCCATGTTTCTCCCATCCTATTTTTTTCCACTGATTTTGGTACTTGTTTTGATCAGAAAAAAGTTATCAGTCAGAAAGGAAACAGTTGTTGAATTCTACTAGCATTTCCTATTTTTTGCTGCATATGTTCAGTGTTTTTATCCTTTCTTCTAACCAGATGTGGACATGTTGTGGTGTTTTTTTTTTCTTGGGCACTGGATTGCAGGACCGGAGAAGCAAAGAGCAG
>BMK_Unigene_071654
TTTCTTTCTTACTGTTTAAAATGATCAATACGCTTTATGGCACAACATCGTCAGTTATACTGTAACGGTTTTGGCCCCAACAATTAGGGGGGTTTATATTTTAAAACTCTCTCTTCTTCAAGACAAACATCAATGCAATTCAGAAAAACCAGATTATAAGTTATAGCTCACTTCAGAAAAATAAACGCATCCACCAACTAATTAAACTCAAAAGCAACAATAACAACATCAGGTTTAATGCCTGAGGTAGCTCAGTTGGCCAGCCCTCCCGGGTGAAGGTGTAGCTGTGTAGGAACAAGGAG
>BMK_Unigene_071655
CCTCCCACTCCATTTCCCAAGGTAACACGTACACAAAATCTTCGATTTTTACGGTTAGGTTTTGAATTGGGGATTTCCATTACATTCACCTGTTCCTCTAATTGCATTCTGGTTTTATGATTTGATGCATCAAAAACTGATTTTTCCTTCTGTTTACGGTTGATTTCAGAAGATTTCAGGGTTCTTTGACATTAATATTTATTAGATTCATCCCCTTTTTCTAGGGTTTGGATCGACGACCGATAAGATTCGTAAAGATCCTTTCTTTATGTGCTAATCCCGTTGAATCAGGGATAGCTGTTATCTTATCTTTGGGTCTATTTGGGGATGTTTGAAATCTTCCCTATACTGTGTAGAATTTGAGGGTTTACAGAATTCCCCAAAATGGGTTGTTGTTTTTTTTCGTGAGTAATATATATATATGGTGGTCTGCCCAAAATGGGTTGTTGTTTTTTTTCGTGAGTAATATATATATATGGTGGTCTG
>BMK_Unigene_071656
AAATCTACAGTGAAGAGAAGAAAGAGAGGAAGGAGAGGAAGGAGAAGAAGGAGTTGACGCCCTACCCATTTTTTCGCAATCATAGTGAAAGGAGATGAAGGAGAGGAAGGAGATCGACGCCCTACCCATTTGTTCTCAATCACAGTGAAAGGAGAGGAAGGAGAGGAAGGCCCATCGACACCCTACCCATTGTTTCTCAATCACAGTGAAGAGAAAAGAAGGAGAAGAAGGCTCCACCCCCATCGTCTGAGTCATGGATCTCCACCCCCATCA
>BMK_Unigene_071657
TAATTTGAAACTTATATTTGATATCTTACTGTTGATAATTTCACTAAAAATCATGTAATGTGCAAGATTTTTTCTTTCTATTTTCCTTATTATAGTTGTTTTCTTGCATATATAAATTAATTAATGTGAACCGATTATCATGAATGCATGTGAATAGGCTTTTCTTTATTTTTATAGTATTTGATCCATTTTAAAATATTTTTTAAAAGACACGACTCTCTTGAGTCACCACGTTGATCCGAGTCAATTTTTTTTTGCATTGGATGAGTCGAGTCCGAGTCATGAGCTTTCCAAATTTGACTGAAAGACGAACAAAACCTATATTTTTCCGTGATTTTCTGAAATTGATCGATTGGTCAAACCCGCGGTTGAACAGGACTGATTTGCATGAAAATTTCAAAAACTTGTTAAACTAGTTAGGTTTTGCAAAACTTTTATCAAGTCCTTCATAAAATCATTAAACATCTCAGACCTGAAGCTTATGCACATTGTAAGACATATTTAGGGTCTAAGATTGCAGAGAATAATTCAGATCAAGCATCTGACCATGAGGTTTTTTAGCAAGAAATTTAGATCGTCACTAGTAGCATATCAAATATCACATTTGACCAGAGGAAACATACATAGGACTTGAAATAGAGTCACACGACTAACATAGAATTGAAGGACATGATGTTAGAATAATTAAATCTCAACAAATAACATAGAACTTAAGGGCATGGATGTCTTTTACGAATGGGATATGCAAATGGGATCTATATATGTAAAATTTACACATGTGAA
>BMK_Unigene_071658
CTTCAAATCCCTGTGAAGCACCCAGTTATCATGAAGATACTTAACACCCTCGAAAAGCTGTAACATCAGGCACTTAACTTCACTCTGGCTAAAAGGTTGTTTCATTGTTTCCATCAAACCTTTAAGATCATGCTCCATGTATTCCATGACCATGAAGATACTGTCTAGATTTGTCCCCACGACAACTTCCTTTACATCTACAATTGACGGGTGATGAAATGACAATAGAATATTAATCTCTCTCAAAGAGGTC
>BMK_Unigene_071659
GTACGACTTTCCCATGCTGAAATCAGAACGAAGAAAGAAAAATGTGAGAGATCTAACGACAGAAGAACAATCTACCTACGAGTTTACATCGCGTCGCGTTTGGATGCTCCAAATCGCAATCGCTTCTCAATCCGACCAAAATCGGAGCAGATCGGATACTGTTTCCATACTCATCCGCTCCAAAACAGTATCAGGAACGATACAGATCTAAAACTGAAAAAAAGCAGCAGCGGAAAACAGCATCGGATCCGATACAGTTTCCGATATCTCAATGCGATCTAAAAACGAAAGCGATTCAGTTACGATACCTTGCGATTTCGAGAGGAGAATC
>BMK_Unigene_071660
GACATGTCAAGCCTATTACTTAGGTGATGTGGGATGTGTGACTTCCCAACAGATCCTCCCTCTATTGATACAAGTTTTAAATTCCTATGATAAGAAATCTTACTATAAGCCATGGGCCCCATATGATGAGTCATATTGTTGTCATGCCTCTAAGAAGGCTTTGACAATAAGGAAAACCCAAAAGGTAGGCCTTTCTCATCTTCTTGTGCACACAATCATGTGGGGAGTGCCCAAACTGCATCATGGAGCGTTAGTGGCATCTTGAGTAGAAATGTCTCGTGTGGTAGATGTAGAGGGTGTGCATGGAGAAAAAAAAGATTCATTTACCACAAGCCTTATAATTTTGAAGTGCAAACATAAGTTCTAAAGCAGAGATGTTGCTGTTGAAGCCTGTATTATGTGGCTGGCACAAGAACCATCTACGGATTTAGGAGGCGGATACATCTTTTCCTTGTCAAGGGAGGAAGCCCTTGACATGTGGTAGGGACAACATGCAATAGGAGACTCCACGCAGAGTTTGGTTCTGTCTTCCCTTTTTAGTAAGAAAAACTGCCTTTTAGTGGGATTCTCTTGTGTCGTTGTGAAACTATGGCAGTCATGACTGGTGGAATGTCCCTTGAGAATCTTGTTAAAACGGATTGAATGATGTTTTGCATGTCTAATAGTTGGTCTTTTGCCTTAATGGACTGCCTTTTATGTGCAATCTTCTTTCTTTTAATAGAATTCCTTTACTCTTGCCTCTGAAAAAGAAGGGAAAAGAGGGAGATTTACTCTCAACTCTGTTTTAATAGAAGACCTTAACTCCTACTTCTCAAAAAGAGGCATTAAAAGCGAAGATCAACTGTCTCTGTTTGAACAAGATGAACCCTTAAAGGAACCATTGCAAATGACATATAGAATTTGGGAATTCCATCTCCATCTTTAACCAGGGAAGCTTCTAGGGTCTTCCTTTTGTGTTGTTGCGCCATTTGTTCCCCCAACTGGTAGAGAAAGATTTTTGCCTTCTTATTATTTAAGCAAATAATAGGAATAGTACCGATTGGAGAT
>BMK_Unigene_071661
GCCTATATGGTGAGCCGGCCCTGCAAGCACACCTGACATGACAAAGGCCGGATGACAGAATCAATTGCCACAAACCTATGAGCCTATCACAACTGAAATAGATATAAACAAGCCGTAGCGAAACAGCAATGACAGTGCAAGAAACATCTCACCATAACTCCATAACCATTTTGGGCCAGCCATTAAAGTTCCAGCACCAAGAGAAGAGTAAAACTATCTGACAAGCTTGCAAAATACACAGAGCACAAGTAATCAGCTGAACATATGCAACCACCCAAACTAGAAACATTTGTGAGCGTCTCTACATATCCCGAAACCATCATCAATCAGCAAATATAGCATACATCCAATGTCCTCAGATGACCAGCAATCCAATAATTGCAGTGATCATCCACGAAATCAACATCATCAAAAGCTTAGCGACCAGTTGCATCTCCTCACAAATCATGAATGAACATCAAAACAATAACCCAGTTGCCAGGCACAATAGAATTTGCACCACATGAACTGAAATTGTAAATAGGACATGTACACCTTTTTTCTTTTTCTTTTTTTTTT
>BMK_Unigene_071662
GCACACTCATATCTGAAGATGCCTGCAGAAGACAAATATAAAAGTAAATGTACAACGTGATTAAGCTAGTTATGATTTGTATATGGGTATGGATGATATTGTATGAACATGAATGCCAGTAGAATGGTTATGATTAAGCATTGTGAGGTATAGATGTGTTGCCACCAAAGAGAACACTTGCAATCTGTCTAATATGTTAATACCAACAGACTGCATCCATCCATGCACCATACACAAATTGGTCACAACAGTTATTTTGGCTGAATGAAGTATCTGGGTATCATAGGTGGATGGTTTATTGTGTGGTTCAATGTGCCAAATCAAGGTTACTCCAATATATAAGGTAGAACAAATGGTCAGCTTTGTAATAAGCATATGAGGCAGCCACGAATTCAGAAATGGAGTTCAGTGGAAAAGCCTGTAGAATTTGATACCCACCATTGTGGTGTCCGGTTTTTATGGTGCACAAAACACACTTTGGATGGGACAATCATCCATTCTGCTAAAATATTCGAGAATATTGCAAATTGGGGTACATTCAAATGCACCATTATTGGTTAAATGGAGCAGCAGCAAAAATCCTTACCCGAGTTAGAATTCTCCCTACAG
>BMK_Unigene_071663
GGAAAGTCAATGTCCCATCTACATCTCCGTATATCCTTTCACCCCTATGTATTTGATAATCCTTTGTGGGAGCCTATTGGACCATGAATTGCTATGTATTTAATTCCATGCAAACAAGCGGGCATAAACATTTTTATGAAGGGATGAAGCGTCCTGATATACCTGCCAATATGTAATGGTTTCAGACATGACTGACATGGTATTCAGAACCATGTTTTAAGACCATGCTTCTTTTGTTAAATTTTTTAAGACCATGCTTCTTTTGTCCAATTTACATAGCTTGCAATTTCTTTCTAGCTGGCAATGAAGTCCCTCTCCTTTGATGCATTGATGTTCTATCTTGGGCAGTACACCTAAGGAACTGCACAAAT
>BMK_Unigene_071664
GGAATTTCAACTTGTGTTTAAAAGATCATTTTACAAACCAATGATGACATACATATCTCTTATTCTCGAATAACCTTGGTTACAGTAAATACTCTAACCAACAACTTTCTCACTTCAATTATTAACGCTCACAACTATCAATCATAACAACAACGATTTATAACAGTTAGTCATAGACTTCTCCACTTAACAATGCTCGACGACCTTGACCAAAATAACTCATGTTCACTTGCATCCAAAATGAGAAACACCAACAATGGTCACTTATTCCTATAACCTTTAATCTCAACCAACAACCATTGGTCAAACACTTTCATGATTAGGCAAATGCAGCGATTCATCCTTTGAAGACTATTATGGATAGAAGTCACCACAATTATCATTGACAAAACTATACATCTTTGTCTATCAATGGGCATCAAACCAACTAATGATGACATGCATTTTTCGATCCATTACAACCATTGTTTCAATCCATGATGACCTCACCTGATTCGTAGTGGCGTTTTGATATTCCACTTTGATGAAGTTTATGAGCTTGCAGAGTTCTTGGTTGTGTCTGGATGATAGAAGACCT
>BMK_Unigene_071665
ATGAACCTTGAATTCATCTTTATTCTTCCTTAGATAAGGTAAGGTCATACATATGGTAAGGTAACTCCCTCAAACTTTGGGGTTGATATGGGTGTAAGAAATGGCTTAATTAAGTCTCAACATGGATAACTAGTGATAAACATCAAAGGGGATAGATAGAACTAGTCCAACATGGCCTAAAATCATCTCATATGGTTCATGTAGTCGAATTTTGCCTCGTTCGGATAAAATGAGAGTTTTAGCATGTTATTCCATATGAAATTCAGAACATGTGATCAAAG
>BMK_Unigene_071666
TAAGGCCTTATTTGAGATTTTTCCTACATATAATCTCTCACAGGACATGAGAAGAGCCTGATAACTCTCTGTCCAAGAAGTGTGCGTCTGGGAACAGAGTAAACGGTTCCCCAAGGGGATAACCTTTTATGATCTTTGGGTTTTCTATGCTAATTGGTGGGGTGGTTATTTTGGATGGTTGTTATTAATAGTCCTCAGTGGATGATAAGTCTATTTTGTATCTCACTGGGCCTGGTATGTCCTCAGGACTTTCTTTTTATGTAACCCATCTTTCCGCTTCTTTAAAGTAATATAAGCCTTTCAGTTCTGGGGAAAAAACTTACAGGACACGAGCGATTTACTTTCAA
>BMK_Unigene_071667
GCAAAATCCAATGTTATAGATGCAAGGAATATGGCCATTACTTATCTCAGTGCAAACCGAAGATCTGCAATTACTGCAGGGCTACAGGGAAACTCATATCAGAGTGTAGAAAACGGCCAGAAAATCTCCATGCTAGTGCTTATCATCGTCATCTTCTGATACTGCATCAGTCACCTCTGCTCCTTCGTCATTTATGCCTTCTCAGCCATCCTCTCCTACTAGTGTGCCCCTGTCACCGCTAAAATGATTCTTCATGCCTTCTCTACCCTCGGTATCTCAGGTAAAAACACATCTTCATCTTCTAAGTGGTATTTCGATTCTGGAGCTTCTAATCATATGACTTTTTCCCCTTCTAATGTTTCCAACGTTCAACCATATGATGGCAAGCTCCAAGCCCACATGATGATGGTGAAAAACTTTCTACCACCGCGATTGGTGATGTGCCACATCCCTTACCTCTGCATGATGTTTTTCTTACTCTTGGTTTATCTACAAATTTAGTTTCTGTTGGTCAACTT
>BMK_Unigene_071668
GGGGTGTAGGTATTAGTTCAAATGAAATCACAATAACAGAACTCTAAAAAGGGAATTTATATGGTAAATAAGATAATTGTTTATGGATGAAATAACTAGATATAACAAGTTATATATTTAACTAAAATTAAGAATAATACCTTCAATGTACATGATATTCAATTTCACTTTAAGAGATGTTAGTTATTTTCATGCAGTATTTGCTTTTGTTTTCGTCTGGAGATTCAACTGGGTATGGGTGTTTTTACGGATTGGGAATTGGTTGATGACTTGGATGCCTCACTTCTTGCTGTATAATTGGTTTGATTGTGTTTGGAGCTGTTACTGGAATCTTTTTCTCTTCTTTTGCTTTGTCAGTTGCGTGTATTTGGGACCTGGATGATTGTAGATTCTAGTAGGAAATGTGTCATTGGGTTTGTGTTGCAGTGCTTTTTTGTTATATCTCTCCTTTGTGCAAATCGGTGAATGCTATGGATGCATGGTACATTTTTGCACTCATCTCTTGAGGGAAAGAGTCCTATAGTTCTATAGTATTTTATTCGGTTGCTAGCTTACAACTGAATACATGGGTTTTGAAAAGCCTTGTAGAACAATTGGAAGGTGCTCACTACTGCAACCACGAGGTTGTAGGCTCAAGTTATATTGCTAATGAAAAAGAAGAAAAAGTGAATGCTTGAGTTTAGATTTACAAAATGATGCTTCATTTTTCTCAACACCTGAATTTCTTTTATTGAATTATTCTTGTGTGGGCATGAAATGTTTAGGGATCATATTTTAGTCAACCTTTTCCTGTTTGAGGATATTTAACCGGAAAAGTCATTTCAGCTGATGGACCACTACCTGATACATATGTATTTTTATTTCTAGGACACTATGAACATGTACACCATTGATACATTCAATCCAAGTCTTGACTCTTAATGATTTTACTTTTTGACCATCAGAAGACTAAAGCCGTTTATGACTTTAGACAACTTTTTTATCTAATGGTTTAAAACTCATGATAAGTTTAGTGGGTTCTTTTCATGGGGCCACAAGTCTATGCTCTCTCTCTCTCTCTCTC
>BMK_Unigene_071669
GAACGAGCGCATGTTTAAAATCTGTGGAACAAACAAATAAACTTATAAATATGGTAAGATGAAGTAGATGATAAATTTTACACCTTTAGTCAGGCCACATACAAGAATAAAACTTTTTAACATATAATCAAAACAAGCATATTGGTTACAGAACCCATCTTAGAAATCAATTCACTCACATTCAATCAGGGTTCAAAATGGCTAAAGGATCCCAAAGTTGTTTTGGTGAATAATGAGAATTTTATATGCCGTCTGCGTCATTCTCTCCTGTTTAAAAGTTGGCCAACATTCTTACTCCAAAGAGTACACAGTTTTTGGATATTGATGCGGGAACAGGTATGAACGAATCCAAACCCAACCGATCTCAACAAGAGACAGCCCTGAAATTAAGGACTAAATCACGCTCATGCAAGATTAAGATTCTTGCAACCTCTGCAGAACCTCTGCAGGACCAATGCTCCAAATTCTCTCGACCTTTG
>BMK_Unigene_071670
ATTTTCCATTGTCCTTTAGCATAAACTCAGTTGAGCTTCAGGTAAGCTAGTTCCTCTTATTCCCTTGCTCATTTCTCTCCCAAATCCTTACCAACCTCTTGCCATTTGGAAATCTAAACATGCCATCTTCTTCCCCATCTCTCTAGGTTTCCATGGACCATTTTTATGCAAAACCAAGCTGGGCAGCCCCTCTCTTCATCAAGTTCTTCACAATCAGAGGTGCTACAAGTTAGCCCTCTTCTCCATCTCTGAGTATGTTGCTTAGGAGCCCATGTGGTCCCCTTGTTCCAACATGCAAGCCATGATTCCTAGTATTGCTTGATTTGTGACTTTTGGGGTTTTTTGTGTAGGGTTTTTGGGGATCTTGATCTTGGATTTTCCAGCTAATTGGTGGTGGTTAGAGAGGTGTTTTAAGTGCATTTGGCAGTCTAGCAAGTGACTGATTTGGGTTATCAATATGCATGCCAATAATTCCAAGCTTCTAGATGTTTTTCTATGTTTTATACTAATTTCATGCTGGGATTCCCTAAAATTCATGATTGGTCTTACAAGTAAAACTTTTTTTATAGCATTGCTTGTTTGATTTGCCTTAAGTCTCTTATGATTCACATGTTTAGGAATCCAATCTCTAGCTCAATGGATGATTTTG
>BMK_Unigene_071671
AAAGAGTTCTTCCACTCTTTCCTGTATATGCAACAGGTTGACTAAAGTTGATCATAAAATGACAAAAAAAAAATTCAGTTGTTTCATTGCAAACTCAATTTATCAAAGACCAAAAACTTCAGAACCAAAACAAAAAATGAACAAAACATTAATAACAAAGTCTAACTTTATTAGTCTGTTTGAACAATGGGTTCACTTTTGCAGCATTATACATCCCAGACAAAAACCATTTCAAAATCAATTTCCTCATTCAAAACTTTAGTCACATAAAACAATTAAAAATCAGGTTCCTTTATCTCAGAAAATTTGTGGCAAAAAAGTGATGAACATGATGCATTTTATTTGAACCATGCGTGTTCTTGTGGTGCCATATTATGGTGAGAGGTGGCCACTGTTTATCACACAGGGGCAACTTATCCACTATTCACGCAGCACATGAATGTCAATTGATCACAAGCATATAGCCCAAGAAATCAGAATGATTGTTGTTGAAATTAAAGTATACTTCTTTTCTTTTTCTGAATTTATTGTGTTAGTAGTTACAGACCTGCAGTAGTTAGGCTAGTGGTAATGTGTAAAGGATGTAGGTTTCTTTTTCATTTTTTTCTGTGGGGTGGAGGGTGAGAGGGAAGGAATTAAGAAGTTAGT
>BMK_Unigene_071672
AAAAAAAAAAAAAAAAAAAACGACGGCCCTAAGCAGTCGTTTTTAACAAACTTAAACAACAGCCTCTAAGCCGTCGTTTCTGTTTACATTTACCTACTGCCTACGGGCAGTCGTTTATTAAGAACCACTATAAAATCAGGGAGTGTCAAAGGCCGTCGTTGTTATATAACAATGACTGCCAAAGGCCGTCGTTCTTTTAGGTTTTTGGTGTAGTGCTAGAGTGTTGATAAGTGCTTAATTGTTCGCA
>BMK_Unigene_071673
TTTAGGAAAATTCAAACTGCAACGGAATGATAAAAAAAAAAAAAAAATCTTAATTTAATTCTTTAATGAGTGAAAATTTATCATAAGCACCCTGTGCATCCCATGACGCCCAGATGCAGAGTGGATAGTGGATGACATGGACTTACAAATAAAAATAAGTTGTCTATGATACAATATGTAGCCAGTTATGAAGATTTCGGGTAAGATAGGAAGCTACTCCATGTTTCACTGTGATCTGATTGACATATGCAGTTGGACTGAACCACAGAAAAACACATGCCAAGCCATCACTTGATCCTGTGTTCTGCTACTGTCCAATCCAAAGGTCCTCTAACCAAAGTGAAATATGGGGTGGGAATCACACAACTCCCATTCCCATAGCCCCTGCCAGGGATCGGGGATCGATCCCTGGCAGGGTGG
>BMK_Unigene_071674
GGCTCTCCTACTAGTTTCCTAGGAAAGGGGCTTTTATCAAAAGGGTTAAGAATGATCAAGGGTGGAGATCTAAAAGGTCTATTGCAATTTCTTCCTTCTGATAGGAAATAATATCCAATCTTTAACCTACACGAAAATGAGTCCTAAGAATTTAATGGTCTATTGAAAATCTTCACCCTTGTTGACCCCTTACATTTGACCCCTTTGATGAAAACCTAGTTGCTGTGAAGTTAGAGTCAAAGATTTAGAGGATGGCTATGTTCAATGTTACTCCAGTGATCCTAGTCATAGGGCTTAGCGAGACACTCAAGTTTGAGATCACAATGCCACGAAGTTGTATTACATAGGAGTTTAGAATACTAAAAAAGAAATATTAAGTGGAGAGAGGAAAAAGGCAACGTTTTTGATAGATTTTTTTTTCTTGTATGGGGTAAAAAGAGAAGAAAACTTCTAAAACTCATGCAAAAGAGGGATGGTGGAAAACCCACTCTTGCAATTCACCACATTCTACTTGGAAATAAGATGAAAATCTACAAGCAAAAACTGAAATTTTATGATAACATCATGATATTCTTTTTTTTTAATTGCATATACTTTGACAATGCTCGTGTGCTATCTAAAAGACCCTTTCAATGTTGATAAGTGACTTGTTTATCCATATAAAGGGCTAATGGGGCATTAGACATTACTGATGGTTGATTTTGCTATCAAATGATGGCCCACAGTGGCACGCTATAAGGATGTCATGAGGTGAGTTGGGGCAGCTGGAGTTTGTCAATGACTCAGCCAGTTTGGTCATCGTGCTAGTATTCATGTGTAGATCCATGCTATGGGCCTGAAATCTTGACCCTGGGCGCGGCCAATTTGCAAATATATGTAGAAGGTTTTAGAAAATGAAAATGTGGAGAAAGATGAAGTCCAAATATCCGGAATTTCGCTTCTCAATTAGTGTG
>BMK_Unigene_071675
GGGAAGAGGAGCCTGTTCTTTTGTTCTCTTTTTCTCCCTGAGAAAACAAAATCCTCGTTTTTTTTCTCTCTCGTTTGGTATTTCCTCGCTTCTTCTCTTTGTCATTGAAAATCTCTTTACTTTCTTCTCCTTTTCATATATTGAAGACGCAAGTGCTCTTTTCCATGGTAGGATTCTGTGAATTCTGATTGTTCCTCTGCTCGATCGACAAAAGTTTCAGTGGCTGATTGTTTCCATCTAAAAGGAATCATGAAGATGATGATCAATGTCAAGGAGTCGACTATGGTGCGCCCGGCACAAGATACTCCAAGGCGAAGCCTATGGAACTCTAACGTGGACCTGGTGGTGCCCAGAATGCACACCCCCAGCGTCTACTTCTACAGGCCCAATGGCTCCACAAATTTCTTTGACCCACAGATACTCAAGGAGGCACTGAGCAAGGCCCTGGTTCCCTTCTACCCCATGGCTGGGAGGCTGAAAAGAGACGAGGAT
>BMK_Unigene_071676
ATTCCACCCCCCTTAAGGGTCACAGTTTCATTCAAATCACCATTACGGAATGCCTCTTATAGAGATCGATTTTAGCCATGGTCCCTCTTGGGGGTGAATTCTCCTGTAACCTTAATCCTAATCCCAAGAGTTTGGAGGAGATCCAACTCCAGATGTGTTGGTTTAGAATCCCTAGTAGTTGAATAAAACAGGGAGGCTGTCAAGAAATAAAAAAAAAGGGTGTGTAAAACTTGGATCTAAAACATGTAAGTGAGCTATTGAGACATCAGGGGCGGAGCCAAGAAATTTTCCTTGGACGGGCCACTTTATAGAAAAAAAAAACTTGGGAGGGCCACATGGAAAAAATGAAAGTATTTTTCAAAATATATAAAGGCTTCTTTGAAAATTTTGGAGGGCTTAGGATATGAGACTAGTCTAAGATCCCAAGCAGCCACTTAAAAGTTGTGTGTCAAAACGCAATGAAGATAAAAGCACTAAAACTCAACAAAAAACACAACCATTTACATGGTTGGGCTATGTGCCTATGTCCATGAGTAAGATGAGACTTTAACTATCTTGTTCAGATGGATCGAGTTTTCAGTATCTTTTCAAAAAGTAGAATTACAAAGCTTGGTGCGGTTTTCCTCACACCTCTCATGTACCGCTCCGAATTCAATATTAAAGTGTGGCAGTTCTCATCGGGTATGCCACCTCTTTCCTCATGTACGGGCTCACTTCACATTTGTGTGGGTTTTCTTTCCACTTGTGCAAGCTCCTTATAATTTCCTACATAAGTGGGTTGTCTTCCAGTGTATGTGTGGGCACTCTCTTGGATCCCAGCCTCATTGCTTAGGT
>BMK_Unigene_071677
GACAGATGCTATGAGAAGAAGGTGAGAAAAACCATATTTAATAAATTTGTGGGATAAAGAAATATTAAAATTTTATCTTCTGTTATTGTATGTTGCTCCTCACTTTCGAGGTTGAGGAATTATATCATTGTATAGTGTGTAGCATACTTTGGCATTGAGCATGTGCAGATGGCAGATGTGACTGATTGTTGGTGATCCTCTGCTCTGGGTGTATGATCTGAGAATATGTGCTAGATATGACTGTTGTTTGCTGATCCAGACCAGTGATCCATAAGCCTCACCAAGGATTACAGACATATAGTTGCTCTTGATATCTCCTTGGTGGAACAATCTTAACTTCTGGTTCATAACTACTAATCAACAGTTGAGCACTGTTCATAATTCAATGGAAAGTAAAGAATATTAGTATTCAACAGCTAGAACCTTACATTGTTTTTGGAGCCCGGTTGATCCTTGGTGGGCCTATCAGTTAAATGTGTTGACAACCATTCTGTCAGCACCAGTCCTCAACTGTAGAAAGTCACAGCTTTAGGATTTTCTACATATCTTTTGTTTGTGTTCTCAGGTCAGGGATCATATAACTTATCCAAATTAAAACCCATCTTTTAATGTTTTTCTCTCACAGGTTAGATACCAAAGCCGGAAA
>BMK_Unigene_071678
GCTGTTGGCCCCGAGCCCACCAGGTAATATTGCAAACATAGATTCACCATACTGTATATGAAATATTTCTCAACTTCCAAGAGCCGTTGAACTTATGTTACTGCCATGTTCCGTGATTCTTTAGAAAGTAATCATGTCATCTTGAAGTGTCATTGTTCTGTTTGAAAATTTTCTAGCATGTTGACCGTGGAAAACTCATTATCATACATTGAGGTAGCAAATTAAAATTGGCTATTGCTTAAGGATTTTCTATTATTACTAATATTCATTATTCATTCAATGATGGAAATGAGTATATTGTTTAAGGGCTGACTTGCTGCCTGCATAT
>BMK_Unigene_071679
GCACAGTTGGAAGGTGCTAATTGTTGCAACCAAGTGGTTGCTGGTTCTAGTCTTGTTACAAATTAAATAAACAATAGATCAGCTATAAAAAAATGTAGATGATATAATTTGTAATTACCTTTCTGCATGAGTATTATATATGGTTTCAAATTATAATACCAAACGCCCATCTGTCAAATAAAAATTATATTATCAAACCCGAGTGGTTCAAACTATAGTATTTTTAAATATAGAATCATATAATGTATGTATGAAATCCCTGATGTCTACTATTTGTATTTCAAAATTAGTTCAGTGCCAATTCAACTAAAATTATACAGAAGTGAAAAACTTCACCAAATTAAAATTCTCAAGTAAAACACTGAATTACCCAACTGAAAAGGTGAGAAAATGTAGTGTAAAAACTCAAAGATGTGTAAAACTGTATTAAATTAAGGGTCAAAATGAAAGATATGTAAAAATGTATTAAATTAAGACTATTTTCTTTTTTGATATTGGAGGGTGTCCCGGCCCTTTGGG
>BMK_Unigene_071680
CGGACAGCTAATGCGTTCCACTTAAACAAGGTCTATGGTCCGTCTGTGACCCCTGGATGCCAAAGACATCCTTGGGGTTGGAGACGATTGGAGAATTAGTACACAAAGAAGTTCCACATATTCCATCACAAGCACCCTTTTTTGGATGAACAGATATCAGCAATATTAGAATGAGGCGTTGGCAGGAAATTCAAAATGAGTTGGCATCTCCAAGAATTTACAAGAAAGTCAGATGCATACAATCTTGCCCTAAAGGCAGAGGAAATTATTAATTAGGGCTTTGTAATCAGATGAAATAACAGAAATGGCAGAAAAAACATGCACAAAGCTTACTCCCAAGGAACATCTCCAACAAG
>BMK_Unigene_071681
GGGAGGTTAGAGAAAGAATTTCATGTCTCTTTTCAAGTTTATATTATTTTTTCAAGTTTATATTATTTCGAGATCTTGTTCTATTAAGATTTATGTGATTGCAGGAACAAGAAGAGATGGGGGTGGGTCGCGAGTTTGTGATATCTTTAGATGGGGTGAGAGACAAGAATGTGATGCAGCTGAAGAAGCTCAACACCGCTCTCTTTCCCGTTCGCTACAACGAAAAATATTATGCGGACGCCCTTTCCTCCGGAGAATTCACCAAGCTAGCATACTATAGTGATATCTGTGTTGGTTCAATTGCATGCCGCCTTGAGAAGAAGGAAGGGGGTTCTGTTCGTGTTTACATTATGACACTGGGTGTTTTGGCTCCATATCGTGGGCTAGGAATCGGTACCAAGCTATTAAATCATGTTCTGGATCTATGCTCCAAGCAAAACATCCCAGAGATTTATCTGCACGTGCAGACAAACAATGAAGATGCCATTGCTTTCTACAAGAAATTCGGGTTTGAAATTACAGATACCATTCAAAACTATTATACCAACATCACTCCACCTGACTGCTATGTTCTTACCAAGTTTGTTGCTCAAGCCCGTCCAAAGAAATGATTATGCAACATCCAGTTTCTGGAGAAATTCATTTCGGTTAATTGCTCTGCAATGCACAGGCTTCATACAAATAGGTTGAGCTTGGAGTGAAGGTCTATTTTTGCTTGCCAAGTAGAGATGTTTTGGGATAAAATATTGCTACTCATTTTTTGTCATGAGTCTATGGACTGCATGGCTACAGTTCAGATCTCTATGCAGCTTGGTAAATTTTAAGTCTAATATATGGGGACATATCGCTGTTTTTTTTTTTTTTTTTTTT
>BMK_Unigene_071682
AGGATCATAGCATCGATAGCCTTTTTGTTCAATGCCATACCCTAAAAATACACAGACAGTGGATTTTGGTGAAAGTTTGGTTCTCTCATTATCATGTAACAGAACAAAACATGTGCAGCCAAAAACTTTGAGATAAGACAAGTCAGGTTTACAGGAGGACAATTTTTCATATGGAGATGTGCCAGATAATATAGAGGATGGTGTTCTTTTAATCAGATAGATTGTAGTCAGGACTGCTTCCCCCCAGAATTGCAGAGGAACATG
>BMK_Unigene_071683
CACATGTTTATAAATGTGGGTCTTGTGCTATAAAATAATGAATATTTGGAAAAGAAATTCCATTTCTTATTTGAGATTGACATGTCAACCCATTACAAAGTAGAATGTAAAAAGTTAAAATAAAAAAAGAAAAAAAATCTTTGTCTAATGAAGCAGTTTTCTATAATAAATATTTTTCTGAATTCCAATCACAGAAAGAATTGCAGCACTAACCTGCTAGTATATGTTTAATGACTATGGTAACACAATAATTGCTACAACATGGAAGATTATACAAGTTTTATTTATGTTTACAAAATTGCATGGCTTTGGTGGACTCAATTGTTCTTACAATTTCTGGAATAGGTTGAAGAAAGTCTTGATTGGGTAGCCTGAAAGAAATCAAAAGATGCTGCCGTTGGTCCTAGTGATGGTCGTCTGGTAGCAGTTGGGGAATCAGATAGCAGTGGCTCGTACACTGGGTTTCGGCTTTTCGGTTGTGTTATGGATAACACAGCAGTATCCTTCTCCATGGATCTTTTCTGTGGCTCCACATTACCCAAAGATAAGATGGGTCCACGTAAACGCTCCGCCTGCTGTAGTTTGTTGATGGCACTTGATCTATATGTATAGCGGAAGTACTTAAGAGCTAACACTGGGCCCATCCCTACAGCCACCATAAGAAGCATGGTAAACCAATAGGAAGGCTGTACACAAAGACGGAACATGATAGTGTACATCCCAGCTGATGGCAGGGCACTCATGATGCAATTGATGACATAAAACGCAGCCAAATTCCCCCATATTGCAAGGTGTTGCAATATTGTGAAGGAATTTGTCTCCAATGCTACAACGAAAGCCTGCAGCCAAATACAGCCGGAGAGTGCAACCATAGACAGCTCTTCTTTTTCACTTTTCTCATCAGCATAGACATGTATGCAGATTATGAATACAACAAGTGCATGGAATAAGGAGCGCCCAAACCATCCAGCAAACGTGCTTGGATTCAAAAGCCTGCCAGCTTGGCAGTAAAAGAGTATTTGAGGATGTTGCATCACGGTCTTTTCAGTAAGATCTTTGTCAAGGACATTCATTAGGACAGGGATACTCGTGTAGAAAACATTGTAAGCCATCAAACTCACGGAGTTGAATAGGCTAGTTCCGGAAACACCTGAAATAAAAGAGAAAAAGATTTGTAGAAAACATATCAAGAGTGACTTGTAAAAGGAATATTGCGACAGAAATGCTGTACGGTTGTATGAATACCGCCCATGAACAAGTATCAATCTTTTAAGAAACCTGAATTTCCCTATGCTATAATCAGCTGCCCTCGCTGCCTGGAGGCCTTCTCTCCCGCTTATGCCCACCCCTATATCAGCCTGTTGAATCATCCTCACATCATTTCCACCATCACCAATTGCCAATGTCCTGTAGTCACATGACTTCAACAGTTCCACAAGTTGAGCTTTTTGTGATGGAGTGACACGGCAACATATGGCAGTCCTTGACAAAATTGCAAGCTCAGTAAAAGCTTTCCGATAGTGTTTAAGTACAATTTCAAGTGCCCAACCATCCACTACAAATGCCACATCCTTAGGTTCCGAGGGAGTTATCCTCATTGTGAGTACAACTCGCTCTAAGCTTCTAGAAACTTCATCTTCAGTTCTCCCACTAATCAACAAAAGTTGTCCTTTTGGTTCTGGGGAGATGAAGTTGCACAAGAGAGCAATTTGAATAGCCGTATTCTGTTTATCACCAGTTAGCATCCAGAAGTTGATTCCTGCCTTTCTAAGTGTCTCAATTGTTTCTGGAACTCCATCCTGTAGGCGATCCTCTATTGCAGTGACCCCAAGGATTTCAAGATCCTGTTCCAGCCTTTGACAGACCTCAGCCGACTTCCACTCCCTGTCAACCAATGTGCTATTGGCCTCTTTAAACATGACAGACCATTCACTGTATTCATCTTCCTTCAGTTCACGCCAAGCCAAACAGAGAGTCCGTAATCCCAATTGACCATACTGTTCCACAGCTTCAACATAAGTCCTTATTTGTTGTCCTGAGTGTGAATTAGGAAGAATTGCTTCATCTGCTCCTTTTGACAAGAGGATAATCTTCCCGTTCTGGCAATCTCTGACAACCACCGACATCCTTTTCCGGTCCGAAGTGAACTCTAAAGTATCAAGTATCTCATATTGAATAGTTGCGGCATTGAAGTTGATTTCAAGAGTATTCCCATTTTTACTTATGAGAACCATATGCAAGTGAGCAGCAGCTTGAACAAGAGCATCCTCATCCTGGGATTGAGCTTTATATAAGATTGCCCCACTTTTGCTTTTCAGAGGTATAACTGTATTGCATATTGCCATAACCGTAAGGAATCTAATAACATCGGGATTGTTGCTACTAACAGCATTAAGCAGCTCCGTATCTCTCAAGGCATCTCCACTTTCATTTCCATAAAAGATTCCACTAATACAACACCTTCTAAAGATCATTCTATTCTCGGTAAGAGTCCCAGTTTTGTCAGTCAAAATGTATTCAGCTTGACCCAAATCCTCACTTATTGCAGTGTTGGCTGCATGGGAAGGAGTATTAGTGTCGTGATCATACATCTCCTCATCCCAATCAATGAACTTCGCATATAAACTCTTCACTAGATCCAAAGATACCTTTATCGATATAGGTATCATGATCGAACACAAAAGCTCAAACCGCAAAGGGATGACCAAAAGCTCATACCACGGTCCTTCCTTCGGATAAAGAACATACCATAGCTTTTGAGCTTCAGTATCCTTCCAGACATTACCCGCAACACCAAGGACAATTACTACAACTATTTGAAAAATAAATATTGCTCCAGTCAATTTGTCAATCATTGCATCCACCGCTGTAAGTTTTGGTTCCGGTATACCTCTACTCATTCCTAACTTGGTTTCATTACCTGTATACACAGCTACCCCACAGGCCCACTCTGTATTACGCAAGTAGCATGACTGCAGCAACGTATTGTTGATTGTCAAGGGGCACAGGTCATTATCGATAAAGGGAGGAAACAGCCTCATATTTGCATCAAATCTTCTAATATCCTTATCTGGATTGGGACATTCAATGGCTCCCTTGATTTTGTGCAATAGTTCAGGAGCAAGCCCAATGCAAGCAGAGGGTATAATCCTTGTCTTCAAATCAGTTTCGCCATCTAGGGCAGCAGTCTCAACGTAGCAAATCCCTAGGGGATCAGAAGTACCAATTAAAACAAGATCACATGGCACCTCATCATTCTCACGGAGCCACACTATGTTACCAACACGAATGTCTTGTGCTCGAATCTGTTTTTTTATGCCATTCTTTACCACCCAAATTTCTTTCTCATTTGCTAGCTTGTCAGATAGATACCTATTGTAGTCATCCCAGGCCTCTTTTGTGGCAGATACAGCAAATATGAAAATTAGCGGTCCCCATGTACTCGCAGGATTTACAGGAGTGATAAGTGACCATAGCTGGAGGCACGCAATTAATAAAAAATATTGGTTCATGAACCGACTGAACTGTTCCCACAGATTTTTTGGGATGAAATTAAGTATAGTATATTTCCTGTTCGATAAACGATTGTCACAATAAAGATCTTCTTGATCATTGTCATCGATGTTGACATAGCGCTTCATTATAACAGAGAAAGATGTGATCACATGCTATAAATATTTCTTCGAAACGCCACCCTTGTTTGGAGAAATACACAATCCTCAATACAAGTGACACTTAAATGGGATGATTCCTGGCACACGAGACGAGACGACCTTTCGTTCTTCTTCTTCTCGTTCGTTGCAGTCGGAACACGTGAAAATAAAAAATGGTCGATTTTCTTCTTGCCTGTACTTTCTCGGTTCCTCTGCGTATGCTTCAAAACAGAAAAAGAAAGAGTCCCTCACACGTGTGGACAAGTGCAAGACATTCTCGGGGCTCAGTTCTGTCTGGTCTGGTTCCACTTCGACCCGAACACGGAGAACCATCCATCTCATCCATCAAGAAAAATCAGGAACTTTATTGCAGATCGG
>BMK_Unigene_071684
AGAGTTTGTAGCGAAAGGAAAGATTTCAGATGATGAAGGCTCAAATCCCTCTCAGTTGCCATTTGCTGATCTTGAAAGCAATGTTTATAATTTCGGAATTCTGATGCTGGAAATAATATCTGGAAAGCTTCCTTATTCTGAAGAACAAGGTTTCCTTGTAAACTGGGCTGCCGAGTACTTAAATGATGGACACACTATCAGCCATATAGTTGATTCCTCATTGAAGTCATTTAAGAGCAATGAGCTTAATTCAGTTTGTGAGGTCATCTTAGAGTGTATTAAACAAGATCCAAGGCAGAGGCCTACAATGAAGGAAGTTACTACTAAATTGAAGGAAGTGCTAGGAATTTCACCGGATGCTGCAAACTCAAAACTATCTCCTCTATGGTGGGCAGAACTCGAGATCCTCTCACTAGAAGCTAGTTAGCCCTTGAATGTTGTAGATCTACTTTGTAAGTTTCTTAATGTTTTTTTTTTTTTTCT
>BMK_Unigene_071685
AGGAATGGTTAGCTAAGGAAATTTCAAAGTTACTTTGTGGGATATTTGTTGTTGTTAATTAGTGTCCTTCCATGAAAATGGAATTCAGGATTTAGGTACTATATTTGTACGACTGACATACTTTCCTTACTAGGGTTGTACACAATTTGTTATTTTTATGAAGTATTCAACTATCTGAAATTTGCTAATCTCTGTGATAAAAAGGGATGAGAAGTCGCAGCTGCTG
>BMK_Unigene_071686
TTCTGACAGCATAACTGTTGTTCCTGTAACACATACAAAATCAAACAAATTAGGCCCTCTAAGCATTGGACTCTACTTAAAAGCAACTTCGAACTCACAGTCACAACTATGGAATTTTACAGTGTGTATTACAAAGATAGGGTTTTTTGTCGTTAAGGCCTAAGGGTATTAAATGATGCTGGCAACTAAAATAGCATTTAGGGTACAGTCAGTACATCTGGGGCCAACGTGTTAGTGATTCAGACAGTCCAATCCCATTAGAAATGCTCACCCACAACCACAGGAAAGACCATTTCCCTTTAAGAAACATGGATTGTTACTCTCTTCGGCCATTTGTTTAGTTAAGATCATGAGACAACTTTGGTGGCATAGCCCATACATACCAGGTTAATGATCCATTTTCAGGCCATCAATTGAAGGGTTGAGACCAAAGACATTGACTGCATGATGCATAGATACCATGGCCCACCAGATAAATTCCCTCAATCATCACATGCTCTACCTATATTTTTGCTGACCAACTGGAAATGTGATATCAGTTACAAAGTACTGAGAAATAGTCCTATGCCATTTACTGCATGGGCGTCTTGAATTAGTTTGGCCCATGTAGAGCTCTCAATTCTAAAATCCTTCTAGTTAATTTCACATGCCCTACAATGATTGGGCACCAGGCTAAGTTTTCACCATTCATATTAATAATACACCATCTGATCAAATTTCATCATTATCATCATCATCAAAG
>BMK_Unigene_071687
AGCTTCAGGTGATGTTTTGAGACCCAAGCATTATGTGTCATGTCTCTTTAATCTGTTGCCTGTAGCAGTGCTTTATGTTGCTGCATACTTGTTAGGCCATCAATTTAGGAGACTTAGCTATTCCTAACGTCTATGATTATTATAACCAGTGAGAAATGCTAAAAGCAATGAATATAAGAAACCTGCTAGTTGCTTGGCTGAGTTGTCAGATGTTTGCATTTATGAACACATAGGACGTCTGCTATCAAGTGGCTAGTAGCCAATGCATTTTGAGATTTTCTTTAAAAAAACTTAATATGTTTTGCTTATTGAGCTCACGACACATAATTAAATGGTCTGAGAGCTGTTAAAAACAAACCATACTTTATAAAGATCAGTCTCATTAGAAGGCGGTCTTACTAAAGTCGGTTTTTGCTGCTGCTTTTTTTTTTTTT
>BMK_Unigene_071688
ATGTCCTCTTCGGCCTACCCCTTTCAATTGGTGGGCCATCAACCTAAATAAATCATGTATCCAATTCTCTTTCCGAAAAGTAATTGGCTGGATTCTGTTTAAGCTGTAACCAGACTAGAAATCAAGTGAGATTCAGGTAGACTTGAATCCTTACTCATTTACATGAATACCCAAGAGCCAATTGCTAATTTATTATTTCCAATGGGTGGAAAAGCCAATATGTACTAGACTATAAATTAACAAGACAGATTCATATCCAGCTAAACCATATTTTGTCAAGGTTAGGACTTCAGATTTGGGTACAGAGAAGTGGATCTGAATTGGACCCATATATGGACTTCGGACTAGTGGAAAAAGCATGAATTCAAGTTTCGTGCTAAGTCAAATGTGACCTGTTTATGGAGCGATTTGCTAAAGCAAAAAAGGTTTCAAGCTTAAAGCAAAGTCTTACTGTAATATTTTTTAGGAGTTCGAA
>BMK_Unigene_071689
GCACACATTCATTGGCAACCAAGATGTCGTCCAAGATCTGCCTTCCCTTCACAAAAGCCCCTTGTTCATTAGATATTATATTTGGCAGGACTTATTGATGTCTCCCTGCTAGTTTTTTTGCTAGAATTTTGTAAATGCTTCCAAGAAGACTAACGGACTTGTAGTCATTAATGCTAATTTCCCCTGCCTTCTTCGAGATAAGCACAATGA
>BMK_Unigene_071690
AGACCCACCTGCAACTTTCCATCTCTCATCACCCATTTTCAAAATCACAACCGACGATCCTATCACCCTCTGTTCGTTCATCCAAACACCAACAGTCTGTTAGCCAATCATCTCATTCATCTAAATCTCCACCAAACTCAAGTCCAGAGTAATGATTAATGTCAGTCAGTGTATCTTTTGTGGTTCAAATACAGAAGATAAAGATGGATTTTTATTTAAATGATCAGATAAAGATTATATTGGATTTATCTCTTATCAGTAGGATCATCATTGACAATCTTGTGAATTTATTATAAATACAGAATACAAAAAGAGCAGAGTGACTGTGCGTTGAAATTAATATTTAGAACATGGTATCAAGAGGCCATCGATCCTAGGAAAG
>BMK_Unigene_071691
CTGTTTATTGTAGCCATTTTAGTGGTATGCGGTAGATAGATCCCTTGGATCACATCTACTGAAAACTTAAAATCTCTAATTTTTTTTAATCTCTCTACATAATCTGATATTGTTCTTTATCTGCGCCTGCCAACAACACGCACTTCGCTTCCTTGGATAGAGATAATTAAGCTTTAAGCGGGCAAGTACTACTGTCCATGCTCACAGATGCGGTGATCTAATCTAACAATCAGGGTATTTTAAGTCAACTATTAATCTATTGTGGATGTGGCCCAGACTTGGCGAGTAGGATCTAGGGTTTCTTTCTCCCGCAATGGCCAAAGAAATAAAGTAAACAAGTCAAACTCTCCTTTTTATTTCATTCACAGGCTGTTGTTGTTATTACTACTACTACTACTACAATCATTATTGTTCGAAATACTAGAAAATGTGGGAACACATATATATCAGAAATTGGACGGACTCTTTAGTTCTATAG
>BMK_Unigene_071692
ATCCAGCCCAGATGCTAAGTCAGAGAGACTGCAGATGTTGAAAACTTCCAATGAATGAGTCCAGATGGCTTTGATTTCCAATAAATGAGTCCAGATGGCTTTGATTGTGAGCACAGATCAGATCTGTGAGCCCCACTAAATAATCTGAAGAAGAATCACAGCCAGAGAATAATCCAATCCAAACAGATCCAAACTGATCCAGAAATAATCCAAAAAGAGGCCCAGGCGAGCAGAAATTGAAGCATAGATTAGATCTGTGGGCCCCACTGAGTGATCAGCTGGATGATCAGATCACACAGTGA
>BMK_Unigene_071693
AATTTTGAGGCGGTTAGACTTCTTTGCATTGACCCTTGACCTTCTAGATTCCAGACTCTGTCGGTAAAGCGAGCTTCTAAAATCTACACCCGACCCACATTTCCCCGCTCTCCAAACATTCAACGCCACTTGGGAAAGTGAAAATCACTGGCCCTGTGATGGCTACTCTTTCTACTGTAGGCTTAACAGAGCATACAAGGCTCTCAAAAGGATTAGCTGGGGTCCTTTTCATTGGCTATGCTGCTTCATTACTATTTCCCTGGATGATTGAATATGTGGCACTTATTCCAGCAAAGACTATTCCTTTTGTGTGGAACATCATTACTGCCGGATACATAGAACCATCAATTTTTGGGTTGATTGTGAACATACTCGGTCTTCTGTTTAGTGCCAAGTTACTAGAGCCAATATGGACCTCTAGGGAATTCTTGAAGTTTATCATCTTCGTAAACTCCTTCACCTTGGTGGGGGTGTATATCACTGCAATCACTTGTTATTATATAACAAGGCAAGAAAAGTTTTTATACACAAGGCTTTCTGGATTTCATGGGGTGTTATCTGGATTTATGGTGGGAGCAAAACAAACTACGCCAGATCAGGAGATACTGGCACTTGGTAGCTTCAACATGAGAGCAGAGCGGCTGCCGTCTCTCCTGGTATTTATGTCTCTTATTATAAGCTTTGTCACGCCAGAAGCAGTGTCGTACTTGCCATTTGTGATATTTGGAACTTATGGGGGCTGGCTTTATCTACGGTACCTTCTAAGGAACACAGAAACCAATTTAAATGGAGACCCCAAAGATGAATTTGCTTTCTCTACATTCTTCCCAGGATTCATTAGACCAGTTGTTGATTTTATTGCTTCAATCCTCCACAAATTGCTGTGTGGAAAGAGAACTATACCCTGGCGAGTAGACGGTGACCATGTCTCTGACAGCATATCCATGGTTGGCTTTGACACTGCCGAATCATCTATAAGAGACATCCCATGAAGAAAGACAACCCGAGGACCTTATCGGGTACATTTTAACTTAATATCAGAGCCGAGTATCCTTCTCTAAGAGACATACAGGAGCAATTTTTATAGAACTACTGGTGAGGTACACAGCTGTGCCGCTGACATGGGCTGTTGTACAGTAATCATCTTTTTAGCCTTTTCGTGACTTCTATCCTGAATCTGATTTATATGAGCTTGTTTCTCCACACTGGATTTCTTGTATAGCATGTAATGCCATAGGTATACATGAGTTTTTTCTTCAGCAGGGATTGGATAGCACAATATAGCATGTAATGCCATAGGTGTACATGAGTTTTTTCTTCAGCAGGGATTGGATAGCACAATATAGCATGTAATGCCATAGGTGTACATGAGTTTTTTCTTCAGCAGGGATTGGATAGCACAATATAGCATGTAATGCCATAGGTG
>BMK_Unigene_071694
GAGAGTGGTGGTGGGGTCCTTGGGTTTGAAGAGGGTGAAAAAGAGGATGAGGACGATGACGATAAGGAGGAGGACGATGGCGGATGTGGTGGCGAAGCAGCGGCAGAAGCGCCTCCGTGGGCGTGGAGGTGGTGCTGGATGGAGGGTCTTGTGTTCGGCGTTTTCGTTGGTAGTCATGTTGTAGAGAAGAAAATCTAGAAGAAGAAGA
>BMK_Unigene_071695
AAAAGAATTCGGCGAATGAAAGGTAAAGGAAAACGCAAATGGGTAGCAACAGAGTGGATCAATTTTCCGTGGAAAATGTAATGGGCTTTCAAGGGAGAATGATATTTCTCTTGCTCCCTCATTTTCCACAGGAAATGATGGAAGTGTAGGGGTGCTGATGGGCTGGACCAATTGGGCCGAGCCCCGGGTTTGGGCGTTATCTTTTAGTAAAATTCTGGGCCTCTTTAGTATTTGTGACGGACTTTGATTGGTGAAAGAAAGCTTGAAGCCCTGGCCCGACCCAGCCCAAACAAGAGATATAGCCAAATCCAGTGTTTTGAATTGAAGATTGTTGTATATTTGAATTTAAGATCTTAACGAGGATCTGGCCCAATGATAGACTGAAATGGTGAAACAAAACTCATGAAGCTCGGACATGTCTTTAATAATGAAGATGGTGATCTCTATGTCATCTAATTCTATTGTTATTTGATCTCTATGTCATCTTCTATTGTTATTTGAATGGGCTTAAATTGGGCTTCAAAATTTCTAAATGGACCAAAAGCAAACCTGATGGAGTCCTAACTGAGCCGAAATTAGACATGTAGGGTTGATCCATAAGAGCACCTCTTTAAGTGGCTCAACATCCTCAAAAGGTGGGACCCCCAGCCCACAAAAAAAGGACGCCCAATGGGGAATGACCTCTTATGGAAGCAATCTATTGTTGGTGATGCAGGACAGGGACCATGAGTAAACCAGTCCTTTGGGACTAGCCCACCTACCAGCTATCTATTTTTATTTTATTAGGAGTTTTATTCATGTTTTAAGTTT
>BMK_Unigene_071696
GTCTTTTTTTTAGTATAAATCTGCCAAGTGTCTTCATTGCACTTTGCTCAAGTGGAAGGTGTGGAACTCCATAGTGGGACTCATCTATTGAAACTATGAATCAGTCAAAACAAACAATCTTTTGTTGTACCCAATATTCTCAAATTTTACACTAACAAGAGTTGGTCACATTGTAATATTGATCATATGATTAAGAAAATAACAAACACAATCTTATGCACTATTCATAATGTATTAATCATGTTTTAATTATATACTCAATCTTATAGTGGGATCAACTCCTAATCGAGCAAAATTTAAGAATATTATGAGAATATTCATTTTGAACAGATTAGATTTTCAATATATGAGCCCCAGTGTAGAGTTTTGGAAGGCTCAACGAGGCCTAATTGCTAAGAAATCTAAACCCTCAAAATAAATGGCCTTATCATCTTCTCTTTGCCCCAATTTCATCATAGGGATTGGCTCAAATCAACATTGATCAAGTATTGAAAGCGATTTTTTTAAATATAATTTTATCTATTTGTTATTTACTAGATCAATCCAACTAACTATAAAACTCTTAGTTGAATTTGGACCAAGCCTATTAAGAGGGGTTATTTATTTTGAGATGTTTAGGTTTTTAATAAGTGAGCCTTACTGCTGAGCTTCGTAAATTTATAGAGAGTCTAAATA
>BMK_Unigene_071697
TGTGGGGATTGGGTTGCAGAGGTGCCACTGTCGAACACTTGTGCATGAAGACAATTATATGAGATCTATCTTTATAGACTACCGTTGCCGCTTTGACAAAAAAAGAAGATATCTCCGTGAAGTAAGTGTGTAAGCGATGCTAATGGCTCACCTTCCATTGAAAGACCACCTTGCTTTGATTGAAACCATTGGAATCTGTTCACATCTGTGGGCTTTTGTTTGTTGCCATATGCATGTATGGAAAAAAGTGTGATATGAAACTGAGAGACTTCTACAAGTGTCTACGGAATCCTACTTGGTTAATATGAGCCAAAGGTACAGCACAGG
>BMK_Unigene_071698
TCTGCCTTGGGCTTCTTCTCTGCAGGGGCATTCTCTGCCTTCTTCTCTTCTGCGGGCATGTCTGAGGCCGCCTTCTTCTCTTCTGCGGGCTTCTCTGAGGCCGCCTTCTTCTCTTCTGCGGGCTTCTCTGAGGCCGGCTTCTTCTCTGCGGGCTTTGCCTTGGGCGCCATGAGATTGGGATTGAAGAGAGCTGCGAAAAGACGGGAGTTTTGGGAAGGGGAGGATGGATTCGGTTGAATACCCTTCTCTGCGGGCTTTGCCTTGG
>BMK_Unigene_071699
AGAATCATTGAGAAAGAATTTCATACGAATCAATGGAAATAACAACATGTAAATCCGAATTTATGCTTATACTTGCCTTCACAAGGCTTTATCCCAAGCTCTCGTCACTTCAATAGCTCAAAAGGCCAAAAACCCCTAATATACCAAACCCTAATCACAAATGCACATGGGGAAAACAATGAATATGCATGCATGGCCAACTAAGAGTCCCTTGACTCTATTACAACTCATTATAACTCAAAAACACAACTCAAAAGGGGTTTTGGCTCTTACCTATGGCAAGGAATCCGAATTTGATGGTGTAGAGAATGGTTTCTTGTCAACAAGGGTGAGAGAAAAGTGGAGAAGATGAAGGAGTTCCAAGTCTCTAGTTTCCAATGCACATGCAATAGGTCTTCTTGATGGTTGAAGAAGAGAGAAAGAGGAATGAAGGAAAAAGGGGAAGGAGAGCTCCTCTTGTTCTACAATTGTAGGATGAGTGAAGTGAAAAGGGGTTTTAAGGGATAAGGTTCTCAAGTTATAAGAAAGTCCCTTCACTTTCTAGTATTTCCATGTTAAGTCAAATGATGGCTCACTAATACAGCGGTTGACTAAATGAAGTAGAGTCTAATACGAATGTTGGCGTGCTCGACGAGATACAT
>BMK_Unigene_071700
GGATTTTTTTTTTTTTGGTTTTTTTGGGGGTATAGTAAAAATTAGCACCGCAATGGATCGCGAACTGCGACGCGACGCGATGACCGCGATGGCAACCGTGACCATGATTTTGAACCATTAGTACTCTCATGAGACTCTCTGTAGGATATGGACCCCACTCCCCAGGGTCAACTCATTGGATGCCACATACTAGTGGAACCAGGAGTCCTTGCTATTTCCTCCATTCAGCATAATTATGCTTATTTCTTTTGTTGAATTATGTTTATTTCTTTTGTTGAGAGCCTTTTTATTAAGAAAGTTCTGTTGGTAGGCCATAAGACTCCTAGTTATACTAAAAGTCCAAGTCAGGTCTTAATCAGTTGTCCAGGTGTCTTAGTTAGAGAAGGATGTGCTGTTAAAAAGTACCAATTTTTATTTTTAGAAACAAAACCAAGGGCAATGTTGAGTACGCATTATCATTGGATTCCTTAGTCTTAGCTTGTGGCAAACTTCGAAGGGTGTCAACTTGTAACCACTTTTTTAA
>BMK_Unigene_071701
AGTAATTATAAAAGCATCTTCATGTTCCAGTAACATAGTGAGGACAGCATCTTCATGCTCCCATCCATTTTTCATACACAACAAAGGCAGATCAGTCCCAGTTCAACAACGAATTCTCAGAGACAATCACCTGAGACCAATTGGGTACTCCTTTCATTTGGAAAAACCCAAAACTCGGTCTTTCTTCTTCTCTTCGATCCTGTCACTACAAGGCAGCTTGCTGCAGACATTCCTCGGCAACGTCGGTCTAAGCGATGACGAGCCTGTGTTTCACGAGAGAGAGAACAGGATTCAATAGAGGGGTTTAGGAGAGGGGGTTTCAGAGAGGAAAGAGAAGACGGGGGGTTTCAGAGAGGAGGGTTTGGGAGAGAAGGGTTCACAGAGGAGAGAGAAGAGATAGGGTTTGGGAGAGAAGGAAACCCAGGTCTGAGGAAATGGATCGAGCAACGATATGGGGATTCCTGCGACAGAGGGCGCGAGACCTTGCAAACTGCCAGCCAGCGATTTGGGGTTTTTCCCCTCTTTCTTTTTTGCTTTTGAGAGGGAAGACGAAAAATGGGCGCTACTT
>BMK_Unigene_071702
TATTGGGCCACAAGTTAGACCGGGACTATCTTAGTTGCCTGCCTATTTCTCTTCCGTGTCTTCATCGTCGTCATCATCGAAGCCTCATTTATCAATCTTGGGTTGGCTAATAGTTCTATTTTTAAACTCCAAATGTTAGGCCATCAAGCCCAGGTCGCTTGGGTCAAAGATTTATCTATTTGGGTTTGTTGGCTAATGAACTAGATGGCAATGGACTCAAAAAAAAAATTAAAAAATAAAA
>BMK_Unigene_071703
GCAAGATGTTTCTTTCTCTCTCAACTGTCTGTTACTCTGTTTGCATGCTTTGATCTGAGGGTTAGATGGTCCTACTCGAGAACTTTAGGCATGACATATCTGCTTAAGGGTCTACCGTAAGAACAGTCTGAATCACAAAAACATGGGTCCCCTCATACATTGGGTTGAGGATAAGATGACTTTCAGGTCATTACCCTTCCAGAATAAAAGTTATGATGCTTGTATGTTGAGATTTTTGCCCACTTAAATGTCAATGGTTTTACAAATTTGATCCATCTGGGTAAGACTGGCATGTGACCTAGCAGGTGAATCATAAGGTCAATATTACGAAAATAACACGTTACAGGTACAGGAATGTTCTCGCCTTAGGAGAAGAATGGCAATCAAAAGTGAAAGTAGAGCATTCAAAAAAAAAAAGAAAAAAAAAAATTAAAAAAAAAAGAAAAAAAAAAACACAAAAAAAAACAAAAAAAAAAAA
>BMK_Unigene_071704
ACTCAGAATGGTTACTGGACAAGAACAAGGATGGCGAGTCCTTCACAACATGGCATGTCAGCGGGCCATTGGTTGTGCGGATGAAAGCTAACACGAACTATCACTCGACTTTCTATTATCTCTATAGGATGATAAATCAATGAAAGACTTGATTGAGAAGAGTGCATTGCTACAAAACGGGAACTCCATCCCTCTCCTTGTCAGTCTCGCTACTCCATTCCTATCCTTATCAGTCGAGTGTATAAAGAACCTAATTTGCTTGAGAGAATGGCCCAGAATCGAGATAGAGAGAAAGGAACCTCTCTCTCTAACAGGCAGCTTCCCAAAGCACTCGAAGATCTCGATTGCACTTTTTAGTAGGAATCTGATCTAAGAACCTTGACTTTCACGTCACGCAAGCACTGTCAATTTCTTCTTTGTCTCAAAATAAAGTTTAGTGAACCCTATTTAGCTTGTTTGAGGTTTTCGAGTGAAATATGAACATAACGATAACGAGAAGAAGCAAGCTTCAACGCTCCCCAAGACA
>BMK_Unigene_071705
GGCACTGTAGTCTCAGGAGTGGAAATAGATCAAGAAAATGCTCATAAAACCAGTAATGCATGTTAAGATAATGGCATTAACAAGAGAATAGAAAATTCAAAAAATCAAAGACAAGAAGTGCTGCTGAGACTGGGCTGTCATTGCGCCTGTCGATTTTTATCTTTCGGGAACCCAATGGACATCGCACCCCCTTGGTGCACCAGAAAGTGACCCGGCCCCTTGGGTCGAGAACCCAATTGGGATATGCTCACACCAGACCTCCATGTGACGACTAACTCTACAGCAGAACCTAGTCCCGGTCCAGAACAAGGAGGAGAGCCGCACCTGGAATTCGATGCTTCCGCCGGCGCGATCAGCGGCAAGGCTCCCGGCAGTATCTTCGTTCACGTAATTGGAGAGGGTGGTAAGTGTGGCCGTAACGGAGGTTTCCTTGGGCAAGAGAAAGGTGTTGGCAAGTACGGTGGAGCCGTAGATAATGGAGGCATTGACGCTGCCATAACCGGAGACCAAGATGTTGGGGTTGCGGACGGAGAAGACAATGTCCCACTTGGCGGTAAGATGGGTGGAGGAGAGGTTGAAGGGGGAGACGGAGGCGGAGGAGACAGAGAATTCGGGAAGGGAGAGGAGTAAGGAGAACACGAAGGCGAGGTAACCCAAGAAAACCGTTATGATGAAAAGGAAGACTAAGATAATGGTCACACAGATGAAGAAGACACGTTCACCGTTGAAGGGAGACTTGGCGGTGGCCATTGGGCCGTGGG
>BMK_Unigene_071706
GGATTCCAATGAATTTGCTGGGGACGATCACCTGTTTGTCTCAGGCAACTGGGAATTCTTCGATTCCGAGACCATCATGGAGCGGACAAACAAGATCCCTCACCGCTTCGGGACTCCCGGAGCATTCAGGAGAGAAGGATAGAAGCCCGCCGAGCCGGTTGGGAGAAAAACAATACCTGGCTCAAGGCGGTGTTCGAATACAAAGGACATCGAGGTCGGGCAGCTTTCCCGCCCCTTGATTACGAGCCGAGGTCCCGATCTTATAAGTGTAAGACCGATATTCGTTTGCTACCTGCAGTCGAAGAAGAGAGGGAGAAGCCTGCCCCGACCGTCGCTGAAGTTGAGCACCGAGCTGCATCTGGTGACGAGGCCTCGACTTCTGGGTCTGATTCCGAAGGAGTCGAGATAGTTGAAGGGGTGGTTGTATCTTCAAGCACTTCGTTGAGCGACTTGGAATAGAGAAGGGAGATGTCAAGGACCTAACCGAAGTTGACGCTTAGGAACCTTGGGGCTAAGACCTTCGGAGGTGAATCCTCTGGCCCTTCTTCTCCTCCTACTGAACCTTCGTCCGCTATCAGACCTTCACCGCCCCAAATCCCTCCGCCCCCTGGTACAGCCGGGACACGTACCCCCGTAGCCGCGTCTGCCGGGACTACGGGGGAGGAGCACCGTCGAGTGAAAAGGACAAGGGTCGAGGGTTCAGCAGGACAGGGCCTAGTGCCGGAGGGCCCTTGTGCCACAACAGCGGCACGACAGTCCACTCCGGCCCCCTGGAGGCCGAGCCTTCTACTTCAGCCCGATAAGCCACTGAATGTAGAAGATCGTCTCGCGGGGAACCCCTTGGTGGTCGCGACGCTAGGCAGCATTTGTGCCTTGCCGCGCGATATGGAGAGGCACGCTAGACCAGACGACGTGATGCTGCTGGTGTCTTAGATGCACTCAGCGCTGAATGTAAGTCTATTTTTCTCCAAACTTTATAAGTGTTTGACCTCGACTATTGCCTTCTGATGTTTGTTTTCTCTGCAGATTGTTCAAACGTGCCAGGTGTCGGTGGATAGGCTCAATCAGCACAAGGCCAAGTTGGCGAAGGTCGAGTCTGAGAGGGATTCCTTTAAGACCGCCTTGGGGGAGAGCAAGCAGAGGATCAAGGATCAGGAGGAGACTCTCCGCGCCCTGTTTTCCGAGCACGAGAAGGCTAAGGCTGAGATAGAGGCTGGGAAGAAGAGGGTGGCCAAGTTGGAGAAGAAGGTGGTTGAACTCGAAATGCGAATGGCCGAAACCGAATCCCGTGTCCAATCTGAGATCGATGCTGCCTATCGTGAAGGAGCAGATGTGGCAAGGGAGAATTATGAGAAACAGGTTGATGGCATAAGAGACGCAGCCTGGGAAATGGGTTGGATAGCGGTTTTAAAGAAAGCGGGGGTCCCTGATGACCATCCGATTTTAAGAAATCCAGACAAGTATCCATGCTCGGGACCAAAGCCGGACGCCGCTCCTTCCACTTCCGAAGCACCTCCGCTGTGACCGATGTCATCGCGACTGAATCTGTTCCGGCCAGGAATGAGCTTGCTCAGATTGACAGCGATGTCACTGGAGCTCCTGCTTCCTGAAGATCTTTCCTTGCTTTTCTTGATGTAATTTTTCTCAGGATTTTTGTAATGTTCCGC
>BMK_Unigene_071707
AGATGGTGGGAGGCTTTAGAATCCTGTAGTACAGAGGCAAAATATATAAACCTCAACTTTAGTGGGGATGCACAAAAAACTAAAACTACTATGAAAATTACCATAAAGAAATTAATTTCAATACCTTGGCTCAATAAGTAATAAGGATTGATAGATTGAGGAAAATGTTGAACATAGGATAAGGGTGGGATTATTGAAATGGAGACTTGCTTTTGGAGTGCTT
>BMK_Unigene_071708
CTCCCATAATTTTTTGTAATCCTGCAAAATAATCATATTCAATATTCGATTTCTGTTCTTAAATTGTATTCTGCAGGAATAGATTGTTGGATGTTCCACTACAAAATTTAGAGAAATTGAGAGCCACCCACAGGGGATACTCTTATCTGCCTATTCCATGTCCCAAGTCATTATCAGTGCCAACCACTGATGTTGAAATGGAATACGAATTTAGGCAGAAATATAATATCCTGCCTACTGCAATTCCAATTCCTGCACTGTGTAAAAAACCAAATGTACAAAAGAGATAACCATGCTGCCACTATATTCAAATTGCTTGCAGTTTGGTGTACCACCAAGTTGCAGCCTTAAAACAAATAACTGACAATACACAATTTGAGTGATTCGTACCTCTTTGTTTTCACTCTCAGATA
>BMK_Unigene_071709
GGCACTCTGAATGCCTGAAACTGGTAACTGTTTCTTAAAAGAATTCTAAAAGCGCTTCAAATGACAAGCTATCTTCCATTTAACTTGGACAGTGTCACATGTTTTGGTGTTGGTCATGGATATGGGATATCATATAAAGGACTTCAAGGGCCTGACATACATACACCAAAACACCAAAAATAGTCTGAGATTTTCAAAAGAAAACAAACCTTAAAAATGGTCCTCTATAAATATTTGTAAGTTAATATTTTTTTTATTTTCTTACTATTGCAACTACTAATCTTAAGTTATATGTATACTTGAAGTGCCAGAATAGTTGTCTATCTTCATGTTTCTATTGGAAATATTCCAAATGATCTCAGCTATTTAACTCAAAAACAAAATAAGATAAACTAATCCTTACATGTCTGGATCCTATTTCATAATTCCCAGGAGTCATCTAAAGAGAATTTGCA
>BMK_Unigene_071710
GAGAAGGCACTTCTCAATCAAGTGGTGCACCTATGACACAAAAACAACAACAGTGAAAAACTAATACAATAATCTAATAAACAAAAACTCACAGAAATCACAAAGAAGAACTCAAAATAAATAAGAGGAAAATTAACCAAAAACAAAAATAAAGTAAAAGTAGGGTTTTGGGAACCAGATGGATATATGAAGCTGAAGAGTCTCCCATGGGAATAGATAGGGAGAGTGAGCTACATGGGTTGTAGAGTTTATAATGTAGGTTGGGGTGCGTGGTGGTTGGGGAAGCAGGAGATGATTGGAGAAGAGGAGATGAGAAGATCTCAATGTCGTGACCATCTTCCACAGAGTCGCCCACTCGGGTCAAGCCTTGGGCCCCCATACTCTGGTGCTGTGTGGGGTCAAGTGGTAAGTCCTGGCCTTCTGGCTTCTGCCACAGAACACGCATCCAGCCAGCCTTCTG
>BMK_Unigene_071711
GTGATAATTGCTGATGGTCAGGTATTGTATTTGCCCAGATTTTATTCCTTCTATAAAGAGGTACAGAGGATGGGGGGCAATATTGTCGTAATTATGGGAAAATAGATTTTGCCTTCCAAAATGAACGGGGAAAAGATAGAGCTTTTTATCTAGGGAGAATTTGCAGTTTTTGGTACTTGAAGGCCATATTAGAAACCATAAAGAAATAATAATAATAATAAAAGAAAGGGCTCCAAAAGGCCACCTCCTAAATATATGCAGCAGCATATGCCATAATGCCACCTTTAACCCCACTGGGACAGCATAGTAATCAAATCCAAGGGCATAAAGATTTAGAGCTTAGGAAAATTCAACGCAAATGTGGATGACTTTGATTAGGGAGAAACTTGGGATCCAACATTTACCCAAAGTGATTAGGCCAGCAAAAATAATACACTTGCCGGAAAAATTCAATGAGATTAACACGTGCAACCTTTGCAAGTAACAATTCTCTATGATATCCAGAAAACAACAGCTGTTGTCTAATATACATCCTATCTAACAATGAAATTGACTCTTCAATGAGAAACTTTACTTAAACACTACAGATGAAACAAGTACAATACAAATTTATTGATAACTAACAAACCTTCTTCTTGTATTCCTGCGCT
>BMK_Unigene_071712
GTATGTTAAAAATTAAAAAAACACAAAAATATGTGGGAGGAAGCATATATGTAACATTTAGGAGTTATTCTCAAGACATTTGACGGGTATTCCATTAGTTAAAGTATTTTTTTTCAAGAAATATTCATAAAATAAAAATGATTTAAAAAAAAATAAAAAAAAAAGTGTTGATTGATCTATGGGAAACATACCTTGATACTTTGTAAGCCATTTTCAATACATTTGATTAGTAATCAATTATTAAAAAAAATATTTTTCAAAAAATTTAAAAATCCAAAATAATATAACAAAATAAAAAATAAGAAAACGCAAAAATGTGTTGGATTGAGCTATGGGAAATATAGATCTATAATTTATGATTCATTTTCAATACATTTGATCGGTATTCCATGATTAAAAATATTTTTTTTTTCAAA
>BMK_Unigene_071713
GATGATCATCCGTTTGTGCAAACACATAGGTATCCATATGTACATGTAAAACAGGTGTTCTATCCTCTCGGCCTGAATTGATTGAGTTTCCTGGCTCATTCCACCTTGGGAATTAGGACAATTAAGGTTGTGTTGATTTCCGTAAGCATCATTCCTTAAAAAAAAATTCCTTCACAGTAGCATGGACGGCCCACCACCTCCCAAAACTTAAGGAAAAAGAAGTTAGCTATCAGTGGGATGTCGCTGCTGCTTTTTAATTCTTTTGGTTTGCTGCCCTAGTGGCAGACTTGCCTATGTAGTTCAGTGATCCAGCCCCACCAATAGCAGGGGTCAGTTAAGGCAGACTGAAACATGTAGTCCTTGTTCCAGGAACCACCTTCCCTTGCAAGGAAAGTTTCT
>BMK_Unigene_071714
GTCATGGGTCTTCATGATCTCTTCCGCCGCGCCTCTTGAGGAGACTATTAGGGTGGGGGAGAGACCCATGTGAAGGAGCATGAGGGGTCCATGTTTTTGAGAGAGCGCATGGAGAGAGCGGTGAGGGGAGGAGCCCAGCTGGTGGAGGTTGCCGAGGATGGGAAGCTTGAAAGGAGAAGGTGGGAGGTTGGGTTGTTTCCTTTGTTTATGGAAGAAGAAGAGGACGGTGGAGAGCAGAAGAGCAAGGAACAAGGAAGAGATAAAGAACATCTTGCAATCTTCTTGT
>BMK_Unigene_071715
GTCCAAAAGAAATTGTGGCACCTGGAACAAGTACGGTAAAAGAAAAGGAGGGTAAAAAGACAAAACAAAACAAGCACAATGAGACAATGAGACAGAGGTGAGCATACACAGAATTGAAGTTGCAACAGGAACATAAAAGTCGTTAGGCAGCCAAGAAATTTCAATGAAAACTATTTCTGAAGGCACCAACAAAAGTAGTGCTTTGTTACAGACCAAGTGAAATAATGATACCAATAGAAAGGGCTGTTTCATTACAGTAACAGTGATATATTGGATTGCAACAAAACCAGGGACTAAAATGTCCTGAAATAGAAAGAAAAAAGTTGGTTTCTTGACCTGAAATGCTCTCTCTCATATTCATTAACTTCAGTACCATTTTTCCACAAGGCAGGTGAATCCACAAGCCCGTGTTTCATGGAGAAGCAAATTTTGTTTGTCAAAAACAATGAAAAGTTATCCACCTCATGCGGTCAGACCAAAAAGCTAGCAAATTGTGTAGTTGAAAATGAGGAGCGAGCAATAACCACGGAAGTCAGATGTTACATTTCTAAGGTTTAACCAACTGCATTCCAAATCATAAGCAACGTTTGCGCTCAAAAGGTGCACAACTTTGAAGTGGAAATGCAAGTGACAATCATTATCATAAGCAGATACCAATTCTTTCATGCAAGAAACGGATAGAAATTTTTATTTCTATCCTAATATGAAAATTTCAAGAAAAAGAAGGAACTTCTTAAGTAAAAAAAAGGATGGGAGAACCATCATTGATCCCAAGGAGATAATGAAGGTTCAGGCACTTTGCCAAGTTCATAAAATTAGATTAGATTTTATTCACCCAACTCTCGACAGTTTTGGTTTCAAGAGGTCACCACCTAGTAAAGCAGCATGGTTAGAAAGAGGATTCCAAGATGAAGAAGTGGAGGAGGTGAATAAAAAGACATGCAAGGTGAAAAAATTGCTCCCGAGCCAGATGGTTTTAATTATTCCATTTATTAAGAAAGGGTGCTGTTTTCTTAAAGGATACTCCATGAAAATACTGTAAGAGTTTCACATGTGGAAAGTAAGGAGTTGACTATACTTTTGTAGACTTGATACCAAAATGTGAGATTTCAGTGGGGCTAAAAGATTAGACCCATTAGCTTGAAGAGGTGTATTTATAAAGTTTGGCTGAGTTCTTGCCAAGAGAATGAGGGACGTCATGGATCACCTCATTGGACCAATATAAGGGCCTTTGCAATAGGAAATCCAGATACTTGATGGGGTTTTGGTAGCAAATGAGGTGATTCGTTAATGGAAAAATCCAAGAAAGAAGGGATGTTGTTTGCGAAAGACATGGAGAAAGCTTATGGTCATGTTGACTGGGACTGCATTAAGTACATGGTAGCTAGCATGGCATTTGGAGAGTAATGGAGAAAATGGATAAAGTGTATTTCTACATCATCTCTCTCTATTTTGGTTAATGGTTCTACTTCGATGTTCGGTTCTTCACAAGGGTTGAGGCATGGTGATCCATTATCTCTATTTCCTCTTTATAGTTCTACCGAAAGATATGGGTAAAGTATCAGAGAGCGCTCATAGTAAACAATAGAGAATAGTTTTAAGTAGGCAAGAGCAGACTAGTCACAGTCATATACAATTTGTGGATGATGCACTGTTGTTTTGTGACACTTCATTAAGGGTGATTGAGAAGTCAAGGAAACCCTTAGATGCTCTGAGGCAGCCTCAAGTCAGTAGATAAGCATGGGGAATAGCTTTATGGTGGGAGTAAGGGTGAACACAAGCTGGATGAGTGCTCTGGTGCAAATTATGAAATGCAAAACAAACAAGCACCGAATAAAATATTTAGGGCTACCCTTGTGTTCTAATCCAAGGTCAAAGTAATGGGGGATCCAATAGTGCAAAGAGTGGAAAAGAAGTATGTGACACGGAAGAGAAGACGCCTATCTTTAGAAAAAGGGGTAAGACGAGGCGGTTATTGAAATTAGCCTCATCTTCCACTATCAGTGGCAAAGAGGCATGAGAAGCTTCAAAGAGATATCCAATGGAAAGGAAAAGACAAAAAGAACAAGGCACATCTAGTAATTCGAGTGGTAGAAAAAGAAATGGAAGTTCATGGATGGGAGGATAAGGAATTGGACACTTTCAAGCAAATAATGGTGGGGAATAAACAGAAGTTCACGGGGTGGGTTCTAGGCAGTCTCTAGGGGTCGAGTCCTAGAAAAAGGGGTGAGACTTTTGCATGGACGGTAGTGGCAGATAATTTAACCATGGATAACACAGCCAAGAGAGGAATGGTGCAAATCAATGCA
>BMK_Unigene_071716
GTTATAACTTAAAGTGCAAAATGCAGCAATCAAAGGAGAAAAAGGGACCAAGCTTAATGTCTCATCTTTTGCCTGCTATCCAATAAATAAATAAATAACTTAGGCACACCATAACACTGAAACATGTGGATGGTTAAGACTAAGTTTATACCCTAAATATTAGTTAAGAAGGAATTTTATGGTTACATAGCCTTAGAATCAACTCAATGTCCTGCTCCAGATTTCAGGTACAGAAAGA
>BMK_Unigene_071717
GGAGGAACCTGACCGGTCTCCTCCACTGGCATTGTGGCCTCGGGACAGGCAGGGACAACTAGGCCTTTACTTCAAAGTAAACCCCTAATTGAAACCTTGAGCTTTAAAACAAAGAAATTCACAAGCTTCAACTCCAAACAACTTGAAGAAGATGATGAAGTGATCGATGAACACAATCTCTTCTTTGAAAACCACTTGCAAAATCCCTTCCAAACACTTAATCAAAGAAAATGGAAGAAGAAACGAAGAAAAAGAAAGGAAGAGCTGAACTCAGCCCTCTTTGGCTCTCTGGC
>BMK_Unigene_071718
TTTTTTTTTTTTTTTTTGTTTATTGAGCTCAATGGCGATTAAAGAATGCGATTACTGCATTGTAGACGACGCTTTTGGCCGTAACTCCCATCACAAAATCAGCATGGGCAAAATCCTCCACAAACTGCACTGAAAGCTTACCAACATCATGGAACTTGAGACAGTCCAGTAAAAGCTGCACGTCGGGAACAACTGAAAGCGCATCTTGACCTCCATAGCTGAGAAAGAGAGGTAGATCATTGGGGATGTGGGACAAATTATAAACCGGAGGATTAAATTGCGCGTAGTGAAGCATGTTCATTGCAGGGTTCCCGTAGTCGAATTTTGTCAAGACACCATTTCGAATCATCTGAGCTAGATGCACCATGTTCTTTGTTGAGGTTGGTTTTGGCTCAAACTTCAAGAAGATTTCGATGGTGGATGAATTGAGACAACAATTTCTGCCTTTCATATTTTTTTTTTCAAGGAACCAAGGTCAGTGTAAGATATGGTGACAAGACTTTTGAAAGACCAATCACAGTGGACCCCTGCAAATGAACACAGGGCTTGTGCAAGTGTGATTGTAATTAAACCATTCATCTTTCTGCGCGTGAAAGCTAATGTATTATTACCAGTAATTGATGTGAATAAGTCATAGCAATTAAACCCAGTTTGTTTACAAAGTTCAATGAGAATGTCAGCTACAATCTGCCTGTTTTATGTTCAAAAGAAGATCACTAAACAACAAGCATTAAATGTAAGGTTAGATATAAG
>BMK_Unigene_071719
GCCCACAGAAACACCTCTGTAATCTTGACCTTCAAAGCATCATTTCACTAACTTCGGGTTTTAGACATAAAGGAGACGTGTAGGTGTAGTGTATGCCTGGCCATTGGCCAACCTTTATTTGGATTTTGGAGAGGGAGAGAAGAAACCACCTACCACCCACCCTCTGTTTTTCTATATCCTTTCTGGATCCTAAACTGCACATCCTTTTTTCTTCCCTTTCTATACTCCTCACATGAAATCCATGGCCTCTTCCTCATTATTTGTTGTGGCTGCCATCTTCAGCCTCTGCTTCCTCTCTTGTGCATTTGGAGAGCTGCAGAGATTCGAGCATGCCCCCAAAAGCGACGGATCTCTCAGCTTTCTGGTGGTTGGAGACTG
>BMK_Unigene_071720
CAATCACTGGAATGGATGGAAAGGTAGGGTTGCTCTGAACTTTTAAGATCTTAATCATTTTGGGGATGTGGAGGAATGAAGATGATTTCATCCATCTTTAATATGTGGATGTAATTGTTGTGGATCTGCATCCTCAGGTTGGAACATACTTGGATTTGGATATGGATCTGGATTCGGATCCAAATATAGCTTCCGTGCCCACTTTATGTGGAACCAGAAACTTGGGATACTTGGATAGTTTAATAGCTATTTTCAAACATAGTGTCATGTCAAAATCCTTTAAATCAGTAATGTTTGGAATATTTATATTTTTTCTCCATAGCAATGAAGAACTAGGATCATGCTAAATATTGAGTTTTCATTTGTAGGTGAAATGAATTGTCTTGCATTTTTCCCATCTGCCTATACTTTCAGTTCCAGTAAGTCTGACTAGGTGCAAATCTTCCTTCAGGACTTACATGGCAGGATGGTA
>BMK_Unigene_071721
GAATGCCTTGGAGTACTTCAAGACACACCTAAAATATGAGAAAAATCCAAAGATCAAGGATGCAATTACCCAGAAATTCACTGAGTATCTTCGGCGGGCTGAGGAGATCCGGGCAGTTCTTGATGATGGAGGTGGGTCAGGTCCCACTGCAAACGGGGATGCTGCAGTTGCTACACGACCTAAATCAAAGTCTAAGGATGGGGAGGATGGGGAGGACCCCGAGCAAGCGAAGCTGAGAGCAGGACTTGATTCAGCAATCATACGGGAGAAGCCAAATGTGAAGTGGAGTGATGTGGCGGGGCTCGAGAGCGCCAAACAGGCACTGCAGGAGGCTGTGATC
>BMK_Unigene_071722
AGTTACATTTTTGCCCACCCTCCTCCTTTCTCTCCCCCCACCTTCCCTCCACCTCCGGCGGCGGCTACCGGCTCCGACCAGAGATGGCGGCGGATCCCTCCATTCCCTCCCTCTCCCTCTCCCTTTCTCTTGAGTTCTCCATCATCTGTTTGTCACCACTGCTGCATTTCCTCCACTCCCTGAAATCCCTATTCCAAGGAAATCCTTTTCATCCTCTCTCAAAGTAATTCCCCTCTTTCTTCTTCTTCTTGCTGTAGCAATGTCTTCTCTGCAACTGCTTTCCTTGAAACCACATTCCTCTTCATATCCCTTCCTTTCTCCTCCTTCCATCTTCTCTAAAACCCTAAAACCCAAAACCCATCAACCCAAAAACCCTAAAACCCACATCGTTTCCGTCCTCCAATGGAACCGGAAACCCCAGCTCTCAGGCCCCACACCCCGCGTCGTCGTCATCACCTCCGGAAAGGGCGGCGTCGGAAAGACCACCACCACCGCTAACGTGGGCCTCTCCCTCGCCCGCCTCGGCTTCTCCGTCGTCGCCATCGACGCCGACGTCGGCCTCCGCAACCTCGACCTCCTCCTAGGCCTAGAAAACCGGGTCAACTACACCGCCGTCGAGGTCCTCGCCGGAGACTGCCGCCTCGACCAGGCCCTCGTCCGCGACAAGCGGTGGTCGAACTTCGAGCTCCTCTGCATCTCCAAGCCCCGGTCGAAGCTCCCCCTCGGATTTGGCGGGAAAGCTCTGATCTGGCTCGTCGACGCCCTCAAGTCCCGCTCCGACGGGCGACGGCCGCCAGATTTCGTCCTCATCGACTGCCCGGCAGGCATCGACGCCGGATTCATCACCGCCATCACCCCCGCCAATGAGGCGGTCCTTGTAACCACGCCCGACATCACGGCCCTCCGGGACGCCGACCGGGTTACCGGACTCCTCGAATGCGATGGAATCAAGGACATCAAGATGATCGTGAACCGGGTTCGGACCGATTTGATCAGAGGAGAAGACATGATGTCGGTCCTCGATGTGCAGGAGATGCTGGGGTTGGCGTTGTTGGGTGTCATTCCTGAGGATTCAGAGGTGATTAGGAGCACAAATAGAGGGTACCCACTTGTTCTAAACAAGCCGCCCACGCTCGCGGGGCTTGCATTTGAGCAGGCTGCTTGGAGGCTGGTGGAACAGGACAGTATGAAAGCAGTGATGGTCGAGGAGGAACCCAAGAAGGGATTTTTCTCCTTCTTTGGAGGATAATGGGGTGACTTTGATGGGTTTCCTTTTGTGGGGTGGTGTCCAATCGCGATAATTATGCAGATTTTAGATGATTCTGAGGTGGGAGTAGCGTTGAGGCTTCAAATTGTAGGATCAGTGATTTTGTTCAAGCAGGAGGAGAGAAGGATGTGTACAGTGAGTAGGTATGTATGGTTACCTAATTTATTATTATTTTTTTTTTTTGCATTCCAATGATTCTGTTATTTCCTCTGTTTATCACATTCTAGTTTTGTAAGTGGTGCTTTGTGCCGAAGTTCGATGCATGAGACTTGCTCTCGAAGTCAACTAGTTTGTATTTGGGTGTGTTGGTAACGGTTTTAGTTAATTTATGACATGTATATTCATACAAGAGAGGTGCGAATTTGTCTCTTCATCTTCTCTGCGGTGCAAATGCAATTCAAAACATGAGCACTTTTAGCTAAATTTAATTCCTTAGCTAGGTGTCAGTTGTTTGCGGTCATTTGCACATGCGCGTTTGTTTGTGGTCATTTACACAACACATGCATAGATGAGGAATGAAGGTGTATAAATAAGGCTGGCTATGTTCATATGAGATTTTCACATCTAAAAAGGTGCAAGACAATTATACGCCTCTTTAGTTAAGAAGACGTCAGTACAGAGTACAGACACCTGGGATAGGCCATGGTATGAAATCCCTTCACCACTTTTTATTTTTTGTGATTCATGTGGCCCTAAATTTTTGTACAAACCGTTCACATTTTTATTGACTCTTATACCCAAGATGTTTAGTTTCTTGTCTTTACCGTTCATAGATTTTGAGATACATGAAGATTTTATATATGCAATCAGAACAGAATCATTCAACATTAACTCATGCGAAAATGGTGCTTCCAAACAAACCTGGTATTGTGTTTC
>BMK_Unigene_071723
GTTGAATGATATCCCTATTTTAAGTAAAAATGAAAAAAATAAATAAAAAAGAAGTGAAAATCGGTCTTGGTTCCAAAACCATAATTGGATCTGGATCCGGGAACTCTTATTGGAACCGGGTTTCGGAACTAGCAAATAGGTTTCGAGTTGGAACTTGCTTCGGAACCGATCTGTTTTCATCCCTAGTTCTATCCTCCATGTATCCATCTTGGCATTCACATTTTGGATAGATATACTTTTACATCTTCCTCTTTTTCTTGGTAGCACAATAATTCAACACTATATAGCAGAGTTCTAAATAAGGTTGAAATACTCCACAAGTTGACTCTTGACTCTGCTGAGTCACCTTGTTTTGACTTTTGAGGGAAGACTGACTCCAATATAGGGAAACTTGGTCAAGTCACCTTGTTTTGATAAATTGTATGCATTTTGAATAATTTTTAAGTAAATTTGATTTTGAACAATTGATTTTTTTTAAGTAATTAATGCTTGAGGTTATGGGGTCAACTTAAAAATGATAGAATGAAATGTGATTTGAGACTTATATTTGCTCATATGCATTTGATGTTTGGTCTAAAAATTATTTAATATGGACGATTTTTTTCTTCTATTTTTCTTATTATGTTAATTATCTTGCACATATAAATTTAGTAATTTGAATTCATTATTGTTAATACTTGCATATCTAAATTTTATAAGTTGTTAATCTATTTTAAAATATATTTTTAAAGAACACGATTCTCCAAATCGTTGTGTTGACTCTCTCCGACTTGATCTTTTAGAGTTGGACGAGTCGAGTCTGAGTCTCGAGTTTTCAAACCCTGGGTCTAACTTGTTGAAACTCGTATAAGGACTATTTTATAATTTTGTGGAATTACAAGTTCTTCGTGCATTTTTGGGAAACACTAGCGACTGATGTGTAAATAATGAGAATTTAATTAATAAAAAATGTAAGATTGGTTATGGATAAACATCCCTATTTTAGGACAAGTCCTCTTCTCTCATATTCCTCTTCTTCTTATTTTTCCTGCTCTCTTTATCTCTTTAATTAACTCAATTTAAAGTCGACGTCTAATATGTACTCTTACAAAAATGGTCCTTCAATCGTGGCATTTTGCTATCATCTCCACTTGTTTCTTTTCACTTTGCACACCCTATATTGATCTTTTTTGCTAAAATCCAACTCAAACTCTCCATTTTGCTATCATCTCCACTTGTTTCTTTTCACTTTGCACACCCTATATTGATCTTTTTTGCTAAAATCCAACTCAAACTCTCCATTTTGTTCCCTAACGCAGTCATGGTTGAGTGGTGTTGGACCTTGGTTTCCCACACATGCCCAAGATCGATCCCTAGGTCCTCAAGT
>BMK_Unigene_071724
GTTGTTGTTGTTGTTGTTGTTTTATAGGTATATTCTTTCCAGATTCTAAGGACCATCTGATTAGTTTTGAGGGTATGACATCTCAATGGAGGGCCAACAGATTGACAGCCTGCTTGATGCTGACTTCATTTGAGCAGACCCTATCATTGAAGTCCTACAGAAAAATTTTGTGCCAATCTTTTATGTGGAAATACACAAAAAGAGATGTCTTAAACCCAACAAGCAAATAAAGTTTATTCAGATATTACTCATTAAAGTAGTAAGATAATATACAAACAGAAGAATAAAAAAGAGAAAAAAGAAAACGAGACGAGACCAAAGAACGTGAAATTCAACTATTTGAATGCTAAGACCTTGTAAAGTTTAATACAGCAAACTAAGAACGGGCAGAGAAAGTATTGAAGTTACTGACCATGCACCATATCTTGATAGAGGTAAATTTGTACATCTCGCTCACAAAGATCAAGGTCTAAGAAAATTTTAATGGTAACTAAAATGTATTCATTAGACGAGGAAATACAAAGGTCTAAGAACATTCTATCTACAGATTAACACACTCGGTATGAATGAATGCCTTGTTTGCATGATAAAATCAGACATAGGTGCTTGACTTCAACCAAAGTTAGATTTCTTGGACTGCTTCTATGCTTCCAGTAACAAAAGAAAAGAAAAATCATTTGTACTATATAAAGCTCATAATTCTGAATCGAGTATAAAAAGAAAGTGTTGAACCAAGAGCTTGCTATCTTAAAAAGTACTTATTGACCAATACAAAGATGTTTCTGGATGCCTTCATTGGAAGGTGAATATTGCAACAGTACTTTGCACTTACCTCCTCATCTATCTTCTTCCAG
>BMK_Unigene_071725
TCTCTCCTAGCTCTCCTCTCTCTCGCTCTCCGTTTCTTCCTTCCCTCTCCTCTCCTCACACTCTTCAACTCAGTCCTGATGAGATGACGCTCTTATTTAGAAATTTCAACTGACCAACGTAAGCTCCTACGTAAGTCTTAAAAAATCCCTACTTTTACATATTGTTTACATATAGTCAACGTGAGAGAAGATCTGTCGGCAGATTTTCTTCGAAACCCAGCCGGCTGGGACGGAAGATAGAGTACGCACATATGAAGGTCCGCGTAATAGAAAAGGAGTGAG
>BMK_Unigene_071726
CTTCCAATACATAACAACCAATGGTATTTTCAAATTGGTTAATTGTTGATCTGCAAACTCAAATGCGAATGGTCAAATTGCAAATTGGGTAACTATGGTGGGAAATAATGCTAGCATTGCTCAGAAGAAATCTAATTCCATCAATCAAGAAACATAGCCTACAAGACTCCACGGAAAAAATGGAACTTAAAATTTGCTGATGTACTGTTGAAAGTTGAACATCTTGTTTTCTTGTGATAAAGATTGTACACCATTTCTCTAGATACAAATTGTTATTGAACATGACATCTTTTGAGCCAATCAAACAAAAAAAAGGACATTTCAGCTGTTGGTAAAACTTGTCGAAGGCCTACCCAGTTGCCTCTTAGGGAAACACAAGTACGTCTCCCAGACTCGGGGCCAAACTTCAGAAATTACTACACACTCCTTCCAGTGAAGGACAAGGTTGTTGGGGACAGACTCATGCGCCACATGTGAGAACCAAGGGAATCTAGAGATGTTCTTATTTTATTGTTTTCTAATTTTAATTGAAGAGTTG
>BMK_Unigene_071727
CTTGCTCATCTGACGTAACGCCTCTGGATTGAAGTTAGATGAGAGCCCAAGAAAAGGTATCATTTTCCCCTATCTTTTCTATCTTCAACTCCCTCCCGCATCTCTACCTCCGCTATCCGCACCAGCAGCACAGGCACCTTTTGTCCTTGGGCACTATTTTTTGCTGCTTTGCATTCCTGAAAATACTTTATTTCTGTTTTGATCATTATTCAGCTGCTATTTTGGCAATGAAACAATAATGTGCTACAAAATTTCTGTTCAAGATAAATTTGGCAGATTGCTAGCAAGGTTCTTATTTCATAATATGAAGTGTGAATTGTCTGTCATACTTCTGTCACTCTAGTCACATTGAAACAACTTATGAAAGATCTCTCTCTCTCTCTCTCT
>BMK_Unigene_071728
CAACAGTTCCTCGTTCGGCTTCAGGGGTGTAAATTGGTCCGGGCCGCTCAAGCCTGACATGGCCCAACATGAAAACCCGAGCTATGGGTTTTGCACAGCCCGTTGACCGCATTGATTGAGCGGACCTGGCACGACACAACCCGAAAAGATTAGCCGTGCTGGGGCAGGGAGCCCTAGGCCGTGGTACAGCGCGGCCAAGGGCTAGGGTGACTGGGCAGAGGCACGGCCCACCTTGAAAGGAGGTCTAAATAAACGAAGCCTACCCACCCCGTCCAACTAAAACCCCTCCAACACAAAACAAAACCCTTTCCTCCTTGTTCCCATCCGTCTCCGGCAGCGGCAGTGACCAACGTCCAACACTCAGCAGACTGTGTAGGTTTGGGTTGTT
>BMK_Unigene_071729
GCTTCACTTTATCATGCAGAAATCTGTTTTTAGAGATGAGTTATGAACAAGGAGGACACACAACAGAAGACAAGAGAGTCACTTGTAGGGGCAAGGATTGAAAACAAATTGAAAAGATGAAGATGGATTCATAGTCTTGTCAAACAGAATAAGGTAGAAAAGAAAAAAAACAGTGTTCTCAGAAGCATAAATAAGTAAAAGTTAAGGATTGAAACAAAAGTGTAAAAGTGTAGTGCACATCACCACTGCATAATAACTGAAGCAGAAACCTGAATATTGCAACACCATCAGATCCTTTATCCATTAACTTGGGTAGCACAGTATTTTACTTCAATGTGCAAATGAGAAAAAAATGTGTGTTTCTGTTCCAAATAAATGGGGAATCATTCCACAGCAATCTTTCACAAGCAATCCGCTCCAACAAAGTCGCTGATGGCTAATTCTTCAAATGACATTATGAATCAAATTTCAAATTAAAGGCAAAGCTGTTTTTTATACTTTATCAGTAACCATTTATTTAAATAGATCTTAAAAGTATGAATGCCACAAAAAATTGTGTGTTTTGAAAGGGGGAATAGGACTGCATTACTAGATATTAAAGTAGACATTCAGAGATGAAACTGACCAGAAATGGTTGGGATGGATGACTCCACACTTCAAGCGAGAGCAAAGTACCACTAAAGAAAAAGAAAAAAGAAAACGCCAAACACCAGAATACTCAATGGAACCTGACGGCAAGCCAGATTGACTAAATTCAAAGAGTACAGTCGATATTTAAATTCTAAATAATATTCTCATACAGTAATGTAAGTCATGAAATGCTAACTGCATAGAAAAGGTAGTAAAGGTACGGTATTGTCCAATATTTCATTAAGATAATAAATAAACAGAAACTGAGTTTCAGAAGTCACTCAACAACGTGATCCAAACCCAACCGAGTCAACTTGGCTGAGTTCTGATAAAGCTAAATGAGTTCTAGAACAGTGCATTTACGATGGAGTTGGAGGCCAACAACCCTAGTGATGATCATGGAACTCATGGTCGTCCAGCACAAACTAAAAAATTCTAACAATTAAAAGACGAATAAAATCTTAACAACCAAGAAATTAACTTTACGATCACTTGGAGATTAAAGTGAAACAAACATATAAATGCACCCAAAATATAACAATGGAGCTCAAAGTCCCTTTAACAACAAGAAGGTTCAAGAGATATACGTACGCAATCCCCTGTGCAAGAGTCGT
>BMK_Unigene_071730
AACTAGTTGACCCGCATCATTCCTGGTTTGAGAAAGACAACACCGAAGAATCATCGATGATGTTCTCAAGTAAAATGGAAAGACAAATTACAAGGCTCGAGAAAATAGAAATATCCCATGAAATTGAAACATTCAAACATGTCACTGTCAAATGCCCGTGCAACTCTCACACTGGCAATCAATATTACCTACATGACTGTTGTATCAGTACACTTGTATGGTAGTATAGGCAGATAATATAATATATAAAAAATAGTTCATTGAAGTCCATAACATAGGCGAAAGGGGATAAATAGAAATAAGTTAAACATTACAAGATTGGTGCCAAAGAGCCTTCTAGTATTTTTTTGAAATTCAAAATCATATTTCATATCATTCAAGGGCATGAATCGAATCGTATTGCGAATCATAGGATGTTTTATTTTTCTTACAAAATATGAAAAAGAAAAAAGGGAAGAAAAAAGTAGCTATGTGCAATTCATCCATTTTCCATCTAACCCCACCCCCCCTGCAAAA
>BMK_Unigene_071731
GATAGAAATGGAAAAGGCCCTTTAACGAAGATCTCAAAGCAGAAGCTATTGGAAGAGGTGACTTTATGAATTCTTTTCATATTCTTTTGTCTTGCTTTTTAATTCAGTGATTGATGTTTGAAAATGCAAGGGATTGACAATTAATGATAATAACATTCAGTGTTCAAAAATTACAAACCCTAACTTATAAACAAACCAATACCCTAAACAAACAAAAATAAGAGGCAAACTCTAATCTTATATACAATCTTATATACTCTAATCTACATTGCATAATGAAGAGTCAATTTATATAATCTCTTTGAATGAACACGCATCAAAGGCTCGATTTGGGATTCTATATCAGAGAGTTCTAGCTGAGTCTCAACTTCTTCTCTCTCACAATAAAGCATTGAGACTATTATAATCAACGTGATT
>BMK_Unigene_071732
GGGTTAGGGTTAGGGTTTGAGTTTCTCTCTCGTTTTTCCTTGAGAATTTGAGGTGGAGAAGAGAAAGCTCTGTCAAGGAAAATCTGAGAGAGAAACGATACAGAGATTTTGAGCTGATTCCGGAGGCGAGTATTTATAGTGAGGGAAGGAGTAAGCGAAGATGAAGTTGGGGTTTTGTGGAATAAAAAGGGGAAAGGATCCCCTGTTTGGTCCGAACAGGGAGACCCTGTTT
>BMK_Unigene_071733
GCCCAGAAGGGTGAGCGCTGGGAGTCGCCGGTGTTCAGCATCGGCAGCGCCCAGCCGACAGCCAACCTGCCGGTCGCGTCCACGGTCACCCGCAAGCCGCACAACTCCGCCAACCCCAAGTTCCACGCCAACGGCTCGTCCAACACCGGCCTGACCTCGTCGCAGCCGTCGGCCACCCAGGCCCACTACGGCTCCTCGGGCAACACTACCCTCGGCTCCGGCAACCCGGTCTACGCCGGCACCGCGCCCGTGACTAGCGACCCGACCAACCCCGTCTTCGGCTCCGGCCACCCGCTCTAAGAAACCAGCAGGAGCATGTTTACTGATGAGGAGGCGGATTTCGGGATACATGTGCG
>BMK_Unigene_071734
CTACCTGTTACTACTCGTTTTCCTGCATAAAAAAACAATACTCAAAACTCTGCTGATCTTACTCAAAATATGGTTTTAAAAGTAGTCTTGAGTTGGAGCTGATTTGGCAGAGTCAACTCGCAAATTCCCCGCCAACAACTTGAACTTGAGCCCCACTTGAATACACCAGTCCAGTAGGATGACATTGTGTCAACTTGGACTGACAGAGGACAGAACCTGGCCTTTAAGGTGCAACTCAGTCTAACCCGATTGGTTCTTATTGGACTTTAGAATGTAAGTTGATTAGATGGAGGGTGAGTTGCATTGGACTCAGTTGATACGACTCAACTCGAGAATGACTAAGCTGCACCTCAAGTTTGAGTTTTAGAACCTTGTTTAAAATCAAAATTTACTTTGTCAAGTTGATCATTTTGTTTGCCTTACCGAAAATGAGAGGAAAAGATGGG
>BMK_Unigene_071735
CAGGCCTTCTAGCCATAGTATCCTAGGGAAATAAAACATAAAATTTGGTAGATATAAAAATATTGCATGATGAGTGTGGCACACAGAAAATGCATAGCAAACAGATCAACAGTGCACATTTTAGATGTCAGACACACTTCAAGGGGCAAAATGTACGATCTTTTGATGTTTCAGGCTTTTGGCATCCATTCATCTTTGCAAGTTCACATGCTTTGTGTTCATGAGAAAATGCATGCACATTCCTGTTCACTCAAAAAGGAGAACAAAAGGGTCTCCATGCATGTCAGCCCCACAAAGTGGATCTCAGAGGCTCTTACAAAATTTAACTTCAATTTCATTAAGCACTGAAGAATTGGAATCATAAAAGTTGAGCATAATTTTGAACTAACCAAAGAACCGTCCGAAAGGCTTT
>BMK_Unigene_071736
AGAGAGAGAGAGAGAGACAAGAAAGAGACATCACTGATAGTTTTTGTATACTAAAAACAAGTATATAGCAGTAGTGACTAGAGAGGCGCATATTTCCCAGCTTACAGAAATCAACTGCAATCATCATGAAAAACCCTCTGCACCCAGCACTCCAAAAAAGCACTTCTCCTCCCCATCATTTTCTTCCTTCCCTTAAATCCACCTCCCAAAACCACATTCCCTTCCCCAAACCTCTCCACCATGAAAATTACCACTCCCTCTTTTCTTCTCTTCTTCTTCTTCTCCTTCCTCATCTCTCTCGTCCGAAGCAGACGACGACGACATCAGTTGAATGATCTCTCTTTCCCCCATTTTTCCTCTCTTCGTCTCTCTGCTCAGTCTGAAACACTGGCTGGGTTGTCTTTCTTCGCCAAGCAGGGAT
>BMK_Unigene_071737
GTGAAATGGTTCAGGTTTATCAATTCAGAAATCTGTGTAGCCTATTAAAAAGACCACAAAAATTGAAATTTCTAACAGTTATTTCATATTGAACATGCACCCATTTGTTTTCTGATCTCCCACTTCAAGGGGTGTTGCTTAGATTTTGCATGGGATTCCTCTTAGAGTTGGTCCAGCACTCGGCCACAAGCTTAGAAAAGGAGGAATTGGTTTCCATAAGCTTTGACGGCTTATCGTATTCAATTAACTTCCCAT
>BMK_Unigene_071738
GTCTTCAGGACAATCTGAATTCTCTGATGCATTTTAATCTTTCAGAATTTGGAAGTTGAAAGAAAAATCTGTGCAGAATCATCAGCACATAGAAGACATGGGGCCAAAAACAGAAAGTGGAATCATCTCACAATCAAAGAGTAACTAGAAAGTGGTTACATGATGTAGAACATAAAAGTAACATAAATTCAATCCTAGGGCACATAATCTAACAATTACAACATGTAGAACATCAAATCTAAAGGGAACAATGCATAGATTCTACATGGACATGCCATGTTAAATTATGATTGATAGAAGAAGAACAATCTTAGGATCATAGATCTAACCATACATGAGTTAAGAATCAAAGACACAATAGTAGATCATGCAGAATAAAGGAAATTAAGGACCAA
>BMK_Unigene_071739
CATGGAATGCATTAGTTTGGTTGGTATGGCTGTGGGCAAGGAGAAGTTTCGGGATGATGCTAAGCAGGTCATGGAAGTGCTTATGACTTTGCAAGGAACTCCTACAGAGGCGGATGATCCGACCGCAAGCTACATGCTACAAGCGTGGACCAGGCTCTGCAAATGCCTAGGACAAGATTTCCTTCCTTACATGAGTGTTGTGATGCCCCCA
>BMK_Unigene_071740
GCAAGTCTTGATAGTGTGACAAGCGCGATGAACATTGATATTCGCATGAATAGTCTGCATCATTACAGTCCTTCTCATATGTTTGCACTGCTCGGATAAGGAATCCGTCTCCATTTCCTCATTACATTCGTGACCATTTGTCTCATGATGCGCGCACCAGAGAAAGGCAAAATCTAGTGCTGCTCGTTCTTCTCCGCCAGCTTCTGCGCCGTGCCGCCAATGCTGCCCTCGGCGGTGAAGTTCTTGCCGATGGCGCCCTTGTCGCTGAACGGGCCGCCGATGGCCTGCGCGGTGCCGCCGATGCTGCCCTGCGTGGTGAAGGCGCTGCCGATGGCGCCGTCCTTGGAGAAGACGGACGTGCCGCCGCCGGTGGTCTTCTCGCCCGCGCCGACGTTGGTCTTCTTCACGTCCTCGTGGATGCCGTCGCCCAAGTCTGCAGTCTTGAGGGCGGACGAGGCACCGTTGTCCATGGTCTTTGCGGAGTGGTCGCCGTCCATTTTGGTGATTTGTGATGTTGGAGATGAGTGGAGACGGAACAGGTACAGATTCTTG
>BMK_Unigene_071741
AATAATAATAATAATAAAGACCCTAACCATCTAATTGAATGAGAAGAAAATTATGGAGAGAAAATGGGAGGCGGAGAATCCCTATTAGGTGTAGAAATAAGGAGATGTCTAAAGGTATAGAATTCCCTTTCGGAGATTCACCTTTTCTCTCAAGTAGTGATTCTTGAGTGTGTTTGGATTTGAAGTGTGTTTGAATTTGATTGGAGAAAAGATAGAGGAGAAGACCATCTTCAAACCATGATTTTAAACACGGGGATAATGTTAAATGATTAAGTGTCATTTTTAACAAAAAAAAGTCATTGTTTAGTAGAGAATCGATTGTTTTCTTCACTTCTTTGAGGATAAAATTGTTTCTTAGTTGGATGAGTTTTAAATTGAATTGAGATGAGGTTACACATCAAAT
>BMK_Unigene_071742
GTATATTCCCTCTCCAACTCCCTTCGGTCTTCAAACTGTTGTTTGAAGACTTGGACTTGGACCTATTAACAGTTACTTTATAGAGTATGGTTCTGCAATCCTTGGTCAAGTTGTCTTCAGACATCAATTGGTATTACAATTGGGGCACACAAGTCATGCTGTAGACCCATATTGGGTTCCATTATGTTTCACCAAGGGATGGATGCCTCTGGGCCACCAGACTGGATTCTCAAGTGTCAACCTTTTTGCGTTCTTTCTTATTGCTTTATTAAATTTTAAATGGCGCTCCACTAACAGTCACCTTTGCTGTTGTTTTGCAGGCTCATGAATCACTTGAACGT
>BMK_Unigene_071743
AAGAAGAAGAAAAAAAAAAAAGAAACCATAGAGCATAAAAGCTAGCACTGCGTCCCATCCATCTCTCCCTTCTCTTTTCTACCTACAAAGACATAAACCCCAAATCCAAAATCCACTGGATTCTCCACTTCAGAAAACCCTATAAGCATAAAAATTAGCAGATCTCCCTGAGATTTCCACCTCTGAAAACCCAAAATCCATAAGCAGAAGCAGCCCATTTCATCTCACAATAACCCCAGTACAAAAGAGTAATTACACATGACCCATCAACCATCCTCAAAAAAAAAAACACATCAAAAGAGCAAGAGAGAGATACAGAAAATAAACCCATGTGACAGACATCATAAATCAATGCCAAGCAATCTGTAAGTCCGTTCACTTCCTAAAAAGCCACAGCTCAATCACCCCACATCTTCAATCTTCCCATCCCAAAACCAAAACTCCAAAATAATCAAAACCCATTTCATTTCATCCCATCCCATGATAAATCAAGAAACAAAAAGAAAGAAAAACCCAGAAACAACACAAGCAAAAACAAAACAATTATCAATGCAAAGATCCCATCTTTCCTCCAATTTACAACCACCAAAACAAACCCATAAAAACACAAACACACACACACACAC
>BMK_Unigene_071744
AAACACAGAAAATCTCTCTCTCTCATACACACAGACACACACACAAACTATTTATTACCCGTTTCCACCACCACTACCCAGGAAGTTTGAGCAAAAAATTGTTAACGAGTTTTCCCAAGTTGAATGGTCATTTTCTATCAATGAAAATTTAAGATCAGTACTTGTTTCTCTTCTCCATTATGAAATTGTACTCTATGTGCATTATCTGCAGGATTTCATCTATGAGGATGAGTT
>BMK_Unigene_071745
TATATATATATATACTTTTTTTAATTTATGCATATCAGTATATGTGTGCGTATTGTGTATATGACTGATATTTTGTGCAGTTGATCTCAGTGGGTATATGTAGTGTTTCGAATTCTGATTTGAGAATTTCCGTATCCTTCGCTGCTTAAAAATTACATATTTTCAATGTTTTTCTTTCTTTTGATCTGTTCGGTGAAATTGATATTGATTTGGGAAAGCATTAAATTGAAATGGTTATGATTCGTGTCATGAGTCACAGAGCTGCAAATGTCGTGTGTTGTGCAGAATTGTTCCGTTTAATCACAGAGCTGCAAATGTCGTGTGTTGTGCAGAATTGTTCCGTTTAATCATAGAGAAATGAGTCTGTAATTTTTTCTTTTGAAATCAATGAACTTATCTGTGATTAGAATTTATGTTTTAAAAATCGAATCTCGGCATGTGATTTTTGGTGTTTGTTAAGCAACG
>BMK_Unigene_071746
AGAGACCAACGTTGACATTGGTGGCTTCTGGGCCCACGGTCTCTCATCTGAGGGTGCCATCCGTGTCGGAGACGACGAGGAGGGTGCATAAATCAGTGCAGAGAGAGGGGCAAGATCATAGCACGTCAGGTTTTGTCCGATCCTGGTTGCTCATTCAGCCCGTCTATCTTCGATGAGCGAACCAACAAATGAAAAACGTCCGCGATGAATTGGCATGGGACCATCTATGAACGATTGCGTTGTTGGCATCAAAATATGCATACTTTTGGTGGCAGCAGAGATACCTTTCAGCTCGAATCATCACCTCGAGCAGCTTGTTTGACAGCAGTGTGATGACTTTGTAATGTAGATCCTATCAGTAATGCAAAGAGC
>BMK_Unigene_071747
AGTTTATTTCTCATGAGTTTGGTAATGAATCCATCCTCCTCAGTCCTCACTTTGGTCTTGACTCGTTTGATTGAAACCATTCAGCAGATATTAAAAGCTTGGAGTCTGGTTGAACATTGTATGCCTACTCCTCCATCCTCCAACGCCCAGCATCCATTGGTATCAGAGCAAAGTATCCTTGGAAGTTGTTATTTCAGATTTTGTTTAGTCGTCAATCGGAATCCCATTTTATCTATTCTGTTTTTATTTCAATCACCTTTACCTTTACCTTGAGCCGTCCAAATTCCCTAATAAGAAACACAGTCAAATTCTTCCACTCAGATTGCAGTTAAAAACCCATGGCCCAAAATCTCCCACAAAGCCATTCATCCGGCCCAACCCTCAGCCTTCAAAACTAATCTTAATTAAAACCCAAAACCTGCAAACAATATAACAGTCCTCCACTCCACTACCCTCAAAACAGAACCAATCCGCCCTAA
>BMK_Unigene_071748
GGCTGATACTTTACTTCAAAAATAGGGACATGGTCCAATACTGATATCCATATGGATATTCGTTTGGAATGGTCATATACCCTATATGTATAGGCCAATATATAATGTATCAGCTGATATTTTAAACCATAACCCCTCTTAGCATTCAGCACAATAGAAATATAGTTTCTCTCTTTTATGAGCATGGTGCATGGAGGTGAATCCTTTTGTTCTCCTCGGTGAAGATTCTGAGGACTTAAACCTGGAAGATTATGATAACTAACTGCCTGCCTTCCCAACATTCCATCAGGACTTCTATGGATTATAAATAACAATTAGAATTATAAATAACAATTAGAACAAGGGCGGAAATATGTATCCAACAGTCACTCTTATATAGACAGTCCTCCAATTGGCAGTAAAAAATAACCAACAAATTTTATTTTTTTGGGTGGATCAGTAATCTAATGTAGTGCTCAAACCTAAACAATCTGGATGTTTTGCGCAAGTATGTCACATTATATGGTGCATTGGTGCTTGACAACAGACTTTTTTTCTCTTTTTTTTCTT
>BMK_Unigene_071749
GGTATCAGAGCCGAACGATCCTCGCAATTGATTGGCATGATTCCCATTTATCCCTCATTCATCCTCGTTCCAACACATCTTTCCTGCCATTGATCCATCATCCCTATCATCCATCCAACACCACCCTTCCCTGTCGATCACAAATACAACCGCCGGAGTCCCATTGTCATCCTTCCGTCAAACCCAAGACCCCAAAACACCCCTATTCAGCCAACTCCAACTTCAATCAAACCCCATTCCAAATCCGCTAACCTATTCTGATTCAAATCCCTAAAAAAACCAAAATCTCAGACCCAGAACGAACCTAGACCCATTTGAATCGATCCCCGACACACCCCTGCCACCATTGCCGTTTCCTAATCCCCACCCTTTTATCCAAACAATCATCGTTCCAGCCCAGACTCTGTACCTTCCCACACCTCGACTCCATCCCTATTTATCGAACCCCATCTGAACCCAAACCACCTTCATTCGAGCCAACCCGTGTCCGTCAAACCCTCGTAGAACTCAAATCCTTCCAAAATCCCTAACCCAT
>BMK_Unigene_071750
AGTCAGAGAGAAGCTCATCACCTGAAATTCATGCATACAAATTACATTACAAAAATGGATGATCCCATGAACTAGGGAACAAATGAACAAACACCAAATTCCAGAAAGAAAAGGCATAGTACAAACTTATAAAGGGTCACACTGTGGAAATTAAGGATATAAATTATCTATATCAACAATAAATCATTTAGAGCAACAAGTACAAGCTTGATTGGCGGAATGGTACTAAGTTTTTTTTAAAAAAAAAATGTCAGTACGGGTGCATTTTCATCAATAGAAAGTTAACATACAAAGGTAGAAAAAATATAAGTAAACTCTTGTGCACTACAAGGATAATATAACAAAATCCCAGAAGATAACCCAAGGAAAACATAATG
>BMK_Unigene_071751
GCGGGAGAAGTATTGCAGGACCTGAAATAAAATGGTAAAAAGATTTTTTAAAAAAATGAGAAATAGAATCCTTGCAAGTGTTTGCCCATAGGAAAAAACAAACTTCAACATTACATATAATGCATGAAAAATATATATAATATTCACAAATTAACGATGCCAGACTAATGGAATAAGGATTTGTTAAGGATAATATGCACAAAATGCAGAAATTGCTCCTGTGGGAGTCCACATGTAGTGGAATGCATGAAACCGAACCTCCCCACTTCTTGCCGAGGGCCCCACTCTGCATTAAAGGCACATGTCACATTTCAGTTCACGCACAGCGTGTCTTTTGGATGCCCGCAATAGAAAGTTTCTTGCACAAAATAGGTTTCTTATGTCAAATGGAAACTGAATGACACAGCTAAAATCAAAACAAGCCCTTATCCAACTTGATGCAAACCGGCCATATGAAATCAGAAGACATACTCTATATTTTTTTTTTCTTTTTTTAGTAACTCAATGATGCTATCAAAATAATAATAATAATAAT
>BMK_Unigene_071752
TCACAACCTCATGCCCAAAGATGGGCAGGGCTCATCTTCCCCATTTGTAGAAGTCGACTTTGAGAACCAGCGTCTCCGAACGGAAGCCAAGTACAAAGACCTCAATCCAGTGTGGAATGAGAAGCTAGTCTTTGATGTCAGTGACCCGGCCGACCTCCTCTACCGGTGTGTTGAAGTCAGCATTTTCAATGAGAAAAAGTCCGGCAGTAGCCGTAATTTCTTGGGCAAGGTCAGAATCTCAGGTTCGAGCATCGCCCGCCAGGGTGAAGAAGTAGCCCAGCTCTTTACGCTTGAGAAACGCAGCCTCTTCTCCCACGTACGTGGAGAAATTAGCCTCAAACTCTACCTCTCAACCAGAGAGGAACGGTCGACGCAGTCCAAATTGGTTCAACAATCTGTGTATAAAGAGAAAAACTCAAATGCACTGCAGCAGCATAAGCAGAAGCAGAACCAAGCTTCTTCATCTCAAACAATGCAAGTTCAGCAGCAGCAGCAACAACAGCAGCATCAGCAGGGGAAACCAATAGAACCACGAGTGGGGGACATCAAGCCAGTTGTAATTTCTGCTGAGGAACCCATGTCTGCGGCTTCCAATGCTATGGGGCCAGGTTTCCATTTGGGAGGTCGCCATGATTTCCGGCTCAAGGAAACTAGCCCTCACCTTGGTGGTGGGCCTTTGAACAAAGACAAGACCAGTTCGACTTATGACCTTGTCGAACAAATGCAGTACCTTTATGTTCATGTCGTCAAAGCTTGTGATCTTCCTCTTTCTGGAATCGAAGCCTATGCTGAGGTTAAGCTTGGGAATTACAGAGGTGTGACTAAATTGGCATCGGAGCGGAGGGGTGTTTCATTGAAAAGTCCTGAATGGGACCAAGTGTTTGCATTCTCAAAGGACTGCATACAGTCTTCTATGGTGGAGATATTCATCAAGGACAAGGATAGGGATGATTTTGTTGGGCGGGTCTGGTTTGATTTGAGCGAGATGCCAAAACGAGTCCCTCCAGACAGCCCATTGGCTCCTCAATGGTACAGGATGGAGGACAAGAAAGGGGAGAAGATAAAGGGGGAAGTGATGGTGTCGGTTTGGTTTGGGACACAGGCCGATGAGGCCTTCTCAGAAGCATGGCATTCCAGGGCTGCTAGTGTGTATGGTGATGGTCTTGGTTCGATGAAGTCCAAGGTCTATCTGTCATCGAAAGTGTGGTATCTACGAGTGTCAATCATTGAGGCTCAGGACCTTGTGCCGGGTGAGAAAGGAGGAGCAATGGCAAGGTATCCAGAGCTCTCTGCCAAAGCTCAAGTTGGGAATCAGGTTCTAAGGACTCGACCTGCATTGGCTGTGGCGAACCGGAGCCTCTTGAATCCTCTCTGGAATGAGGATTTGCTATTTGTTGTGGCTGAGCCGATTGAAGACTATCTGATGGTTTCAGTGGAGGACCGAATCGGACCAGGCCGCGATGGAGTGTTAGGCCAGGTGCTCATCCCAGTGACAGCAATTGAAAAGAGGACTGATAATAAACTTGTAGTTTCCAAGTGGTTTGGTCTTGACAAGAATTACAACAGCTTTGCTGATTCGAAGCTACTGACGAGGTTTGGTAGCCGAGTTCACCTCCGTCTGTGTCTCGATGGAGGTTACCATGTGCTCGATGAGTCAACATTGTACTGTAGTGATGTCCGGCCCACTGCAAAGCAGCTGTGGAAGCCACATGTTGGTGTGCTGGAGATGGGGATCTTAGGTGCCAGTGAACTAGTGCCGATGAAGATCAAACAAGGGACTGGGGCCTCCACAGATGCTTACTGTGTGGCAAAA
>BMK_Unigene_071753
GGAGCTTTTGTAGGGTCTTTCCTCTACACATTGTGGCATTGTCCATAAACAATTAGTGAAAAACACTAAGCAATCAAAATAACAAGGCAAACGGGCAGGAAAGCAAGACTGACTGTGAGTAAAATATTTGAAAATCTAAACAATCATCAATGCCATTCACTGTTCAGGCAGTAGTTAAGAGAAAATACATGATCCTCAACCCATAGGATATATAATGACCTACCTCCTAGGGCATATTGCCATCACCAAGTGATCGAAACCGATCTAATGGCCCCACAATAGATGGACTGGATTTGGAAGATAATAGTAATCTACTACTACAATTCCTCCATGTTGAATTCCTACTGCTGCTCTTTCCTCAACAGTCTAGGCTGATGATCTAAGGTCTAGGTTGTCCCCCAGACTCCAGAGGAAGTACGGAGCATGAACTGTCGACAAAGCCACAAATCAAATCAATAGTCTGGACCACGAAACCATAGGCGACACTTGTACACTCTCCAGATCCACAGAAATGAGTATCCTTCTATCAAAAATCACATATTTCCTCATTTTCTCAAAAAGACAAGCAGCCAACAACAAATTCTAGAAGATGACAATAATCTTATACCAATATGAATCAGACAGCCAAATAAGCTTCATCGTTTGCCAATTGCCAGTTTAACAATATAATTGGGCGGTTAAGCTGAATGATAACTAGAAATGAACGAAGTTGGGGATGTTTGATAGAAACTGCGCATGACAAGTAAAACTTCTGGAAAATAAATCATCGATAAGAGCCATGGATCAAAATAGCG
>BMK_Unigene_071754
GAGAGAGAGAGAGAGAGAGGTTCTGTTGTACCAGTTGGAAGGGAACCATATTGTTTCTGTCCTATGGAAGGAAGAGGAAACTAAGTGCATATATAGCTTTTCAGGTAATTTTAGGGCCTTCAGATGTGAGGTTCTTATCAAAGAATGAAAGAATACCATATTGGAGTTAATCTTAGCTCTATACTGGAGTGGGAGATTCAAACCAGTGAAAATATTAGCTTCAAGAGAAGGCACAAAACCCTTCAAAGGATATTTTTGGCCCGTTCATACTGAGGGGCATTTGGTGGATGCCTTGGAATGAGTAGAAGTCTGAGCTTCCTTACCTATTAAAAATAAGTCTGAGCTTCCTTGGCTACTGTTTTGAAAGAATACTGTCCCCTATGGAAGTTTCCTTTTTGCATGTCCTGAAAGAAGTGGATATGGCTCACACTCTTGCCAGATCAGAAGTTGTAATGTCTTATGGTCATAGCCTTCATGCAA
>BMK_Unigene_071755
GCGCCAAAAGTTCATGCATCCCTGTAACAAAATAAAAGCTAATAACTTTTTTTTTAATTGGCACTACTCAAATATTATACGTAAAATCAACACCTATCACACTAAAACTTATCTCTGCCTTAATTATTGAAGTAACAGCATACTAGTTTTCCCAGTAAATTCACATTTAGCAGGTTAATGAAAAAAGATGTGACTAGTTTGTTTTAATATGAAAAACAAAATTCTCCAAACAGATTGGTAGATATGAACCGATTAATCCGGGAATGCCAACATAGATATGGCATATATGCCTGCTGATCCTGCCCATAAGGGGCCATTATGGATAAGATATATCCAGAAACTCACAATAAATGTATGGATCTTAGCCATTCAGTCAGTTGCCATTCATACTTATTTTTCAGCTATACTCCAATCGGGCCATAATCACCAACCCTAGTTTGAAGGGAGAAGTGTAAGCTGATGAAGAGGAAAACTACATCTGGGGAATAATATGGGCAGACTGGATTTGTGTGTGTGCGCGTGCACATAAAAATCCCATATCAGTCATCTAACAGTAATATTCTTTGTGGAAGATGCACATAGACAGAAGACTAAGCGTGTAAAGCTGTGGAACCTTCACATCAGAAAAATTAAACCACCACACAGATTTAAATTCACATATGTTTCATTTCCTTTTAACCACACTTTGATAATGATCACCACATTATACCAATGATGAAGGAAAAGAAACAATTTCCAATCAAATTTGATTTAGCATATTAAGAATTATTTTTAAATGAGTAAAAATATCAATAACAACATCATTGAAAAAAACCAGTATTTCTGAACTTCAATATGAAAATTTGGAGCCAACATGGATTAACCTTCTTATTCAAAATTTCAAGAAGGTTTTACACAGAAAAAAAATGAAACATACCTTGCATATAACCATACTCTGGATGCCTA
>BMK_Unigene_071756
TGGTGGAAGGTTATACAAACAATTCAACAGACATTAATATATGAAATGAGATAAATATCAGAGCAAATCGCAACATTTTCAAACATTAACATTGATGTCTAACATTTATAAATGTATTACATTCCAAAGGACAACAAAAGCAAATGCTTTATAACAAAATTTACTAAAGATGTGAGACTATCCAAAATGTGCCCAATGATTCCCAAAATGGCGTGACTTTCACTCCTCTGTCAGCATCATTTACACTCCACGCTATAAAGCCCTACAGTTTCTCTTAGAACGCCACAACTTCTCGATCAGGGGTAGAGGTGCCGGCACGGCGGCACTGGTAAGGGATAACAGTAGCTTTGCAAGTTGCAAGTTGAGCTCCGCGCTGGGCTCGTTTGGAGTGCAAGGGGTAGCGAACCCCTGCTAGGCGGGGTTCAGGGG
>BMK_Unigene_071757
GGAAAGGGTGGAGACAGGCACCTGTGGAACATGAGGAATGCGGTCAACAATCCTAAAGAGAAGTAAAAAAAATTTGGAACTTTTTAACATGTTCAGCTAGGAAAGGTACTAAAGAGGAGATATCAGTTTTTTTCTCCCATGAATTACATGTCTTTGACAACGCAAGACATGGAGGGGAGTTTGAGTAGTAGCTAGCCTGGTCCTCTCAAACCAGTGAGAGCATCCAAGGGGTCCGTCCGCTTGTGCCAATCTATCACAAATCATACCTCTTCACAAAGACCAAACCCCCATCACTCAATGATTTTGAACTCACCCCATTTTGACCCTCATTCCACTTTACTCACCTGACTTGGCTTGGCTGAT
>BMK_Unigene_071758
GAATGGACTGTGGTTGTGTCGCCAAAAGAGTTGAAGCGAAGAAAAGAAGAAAAATAGAAGAAATCCAGGTGAACTCACGAGGCCCAATCGATCGGATGTAAGGAAGGTCTCAGTTACCAGCACTGATAGGAAAAATTCGGGAGACAGTGTTCTACTTCTACCTGATCGATCGGATGGCGGAAACTTTCAGACGAGCTGCGCGGATTTTGTTTCCTTTTCCAACTAGTATTTCGACTTTTAGTCATATTTGTGTTCTAATACTATGGAACAAATATTGGCTATATAAAGGGTGTTACTCTCAACCCTAAGTAAGACAAGA
>BMK_Unigene_071759
AAGGAAATCGAGTATTTTCTAGGACCATGCATGAGATCACCTTCTCAACAGATGACAGGCCGAAGCTTCTCAGTCATTTGACGGCTTTACTTGCTGAGATTGGTCTCAACATCCAAGAGGCTCATATTTTTTCAACTGTTGATGGCTACTCATTAGATGTCTTTGTTGTTGATGGTTGGCCGTATGAGGAAACTGAGCAGCTTAAACAGATACTGGAGAGGGAAATTTCAAAGAAACAGCCTTGGTTGAAGCTTCATTCATTTCCTGATATCAAGGATCATGTCCAAACTGGGGTAGTATCTGTTCCAGATCATGTTGAAATTCCTACCGATGGGAGCGATGTCTGGGAAATAGATCCACGGCTATTGAAGTTTGAAAATA
>BMK_Unigene_071760
GAAAATTCTATAATAATTTGATTGCATATCTTACAAAGCCATTCTATTTCCTATGCCTCATACTTCTCTGAAAAGATTAGAGAGACCCCCACTCCCCCATCTGTGATTGTAAGTTCTAAAATGGATGTGTAGCATTTTGGAGGTTCCCTTATAATTGCCACAGCAGTTTTGCAACAAGAAAGCTCCATTCTACCAAAAAAAAAAAAAGAAATACAAAGCTTCGTGGGGCTGGGGTGCAAGAACAAGGAATTGAAAAAATCTACTACCAACATGAAAAAACCAAATACAAAGGAAACAAAATGAAACCCAGCCTCCAGAACATAATCAGCTACCAACCAGAATCCATTGTTTCTCTTTATTTTATTTTATTTTTTAATAGGTAAATTTGAAAATGCATTAGAAAGAAAAAGAGTACATAGTAGAAAAGAAACAAGACCACAATATAGTGTTCCAGTATAAGAGTTCTATACCGGACACTCACCACACCTACATAACAAATGCACTTAAATTACATGAATGGCCAACCCCTTGTTTAGCTAAGCAATCCATGAAACCATTTGCGGACCTACTTATATGATGAAATGTCACCCGAGATTTTGAAGAAAGGTGACGAATCTCATTGAAA
>BMK_Unigene_071761
AAAGCATCATCAGCCATGGTAGTTGACGAGGACGAGGGCGGCTTCTTAGGCTTAATTTGGAAACTGATAGCCACGTTTTGCATACGACTCCCATACGGATACAGTCACGCAGATTACAGTCATTGAAGATACAATACAAAACATCTTCATATCCAGGAGCAAACTCCTCCTTCTTCGACCGCTTATTATCCATTGAAATCA
>BMK_Unigene_071762
ACTCCTCTAATATATTATTGAACAACATTTTAGAGACCACTGTAGGCATCACCCATGAGTGTTTTACAGTAGAGGAAGAAGTCCCTAAAAATTATTAGTGATTACTAGTAATAGAAAATTGTTTCTCTCGACACTTCTGTTTTACAGCAGTAAGTAACACTTAGAAGAAATATTAAAATTCTGAGTTGAGGCCTAAATAAAGTTTGGCAAAATGCAGAGATCAAAGATCTCAAAGTAACTCTTTTCTTGGAAGCTCTTGATGCAATCATCAAACATCTGAGGAAGTGTCTTGAAACTGGGGAATCCCAACTGTGTGATCTTGCTGGTATCCATGCTATGTGGGATGTTATCTCTTATTTGTTCTCCACACTTGTTTGTAATTGGGTAGGATGGATAGTTGGCCTTTAGCATCTCAACAATCTCTGACCAATGGGCGACTGAGTTTGAACACACAAGTCTGCCTGTGACTCTTACCATCCTCGATGGCTAAAATATGACTGGAAATCACATCAGCTATGTGGACAAAACCCACAGTGAAGTTCGGATAGGCACTGCATTCTCCTTTCATGATACTGAGAATCAGTCGGAGGCCACTGGTTGGCTGTGGTGTGATCAAGGGACCCACAACAAAAGATGGGTTCACTGCAACAAGATCAAACCCACTCTCCTTTGCCAGTCGCCTCCTTTGCCAGTCCCCAAGCTTCCTTCTCTGCTAGTGTTTTTGCATATGGTTACCACAAATTGTAGCGTTTACAGTACTCAGGGTCACTCCAGTGGGACTCATTGAGAGGGGAAGCTTGTGTCATGTCATCGCGGTATCTGATTGCAGAACAAGAAGAGGTCAGTACAACTCGCTTCACTGAATTTGATTTGGCACAGGATTTCAGAACATTCACTGTTCCCTTTATACATGGATCGATCAGAGTTGACTGCAAAAAAGAGACTCTAGGGCAAAGATCTTAGTCTCAAACTGTCAAATACATGCACATATTTTATCTACATACTTGTGCCATATTATGCCTCAAATGCCGGGAAACAGGCAACTACCCTGCACATTGGTGCACCATGGCCCATCCAGGTCATAGACTACCTTCTGCACATTGGCACAACATGGCCCATATATACCAGAGTCCAAGTTCATCTCTTTCTCTAAACAGTTAAAACTGTCTTCTTGCTTGCCTGAACATTTTCGTCGTAGGGCACAAGAACAGGTGCTGCTGTATGTGGAACACACCATCGACACCATCAGCAGCCACAGTGACGGACCCAAAATTTTTGTTCATGT
>BMK_Unigene_071763
TTGTTCTAATATGTGAGAGAAGTATTCCTCATCGGCACAACAATCATTTTGTGACGATTCCTTCACATCATTACTTAATAGCGCACAGAAAGTTCTGAGCTTCTGAATGGTCTCTGTCAGTCCGATCTCAGAATTCAAAATCTCTCCACCAAAGTAGGTGGCCTTTAAGTGCTTGGCTAATGTGTAGACAGTATCCTTTTCAATTTTGCAAGGTTCTGTTTCTAATGACAAACCCATATCAAATGTGTAACATAAGCATCCATTGGCAGTTTGACCAGATGACTGGTGGATGTTCCTAG
>BMK_Unigene_071764
GTACAAATTCTCAGTCCAACGCCCACGCCTGAATCTTGCCATCGGATGTACCAGCAAAGAGCATTTCTCCATCAGAATCTGAGGCCAGGGATGTAACCTTTGTATTTCCTCCGCCGTGCACTTTAAGCATGGCAACTCTAGTGAATCTTTCTCTTAACCATACCTCAATAATCCCACATTTGGTTCCCGTGAAAACAAAATCGTTATTGACAGCAATGCAGTAGATGTCAAATCCTGTCGTCAATGATGCCACTGCTGCTCTTGTTGACAGTGAGAAAACCTTCCCAGCTACCCCATCAACTGAAGAGCCACCAGCAAAGAGCTGACCATCGCGAATGCTCAGGGTGTGTATGGTTTGCTTACCTAACAGTTTCCTTGCCCCAGAGAAGAATATACTTGATGTACCTTTGCTTAGATCCACCTCCTGGATGCTGTAACCAGTGCATCCACAATACAGAGATTCCTCCGACATGGCAAGACATTT
>BMK_Unigene_071765
GTTGAAATATGCCCAAAAAATGTTGGGAGAAAAAGGAATTTACACTCTCAACTCGAATCCCATATAGGTGTGATAAGACCTTGTTGATAATGATAGTCAAGTAGGAATCAACATAGAAAAAGTATCCATGAGAGGGAAAAAAACTTCAGGAATCATTGACAGTCCAAGAGAACAATAACAAAATCCACCAATAAACTGTCAAAAAAATTTCCACCAATAACTGTATCTTTTCTGTTGTAGCTCAAATTTGGGGTAAGATTGGTTATTTAGGCATCATACATTCAGCTCAGCAAGACCATTTTCCCATCTTTTCTACCCCAACCCTAAAGTCAAAAACAAAAAGGTAAACACCCATATGCACAGCTAAGGCCCCAACTATTTATGTCTCCATT
>BMK_Unigene_071766
TTTTGGCTCATAGTTTGAATGTAATCTCTTTATTTATTTCAAACCACATATCAACTTACACAACACATAGACACTAACAAGTTTATTACATCATAGTTTTATTAAGGAGTAACCCAAATCAAAATCCAAACAATACAATAATAAAGACATCTTCTATTTCATTTTAATCACAATTACAGCAGATGATGTCAAGGCAGCATTCGCATATCTCGTGGCAGCAGAAACAACAGCAGAGAGCAAACATACTGCACCCAACAAGTAAAACCTCCATAAGAAAAAAAGTATAAAAATTTGAATGATTATGCAGAATGAAGAGGTTTTGAGATACTTCTTTTTAGTAGGGAATAAGAGGAGAGGCCATACCAGCCATATAGAGCACCCTTCTCATCCTTTCTCTTTTGAACCATGTCATAGTAAGACATTTCTTGTGCAGTTGGAGGATTCATCTTTCCTAACTGAACCTACCTGCAGAAACCAGAAGAGAATTGAAAGTAGAGTTTTCTCTGGCTATCTCCCTTTGTTTCAAGGGTGTTGGGGTTTATATAAAGTGAAACAGAGACCCCAGGAGGAAAAAGAATAGGTTCCTGAAGA
>BMK_Unigene_071767
TTCTGGTGCAGTTGGTTGTGAAGCTGTGAATTCTTACCTTACTTCCGGCCAAATGGAAATCAATGCATGTGCTTTTTCAACTGCATTGAATTCATCCATTTAACCAGAAACCAAGTACCGAAGAAACTCTCATGAACCCCAAGCTGTAGTCTGCCCTAGCAAGTTTTTTTTTTTTCAGCAGAAAGAGGAAATGAGTTAATCTGGAGCG
>BMK_Unigene_071768
GCCATGAAGAGATCCGACGGCTGACAAACTGCCGTCATATATTTCATCGGGTGTGTTTGGAACCTTGGTTAGATCAAGACCAGAAGACGTGCCCGCTCTGTAGAGCCATGTTCATTCCAGAAGAGTTGCTGGAGGACTTCTATGAGCGGTTTTGGGAAGCTGCTGGAGTTCCGGATTACAATGAGTGAAAGAAAGATGATGAGATGTATATAAATCTCCAAGAAATTCTGAAGTTTCACATCAGTGGATGTTGGTGTACATTGCTGTTGTTCAATTTTTTTAATACCTTCTTTTGATAAGATAAATGAATAAATCTCTTTGTAAAGTTGTGTTTTTTCTGTTCGGATTTTGATTTTGTTTATGGTTAATTTTGATTGCAGTTCCAAGTTTCTGTTGGGTGTAGTGTACCCCAA
>BMK_Unigene_071769
TAATACTCAACAGGAGCAATTAGTTTGCCTATTGCAGTCAATGATACTCAACAGAGAATTTGTTTTAAGATTTGGCTTCATTTTCCATAAGAAATAGCAGCTTTTATTGGAGAGTTGTTGATCAGATCCTGGCAAATATGTGGTCAAAGCTGAATTTTTCTGTCATCACACTTTTTCATGCATTGTATTAAATAGATCATAGATCTTCTGCAATGGCATGATAATCGCACAGCTGAATCGGTATTCCAGTCTTGTCCACATCACCATCGGGGCCAACCATACCAGTTGCATAGTTGTCAAATCATATATGTTCATTTTATAGGGGACACAAATTAAACAAATTCTCAATCAAATCTTGGACTCAAATTTCCCGCTGACCTTTAGAACTTGCGAAAAACGATAAATATAAATGACCAAGAACGGTAAAATAGAAGGCAAACATTCGATAAAAATATCAAATTTGTCAGAATA
>BMK_Unigene_071770
GCCACTTAAGCTCCAAATATATTGAGTGTAAGTGCTAATATTGACCTGGAGAAAGTTGGAGAAACAGTATCCTACATTCACAAGTTATGGAGCACCAAATGTGAATATAGCAGAATGGTTAGCCTCCTGTTCTACTATTTAATCCGCTGCAATATGGAGTTTGTCCAAAAGCACAATAACAATAAATACTAGGTAGAAATTTCGCATGTCATAAAATTAGTCTCTTTGCTACTCGCATCTGGTTTGAAGGAAACAGGAAGACAGCAGACACTGTTTCACTACATCAAGCAGCATACTGCAGGTGACTCTTCTCTAAGACTAACAATTCTCCATTAAGCAGACTAAAACAAGCCTCAATAGCTTTTAGTAAGGCATTAGCTAACGTGATTAAATGAGTAATCTTGTATGCTGGCAGCATGATGCTTCAATCATGCAGAGTTCCCAATATGTCGTCATCCCTAAACAGATGATACTCTTTCTCTCCCAATTTCACTTCAGTGCCTCCATATTCAGGCAACAGCACAGTGTCTCCCTCCTTCAAAGTAACAGGGATAAGCTTCCCATCTCTGTCTCGAGCACCAGGTCCCACTGCTACCACTTTACCAGAGTTCAGCTTGGTGGTCTTCTCGGGGAGTAAGATTCCTGCGTTAGTTTTCGAAGGAGGGACGACTTTCTCGATCAAAATCCTGTTAAATGAAGGGATCAAGCGCTTCGCCATATGGATGACAAATGAGAGAGAGAGAGAGATGACAGAGCAAAGGAGAGGTTGAGGGCTATTCTGGTTGGG
>BMK_Unigene_071771
GAACAGGAAAGAGGATCTGTTTTCGACTGGAAGGTGTTATCCAATTCCAATCCAAGGTGTCACTCATGCTAACGTGCGCGCCGGGCGCAGGATAGCGCTGGCCTGTGCTGTTTGTCTGGGCGAAGAGAGCCAGCCATAGATCGCAGCTGTTGCAGGAGTTGCGTCGAATTTCCCTCGAAATCTCTAAGAATCCCTTCTTTGGCTTCCATTTCTAGGGTTTCCTTCTTCTCTCGATCGAAGAAAGATTGCGAGGATTCTCAAAATATCAAATCCATCTAAGATTGGCACTGTACGGTATTGCTTGAAAATTCTAATGCTCTAATGGAATGAGACAAATCTGAACCATGGGCAATGGAGAGGTGGATGCTCCAACAAAGACTCCAAAGTCATCTTTGGCACAGGAGCAGCCTCCTCCTAGCAGTCCTGCCACACTTGTTCCTGATTGGGCTTCATATCAGGTGCCAAATTGCTGACATGTAATGCTATAGATTTTTTTCTCAGCATTCTTTTCTCAGGTAGTATACTGGTTGTAGGCTTATTATAATCCTGCTGGAACCCCTCCTATTCCCCCTCCTGGTTTTTTCCATTCTTCCATGGCATCCGGTCCTCAAGCTCATCCTTACATGT
>BMK_Unigene_071772
TGGGACGGGTGTGCAGCAAGTGGGTTGCAGGGAGAAGGGAAAAGGAGAGGAAGAGAATGAGAGGGAGAAGAAGAAGTGCAGTGAGATGGGTGTGTGCAGGGGACGGGTGTGCAGCAAGTGGGTTGCAGGGAGAAGGGAAAAGGAGAGGAAGAGAATGAGAGGGAGAAGAAGAAGTGCAGTGAGATGGGTGTGTGCAGGGGACGGGTGTGCAGCAAGTGGGTTGCAGGGAGAAGGGAAAAGGAGAGGAAGAGAATGAGAGGGAGAAGAAGAAGTGCAGTGAGATGGGTGTGT
>BMK_Unigene_071773
ATCTTATTATACAGGCATTCTAGGTATGTATTTGCTGTGGTTTGATTAGTAGACATTCACAAAGTTATTGTATCATAATCAAAAAAATTATATTCAAATTTGATGAGGGCTTCAGAATCTCAGATTGAATCAACTTGAAACTTGATTGAGTACTTGAATAAGCATTCCGAGCTCGAAATGCCTTTTTATTTCAGTATGATGTTAGTTAGCCTTTTCTACTTCTTTTCAAATGCTCTTCATTGGGTTATTGAGAAGAATAAGAAGAAGAAAAAGAGAGTTACCCTCTACCTCAGACCAAGTGTTCATTGAATCAAATCACCTCTGCGAGGTATCAGCAGGTTACTGGGGCCCTGACTTAGGGAGAGGTAATGGTTCAAAGGGCCCTATGTACGAGTCTATCAGGGGGCATCATGAGAAGCAAAAATGATGCAGATACAAGGCAACACAAGTGCCATGTGCTTTTTGGGAGTTTCCATTTGAGGTACAAGGTATCTTCCATCATGGAAGATAGGAAAAACAGGTCAGCTTCATTGACTGCTTATCAGGCAGGAACTCTCTCTTATACATAGGTTTCAAAACCAGCTGCCTTTCAGTCTGAAAATTTTATTCGACTTTGGATTGTACATATTAGTTTTAGGACACAATTTTCTATAGTTTTTATCTTTCGTATAATCAAACTAGTAATCATTCATCTTTACATATTAGGATACTAACTTACATTGCATCACTGGATGAAATACTGTGTAAACAGTACTATCGTATTTATATACAACTTGATCAGGTCAGAGCCAAACTCAACCATGACTTGTTTGATTCCTCCTGACATATGTTGTCTGCAGGAATGCCAGGGCTTACAGCTTA
>BMK_Unigene_071774
AAAAAAAAAAAGGAAGAAAGAAAAATCATAAAGAAAAAAAAATCCACAAACAACAGAAATGCCTGGTCACAAGTTCTTTAAAACCCAAATCCTAAAATCAATGCTAGAAATGAAAAAACAAAATCAAAGAACTTTAATTCATCCAAAGAAAGACTGCACTTTTACTACAACTTCTACAGAGTACAGACAATCTGCAGAACCAAAGAGTTTCAGAATCCAAACCCAAAGAAGAACACAGCAACTAAGTAAAGATATTGCATTTA
>BMK_Unigene_071775
GCTACCGCTATTTTCATCCTTGTTAGAAATACTTCAAAAACAATCGAATGACAGATGTGGATTTCATAAGTCCAAAAGATCAATGGAGAAAAAAAAAATTTAAAAAGTGTGTCCCAAAATTCAGTGGAGGTTAAAGTTGGGACATGTTTGATCTACCCAGGGTGTAGAAAGTGGGTCCTTGCGGGCTCACTGCAGGTTAAGTTATTAAAAAAGAGTGGTGCTCATTGCAAATAAATCATACACACAAAGCAGGTCATTAGAGGAAAGCCCAAAGAGCTTTTGCACAACCACAACTGAACCTCATTGAATCCTATATGTTACAAACTTAATAACTTAACTGATTAATAAGCAATGAAGAATTCACTCGCTTCTTTTTTTCTTCAAAAAAATCTGAACAACTGCAAATGCTTTCCTAATTCCTAAATGGATATGGGCATCAAATAGCGAGAATCGTATGGCTTACCGAGGATCATTTCCAGACAAGGA
>BMK_Unigene_071776
AGAGAAAACCAAGTGCTGTTCAAGGTGAATTGGATTGAGTTAAGAAAGCGGCAGACTGTTGAATTGCAATCTGGATTGTTCATCTGGAAGGACCTATAAATATCATGGATGACAAAATGATAAAGGAAGCAGATCAAACAAGCAAACGTAGTTTCTTTTTCTACAAACTTATGCTGTGAATGAAAAGGATCCAATTGGCCAGAGTTAATTGGTGAAAAATCTGTCAATTGAATGGCTAATGTTTTCCAAACAGTGCATTTTTGTACCATGGATGGGCCGTAGTGGGGCTTACCAGATGAATGATTCAGATTCACCAACCATGCTACCAGAGAATGCTGGTTGTGAGTTCTTTGTGTGTTCTTATTTGTTGACTGTTTTCACTTCTTGTGAGTTGCAGATATCAGAGAGAAGAAGCAAA
>BMK_Unigene_071777
TTTAGGAGCTGGCCCTCACATGGGAGAACAAATAACTGAAGAAGGAATATCACTTTTATCATTGCAAAGAAAAGAATGTCTACAATGCTTTGAGATAGACTTCACGTCGTAACTTAAAAGATTCTACTGGCCTAATACATCTGGAAGAACTAACTTTAATACTGAAAAAGGTGCATGTCCGACACGAGCATGCCGAAAGGAAACTTCATCTTTAACAAACTGACCGTAAAGAAGTAGAATCAGACAGCCCACCATTTTCATGACCACGTCTCACGATTTTCCTTGAAGACAAACCCTAAAAGGCACAAGAAGTGAGAAAAAAGTTGCTGAACAATTTAGAGACTTGGTTAAATGACTAAGAGATAAAAGATCAACAAACATTTCAGGAACATGCAAGGTAGAGTGTAAGGAAATGGTAGGAGCAGCCTGAATAAGACTGTGTCGCTTAACATGAAGACAAGATCCATCCGCTATTCTTACTGAATAATAGAGTTAGGGAAGAAAATATATCTTCCATACTAGTCGTGTGTCTACTGGCACTAGAGTCAATTACCCCAAGGTTTTTTTAATTATTATAGTGGCTACCCAAGAAGCTTAATTTTCACGGTGTCCCCCCAAAGCAAATTTCCT
>BMK_Unigene_071778
ACGGATACGGGTACGGCATTCCTAGAAATATATAAATATAAATATTTAGTTAGGGATTTATTTTAGGTGGAATGCTTATTTTATCTCAATTTAGAGATCAAATATTACAAGGCCCACTGTTTGTTTAAAATTTTCAATGAGGTGGGCCTCACAATACAATATCTCAGCATAGAAAACGAGAAAAAAAAAAGAAAAGTGGGCCGAGTGGGTAATTGGATCTG
>BMK_Unigene_071779
GTATTCACATTTCTGAAATCTCTGTCAGCAGAAAATATGAAAAGGGAACCATCCAAGTTAGCAACTTAAGTTGGGTGAGAAACATGTTACATTTGTATCCTATGTGGGTGAGAAACTGGAAACAATTCGCAGAAACAGGACACCTTAATGAAGGCATAACAAATTTTAAATCACAGGAAGAAAAATGAAACTATATATCATTTACTTAGTTATTATTGTTGATGTTCCCTTTTCAGCTGCTTATAGTTGAGTTTTTCCAAACCACATGCACGCGCGCACGACACGCATGCTCACATGATGCATTCCCTAAAAGTGCACCTAGCAAAATTAGGCTCCAACAGGAGTTGGTGCCTAACTTCTGCCATGTGCTTGAACTACACTACCTACAAATTCTCTTTATATCCCTTTGTTATCAATTTATTAGAACCTTGTCTACCATGACCCTCTATCCACCAGAATAAATACAAATAAATTAATTCATAACTAAGGTAAGATAATGAAATATTTGCAATGATTTAACCATCTTTTTCAGTCCACTGATTGAACAAGTTTGAATAATTCTGTGATTTATGCTGTCTACTTCATAGCAAGCTGTCCAAATGAATATTTTTCAATAACCTAGTGTAAGCCTGAGGTATGGAAGTCAAGCAGTGTTTCTTAACCAATCTTGTTCTTCAACGATCAGTTTGCATGCAACATTATTTATAAATAAAATCT
>BMK_Unigene_071780
CCAGCAGCTAACTGACGATATCTGGGGACAGAGAGAGAGTCAGTCAGTCCGAAAAGACAACAATAGGTCAAAATATGGCTAAAAAGATGACAAAATTATTATAGTTCTATAAACACTGCATGACATGTGCAATTACCAAATACCTGGACGGGAAATTTGAGATTTTCTTCTAACAGATTATTATGTCAGCAAACCACACAAAATATTGAAAAAAAAAATCTACAAGTATTTTTCAAGGTAAGAAACAATTTATCACTTAAAAGAGAGCGAAAGCCATAAAAATACAAATAAAAACAGCTACAAGGAGGGAAGGCAATTACCCGACAGTGTTTTGAAACACTCCACTGCTGTGATTGTTGCTTAAGCATTAGGCAACCCAGCTGGAGAATGGAAGCAGCAAGATGGTAGTCAAATAGAGTAGCAAAAGGGTGGACAATGAGCTGATAAACTGGTCCAAGGTAAACAGAGACCTTCACAAGTGAAAGCAGATGAAAGGGCTACAGAGGAGAAGAGAGAGACCTCTCTTTCCAG
>BMK_Unigene_071781
TTTCACCACCATCGGACCGGTATCACGCTTCCGACGGCCGTTACCATTCGGCTTAAAGGAAGAAGCGTTTCGAGAGGGCTTCGAATGTCGGAACATTTCGGGGCTACACATGAGCGTAATATTTTCGTGTCGCGTGTGAGTGTGAAATGATTGAGAAGGTTGGAAAAGAGATCCAACAAGGAGGGAAAAATATTCGTGTGAGAAAAGAAGTTGAAACTTGGAGATAGAGAAAAGAAGAGAAGGGGCTTTTTATAATATAATAAAGCAAAAAGGGGAGCCCGGTCGTTCAAGTCACAAGTGGAAAGGGAATGTGAAAATTTCCTTGGCGAGCAAGAAATACCTCATCAGTGGTTAACAGAGAAGAAAGGTCGCCTTCTTGACAACCCCTTGTCG
>BMK_Unigene_071782
GTTTCAATCCAAATAGCGAGAATTATCCATTAAGAGCGTAAAAACAAAAGAGCAAAAAATAGACCAAACACATCAGTATCCATGAATTTTCACAAAGTACTGTGCATGCATACGTTCTCTATTTGCAGAGATGGCCACATGCAGCAGTTATAATCTGATAGAAGAGTGAACGCACAACAGCCCCTTTCTGTAGAATCTGGACGCGCGATAGAACTGGCCCGCCAATCTCATAACAGTAGGTTACGCCAGAACATGCAGGGATGCAATGGCTTGTGTAGTAGAATCCAGGCCACATGGTAAGCTCATGTGATAGGAGTACTGGATTACCAGTTTCATCTGCATTGAAGACTCAGGAACAAATTTACATATACGGGAGCTGGTAACCTAGTTGGGCCATGCTCTATTTGGCCCACGCTCCGAATTTGTGGGTCGATACAAATTACAAGATCATCACTAATGAATACTTTCTCTAACAAAGAATCATATTTATACAAGTACAAAACAATGCCAACGAGCAAACCTTCACCTCAGCATTTAACTTGTGAATTCTCAGTGCTGCTGATATCCAGCTCATTGCTTTCATCACCTTTTACTTGAGAGAGAGAGAGAGAGAGA
>BMK_Unigene_071783
AGAGAGAGAGAGAGAGAGATTTTCCAAGTGTGGGAGATGAGTTTGTATCAAGTTATAAAATGACTAATATGAGATGGGATATATAAGGGAATGGGTGGGCTTCTATTCCATTGATTGAACAAAATGATGTTTCTCTGTATTTTGTTTAGTTATTTATAATGCATCTTTGTGCACAGAGATCTATACAGGAAGAATTTGTGGGGTTCTTCAATTGGCTGATGAGTATTGTTGTCTATTTTTAGAATGTGTTGAAAGGCTATTATATCTAGTGTATAATGTATTTCATTGCTATTTCACTCTATGCATGGTTTGGAATTTGGATACCTAAACTCTGTGCTTTGTTTGTTTCTCACTATATGAATTGTGACTAGTTTCTATACAGAGAGAATCAAGAATACATCTGCTTTTAGATTAATGTGAAGACCTTACATGCTTAGGAACTAGATTTTTGTGCTAAAAGATCCTTTTTACTGATTTTTTTTTAATGTGTATTGTGTATGGGTTACATAGGAGTTTGGATTCCAAGAAGAT
>BMK_Unigene_071784
ATATATATATATATTTTTATCCTTGTAATTATATCTGTACACTAAAAAATGCGACAATATATTAACACTTACAAGTTACAAAATGATATGACCATATATCCATGATATCCCTGACATTACCATGATACATTGTCTTCCATTGGTTCTAACTTCTAGTTTGACTTGCATGGAAAAAAACTAAAAATGAGCACTCCCATCTAAGTCAGATTGCCAGAGAAGATGTTATCTTGGTAATAAGGGACTAAACTCCGAAAGGTAAATTTGAAATTAGAAACAAAGAATGGAGAAGGCTAAAATAGCCAATTATATTTGTTGCGGTTTGTATGTAACCATTATCCATGATGCTTATCTTATTAATGAATTACAAAATTCTAGTATCATGAGGTTTTAATCATAAATGGTAAGATCTGAATACATAGTAAAAAATTCATAGCACAGAAGATGCTTAACATTGCAGCCTTATGGTTGCGGGTTTGTCTCATGTTCCATGTAAAAAAATAATTGGAAAAAGTTGATTCAAGCATGCAAGACTCATTGTTTTCCGTTAAACTTGTAAGCTTTTCAAAACATTTCTATCCATATCTTATGTTTACAATCCATTCTTTGGAGTCTTAACACTTTCTTTTGTGGGCTGAAGGGAGTTGATAATTTTAGACCA
>BMK_Unigene_071785
TTCTCGTTTTGCTCCATAGCACCTCCGAGGTCTTTCTTAAGGAAACCGACGAATCATTTGTCTGCCATTGCCGGAGTTGGTGGTTCCAGGAAGCATGTTTGGTACTCCTACTACTCTCGTCCTTTCCCAGATCTCATATCCGCCATTTCCTATTTGCGGTTGCCACTCCTCAACCACTGAGGTCACTTTTTGCTCTTCTTCTCCGTCCCAAACCAACCTCAAAACCCTAATTCTCTTTTCTTACATACAAATGAAGAAGGAGAAGA
>BMK_Unigene_071786
TTGCCTGTACCTTTGTTCTACCTTCAATTTCAGACAACAGATGGATGAGAAGGATGAAACCCAGAAAAAGAATAGATTTTTTAGAAGAAGATTTGTCTTATGACAGACCCAATTCAGTTTTATTGGTTATGTGGGGGTGTTTGGATGGAATTATTAAGATTGCAATGTATTAGTATCCGTCTGGATGGCGTTATGTGTGTTTTATGTACGTTCCTTCTTGAAACGGTATCTGTTTGAGTGGGTTTTTTGTTAGAGATTTTTGTCTGTAAAAAGCAGTAGAGGATTATGTGGGTGGAACAGAAACTGACCCACCACTGTTTTGGAGGACATCCAAACGCGCACTTACATATTGTAACCCCACTTGAAATTATTGAATTAGTTTCTCTACTCAATTCAATTAAAATTCCTTATATTCGAAAAAATACGGAAAAAAAAAAAGAAAATTAAGAGCTTCACTTGATTGATTATTCATGGGGGTCAATCAAACCAAGTGAAATTTCTGATTTTTGAGGAAATTATTGCTAAAAATCACTTCTTTGAAAAATTCAACTTGATGGATTCTGCACAAACGTCTGATCCAACTCAAATTCCCACTTTATGTACCAATTTCGCTTGAAAGATTGCGATTTTTTCAATATGGATTGAATTTCCTTGATGGGTTTTGCTTAATTATCTATACCAATTCAAGTTTCAAGTCATCAGTCCCGAAAATTATCATAGCTACACAAAAGATCTATACCTCATCTAGCATGCTTATGA
>BMK_Unigene_071787
TAAGCTGTAAGGCCAGCCATACCTACAGATGACGGGTACAGTTAGAGTAAGAGGCAATTTAATCAACATAAACCAGAGTTCCTGTCCATGATTTTTAAATAATCCAATCAGTACTGTTTAGAATAAAGTTATGGGCTGTAGCTCAGCTGATTAAGGGCGCAGTTGTGAGCGCGCGAGAATATGACAAGAGTATGTAATTTATATTGCTAGTAAAAGTTTCTGATTATATTCAGTATCTAACCTTACATGCATTATTGAAAGCCTTACCAAGGAGTCCAGTATAGTAA
>BMK_Unigene_071788
ATTGAGTCCATAAAACTAACAAAAAGATGCCCCATTTGAGCACTGTGCTTGGGCACTGCATTCATCTACATCATTGTGCAAAAGAGTCCCTGAGAGACGATGGAAATTATGATGATGAACAATCAAACCCACAACAGCATCAAAATCCAATTATAAATGGAGTCTGACTCGTTACAAAAGTTGCAACAACACTGAACACCCACCAAACAAATACAACTTGTATCTATGCCTTTCAAAGCCAAACCAAAAAAAAAATTGCTACTTTTCTTTCTTTCTTTCTTCTTGTTTTCATTTTTTCTTTCTCAGACTCTTCACAGTTCACACCCAACAAACAGACATGTACACAGTAAAAAACAACACATGTAAACATGATTAAACTCAAAGAAAGAAA
>BMK_Unigene_071789
GGCGGCGTGCTGAAATAGCCAGGTAATGGAAACAGAATGAGGGGAAGAGCTTATTAATTCTGGGGTTGGATACCCAGTCTTGATTGAAACTAAGTGTGGTGGATAAGTCAAACTGAACCCCATAATTCCAGATAATAAAACTATAGAAATGTAAGAAAATTATAGAAAAGACTAAAAAACAAAAGTCCATTTTAATAAGTAAAATTTGAAGAAGATGACTGTTTTGCTCTTAATTTGTGAATGTGACTAAAAATGTGATTCCAATCAAATAAAAGTAAACTATTTTGAGATTTAATAAATATAAAACAACTGTTCTAAACAATCATAAAAGTTTTCTCCCAATAATTGGCATCAGTGTAAGATGGGATGCGGCTAAGATGATGAAGAATTGGCAATAGAGTTCTTAAAATGTTGAGTCCTCTTTCCTTAAACCATTGAAGAACCAAAATCAAAAGAAAATGATAGAAGTGGAACTGAGAAAACCAAAACCATATTACTTTTATTGAATAAATCACAGAATGTAGCTCGCTGAAACAGATGAGACTCAAGTCACTCGCCCAAGTCTGACCAATTCTGGATGATCTGGCCTGGTCCCATGCATCGTTTTGTTATATCAGAGCTGGGACTTGCATTAGTTGGGAGCTTTGTGTCAAACGATGTTTTGGATGACATCCGATTCCTTAGAAAGTAAAATTCAACATTTTTCATTTATGCCTCGCAAGATTGCATATAACTTCATAAAGTTGATTTGTTTCTGGATTGGATTGTTGCTTCAGATTGTTGTTTCAGATCTAATAATAATTAGTCAGTATAGACCGTGGCTCATAATTATTTGAGTTATTGACCTTAGGCAAATGATGCAGGTTGGGTGAGTTACACACACT
>BMK_Unigene_071790
AGAAAGCTATCAGATGCGAAGATCTGCAGAACAAGCTACATAAGTTAGTTTCTGGAATAATATGAAAATATTGATAAAGCATCAGCCAGGAATATGTAAATGGTATGCACTCATGTAGTTATTACTGATGTTATATGACTGTTTTTTTCTTCTTGTAAAATTTTTTTAGGATTATAGTTCACCACATAAGTTATGAAGAAGGTTGGGAAGAGTCTAAAAGGAGCTTTTTTTTTTTTTTTTTTT
>BMK_Unigene_071791
GATCAATTAGATCTCAAAATCTGATAGACAGTGTTGCCACCTCCTTGCCAACAGACTCCTTTTTTATATAATGCTTGCATATTCATAAATGGAAAGTAGTACGATTATCAGAGCTACAGTTCCTAGGAGGCTAAGTTACAATCTGACCTTTACAATTCAAACTGCTCCAGAACCATTCCATGGAATATCTAAAAGAGGTCTGCAGTTGATATCTCGTTCCTTAGCTACCAATATTTGCCATCCTTTTGTGGTCTCAGTTATCTTGGTCTTTGCTAGAGGAAAATCCAAATTATGTAGAGAAACAATTTTATGTTTGTTCAGCAGTCTCCCTCGCTCCGAAAATGTGAGACATTCATCCCTTTGCAGAATGCAACTGCAACTATTAAAGCTTAGAGTTCAGCCTTACCACCAATATCTGCATTCTTTGTTATTGGGTTAAAAGATCCATCAAAATTAAGTTTAATGTGAGTTGAAGGTTTAATTTCCATATTTTTCTCCATTGCCAATGAGGTCCAACATCAATGG
>BMK_Unigene_071792
AGGAGGAGGAGGAAGAAGGAGAAGAGGATGGATGAGGAGTGGGAGGTGGAGATCATATTGGCCATTTGGTGGCTAAAGGAAGGGAATTTAGTTGTATGGACTACAAACTGGTTGGGAAAGAAATGGAGGTGTGGGGTGGGGAATAAAGGAGGGAGAAAGGGGGGAGAGAGAGAAGGTGAATGTGCCTTCTTGTATTTATTTTGGAGATTAGTAGGTCTAGGTTGAAAGTGACATAGCCCTAATGACTCAAAGCTGGCTTTGATTGTCTATTACAACTTTACTTTTCCTCTTCACCCCCAAAAATAAAATAAAAGAACTTGTCTGAGATGTGATTCAAGATCTACTCGATAGCTATCTTCAATGTTAATTTTCAT
>BMK_Unigene_071793
GGACAAGGCTTTGATGGTGATATAAAAAAATGAGCATTTTTCGAAAGGGTGAACTATCTTGGTGAGAAAAATGAAGGCATTTGATCAAGAAAAAGAAAAATGAAGCCATGAATTGTTAGAACATGCGAGTGGTTGATAAATTTTTCCCCTCTATTAATAGACCCATTTTTAAGTAGCTTTTTTTTTTTGGAGGATAATGCAGAATGTTTACATATATTATACACACACACACACA
>BMK_Unigene_071794
CCCCCACGGCCTCTGCCTCACTCCTCTGTACTTCTTCATTGCATTCGTCTTCTTGCTATTCTTCATTTTCTTCTTCTCGTTCTCTCCAAAGAAGTGACATCCCAGACAGCCTTCAATCCCGCACGACTCGCAGGTTTTACTACTCGTCTCCATGCAAATGGCAGAGGAAGAAGCCTCCGCACTCCAATGTGAGAATTGGGGTGGTGAGAACTCTGCATTTTCTGTGTCAGTGTTGCCTGAGATTACCCGTTTCAGTGCTGAGACCATGATGGAGGTTTCTTGGGATCTTGTCATTTTGCAACCGGGGAGCGTTTGGGTGCTTGTTTTATGATCTTGTGG
>BMK_Unigene_071795
CTTTGTTTCTATGCTCAGAATGCATGCAGTTGACCCCAAATAAATAGGGGATAATGACGACGTCAATGATGATCATAAAATACTACCATACAACACCTTAAGTGGCAACTGAAAAATAGACCAAGAACCAGTTTTTTCACAACTTAATACAGTACTTGATTTTCGGATAATCATACAAAGGGTACCTGTTCCATCAAATGTGAGCAAAAGAGAAAGCAGAAGAAAAAGAAGAAAAAAGAATCGCTGAATCAGCGCTGTACACAAAAATTATCAAGACATGCAGCCTTTGTATGCCTTGGAACCAGACTAGTGCACAGCTTATTGTACAAGGACATCAAGACCCTAATCTCCTTTCCTGATCAGCGTGTTGCCAGTCCTGGGTTCTTTAAGAGGGCCAAAAGATGGGTACTACAAGGCTGATTGGCACCAGTAATCTGTTGAGCCAGCCAATAAGATTTGGAAGCTTTCAATCTGAGACAGAATCTATCTAGGACTTGCTGAATGGTATTTTCTTATCACCTCTCTCAACTGCATCTCTCCATAGCCTATACCTTATACCGAGCTTGTCGTAGGAAACAGGCCAGTTCCAAATGTTGGCCCCATTGATCATCCGCTCCTGTTGGCCAATCACTAGCCTTAGATCCTCATTTAGGACCTTCTCTGCAAAATACCTCCACAAAATGTGTATGAATGGGATGTGCTTCAGCATAGGAGCAAAATCCAATGACATTCTGTACAATAACCTCGTCTTATGTCTAGAAGATGGTAGACAGACATGAAGCTGGTGCAGATGTGTTGAACACTGCCTAGTATTCTGTCCCTCCAATTTTCCTGGCTTTGAAATCCCAATCGTTGAGAGGACTATACAAGGTGGTCGGAATTCCATGTCTATTGGGTATGGGTCCCAATACCCTTGAAGGCCAGATGCGGGCGTCAAGAACTTCACCAAGCTTGGTACACTCCATCCCTTAGCAAATGTGTCGGTGTGAGTGAAAGGGGCATGAGCAAGGTCAAGAAGGTTATCCAGAAGCAGCCCGTGCTCCACTGGCAGTTCCATGACGATCTCCGCATGGATTTTGAATCCTTCAGGAGGTTGCAGAGATGGAATGGTGGCCATGGGAGGTGCATCACCAGGCCAGATCCATATCATGCCTTCCTGCTCGAAGCATGGTAATGACCGTATTCTCACATTCAGCAAACGTGTTGATGGCATTTTCTCACATTTCCCATCGGTCGAGTATTCCCATCCATGGTATGGGCATTGTATCCGTCCCTCATTTACCGAACCAAGGTGAAGTGGGCATGCTCTGTGGGCACAAGTATTCTGTACACAACCTGGATTTCCATCTTTCCCACGAAAAATGACCCAAGGCTCCTCAAAGCAATCAATAGGAATCATAGTGTCCTCTCTTAAGTCACTAGAGAAAGCCACTGGGTACCAGAAGTTCTTCAAGCTGGGATGGTAGGGTGGGACAGGCCCCGATACATTCAAGGTTCTTCTTGGTGATGACTTGGTCTTCATGTTATCCACCGATATGGAAGAAGTGCTTGGAGAAGGTGAGGTACCGTCGGATTCTAATGTGCTCCTATCCTGTAATAGCCTATCATTTACTAAAGCTTCCATATATGCTAGTTTGTCTAGTGCGGTACCTACCCTAGCTTCAGATATGTGAACCTGTTTATGAGCTTGTGCTAGCTCTTCTTGCAACTCAGCAAGCTCTTTCTTCATGGTGCCAATAGACTTGTATTCACGCGCTAATGGATTGAGAACCTCCACTACCTTATCATGTAGGAGCATAATGGTCAGTAGATCCTGCCTAGCTCTCCAATCAAGATACTGAATATCAAATCTGGCCACCTCTAGAGCTTGATTCACATCCAAGAACTTACCCTTTGACTGTGGCACTCTAGGCCTAGGATCCTCCACATCAAAGATAGCACCCCAAGTGTTTGAAATCTTCTTCTCTAATCCACCTTCCTCTCCAAATACAGCAAATACTCTAAATCTTCCTTTTACACACTTTCTTGGATTTGAACTGAATTTGGATGGTCTGCAGAAGGAAATTGGAAGAGAAAGAGCTGCTATAGTTGTCATGGCTCTTTGGTCAGAGAAGAGAAAGAGAAAGAGAAAGAGGAAAGAGTCGCCGTTTTTTTTTTTCCGTGTTTCTTAGTTTTCTCTTTCGCTCGCTTTCTCTCTCTCTCTCGCTCTTTCTTCTTTCTTTCACAGCTATGGGAAGGAAACCGCTTTTTATTTCATTTCCCACAAAACCGCTTCAAGCAAGGAATCCGG
>BMK_Unigene_071796
GATGCATACATTCAGGAAATCGAGGTACTGTCCTTTTCCCATAGTCACTTCTTTTCTGTTAAAGATCTCACTTGTTATTGGTTATACACGAAAGTAGTTCCAAGAAAGTCCTCTTATTTGACTCATGCTCATACTTACATTTGGCTGCTCTGAATTGATGACTTATCTTCTATTTTCAAAATTTACTCAAATGTTCATTTGTAGTTGCAGATTTTTATTTGGTACTATAGCTTTTTGCTATTGCCATAATGGTGGTCATGTAACTAAGATACTCAGAGGCTTTATATATGTTCAACATTTGTGTCAGACACGATACTACTGGTCCTGGATAGGACACATAGGAAAAACTTTCACTGTTCGGGTGTTCTAGAGAGCGGTATTCGTGAAAACT
>BMK_Unigene_071797
GCAGCAGTGGCGGTGGTTAATCATCAATGGCTCTCTTTCTGATGTAGGCGTGAGTATAAATGCACAGCCTTTGCTTTTAATCATCCCTTTTCTCTCGACCCATGTTTGAATGCTCTGCACTCATCAACCTCCGATCATCATCTTTCCCTCATCGGTCTTCCTTCAGCAATCAATCTGTTAGTTGAGGGAAAAAAAGAAAAAAAAAACATTGCAGTATATGACAGTCTGTGAACGAAACAGGACAGTGTTCAAACAGTGTCCAAATCCGCAAAAGCTGCTGTAAATGTCTCAGAGGGACGACAGGTGCCAAAAAGAGCATGAAATCTGATCTGGGTATCTTTTCTTTTGTACTTCTAGTTCTAGTTGGCTTCTCTCTCTCTTTCCTTTCTCTTT
>BMK_Unigene_071798
GACAACTTCAGTAACATTCAAATGTCTAACTTCTGAAACCTAATATCTCTACTGTTTAGCACCAGGTGTTTCTGAACTCAGGAAAAAAGGGACAAACAACCATTTCAAAATATAATAATTATAAGAGAAACAAAAGGGGAAGATGGCAAACCTGCCCAAAACCCAACAATCAAACTAACACATAATATATAACTAAGGCTTACTCTCCAATAAAGGCATTTAAATTCATACTTATATGGCAAACCTAATAACATACAATTAGCACACCAGGCAGTGCTCTCCGAATGTTACGAGTTATAGTCAAAGTGAAATAGGAAGTATAACCGTGCAACTGTACTCACCTCAACAAATCTCTAGCTACCCG
>BMK_Unigene_071799
TTCCAAGTGGCCAAAAGAAAGGTGATTTTCCTAATCTTTTGCATGCTGGCTATATCTTTATTTTATTGATTTTTATGAACCAATCACTTAATGGGAAATCGACCAAAGACATGCAAAAGGCCAACAAAGCGACTAGCTCTATAGTCAAGTTATCGAAACTTTAGGGGATGGGTCCTAGGATTGAGGCATATCTGTACTGGTTTTCCTATGCCTTAATGTTCCTCCCGCCCCCCACCACCTTCACAACCCAAAAAATAAATAAATAATGTAAAAATGTGGATCTAATTTTTTAAACTTATTTCGGGATTTAAATTGCTGCATTTTTTCTTCGTTGACAATTATAATATATTAAGCTAG
>BMK_Unigene_071800
ACTATACAGTCATGTTCAAGAAGGTTTATATGTTGTTCTTCCTTTAATTATGCTTTAAAAAGTAAAATGAACTGCATGCAAATAACCAATGAAGGACCCTTGAAAATGGTTGAGTTTGGCTCCTTTTGGGTAATACTATTTACAAAGATTACTCAATTTTTCTCTTCGTCTGCACCTCTGTTGGTTATTTTAAGTGCAATGGCTATCTACATCTACTTACTATGCTTAGATTCTGGATTTGATTGGCCTTCTTTCTTGAGTTCTCTTTTATAAGTTGGTTCTCCAACCCCTTGGAAATTAATTACTTCCGGGAATTAGGTTCTCTGATCTTTTATACTTTCTAATTGATGATCATTTCTAACTAAAATCTCATTATGGTGGTTCCTGTTAATAATTATGTTTTTATATTTTCAGGGTGCATTTGAACTTGGCTGTA
>BMK_Unigene_071801
AAATTTAATACAAATAGCAAGTAAGCCATGTACGGTGAATGTTACCATTAAAGTATCAAATGATATTGAAATACATAAATTTCACTAAGCTCTCTCAAGGCATAAATTGCGGTATTTAGATAACAATCAAGGTGATAAGACCCATTTAGTAAGGTTATGACTAAGAATAACAATCCACTTTGATCAAGTCTACCCACCCAGATACAACAACAATAGTAGCAGCAACAAACACCACCAACAGAACACAGTATCTCCAGCATCAAATATAAGCCCTCAGAAACTTTCCTTTCACATTGAAATCTGCCATTGGCTGGCCGTTGAGGATGAAGGGGATTATGGAAGCTGAGTAAAACACAACCCTTCCACATATTACTGGACTTGCTATTAATGGTCTCTCAATTATCACTTTCTCAATGCAATTTCCCCATTGCCTGTGCCAAAAAAATGGAAATAAATAGTCAAACAAAAGAAGAGATTATTGACAAAGATGGCGGAGTTTTTGTGTTTACAATGGATCTAGACTGCCCATGTTGGATACTTTCATTAGATTGATAATTAGCAAATTATGATAATCTATCCAAGGAATCATGAGAAATGAATTTTGGGGCCACTTGATCGCGATTGGACTTTGTTCTAT
>BMK_Unigene_071802
GGAAAATTTGGGCACCAGAGCTCAATGACAACTCAACGTAATTCACCTTACAGCTACAGCTACTCCGGTAATAATAGCATTGTCCAAGATGTGATACCAGAGATCAGCGAGGAAAAGGTGAAGAGCATAGGATCTTTCTTCCCAGTAACAGAAGCCAAAAGCTCTTTGAGGGGTGATGTGCCAGCTTCTCAGAAGTCAAACTCTGTCCCTCAACTAGGCATAGTTTGTCCATTCGGAGGCACGGTACCAGATGCTGATTCCACATCATTTGGATCCTCCATATCAC
>BMK_Unigene_071803
GTTTTAAATAAAAGGAATGTTCCATGAGGTTATATTTAAATTATTTAAGGCATTTATGAAAGAGCAGTAACCAGTGTTAAAACTACTTGTAGAGAGACAGGGGAGTTCCCTATGACCATAGGTTTGCGTCAACGGTCAACCCTTAGCCCTTATCTCTTTGCATTGATTTTGGATGAGTTAATTGCTCATAGTAAAGAAGAGGTACATTGGTGCATGTTAATTGCAGATGATATTGTGTTGGTTGATGAATCAAGAGATGATGTGAATACAAAACTCGAGAGATGGCAAGAGGCTTTAGAATCCAAAAAGTTTTAAAATAAGCCACACAAAAGGCGGAATATATGGATTGTAACTTCAATGGGCATATAGA
>BMK_Unigene_071804
TGCCAGTGGCCGCACAACTGGTAAGAAAATCAATTGGAACGTTATATTTTGATCTCTCTCCATTATTCTTATCATACGCAGTGTTCTGAAACATTAGCGATTATAACATTCTCGTTTTTTTGTTTATCATCCATCAGCTAGCAAATATGTTTCTCTGGTTTGAGGAAGAAGAAGAAGATACAGCAGTTGTTAGTTATGAGAGTGTCTAAATGCTTCTCATGGTAAATCATAATTTGAAAAAATAAAAAGGAAAAGAAAAAGGTTTTGTAAATGAAAAAACTAGGAGCTGCTGTGTTGAATGGAAGAAAAAGGGAGAAGAAACAAAGAAGACAAAAAGAGAAGAATGATTTATGCAATGGGGTGGATTTTAATAGAGATTCATATTACAACCATGGGAATACATAGCTAGTGTTGTTCCTTGTTTAAATATTTGTGTAATGTTTTATCTAACTTGTTTCTAATCATTTGCCTATTTATTCTTTGCTTTTGCTCATAGGACTAATGGTACTTATGTTTTGGTTGGGCTAATGCTGGTATAATTGTGATTGATTGTGCTTATGTTGATAGCATTGCTTGTACCTTTTTTTTTCCTTAATTAAAATATCATGTTGTGTAGGTATTGTGCTGGACTCTGGGGA
>BMK_Unigene_071805
CCAAAGCATTCAAAAGAGATGAGGTATGTATGCATTTGAAGTTCCAGATGCAGGTAGAACCTCTCTTGACTGAAGTATTATTAATGTTACTTTCCTATGATAAGATTTAGTATAGAAAACAAAAGGGAGAAAACTATTGTTTCTAAAAATCACGGTTGGATTTAAAAATGTGGTATTGAATGTTTTCCTCTAGCTAAACAACAGTAAGAAAGAGTTCTTTTGAACAATTCTTGTTGTGCAGGGAAACCTACAGTAGGATAAAACTTACTTTTCTTGTTCTACTATCTTCTGTTCCTTGCTCATGGTTGGCTTTATTGCAGGACAGAGATGGCTAAGCAACAATAATTGCTGTCCTACCCATCAGAAAAGGGGAAGAGGTATTCACCCTCAACACAAGGCATTTGGGTCCAATTCAAAGCTTTCTTGTTTCCCTTTATAATTACGAAATAATTGATGCAAAATCATAATTAGGAAAAAGTCTTTCTGTGATGTTGAGTTTCCTTGCCAAGCGATTTAGTTTGTTTGCTTGAGATGGTTTTGACCGGTTT
>BMK_Unigene_071806
GAGCTCCCTAGCCCCCCTCCCCCTTTGAAAAGAATAAAAAAGAGAGGGAAGAAACTGAATCTGAAACTGAATCTGAAACTGAAACAGACACCTCAACGCGGCCAAGCGGCGAAGCGGCCAAGCGGCGAAGCGGCCAGCGGAGCAGAGCAGATAAGGAGGCCCTAGGGCACCATTCCAAGAAGAGGCGTCGATTACTTATCGTACACGTCGTTCCCACCTGAAAAAAATGGAGTCCTCAAAGGACGATGGTCCCGCAGAGGCAGAGGCCGAGGCAGAGGCAGAGAAGAGCAGCAGCGAAGCCTTGGCAGCGTCCAATCAGATGGTTTTCTCAGAAGGAGAGCGCGTTCTTGCTCACCATGGTCCTCTCCTCTACGGAGCCAAGGTAAAGAAAATTGAGTATCTAGACAATCAACAGAGATATTATGTCCATTATCTTGGTTGGAATAAAAATTGGGAT
>BMK_Unigene_071807
AGAATCAGGGATTTAGGGTTGTGACACCAGACCACTGCTTCTGTCATAGCTCTCATGTAGTCCCACTGAAAGCATTCATTCCTCACATGTTCTACTTTCATCTCAGCCGATGAAGTACCAAACTGATAACAATAGTGGCAAAAACACCTCTGCGCGAGTGCGAGAGAGAGGACTCCTCTCCCAACATAAGCAAAGAAAAGCACAAGCATGTACGAGTCTCAAAGAGAAATACAAGCACAAACTATTTACACACCACAACCTAAAATCGGTTCTTGGATGCAACAAAACAAGTAGAGAAATCAAAGGGGAGAAATCCATCTACAGTACAGATTTGAGCTGCTAGATGGTTCTTTCCTCTTCCATTTTCTATGATTTTACCTGTCATCCAAACAAACTAAAGTGTAATTAAAAACATACACCTAAAACGATGGTGTGCAGAATCGAAGCATCCTCATCCAGCACTCCATATACCTACCATTCATGATCGATCGTCGAAGCTCCACTCCCATCCTTCATTTCTCATCTGCTTAACACGAACGTTTGGTTGAGTAGGCAGTTTTATCTGTAGCTCCAGAGACTCTCTCCATTTGAATTATCCTGCGAATCATCGGACTCAGGCGAATTCAATCTGGGTGGGCTGAGCAGCATCCCCTCCGCCATGTT
>BMK_Unigene_071808
AAAAAAAAAAAAAAAAAGTTCGAAGAACCAAATTTGAAGGAACTCTGAACCCTTGATGCATACTTTTTAAGGACAATTTGAGCAGGAAAAAAAAGAGTCACTTTCCCTGGGTGACCCAAAAACAAAAACCTGAGGGTGTACTTTGTCTAAGTTAGCTTTGCGATGTCTCTGCCATTCCATTGAAACTCAGGCCATGAAACAGATGTGGCAACTTCAAATAAAAGATCAACAGTTTTCAAGTATTTAGTCATTATGTTTCATATCCAAAATAATGTATGCATAATCCTAGGCTTAATTAAATGCTTTGGCTAAGGCACAAGTTATTTGACATATTTCAGTCTATGGTACATACTCTCAGAAAATGGTTTGCCCAAGTACACTTCGGCTATCTGACACATGCTCAGTCAGTCTATTGTACCTCAGAACAAAGTTAACCAATGTACATTGTTTTACCATCAGACGTGTGTTCTTTCTATCCATTGTGCTTCATAAGCTTTCCAAATCATCGACATGACTTGGTAACTCGGCCAAGTCAACTTGGTTTGGGAGCTTTGTAAGTTGAGTAAGATACATGAATCACCTTCATTCGAGCAATCCGTCGCTCGTACTACTACTAATAATT
>BMK_Unigene_071809
GTGGAACCATGTTGGAACCGGATTTAGATCTGGATCCATTTCTCGAAGGGCAGATCCGTAATCGGAACTGGTTCTGTCACGATACCTGTTACATTGTTCTGGGTATGATTCTGGTAAAAGGACGTGGATCCGGTTCTGGGCCCAGTTTCAATTTCTTCTCTGGTTCTGGTGTAGTCTAGTTGTGCTGGGTGCTGGGCTTTAGAGAGAGACTGAGATTCTGGGAGTGGTGG
>BMK_Unigene_071810
TTGAGGGACAAGCTGATGAAGCTGTAAGCCTGTGTACCATTTATTTTAGTGTTGATTGTCATAGCTGTAATTTCTGTCACTTCATTCTCAATTTTCTTGGGCCCTAATAGTAACCTACTTTGCTATGTCTGCAACTAGTGTTGTGGCCAATCTTTGCCTAACCCTGGACCCAGACCTTACATCCAACCTGATCAGATCAACCCAGTCTTTATAGCCCTAACCCAACCTGATCAACCCAAAAAATTAAAATCTACTGAACCCTTAATTCGAAAGTCCTAAATCACAAATCACAAATCACAAACCCAAAATCACCTGCAAATTCTCAAATTCCAAAACTAGAGATCCCTCAAATTCCCTCTAACTGCCAAATAGTAGAATACTAAATTGAAAAATTTTCAAATAGCAAGAACCCCAAGTCCCCTAAAAGCAAAGAGTTCTATGATGCAATCCTAGGGTTAGGA
>BMK_Unigene_071811
GTACTCTATCTATCGGTCTCAACTAAATCAATCGCTTTGCCGGAACTCTTCCCCTGCTTTTAGCCATATTAACGCTTAGGAAAGAAAGTAAAGATTGTATCTTCTCTAGGTCCCAATAGACTGAAATGGGGCATTCTGCCCATCTAAGAGTCTATTCTAGCAAACCAAGGGAAGCAGCTTCTTTGTCCTAACAAGGGGTTCCCCCTAACTCCCAGCAGGGCATTCATTCGTGAAACCTGTTTTGGCATACGCCTTTTCCTTGCTTGGACTAGCTTAGCGAAACGGAATACAGCCTTTAACAGCAGCCTATTCTATCGCGGAGTGAAGTCAAGAGATGAGGCTTCAACTAGACAGATCGACGGGATTACTTGCTAAAGGAATCCCCCAGGGCATAGATAGCAAAGGTAGGACTCGTTTTGATTCAATTTCGAAAACAGCAATATGCTTTAGAGTCGGAAATAAGTTCGGACATAATCGTCTGCATCCCGACAGGGTATGAAGGTCTCTCAATTCTACTATGCTCCCTCACAGTCTCTAGCATCAATTCCATTTCTGGATATCACGACTATTGATTCACTGGGCAAGGCTAAACCTCTTCGTCAAGACCAGTACCTGCTACTCTTACTCTTACAGCTTGCCAATCAACTGAGGCCTTGAGGAGTATCCAGGCAGAGTGACTCCAGAGACCTAGCTCACCCTTCGACACTACGGAGGTGATGACCCCGATTTTTATATGGATGGTGCAGTCTCGCCCAGAAGCTCATAGCCCGATTCAAAGCCTGTGTGTTAAGCATACGCCACTCAAGAAACAGCGGAGAGAAAGGCTATTAGAGAGAAAGAGTTTTCTAGGCTCTTTCTCTCACTTCGGGCATCTTCCTATCCCGCTTCCTCTGCTTGGCTGCTTAGAGCAGGGGTCCTTGGAGCTTGTAGCGCTTGACTCGTTAACAAGGCTGCTCCTTTTCGCGATTAGCCTGGAAGGAGGAATGCGGAGAGCGGATGTGAGTCCAAAAGGCATATAGACGCTGGTAGAGATGATGAGCCAGAGGAGGGTGGTGAACTCGGGAAAGTGAAACCATACGGATTAGTAGGTAAACCAAAGTTTGATTCTCGGGCTGTTAGCTCGGTTGGCGCAGGAAGGGCTGTTTGTTGTTGGATCGGGTAGGAAATAAGATGATTCTGGAGCTGGGCGGGCGGCGGGTGGTTCGGTTAGAGCGGAGGGTTTTGGAGATCTTCTAACCAAAGATCGAGCAGCTCTTGACGTTAGGCCGGAATGCCAGTGTCAAGGAACTGAAGGAGTAACGAAAGAGAAAGCGTTCAGAGAGGCCACGGCATAGTCTTTGACTCTTTGATCAGAGGAATGAGCAGAATCTTTGATTAGAGGAATGGGCAGAATAGAACTCCATCGATCGGGTCTCAAAAAAGAGAACCGCTTGGAGCAGATAGAACTGATGATTGGATTGGGAAGGTCACTGAGCCACTCGAAGAAAGATTTCGTATCAAGTACACGCTAATGGAAGCCAAGCCGACAGGCCTTCTATTGAGGGATCTGGTCATTCTTGAAAGAATGGACTATGATAGAGAATACAAGACAAAGCCCCCTGGCACCTCTCGGACATCTCGGCCAAAGCATATCATATCGTAAAACAAACAAAGATGGTTTGTGGTGTTAGGTCCGAAAGGTACCCTATACCTGAATTGAGGCGAGCCCACCCGGTTGGTTGGAAAGAAGAATGGAGAAGCTGACCTGGAATAATGCTACGCTTCATAGCCTCTTATTTCACACTTAGCGAACTGGTCATTCTCCTATCTGTCCCTGGGGCATCTTTCGTTCCTATAGGTCTTTAACCCACCCTTCTTTTAGGAGAAAGGGATACCCTCGTCGGTCCCTTCTCTTTTGGGAATTTCGTATGTGAAGATAGTGGATCTTTTGCGTGAGGCCTTCGACACAAGGTATGGGTATAACATCCTTTTTTTGAATCATTTTTTAGCTTATTTTAGCCCTTGTCTTTTATCTAAGGCCGCGATTCCCCTTAACCAAGGGATTCGATGGACTCCTACCTGGAAGGCGTTACCAACGTATCGGTTGACTACTGAGCAGCTCCATCAGATGTGGAGAGAGGGCGGGGAAGAGCATCATTGTTTAAAGTTTCGAGCTCTTCGTTCTTGCTTTCCTTCCCTTATGTTTGAGTGGGTATCAATCCCTCATCACTGTGATTCATTCATATGGTGAGCAGTGGTCTTCAGGAGTACTCTGGGCAGAACGGGTTAGGTTTGCATTTTACCCTTTAAATAAGTTCTTCACTGGTGTCGATTTAGACACCTTTGAGAGAACGGTAGGTCCTATGCTGCCGTCACCGCAGGGTCTAGGTTTTCCACCGGTAACCGGTCGCCTCGGTATGAAGGTTGAGGGAGGCGGTAAGAGGAGGAAGAACCGACGTCGTCGAGAGATGGGATTCATACCCAGCAAGCAGTAGCATCCTGCCAGTTCTTCTTGTGACAGAATCTATTTCATATAGTTGATAAGAAAGGGCTTGGTCACGAATAGCTTGTTCTCGAACGAGCCCTTCTTTTCCAACCGATGATGATTCACGGCGATTGGTTTTTTTCTTCTTATGATTTTTTCTCTGGCCTTATTTTTCTATCGTTGTTTCCCTTTCCTTTCCTAACTAGCTAAAAATTCCCAAAATCCTTCTGGTCTGCCCGCCGCCCTCACCAGGTTTCTGACCTTGACCGAAAACTGGATTCTTATAGATTGAGCATGCACTTGATTCTTCAGATCTCAACCTTGACTGAGAACTTGATTGCTTTATCTATAACCTTAGTTACAGATTTGAGATTTCTTTCGCCTGTTTGCATAAAGTAAAGGATCGAAGTAGAATTTACCGGAGATGTGCAAGTCCCGGTTGCAGAAGCTGAGGCAGCGGATGCAGCTCAATCAACTCCTGAGGATGTAGTGGATGAGGCGGTTACTGCCATGGAAGTGGATAGGGGGCCAATCCTTGATGAGCAACCTGTTGTGGATGAAGCGACAATCGAATCTTGAGTGCCCAAGCAACTGATGTAACTGAAGAGCATGTGGATGTTCTGAAAGAGGTCCTTGATAGCATCGAGGTAGAGGTTCCTGGTAGGACAGAAAGAGAGAAGATAGCAGAAGAGATTCCAGCTTCGGTTGGAATCAATGAATCTGCTGCAATGGAGATGGAGACGGGTGCGAAACCAGCCTCTGAGATACCTGGTAAGTATCAAATAGAATCGAATTTATTCACATGCTTGCATGCAAATCTTTTTTCTCTGCTTCACTTGTGATTGCCTTTGCAGCAATTGATGTCAATATTCCAGGAGATTTCAATCTCTTGCTGATGATGAAAGAGAAACTTTCCCTCCTAGGATGGAGGAATCAGCAACGAAGATCGTCGGAAGAAAAAGAGAATCCGGCCTTAGCTTAATAGGAAGACTTTCTACAGTGTCAAGTCTCAAGGAAGAAAACCTGACTTTGGAGACTTCTCCCGCCGAAGGGAATCTAGGGTGGCAGCATCAATCAATCCCTGAGTCCTTTACTTA
>BMK_Unigene_071812
ACAATCGTGGCACTCTGGTGCATTCAGTGGTGCCCAGTGGATCGCCCTTCTATAAAGACAGCAGTTCAAATGTTGGAAGGAAATATAGAAACCTTGACAATGCCACCCAACCCTTTTGCTTCAACAACTTCGGCCAGGACTAATTTGGAGACTTATCTATGAAGACTGTATTTCAATTATATCCGAGCAAGTTTCATGGAAACAGTGAGAGCCTTCTGAGTTGGAGCTGAAAAGCGAGGAGATGGTGTGTCATTATTTTATTTGAAGTGAATGATGAGGAATAGAAAGATCTAAAGGTGCCTGCTCGTGGCAGAGCCAACTTACTGATCCTGATTTCAACCAAGCTTAAAGTTGAACTTGAAAGG
>BMK_Unigene_071813
CTAGCCTTTTAACAGATTTCCACTGAGCAATACATGGAAAAAAATGAAACCAAGAACACGAAAGTATAGGATCTCATATACTGGTACACCGCCCTAAAAGATTAAAATAAAATGAAACCGATGCAATACACATGATTGCTAACTAATGTCAAATTGTCAATACAGAACGAATGACTTATCGTTAAAAAAATCAAAAAAAGAAAAAAATACATAAAACAAAAGGAATTAATCACTAAATACTTGCGTAAATGAGCTCATTTTTGTTCGTATATAGATCATTGAACCTTGATCTCTGGTGTTGTAACAGG
>BMK_Unigene_071814
ATCACCCATCCTACCGAAAACCTCTCATCCACTTCCGAGCCCAAAACCCAAAATACTCACAATCGACCCACCCACCATCACCCAAACCCATTCCCCTACACCAAACCGACACCCAAACCCCTTACCAAAAACCAAATCCATTAACAAAACCTCTCCCGCAACCAAACCCTCTCCCGCAACCAGCCCTTCGCTTCCATTACCTAGACCCCGAT
>BMK_Unigene_071815
TAAAATCTGCTATCGTAACAACAGGTGATAATATAAGCCCTTGTGTCATGATCAATTAGATTGCAAATCTTGAGTATGTATTTGTGGGTTCATGTCTTAGTGATAGAAACCATCAAGTATATTCATAAGTGAATGGAATGATTAGGGTTAATTAGGTATTTTCTTAGATCATTATCACTAGGAGTGCTTCTATTGGCACCACATTTTTGTCTATCCACACACAAAAAAAAAA
>BMK_Unigene_071816
ATAGTTCAGAAATGATGTAGATGAGTACTATCTTTTCATTACTCCTCTTTGTGAACGCAGACTGACATTACTTTATTTAACACAACACCATAAGGCGACACTAGTACTAAGTGGAGGACCCAGACTAGACGATAGTACAAGTAGCATCTCCCTTATCGCCATCTGGTTTGTTCATCCAGATAGTATAGTCACATGGCGGGCGGGGAAATTGGGGTCGAGGGTCGTCTTTTGGAGGTGGGCAACCAGGGACTTTGAAGGGAACCCAGAAAGGTCCATCTCGAGGACATAGACCATCAGGCCCATCACGTTTAGCGTTCATGTCCGTTCAAGTTTGGTGATGTGGCCCTTGAAGCTAAATTGAGTTTGTTGGAAACTTGGCGCGGAGA
>BMK_Unigene_071817
CTAAACATTTAAAGAATGTAGACTCTTTGGAAGGTCTAGCATTTGGAGTAAGACGTTTTACCTTCATGGGTTCCTTCCTTACCTGTCAAACATTTAAAACTAGATAGACTTTTGGAAGGTCTGATTTTTAGTTTGAGACTTTGAGTGCTACATAAGTTTCTGAATATTTATTTAGGAGTCTCCCTCTGAACCAGTTTACTTTATACAAATGCAGGGCCCGGTTGTTCTTCCGTTG
>BMK_Unigene_071818
AATGACAATAACAAGACATTATTGTGAGTGGTGTCTTTGAAGCTTTGACTTTTATTGTTATTTGGCCTTCATTTTGTTTTATGATGGCCATGTAAGAATAATTGAACTGTTCAATTCGGTTCTGTTATCTTTTGGAATGAGTCTGAATGAAATATTCTGCTGGATCCAGATTGAATTGAGGATATGTAATCTCGCTGGTTGCTTTTAATGCAGA
>BMK_Unigene_071819
CTTCAGGCTTATGACTATAACCTGCAGAAATCCATAAACACATGACACATGTATCTAGAACTAGTTCCATGGAAAAACATAATGAAGTGGTTAGAGAGTAAATTTATATGCATGTATGCAGAGCTGTTCGTTGACTTTTATCTTAAGATAAGCATACAGTGATTATGAAATTCCTAGTCTAATAATCATGTAATCTGAATCCATTGAAGAGGACAATCTGGCAAGGAGAAAAGTTGGGGGCAGGGGGAGTTGGGGGCAGGGGGAGGCAGCAAAAAGCTACATAGGTGCTCTAGGAAAGAGTCCATGTTTGACTTGAAGTAACCGTTTCAAATTAGTAAATGCATTTATGGGAATATGATACTCTCTTGGGAAATTAACACTGCAAGCGATAAGAATATGAGTGCAAACTTCAAACCTTTATAGCATGGAATGAAG
>BMK_Unigene_071820
GAGAAGGTGGTGAAGAAACTAAAGGTAACTTCATCTCTCCTTGTGCATGCTAAAATAACCAGCTGACCAAACAAAACATTGTAGAGGTGACTCAGCTTTTGGTTCCATGTACAACTCATTATTTGCTCAAACCTTGGATTTAGCAGTGAGCCGAGGTTGGGCCAGGCTGCTATTCACCCTTACTAGTTCAAGCCCTTGCGAAGCCCATCTGATTTCTGAGACCCTGACCTTTAATGGACATCAATGTGCTCAACGCAAAGGTGTTGGCTAACTGAGAGGCCCTGGCTTAGTCATGAACCAGTAAGCCTGATGGTTCTGACAGACCGACAGAATAATCTGGCCTCTTCTAAGACTTGCCCATGAGGTCCAATCGATCCTTTTTCTCAGATCTGGCATCAGTGAATCTGATTGGGATGATTTTTTTTTTTTTTTTTTCACTGAT
>BMK_Unigene_071821
AGTTCAATAAAATCAAGCCGGTACGGATACTTTGCTAATCCATAGCTCTGATATGGCTTACATAGTTACATGTATCAGGTTTTAGTCCAGCTGGTATTGGGTCGGAATGCACACCACACTATCATATAGGGCGACCACAGAACCCATTGAGTCCCGTTGTGCAAGGTTAGCACTTGTAGACACCATCAGTCAGAACCGCACAAATACATCACCATTACCAACTATAAAAGACTTAATTAAGATGGACATAAATAAGATTGAAATAAGCTCATCACCAATAACAACAAGATAATAGCTATCCCATCACAGAAGCCAACAATCAACCACAGGTAAATAGCATTCCATTACTGAAAATAACATC
>BMK_Unigene_071822
GGCAACTCTCTGAGCTCCGGGTCGTCCTCGACTCCCCGGACTATTGTCTTTGGGACGCTGGGGCCATTCCCACTTCCCGAGGAACAAACTGCTCCTTCCAAGAAGCAGAAACTCGTCTCTCAACGTGTCACTACCGTGAGACCAAAGGCGAGCACCAGAAGGCCCGAAGCCCGTGGCAGCCCCACGAAGTCTCGACCAGCAAACGACCAGGTCT
>BMK_Unigene_071823
ATGATCTCGGTAAAAGGCCCACTTATCCTTTTCAAATCACCTTCTTGGGCAAGTAATGTATTCCAGAGGGCAGAAATTTGTTTCCCCATATTTTATCTGGAGATATTCTTTGACACTTGTATAAAGATTTTAGGTGTTATCCAATGCAAATGAAAATTCATCTCATCATGGCATTAAATGCAAAGACCTAAAAAGTAGTAATCCATTTAACTTCTCAAGCCTCTAGGGCAGCGTTTAAAACTCGGCGGAGTCTGAGTCCACTTGGACTTGGCCATGACAAAGTTGGGTTGTACTCGTGTTGGCCGAGCTCTCAACCCCAACTCTACATCATCAAAACCCCAAACCCTAATTCCCTTTTTTAGTTTCCTTACCACACCCATCGAAACCCCAATCCCTAAATCCTTTTCTAGTTCTTCAGCCATGCCCTACCAGAAAATTGCTTCTTCTTTCATGGTTCCATCTCTCCCATTTCCCAATACCCAATAATGAAAAACCCTTCTCTGCATGATAAAAACCCATTCTCCCTCCTCCTCCTCCACCACTATAGAGGGTGTCACCCCAACTAGAAGACCCCTGCCGAGTTGGGGGTTGAGTCCGAGTTTTAATTCACTGCTCTAGGGTGATGCTTTTGTTACCACATGGGCATGTAAGGCTGGGTGGGGTGGTGGTGTTGAGGTGGGAGTAGGCAATGAAGATGATCAAAGTAGTCTATCACATGATAATAACAATCCCATATTTTATGCCATTAGGGTGGTTTATAGTTGGCCATTTACAAATGATTAGGACAATGTGAAGCCAGGAAGTACTGTACTTGTTAAATGTGCCAGTAACTTACTCAGTACCTGAAACATGATTATCCAGTGCATCTATATGTTTGATAATCG
>BMK_Unigene_071824
GGTCCATGCTCCAACCATGCTGCAATGCATCTGCGTGACAGCAACACCCCTTAGCCTGTTATGCAGAACAGTGAATATACAGATACCTACTGCTAGTGGTTTGAAGCCCTTTATCATTTTCCCATCCAGGATTAATTAGCGGGTCCCAAGATGTTCAAATTGATCTGACGCACTCTTTCATAAAATACATGATTAGGTGATATTGTTTGATCTCGTGAGTGCTGTTTTATTTGCGAAAGGTGCCAAAAGGATATAGATTGGGATGCCCAAGCTCTCTCAATCTTTGCTCCTAGAAAGTGGGCTGTATCAGCAACACTTATTGTGGAATATGAAGACAGCAGTAGCTCAAACATCCTCTTGGTATAGCACTCTGAGAAAGCCATGACAAGTCCTACAGCTTCTGCAGTCCAATCAAACCCACAAATTTCCTCATATACACCAGCATATTTCCGCAACCACAGGCGCTGGCATATTTTCCACACTTGCATAATCTCAGGGTGGGTTTCTTTGATTTTTGACGGTATAGATTTCCACAAAAACTGTGCACTGTTAATATCATTAACAAAAATATGTCCTAGAAGGTGAGTTGCATAGGGCCATTCCTCCTGCAAGAAAACACCCTGCGACGCCGCCTGGAGCATGAGTTCGTCGCAGATATCAGCGATCTTGTTGTAGGATTTGGAGGCCAAGGCGCCCACCAGGAGAGACAAGTCCATGGAATTTCTTTAGCCTTAGATTTCTCCTTCCACGGTTCTCAACTTCAGTATGCTGCTGCCCGCGAGCCGCGACGAGAGTGAAG
>BMK_Unigene_071825
ACATTGCTGCAAAGATAGACTGCAGCCAACTTTATTGATAAATACAGTCTCGGGTTGAAAATGTACTACCTTAGTTCTGTTTGATGCCATACTAAGTAAAGCTGAAAGCTTGTAATAAGTTCCGTTTGAATTGAATGCGTTGACGTATGTTCTCTCCTTATTTTCCAGCTCAAAAAGAGATATTCCAGGGCTATAGTGATCGGAATGACGAATAGCTACTGCAATACCCACACGCGGGGAAAGAAATGCACCATTTTGAGATTGGAATGGCAAAATCCCATTGCGGCTTATATAGTCTTGGGGAGATAGCATGCATGGAGTTGGATACAAGTCCTCTATCACTTCTAGTATTTGAATAGTTTTTCTTAAGCCATG
>BMK_Unigene_071826
GGCAAGTTGTGTACTTACTTTAGAAAATGGTAGTATGCTTTGGAGTTTGGACTATGAAAATAAGAGCGTCGCATTGGAAATCTGGGTCACCAGGACGAAATACCATGTCAAATTCGGGGACATCTTTGCAAATGGTGACGGCAATTCGATCGGTACTGCACTTTTAGGCGTTTAGCAACATGCAGGGATGTACGTAAAATGGACCAGGCGGGCCGCCAGTCAACAGCCCACGGTACGGCACGGCCTATGGCTTAGGCCTATGGCACGATCAGCCCGTTCCTGCACGGCACAAGATGGGCCGACCTGTCCCCAAAGATCGGCCCTGCCTCGCCCGCCCAATGGCTAGTTTCATATTAAATTTTACCCCCAACATCTGATTTTTTACTTTTCCTT
>BMK_Unigene_071827
TTTGGGCATTTTATCTGATTCAGATTGTTGGAAACTATTTACATCCAGAGCATTCAGAGGAAGGAACGAGGAAGAGTGGCTGCAGGAGTTGACTGAAGTAGGTAAGCAAATTGTACATAGGTGCAAAGGTGTACCTCTTGCTGTAAAAGCAGTAGGGAGTCTTTTGCGTAGTACAGGGGAGCAGTATTGGAAGCACGTCTTTGACAGCGAAATATGGGATTGGGATATAGACAAGGATGATATACATAAGAATGGCATTTTACCGGCTCTCTTGTTGAGCTATGATAATTTGCCATCCCATTTGAAGCGATGCTTTTCGTTTTGCTCCTTGTTTCCAAAAGATCATGTGATAGAAAAGGATGAATTAGTCAA
>BMK_Unigene_071828
TTTTTCTTTTTTTTTTTTTTTATAACAAAAGAACTCCCATTCGAGTGTTTTCTGTACAGAAGAAGCTGGAAATAGCGTGCTTTGTATGTCGAGTAGTGTCTCTTCCCTGTTTTGGATCACTCAAACTGAATTCGGATGCGGTTAATAATTCATGATATGGCACAATTTGACATGTATGTAGTGTCTCTTCCCTGTTTTGGATCACTCAAACTGAATTCGGATGCGGTTAATAATTCATGATATGGCACAATTTGACATGTATGGAGTGTCTTAGCTCAATTTTTTATTCTTCAAGGATTTTTATGTATTAAATCTTTACTGGAGCGTTTTATATACCTCTGTGCCATGGGGTTCAGTTTTACTGGAATCCATCCCAATTTTTTTTGTATGATTCTTTTAAGAATTAATTTGACATTTGATAAACAAGATACACCTTGGTTATATTTCTTCTGTTCCACCAGTTCAATAGCAATGAGCACAAA
>BMK_Unigene_071829
AGCATTGCTGTAAGCAGCCAATGCTTCTTGGATTCTTCCACGTGCTTCATGCATAATGCCTTCAGTGTGCAATGTGGCAGGACAATACTGCTTAAGCATTCTGGCCTTCTCCACGCATATCTCAGCATCATTCCAGTGTGAAAGGCTAGCATACAAAGTTGCAAGACCTTGCCAAACTTCACATTCGCTGACATGATTGTTTGCTGCCTGGATTATATGCCTGAAAGATCCAAAAGATTTTCTTTGGGCTTGAACTAG
>BMK_Unigene_071830
CTTTGATGGTTGATCCCAGTGACCTTCCTTTAGAAATCTTGTCTTCAAATAGGTGCAGAAGAATTAGATCTTGGCACTCGTGGAAGAAGAAAACGAAAAAGTGTCAAATTCATATGAAAGTGCTGCAAAAGTGACTTGTCTTTATTCTCATGGACCTATCAAAATAAAGCTTAGCCCTCCCTTGTATTACATGGAGTGCATTAGAGAGAGAGATTCATTGTTCAAACCAGAGTAAAGTGGTCAGAGAAATTTCTGCATGGTCTCTGGATCGAGGCTATTTTTAACCGTTTCCTGTGATTTCTGGTTGGATGGGTATGCTGTAGATCTGTTGAGGGAGAATAAACAATGCAGGCAGCAGTACATGTTACCTACCTATGCTGGAGCAGATGACCTTTTTTTTTTGGGTAGGTTAGACAACTGGCTCGTGAGAGGGTAGGCAACCTATGCACCCTGGGGTCGACCCTTGTGCGATAGTGTGACCCATCAGTGCATTGGCACTTACCATATTTATCTTATCCTATAATCTGACAGATGATCATCTCCTGTGCTTTGCCCTCCATTCAGATCAGTGCCATCGTCATAGCCCCGGTGAAAATCGCGG
>BMK_Unigene_071831
GGCGATTGGCTGAGATCCGAGAAGTATGTTCACTATCCCTCTTCCCTTCTTAATCATATTTATTATCAAACATTTAAACGCATCAAGTGACATACAAACAAAGAACTCTGTTCAATTTTGTTAATCCTTTCTTATAAGAGTGAAAAATACAAAAAATTAACCCACTCTTTCATTTTTCTTGTTTCATTTAGAGTTTTAGATTTTTTTTACTTTTTTGGTAAATTGGGTCAATAGTACTCTCGAGATAACCTATCTGTCAGAGATCAATTCTTGGGCGACTATGTGAGATGAAATGCCCTTACTCTTGAGGTGTCTCCGTGTTTCTCTTAGAGTTTTGAATTTAATTCAGATACTTTTACAGCAAAATATTAACCATCAAACATGGCAGCACATTCTTTTACTTTTCCTATTTGTTTCCCCTTTAGCAAAAGTAGTTTACATAAAAAATTTATTTTTAAAAAAGGATTCCTTACATAATTTCC
>BMK_Unigene_071832
GATGCTGGGGAATCTACCAACAAAAATTTGCCTACGAGAAATTGATGATGATTTCTTGGCAAAGCTTTGGTGAAGATATCTACAAACTGGAGATCTATAGAGACATGCAGGAGAGTAATAGTATGATCATCAAAAGCATCTTGGATGAAGTGACAATCCACTTTGATGTACTTGGTCTGTTCATGGCAGATGTGATTTTGTAGAAATCTAACCAAATTTCTGTAATTCCACAGAATTTATTGATGTATAATGGTTGATAAAATGGAAATATTGCCTATTCAATATAACAGGAAGAATTATATCTCTTAGAAATTTCAAATCTGCGTGTTTATAAAGGGGAAAGAACCATATTGATGGAACCACATCAAAACCCACAGACACTGCAAAATTGGCTCAATGGGAGACCAATGGTGCTAGGATCATCAGTTGGATCTTAAGCTCAATAGATCCACAATTGTTCTCAATCTGCCATCCTTTAAAATTGCAAAAGGTATGTGGGACTCCATGAAAGGTTTATAATCAAGAAACTCCATACCTCCACATCAAAACCCACAGACACTGCAAAATTGGCTCAATGGGAGACCAATGGTGCTAGGATCATCAGTTGGATCTTAAGCTCAATAGATCCACAATTGTTCTCAATCTGCCATCCTTTAAAATTGCAAAAGGTATGTGGGACTCCATGAAAGGTTTATAATCAAGAAACTCCAT
>BMK_Unigene_071833
GGACAGTAGAACAGGACAGTCCACATCTTGGCCCCTACTAAAATCATGGATTGCCATAGTACAAATACAAAAACCACACTCTTTACACGCTCCTAGCCTCCGAATAAGCAGCCTAAAACCATACAGTAAGAATGAAGAATGTTTAATGATTGACATTCTAAAGGAGGCAAGCACCGTGGCATCTCAAACAATGGTCCATAACCCATAGGTCTACAACATCCCATCATAAATATCATTCTCAGGAAATTGTCTAGGGAAAATGTCAGATTATGTTCAAATTTTGGGCTAGGATACTGTTGAAAACATTAAGGGAGAAGAAATAATTTTTAAATTTAAAAACTGAATAAATAAATAATAAATATAAACTACTGTAAAAATCAACAGTTTTCCCAAATTTTGCCCCTTTTTATTTTGATTATGTTATGATTTTCTCATAATGTTTCCAGTTATGGTGAAATTTTTTACATGATAATATCAATAAAACAATGTTTAAAGTAGATATCACATATTATCTTCTAAAATTTCACCGATATTTGTAACATTGCAAGATTACATGCATATGATCGAAGGGAGGCTCCACCTTAAGTAGCAAAAAAGAGAAAAACAGCTGAGTAA
>BMK_Unigene_071834
GTGAATTTTGAAATGCTACGCCAAAATCTTTCCCACTCTACAGCTTATTTTCTTTTCTTGGCTAACTTTTTCTGCTGCTCAAGCTTAATTGTTTTCGTACAGATAAGAAGCAGCCATCGGTATGGTCTTAACCTTCTATTAAGGCCCACTTCAATGACTTCAATTAAGGAGTTTCATGAGATGGGGAGAGGATACTGTTCATTAATAATTAACCAACATTGATGGAGGACAATTTGTGTAGAGGAATTTGACAGCCAAAAACTTCAGAAGAGACTAATATGATGTCTTGTTCCTCCAAATTAAATGATAAAGCCCGTCAAAGGTCCATGAGAGTGTTTTTTTTTTTCTTTATTAACAGCCATATTATTTTCAACGTCTAATATTTTTCATACTTAAATTATATATTTAAATTCCACACTGTAACAAAAAGATCTGGAACGAAACACTGAAACATTGAACTAGCCAAAATGTTTCAATCTAGAGTCAATCAAGCAGAAACAAGGTCACCATCATCTTTAAAGCCTTGCCCCAACTATGTCGGGGTGGCTAACTGAAATCTGTTTCTCCATTCTGATCTATTGTGAGCCAAATCCTCCAATGGGTTGCACTTCTTTCAGCAGAAACAGGGTCCAAAACAAAATCGATAACTGTGTTCCATACATGCATGGGACCAAAACTAAATTTTTACATATTATTGACATATGAGTTATAAAGCAAAAGATGCACAAAATGTGTAGATGAAAATTTAAAAGAAACAGCTAGAAACAATTCAAAAGGTGCAGCTTTGATCAAAAGAGGGAAAAGGGGTTGCTCAAAATACCAACTCTATGTACTTTAAATGCTT
>BMK_Unigene_071835
TTAACAAATGGGGTTTCATCATCTAGGAATTTCCAACCTCTAAGCTCATAATGCTTTTAATTAGAAGGGATTTTTTGCTTCTCACTTTTTTCTTGATGCTAAACAAACCCTATATCCCCTCAGGAGTCAGGATAACTCTCGTATGGCATGAACACAAATAAAAAATTGACTTGGTTTCTCTTCTGCCATTGGTAATGTGAAGGAAGCACAATAAAATAATGATTGCCTTTTCTAGTTGCCCATCGTCAGCCCGCCTCAAACAAAAAT
>BMK_Unigene_071836
GTTCATAAGGTGCTTCTCATGGTCTTTCAATACTTCCAATGTACCAGTACTATGATCCAGAATCTTCAATTCTGATGATCGAGATAAATCATATTATCTCATAGTAACCAAATTACCACGATCTTGTCAGTATGAGATGTACAGTCTCATCACTGGTTGTGATTTGTCACACATGTCTCTTGTATGTGGATCTCATCTATACACGTGTTACATCTAATATACTTATGGACTCCGATTCATTAATCTCATGAGCCATAAAATCATTCGTATTGGTTATGTGCAAGAATATAATTAAACACCATTCATCTAATGAAATGGAAAGCATGAATATAT
>BMK_Unigene_071837
GTTTCCTTTTACGCCTCTCAAGTCCCCACCTCTCTTGTATTTCAATCATCTTTCTCCAAAAATAATCACTTACCAAACCCCACTATGTCCTGGTTCTCCCTCTCCGTCCCAATCCCCTTCAAATTCCTTAAACAAGACGACGAAGCCGAAGGAGAAAAAGAGGAACATCACGAAACTCCTGCAGCAGCAGAGAGTCTCTCAGAACTGACCCAAATCATCAGTCGCGAGTTATGGGGCGCCGCGTCGTTTCTCGCTCCTCCTTCCTCCTCCAAAACCTTGGCCGGAATTCGCAGCGATTTGGCCGAGATTGGCAACGGCTTTAAGACCGGCCTTTTTCGCCTAAACGCGCTACTGAATTCACATCCTCATGAAATTGGCGGAGGCGGGACTGTTGCGGATGTCACGGAGGAGGTTCTGGAGTTCGCAAGAGATGTATCTGCACGACCCGAGTCGTGGTTGGATTTTCCGCTGGCGCTTTCTGATGATTTTGAAATGTCTGATGCTCAAAGAGAGCATGCTTCAGTTGTTGAATGCTTGACTCCAAACTTAGCGGCACTCAGGATTAAGCTTTGCTCACACATGAGTGAGGGATACTTTTGGAAGATATATTTCCTTCTGTTGCAGCCATTGTTGAACGAGCATGATTCAGAGATTCTATTGAACCCTCAGTCGTACTCTTGGCCTTGCTGGTATCTTCATTTTCAATGGGCTTTTACCTAGAGAATTACAGAAGCACGAAGCATAGTGAGGCAGCAGCTGCAACACACAAATATGGAAGTTCAGAGATTTAAGGCTGATTGTTCATCTCTAGAGGTGGGAGGTAAACGGATCAGCATTCAAGAGGAGAGCAATGAAGATAAAGAATATGAAGTGATGGCCGAGACAACTATATCATCGCAAAGATGGAGTGTTCATTCAGAGGAGAATGTTGATGAATGGTCAGAGGATGAATGCAGTGAGATGAGCGCTTCTGTCAATGACAATAAACAAGAAAGTAATAAAGAAGATGTTTCGTTCTGTGATCTGGAGATCAATAACAATGATGGTGGTAACGAATTTGGCAAAATAGTTGGTTCAAGGTCACAGGTAAATGCTCAAGTTTCTTCATCCAATGCCTGTAATGAATGGGTTAAAGTAAGCAAGGACAGTGAAGCTAATGATGTTATAATTAAGGCACCCTATTCAACTAAAACAAAGAATAATCAAGACACTGATGAATTTGGTGACTGGTTTACTATTAATGACTTCTATTTGGAAAGCGGGGAGTCTTTTTAAGTTGTCATATCCTTGTAAATTCTATTCATCCGTGTGTTATGGTGTCTTACTTGTACATGCAAATGATTATTTTCTGCATGGTTCTTAGCAAATGATTCTTGTTAATTTTACACGATCAGATGATCATTCTTTTTTATTTGTGTCTATTCTTTTATATAATTTTAATGAGAGTAAATAGATTTTTTTTATTCTTTTATTTTATTTAAGAATGGTCAAGTGGACTTAGG
>BMK_Unigene_071838
TATATTCCAGCGCCTGTCGCCAGGTATGCTAGTGAAATATTGCAGAGTTACTTTGTTTGATGAACTGATGAATATTTAACATTGATTGATGCATTTAAATTGCCGCAGGGTGCTCTTTGTAGCAACCTGTTTTGTCCTTTGGGTCATTGCTATTTATATTTTAGAGCTGATGAATACCTTTCGGGATTGCATTGGATTTTGCA
>BMK_Unigene_071839
ACCTGTTCTTCCTCAGCAATTGAGATTAAGATGTACAAACAAAAATCGAGATCCAAAAAGAAAAGAAAGGAGAACCAATCAATCAACGTGATCACACATGGGTCCAACATATAACATATCGTACGTATACATCACAACTCGATGATGGTAGACTGCAGTGGCTGGTCAAACGGGAAAATATCTCTTCTGTGCATTATCCCAAATTGCAATTCTTGATACCCAGTTGTCATATAACACTGCAAACTGACGTACGTTGCGGATGAGGCCGTCTTCAAGAGGAGTCGAGGAAGGTCCTGGAAGGAGGAGAAGAATACGTATTGGATTCTGAACCAGATCATCAAGCTATTAAGCGAAGTTTTCCCATTCGGAGAGAGTGCCAAGAAAGTGCTGGAGGTCGCTTCTTCCTCGCTGTAACAGGGGGATTATTGTGGATGAAGGAGAGAGGAGGACCAAGAAGAATAAGAGAGCAAAAACG
>BMK_Unigene_071840
GATGGATATTTGATCCAATTACATGAAACAAATGAGATCTAAAGACTTTCGTCCATACTTATCTTTCCAAAAGACTCCGAATGTAATGAGTCTCAAGCTTTCATTCTTAACATTCATGGATAAAGAAAAATAAATGAAAAACCATTTGACCGCTGCAAGGCATAGAGGCCTTTCTTCCAAGAGCAACCATAGGAGCACAGGGGTAACTATGGGGGAGAGACTCACTCAAATAATTTCAGCTCCTGCAAAGTAGATTCTGCCGGCTCTCATGTTCAAAATCATTTTTACAGAGAGCAAAATCCAGCTCCTCTGATAATAAACATAAAGCTATT
>BMK_Unigene_071841
GTTAAACGCCTTAGAACTGGGGTCCTGTCCGGTTATCAGCTCCACCAAAACCACACCAAAGCTATAAACATCCATTGTTGCAGTTAGCTTATTAGCCCTTGAGTTCATGTAATCGGGATCCACATACCCTTTGCTCGAATCCCACAGTGTGTTCTTCCTCCACAACCTCGACACCCCGAAGTCGACCAACTTGCAGTTGCACCTCGCATCTAATAGAATGTTGAATGACTTCACATTCCCATGATAAACGCCTTTTGAATGCGCAAATGCTAGTCCTCTGGCTGTCCCCACCGCGATCTTCAACCGCTCCTCCCAT
>BMK_Unigene_071842
AACATAGCCATCCATGGCCCTCAGCAGCAGTGGAAACTGATATGCCTTAGGAGACTAAGGGTTTCAAAAAATTCTCATTGCGGTTTTAAGTAGGATTTGCTCTTCAAAATTAATCTTACCCTTGATTTCCTCCTGAATAGTTGGAGCCTCATAATCTCCAACAGGAAAGAATACCCCCTTATATGAATGAAATTAATGATAAAGAGTTGATCATCTAAGATAGCGTTTGATTTGCTGTTATGAAAGTCGGAATGCAAAAAATTGACAGAATGACCATTACCTTCGGAATTTCATTCCCTTATATAGAGGATGTCAATTACCATTACCTTCGAAATTTCATTCCCTTATGTAGAGGAATAGTCATTCCATTCGGGATGCCTTTCCACTCTTCGTTCAGACCAAAATACTCTTTTTCACATCTACCACTATTATAAA
>BMK_Unigene_071843
CCTGTCAGGTTTCTTAAACTAAACCTTGCCGGAGCACAAATGATAACCCTAGTAATGCAGGCATTGGAGGAACTATTCAGGACTATCATGCAATGCCTACCTTGACTTATTCACGCCCGCTGGTTATTGCTCAGTTAATAAGGAGGAATTGCTCACTTAGAGGGTTGGTTTTTGTGAAGCACTTCATCTTAAATGGTCGAAGGCAACTCACTGTGTGCCATTTGTTGTGCATCAGGTTAGTACAAGGCTCCTTGGAGATGATTAGAGGATGCAGTGGAAGAGGTGATGGATCTGGCTAGAAAGCTTAATGCTTCCTTCAGGCTAGAAAGCTTATTGCTTCCTTCAACCATGTCTAGCAATCCACCGATGGGTTGGCAGATATTTAAACTAGGGATGGAATCATGCGCCAGATAAAAGTTCGGTCATATCTTAAAGTTCTTTCATGCCTTAATATCCCCCCTTCTATTTGGATGCTTTCTTTTTTCTTTTCGTTTTGTTTTTTCTTTTTCCACCTCAGGATGATAGCTTTTCTGTATCCCTCTTGTATGAAGCTTTGATTAATGAAAGTATTATTCAAAGAATATATATATATATATTAAAAAA
>BMK_Unigene_071844
TCTATTTCTCCATTCCAATCTATACTTAGTCAAATCCTCATATAAGTTGCATTCCTTCATATCTTTTACATGGATGTTCATCAAAATCTACTAAATTCATTTTCTGAAATGGGCTTTAGTACACATTAGACCCAACATTTATGAAAATAACGGAACTGAAAATGGCTAGTTTCACTGCCACCAGCGAGTTGCAAATGACCCTGGAATAACTAAAGCAATCAGGAAAAAAATATAGTAAAATCTGCATGATGTGTTGAATATTGGTGTCAATGTTGAATAGCACAAACCATATCCCATCAAACTGGAGTGGCTGAATAGAACTCGGATTGTTTCACAGGATATTCTACAATCAACATTTGCCTCCTACTATGACTCCCAACCCTCCTTTATCCAAACTTCTTTTTTTTTTATGAGATCCTTTATCCAAGCTTGAGATTGGAGCATGGCATTCCAGCTAAATGATAATTTGAAGCATGAAATAACTTCCAAAGCACATGAAATATGTGGGAAAATGATTGATTTCATCACATTACAACATTTTTCCTCTTATGTCCACCAAGAGATTTACCCACGCGGAACAGAAGTCTACGGCAGTAATGTGAGTTCTACCTTTCCACTCAACATCATCTATAGCCAAGTTCTCTTCAACTCCATGATGAATCACACTTATTGCTTCATTTAAGGTTTTAACATTCCACTGAGTGGCAGGTTGAGCCTCATTTC
>BMK_Unigene_071845
GAAGAATGTGGTGCATCAATTGGATCTCATGACTGATTTTCTTGGCACTCCACCACCAGAATCCACTGCAAAGATTCGGAACGACAAGGCTCGAAGATATTTAAGTAGCATGCGGAAAAAACCACCAGTTCCTTTTGCACATAAGTTCCCTGATGCAAACCCATTGGCTCTTCGTTTGCTTGAGCGTCTGCTTGCGTTTGATCCCAAAGATCGTCCTACTGCTGAAGAGGCACTAGCTGATCCCTACTTTCATGGCTTGGCAAATATGGATCGTGAGCCATCAACA
>BMK_Unigene_071846
CCAGTTTTCATGGAAAAAAAAAATCCATCACTATTATATCAAGAGTAACTCATAATTCTCTATTGTTTTCACCATAGATTTGAAGAAGAGAAATCAAAATACATACAATTCGATATAAGACGAAGAAAGTGATAAAGATTGAAAAAGAAATATTACTACTGTTTCCTTCTCTTTCCTTTTCTTTAGATCCTCCGGATTCTACATAACTGAACAAGCATTCGGATTCTCATCACTGAAAATCTGTGGAGGATATAAATAATCCATGTTGTATTTAGGATAGTAGTAGTAGAACTCGTTCTTCTTCACTTCCACCTTTGTCTTGTCCTCATCTTTATCCTCTTCCCCTCCTTCCTTCTCCTCCTTCTCTTCCTTCTCCTTCTCTTCCTCTTTCTTCTCCGTCTCTTGCTTTACAATTTCAGCATGCTTTCCCACTTTCTTGTACACATATTCCACAAGCTCCTGTGGAGCGAAAATACCTTTCACCACAACCAGAGAGCTTTTGGGATCCGGATTTGCAGACTCTACACCTTTCATTCGCCGAATTCTTTTCTTCATTCCCTGCGCGCAAGCTTCACAATGCATGTGAACTTTCAACGTCACGACAACAACAGGAATCTGTAAACAAGAGAGCCCAAAAAATGAAATCACAAAATCACAAAAGGAGAAAACTGTGTAAGAAAGAAAGTGAAGAAAGAACCTCTTCTTTCTTCTCTTCCTCCTTGGCCTTTTCCTTCCCTTCTTCTTCAGCTTTCTTCGCATCCTCTGCAGGTGTTTCAGGCAACTGAGTTAAAATCTCTACTTTTCTACGGCTCTTGTGCTGTAACCGATCCAAAACCTTCAACGGATCAACTGTTTTCCCCTTCACAACCACCTTGGAACCCTTGCAATCAGTAAATACATCTTCTACACCTTGGAATCCTCGTAGAGACTTCTTCAGCTTCTTAGCGCAGCCCTCGCAATGCATGAAGACTTTGTACTCGAACTTTCTCTCTACTTCAGATGGGTTCTCCTTATTTTTCTTTGAATCTTCTTTCTCCTCTTGTTTCTTTGATTCTTCTTGTTTCTTCTCTTCTTCTACGTTATTCTTATTCTCTGCCATTTTGTTGCAGGAAGTTGCAGAGAGAGAGAGAG
>BMK_Unigene_071847
CCTACACCAAGTCAACAATGATACGGCATCAATGTATCACAGAAATCAATAATGGAATGGAGGTAAATCACACAATTTATGGAAGTGCACTTTATGTTTGCTGTTAATTTTCTGTTAAGATATAACTAAATTAGCAACCCCTTAATGTTTATAAACATAGAGAAGCATGGCTAAAGGAGTAAAAAGAAAACCATACCAACTGCCGTTATGATTCCACTA
>BMK_Unigene_071848
GATCCGACGGGGCGATATGTGCGGGTATCTTCTTCTTCTTCTTCTCAATGATGAAATTGCATGATCTGGGTTGTATTTGTTTTCTTTACATTGCATTTGAATTGGCTAGATATGATTGCTTTTTATCTGGATTTTCTGGATCTGGGTTATGATCATCTGCTTTGGAATTGGAAACATGTATTTATAATGCATATAGATATTGTTCTAGGACAAAGATTTCTTGTGATTTAGAATTCGGCTTCCCCCCTTTTTTATTTTTTTTTAATGAATGGGTTATCTTTTACTAACCCAAATCAAAATAAAATTGAAATAACTTTCTTGCATGATCCACAAGTTATGATAGAGATAGTGTAGTAATGAGTTTTAAGGGTTTTTATTTTAGTTTTTTATCAG
>BMK_Unigene_071849
TACAGTGCCAACACCACTCAACCATGGTCCATGAGTGTGTTGGTGATTTTCTCTTACTTCATTAAATGGTTATTTTTAGTTATGATATCTCTTAGCTAAATTTTAAACTTGTACTCATCTGTTTGTTACTTTTGAAGAGGTTGAAAATTATTATAATCCACCTAAAATTTTGAGGAATTTTTACGGTGGGGATTCTCTGACCAAAGGGGAAAACATTGCTTCTAAATTATCCAAGCAAACGAAGTTCTTGCAAAGATGGTTGACTCAGCATTCACTTTCAGAGCCCTCGGTTGGTTCTGTTGTACCTCTACTTCAAACCATAAACTTCCGTCTGTGGTCTTCTTTATATTCTTAATGGAAA
>BMK_Unigene_071850
AATAGTTCCAATATTTTCAGATATGGAAATTCATACAAACTGTAAATCTTACCCAAAAAGAGGAAATGAAAAATTAAGTCCATTTTAGTTCTTTTGTCACCAAATTCTTCATACTCCTTTAGCGGTGTAGCCATCAAAATCAGCAAACCCATTTTAGATGATCCAAAAAAAATCCCATTTTCATGATGAAATGTAGCTTCATGTTGCAATTCCTGCAAACCCATTTCAGAAAACTCAAAGCCCACTTCAAGCACCCACATTTTGATTCAAACCAAAACCCCAGAATGCATTTGATCAGATTCTTTATGAAAGGAGGAATGCCAGTTTAATTGAATTCTTTTCCTTCAAATTCCCAGTTCAAAAAATGTAATTTTTCTTATGAAATCCACCTTCATCTAGCAATTCCAGCAAATCCCACTTCAAACACCCACATATTTTTTTTTTTATAATTCACCTTTCAAAAGGGAAATCCATTTCCATCAATTGGCCAGT
>BMK_Unigene_071851
TACGAAATAGGATTGCCAATAATCAGAAAGGCAGGTGTTGAACACAAGATTGATTTCATGGACTCACCTGCCCTTCCCATTCTTGACAAAATGCTACAAGATGTAATTGTCATCTCTCCAACTCCCCCACCTTCCCACCTTTTCATTTTCTTCAAAATCATAATTGGGTTTTGATTTGGTTGTAGCCAAATAGCAAAAGCTCCTACGACTTCGCCTATGTCGATGCAGACAAGGAAAACTACATGAGCTATCACGAAAGGCTAATGAAACTGGTTAAGGTTGGCGGTCTCATCGTCTATGA
>BMK_Unigene_071852
GTGCCACCCTAAATTGTTTTAAGTCGTATAATTCTAATTGCTTTAAGTAATCTTTGCAATGAAAAAAAGAAAAAAACTTGATGTGTATTTCTCAAACATAAATGTTCCGTGCTCGAGAGCCAACCTCTTGACAAATAGAAGTATATAAGATCTTTACTTACAGATACAGTCTGATGCAAATCTAAAATGGGGTAGTATAGGGTGGTTAAATATAGAAAATACACGACCTCTCACATTTTGGTTCCAACACTCCCCCCCTCTTCTACCATAAGAAAAGCCGGTGCCATGCAGCAACTAGAAAAGTTTGATTTTATTTATCTATAGAAAGAATTTGCGGCAACCTAAAGAGAACAACTTCTCCCTTTACAATGAAGAAAGTTTTTGGTATCCAAATGAGCTCCTCAACTTTGACAGCACTGATTACAGATGCAGACTCACAGGATTCTATCTTGAAGATCCGTCATAAGGTTGGAAGCAAGAGAACTAAGCTTCTTGCCTGTCTCTCCCGCAATGTTTTTAAGAGAAGAGATATCTTGTGATGCCTGGAAAGAGATACGATTGATGAGGTCCGATGCCGTAACGTCAAGTCGAGAATCGTCCATGTCATGACCAAAAAGATCAGCACTTGATATTGCGGTTGAACTCGAAAATTTCTGCAGTGAGGCTTGAGCTTCCATATCCCTGGGTTTGGCTTGATCACCGAAAAACTGGGCTGATGAAATGGACTTTGCATTTGAAAATTTTTGTCTTGCTTCATTACTTTCCTGAACCTGCGTATTAGAAGAACTGGAGCTTATTTTCTTTTGAAATCCACTATCCATTCCGAACTCTGAAAAGAAGCTTGAAGACTTTGGCGGCAGAACATGACCAATTGCTTGCACACTTCCCACATTAGTTTCAGCAGATCGGACGTTCTCTACATATTCAAAGCGTGAAGGATAAGATGAGCTCAATGTGGTGGTGGCACTGGCTGTAGACGTGACAGCAGGAGCTGGTTCTTCAGGCTTTTGATCATAGAGACTTTCATTTGGCTTAGTAGTAAGCTTTCGAGCGCCAAGCCCTCCTGTCTTGCTTCCAGTCTTCTTTGAACCAAGAGGCTTTTTAAAGGAACTGGTAACAACAGAATG
>BMK_Unigene_071853
GGCTCCTTTCCAAACACTAGAAAGTTTTGGCAGATTTTCCAGCTTTAGTTTTTTGAGGCTAGTGAGCAGATCATGCTCTTCCACAAGATCCTCTGAGTTGAACACTTCCAGCAACTCCTGACAGTCATCAACTACAAGTTTCTCTAAATTGCACAGTACTTTCACAAGATAAGACGGCAAGATATTAATCAAGTTATTACAGATGGACACCTCAAGGACTCTTAAGTTTATGAGGCATCTAGCTGCAAGTGGCCCAATGCAGATTTTCTTCAAGTTCTCCAAGCGGACAAGAAATAACTTCTCCAAACTTCTGAATTCCAGTGGAGGTGCCTCTTCTTCCACACTAATAACATGTTCCATTACGCCACATTCGTTGATTGTAAGTGACTCTAAGTTTTCACCTCTCATTTCATGTGTATTTGCAAAATTCGTGAGGCCTCCGCAACGTACTAAGTGCAGTTCACTGGTTATATCAAATAGCGATTTAACCAAATATGGAATTGGGATTGATATGTTTTCAACTTTTATGAATTTTTGTGCCTTGCCATACTTGTAATGACCTCCTATACATATATGAAACTTCATGAGATTCTTCCAT
>BMK_Unigene_071854
AACTTCATGAGATTCTTCCATGGATTACTAATGCTGCCGCCTTGAGACATACAGTTGATGTTTTCTACATGAACATCCAGGGCATTCAAATGAGTAAGGAATTCGATCTCAGCAATGCTAGCTTTTCTTGCATCTTTTGCTCCCTTTGGCTCCCACTGGCTGAAGGTGTCCCCCATGTATAGTTCTTCCAAGCGAATCAACCTTGATATCACATTTGGAGGAATGATTTCAAGCTTTGTATTACTCAAATCCAAGAGTTTAAGATTGGTCAATTCACCAATCTCTTTTGGCAATTTGTCGACTCCGGACTTTCTTAGGCAAAGTATTTCTAGTTTCTTCAACCTGCCAATTAAAGCTACATCTTTTAACTCACGGCATCTG
>BMK_Unigene_071855
AGAGAGAGAGAGAGAGAGAGTGGTGGTTGCTTCAATGATACAGATAAAGATAAAGAGAGATTGATAAATTTACAGACAAAAAAGAGGTTGGTTGGTTGGTAACTTGGTCGGTTAGAAGTTGAGAGAGAGGAGAGGTTGTGACGGGGAATGTTGGTGAGGAATCAGGAATCTAAGTAGGGATGGCAATTTCACCCGGGTTTTCGGCCCCGCGTGTGCCGCCCCGATTGGGGGAGGGGAGGCTTTTTGGGTTCG
>BMK_Unigene_071856
AGAGGATTGCTTGAGTGGGAATGACTGCGACATAATTACTATGATCGATACATGGAAGCACTGCTCATTTTGTGAAAGATCATCCAAGTGGCATCAGTGTTTTTGGAAAAATCTGGGCAGATACCTTAAAGATTTCTGGATAGTTGTTTCCTACAACGTGTTCTACAGGCATATGGGTAATATGGACTCCAATGGGTTTCAGTATTACGGCTACATAGATTTGTATTTACTTGGGAGAACAGCAATTGGGATACTCTGCTTTTCAA
>BMK_Unigene_071857
CTCCTCCTCCTCCTCCTCCTTTTCTTTTGTTTTTGCTTGTGTGTTTCAATGCAGAAGGAGAGAGAAGGGATGGAGAGTGTATAAATAAATGGTTTTGGAAAGGAGGAAGAAAAGGACTATACTTTCCTTTCCATGCTCCTAAAACAATGGATCATGAATTCAGGATCCTCTACTGGAAGGCCCAGTAGGTAGCTTAGCTTAGCTTAGCTTTATACTGATTTTGGAAAAATGAATGGGGATCTTCTGGGCATGATAACCGCCAGTGCACCACTTGAGGGTCTGTCACGTCACCGTGGG
>BMK_Unigene_071858
GGGGAGGTCGTTCTTTGTTGCCCCCATGATTTGATGAAAAAAGGATCGAGTGAATCCTCGTAGTCGAACCATAACCCGGAACGTACAAAATGTGGAAGGCCTTTTATTACCTGTTTTGTCTCCCACAGATACAAGTCCCCTTGTGTTATTCGATTAACATAAGCATCTTCATCTTGTAGGAATCGTTTAGTGTCATGGTCAAAAGAAAGGTAAATGTCATTCATTTTTGGACTGATGTCTGTGCCTTGGGAGTGAATAATTGTTTTGATTGAAGAGCGCGTGAATTTGCGCCACTCTTGTCCCATTAGGCCCCCTGTTATATGGGGGATTTGGCCTTCGGAGGTCATCCGGATCGGGCTCTAGTAATTGGTAAGCTGGTTCCTCCTCCCAGGATGCTTCTTCCGCTTCCGACGGGGCCGCCTGATCACTAGAGCAAGAAGCACGTTCTGGCTCGAGAGCGGCGGGCAGGTGAGCGGTAGGAGCCGCTCCAGCTTAGATTGCTGGATTGTCCTGAGCCGGGTGGGGGCTTGCACCACTTCCTCCATGTTGAAGTTGCTTCGCGAAACTAGTCAAGAAAGGCGGCTAGAAGCCCATCAGAGGAACCCGGCGAGTCTACCATTCAATTAACAGGGCCTCCAGATAGATGATGTCTAAGAA
>BMK_Unigene_071859
AAGTTAGTTCTTCATTTTTTGAATAAAATAAAATACAAAAGGGGATGTCTAAAAACCAACATTGATATTAGGCACTTCCAATGGGGCATACCCCATATTAATCAAATGAAAAGAAACAATATCCAAGAGAAAAATAGATTCACATCTGGATTTTATTCTTAACATCAGCTTGCAGCCTTGCAGCGAGGGTCTGTTCAAATCACTCACATTCCATAGGATGATAGTCATGTGGAACGATTCTTTAGATTGGGTTTCTCTTTAATGGTGATCCCAGCAGATCTCGGCTTATGTCTTGCACTTGAGCTTGAACTTGGCACTCTAGAAAGTAAACTTTTATCCAACTGGTGAATGGAAAACAAGCTTTTTTTGCTAGTCATTTGAGTTTATTTGAGACGAGATTGCTGCAGCACCCTGAATGACTAAGGCTGTTGGTGCTAATAATTCAATTTCAGGCACATTGGAGTCCCCATCAAGGTTGGAGAGGTTTGATTCCACATTTGATGAGAGACTTGGAATTTCTTTCTGTTTAGGACTGCTCACCTTTGTAGGAGATTTATCTGTCGTTGTAGTTGCAGCAAGTTCTTCTACAGAGACATTGGAATCCCCATCCAAATTTGAAAGACTATGGAACCGATTTGTATCCTCACTAACAATCAGATCTTGCACTTGAGTCAGACTTGAGGCTTTCTTTGAAGGAGAGGTGTGCCTATCTGAAACTTTCTTGCCCTGTACTACATTCCAATCCTCCACAGTAGGATTATATTGTTGATCAGCATTTATCCCAGCCATGTCGTCTTCCTGAATGTGCTCATTTTCTGCATTAACATTAGCAATTGATTTTGCTGATTGTTGCTTCTTTGGTATCCACACTTTTTTTGTTTTGCTCATGCCATTCTGTAAAGGACATGATTTATCTCCATGAGTAAAAGTTCCGCAAGATTTGCAAGGGTTTGGCAGCCAAGCATATTCAATTTTTTGAATAATGGTTTTCTCCGTAAACTTCATGCACAATTCAGTGGGGTATTCAGCGTATATCGACATGCCCAAATGATTCTTCCAAAATATTGATCGCTTCTAAA
>BMK_Unigene_071860
ATGGGTCGACCCTCCAACGGCCCCCTGTCCGCACCATGTCCCCTTTGTGCAGTAATTGCCACTAGACTACTCCCCTTGTTTAAACCTCACAATTTCTCTTCCAACTCGAATGTCCTAGCCTTGTTTCTCTTTTGAGCATAGTCTATCTCACTGGTGTCCCAAAGTTGTTTGGTTGTGTCGAAGTAAGTTTTCAACAATGCTTTCTTCCATTGAATTTCAAATCCAGTTCATAATCAATATATTTTCAGA
>BMK_Unigene_071861
GTAACTTTATTGAATTGGTACTTTGACCTTTATTAATGAAATGAATCCATGGTTTATGTTAATCCCAGGATAACCTATTCAAATTTTATGAGTAAAAGGAAATTGGGTGCCTCCTGCTTACAATTTGAAAAACTTGCATTTGATAACTATTGTTGATGCATGCATGTTGATTAATTACTGTGGTCATTTTGCCAAATCAGCTGATAACTTTTTTCCTTTGACAAGAAGTGAACTGGAAAGGACTGATATCCTTCTTGAACAAACAATAGTAAAAAATGTATGAACCATAAATTGTGGTCAACTAAATAAAAAATGAGAAAGGAA
>BMK_Unigene_071862
GATTGGTGGGCCGTGGGTGTTATTCTATTTGAAATGATTGTTGGGATCCCTCCCTTTAGTGCAGATCACCCACAGGCAATTTTCAACAATATACTAAATCGTGAAATACATTGGCCACTGATACCTGAAGAAATGAGTTCGGAGGCACATGATCTTATTGACAAACTGTTGACAGAAGATCCTAGCATGAGACTTGGAGCGAAAGGGGCGATAGAGGTGAAACAGCATGAATTCTTCAAAAATATCAACTGGGACACACTTGCCAGGCAGAAGGCTGCATTTGTCCCGGCTTCTGAAAACGCGCTTGACACGAGCTACTTCTCTAGCCGTTACTCCTGGAATACCTCTGATCAGCATGTTCACTCAGCAAGTGAATTGGAGGATTTCAGTGACAATGACAGCATGAGTGACAATGGCAGTTGCACAAGCAATCATCATCTGGATGAACAGGGGGATGAATGTGGAGGTCCCACCGAGTTTGAGTCTGGCTCAGCTTCCAAATATTCCTTCAGTAATTTTTCATTTAAGAACCTCTCTCAACTTGCATCAATCAACTACGATTTACTTTGCAAGGGCTGGAAAGATGAACGACCAACTAAGCTTGATCTGTAGCAGTCTAGTCCTGTTGAGGACCAGAGGGCAAGTTTCAATCAACAAAGGAACCGTATTGTTTTTTATGCTGCTTGTACAACCTGTAAATAAGTAGATGGAAGATCTCCAAGTGGAAATTTCAGGACCTTCCCTTTTTTGTTGTATGTGGGGATCCAATTCTAGGCTTGGGTTATTTCAAGAC
>BMK_Unigene_071863
TCTAACCAGCATCCCTATTAGCATTGCCAGAAGAGAACCTGCAATTTAACTTGAGAAACAGGGAAAACACCATAAGACATTTAATGCCAAAAATTCAATTTTCAATGGGGATTCGGTCTTTTATTGAAAATATACACATGAAAACCCAAGAGCACCAACCAGTTCGCATGACCAAAAAGGGCCAAGAGGATGCTGAAAAAAAAATAACAATCCTAAAACAGATGGAAAAATCAGTATTTCTTTTCATCAATTTTTTCCATGTGACTATTTTTCTATTAAAATTGCTGTTGCAGAAACCACAAAACCCACCCCTTTCACAACCTACCACAATGGAAGGGGAAAAAAGAAAAAAACTAAATACAATTCTGCAGATCAGAGATCAGGAACAAATTGCAGTCATTATAACATTTGAGGAATTTCTGCTCTGCTAATTGAGAACAGAAATTTGGGGGAGTGTTCCGATAATTGCACCTCGTACGGAAGCGTGGACCAGCAAAATTAATGTCAGTTCTTCATCAGCCAGGAATATCTGATCCCTGGGATTTGATAAATCTCAATCTGAAAAACCGACATTCAGGTCATCCCTAGTCATTGGACCATCAGACTCAGGTAGCTGTTTTTCACTCAATGAGTTGGTGTGGCGGGCGTCTTCTACCAAATCCTTTGGCATGCACTCAGGATTACCTTCCATGCCATCATCGCTCTCATGTTCTTTGTTTCCAGTGGCAGCTGCTTCCTGAGAGATAGGCACATACATTAACTTTCCTTCACTTGAAGAATCTCCCACTGGAATTTCAACATCGAAAGGCCTCTTGGGAGCAGGAGAAATTTCTCCACTGTTGTGGTTGGTGCTAGAACTGTTGGAGGTTGCCAACCACGTAAAGTGCAAATTGTGACCTTGCCAGATTTTACCATTTAGGAATGCCTTCTCAGCTGTATGACGTGTCGTGAATGTTATACGAGCAGAAATCTTTTGAGATGTCTTTAAGCCTGAACTACTGACATTGCCTTCATGGTCTTCTAGCTCAACGCTTGAAAGATCACCAAATGAGGAAAAATGTTCCTTCAACGTAGAAACATTAGCAATATCGGCTGGCATAGGCGGAAGAATCCTAAATGTTGTAGGACGGTTGTCCAGTTTGAACCTATTGGCCAGAAAAGGAGTACCATTCCATGATGGCAGGAGACTTGGTTGTTTCACACTTCTAGGTGATTGCTGCAATATTATAGGATTTAGTTTTGCACTGGTTAACACAATATTCTCTCCAGAGGTGCTCCTGTTTGGTGTCTTCTCAGCATCAGATCGAGCACCTGTGGGAACAGGATTCATATGCCTAGGTGTTGAAGGTTTGGCAACATCAGTTTCATGTTCCACTTTAAGCCTTTTAACAGGTTGCTCCAGCGCTGCCTCACCCTTGACTGGAATAGCTTGTTTCTCAAGTTTATCCAACTGACGGCGGAAGTCATTACGCTTCTGATCTAGCATTTCCTGTTTTTTACGAAGTTCCTCCAAAAGCTCCAAAGTCTCCAGCTTCTTTTGTGAAGGAAGTGTGCCTTTGGGACTATTTGTTACAACAGATCTTGGAGTAATGGTAGCAAGCATAGTAGCATCAGATATGGGTGGAGTGATCAACTTCGCAGCTGAAGATGGTTTATTTTCTTTTCCTACTTCAACAGATGGATGAGATGGAATAGAAGCTGCTATCGTGCCACGAGAAAGTACATTTGCAAAATTACCAATGCTTTCTCCACCATCAGGAATGCTATCGCGATTAGCCCACCATAGCTTGATGAAACGGTTTCCCATGACAGCATCAGGTGCCATCAGGGCAGCCTCTGCATCTTCCTTCTTGGAGAACTGTACAAACGCTCTTTCACTGTTTACTGGAATATAAATGTCAATAACCTCTCCAAATTTTTTAAAATGTGAAAAAAGGGCATCTCTCTTGTTGTTTGCAAGGGGAATACCATTGACAAAGAGTGTACGTTGGGCTTTCTGAAATGCCCTCCCAACATTACGCCTAGAATCTGTACGTTGCTTTGACATGCTGGAGAAGTTCTTAGCTTTCGGACTAACCTCCTCCATAATAGCCCGTTTACCTTGTCCGGACGAACCACAAATATTGCTTAGTTTCTCCTCTTGATCCTCCTTCATGTCATTCCCTTCATTGCCAGTAGCACTGACAGTATTGTCAGCTTTACCAGCCACTTCTAATCTATTTCTAGAATTCCCTATCCGGCCCCAAACAGAAGTAGTACTTTGTGAACCAACAGCAGCTGTGAGGCTTCTATCCAGGCGCTCACTGTCACTGCCACCAGCTATTTTGAAGTTCTGATTATCAGAAGTACCAGCAGCCCATAAGGGCTTAGTGTCCTCAAGCTTGGGAGAAGGAAGCCTTAAAAGTGAAGCTGATGTTTCAGGATGGTCATTACTCCACAAAGGCTGATCAGGATCATACAAGTCCGCCTCAACAGATTCAGCAGAACAAGGAAACGATCCATTCAAGCCTACACCATCATCAGACACCTCAGACTTGCTAATTTTACCATGCAGGCCTTTGCTGTTTGTCAATGCATTTGAAGGAGCAGAGACGGGGGGTAATGCTCCAGTCCCACCTTGCACTCCCAGTAAGCATCCGCCTTGAATTGAAACAGGGAGGTTGAACTGTGAAAGGCTCTGAACATCGTCAACAACAATTCTATTTACTCCGTGTTCCATCGGACACATATCCCCCCTCAAACAAAATCCACGCTCCTCGAAGTCCCTACAGCGCTGATGTGGAATGCCGATGTTCAGAGGACTAATTGTTGGCCTTAGTGTTCCCTGCAAGCCAAGTGGATGAAGTGCATCCAGACCCCCATTGGGCATTCCATGAATCAACCCAAATGCACCCCATGAGCCACTTTGTGAAGCGGCATCTGGTATCCCCCTCCCTGCATAAAGGCTTGGAGGAATTGGTCCCTGTTGAGCCATCTGCGATGCAAACTCATGTGTATCAACAGAGCTGAATCTTGAATCATGCTGGTTCCAAGAGCCACTATTTCTTCCTCTTCCTCTACCTATGGGAAGACGACCTAGCGACGTTGGAAAATCAAAACGAGGACCAGTATCACAACGAAATTTCTGGGATACCTTAGTCCTGTGACCTAAATCCAGAGGAGCACGGGATAATGGTGCCAAGCCAGCATGTCGTTTTTCAACCTTCACACCATCTAAAGGTGCAAGATTATATTCCTTTTGGATTTCGCTAGATTGTGGATCATTTCCGAGGAATACCTGCCCATTCTCAAAAGACTGGTAACGCTTTTTGTTTGGTCTCCTGAAAAGTTGTTCTTGAGCATCTTTGTCAGAAGACAGAGACCGGTTCTCTCGTCTCCGATGCTTATGGTTGCGGTCGTCGTCATCATCATCGCTGACTTCTTTTTCTTCGGGGTCAGTAACAAGACCAGAAGAAGAAAATTTCTCTGGCTTGGGCGACAAACTTTCCTGTCCTACAGGATCCACAGTGGTGAGGGCTGGAGACGGTTCAGCTTGCTTGACACTATCCGCTCTTTCAGTGAGAGATAAAATCAAACCATCTTCTAGGGCCTGGAACAGTTTTGTGATAAAGGACTCTGTATCTTGACCCAGAAACTCAACCAAGTTCTCATTACAAAGTTTTTGCAATTCTTTAGCAGATTTGTCCTTCTTTAGCAACGTAGCCACATATTCAGCAAGAATCACAGGGTCAGCCTCTGTCAGGGGTTGGAGATTCTTGACGAGAAATTGGGTGAGAGAGGATTCCTCAAATTTCATAACTCCAGGCATTAAGCTTCCATCTGTGACCGGAAGAGGAGATGAAACCCTAGAAAGGCAAAGGCATTTCACAAAGGAAGAGGAGAGGAGTGGCAGAGTCTCAATTACGGAATGATCGGAGGAGAGGTGGGAAGGAAAGTGGGGGTTCTCGTTCCTGTCGTTGGTTGCTGGTGGGGGAGTTGAGAGAGAGAGAGAGAGAGA
>BMK_Unigene_071864
GGGCTTGGGCTTGGGCTTGGGCTAAACTTCAACAAAAAAAAGGGCCTCTAGAAGCATGAGTCCAACCAATTCACTTAGGGCCTTAACATAATGCCCTTCTTTCTTTTCTTTCTCTCTTTTTTACTTGAATGGTTTCAAACTTCAATTTCCTTTGTAAAAAGAACAGGAAGAATATGAAATACTAGTTGACATGATGCAGGAAACATACATTCTCCTCTGTGATCTTTGACG
>BMK_Unigene_071865
GGACTGAAAGACCCACGTGAGTAATCGCATTGAACGCCGCACCTTGGGAAGTGCCACATGGGAGGAAGTTAAAAGATTTCAAGAGATTTCAGAGGGACCCAAGGGAAATAAAAGGGAGTTTAAACGAATTATTAAGATGGCCCAAGAGAGGGCCCATAACTTAACAAAAATATATTGAGATGCGTGCAAACATCCCCTATGCACGACATTCCATGTGCAAGTCTCCCCTCTTTCGACTTATTTTCTTTTCTTTTTCTTATTTTATGTATTATTATATTATGATATCATTAGTGTTAGGGTTTTATGATATAAGAAATACCTTGTATTGACTTCTTTTCTTAATGATGAATAATATTGAAAACAAAAGCTTTTGAGTTCTCCTCAAGAGTTCTCAAATTCTCTTAGAGCTCTTTACTACCACCAGTGATTGGAGTTTAGCGCGAGGCCAATGACAAGTATTCCTCTCTATCTTCTTTTTTTTTCTCCCTTTGCTTTTCCTCATTCAAATCCCTGGATCTACACCATCTCCACCAACAACCAGCCATCAAATCCTTAGATCCAAGCTACCAGCCACTAGATCCCATCAGCAGACCATCAAAACGAGCAGATTCAGCCATTTGGCCCGTCTATCAAAGTCCAAACCCAAGCTGTCATCCATCAACCCTCTTCATATCCACTTCCACTTCAGCCACACTCTTCACCAGCCCAAATCAGCAATTGCCAAATCCTCAACAGGCCCATTCAGCCCAGCCAACCCTTCCATTCCACCCAAACCATAGGCCAATTCATATAAACTCACTACCTTATCAACTTGTCATCCCTTTTTATCAAAAACTCTAAATTACCATAATTTCCTTAAATCTAAAATTCCTTTTGAGCATCGTTATTGCTGTGGGAAAGTATT
>BMK_Unigene_071866
AACACTTTCAGACAGTCAGAAGGTAGGTGTCATATACCCTACTTTGTCATGTATTTCTGCAAGATAGTTTGCATCTGGATGCCCCACTTACTGTTATGAACATTTCCTTTTTGAAGTATTTACATTTTGAATGTAACAAGTTCAAGGACCTAGAGTTCTCTTTTAATTCTATTTTTCGATTAGAAAAAAAAGGTTAAAGGACCTAGAGAAGTGGGATGAATAAAGGCCTTGAATGAAGGAGTGCGAAAACGCATGATATTTTGTGGGGTTACAAAGAACATGGCATTAAATAAGTTTGAATGGAAGAGTAGAACTTAGAAGGCCAATATCTAGATAGATGGGATAAGGCTTTGATGAAGATGATGATGGTGATAACGATGATACAGGCCTTTTCTTTTAT
>BMK_Unigene_071867
AATTTTTTTTTTTTTTTTTGCTCATATGCAGATAATATTATTATCACAAGGATTTCTAAGGATAAATAGAGAACTAAAGACGCATTTTAGAGGAGTCTACAATATTGAAGAAATGGGGTTTTTGAAATAGCTAATGGACACTGAAATTGCCAGATTCAAGCAAGAATAGCTATCACATGGTAGAATTATGCTTTAGATTTGTAGGAGACAGGAATGCCTGGATGCAAACTTGCAAACACACCGTGGGAAGCAAATCTCCATCTCCATAAGAAGAATGGTGAACATGCGTATAAGACATAGGCATGTTTCAAAGGCCCGTTGGGAGATTAATACATCTAAGTATCTCCAAGACTAACATTGCCTATGTCATAGGACTTGTGAGTCAGCTAATGCAATCTCCTCATACAGTGTTTTTAGTTGCAGTTTAGAGCATTCTCAGATATTTGAAGGCATAACAAGGAAATGGACTCCCTCACTCTAAACATAGGTACTTGGATGTTTAAGTCTTTCATATGCAAATTCGGTTGGGTGACAGACAGACAGAAGGTCCACTTCGAACTACTCTACCTTCATGAGAGGAAACTGACTTTAAACAGAAAAACAAAAACCCCCCGCAACTGACGCAGCGCGGGAAAGGGAAGAATAGTTAATGGGCTAATCTCCAAGCCAATCGCGTAGGAATAGGAATCCATGGGATCCAAAACTGTCTTGGTCTCACACCA
>BMK_Unigene_071868
GGGCAAGTGTTTGAAGGAAAGTAAGTGCTTGTTTTCAGTAGATTGAATGTTTCTTTGTCTTTTTAGTTTTTTACTTTCTCTGAGAATTCCTAAGTAACTGTTTACTTGAATAAATGAAAACCTTAATTGGGTATTGTACATTACATTAAGTAACTGGATCCTATTTATGAAAACAGGCGCAGAACATGGTGCCTGTCCAGCGGAGTGTCACCAAATTTTATTTTTGATAGTTGGTTCACCTTCCTTATTGATGCAGATACAACTCAGGCCACATGTGTAGGGCCCA
>BMK_Unigene_071869
TTTTTTTTTTTTTTTATTATTTTCCTTTCTTCGATAAAACCCTAACATATCCTTGTCAATGCATTTATGCAGACCTAATAACCTCATCATCTTCATCAAATTACATGATGAGCTTTACTTGTGGACGAGTCCTTTCTTATGCATTTTCAAATTTTCCAATAAAAAAAATTTGTGGAAGAGTCATGATATATCTAATATAGTGGGCTACCAACAAGAACATATTCAAAATGAACGGATTGCTTGGGTATTGGGGGCACTCGCTCCTGCGGACCTTGAAATAAGCTGTCGCGCAGTAATATAGAAATAATATAATGATCGTCGTCCGCATCCCTTAAATGAAAATAATGGGTCTGCCAGTGACTATAGTGATGGACTATTAAGACCGATGGTGACCTTCCAAGACGATGGTTGTCCAAAACAATAAGAGATATCAAGAGTTTGTAATTTTGTTTTAACGATAACAATTGCACAATCCATTTCATCAAAGAAGTAAATAAGAGAAACTAAGTTGGTTAGAAATACTAGTTTAGATTTTAACTTTTGAATAAACTTATATTTGAATTTTATATTATTTATTTATTCTCTTTCTCGAGTATAAATGAGTCTTTTGTCTCATAGTAAAGTAAGTGAACTTTCAAGGAAAAATGTAGCCTCCATGAGTCTCAATATTACTCAACCATCAACGTATACATGGAAGTGAAAGCAAAGCTCATAGTGTTCTACAAGAGATACTATTATTATAGTGCCACTACTGATGCACTTGGCAAAGAGAATAGTCGTGCAGCTAAAATTCCAAAACAGAAACATCTGAGCAGTCTGCAGAGAAGCTTAGTCTTCAAGAAAGAGGTCAGACCAGAAGGGTTGAAGATCTCCATCATAGCTAGAACTGATAAAAGCATCACCTATATTTCTTACTGGATTCTCTTCTAGAAGGGGAAGGTTGATAAGGAGCCAATGGGGACTTTGTTGTGTAATCTTCTTCATTGAGCATTGTAAAGTTGGAATCATCATTGAACTCATTGGTTGGAAACTGCATGTCTTGAGCTGGATTGAGAAGAATTTGATCATTTATTGGTTGACAAGTAGCCACACCATTAGAAAACTTGGTGGCATTTTTTGACTGGGAAGGGTTCACCACCAAGTTCTTTTTAGTAGTGTCGCTGTTTAAATTGCCACTGGAACTGCTGGCCATAGCAGCTGCGGATTGAAGAATGGATTCAATGTAATGATACTTAGCTAAGACAGCAGCTTCTTGTAATCTTAGTGCATGCTCTTTCAATGGAAGAACACCCATTGATTCTGTGACATTGACCAGTGCAATGAGTTGGTGGTGACTGGAAAATAGATCGGATTGTAAGCGATGCGTCATCGGATCCAAACCCATATGTCTCAACTTCTTCTTCACATGGGTATTCCAGAAGTTCTTGATTGCATTATCTGTTCGGCCGGGGAGATGCGTTGCAATGGCCGACCACCTTATCAAAGATAAATAATACATGTAAGTTTATAAATGAGTAAACCTAGATACTGTTTATGTTATGAGAAGCTATTCAGTTGTGAGTTTTAGCTAAATTACTTGTTTCCAAGTATGGAATGCAGGTGGAGAATTGTCTCTTCTTGTTCTTGAGACAATTTTTCCTTTTTGACATCGGGTCTCAAGTAATTAGTCCTT
>BMK_Unigene_071870
GAAAGCGCGCAATTGAGTTTCCCTGCACAACATCCACGATTGAATGAAGAAAGCATTGGTGGATTACATTGGAATGTTGAGCAATGCACATGATCTTCAAAGATGGGTGACCATAAAAAAATGCTTCGTCCTACTAATGTGAACAGAAATCCATGTTTAGGCAACAATATAAAAGGAAACATAAAATGTAGTAACTCTGGCAATGAGCCATGTAGGAATGGTTATAAAAAGGTACAGAAAACCCATCATTCAGGTGAATTCACTCGAAAAACCAAAATTCAGATAAAATTTGAGAATAATTGAAAAGTTGTCTTTAACAAGATTAATCCTAACAGCAGAGGTAAACAAAATCTGAGATTAAACTTCAGATTTCGACTGAATTTATAGTTTAAATCAAAACCTGGTCTACCCCTAGATGGTACAGATAAGAGTAATCTGAAATATTAACGCAGGGGCCAGGTTTCCCAGTTTGCAAGAAGATCAGAACCAAAAATCCGGGCAGTACACAGTAAAGGGTTTTGACAAGAAAGCACAAAACTGGGTTGCTTCAGCGTGAAGATTCGACTATAATTGAATATTATGCCTCAGTTTTTCTTAATCCTACTAATACAGCAAAGAATATGTCTCAGTTTTTTCAAAACCCAATAAATATGTCCCCGGCCGTTGATTATCATTAGGGACAGTGTAGAGTGAGTGTGTTTCGAGTATCTTAAAATG
>BMK_Unigene_071871
ACCAGACATTTGCCGACTCTTCTCACTCATCAATCTGAAAGTTTATGAATTATTTGATTCTTCTTCGGTCCAAGGAGAGGCCCTAATACTACTACCTATCTGTACACAAAAGCATTTACAGCATCCCTACCCTGAGGCAACTCATAAGATGATTTTTATTTCTCGTGAAAATACAATGCATGCATTGACTATTTTTAGCAAACTTTTCATTGTTTTCCTAGTGAATTGATGTATGGTAGACTTGACAAAATTGTTCAAATCATTGTGATAACAGGTGGCAAGACTCCAAGAGCAGTTACAAAAGGAGAGAGAACTGAGAGTGACTTTAGAGTCTGCACTGACCATGCCCCTGGGAAACTTATTTATTGAGAGTTTCACAGAACCTACTAGAATGGATGCTA
>BMK_Unigene_071872
TTCATTGCACATTGGAATCTGAACAAGAACCATGGGATAAACATAGCCAGACTCCTCCACATCACCTGATTTGAAGGGATCCCCTACAATCCTAAGTTTGATCTTCTTATACTTGATCCAAAAGCACCCGATGCATAAGATAAGGCGATCGACTGACTGAATAAGGAATAGGGCTACACAGAAGTTTGACAGAGCTTGAATTAGAGGGGCAATGTAATCAACCCGGAATGCCAACCACACCAAATAAATTGTATGCATCCACCCTTCAATCTCCGATGTCCGAGGGATATGCAAATCAGGTTTCTGGAAATGCCATCCATTCAAGTGGGCTACCAACTCAAACACAAGAATTGCCATAGAAACCACCAGAAAACCCCTTAGGAACCTGAATAGTAACCTCCCTTTACTTGACTTCTCCGACTCCACAGACACTCCCTGTTGAAAAATCAACCGCTTCTTCACAGCCCCAAGCAGTGCCCACAAGATGCCTGCAACCCATGAGAGGCAACCGACGGCTCGATGGGCCCTGAGAAGCAAAACCCATGTGAATTGCTTCGCATTCTTCCCTCGATCCTTATCAACTGGCTGGAATGCAGCATCCGGGCCATCAATTTCAACAACTGAGTAATTGGGGTTCTCCATTGTCACAACAACTGGAGTCCCCTTCCTCGTCTCCTTCGCCCACCAATTGGAAAAATCAAAGCTTGGCGTCATCCCACCCCACCCACCGAACAGATTCACAGGAAAAAAAAAAAACACAACAACTTAAGATCCCAACAAACTAAACCTAACTCTCTCCCAGTTGCCTGAAAACAATCATACCCCAGATCCAAAAATCAAGAACTCCGAGCAACCCATTTCAGCTCCCAACATGAAAAACCAAAACTTCCACTCAATAAGCCAAAAAGACTACTTCCAAATCTGCATTCCAGACCCAATGCAGCAAACAAAACCAAAGAAACTGGATTTCATCTACTCCTCCACAATTCAGCAAGCTACTACAGAAAAAAAAAAATAGCATTATAGGGAAAGGTATCTGCAGTTGTAAAGCTCATAACCATGTTGGCATTATTCAATATACATCAAAACAAACAAGTAGCACTTTTTTTTAACTTTACAAAAGAAGATGTTACCATGGGATTGATTGAAAAGAGGTAAAACCCCACATTACCACCCTAAACTACTTAAGAGCCCTTAGCCCCTTACCCCCACAAGAACAAGACATTCCATCACTTTGGAGGAAAATCCAGTTTTGCTTTTGATGTTTGGATTAAAACCCAGATTGGGTTTGACACTGGATTAAAAGTAGAAGTGACAGGAACATCAACAGGAATGCCAAAACAGGAGCAAAAGAAAAGGAGATGTACAAAAAATGGAAATGTATATGAAAAGTAAGAAGACGAAATGGCAAGTGAGGATAGTTACAGGTAATGCAGATCCCGACACGCCTTGATCTCTTCCACATGCGGTCTCACATGGCCAAGGGTCCAAGGCCTTCTTACCATTTCTCCCCAGGAAAGCAGAGATATATTGCAATTATCAGATGGTACACCATTTCTCACTGTAAAAAGATATATGTTTTGGATGTAAGTACCTATTGACTTTGATCCAAATTTTATTTAGTTGGAG
>BMK_Unigene_071873
AGTAAGCAAGGGAAACAGATTCCCTGAGGGCGACACATATCATCCGTCCCCTTATGTGTCTTCATCCGCCCCCTTATGGTTCATCCGTCCCCTTATGTGTCGCCCTTTTATTGGTCCAATAAGGGGAATCCGGTTCGGTAAGCAAAGCTTTCCCTCTTACAAAATCATCTTACAGAATCAACGACCTCAAAACGTAAAAATAAAGACACTTCCAGAAACAACAG
>BMK_Unigene_071874
TTTCAATTCACAAGTATGGTATCTACATTCATCCATCCACAATATATTTGAACCACAATTAAGAGCATAAACGGTCCTCAAGATAATATTAAAGTTCAAGTTTGAAGTTCAAGAAAGAGTAACGAGTAGAAGAAGCATAAAAGTATAAAGTTTTACAAACCATAACAAGAAGTCTAAAAAACATCTAAAAACGTGGTCATCCAAGCCATAGGTCGACGATAAACACTCAGCGTGTACAGATGTTTAAAAAACATCATCTAGGATCCACTCAGCTAGCTAGCAGTTGAGTTTCCTTTTCCTCCTCAATCTCCTGGGCAACGACGTCGGGTTCCTCACCTCAAATAGAGCTTTTCAACCCTCTTTACTAACTTAGCTCAATAAAAGAGAAAACCCCAATTTCCAGCCCTATTGCAGTCAAAAGAAAGTAGTAGGGATGAGTTTGTGTCAATCCAATCTTAAGGGAAGGTAGAGAGGATGATAAAGAACCAAGATCTTCTCCCCAATGCACATGCAGAATTCCTTCTTGATCATTTGAAGAGAGAAAGAGTAAGAATGCAGGGAAGAATGGGAAAAAATGGAAATTCATATAAATGAAAGGATCGATTGAAATAGG
>BMK_Unigene_071875
ATAACCTATCAGGTGAGATTCCATCCCAAGGACATTTTCTCACATATACAAATAGTAGCTACGAGGGGAATCAAGGTCTCTGTGGCACACCGTTGACAGTAAATTGCTCATCAAATAATCCCAAGCACCCCAATGAAAATGGGAAAGTAGAAGAAGAAGGGATCCTCGACAGTGATTTGTTTTTCTACTCATGTGTGGCCATCTCATACTGTTTGGGTTTTTGGGGCTCCATTGGCCTTCTCTTTTTCAGTAGTTGGAGGAAAAAATTCTACATGACCATGGATGCGTTTCAAGATTGGTGTTTTTGGAAACTTTGGAGAATGGTGAGATACATTAGGAATCGATGTTGTAATCAGTAATTTAAGAATTTGCATGAAAGA
>BMK_Unigene_071876
ACAGATAGAGAGAGAGAGAGAGAGGGTTTTGGCGAGGAGAGGGGGAGATGTTTTTCGTGGGCTGCTCGCTGGCAGCCTGGCACCGACGAAAGTTGCGTGAAAAGAGTGTGTGGACTGTGGAGGGAGATGAGCAGTCCACTTTACCTTCTAGTTACGGCTCCTCGCCTTTTTCTCGTTTTAGCTTAGCTTAGTTGCGAAGCGG
>BMK_Unigene_071877
CCTCAATGTTCTTCTTGAATTCATCTTGCTTCTCCCCTTCCAGCTTGGGCGTCAAATTCTTGATGAGTTTCTTGATGTATACAACAAACTGCTTCTTGTCGAAGGGAGGTTGTTCCTGGAGCCTGAATGTGTCGACGATGTCAACAACCTTGACAGCTTGGTCATCAACACCCTCATCCTCATCACCACCCTCGGCGGAAGGATTTGCACCAATGTCTACATTAACAGCTCCTTGAACAACCCACTTTCCCTCA
>BMK_Unigene_071878
ACCATTTATCCTTCTCCACAGGTAGATTACATCAGCTGCAGTCTTTTATCGTTGGTTAATGTTAAACTGTAAAGACATTTATTTTCAAAATGTGCATATAAAACAGGGCAGAGTTTAGAAAATATAGAATCTTCCTTCATGCTGCTTTTTGGTAATCAGTGGCTTTTTAGATGGTCAATAAGTAATTAGGTTAAAATTGTTCATTGACCATGTCCTTTTTATTCCATATATTAAGTTCCAGTTTTCTTTTCTTCCATGTACTGTGTTTACTCATTGTTTATGTCTGGGAGAGTCTGCAGTTTGTTTGCTAAATCTCGTTATTTATAATATTTGCCCATACATTTGTTTTATGTTGTAAAATCTAATTTATATCTATGCAATCATGCTTAATTGCAGGTTTCTACAGCAGTTGTGGAG
>BMK_Unigene_071879
GCTGCAAGAAACAAGCTGATAAAGGTATCTCTTTTCATTTGTGTTCTATTCAGTAGAAACAATAGTTTCAACTCTCACAAGCATACTTAATGACAAAAACAACAACAATAACAACAACGAATGAGCTTTTCTACAATTCACTTTTCAACTATAGTGGAAGATGGATTAGCAAGAGCCAACCAAAATGTGGGAACTTTTTAGCTTTTTACACCAATAACATTTGGGACCCTAAATCGATCAGTAATCTCACACAAGGGATGGGTTTTTAGCCACACCTCATCCATGAAGAGATCTTCCCATTCCACCCAGCACCTTCTTTATTAGTTATGGTTCCAATTGGGCCTCACAAAGAGTACCAGTGCTCTACTAGTTAGCCCTCCAATTTTGGTAGCATATTCCTGCATGATCTATCATTTGATATTATGATGATTTTTTTTTTGTTGTCTAAAATCTGTTGGAGACTTGGAGCTCAATCTTACACCTAGTTTCATCATCCATGTTGGAGCAAATAGTACTGTCCTAGAATTCCTGTCTTTCTCCTCTTCGAGTTGAGTTAAAATCATAGTACTTTATGCTGTCCTATCACACCTTCCTCTTCTTTATCAGATTCCTCTAGCTCTCCTCTCGAATCTTTAAGAACCAGTTTGCTCTTTTCAGCTATTTCTGTTCTAGCAAATAGATGATAAATCCTTCTACTTCGACGTTTGATATTCATATCCCTTTGTTTCCACCATTGACCCGATGACATGCTTGATGCTACTAGCCTACTACTCATTGTTATGCCAATATAAATTTCATCAGTTGATTTTACTTGAGAAGAATATGAATTACTTGAACAAAAGTAGTAACATTGGCAAGATCAGGAAAAATATTCAAATTTAATAACTCCAGTACTTTTGTTTTGGACATAAAGTAACCAGATGTGCAGACCATCTGGTTGAAGGATAAATATATTAGCAATGACTTTCAATTCGTTCAGCTCTTGTTGGAAACTTGCTATAGACATTTTTACTTAAAACTTATATCTATGTTGTTATTTCTAGTGGAACTTGCATTTCTCTCATTTGGAAGTTTTTATTAGGGAGTCACAGGAAATTAACATAGTGCTTATTGCAGCACAATCTTCGACTAGTTCTG
>BMK_Unigene_071880
TGCAGCTTACCTTTCAGAACAAGTATGGTTTGTTCTCACAGGGAAGAGCATTATGTTGTCATAACTACTAAAATATTTATTTCAATGCTCTTAAAGACTGGTTAAGTATTTATGCCCAGGAGGAATGATTTCGATGTCATTAAAGCATGGTTCCCCATGGGAGTTCTGGCTTATGAGTTCCTTTAATGTCATTGAATCACTTTGAACTTGTGGGTACCATGGAAATAGGTTTTAAGGTTAGCTACGTGTGGTGTGATGTTTTGCCCTTGGTGTGGAATCTTTCGAGCGGTATTGCATTTTTTTACGCCCAGTACAATTTGTTGAGTATGTGCTAGGGAAACAGTTGCTCTCTGTATCCATTTGCATTCCTTTATCTCTGTTTTTGGCTGTCTATTTCCTTCGCTCCAGCATCTTGTGCTATTGCTGCCTTTTTTCTTTCTGTGCTGTGTTTGTCAACATGATTTTTTTTTTAAAATCTGTTTCTCTTTGACTTTTAAAGGCCAATGAGTTGTAGATGAAATCTCCCTTCATTTCTAGGAATGCATTCATGATCGACAGATGGAAGAAGCTGGGTTTCATCCTGAAAATCAAGATGGAGAAAGCCAGCCTAATGGCAGAGTATATTGGGTTTTTTTTTT
>BMK_Unigene_071881
CTGATATCTACTTGAATTTTCATACCTATTCTGAATTCTCCCATTTTCGGTACCCTCAGACTTGCAAAGGGAATGTTTCAAAGTTCAAACATTGCAAGGAACTCACTAATTTTTTTCCTTCGCTTTTTTTTTTTTGTTCTTTCAATCTAGAGCTATGAACACTAGCTCCATTAAAACATATGAAAAATTTGTCCAAAAAATAAAAAAGACTGTTTGTGGGACAAAAAGA
>BMK_Unigene_071882
ATTCATGTAGCCGACCCCAACATGATTGAGATAAGCCTTTGATGGTGATGATGTTGTGAGCGCCTTTGATGGTGATGATGCGTGAGCATCTAGAATTCCTAGTTGTTTTAGCAGTGTTGCTAATTGTAAAGTTTAAGCTGAGAGCATAAAAGGTTAAGTTGCTAATTGATTTGTAGATAATTTAGGCAATTGTTTGCTGGGTTAAGTGGCCAAAAGAAAGAATAGTGTGTTGATGGTTGTTGAACGTAAAGGATGCTATTGCCTTAGCACAGTAAACTTCTTTTTAAAACTTCTTCGATCGGGCAGGCTGAAAAATATATCAAAGATCCACTGTGATTACTAGTATAGAGGGTTACTTTGCAAATTATCTTACAAAGGTTGTCATAGGAGCAATTATAACTTATAAGATGCTTGCTCCAAGTTGGCATAGCAGATAATCTATGTACCAGCTTGAAGGGGAGTGTTGAGAAACGACTAAATGACCAATTTGTAATTTTTGTAGACTAATTTATAATTATGGAAAATTTTGGTGGAAGATGTTTCCTATAATTTTTTACAATAGTGAAAAATATAAAGTGTTACGGTTGGTAATAATTAGGGTTGGATGACCAGTCCTCATGGTGCTCTCTAAATTCTTTCGCCTTCTTTAAAACCCTAACTTTCTTCTCTAACTTCTTTAACTTTTAAGCTTTTCACTTAATTTCTTGAGGATTAACTTTCAACTCCTCAAAGGTCCCAAAGTTGATGATACACCATAATTTACCAAGTTATCAAATCCAACATTTTAATATAAGGGAGTGTCATCAATTTATGTGCAATAATTACCTTTTCAAAGAATGTAACAAAAAG
>BMK_Unigene_071883
GGGTCCACCAATTAAACAGTGTCTAACAAAAATTAGCATAAATAAATGATACAGTGACAGGTGAAGTTATATGGGGAAGCATAAAGTTATATTTGTTTTCAACTGTCTTTGCATGTCACACATCAATGATCAGAATCACAGTGGTGATGATTTTTTGGGATCAAGGCCTGCAGGGGCCAACAGAGATTATCAACCACACAACCACCTCGTATTTGGTTTCCATAAAGCAAGAAATCACCAAAGGAACATGATTTGTAACTCTTGCAAAATGACTTCCTATTAGATAGCCTTTTAAAACAGAGCAATAACAGACCACCTAGGTCAGTAGTGCCAAGTATTCAAGTCTGATATCAAAGACAGAATAATCTTTGTGACATCTATATCCGTATTTGATCACTGCCTACTAAACTTGACAAATCATGGGCGAGGTGATCACTTTAACCCATGCAAAGTCTTCTTCAGTTGACAAATCTTTACTACGAAGCCAGGTGGACCGATTTGATACTACAACCAAGAAAAGTTTGCTGCTAAATTCAGCATCACTTTAACAGAGCTTAATGATGCAGGCCAGCCCATGATCAGCCCACGAGCCCAATGGGTCCAGCCAATTTA
>BMK_Unigene_071884
TGAAGCTTGAGTCTTTGTACGATCACCAGCTCGATCCAATTCGATAATCCTTTTCATCACTCGCTTACAATCTCGCAATTGACTGACAGTCGATACGTACTCGACCCTTGTTTCTTTCTATTTTTCGATCTCTATCATCCACGACCACTACCAACAACCTCTCACACCTCACTTTCGGTATCAGCCAAGACTCTTGATCGAAGCAGCAATCATGGGTGTCACCAAGCAAGTCCTCTCGTCTGGAAATGGCACAGATAAGCCACAGCGTGGAGATACCATTGCTATGGAATACACTGGCAATTTGTATGATGAGAATGCGCCAAACCACAAGGGAAAGCAATTCGACTCTTCCGTAGGTCGTGGTGACTTCAAGACCAAGATTGGTGTTGGCCAAGTCATCAAAGGATGGG
>BMK_Unigene_071885
ACGAAGCACCATGATATGGTTAAAGTGCTTCCTAAAGTGCAAGAAATAGTTATCTGGTATGAGTATTGTATAATAAATGATACGTTTTGGTCCTGAATACAACCTTGTTCTACCTCTTTTATTATTTTTCACTCTGTTAGATCTTATTGGGTTTAGCTTGCTTCACATGGAAAATTACAAGGCTTATGAATGTTAATATTC
>BMK_Unigene_071886
AACCAAAAAGTCTACAGTAGCAACAACGCCGGTGACAGGTGCAAACCAAGTCTTCCTAGGGTTCCTTCCTGCCCCTCACCAAACCGCCGAGGAATCAGTGCCCCAGAGCAGCTTGTAAGTTTCATCTTCTATCCATCAATACCCCATTTGAATACTTTTTCCATAAGATGTTGCATTTGATTTCTAGTAGAAGAACTCTCAAATGTATGATTGCAGAAAACAGAGAAAAATCTTATGCTCGTTTTCTTCTACAAAATCTATCATCATCTTTCAAATCCATATCTTCTATTTCAAACCCCACAATCACAAAACCACACTCATTCACGCGAT
>BMK_Unigene_071887
CACACACACACACACAAACACACCCACACACACACACACAAAAATCCAGGAACTTTAAGAGACAAGGAACTCAAAAGTTTTGGCTCATACTTCTTGATCCGCATCAATGATGTCAGTTGATCTGCGTCATTCTTCAGGTATCTTGGACACACATGAAGAATGACGCAGATCAACTGACATCATTGATGCGGATCAAGAAGTATGAGCCAAAACTTTTGAGTTCCTTGTCTCTTAAAGTTCCTGGATTTTTGTGTGTGTGTGTGTGGGTGTGTTTGTGTGTGTGTGTGTG
>BMK_Unigene_071888
GCAGTTGCTACCTGATTCCCCAGTGGTAAGGAGAGGCAGTTCTCACCTAACTTCCGGAGTTCGAACCTTTGTACGCCACCTCTTCCCACTTGAGGACTTTCTTTGGGCTCCTTTTGCACTCGAATGGGCCGTCTTCTTGTGTATGTGCAGGCTCTCTTTTGGGTCCCAGCCCCCTTGACTCGGGTATAAAAAAAATACTAACATAAGGATAAAACAACAATAGGTTAATTACGGAAAAGATCCCAATTCTTAGAAAGGAAATACACATGCAATCTCAAATTCAAATTAACCCTATCTATAATATTCTCTAATGTCTAACAAAACTAACCCTACAATATCTAATACCTAACAATCATCACTCTTAGAAATCCAAGTCTTCTCCAGTTTCCCCTTCTTCTGGCACTAGTGTTGATTCCTCTGTGCCCTTCTGATACTGGTCCAAAAAGGATTGGGCCTGGCCCTGCACGTTCTCTATCTTGCCCTGCCAATCATAATTATTCCCAGGCCTACCACCGCCGGCACCAATTATTGGTCTCCCACCCTGTGCGCTTCGGCCTCTTGACGCCAACTTCAAAAGGTCGTCTCTTACCCTTAGCATTTTTGGCCTTCCTTCCACCTTTTGCAGGCAGCCTTTTGCGATCTCTGCAACCCCAAGCAGCTGCTCTTTCCTCTCTTCAGCCCAAATGCTACTGTCCAGCACCTCTTCAAGTCGCCCTTCGTCCACAGCAGATAAAAACACCATTGCTAGGGCCGTCCTTCTTTGGTTAAACGCCTTAGAACTGGGGT
>BMK_Unigene_071889
AGCGAAGAGCAATTTAGCAATTGACGACGACCTAATTTCAATATCCTAACCAATGAAGGTAGGTATTGCAGGAATAACCGTTTCAATTTAGGGAGGACACAATCAGATTCAACGCCAATTTCCTCATCAGAAATTACCTCTTCAAGTGCAGAACAAGATATAACGGTCAGACATTCTAAGTTGGAGAGTTGCTGAATGATTTCGCGGGAGAAACTATTCTTCAACTTTCCACACTCAAACAATATCAGAGTCGTCAAACAATAGAGGCTCCCAGGTGGAAAAGACCCCGCCCAAATGCTTCTCAAATTTGGCA
>BMK_Unigene_071890
GATTTGGTAGCACATTCTTGACCTTCAAGTAAATTTATCGATTAGAGCAAATAACAATAATAACATAGTGCACCCTGTACTTTATGTCAATATCACAGCTCATTCTAGGACCATTTGATCAACTTCCGAATCTTAAAAGTGAAGGCACAAATTACAAGCTGAGAAGAAAACAGATCAATCTGAAAGTGGTTGAACAAATATGTAGAACCTAATGCAACACAATATGCAGAAGGAAGATCTGGAGTGATAAAAAGCATCCCGCGTTAGCATACATAGTCCAATGAGGAACTTCATAGCTGGATTCCGATTTCGTAAGGGAGACGAAGGCCGCTTCAGTGGCCAGACACGGTTTTACCCTTCTATATTAGCCATTATCTTTTAGCTATGGAACATCTAAGAAGAGAGTTGATCCAGCTATAGAAAAGGTATCTCAACTATTCTCAAGGCAAGAATGGCTATGTGAAGGACAAGTATTACTGCCATTTACAATAATGCATTGCATTGAGAGACATTTACTTTCTTAGCCACAGACAACCACTTAAAGCAGTCATCAGCATGTGCTCAAAGCATGCTTTGAGAGAAAATTACTCCAAAGCAGAGGAACAAGGGGTGTGCGCAAGAGCGCATATGCACAGGCTTTAATCCAAGGCCGTGAGAGCCATTTCTAGTGGTGCCAACCTGAATCCACGCCAATGATGGGGTTAAGGGAATGATATGTACACGGATTATGTATGCCCCAAAAAATCAACAGAGTCGGATCATTAATGACATGGATGTTGAGGCCCCCAAAGACCAATGGAGAAGCATATGAAAAAAGACATTTCAGTAGAAAGGAAACAATTGAGAATCAAATCAGGTGAGTGCCAATTCATCATAGGTTGGTCCATGTGGGCCCCACAAACTAGTTCTAAGAAATTTATACGAAGACCCTTCTCATAATAAAATTTGTATGTGTGTATGATCTCCTGGGTAATATTGCCCTGAAAGTAGCATCCATTTGGAGGCAAACCAGAAAAAATTGTGTACCTCCTACTTAAAAAAAAACCCCAATCTGTTGGGATTAGTCTCAATCAACTTGTTGTCTCATAAATCCACTCCTATGTGTTTCCTTTTCTAATGGAACACTGCATCGGAGGCAAGAACAGTAAATTGAATGTAACATGGCACCT
>BMK_Unigene_071891
TAGCATTCGACGAGATGAATTAGATGCCAAAGAAGTCTAGTGTATTTTCTTAGGATATACTAGTTCTCATAAAGGATCCAAGAATTATTTGGATAGGGGGAACACAAATTTATTTCTATGGTTGTTACTTTCTTCAAAATCTTTCTTATTTTTCATTCGGGGCAAAGATCTTTCAGTCATTCGTATCATCCTGAGAAGTTTCTAAAGGTGATAAGCTTGTCCTTCCTTACATGAGCACGGTAGTACCATTCTCATGATATCTCCAAGTAGAGTTACCTATAAAACACGACTAAAGTTCTTCAACATGTAGTTGAAAGAAGTAAATGGAAAAAAAAGAGAAAAAACTCCACCATGTCATGAACCATAACCTGAGGAAGTCCTCGAGCCAGATGTGTCCCTTGATATGTCTACTGTTGAAGATCCTCTACCTGCCATTAAGTTTCCTGATGTTGTCCATTCTTCACATTGCTCCTCAAGGGAAAATGTTACTAAGCATCCTATTTATAATTTCATATCGCTCTTGAAGGGAAAATGTTACTAAGCATCCTATTTATAATTTCATATCGCTCTTG
>BMK_Unigene_071892
TATGTATTCTATACAAACAAACAGACCCTAAATGTCATTGTAACATCTAGTGTGGAATCTAAATAAACTCTTGGGTACTTTCTTTGACTTGAATGATCTCTGTTCTGCGGTACAGGCTACAAGTTCCAACTAATATGGTATAGAGACTGCTTTGGTAGGTGAGTGCAAAGGAAATTGACTGGACCATATGGCAAGCTTTCATTAACAAGAAAATACATGTTTTTCGAATTGGGCATCTGCAGATTTTTTGAGGGACTGGGTTAGTCTATTTCTGTAAACTTTTACAACAGAGAATTGTATGTCTTCTCCATTGTGACCAAATGGAGACACAGAACTAATTTGTTGAGTGCTGGCATTCTACTCAGAGAATGAAATGGGTATGAAATAGAAAATGGGAAAGATCTCAGCCCTGCGGGTTTCTAACAAAGAAAATGCAATGCATGCATATATATATATATATA
>BMK_Unigene_071893
GAGAGAGAGAGAGAGAGAGCCTTAAAGCATGCATCACCTCAGGGAAGAAACATGCCTAGATGAAATATAACAAGTGTAATGCACCCAATCAATTTAATGGATGTTAGAAGGCATAGCAGCTGGAAAATCCACCTAAACAGAGCATCTACAGAAAATTCCCACCGAGTCCATTACATTCTATGTTTCTCTTTACTACAGTGACTCAACTTAATCAGCAGGAACATTGCTTCAGCTAATATGTCAAGAAAAGGTACCCAAACTTGTAAGCTTAAGAAAGAGAAATTCTGGCTACCAAGAAAGGAAAAAAGGGAAAAAAAGAAAAAGAAA
>BMK_Unigene_071894
GGCTCAGGGCCAAAGGCTCCTGGGTTGGGCTAGGCGGGAGATACCTGGGTTATAAAAAAGAATATGCAGGCTGTGGTGTTTTGAGGCCTTCCCCATAATCAGCAGTGCAGTGCAGTGCTGTGCTATTTGCAATAGCATAAACAAGTTACTGATTATTTTGCAACCTTGTTCCAAATCCACATAAAGTTGTGTGGTAAATATAGCTGAAAGGCCAAATTATAATCAAAGATTACTAAATATGGTCTCAGTCAAGTTGTCAGAACTCTTCAGTTTAGCAACCC
>BMK_Unigene_071895
ATCACTTCATCTGTCATTCTTCAGGTCTGGGATTGATTAATTGCTGGAATTCTTATCTCTGTTTTCTTTTTCCTTTTCCTTTGGAAAGAGAAAAACATCTCTCATTTGAATAATAAATGATTATGTTGTACTAGGTTTATTTTTGTTTGAAGAGTTCAGTAAGCATGCACTGGAAGAGTAATGACTTCAGTCAGCATTCTCCAGTTGGCATATTTTTCTTAAATCTTCCTCTCTGATTTTCTGAGGAATTGAGATGTCCTTCTTGTGTTGTGTAATGGAAGAGCTGAATTAATGGAGTTTTTTTTCGGGTTATTGATTTTTCGTTTCTTCTCTTCACTGTATACCGAACTATTTTCCCCTCTTTCAGCACCTGACTGAAATAAGCAAAATGAAACATTCTTGGGCTGTACGCCTGTACCTTCAAAGTCAAATTGTTAAATTCATTTGTCTCTGTATCCAGTTTGTTGCTTTGTCGAAACCTATGTTATTAAGGCATGGGTAGGGGTATCTCATATCATACTGTTATCATCAGGATTGATTATGTTCTCTAGTATCTCTAATTCTTATACAGGCGCACCTAAATCTGGTGCTTCATTTTATGGACTGAGACTTGTTCAAAACAATTGAATTAAAAGTTTATGATTTTCCTAAAGAAATGTCTGATAATTGTTAAATTTTTAATATTTTTCTAAATTAAATAAACATAAATGTCCCTAAAAGCAAACTACATATTTCTCACATGCAACCCAGCTCATGGGGCCCGCTTAGAT
>BMK_Unigene_071896
ACCAAAAAAAAGAGGGGCGCAAAATGGGGCGTTTTTAAAGTGGGGCCTTTTTGAGAATTTCCCATATATATGTCAAATTGACCGATAATGGAAACTATTCAGTGGTCCCTCAATTCACTCATGGACACTGCTGTTATAGCCAAGTGCCGGGCTAGCAGATAAATAGAAAACCCCTCTTCCACCTTCTCAGTGCATGTGGCACATATATTGTCACTTCTGCATGACCACATCAACTACAATAAACTACCATAGACCAAAGGCAAAGATGAACTGACAAACAGGAATCTAGAGAACACGGAGTATGCA
>BMK_Unigene_071897
AAACCATGCACATCATAAAAGTCATCCATTGCTGTAATAAGGACTATGGCTTTGGTAATTGCTATTCTGCACTGGGAGTATTGAGGCTCGACAACCGCTCCAATTGCTAAGAGATAGGACTCCAACAGTCTGTCTCGGAAGAACCCCATCTTCTCGGGCAACCCCAACAGTTCCCACCACCTGAAAATATTTCAATGATTA
>BMK_Unigene_071898
AGATGAATCAGGCTTTAGAAGTCTTGCGGTGCCAAAATCAGAAACAAAAGGCTCAAATGCTGAATCCAGTAAGATGTTACTTGATATGGCTCGATGTATGATGGGCGACATGCAATCGTGGTGCATGTAGGACAATGCAAGGGCCACCCCCTTGATGACATTGACCCTTTTAAGCCAATCAAACTCTATGGCTTCTTCTTCATTGCTCAAGACTTTAGCTAAGCTTCCCCTCTCGACATACTCATAAACTAGAAACATGCATCGAGCATGTGAGCAAAACCCATGAAGGCTAACAATGTTGCGATGTCGATTTTCAAGTAATGCTCGTATCTCGTTCTCGAAACTTTTCTCATTGGCAAATTCTCCACTTTCCAATTGGCGCAATTTCTTCACTGCAACTGTTTGGCCTGTGTGCAACTCTGCTTTGTAACCAATTCCATATCCTCCAAACCCAATGCAATATTTGTCGTTGAAATTTTCTGTTGCTTCAATGATGTGTTCATATACCATCTTCCCATCGTAACTCCATATCGAAAATACATCTTGGCTGCATAATTTTTGTGCCTCTTCCTTCTTATTTCGCATTCTTCGACCAAAAATGGAATAGTTCCACTAAACTACAATTAGAACAAATGACACACCCAGAAGAGGAAGAACAAAAATGAACACAACGTTGTGGTGTTGGTCCACATCAAAACTTTTTGCAGAATGAGAACTGCATGGTTGCAGACCTTGTACTTGGCCACACAAGCCTTTATTGTGGATGAAAGCGTCCAATGTAGCTTCTTGAAATGCTTTGCTTCTGGGTAAAGGACCCTCCAAACCATTGAATGAGAAATCCACAGAGGATAAACTAAACAACCCTTCAAAGGAAGAGGGTATGAAACCTGAGAGGTTATTGTGGGAGAGGTTCAGAACTTCCAAATTTCGCAAATTCCCAAGCTGTGGTGATATTGTTCCTGTGAGGGAATTATGGCTAAGATCTAGTACATCCTGCAAGCCTTGTAGATTTCCGATTTGAAATGGGATGTTTCCATTCAAATGATTTTCGCTCAATTTCAAATACCGGAGTTTTGAGGAGTTGCCTAATTGTTCCGGAATAGGTCCAATCAAATAATTTCTTGATAACTCAAGAATCTCCAAATTAGATAGTTTCCCTATCTCTGGTGGTATCTCTCCAGAAAGTTGGTTATCATTTAAACTCAAATTGAACAATGAAGTCAAGGTCCCCAACTCCTTTGGAATCTCTCCAGCTAGTTTGTTCGCAGAGAAATCAAGGATGGAAAGGTTACTCAATTGCCCAAGCTCAGGTGGTATCCTACCAGTAATCCTGTTTTCGGAGATTCGTAGCATTGTCAAATTTTTACATTCCCCCAGATTTGGTGAGAGCTCACCGCCTAATCTATTGTAGCTTAGATCAATG
>BMK_Unigene_071899
AAACTCAAGTTTCTTAGTATCTGCATCACAAACAACTCCATTATCGTTGCTTTTTTCATTTTCATTTTATTTCTAGCACATTCAAAAGCCAAAGTAAACAAACAGGGGTTGTGATCCAGTGTTTTTCTTCATACCAAATCATCGACGCCTAAGACACTTTCACCATCACAAAACATAATAGAGGCAGCGATGAGATGAGGCCCACCATAATTTCAACATGCACTCATCCTCTCAGGCGGAATATCTCATCATCCAATATATCTGACAACGATGGTATGCGGGTCCAACATCCACAACATGATTAAAATTTGGAAATACGAGTGCCCCAATTAGAGTTTCTTTACCTAGTGTGTTGGGTGTTTTAGGTAAAACACTGGACCACTCCTCCAAAAAATACTTTTATTCATATATATATATATATATA
>BMK_Unigene_071900
AAACAATTAAGCAAAAGAAGATCCAGACTCAGATCAAGCAGGACGAGAACCCGCAAAATATTTTAGCATCAGTAGAAAGTAGAAAATCAAAGCACGTAAAAGTATGCAAAGGTACAGCATTCAATCACGAACAAAAAAGGAACAACATCCAACAATTGTTGAACATCCTACATATAATGAAGATGGTGCTTTTCTAGGTGTTACTGGCTCGTGTAGATCTGCTGACTGGAGTGAGCAGATATCATCCTGATGGAACTTCTGGCCATCAAATCTTTGATTGCCCTCCGTGCAAGTGAGCCATTAATCTGGAAATAACATTGTCTTCGCGGATGAGCTACACTGGGGTTGTCAGAAGAGGAGAATGTGGAGCGTCTGAAAGGAGATTCTCTGTTGTCT
>BMK_Unigene_071901
TTTTTTTTTTTTTTTTCAATTGCAGAAATGAAATTCACCTGCTTGTCTCAGTGAAGGGATTTTAGAAGTGGAAATACTGGGCTTGGGTCTTTTTAAAACGGAAACGATTTTCTTATATGGTTAGCTCATCATCAGTTGTTGTGGATGGCAGAATTCTTATAGTGGAGATTTGGATAATTGTAGTAGTTTATTTTCTTTGTGAATAATGGGACCCTATGATGGGCGGAGCATTCACACATTCACCATGGATGCCCAACCTTTGGAGTTGTCACAATTGGCAACTCAGGGACTCTTAACACAAGGGCTTGCTAAATGCATTTACAGTAATGAGCGGGAAACAGAGAATTTTCATCAAATAACATAAATGAGAGATTACAAGGGTAAATAGAGGATGGAATGACAATCCTGCTTATTAGGGATTCTAGATAGG
>BMK_Unigene_071902
TTGCCTCAAATACATCCCTCATCGTCATCGGCCTCACAAGTCAATGCCTAGAGGATTATCTTCCTCGGATTCCTGGCATCAGAGAAACTGGGCTCCTAGTGGTATATAACCCACCTCTCAAGTCTCAAATCACGACAGATGTGGCAGTGGAACTACTTCAATGGTCCTGCAAACTACTGAAGTGGTCGCTTTACTAATGCAGCACTGAGCAGACCTAATCGTCAGGATTTGCATGGTAGAAGTAGAAGCATCTTAACAGTCCCAGAATGTGCACTTCATAGATACAACTAACAGTCAGAAAATTGTTCTCTTCTCATAAGACCTAATAAAACAGAGTCTATTTTCTTTGTCAACCAGTCTCAGGAACTCCCAGGTGAACTCCTCAGAAATGTGTGTAACTGTCTGACACAAATACAA
>BMK_Unigene_071903
GCCCATTTCTATTATCTAAATCATTTCCATCTGTCCATTCGCACCATTATAGCAAAACCATTACAGGATACACCCATAAAAAAAAAAAAAACATCCATACAAACACGTAACAGCCATACAAACAGTGAGCAGAGGACTGCAGACCCGAGGAAGAAGAAAAGAGGGTTTTTTTGTGGGATCACTGCCGGTGCGAGAGCATAACTGCCCGGCGTTGTGAGGCAGTTTCACTGCATGTGACGTTTCTGACGCTCTGCCGGAGCGAGAGCAGCAGTTCCTGCCGGAGAAGATCGCTGCTCCGTCCTGCTGTAGACCCTCTTCTCCGTTTTCACTCATTTGACGCACTGCGGGAACGAGAGCAGCGGTAAGTGCCTGAGAAGATCGTTATTGCGTCCTGGAGCCAGACCCTCTTCTCTGTTTTCACGCCTTTGACGCACTGCCGGACCAAGGCGATCTACTGGAGCGAGAGGAGCAGTGCCAGCCGAAGAAGCTCGCTGCGACGGCCTGCAGCTAGACCCTCTTCTCCGTTTTCACGCCTTCGAGCACTGCTAGACCGAGAGCATTGGTGCCTGCCGGAGTTGATCGTCGCTCCGTCCTGCATCCAGATCAAAGAAAAAAATAAGAGAAGCTTTTGGGAGACTTGAATGAAAATGAAGTTTGGAAATGAATTTTGAAGGAGAGTTTTGA
>BMK_Unigene_071904
TCAAGCTTAGGATAAGGTAAGCAAAAGCAGTGTTTTAAAAGGCGCGCGCCTAGGCGCCAGGCGCAATGAGGCTCAGCAGTAGCGCCTCAACCATTGGCAGTCAAGGCGAGTTGAAACAGGCGAACAATAAGCCCTTAAGGCACGCGCCTCATGTCCAGGCTCAAGTCGCACGACTCGTGAACCTGACTGTTTGGACTCAGGCTTCAAATTAAAAAAGAACGAAATGGAAGGGGCTAAATGAAAATTTTCTA
>BMK_Unigene_071905
[truncated: 14,525,875 more chars]
