# Supplementary material for: Transcriptome Analysis of Litsea cubeba Floral Buds Reveals the Role of Hormones and Transcription Factors in the Differentiation Process
Source: G3 (Bethesda). 2018 Feb 27;8(4):1103–14. doi: 10.1534/g3.117.300481 (PMC5873901; doi:10.1534/g3.117.300481)
Supplement: Supplementary file 9 [file 1103FileS9.txt]

>BMK_Unigene_086053
CATATACTATATAAAGCTGAAGTGAATGCACATTTTCATTCTAAACTACAGATTCCAGATAGAAAACTCCTAGGAAAATTGGTTTAGCAATAAATACCTTTTAAATAAGCAAGCCTCTGTAAGCCTCTAGCCCTTCACTTGAAAGGTGATGCTTGAGCTTGCTGAGAGCCCTGCTTTCCACTTGTCTGACCCTTTCTTTTGATACCCCAAGAACAGTGCCAATATCCAAGACCAAGAGTGACTTGCATTCACCATCATGAATTCCATAGCGAAGTTGGATTATCTGCCTCTCTCTAGGACTAAGAATGCTGAGGAGGTTATGCACATGCCGTCTCATCAACTGCTTGGTTGCAGAGATTTCAGGAATTTCAACCCCAGGATCTGCTGTAATTTCCTGTAGTAAATCCTGTAGGCTCAAACCCCAGTATAGATATTGTTTGGCAACATGCACTACTAAACGAGAATTGGCATTAATCATCTTCTCTCTGCTGCTATTTCCAGAATGAAGGCGTGAACGCAAATCCCAGCAATTCATTCCAACAGCTTCAGCCCATTCCACCAGTGCCGGTTCACAACCAAACTGCAATTGAAGTCTTTGCTTCACTTCTTCTAATCGAACAGTTCCTGGAGGACAACAGGCAAGAATAGCCCCATTTGAAATATTACAGAACCATGTGAAGGAAACCAAAAAAATCACTTTTACAATAGGAGTTTGAAAATGCCTGAATTTGAACAGATAAGTCCCATTCTTCTCTTGCAGTCAAGAGCTGTCTTGTCTCTGGGCCCCACAGAAAAAGTCTAAGGGGATCATTTGGATCAAAGTCCTTGTTATTTATTTTCTTGTCTTTCCGACTAGAGACCTTGTGAAAAATATCTGTTGGATTCTTTGGCACCCTGCATTTTTTAGATTGCCTCTCTAAAAGACATTTAGACCATACAGTAGCTTCCTCCTCAATTGGAACATTAATTCCAAACTCACCAGGCCCTGAACTGTAAAGAAGTTTTAACAATTAGTCAAAATTGGTCAGAAAATAAGGCAAAACAGGAAACTAGTATTATATGATGTTAAAGCATACAGTGTATCTTTATTTTCTCATTAAGCACAACTTTAGGGCAGGCCACCTGTTAGAGGTCTGAATAATCTGAGTGCCCTCACAGTGGACAGGTCATGTCCCATAAAATACTTCCAGAAGATTTTAACCCTTAGACTGGTGGACTGAAAATAGACAATTTATAGAATGATCCGCATTCAACAAGAAAACAACAGACCATAAAAGATAAGTTACTCTGGGGGGCAAAACTTTTGGGTTATGAGATACTTATCACCTGTGCACAACAGATCCCATCAGAGAAATAGAATGGATCATAGAGAAGTAGCATTTTGGTCAGTCAACCATCATATGGTTTGCATCAACAGAGAAGGAAAGAAGATACATAAGAAACAAACCCCTGAAAAAGAGATGGATCAAGCTCTGCTGCTGAAAAGGAAAAAGAGTTCTCTGCTAAAGACGCTGCTTCTTTTGATACCATCACTGCTTTCTTAGCAAGGGAAAGAACATCCCATGGTGTCATGGAGTTGGAGATGTTCTGCTTCGCTCCACTCGGTATAATATCAACAATTTTGGCTGTCTCATTTGCTAATGATTCTGGAGACAAGGGCAACACACTCTTTCTTCTGAGGATGAGGATGAAATTATCAAGGGAAAGGAGCTTGAGCTATCTTACAAACACCAGAGACCTGGCCAATAAAGCAATTGGCTTTCAAATTCTTTCATATGTTGGTGATATTGATGACTGTTCTGCTCTTCACAAGACGAAACAGCATTCTCCATCCGCCTCATCCAGTATTGCCTGCAGTGTTTTATCTTCCGTGAGGTGCAAAGAAAGCCTAAAATCATCACGCTGTTCTTGACAAAGAACTGATGCAGGAAAATGTCTAGATATTGATGTAGTTTGCAAAGAGGTAACAGCATGGGCTGCCTGTTCATGAGCTACTGGAACTGAAGAAGAAGGAGAAGCAGGAGAAGGCGAAAGATGACTTGTGGGTCGTTTTCGTGCAGGATGATGGAGAGGAGGTGGTGATGACTTCCAGCCCCTTCACTGTTTTCTACATGGATTGGACTGTCAAGTCTGAGCTTTCTTCTTCTTCTTCACTGGAAAGTTCTTCCAGGCCTCACAAAGTACAAACTACAAGGAGGATGAGGTTTTCTATGATTCTATCTATCCAATCCATACAGACAGAACAGCGTAGCAA
>BMK_Unigene_086054
TCAGGCTCCACAGTATCCGGCTTTGCAGTCTCAGATCAGGTGTGGCCCACCTAAGATCGTCTTCAACACCTCTGCGGAACCAGCCCAAGTTGGTCGACTGGAATTCTTAGTTATTTTGGTGATTTTTCAGGAATTTTTTCCTAATCCCAGGTAGGTCTTCGGCTGCATTCAGTAAATAATCAAGTTTATTAATCTGATTTCATCTCAGCCATCCAAAAAGTTGGTTCTGGACTGTTTTTGGATGAATCTTCTTCCATAAGTTGCATAAATCTTCTGTGCTTTCATCCATATCATCTGATTTGCCAACTGATCTTCTGGTGGGCCCACTTTCAAACCCAACCCAATTTTTTGGGTTGTCAGTCCTGTTTAGGGCTCATCTCTGTGCCACAGTTGCTGTATCAGCAACTGTTCTATTCTGGGACACTGTTCTGGGAACAGCTTCTGTTGCTTCTTGCTGCGTAGATTAGTACATGTTGGTCCAGCACATTTGTCCCGAGGAGGATAGCTGAATCATATAAGTGTCAATCCAGCCCATCTGCACAGGGCTCTTGTTTTACTAAGATAGCTTTATTTTAGGAACTTGTATTGTATTGAGATACTAATTATAGGAACTTGTATTGTAGTAGGATACTAATTAGAGGGTAATCAACCCTTATATAATAAGAGGGACTCAACCATAAGAGACACACGTTTTTCCTCCAAACTTCTTATTCTCTCTTCATACGTGCATATCTGTCAATAAGAAACCATAAAGAATCAATA
>BMK_Unigene_086055
AATGGTGCAGATTGCAATAGAAAGTGAGTTATTTCACGTACAAATGAGACTCATGTCCTTGTTTTCACATATTTGCAATAAGTAATTGATGGTTTGAATGCCAGTAGTTGGATGCATACATATTAGGCCTTGTTCCAAAACGTCCCTTCGTGAGCACTTTTGGGTGCATGCCAACCTCTCTTCTTTCTTCTTCATTGAGGTGAGCTGTGTAGATCATGAAGGCACAACCCACATGAATTCCACCTATTATCTCATTTCCCTCATTGACCCTCATTTGGACTTCTGTTGGATTTTCAGTTAAAAATATGTATAATTAAATACCATTGATATTTTAGGACATTAAATCAAGTGTTAGAAAAATTAGATTTTTTTTCCCAACCCTTATCCATGATGAAGTCTCCCCATCCCCATTCCCCGATGATCGGCATGCACTCTAATGGACTCCACATGGGCTGATGCCAACTTAAAGAGTGAGCTACATTGCCTGGGTGATAACCTTGATCTGTATACACAAACTGCTTTCTTTTGCTAACACTTTGTGCGTGTATGGGGGTGATTTTCTTGATCAAAGGCGGCCTTGGTGGGCCTGTATGGCTAATACGCTTGTGCTTGGCAATTGGCATACTTGAATCATG
>BMK_Unigene_086056
CGCCTGGCTTCTCTGGCTTTATAAGGGCTTCACGCCTGGCTTGCGCCTTTGCTAATTGGGGAGAAAAGGGGGTTAGGGGGTTTAAAAGATCTTTCCATGGCCTTCCTTTGTTGAAAAATGGGAATCAGTTTGAGCATGGGGGGCACTGTTTTGAGGGCCTCAAAGCTACAAATCCTAACCATTAGGTAAAGTAGGCCAGTGCAAATTAGCATAATTAATACAACAGTATACACAACTTGGATGACTGTCAAATTTGCTGAGTGCTAATTCACTGGTGGGAAGGAGTTGGGTGCCCCTTGCCTCCTATTGGATGCTCATTTAATTGCTACTGATAGGATTGGAATGCTTTTTTGAGTTTTTTCTTCTCTTTTTTCCCCATATTTTCCCACTGTTGATCTTCAAAATCTTTATCTTATTATCTGAAAGTGTTGTTTTTTGGGCAAATAATACTCCAGGCTTCCCACAGTGAATGTTTGGGATTGCATTCAGGTGGGCCTTATTAAGAATGGCTCTCATATAGAAAAATGAGAACTGTTCTTGTGCATACAAAACCATAGAGGGGGTGATGATTTATTGAAGTAACATTGAATTTATTAAGCAAATGTGCAAGAAAAGTTGCACAAAATGACATCTCCTGCACTCTCCTTGATACAGTTGGTTACCTAGTCTGTGCTGAAGACCATTGGCGTGCTGATAGGTGTAAAACACGATTTTCCCCCTCTTTTTTTTTAGATATGAGCTACATACACCTGTTTGCATGCAATGTGGATCTGCGCTATGCTTGCACAAGCAGACATGTTCATCTATATACTTGCAATAAAATAAAAGGATCAAACGCTAGTACACCTAACATTTTTTGCACAAGGCATTTGTAAGTGGCAAGCTAGATAGTTGTGAATGTTACCATGTTAGGCATTTGTCATTTAAGAATCCAATTTGGAAGTTCACTTGCCATTTATCTTCTGATACCTCTGATCTTCTGTTCTTAGATTTGTTTCTAATAAGTGGTTTGG
>BMK_Unigene_086057
AAGCAGTACCTTTTTTTTCAAAGAGTAAAGCAGTACCTTCCTATTAAAGGGGCTGAAATTGCAAGTTGAAGATCCACAAATATCTATCAAACTAATTAATGCCCATCCATCACCCTTTAAAACCCACAGAATCCTTGGCTCCTCAACTCTCTGATCCCCCTTTCCCTAGAACCCGCTATAATATAAATCCCACAGAATTCAATACAAAGCAAGCAAACAGGCCCTATATATATACAGCTGATACGAAATCATAATACCATCAACCATATGAAAGCAACCTGGAAACAAAGAAGGAATTCACGAATACAAAATTCTCATTGCAACCAGTAAGATCATTAAAGAAAATTTGAAAGAGAAAAAAAACTAAAATATTAGAATGAAGAACTTTCACAAGTTGGCATATAAACAAAAAATTGGAGACACAAAGCTGAAACTTCCAAAAGTAATCCATACTCATCAGCACATCCAAACGCTTTCTCAAAACTTCCACTGCACCAAATAATAATTTCAAGATTCGAACAAAGTCACTCAATTTCCAAACCCAACTGATTAAACCTTAATAATTCAACTATTAGAGAAAAGAAAAGACAACTCCACATTTCCAACGGCAGTCCCCAGTCTCCAAATGCAAACAGAAGTCCCAAATATTCAAGCACAAATTCAAACGTCTACATTTTCAGACAAAGTAATGAACTTTCACATTTCAAAACACAGCATAATAAATACTGATCACAACATTATCAGAAACAAAAAATCAGTCCATACCCACTTCAGTCCATGGAGTTTTTGGGATAAGGAACTCCATTACAGAGAACTCATGAAACCCAGGATTGAAGGTGTACTCCTACTATAGATTTCTTCTATAGTTCTATTTAGCAGATAGTAGAGAATTTCTGAATTTGAGGTTACTGCCAATTCCAGGAACTCTTATTAGATTTCCAAGCACCCTCCAAAGAGAAGAGATCTCTGCCTCCCCTGGGTTGCAAGTATCCAAACAAGTACTCACTAATTTCCACACTACTGAACACAACCCCGGATTTCCAAACACTAACTAAATACAAATCCATCATATATCCAACTTCAGATTCATGGGTTAAAGACTATGATGATGATAAATTAACCAAAACAAATCTCTATTGCCAAAGAAACTTCAAATTCAAGAAACCCAAATCTCAATCTCGAAATAAATAGATTGAGTGAGTACCTTGATATTCATTCGGATATCAA
>BMK_Unigene_086058
GGACTCGGTCGCAGGCATTTCATCGAACAGTTGATGGTGTGGGAACATGGACATGGACGTGGTCATGGAAGACTTAGAACCCCCTGTTGTTGTCTTCAATTCATCCTCTTCATCGTCCCTTTTTTCCATCTTTTCCTCGACAATCTCCCAAAGGAAGAAATCATCATCATTCTCCCAACACGCCTTCTCATCATCACGCCTTCCACAAACACCTTCTTTTCAATCCTTTCCCTTTCGACCCAAGAAAAAAGCTTCATGACCCCATCATCATCATCATTACCCACTTCAAATCTCACCCAGTTTCCCATTCACTCTGAAACAAACCACTCCCGTCCATTTCTATCTCTTTCTCTTTCTTGGGTTGCATGAATCCATGGAATTCCGATGCTTTCTCTGCTTCTGGGTTTGCTTCTGTTTTTTACTGGGATTTGGAGTTCCAAGACTTTCTGTAGCTGACCAACAAGGGTTTTTGAGTCTATCTTGTGGGGGGAGTTCGAGTTTTGTCGACGCTTCCAACATTTCATGGATCCCAGACAGCGCATATGTGAGTTCAGGCAATGTGACAATGGTGAACTTCATCGAAGAAGGTGGCTCTTCATCTCAAATTCCATTGCGTTTCTTCCTTGAATCTCAAGAAAGTCGCCATTGTTATAGACTGCCTGTGCAGAATGCATCTCTGGTTCTGGTCAGGCCGCGGTTTATCTACAAGAACTATGATGGGCTGAATAAGCCTCCTTCCTTCTGGGTTTCTCTAGGGACAGCTTCAGCTGCTAATATAAACCTGACCAGTTCTGATCCCTGGGTAGAGGAGTTTATATGGCCTGTTAACAAAGACACTCTACCATTTTGCTTGCACTCTATTCCGGATGGTGGAAACCCTGCTATTTCTCAGCTAGAAGTTCGCCCACTTCCAGGGGGAGCCTATACGAGCAGCTCATGGGAATTCTCAAATAAGTCGCTGCGAAAGCGATTCAGAATCAATTGTGGTTACAGTGGTGGACCTTTAAGGTATCCATTGGATCCATATGATCGTATATGGGATGCAGATCAAAAATTTTCACCAGCCCAGCTGTCCTCTGGATTCAATAATCAACTTCCGCTCAATCTTTCCAATATCCAGGAGAGCCCTCCTGCTGCAGTTCTTCAGTCTGCCAGGGTTCTCGCAAGAAAGAACATCTTGAGTTACAATTTCCAGCTTGATAAGATGGGGGATTATTATGCTGTGCTCTATTTTGCGGGTATTCTGCCTGTTTCTCCCTCCTTTGATATATTGGCTAACGGCGATGTCGTCCGATCAAATTATACTGTGAAAAGCTCCGAGGTTAGCGTTCTGTTCTTTATAAGAAAGGGAATCACAAGTTTGAATATCACTCTTCGAAATGTCAGTTTCTACCCACAAATGAATGCCATCGAAATATATGAATCTGTTGATATTCCCTTGGAGTGCTCCACAACTACAGTTTCTGCTCTTCAAGTTATCCAACAGTATACTGATCTAGATTTTGGATGGCAAGATGATCCGTGCTCTCCAACGTGGTGGAAGCATGTTGGATGCGAAGGAAGTATTGTCACCTCGTTGGTGCTTTCAGACATGAATTTGAGGGCTATCAGCCCGACATTTGGTGACCTACTGGATCTTAAAACTTTGGATTTGCACAACACATCACTAGCTGGAGAGATACAGAACTTGGCAAGCCTGCAGGAACTTGAGACCTTGAATCTGAGCTTCAACAAACTGACCTCATTTGGGTCCGACTTCAACACATTGGTTAGCCTTCAGATATTGGATTTGCAAAACAATAGTTTGGAAGGACCTGTTCCAGACAGCTTGGGAAGTTTAAAGAACCTTCATTTATTAAATTTGGAAAATAATAAACTGCAAGGTACCTTGCCGCAGTCATTGAACAAGGGAAGTTTGGAAGTTAGAACATCCGGGAATTTGTGCCTTTCCTTCTCTTCTAGATGCACCGACCTTTCAGAGAATCCTTCACTTCAGACACCAGAGGTTACAGTCTTTACTCCAAATCATCGTCATGGCCATAGCAGAAAAGCAGTTTTAGTTGGCACTATTGCTGGTGCTTTATGTGCACTTCTCGTGATCACACTTGCTGTTTTTATGTACAAAAGGAGAAAAGAAGATGAAGTTCCATCCTCATCAAGAACTTTAACGGAAATCCGGAATTGGAATGCTTCTAAGATTTTCTCTTACAAAGAGATAAAAGTGGCCACAAACAATTTTAAGGATGTTATAGGCCACGGTAGTTTTGGATCTGTTTATCTTGGAAAGCTTCCAGATGGAAAACTAGTAGCTGTGAAAGTGCGCTTTGACCGAACCCAACTTGGGGCCGATTCTTTTATCAATGAGGTTTACCTTTTGTCTCAAGTTCGCCACCAAAACCTTGTATCATTGGAAGGATTTTGTTGCGAGTCAAAGCAGCAAATTTTAGTCTATGAATATCTGCCTGGTGGATCCTTGGCTGACAACCTTTATGGTTCAAACAGCAAAAGGGTTACTTTGAACTGGGCTCGCAGACTCAAAATAGCTGTTGATGCTGCAAAAGGACTTGATTATCTACACAATGGCAGCAACCCACGAATCATACACCGCGATGTGAAGTGCAGCAACATTCTTTTAGACATGGAAATGAATGCCAAGGTCTGTGATTTTGGACTGTCTAAGCAGGTACCTCATACAGACGTGAGTCATGTGACAACAGTTGTTAAGGGTACTGCTGGCTATCTTGATCCTGAATACTTCTCCACTCAGCAATTAACTGAGAAAAGCGACGTCTACAGCTTTGGCGTGGTTCTTTTGGAGCTAATTTGTGGGAGAGAGCCTTTGAGTCATTCTGGTTCTCCAGATTCTTACAATCTGGTGTTATGGGCAAAGCCATACTTGCAGGCTGGTACATTTGAGGTAGTAGATAAGAACTTGAAGGGAAGTTTTGATGTGGAGAGCATGAGAAAGGTGGGTTCTATCGCAGCGAGCTCTGTGGAGAGAGATGCATCACAAAGACCAACCATGGGGGAGGTGCTGGCAGAGCTGAAAGAGGCCTACAGCATTCAACTAGCATACTTTGCTTCTCAAGCAGGGCATGTAAATTGATTTCTGTAGCGCCTCATTCAAAGCTTCATTTTCTGTTGTCAGCTCTTATATTTATTTTATCTATAAACCCAAACTTCTTGGAAGTCAAATGGTTTATGTGCTTTCCACCATGGATGTGTTCTGTTAGGATGGATGACAGAAACGTTGTATTAGGGAAAAAGATGGGTACAGCTCTATGTAAACACTGATGATATATAGATGTCGAACATTATTTACATTAAA
>BMK_Unigene_086059
AAACACGCACGCAATGAAAAGAAATCAATTGTAATTCATCGGTGAAGCTTGATATACTGATCACATGCTTTGTCTGTGAAGTGTTGAAGCAATGAAGCTTTTATACAATGAGGATAAAACAAGCAGAGATTAGCTTTGCCGAGGGGAACAAAGAAATAACTTGGCAAATACAATTCATAAGATGTGACTCAAAAGTTCTTGCGGCACTGCGATATCCTTTGAAAAATATATAGCAAATATATATATTAAAAGCCAATGAATTGTCAGGAAAAAATGTGTATGGTACATTTACCTACTTGGGTTCAATTTTAGCTGAGTAGGAGTACCCACCGCTATAATCAAAGGAATTACTGTTCAGAGTCTTTGGAAGAGGTTCATCGTAAGGATGCCGGGGAGCGCCCTTTGTAGTTCCGAAGTCTGTGGCAGACGAAGATGCAGATGTTGAAACTGTATTCATGCCATCATTTTGCAAAATGGTCTCGAATTCCTTCACCACCTCACTCATTGCCGGGCGCTCTGCAGCAGATTCTTCAACACATCGCATGGCCAATTCCACAAACCTTTCAAAACCAATGAGATTGTTTGCGTTCCGGATGGCTGGATCCATCATTTCCTTCAAGCCATAGCATTCTGCTTGTTTGTCCATTGCCATCCGTACCTCACGAACAACATACTTACCCTTCTCTATCGGTTGCTTAGCGGTTATCAATTCAAGCATGACTACACCGAAACTGTAGACGTCGCTCTTATCTGTCAATTGTTGAGTCATGTAATACTCAGGGTCCAGATAACCCAGTGTGCCTTTAACTTGAGTGGACACATGTCCCTTCTCGCTGTCTGCTACAAGCTTTGATAGCCCAAAATCTGCAACTTTGGCCGTTAAATTTTCATCCAGAAGAATATTGGTAGACTTGATGTCTCTATGGATTATGGGAGGATTGGCAAGATCATGAAGATAAGATATTCCTCTTGCCGATCCTAAAGCAACCCGAAGTCTCCTCTTCCAATCCAGATAAATACCACTTCTCCCAGATAAGGTTTCTCTGAGTGTTCCATTCGGAATATATTCATAGACCAACATCTGCTCCCCTTGCTCAAAACAGAAGCCCACGAGGCCGACAAGGTTCTTGTGATGAACTCGAGAAAGCAACTCAATTTCAGTCTTGAACTCAAGCCCCCCTTGCGTTGATCCTTGTTGCGCTCTTTTGATTGCCACCACTTGCCCACCTGGCAGTAATCCTCTATAGACCTTGCCATAGCCTCCTGATCCAATCTCATTGCTTTCCGAGAAATTGCTGGTGCTTTTTCTGAGTTCGTCATGAGAGAACCATCTAGCTCCTTTTAATTGGGGTGCACCACCGCTGTCCTTACCAGTTGGTGCCCAAGATGCGAAAGGTCTGCTTAATCGAATGGCTCTTTCTGCCCGCTTCTTTTGCATGAAGGCATAGATCCCCACTCCTGCGAGCACAAGAACCAGAACAACACAAGCGACTGCTATTGCAATAATTACACCTGTACTTATTGAAGTCCTTCTGGTTTCATCTGGGAAAATATAGGGAGATGCAATAAAAAAGTATGGTCCAAACTCATGGGGAGGCTTAAATGTCTGATTGGTCAGATCAAACCCAATTCTCTGAATCTCTGAACGGTTGAAGTACATTCCATATGGTGGGAAGAGTTCCAAATGAACCTGAAGATATCCATCCACATTGAAGAAGGGGTTCTGAAGGGAAACCGAACCGGGAGTAAGACCAAGCACTGTCCACAAACGCATTTCCAATTGAAGAAATGTGCTATTGTTGGAAACGTCACCGAATAAAGGTGCTCTGAAATACAGAGTTCCTTCATATGGGTACGCACAATCACAACTCTGAGGATTGAGTTTCCGATCTATGCCACAGTATGTTGTGCCACAGCGAGCCAGACTGGTAGAATAAGATTTTTCCCGTGGCTGCTGAAGCTGACAGTACTTAAGATTCGTTAGTTGTGTGCACACTGGGTTGCCATAAAGTTCTAGAGTGTTTGAGTATCTAGAACCCAGTGTGATGGCAGAGATATCGTTGTTTTCTAAATCAACAAGTTGCAACTGCTGACTAACATTTTCCCCCATGTCTAAAGTGCCATTGAATGAGTTGTTCTTCAGTTTCCTGTCGCAAGTTTACAAGAATCAAGTCAGTGTAGATCAACTTGTACCATTCCCCCATATTAGTAATTTTCTTTCCAATGATAATCTATGTGCTCGCACTTACACATACTGTAGTTGTGGAAAACTGAATAGCTTTTCTGGAATTTGGCCATGAAGTGATCCATTTTCTATCACTCTAGCCACCATCATCAAAAAGAGAATCTTGCGTTAGATGAATTAGTTGAAGAAAATACTGCATCTTTAGAATTCAAAACAGAAACTCTGAAAACTCACAGAGTTGTAAGAGACTCTACGTTAGAAAACCAGGTCGGAGCTTCTGATGGATCAAAGAAATTGTTGCTCATGTCCACGTAATTTAAGGAGCTCATTGCCATCAGGTCTGGTATAGGCCCTGTGAGTTGATTGTTCGCTAGATGTCTGAGAGGTAAAGGGAATGTGGAGACTTCATGTCAACAACCACATGTTTTTGCGAATATGGCTAGATGCAGTTTAAACCAAGACTTACAGTTCATTAATCCTCGTAAGGTTGCTAAGAGTAGAAGGGATGGGGCCACTCAGAGAATTCCTGTCGAGGCGACTGTTGCAGAAAAGAAAGAGTATTCTTATGAATATACTCGGCTAAGGAAAAAGAACTAAATGAGAAAAATATTGTTTGGTGAATATGACATCAGAGCATATGGAAGAAGGCCACTTACAGAACTTCAAGGCTTTGCACCAATCCCAGTTGGGATGGGATCCTCCCAGTTAGCTTGTTTCCATCAAATAATATGTGTATCAGTACCATCTCCGAGTTGAAAAGACTGGGCGGTATACTACCCGATAATTTGTTGTTGCTTAAATGGAAATGCTTTGCATTCAGAAGCTGGTCCATGCCAGGAGTTGTATCTGTTGATACTGGGAGTGATCCAGTCAGCTGATTGTCTGCTAGGTCCAACCAGTAAAGGTTGGAAAGCTTACCCAAAGACGCGGGAATTCCTCCTGTAAATTTGTTTGAGTTTAGGGCCAAGAAGTAGAGCTGTGGCAGATTGCCTAATTCATCTGGGATATTCCCACTGAAGCTGCAACCAGGCAATAACAGGGTGGTAAGCTGCTTCAGATTCCCAATAGCTGGAGAGAGGGGACCAGTTAGGCCTGAATTGAAAGACAAGTCCAAGGTTTGCAGCATTCCAAGTTGCCCAATGTCGCCACCCATCTTACCTACAAGGCCCATATTTGATAATAGCAATGCTGTGACCCTGGAATTGCTGCAGTTAACTCCATTCCACTGTGAATCGCAAGGGTCACTGGACCTAATCCAATTTGGGGGCATGTTCTGCCAATCGTCCATCAGAGAGCGAAGCGCAGCGGCATCTTGTGGATTTGTTGTGCTGGCGGCGAAGTGAAGATTGGCTACACACAGGAGCAGCAACATCGCCCCCCATGGGATCACCATCGCCGGGTAAAAAATGATGTGTCAAAACCAGAACCTGTGGCTTGGGATAATAATAACAGCTCCTGCTTGTATGATCAAATCAAACTAGTCCCGAATTCTGTTTGTATGCTTCACAGGGAGATGAATAGCATTGTATCTATCACCAAGCATAATCAGAAACAAATGAAAGTCTCCTTTTGGTTTTGCCTTTGCCTTGTCCTTGAAGACAATCTATGTATCAATGCATCAGCATAAATGTCATTAAATTCATGGTCACCATATGGGTCTCTTTTTTTTATTTGGGCGTGAAAAAATCAAAGGAACTAGATTGGAGTTGACTAAGAATTTTGAGCTTTGCATTGCCAGAGGGACATACTAACAAGAAAC
>BMK_Unigene_086060
AAGAAAGAAAGAAAAAAAGAGAAACCCACTAGTAGGACCCAACTAAAAACAGGGACTCAATAGGATCATATGAACACCAGCACACACATCCTGCCAAAACAAGCAAAAGTCCTACTCCCCAACAGCAGGAGGTGTATTAAAGGCAGTGCGTATCCCCTATTTCAAAGGAGCAGCAACTGATGACCAAGCATTATGCTTCTCTCCTGGAGACAGTGTATGGGCCCAATAGTGGCCCCATCCATTGAGATGTGTATTGGGGGGTCCAGCAATGGAGATGTGTATGGTGGTGTCCACCCATTAAAACTTGTATGGTGCAACCAAAATCTGGGGCCCGAGTCATGTTGATACATGTATAGTAAGAAGACCCACCGACCGAGATGAACATTTTCTTGCCTGTGATGCAGACTGCTTTGCTTCTCTCTCAGTTTTGGTGCATATCCTAATTCCTGAGGATTCTGATGGCTGTCCTAGGTGACGACCTAGGCAGACTGAAGTGTGAAACCGAGACCTCCATCCTGCACGAGTTTGGTTTCAGAGAGATGTCTGGAGCAAGAGTGAAA
>BMK_Unigene_086061
AAAAACTCAAACCTTCCCCCGAGTATCTGTGGGTCAAACAGAAGCCCACTTTCTTCTTCTAAACGCCATTGGCCGGCAAAATCATGCGATAATCTACTATACATATGCAGATTCAGAAACAATCGTCTTGCCACTCGTAGTTGTGATTTTGAAGGAAAACACACATTTCCATTTTACCAAGGAAAACACTCATTTACAATTTACCAAAGCAAACAGCCATTTCCAATAGCAATGACGATTGGGGAATGCAGAAATTGTAAAGCATGCCGACCAACACAATTGCTACATGAAGGCCATGAATTTTGCTCAACTGCACCTTCTAGTGCACTTAGTCAGCCAACATTTAGTGCCACAATCACACCAATTTCTGGGTCTCTAAGTATTTGGCTATCCAACAATTCTCCAGGAGGTGAAATTAAATTTGAACTGCAAGGTGGCATTTTGCTTGTTAACTTCCCTCAGGCATCTACTTTGAGTGGAACTAGTACTACTTGCAGAGATACAACATCATCTCTATTTGGGAGCTCGCCATCTAGAACTTGTACTACATGCGGAACTGCTCTTCCATCTCCATCTGAGAGGACCCCATGCGACGCTACTACCTTTGCCGCTCCATTTGGAAGGGCGTTAGAAAGAATAAACACAACTTGTGGTTATGGAGCCACTTATCATTCTCAATTCGGAAGCATGCCATGCCAAACTAGTACTTCGTGCCGAATGAGATTCCCAACAGGAGCTACTATTACAATGATAGTTGGGAGCCCTCCTTCCACAGCCTGCACAACATCTCCATCCAATTTCCATAATCCTCAAGTTGACTATGATTTACAGATACTACTTGATGAAGATTCTGACCCAGATGAAACATGGAATGAAATCCGAACAGCAGCAGGTGCAGTTATTTCAAAAATATGCAAGAACTTTTGTCCTTGCAGGTCAGATCTTACTGCTCACGTGCACTGATGCTCCATAGATCCTAGTTTTAATTTATTTATGTTTGTTCCTAGAATGTGGTGGAGCTACCAAGAAAATTGTCGCAGATATAACGTGCTAAATGATATGGGCAAGAAAAAGCATGTGATGATAATGATGAGTGACGACTGGTAACCTTGAAAAGTTATAGAGCAATGGAGTTGGGGCTGCACTGCAAGTGATGGTGTTACCTTCAAACTTATGAGATAAAAGATACATAAGATGTTCTATTGGAGTTGTTAATTCCTGCTTGTGGATTAAGTGCAACTAAGAGCACTATGTACAGAATGCATGTAATATATAAATAGATTCATACTCTGTCCTAAAGCCCAAATCAAGCACTGAATGTAACAACTAGCTTGAAGCAGGTGGTATTAGGCCCGATCATTTTCAAATTGCATGGACTCAAAATGCTGGATCTGGAGCTGGAATTGAACTACTCAATCATAATGGAGTCGGGCCTTGTCACACGCAAGTCTGACCCATTGGCAGCAATGCGACTGGACCAAACCACAGGGAGTAAAAATAGGCTTTTAAAATCATGGGTTGGACAATCCGAGTTGCTGGATGGTATGGAAGAAATGTGAGTTAAAATAATATTGACCAATAAGGCAGTGCGTAAGCTCAAAGGCCCAAAGTTTTTTATTGGCCTGATGTTGGCATTCTTGATTGTGTCCCACCATAAGAGGGGCTTGGATCTCATACACATTTGAATGGTTCAGGTGCCATGTTGGTAGCCTAATATATTACAAATATCCTAAACTTTCCTGCTATATGTTCTTTATATGATTCATGTAATTGGGTGAGTTCAAAAACTAATGAATCGTCTGGTTTAGTTATGTTTAATGGGTAGAAGATAATGGACTTATGCT
>BMK_Unigene_086062
GGGACAAAATTCATCATACACCTGTAAAATCAACAAACACAGAATGAGTAGTCAAGTGGAACCAATAAAAATCCATTCAAAAAAGAGAACGGCCATTCAACAAAGAGAGCAGCTATGTTGAACTTCATAGGCGGCAGCAGCTAGAAGAATCAACTCAACTCTTCACACGTTCATCGATGTTATCTGCATAAATCTCAATTCTCAAGGTGTCCTTCCCAGTGATTAGAAAATAACTATAAAAAACGAATGACAAGGCGCTCATGATAAAATAATAAGTACAGTAGGTATGAATCAAATGTACTACCATGACATCAGGAAAGTAACCCAGAGTTGTTCTGAAACTGACAACCCAGTCCATTACTCCTCAACAGTTTCAAAAATGTCCAACCCAACCAGTGAGAATTCTGGAGGTGTGAAACACATGCAGTTATGAACTTATGCAACATAGGCAGATGGACTGGGATGAAAAGATTAGAGTGCAATGTCGTTAGACTTTGTTTTTTCATACCCAACCTTGAACCTACATAGATCTGATAGAGATACAGATACTGATAAAAATGTGGGAGCAGGGATACTAACAAAGATCCAGACGAGATTAAGATCGATTGTGTGATTTCTATGGCCGAAGAGTAACTACGAGAGAAATATCATTCATTTTGTCATAATGTCTTCATTATTTATTATTTTCTTGAATGGTTATTGTGTCCTTGCTTTCTCTTCTTATCTTGGTTTCTTGGAGAAGAAGACCATTGCAATTGATTTGGGGCTGGAAAACCAACATGTGGTGAGAGTGTTCCGGTTTTTCGTTGGGATCCCTCTCAAAACGTTGATGGTATACATCTCTTGTATGGTGTACATTCTTTCTTTCTTTTTTTTCAATAAATTGTTACCATTCCAAAAAGAAAAAACCAAAATGTGGTGGTTATTTTCCAGATAGATTTCTTCTTGATTTTCCTTTGAATGGATGGAGACTTTAGGGGGTGTTGCACATCATTCTGGTTGATTCAGGAAGTCTCAGGTTGTGTCAGATGATCAGATATGACTCTACAATTGCTGAAATCTAGGATAGGGATAAGATATGGTTATTGTAGTCACAACATGACATGTCATCTTTAATATTATAAACTATTATAGGAAAAATGTTGGCACCATTCTAGTGAGTTGGTTGTTTTTATGAAAAGTAATATATTTCTTTTTTGGTACTAATTATAATCAATTA
>BMK_Unigene_086063
ACGTGCCTTGCACGTGTAGGGCTTTACTAGTAGACTTTAAAATAGCGAGAGAATAGGCATGTGATGTGAGGTGAGAGAGCTAACAAATCATATAGCAGTTGCCGACATTAATGAAGGGTGGCGAAAAGACGAGATATATATAAATTTTTTTTGGAAAAATTAGCCTGCAAAATTGCCGACATTTAAAATGTCAAATCTTTCCTCCTCCCTCCTCTCTCCTCCCTCATTCCTCCTTCCTCCTTCCTAAATCCTCTTGATCTTCCTCCTCCCTCCTTCCTAAACAAACTGATATCTGAGAAAAATTCCGTGTTTTTTTCCCACCTCAAAGACAGAGGTTTTCCGCCTTTGATTTTTCGCACAACCGGAATTGCATATGAAACAGAGGGCCGCTTGGGATTTTGATTTCCCGGACTTCATGCGATCTTCGCAGGAGCAGAAGACTGGATTCTGCGCCACTGCTGCCGCCCTCACCGTCGCTTGGGCTTTTGATTTCCCGGACTTGCTCCCCGGAGAAGGAGACTTCGCCTCAAGCTCTTCCAGTTTGGTTCTG
>BMK_Unigene_086064
GGGCATTCAAAACAATCAAAATATTGAGAAACCATCTCAAGAAAATGAATAAATACAAAAATGCATACTGTATACAACAATTGCTAGCAAAATTTCACCGTCTTAATACAACATCAATACATTTATAGGAAAGAATGATACAAGGAATGGGGCTAATACACGAATAGCATGCCTCAAGTTTAAGAAACATTAATTCAGGAAAAAAAACTTTAGCTAATTCAACTAAATTTCAGGGAGTTTTTTCTTGAGATCCTTAAGGGCACTGACGACTTCCGGGCCAAGATTATGCTGTAGCAATTTTCCTTGTACAGAAGTTGACCTGTGTTCATCAAGTATCCTTTCAAACTCCCTCTCTGAGGCCTTTATCTACAAGCACTTCAAACATCACTCTGAAACCAATGCTTTACAACTCCAAACAAAAGCACCTGCTCCATGTGCAGCCTGCTGTTGACAAGAGTCTGATGTCGCAACCCAAACCCTGGGACACCCATCTTCCTTCAAAGCTACAACTTCTTTTTCTATCCATGCATCAGCACACGATTCACCTGAGAATACTACATCAATCCCGGCAAAGTTTTCCTTGTGTGTAGGGAGTCCAGACATCATGGCATCGAAGACCACCACCACTTTTACCTCTTTTAACACACTGAATGTTATCAATTCATCAATAAGCTTTTGACGAGCAATATCAAGCCTCCCTTTCATAAAATGTTTCTTTAGCTTTGCCCAGTAGCCACACACATTGTATCCATCAACAAGCAAAACAGGAACTGCAGTGTCGAGACCCTGGTGTGTATAGTAAAGGGTTGTGGTAGGATCCTCATATAGCTCTTCGTCTTCTGGAAGAACCTCTTTTTGTACCTTCCTTCTGCGATAACTGGTAGCAGGCTTTGGTGTGCTTGCATTTTTCTTTTGGAACTCCTTCCACAACCTTAGAAACTGCAAGTTCTGCTTAACATTCGATGTAATTCTTGGAGGATCATTACCCTGGAAATAGCACGCCTTTTGCTTTTCGTACTTTCTGTTCCTGGCAATTACAGGGGAAGAGTAGTAAGAGCATCGATAAGGAGAAGTTGAGAAGAAGAACGCTTTCATCTCATGGCAGCAGCTTCTTCTACTTCGATTTCTCAGAGCAATTCGCTCGCTGTTGCTTTATCGCTTTCTGCATCTCTTCTCTGTGTTCGACTTTCTGTCTGATTCACACGTTTCCAGAGCAACAGAGAGCCAATGAAACGGTTCTGGTTCTCCATTTCCACTGAGGAGGAAGATGAATCACCTGGTGGGCCATCTCAGTTAGATTATCGGTGAATTATAACCGTTCATCAAGTATGCTTTGATGAATGGCGGATAAAACGGTGGCCATGAGCCATTCAATTTCAGCTTTCAGGGGTGCTTATATTGGGCTAGATTTGGCCATTTGGTG
>BMK_Unigene_086065
CATCTCCATCACAAGCACAATCAAGAAATCACAGATCAATCTTTCAATATGGGCAAATACTCAGCAAAGTGCCACTGCGGTCACCACGAGTGGGAGTGGGATCTCAACGAGGAACAATCCAAGCATGTCATCTGCCATTGTGATACCTGCAAGATCTTGAGCGGCGGTCCATACACATTGAACTCGATCGTGCCAAAGTCAACATTGAAGATCACCAAGGGTGGTGAGCCAAGCGTCTACACATACACTGGAGACAGTGGAAACAAGGTCAACTGCTACTACTGCCCACACTGTACCACACATATCTACCACCACCAAGAGGTCATGGGACCAGACACAATCATTGCACGAACTGTCATTCCAGCAGAGTCAAGAGCCAAGTTCCCAGTAGGTGCTGAGATCTACGGAAAGGCCAAGATGAGCTGGGAGCCAAAGATTGCTGAGACTTTCGAGACTCTGCCACCAAACATGTAAAAAGTTGGTTTGGCAAGATTGAGCGGCTAGCAGGATAAGGACAGGATATATATTCTTGAATCTACGCTCATGTAC
>BMK_Unigene_086066
AAGCGCATAGAATTCGGCCATCCTTTTCACAGAAAAACATATAAAGAAGTTAGTGAGGAGATTATGCATTGTAATAGAGTAATAGCTCTGACAAAGAACAGACCAAGTGAAAAGCCACTTGACAAGTAAATAGGAAGAGAGTTCAACTCCTACACACTATTATGCACATTTATAATCAAGACCCAGCCTCCTTTACAAAAAGAAAAAATGAAAGAAAATGAAGCAGCCTCACATATTAAGGTGCATTTGGATTTTGGAAATTCATGATTGCAAGTGGGTGAATATTCTAACAGAACATATGTCACTGCTCCATTCATTTTTCAGTGGCAATAAAATCTGTAGCCTTGTTAGATTGGATGCTGTTTATCCTCAAAATTCAAAGCCTCGTTATATTGGATGCTGTCTATCCTCACATCTGCCCCAAGTTGATCGTGATTTTTTTTACTTTTTTTTTAGGGAAGAAAGGCAGACAGTGCAACAACTAATGTGATTTTTTATTGTGTGCCACCCAGAGTAAACAAGAGAGTAGGTAACCATTTGTTCCACCAAAATTTTGGGATGCACAATCTGAAATTAGGTGGGTCACTCATCCTCTGACCAAGTCAAAATCAGCAATTGTGCCTACTTTGGGTCAAAAAGGTTGAAACATAGCATCCAACCTACTGTAAAATATGATGTTCATACCACCCAAATGAATATTGGATTAGGTAAAAACTCATGCTGTCAATTTAGAATACTTTAACATGTAAGTCATGTATTGGATCCAATGCTCTGTCTTGTCATAGTTCATGAAATGCTAAAGAGCTGAAGACAACCATTCCATTACAAACCTTCTTTGCAAAAGAGAGATGGAAGAACAGCTGTTTAACTAACTACACAACATTTTGGCACATGAGCACTGTTAACTGTAATCTCTATTCCTAAGACCTCTGGAGAGCAAGCAGCAGGAACCTTCTTTCCCACTCAAAAACAGCAAGGGTGGCAAGTTGGGCAAAGACACCCCACACCAGGGGAAAAAATGTGTTGGCCAACAAAACATTGGAAAAGGACCCAAACAGGAGGGACCCAACACCAAACATGTGTCCTCCCACCCTCCATAAGGGAGGGAAACATCATCCACGGGGGTTTTCACACTCATCCTCCGACCCTCCATAGGGATGAAAACATCATCCAGGGGAGAGCTCACACTCAATTAAGTTTCTTCGAAGTGTGAGGTTCCTTACCACTGCTTATGAACTGCTTGGTTGGACCATTTTTTGACCATCCATTAGTTATATTCAATACTTTTCAATAAGTGTCTAAGATTGACTGACCCCTGACCTCATATATCCAGGCCATAGTTTGGATATGGAATGCGCTAACTCGTATAAATGTCTCTAATGCCAGATCCATCAGTGTACTAGAAAGAACATATATATATATATATATTCTCATATACATACACACAGGTAAAAATACCTACAAAGTATATACATACATAAATGCATATATATTTATATGAGAATGTTCTCCTAATGAACATCC
>BMK_Unigene_086067
GAATGAAGATCCATTGTCTTCACTGCAAGCATTGCCCAATCTCATGACACTTTATCTTGCAAAGGCATATGTTGGGAAAGAATTGTGCTTCCGTCCCAAACACTTCTTGCAACTCAAGGTGTTGTGCATAGAACAGCTCACTCAACTGAATCAAATAAAATTTGAAGCGGAATCAATGAGTTGCATTCAGTCCCTATCTTTGCTTTACTGCCCTAACTTGAAGAACGTAGAGGGTATTCGGTACCTCACTAGTCTTCAGCATCTCTACCTAAAAGAGGTCTCAGGGGAACTCTTAGGGAAGATTCGAGGAGATGAATGGGTAAACTTTCAGCACATCCCTCATCTCTTTAATATTAATTCCACAAAAGGGCCCTATGAAAGGCTTCATCAAATCTTTCATACACAAGTACCAAGTGGAGCTCAATACTAACAAGGACTGAGGAAAGGGAGTAACTATGGTGTGTTGAGGAGGCACGGAAGTACGAGTGCTACTATGATTATATATCATGTGAAAGACCCCCAAATGTTTCCAGAGACTGTGATTTCCACAACACCACCAAAGGATGGTTTCTTTGAATTTGTAGGTGTTCTTCTAATTTTCAGGCCTTTTTATACTTGTGTTTTATGGAAGATTGTAATTTTACGATTTTCCTTTATGATACTTCTTGCAGGGAATGACTCTACCAAAGGCTACTGAATACTATTGAATGATACTACGTTCAAGGATGTTGCTGCACTTTGTTATATGCTGAAGTTTTGAACGTTGCAGAATGAAGTACAAGATTGCTGAAGTTTTGGAAATTGAAGGTTGGATATTAGATGTTTGTAATTGTCTTATATTTTCATGTCAAATGTAAGGACTTGTGGACACTGAATGTTTGATGCATATGAATATTATGTTTGGATCTCAGATATTCAGATGGAATTTATGGTCATTTCATTTCAGATGTTTAGATATTGTT
>BMK_Unigene_086068
ATGGCCATGTTGCCACCCAATGCAGTAAAAAAATACTGCTCTTACTGCAAACGCAAGGGCCATGTTCTTCCTGAATGTCGGCGTCGCGCACATACCTCTTCTCAGAAAGCAAATCTGGCAACTCTGGTTGTGTCTACTCCTGCATTGAGTCCTGCTGCCCCTACAGTGCTGCCTGCTCCAACTGCTTCTTCATCCTCTCTTACCCCAGAAATGGTTCAACAGATGATCGTAAATGCTTTTTCTGCCCTTGGACTCTCAGGTAAACCCAAACAACCAAACTCTACCTGGTATATGGATTCGGGAGCTTCTAATCATATGACCCACTCATCTGAAATTCTATCTCAAATAAAACCTTATGATGGAAGTCTCCGAATCAATACAGCAGATGGTGGCAGTATACCCATCACTGCCATCGGTGAGATGTCACATCCCTTACCTTTGAGTCATATTTTTATTTCTCCTTAGTTATCTACAAATT
>BMK_Unigene_086069
GATCTGTCCTTGATTCAACTGATTTTTAGATTGCTTCTGTTGCCTTGAATTTATCTTTGCAAAATGGATGAATAATATGTGCTTGAGCTATTGCACTTTCTAAAGAGTGCAAAGGTCCTATTTTTAATGGCTTTGATAAAATTAAGATCATATTGGTGCTATTTTATTTCCCTTGCTTTGGTGTTGTGACATTTATGGATTTGCTATTTTAGATCTGGCATAAAACATGTGATTTTTATTTGTATACATGCTTTGGACTTTCTTTCTATTATTTTATAGTATGTTTGAAAATGCTATTTCAGTATGAGAATTATGTTTTATTTATGTTTTATTTCTTCTATTTTAGTTGGCAACTTGTAATGAAAGAGAAAGGAGGTTGTGGCTGTAGCAAAATGGAATCAAAGAGAGAAAAAAAAATACTGTAAAACATATGGTTGAGCAAGTGAAGAAAGGGAATAGGCTGACCACGACCTTTTCGAAAAAAGCGTGGACTGAAATAATGGAATAAATTTATAGAAGGACATGCAATAAGTATACAAAGTCTCAATTCATTAATAAATTCAATAGGTTAAGGTTAGTCTATCGGAAGTTAAAGAAACTCCATGATATTCTGACGGGGTTTGGCTGGGACCCCTTTACAACTGCTAGATAATGTCTGGGGACTGGGAAGAGTATTATGAATTCATAGAAAACTTTATTTTAAACAAGTATTATTGCACATCCAACACTCATGATTTACTTATTCTGTTCCCCAGAACAACTTTTAGAGAACGTTGAAAAAAAAAGTTTTGCACAGCTCGTTCTTAGCACGAAAACATTCTGGCACATTCTCAGCGCAAGAATGATGCCAAATGGGCACTAATCGACCTCTTCTTCTTCTCTACATCATTTGTTTCACTTGAGGGGGAAAAAGACGATTGGATGTAGATGGATGTCTACAATTAAGCACGGACCGGATTGGCAGTAGAAAGGTACAACACACATATAGTGGCTACAGGATATGCATGCATATGAATTGGATTTCTATGAAATATTTGCTTTGGTGACCAAGTTAGATTCAGTTGGGATTTTTCTCCAAGGACATGCCACTTAATCAATTTGATATTAAAAATGAATTTCTTCGGTGGAACTCAATTGTTTATTCCCTTATGATACATGACAATTGTTTGCTCCCTTGTGACACCTAATTGTTGATGTGAGGACACTGCAGAGGAAGGCTTTGCACTTGTAGATGGATTGATGCGAAGAGTTGCTAATCTACAACAGTTCCAAAGTTGTCTGAACTGATCACTGTTTTTG
>BMK_Unigene_086070
GGGTATTCATTTTCCATTTCCCCTCACATATTTCAAAAAAGGGATTGATTTCTTGCTGGCTATTTGTGAATTATTGAAATGTTTGTTTAGCCACTCTTCTTTATTCATTTCCTAGAACTCTTTGGAATTCAATTCCTTGCAAAAAAAGAGGCCTTAGTGTATTATGGCCCAACTTTCCAAATCAAGTGCTCTTCTATGATACAAACTGTTCTAGAGAATGCTAAAGAGCTTCAGTTTCTTACTGGTTAACTCCATCCCTATTTAAGCCCTCTTTTTCTGTGCTGCTGCTACAAAATGTATTATGGCCATTTGTGTTTGCAGTTTGCTTGTATAGTTCAGTTTGGGTGGGTAGAGTGACTGAATGTTGCATGACCTTGTTAAATCTATATGCTTAATTAGATAGTTTACATGCTGGTTGTTGTACTTACACAACCAATATAATGAATCAGTTTATTCCTTCCTTTAATGTGATCTTTCCTAATTTTTAGTCATGCTCCCATGGTGTTGAAGAATTTCTCATTTTCACGCAAGTAGTCTTGTAACAAAGGCCATCACCATCTCCCTTCTATCCATGGAGATTGGGTCCTATTCAACTCAGTTGGATTC
>BMK_Unigene_086071
CCACACCTCATGCATGCAATTTCCATATATATACAGTGACACTCACTATATATAGAGGCAGAGAGACACACAGAGAGCTCAAAGCAGAAACGCTTCTACACTGCTCCTGCAACTAGGAAGATTGGGTGAGATTTCGTGTGAAGAAATCACAGGGTTTTGAAGAAGAAGAAAATGGAAGAAAACCCCAAATCCAGCGTCTTCGATGACTTTCCACCGTTTGATTTTGAGGGGAGGAAAGATTGGAACCCTTCGGAGCTGATTTCCTTCCTGAGGTCGGCTTTCCGGCGCGAGGATTTCGCAAAGGCGGAAGAGATGCTGCGATTGAAAGAGGAAAAGCAGAAGGCCTGCGAGAGGAAATTGAAGGGATTGGAGAAGGAATTGGAGGGTTTTAGGATTTGGTACGCTGAGTTGGAAGAGAAGAATAAGAAGGCGGAAGTGGATTTTCGGGGCTTGATTGTGGAGATTGAGAGGAAGGAAAGAGCGGGGAGAGAACGGATTGCGTCGCTTGAGACGAAGTTGGGCGCGATGGATTTCATAAAGTTTGCTGTGGACCAAGAGCTTGAGTCGCAAAAGAGATTGTGTGGCAAGTTGGAAAAGCAAATTGCGCGTTTGGAAGAGGATCACAGGGTTGCTTGTGAGAGGGAGCAAAGAGCGCAAGAGAAAATTGCCCGTCTGGTGGTGGAGGTGGAGCAAGAGGCGCCCGAGAAGTTTGTTGAGCCGAAAGTGGAGAATAGGGAGTTGGAATACGAAAAGAGAAGAGCTGAGAATGAGATTGCGGATTACAAGAAGCGGTGTGGAGAATTGGAAGTGAGGATCTTGCAGTTGGAAGAAGATAATTCGAATTTGCGCTGTAGAGAACGATGTTTACTAGAGAAGATAAGGGTGGAACCCAAAGAGTTATTGGGTAATTCTTCTTATGGAGAGAAAACAAAGAGGGAATCGCTTGGAATCGTTGGACATCAAAATGAACTGGTTCATGCATTTGCTGATGTTGGGTCTTCTTCCCATTCTCCCCTGAGAGAAAGTGCTCCTCCTCAAACTCGAGCGACACCACTTATTATCGGTGTGCCATCTGAATCATTTGGAATTGCTAACTATGAAGGTCCAATAATAACTGGGAAAGACCATTTGAGGCAAGTCAGACAGAAGTTACAGTTTAATGAAGAACGGAGTTCTTACAAAAAGGAGACTCCAGTAAGAGCGAATTGTGCAAAATCTAGAGAAGATGTTGTCGTCGTCAGTGACGATGAAATGGATATTGTGGCCCCACCATTAAGTTCCAATGTTGGAAATAGCAGATTTGAAGAAACTTATCGTAATATGAAAGGGCCAGCTTTGCAGAAGAGTTTGAGGGGGATCCATTCTGACCTTCAGGCTGCAGCGGAAGAAAATGCTAGCAGTTCCGAGGAGAACATTACATTATCTTTTACACCTAAACGGAAACATGCTTCTAAAGTAATTGCTAGCGATAATGAGGGAGAGGATGACGACGATGATGATGATAAGGTCCCACTTTCCAGACTTAAGATGAAAAAACTTGCAGAGGTGACTGACAAGTGTCTTAAACCCTCTCTCTCTCCTGTACAGAGGTCTGGTAAATCCCCAACAATCTCTTCCGACAATGACAGTGTTGAAATAACCCCTTCAAGGAGGCGTATAATTCCATTGCGAGAATGTGGAGAAACAAAGTGTAGGGCAAAAAAATCCTATCCAAGCCATTCAATAGGAGAAAACCTATTTTCTAAGACAGATAATGTGGTTTTTGCGACAAGTGACGCCTCTTATCAGACACCGCAAAAGGCAGCTCCAGAAAGTCATCCTGAAGCAGATGAAGTGGAACATGTTGAGTCAGATAGTGAAGGCGAAAGTTTGGGGGGATTTATTGTTCAAGAGTCTGATGGTTCAGAAAGTAAAGGTTCTTTTGCTGATTCTTCTGGAGATGAAGCAGAAAATGCTAAAGAACTCAAGCAGCTGCTAGAAGGTATCCGTAGGAAGAAGGATACTTCCAAATGGGAATATGAGGCTGATTTGCTTTCTTCATTTTCACAAGATCCTGTGCTCTGCATGAAGGCTGTATGTGCTCTCTATCGCCAACAAACATCTGATGAGAAATCTATGAAAGGGTCATTATATGCTAACAACCGCGGATTCAGCAAGTTTGATGCACTCAAGGGTTCTCTTTTGGCCGAGTTTCTTACCGATGGAGATCCTCATGGTCCATTAAATAAGTCTGTGGAAGAACTTGAAAAGCACGACCCAAAGGCGCTTGAATATTGCTCTCGACTGGCTTCCCACTACTCGAAGCAATTATTTGAGATATATAAAAACAAAGAAGATCCCTACTTCCTCCCATGTTGAACAGGGTTGATAACAGTCCATCTCAGTGTTACATCAAGGTTTTGGGGTCGAGTGAAGTGGGCAGATGCCTGAAGAATCTCCACACACAGGTGATTTTGCTGTTCAAATGTACATTTGTTATTGTATAGGTTTGAACTAACCCTTCTTTCTCTGATGTCCAGATGTTAAATGCTACAGTAGTTGTTATGTTCCTTTGTTTTGATGTATTTGAATCAAAGATGCAAATATTGAAGATGTATATATTTACATGGACCTACTTAGATCAAGATGACCTATGGACTCTCATGGTTAGGGCTGTTTATGGGCCGAGCCTGAGGGGTTAAGCCTAATATGACCGCGCAAGCAATTGGAGAATGTAACTATCTGGTTTTTGAATTTGGACTCATGTTTTACTTTTCTATTTATTTCTAATGGGC
>BMK_Unigene_086072
CTGCTGAATAAAAAGAAGGCATTCTTCTGTAAAAAAATAATTGTCAGCAGATTCCATTTACAATAGTATCTATCATCAGAAATGAGTGACAACTGCATCATTGAATTCCTCCATAAAAAAGGTTTACATCACAGATGCTTAACAGCCAAAGTTAGCTAATTCCATGTATTTACTCTTGGTAAAAAAAAAAAACCCAACAGAATTGCTACTTTTAGAGGCTACACAAGCGACTAAAGCATTTTTACATGCAAATAATAATATCCTGCCTTTTCCCTTCTCCCTCAAAATCATGGATGAAAAAACAAAATCTCTAGTATAGAACACATCTACTTTCCCTTTTTTTTTTTTCCTTCTGTAATGATGTATAAAAAACATCTTTGACCAAGTATCAATGCTAAAATCAAATCAATATGATCCTGCAAAACTCAATGACCAAGGCTGGTGGAGTGGAGAGTTTGAAAATCAAACGAACTCCCAAAGGTGGCAGCACGTCTTGCTTCCACTTACAAAAGTTTCGTGTAGAAACTTACACTTTAGTTGTCATCATCATCTTGCAACACTACACCTCTAACCTTAGCCCTGCGATATGCAGGAACAACCCGGTTACCAACTTTCATGGAGTGAGGATCTTTGTTTGATGGTTTATCGGAAGATTGTTTCTCAGAAAATGGTGCTGTATCCACTTTACTCAGAGAATCAGACATTGGAAATGCCTTATCTGATCCTCCAAACTTTTGATGCTTCCGTTTACTTGAAAAAACAACTGCATCAAGTTGTCTTTGAATACTCTCACTCTTTTCACGTTCAGCGTGGAGCATTTTTGTCAATTGACAGGTGCGCTCTTGTTCTCTTACAATATCATCACGCTGGCCTTTATAAGCATTGAAAAGCTCAAAAGATAAATTTGACTTGGCATCATCCGCAGATGAGTTCATGAGTCTGCCAAGTGGAATTGAAATCAGAGGCATTCCTTTTGACTTGTGAGCTACTAACTTGGCAGATGTAGCACCAGTTGAATCTAGCACGCCTCCTACAACAAGCTTTACATTATCTGATGACAAAGATGCAATCAGATATGCGACAAACTCAGACCATGAACCACCAATTCCGATAATATCCCGCAAGTCCTCGAGCTGTTGGATGGTGCGGATGGATTCCCAAGTGTAGGAGCGGAAATCGGAGGCGTGGATGCGAAGGCGAGAAGAGTCGAGTGCGTGAACGTAGAAGATGAAACGAGAAAGCGAGGCTTGTTGCGAAGGGGGAGTAGTGATGTTCCATTCTGCTTTGGCTTCTCCCAGTACAGGCTGCAAGTCTTCCAAGCCCTTCCCCATTGCTCTCTCTTCCTCTCTCTTCTTTGGTTCTGTTTCTGTAACGTTCGTTGTTGGGCACTGGAGGACTCAGAGGAGAAGAAGAGGAAAGCCTTTTTTGTGATGTTGTTGT
>BMK_Unigene_086073
GTATAAATGTGGACCGGGACCATTAACCTTTTTAGGATTCTGTTTCGTGACGGATCTTTACCTTTGATCCTTCACTTTTATCACTTTTGATAGAGGCATATTATAAAAAACTTAGGAAATCAATACATGTGAAACAATCATGATCAAAGTATCCATGGATTAGTTAAAATCGAACAATTAAATTAACTGCTTCGCTAAATGGTTAATTGTTTATACTCTTTGGACAGTCATTGTACAATTACGGGGCAA
>BMK_Unigene_086074
AGAGAGAGAGAGAGAGAAGAAAATATGAGAAAAAGCAATGAATGCTATTTGATACGGTAAAGGCATGTAAATAGACGATTAGAAACAACCATATTATGAAGAATTAAAGTGTTGCAAGCACAGATAACTATGAGATAGGGGAAGACCAATGAAGACATTGAATAAAGTAGTTAGAAAGAAATGTAAGATTCTAACCTGGCCCCAAATAGAAATGAAATCAAAAGCAGAACTGCCAAAGTCAACCTCCCAAAATGATGCAGCCCAAGAGGGGTGGCCCAAAATGGGCTTCTTGGATCATGCCATGTCAAGGCCATTGGGCCAAAGTCCATGGGGAAGATCAAGGCCGATTTGGTCTAGTCTTACACCAAAGGAGGCCTATTGGACCCAGCAAAGAGCCCCACGACAGGTGGCCCCAATGTGTTAGGGATGGAAGATACACCAATCTAATGGTATGCTCAAATGGATAAGACACTACTCACTATAAAGGCATGTAGTGGATGGATAATACACATTGAATCCCATGAAAAGGAAAAACCTAGCCTCAAAGCTCAAGCCAAACCAATGTGGAAAAAATAGTTTATGGTGTCATAATCATAAATGAACAATCTCAGGCCAAAGGCATGCAATCTTTGCCATAAAATATAACCATGTCCGAGAAGATGCTAAAGTGATGATATATGATCAAGACTGGAGTGAAATTAAGTAGGTCTCAACCCCAATCCTAAAGACCGAAGAATGAAATTTGTCATATATAGTTACAAGTAAACTTAATTCCTTAAAGCTTTCTACACTTAGGAGGCTAGATGATATAAAGCTCGAAAGACCATTATGATGGTTATATGACAATGATAAAGATGATGACAAATTATAAAAAGGATGCATTACTAGAAGGTACCAAATCATATCATGCATTAAACTGTAAAGGATAGCTGATTGCTAAGAGATTATCCAAAAGCAGCAACATATTCACTCTTGGGTTCAAAGAACAGTCAAAACAGTTATTCCTATCTGACCTAACTACAACTCTTATGGCAGAAAAAACAAAGGCAGGGCTATTACACATTATAGATTTTAAAACTGGGGCAGCAAAATAAAGCAAAACCAACAAAATCCATCCATCAGAACTGGGATACAAAATCTGGATCCAAGCATAAAACAAAACCCTAAGGGCTTGATTGCAAACTTTGTATTTGAATTCCTAGAAATGTTAAAGGAAGATTCAGGAAGAAGTAATAAAGAGTTGAGGAACAAAAGGTCTGTTTAAAAATATAAGGATGGGACTATCACTTTCTTAGGGTTTAATTTTCTAGGGCAATGGGTGGGTAATCATTTCCTATCAAAGGATAGATTATTCAATGACCCGTTGTGGATCTTCACCTTTAATCCTTCACTTGTCATGCCCTTAAAAGAGAGTAATCCTTCACTTGTCATGCCATTAATAGAAAGGTTACTCTGCTTAGAAATTCTAGGAATTCGACACCAATTAACCAAACAGGCCCCAAATGTGAAATTGGATGTACATTAAATCACTACGTTTTTTCTAACCCAGTGGCATAATTGATGGTTAACCATCCTGAAAATGAATTAAAACAGTGCTGAGATTCGGAATTTCTTAATCCAATTCATCAGCACCCATAAGAAATACTGATTTTACTCACAATCTCCAACCTCATCGACCTTGAGCACAGGGAAACATAAAAAGATCCGATTTTTCCAGAAGAAAAACCCAAATCAAATCAAATCTGGGACACATCTAAACAAACCCAATAAACAAAAAAAGAAAAGAGACTCAAACTGAAGATCAGAAAAAACTGACAATTTCATCGCTCTCGTAGTAATCGTTCAACGCCCACTGATACTTGGACTGATTCAATCCGAACCAATCTGCCAAATACTCATCCACACTAGAATGAACTGCCAAATCCACCACAAAAGAATCCCATTAGATCACAAAATAAGTAAGACCCAGATAAAAAAAAAATGAGAAAAGAAGCCATGGATTGGATAAAGTTACAATCTTGGACTCTGGTAACGGCGTTCCAGAAGAACCCAAATGGGGAGGTGTTGGGGGTCGGCTTTTGGGCAAATTGCTGAGGGGGAGGCCGGACAGGAGGGGGGATCTTGGGAGATTCAGTCTGGGGAGGGATTTTAGGGGAATCTGAGGTGGGACTTTGAGGGGGTTTTGGAGTGGAGGGAGGAGTGAGGAAGACAGTGTATCTTCCTGCTTTCCCTATAACTGGAGGTGGGGGTGTGGTGGGTTCTTTTGCTGTGGTTGAAGCTGCCATGAGAGAGAGAGAGAGAGAGGTAATGTTATATATGTATCTGTTTATATCAGAAGGGGTGAGATTTATACTCTGA
>BMK_Unigene_086075
GCTTTTCCAAATCTTTCGCTTGGAAGCACAAAGGATTTCAGCCTTGATTTCAAATGAGCAGAATTATTAGGAGATGCATCATTAGTCACAAGAGACTGCAAGCAGCATTGGGCATTTCATTCAAAAACCATATTGTATCTATCTAGAATAAACACACATTCTTTAATCAGGTATGAAACCAAGAGTAAGACTTGCAAATCCTATCTCGGCGTCAAGTGACCCATGACTGCAAAAAGGTGTGAGTATGCTTGAGCATGATATTCAGAGTCACTGAGTTGGGATTCATGATTCATGAAGAAACTCCGTATGGAAGAAGTGCAGCTGCCACCATCCTTCCTTCTTCATTCAATATATTGTAAGTAGATGCAGCATTTCGCGAATCAATCACTTCCAATTTCATGCCAGTAGACCGAAGGAAGCGTCTAAGTTCAGGATCAATTGGCTCAATATACCTTCCACATCCAAGTAATAGAATATCTGGGAAAAAAATCAGAAGCAAATGTTTCAATAGAATAAATTGGATTCTCAAAATTGGTTTATTGTATTTCTAAATTAAAAAATAAGCAGCACATCACTGTTAGAGAGAATCACTTATTCGAACTAAAGCTTGCTAATAAAATGGTCATGCACCGCAGCTCAGCTGGTAAAGGGATATATAAGAAAGTCCCCAGGGGAGGTAGTGTACCCAAGTTTCGAGCACTAGTGCCTTCAAATAGGTTAGATTAGGGAAAGTTTTTCACCTGCGCACACAGTGCACAGAGACCATTCAAGAGGAGGGGCCCACTGATGCAAAACACAAGAGGCGGCTTAGGATACACAGGCGCCTGCGCACTGTGCGCAGGAGAATATTTTTCTAGATCAGGATGGCTACATTAGGATAAAACAAAAAAAAAATACATTACTGATAAACCACATAAAACAACAAGAGAGAGAGAGAGAGAGGTGAGCCACTTTTGCCAAGAAGCGTGGGGACCCAGGTTTGTTCATCTAGAAGTTCCCAATGTTGATGAAGACCACAAGCAAAAGTCTAGAGGGAAGGCTTGCCTCTTTTGCCCAAACACATGGTGATCCATGCTGCCCATCTATAAATTCCCTATGTTTTTCTTCCGATGTCAACAGTTTAGATCAAAAAAGTGCAATAAGGATGTCACCAGCATCAAAGATGATTGATAACAGAACCCCAAAAGAAAATACAATTCACTGCAGTGCAGACTCTTTTTAATTTTCAAATGGCAATATAAACGTACAAAACACAAAAATTAGAATAGCATAGCATCACTGGTTCAACCGCTTCTCCATAGATCAAATATGGAAATTCCCACAACCTCTAGTTGGAGAGACCCTAGAAATTATCAAAGATTGTGCCTTAAACGCAACATCATATGCTGATTTCTAAAGACCCTGAACACAAATGATTTTTTGTAGGATGCCCAATTTTAAAAATAGCTTGAAAGACATGGGATCCACTTTTAGTATTGCATGTTCAAGTCCTAACATTTATTTCCTTCCCTACATTTGACGGCTATAAATTTCCTCCATAAGGCATATTGGTCTTTCCCAAACCTTCACCACAGGTTAGTAAAAAAAAACTCAAATTTTCTGTGCTTATGTTTTCAATTCCAGTGCCTCTGTTATGTAGAGGAAGCAACATTTTCCAATTTAATGCAATGAATTTTTTATTTATTTTTGTTCCTCTTACCATCTCGAAGAAAATATCTTGTATCTTTTCAAGTGATGCAGCTTTAGTTGGAATTCTGAACAGTGAACAGGCACAAATGATAAATTAGAAGACTGGAAAAGGCTAAATTCATACAAGTCGTTTACTCTACGATAATCATCCCCACAAAAGGAGAGTTCTATTTCGACTTTTTATGTAATTGCTCCAAGTGGAAGATGAGATGGGTTGACAACTAAGAAAAGCACTAAATATTTTGGCAATAAGTCTCTTTTAGCGAACAATGAGGATCTAACCAGTTTCTCCCAAGTTAGCCATTCATAGTGATGCCTACTAGATGAATAGCCAGGACCACAATAAGCAGAAGGCAGAGAGGAGAAAGACTCACCAAGAAACTAAAATCTTTTTCTTTGATTTCCAACCAGTTTCTCCCATGTAAGCCATTCATAGTTATGCCTACTATGAATGTGCAGAAGGCAGAGGAGCAAGGCTCGCCAAGAAATTATAGTCTTCTTTGGTTTTCCATCTTGTTGACTTTTGAACTTATTCTCCAAGCATCTCGTAACCCCTAATTCAGTCATCTTGAATCGTATAGAGTAGGACTATTCCTTTGAGGAATAGCATAGATACAATTGAGTTTGCTGACAGCAGAAGATTAACAAATGTGGGTGTCTGAAACATTTATAAGAGCACTGAATAACTTTTCTCATAATTCTAGGTTGAGCCATTGCCATTGCAGAATCCCTTTTTTTTATAACAGGAGAGCAAAAACAACTTATTCCATTATTTTAGGTTGTGGCCTCTGCCTTCGTAGAATCCAAAATTCTTCCTATTTTTCAAAGAAAGGATACCATTCCAAAAAATAATCAAAGCAAGGACCCGTAAGTCACAGACTCACAGTCACATTTTGAATCAAGTTCAATGTTTGGTTCGCACTTCAAGGACCAATAATTCCTCAAAAATCACATTGAAATGCAAAATCAAGTATCAACACAAGAAGAAAGGTAAATCATGCCACACGTCCATAATTTTAATTTTTGGAGAACTATAGATTGTATGCCGTCTTTATTTTAAACAATATGGTTGGTGCTTGAGCAGGGTGAAACAGAGTTGGACTCAAGGATAGATGAATTCAGGAGCATGTATCAATAGCAGAATAATCAACCGCGGAGCTATGCGAAAACAAACTAGTTGTTGCAGTTATGCATCTGCCTAGGTAGTAGTACAAACTGATTGGTTAAGAACAAATATACTGATTGGTTAAGAACAAACATATATATATTTTTTAATGGAGAACAGACATATTTATGACAAAAAGAAAAAAAAAATCTACATTGAGTTACCTGGAACAGGCTTCAGAATTTTGAAGATAGATAAACTCTCTTGGGTAATCTCCGAAAATTTTTTGGGACTCCATGACATAACAAGTTTCTCATAAACTAGCACGCTACCTTCATAGTCAACACCATTCACTGTAAAACCTGTGTCAGAGTACCCTTGGAAACGCAATTGGTCCTCGGGAACCTTGTCGATGAGATTGATCTGATCATAGAGAGAGAACGCACGCCTGAGAGAAGGAAGGGTTTGATTGGCGGGCTTTGGGGATTCTTTACGGAGATTTCGAATGAGAAAGGGCAGCGTCGTCGCTAACTTGCGCCTTGGAGCGGCCATTTCCCTCTCTCTTGTGTCTTGTTTCTTCTCTTCCGGTCTCTGGTGTTGAAGATTGGAGAGAGAGAGTGTGCGTCTTTCAC
>BMK_Unigene_086076
CAAACTAGGTGCTCCTCTCCCTCACTTGCCGCGGCCAGAGGATACCAAAGTATGGATACTTATTTTCATTTTTTTTAAAGAATTTTTTTTTTACTGATCTATTTTTTTTATACAGCTTTTAAATCTGCTTGATATGGTAGAGGTGAAGGCCAATGTCCAGTCTAGCGCTGCCGCGATTGTTGCCCTGGCTGCTTCTGTGGCCCAGGATTTTGCCAAAGCCACCCCCATTCCCACGTTGCCGCCGCCCCCAGGCTGCTGCCTTTGCCCTAGCTGCTGAGATTGTCAGGCTCACTACATCTACCTCCTCAGCGGCTGCTGCAGTTAAGAGCATTACCAAGACCGCCGCTCTTGTCCAGGATGCCATTCCCACTGCCCTAGCAACGGCCCAGGCCGACACTGCAGCCACCGCCCTTGAGCCACTGCTGCCGCACCATAGGCCCTCAGTTGGAGTGGAGGAGGAAGAAGTACTAAATTTGAAACTATAAAAATGATGTGTGCTGTAAGATACTAAAAATTCCTTCTGGATGGAATGTGCACTTGGTCCCTGGATGTAGGATGCTATTCATAAAGTGAGTATTACTTAGATGGTAAGCTTTTACCTTCAATGTTATTTATGAATTTATGAAGTATATATTGTATAGTATTTCTACAGATTGATTGCAACAGCGACATGTGAAGAATGTAAAAGCTTTTTGCTATGAGCTGAAAGATTTAATATTTGCTCCTAATTAGTGTTTGATTTTGCAATATTTTTCTCCTTTTTTCATTTTTCTCCTAGGATCCACCATGTATCTTTGATGAGGCAATGGTTTCTGCTGATTATTTCTTTATGGATTGTTTGTGATGTGTGTTTTCTGCTTCAAAATGAATTTCAGTTATAATGGGTATTCATTGAAATTGAGATTTGGGGTGGCACCCATGGGGACATCCAAATATAGCCTCTGGTGATATTCACAAGTCTTTCTTGATTTTACATGGTCATGGATGACAACAGAAAACTCAAGATTTTATTTGGAGGTTTCTTTGGAATAAAACATGAGTAAACAAGAATTGTTTATTTCGTTATTTCCATATCTTTTTTGCATGTGAAAATGTTTCTTCTTATGCTTTTAATCTTTCTTATATGTGTTATTAACTTGTCTTCTTTTTAATGTTTCTTCTTATGCTTTTAATCTTTCTTATATGTGTTATTAACTTGTCTTCTTTTT
>BMK_Unigene_086077
GTCGTGCTGTGTGGATGGCAGCGTGCACACGTTGCTGTGTTACTGCGAGGAACGTCGTTCGCATGCTGGTGTTGCTGTGAACGATGTCGTGCGAATGCTGCGAGGTTTGCAGGAACTGCAGTCGACGTCATGCAGGTGCTGCGGTCGACGTCGTGTGAGCGCTGCGAGGCTTGCAGGGATTGTCGGTCGACGTCGTGTAGGAACTTTGTGCGGCAGATTTAGACCCTCGACCAACCTTATGTTTTATGGATACAAATGCATGTCTAATGCATGGAAAGGATGTTAAACATGCTGAACAATCATTGCGTAAAAGGATTTGTGCATTGGGGTCAGGGAAGTGGCCGAAACCTTCATTATGTCGTTTTCGAATGTTTATACCCATGAGGTGAGAAACAATCGGTGGCACATACCTCTATTATGTAGCAGGTATGCCTGTTGGGTGGAAAAACAGACGGTGGGCACTGTTGGCACATGATATGCATAGAATACACTATGAATGGCCTTGGAGGCCTCGGTTGAACATTGGTTGGGTTGCGGTTGGGAAATTGGTGCGTGGGGTCCACACCCTCGTGCCTGGGCTTGGTGGGCCGAACAGAGACGGTGGAGTGCTGGATTGGTGCATGGGATTTATTACCCTTGTGCTGGGGCTGGTGTAGTCCATGTGGAAGACATGGTTGGTGTTGTGTGGCATGCCTTTTTACATAGATGGTTGCTGGTAGGCTTGGAAATGACGTGGCAGCCACTTGGGTGGGTGGTTGAGGAACTGCCATGGCAGTTTGGCCTATGAAGTGTGTTGGGCATGTGCAGGACTACTTGGACCAACAAAAGCATGACAGGTGGCATGCAACTGCTTAGACAAACTGCCCTCAGTGGGTTATTTCCAGCAAGGCATGGGCAACTGTTTGAGGGGCCAAGTGGTATGCAGTTAGCCTTGGTGGCACTGTCTGATTGGCCAGAGACTTGTTTAAATAGGACTGTATGGTTGCAGATCCGAATTAAACAAGCGGAGACAAGAGAGAGGTCTCAAACTAAAGTCTTAGAACAGAAACTAAGACAGAGAAAGGACTTTGCCTTGAGAGATAATCTCAGGCGGGGCTTCAGGGTTCAGGCAGAGATTCAAGAGGGATCTCTGCATGAGAGTATTACAGAGAGTTATGAGTGGTGATTCTTTGTAAGGGCTCGTCCCACAGTTTTGATTAATAAGAGAGGGCTGGTGCCAAATTAATCAAGTGATCTGTATTTGCATTGTGTTGTCTGCAATTGTCTCCTTCCCATTTCCTTAAGTGCTGTTTGTATGTGTGTTTGTTGGTTGGCTGGTTAAGAGACTGTTGTCCTTAACGCCAAACGGCAGGGATTTTAGCAAAAAATTTACCCAGTGACAACTACCATCTCTGGATCAGGGGTATTAGTCTTGTGGTGTGGCCATGTGTGGGCAGTGTCTTCTCCAGAGAAGAACGAAAGTTCCAACGACACTGCTATAACGTCTCCGCTGCCCGCTCTCTTACTATTATAATCTTCCGATCAATCAACTGAAGCTTCTTTCTTT
>BMK_Unigene_086078
CCCAACTCAAAGCAATCCTTTCTTCGGATTATGATTGAGGCATGGTGGAGGAAAAGAACATGGGAGAAGGTTACAACTGATTCCCACAGTTCTTGAATCTGATCTATGGATCCCTGAACATCTCATCTCATCTCATCTCACCAAGAAAACTGGAACCTACTACACAGCACCCCAAACTAAAGAAGAGGAAAGAATCCATCATCAATTAACTAAAACATCGAATCCCATAAAGAGAAAATCCAGTAGCATCCTCTTCTAGACATCTTAGAGAGGGCACAAATTACTTCTTGTAAGCCACTCCACAATACATCTCTCTTGGTATTTATGCACACACTGAAGACCTCTTGTAATATTGTAACAGCCAGCCTCAAAACTTTTCCTGACAGATTGCACACTTGTCTTCCTTGGTTTCGCTTGCTCGACCTTCTTCAAGCTTCTAAGTATGGCTGCCACACGAACAATCTACAAAGCTTCATCCAAATCCTCCTTTGGTAGCCTCAGAACCAACTCCATGCTTGGCAGATCCTTACAAGTTTCAACATACTGATTACATATGAATTACAACTTGTCCATGGAGTTAGCATTGATACCTTCCATACCTTTCTGTGATTATTCTTGTTCAGTCTCTTCCTCCATCTTGCTGGCATGCAGTTTTTCTGGGTTTCTTTCTCTTGTTTGAATTTGAATTTTTTTTGTTCTGTGTAATCTAACACGAAACCTTGCAATGTCAGCTGTTTTTATCTCCATTCTTTTTGTTATCTCCTCCTCCAGTAGTTCTAATAACTTTATCTTCTGTCTAACAAGATACAAGAACACCTCAATGGTTTGAACAATATGATGACACAGTTTTAAAGTAAAAGCAGGAGCAGCCGAATAAAAAAAATATATATGTTAGCAATATGGTGCGGTGTGGTTTGAAGTGGTGCAGAGAATTGGAAATTAAGTAAATAAAATAAAATAAAATCTTAGTGACATAGCACTTCACTTTTCTGCAATCCTGAAAGGCACCGAAACAAAGACTCTGCTTTGCATGTGAAAAGCTGACATGGTGGGTGCAAAATCCAAGGGCATGCATGCCCAAAGAAACCCTCCGAAGTTGTTAGGATGTGAGAAACAAGTGGATAGTGGACACAGGAGTTGTTTGTGCAACGAGAGGATTCCGTGCTCTCTAGATTTCTATTCCCACATAAGAGAGGAGTCCCACATTCTCATCCCTTCCACGGGAAATCAAAATCCTCTCCATTGAGGAACATCAGTGCATTTGTTTACCTTTTCTGCGTGAAAAATGAATAGCACCAAACAACTGCACAGTAGGCTGCATGGAAAGTAAGGAAAAAAAAAATTTACTCATCACACATACGCACCCTTGTCTCTCCACCTTTCACCTCATCCAAAGAGGCTGTTAAGAGTCATCGTCATATAAACTGGGTTTACTACTCCAGTATCTGCATAAACTGTATTTTTCTGCAATACTCACCGGATGTAGAAGTTGTGCTCAAGCAATGTCCATCTTGTATTGTGTGATGACTTCTCCAGGTCACAAAAGAATGAACCTTCTAACGCAATGTGAGCATTAAGGGCAGCGGAGAGAGGATCCACATTCTCCTCAACTACGATTTCTCATCAGACGAAATAGAGCGTTAGACAACTAGCTCACTAGCTTTGTCTTCAACAAGAAGGACAGGAAGAAAGCGGAAGCTGGAAGCTGCAGAAATCAAAAGTCCAAAAGGTGACAGGAAGGAATGGTTTCAGCAACAAGTCCTGTAATCATGCAGAAGGCCATCAAAAAGTAAAGAGGCAGAACAAAAATCACAGACAGTGGTGTTGTGAGAGCTTTTCAACTTCTTCCACTAATGTTGGGAGACCTCAACTTCCAACTAAATGAATCCACTCTCAGTCTTCATTAAAGACTAACCAAACCAAACCAAATGAGGGGAAAAGAGAGAGGAGGATACAGAAAGCATCTTCTCAACCAAGTCTTTGGATCATGGGTGCACCACTATTCCTTAATGCACAGATTATAATTCAAGGGCAATCTGTTTCCTGAGAGAAATGGAATAAGATGTCTTTCTAATTCTATAAAGACTGAAAGTTTTTAGCCATCTGATTTAAGGTCATGAAATGGGTAATCGTTAGATGAAAATGAGAGTTCTATTTTGAATGATGCTGTAGAGAAATCCCATTGAAGTCATAGTTACGGATGTGGGTTCAGAGTTGAAGCACCACAGCTGCTTGGAAGGCCCCCTCGCAAACACATTCAAATTTCAAAACCCCAGCAGCTGTTCACACAGCCCGATCTATAACCCAGCTACTACCAGGCATTCTCCTCACACACCTCTCTTTCATTTCCTTCGTAACTCTCTCTGCCTCCTCAAATTTCCCTGCACTCGCATAAATGCTAGACAACAGCATAAAGTTCCCCGCATTCTCAGGCTCAATCTCAAACAAGACTCGTCCTGCAATCTCCGCGAGCCCCACCTCTCCATAATTCCGACAAGCCCCCAGCAGCGCCCCCCAAGCTTTCGGGCTTGCTTCCATTGGCATTCCTCTTATAACCTCATACGCGTCGTGCAATCTCCCTGCCCTGCTCAAAACATCAACCAAGCACGAGTAGTGATCCCGGGTCACTTCTGCACCATAATTCGACCGCATTAGCTCAAAAAACTTCAGTGCTTCATCAGCCAAACCCGCATGACTGCAAGCCTTTAACACCCCAAGAAATGCAACTCCATCAGGGCGGATTTTAGCGGATTCCATTTGTTTGAAAACGGACATGGCTGCATCAGCCTTCCCATGAAGCGCGTATGCTGACACCATTGTGCTCCAGGTGACTACATCTCTGTCGGGCATTTCGTCAAACACCTTGCGTGCATTTGTCAGTGACCCACAACGACCATAAGATTCAACAAGACCACTGCTCAGATGCGGATGTGGGTATATGCTATTCCTGATGGAAAACCCATGAATCTCTTTAACGAGATTCAACGCCGCCACACCAACACAAGCTGACTGCAGAGCTAGCACCGTGATCAAGTTCGGCTTCACACCCAAAACCCACATGCGTCGATAGAAAGCAAGCGCTCGAGAGGACCCATCATCAGACAACGCGGCGATGATCGAATTGAAAGTCGAAGCGATGGGCACCACGTCCATAGCCTCAAAAAGGTGGAGCGCAGTAGAAATGTCATTGGAGCGGCAGTAGATGGAGATAATAGCGTTCCACACTACCGCATTTCGCTGGGGACTTTCGTCGAACAACTGGCGTGCGGAGGATGTGGATACGCATTTGCCGTGCATGTCGACTAGTGCGGACGCGATGAAGGGGTTGGAGAGGAGGCCGGTCTTGGCGACATGGGCGTGGATGGCGTTGCCCGCGCGAGGGAGGTTGAGGGCGGTGCAGGACTTGAGAGCGAGAGGGAAGACGAAGTGGTCGAGGGAGAGAGAGGGAGAGGCGTGCATGCGGTGAAAGAGGGCGAGAGCTTGGTCGTGGCGGTTTTGGTTGACGTGAGATTGGAGGAGCTTCGTGAGTGAAAGGAGGCGTTGGTGGTTGGAGCTCATGTTGGTTCCACTTTTTCATGTGGATGCCTGTGAGAGAAAAATGGCATTGATGTATACTGCATGCAAATGTAAAATTTGAG
>BMK_Unigene_086079
TGCTCCTCGTAGTAGTATTCACCTAATGTGTCTGTTGGAGTTATTCCTCCCCTATTCCAAGCCCTACTTTTTGCCCCTTCCTTGTGTCGATGCTTTTGTTCCACGTGAGAGATGGTGATTCCACGTGAGAGATGGTGATGGAGAGGTCTGTGTGGGCTTGGAGATGGATCGAGTGGGATGGAGATGACTCTGCCCGGAGGGGTGATGTTCTGGGATGGTGAAGGTGAGATAAAGGAGATGGTGAGGGTGGAGAGGTCTGCGCAGGGGATGGAGAACGAGAGAGATGAAGATGATGGGAGGATGGAGATGAGATCTGCGCATGGGAGGAAGGTGAGATGAGAAGAAAGGTTTTTAAGGGAGAGATTTAGAGAGAGATCGGGATCTGGGACTCGTTTGAGATTGAGAGGGAGAGAGAGATATCAGGAGGATGGGAGAGTCCAGATCTCGTGGACTCTCCATCCCTTATCCAGCGATGGGCCATGCAGCCCGGGTCAGGTTGATGGGCTTGGGTTAGGTTGGGTCAGGTTGACCTGGGTTGGATTGGTCATAAGTTTGGTGAGGTTGGATTTGGGCTCGATGGGTCAGCTTGATCGGGCCAAATTGGGATTGGATGTGGGGTCCAAGTCTAGGGTCAGGCCCATGGATTTGGCTATGGGGTCCAAGTCTGGGGTCGGACTCCGGTCAGAAGTTTGGGGCCCAAAAGGTGGGCCGCAATGGGATTTGACCTGGGCCATTATCACTACGACCCAGGTTTCACATATTTTGATATGTTCGCCGGATTTCGACGTTCTACACATCAACAGAAAGCTCTCGGCGAGTAGATCGAGACGAACTAACTTTCGAGGCGATCGGAGGTCTAGAAATAGTAGGTGATTTTTCAAAGGGGGCGCCCCGTGGTTGTGGGACCTGCTTTTATGATTTTTGATCT
>BMK_Unigene_086080
TTTTGCAAAGGAATATCATTAATACTGGAATAAAAACCCTTCCAAAAGAAGATACAGCCGAACACAGGGCACTATACAGTATACAGTATGAAACAAAGAGGCCCACACAAAGAGGGGGGAAAAAAACTCACAAATTGATCAATAGTCCACGAAATTCTAAGGTACCTACAGAAAAATTAAATCACATGCATTATAATACAGCATTACCTAAGTAACTAATACTTCAGAAGATAACATGCATTATAATGCAACCGCTGTTGTCCATCTGATCATCCTGGATCAATCATTATATTGCGGGGATCAAGTTCCATGTCATCCATATCATAATCAAGAAATTCCTGTAACAAAGAAGATTCATGGAAGTCGACACTGATTCCAGTTGTAAATATAAAAAGGCCTTCTTCAGCGAACTGGTTATGTTGAAGATTGATTTCATCTGATTGCGCCTGAAACTGATTCCAGTTTAGCAACAGTCCACTAGTTTGATATTGCTGAGATTCAATGGGAATGTAAGGAAAAATAGAGCTTGTGATTTCATCAGCACCATAATCAAGCAATTCATCAGAAGTAAAAAATTCAAGGAAGTTGTCAATGCTGTCATTTGGGTGCATTCCACCTAGGCAGCCTCCTTCATAGGACTGAGATGAAATGGGAATGGTATGAGGAATGGAGCTTTCTTCCACTTCATTACCATCGTAATTAATCAATTCAATATTCCCTGTTGGTAGTGTGGACAGGTTATTTTGAACTTCTTTGTCAATAAACTGATTCATGTTCTGTGAGCTGGTTTGGTGTGGGTGATATCCATTAATGGACATGCTGTGGTTCTGAGGAATGGAGCATGAGCCTTCGAATTCGATTTCAGTTTCAGTGTATTCTATGGCTTGAGGATAATTGATTGGATCTTTTCCCACTTTATAAATCTTACACATGACGTAACGACTAATCCTACTAGAATTGGCAATTGAAGTGGTTTCATCCATTGCTGAAACTGTGTCAAGATCTCTATATTCATGCATAATCCAATTTGCGGGGTTTCTGCCCTTTCCTTCCATGAATTTGAATTTCTTGAGGTACCCAATCTTGTTGTTCTTTCCATCTGTAATTTCTGTATCTTTACTTGTAGTCTTCCAATATCCCCCATCTGTTGAGCGTTTTACCCTTGATCCTCTTTGATCCTTGTACTGCCTTCTAGTAAAGTAATACTTCTCACTATCAATGGCATATTTAAAGCTTCCCCATATTTTGAGGGCTGACCTAAAGCTTAAAATTTGTTCAAGCGCGCTCCACTTTTACTTTATCTAAGCCATCCATGTCAAAAGCCCTTATTGAATATTATGTAAAGCCTAAAATTTCATTCCAATAGGAGTGATATCCACCATTACACAAATCAATTAAATCTCATAAACAAGCTTAAATTGATTCAAGTCCAGCAGACTGCTGCAATTCAATGGCCCTTATCACTTCAAATGAAGTGAAATTTGGCAGGATGAATATCAAGGTAAGGGCCTATGGCATCAATGGGTCAATCAAGTAAATGTGGAACCACTTTGTGAAACTAATTCATCAGTGTGAAAACGAGAACCACGAGACAGCTCAAGTGGTAAAGGACGTCTCATCTCGCCTCCAGTGCCAGGGATCGACCTCTTGGCACTGGTATAGCAGGGAGGCGTGGAAGTCCTGTGGAGGAGCAATACAGCGCGCGTATACTGGGGAAGCGACGCGAATACAGAAGAC
>BMK_Unigene_086081
AGTTTTTTTTTTTTTTTTTGGAAAAGATAGGTATATATTTCCAAATGAAAGGGCTGAATATACAAAATAATGAAGAGAAGCCCCACCCCACTTTGCACCCTAATATAGTTCTTGTTGGCTTTTCCTCTTTCTCCATCTGTTTTAACTTGCTGCCCTCTATTTTGTAATGACTGTACAATATCTCAGTATTAGAACATATATTTCAATTGAAATACGGAACTGTGAGTGACTTCTTTATTAGTATGCGCGAAGTAGACATAGGAATAACATTTCTTGGCTTTTTGTCAGTTTTCTTTAATTTTTATTTCTATCTAACTTTCCATGACACTGAAGTTTATATGGTAAGCTTTTGGTGCAATTTAATGTGGAGAAAGGAAAAAACAGAGTGCTTTGTATATATATATACATATTTACAAAAAATTAAGTTACTTGCAATCTAGCAGCACATGTGCTTTTTTCTGATAAAAATCATAATAATAAATACTTATAGAAGTCTTGGGATAGGATACCCATTTCCATATGACTGTCCATCTTGTCATCCATGTCCGTGTGTGTGTGTGTAGGCGTCATAGGTTTCACAAGTTATTTTGTGACATTCATGTTAGCCAAATAAAGGATGAGCTAGCCGACAATGCAAAGCAAGCACCAGAACCAGATGGATGGAATAACTTCAGATGAGAAATTGTACAGAAGCCAATGAATAACCTCACATGAGAAATCCAGTTATTTATCAACATAACGGTAGTTCCTCTTCACCAGGTGAATGTTTCGCGTTGTTTGGACGTTGACACAACCATTTCCTTGGTGGAGGTTAGAGGAGTGCCATGTCAGAAGCATGACCTAATCGATGTAGAAATAGAGGAAAGTGGAGCCATAAGCTAAAAATCCCTGTGAAAGCCTGAATCTATTTTTGCAGAAAATCAAAATCTTCTATTCCTCAAAGAAAAGAGGCAAGATTAATGAAAAAAAAATGACAAAACAAAAAGGAAATAAAAAAAACCCTAACCTGACATGTGTTTTAAAAAAATCGACCAGAGGGAGGGAGCCCGTGGAGTCCGGTGGTGGACGGTGGGAAGAGGTTTGGAGTATGCCGGAGGGTTGTGTTAATGAAAGACCACCGTTCCCTTGTCGTTGCAGAGGGAGAGAGGAGTGAGAAAGCTCGATCGCAGCAGCGTGAGAGCAGCAACATTCTCCAATCGCAGCAAGGGTGGTCGCCTCTGGTGGTAGTAGTGAAGTCCAGTTGGTTGCCTCCCGTCACAACAACAACAGAGAAGAGGGTTTTCGACATGGAGGAAGAGTGATTCGAAATCGAGAGAGGAGTCGGGTCGAGTTCTGCGCAGATTTTTTTATTTAAATACCCCGCCTTTAAAATC
>BMK_Unigene_086082
ATCTCCTTGGATGGTGACAATCTGAGTGGTTGAATTGGATTTGCTGGAATCGTCTCCACTTGCCATAATGATAGCTCAATGGATGATGGACGATCTGGACTGGACGGATGATGGGTGATCTGGGCTGGACCAATCCTTGAGAGGGGAAAAAAAAAATTCCTCCTCCTTCGTTTGTCCCGTTCTGGTTTCTGTAACAAAAAACAAGGGAATGAACAGTGGCAGCGTCAGTGGTGAACACGCGCGTCCGGCGATGATCGGTGAGGGCAGGGCAGCGGTGACGGAGTGACGGATTCCGATCCGGCGAAGTGACTGCGTGTCCGGCGATGATCGCTGAGGACAGGGCAGCGGTGACGGATGCGCACCTCGATCTCGTAACGAACATGAAGAAAAACAGAGCAAATGAGCAGAAATCCTTACATCATCTTCTTCCTCCTCTGCTTTCCAA
>BMK_Unigene_086083
GAATACATAGTAACTCGGCGGTACATCGACACGGTACCCATAACCATAACATCGAGGTCTTCACTAACATGGACGAGCAAGAGCAGAAACTCATACTCACATCAGTGTTCGGAGATTCATCATCAGAAACCGAAGAAGAAGATATCTGCAATTCCATCAGCGTGGTGGAGAAAAACCCTAACTGGGATCGCGTGAAAGAGATACAAGGATTATGGCTGTGCCGAGATTTCCTTTCTCCAGAGCGGCAGGCTCTCTTGCTCTCCTCAATCGAACGCGAAGGGTGGTTCACTACAGCATCTCATAATCAGGCTATGCGATTTGGAGATCTTCCTGAATGGGCAATTGAACTTTCCAGCTTTATCCGTGAGGCAATCTGTTGCAGTGATGAGTTTTATCCTGATTCATGTGAGGATCCAACAACTTATCAAGATAAAGCGAAAGCATGCCCCTTGTCATTAGAGTTGTTGTGGAGAGAGCCACTCTTTGATCAGCTTATTGTAAATGTGTACCAACCAGGTGAGGGAATATGTGCTCATGTGGACCTCATGCGCTTTGATGATGGCATTGCAATTGTCTCCCTAGAATCTGCATGTGTGATGCGCTTCACGCGGGTAAAATCAGAAGCATGTGACTGTGAAGATGGAGACGTTAAGGAAGAAGGTTCTCATATGATGATGGTCCCTGTGTTTTTGCCTCCTGGTTCTCTAGTTCTCATGTCAGGGGAGGCACGCTATCTTTGGAAGCATGAGATAAATCGCAAGCCAGGGTTTCAGGTGTGGGAAGGACATGAAATTAATCAAAGAAGAAGGACCTCTGTGACCCTAAGGAAGCTTTGCCAGCCCAAGTAAGCTTCTTTAACCAAATGATTTTGATCTTTTGTGCGTTCCTGCTTGTATGTTTCTGTTGTAATGATGTTTTTATTAATAATGTGCCACTTTGAAATGAACCCCATTAGATTATTGTGTTTTAAGATCGTTCCTTCTGAATTTGAGTTGGATCCTGAATTCTGGTTACTCTGGATTTAAATATCAAGGGGAAAGCAGAGAGATCTATGGATATGAAGGGTGTGGCTCCACTATGGATGCAACCATATAGCCAGTTGGATGATCTTCACTGCTTACTTTTTCCTTTTCTAGAACAAACCCAAGAGGATACTATATTATCGATGCAAACAACTGTACAATGGAGGAACTACCTGATAAGAAATGGGTCGCCAAACTGTCATAATGAAGAAACACAATATTGCAAAGAAAATGAGCTGCCTGTGATAATATCAGACCTAGATAAGAATTTTGTTATCAAGTGTGGACTGTTGGCAACTTGTCATCAATCGCCATTTCCCTTGATCTGTACTTAGATTTCTCCAATCACTTTGATTTGGCATATGGCACCCACCTGAGCCAGCATCAATCCTCTTATTAGGCACGACCTACTGTTGGACATTACTCTGTTGCAAAATCGGGTTAATTAGACTTCCTGGCAACTGATTTTAGGCATTGAATGTTAAGACTTCTTATTGACTTTTCTCTTATCATCATTGCTCGTAAAT
>BMK_Unigene_086084
TCTACATCCATTCACCATTTCAATGTTCCAAGACAAAAGTAGCATAAACAAAAGTAGCAAAATGAGTTTCCAAGATAAACCTAATCCAACACATTGAACTTGTTATCAACGGGATTTACAAAAAGATCTAAGAGATATGTTTGATCAGCCTAATCCGTGAATATGGTAAAAACCACAGGCCATGCTACAAAAGATCCATTCCCGACCTCGCCTGAAGTCGAATGAAATCCATCTGGATAAGGCAATTTGACGTCTGGGTTTTCAATGACATCGACAGGAATCTTATAGTAACCTGTTGGAAGAGATTTTGAGTGAATCTGTTGGGGCCCATTCTCAATATAAGCTCTTCCAAGAGCGACCACCTCTTGACGCCAAGACATCATTTTGCATGGCCGCAATGTCAATGGAGATTGGTCGTTCCCTATTGAGTTGGAAACCACAACTGATTCTTTGTTCTTAAGTGGAGGTGTTGCACTTGCTTGTGATCCTGAAGTCATGCTATGCTACAATAATATTCCAATGCACGTGTTATTCATTAAGTAAATGTAGAAAAAATCTAATATTATGAAACCTTATATAAATAAAAAAAAATCCATAAAAGCATTAATACCTCAATCAACTGTTTAAGACCCTTAAATTCTTCCATTAGGCCTTTTTGTTCTACCCTTATGCAGTCTACTTGGGACTCCAAATTTTTAACCATTGATGACTGCTCGGTTACTTCCTAATACTTGACGGCTAATTTTTCCAGAGCTGGCGAGGATGATAGAATCTGAGATCTTGATACGATGTTTCTGAGATCTTGATACGATGTTCCCACACCCCGAACACGCCCCCTCTTATCAAGGCCAAATACTTTAGTCAAAGGGATGTCTTGGGAATCAACTTCTTGGCTAGAAAGTAAGTCTTGTACTCTTTCCATGTGTGAAGACACATCAATGGGGATAGAACCATCCTTTCTTTTATGTGCTTCGATCCACACTTCTGCCCATCTTATCCTCTAGTCTCGTGTGGCCATGCCTGCCAATCGTATGATAAATTTTCATTTTCTTCCTGATCTCCGTATTTTTTTGACGTTGTTCTATAGTTTTTGGATCCGCATTATGTTTGTTAAAAGCCTCCCAATCTTCAGGCCCAACTCTTGGAGGACGATTGTTCAACCTAACCTCATGAGTTGTATGAGGATCAAGGTACTTTACCCTAAATTTTGTCTTGTACTTCCGCATTGCCTCAGACATGCTCTTAAAGCATTTATCTTTATATGACTAGGGAACAATACAATCCTCTTGGAGCCGCTTCCAGAGCTCATCCTTCTTTTCTTGAGGCACCACACGCCAGTCCTTGAAGGAAATAGGAAAAGTATTGCGAACCAGTTGACCACACCTTGATGACATCTTGGTCGAGAGATCACCCACAGGTAAGCCAAATG
>BMK_Unigene_086085
TAACACCTCCCTATATTTAATAATGTTTGAGCCATGGTTAACCCCATCTCAAACTTGATATGCATTCTCAAGTTAGAGATCAAGCCTGGGCTAAGCTAAGTAGTAAATTCTAATCTGTCACTCAAAACCCATATGGATTCAATCACTACCACAAGTTAATCCATTGGCAGTCAGAAAACATGACTATTCCACTACAGCATCAACCACACCATCTTCTCACTGCCACTACTACCCAACAAACAATCCAAAGCCCTCATCGCAACCCAAACGCCCATGTTGAGTCTGACCCACTTCATGCTATAAACAGTTTCAAAAAACTGCTCATTCAGCACAGAGGCTTCACAAAATTTGACTTTCCCCCTGCTCTCAAAGCCTGCTCTAAGGCATCTGCTATCTCAGCTGGAAAACAGATCCACGCCCTATCCATAAAATGCTGCCTATCTACAGACATCTACACCCAGACATCTCTCCTCAGCATGTATTCTGCATGTGGAGAATTGGATGCCGCCATGCACCTGTTTGAGAAAATGCCTGAAAGAAACGTCGTCTCTTGGACCGCAATGATCAAAGCATTCCTGCACTGTGATCAGCCTGAAATGGCACTTGCTGCATTTAGTGAAATGCAGATGGCTGGAGTTGAGCTGGACGACTTCACCATTGTCAGCGTTCTGTCAGCGTGTGCCCGCCTTGGCGTTTTGAATATGGGGAGGTGGGTGCATGCTTATGTGAGTAGGGGAGGCTTCAAATTGTCCGTGTTCATTGGTACAGCACTTGTTGATATGTATTGCAAGTGTGGGAGTATTGGTGATGCGCTAGCAGTGTTCAATTCCATTGAGAAGAAGAATGTCCAAACATGGAATGCCATGCTTCATGGTCTTTCTATACATGGATATGGAGTAGAAGCTATACAATTGTTTGAGAAGATGGAGACAGATGGTGAAGTTTCTCCAAATGAGGTGACCTTTGTTGCTGTTTTATGCGGTTGCAGTCATAGCGGGTTGCCTGAAGAAGGACAGTTTTATTTCAATGTTATGCAGAAAAAATACAGGATCAAGCCCACAGTCAAGCATTATGGGTGCATGGTGGACTTGCTTGCGAGGACAGGAAGGCTTGACGAAGCTTTTAAACTAGTTACAGAGATGCAGATTCCACCCAACGTCGTTGTCTTGGGAGCCCTACTTAGCGCGTGTAGGATTCAAAATAATGTGTTTATGGCAGAACGCGTGATGGAGAAGATTAACAGGATGGAAGAAGATTGTCCTCACAGTGACACCAGCCATTATGTGATCATGTCGAACGTGTATTCTCAAGCAGGATTGAAGGAGAAGATGGCCGAGGTGAGGATGAAGGTTGGTAAGAAACCTACTGGTAGCAGCTGGATTGAGATTGGATGCGATGTGCATGAGTTTGCAGTTGGCAGGACTTCACACCCTATGTGGGAAAAGATCCAGCAAATGCTGGTCGAGGTGACCGCGAAGCTAGGGAGCAAAAGTGGGAGAGAGGAAGACCTGCAAAGCTTCCATAGTGAGATGGTAGCTGTGGCTTTTGGGCTGCTGATGACAAGTGCGTCTATGCCCATTCGGATTGCCAAGAACCTGCGCATTTGCGAAGACTGCCATGATGCAATGAAGTCTATTTCAGAGGCCTATGGGAGAGTTGTTATTGTGAGAGATTGTACCCGTTTTCATCAGTTCAGAGCTGGACATTGTTCTTGCAATGACTACTGGTGACTAGGCCTGTCAATGCACTCTTTTCTGAGGGCCAAGGCCGGACCCGGCCTCAGAAAGCCCACAAAAATGAGGGTGTTTTTGTTTTCTTGTCCCAACGAGTAAAGCCCGAGGGTAGAGTAGGGCCTAATGTCAAAAAGCCCGGCCCGGCCCCTTGTCCATTGATATATACATATATAACATTATAGATTTATATATTCCAATTCTATGCAAACAAATAGGCTTATTTGAGTTTGTTGTTTTCTTAAACATGC
>BMK_Unigene_086086
TTAAGTGGTCAAAAGAATTCAAATATTGTGTAGCAGCCAATCTTGTGTATTGTGATTTGGAAGCATATAAGAATAGAGACAACTTTATAAAACATTATTGAGGAGAAGAAATAGGAAAAGCAATGTTTTAAATTAAAGCTACTTGGCTCTACTGGGTTTTAGATTGTAGCGCTGCTATTTTCAAAATAACATAGTGGCTTCAACCACTACGGCCAATAATGCGGTAGGTACACTACGTGGTGGCCGCTATTTTGAACCATGCAGTTTGGTTCATTCCTAAAATCCTGACTACCCATAGTGATTTGATGTATATTACACTATATATCATATAAAAATATATATCAATTTTATTTATCCTCAGTGGAAAGAATAGCATGCAAAACAGATGGTAGAGGCTTAGGGATGCAATATAAGGTTGCAAGTTTAACTTCTAGCCCCAACATGGCCACTTTGTTTCAAATTCAATGTAGATTTCATTAGGTGGTCCGGTCTTTGGAGACCCAAACCCGATCCGTTTACATCTCTACCCACCGTGGATGGGCAATGCTGCGAACTCCCATCTCATCTTGTAAGTATACTTTCTGGATAAATGCTCTATGGGCAACCTTATATGCAGTATGGCTCTGTGGGGCCCACTTGGGCTCACCTTTGATCAGTGCAGGCCCTTTCACACTCTCATCCCCTTACTATCTGGCATCATGCCCAATTTCATTCTCTCATTAATCCTTTATTTACTGTTGGTTTGAATCTCAAAGAAATCTATTGTTAAAAGACCACTAAGCTTGAGGCTGTTAAATCAACTGCTAGGATGATCTGATGGAGCTGATTTTTGGTTGACCCTTATGCATAAGGAGGCCTTTCCATGTACCCAACCCCCACTCCCACTGATAAGTAGGCATTTAAGTGGGCCCCATGAGTAGGACTCAAGGATCAATAGCGGTTGTGACGGGCATAGTGGCAGATGGCCAAAACACTGCGTAGCGGGCGATATATAGTGGTTGCAGTGATATGTAGCGGTGTAAAATTTTAAAGTGCTAAAAAATATTCGAATCATATGTAGCGGTCAATCTTGTGTTTTTTTTTAATGATTTGGAACCATACAAGGGTAGATACAACTTTAGGAAAGGCTCTTGGAGACAAGAAATACGGAAAACAATGTTTTAAATGAGAACTACTTGGCCCGGCTAGGTTTTATATAGTAGTGGTGATATTTTCAATCATGTCCACTACGCCCGATATATCTGTTGCTACGCTACTTAACGACTGATATTTTGTTCCATGGCAGGACTGTATTTAGCTTAAATGTATTCTGCTTGCAGTCTCTAGTAACTAGCTCAACTGCTCAAGGAGTGCATCGTCATAGTTTTACTCAGAAAATTGTCAAGTCAGCAACCTGCTGTCTCTTTATTTAATTTCTTTTATCC
>BMK_Unigene_086087
AAGCGCAACAAAAATTTAGCTTTGTGGGACAATAATAGGAGCTACTTGTCCCAGGTTTCAATAAATTTGGGTTTTAGGGCTCTTAGTGGGTTATTTTTCTTGATAAGAATCAAATGGTTCCTAAATGGTATGATTGTACTGAGATAGGATATGGGAATGACTAAATAATGTAGAAGTAATTCATATGAAGCAACAAGAGTTTTTTTTTCAGGTCTTCCACTCCTGAATTTTTTGCTTGCGATTTTAGTAGATGCCAATTCTGGAGAAAACCTAACCCTGCACAAAACAAACCCCCCCCCCCCTCAATAGTGCAACCAATAACTAATAGGAGTTTTCTTCTCCATCTATAAAGGCAAGCAGCTGGTGTGAATCAAAATCTGTATAGACAGACAAAAGAAGAGAAGGGTGAATTTGACAACCAGAGGACTGTTTTTGCTTCCTGTTCTTTGATCTCATGTCCAGTTTAAGTGATAATTGATAAATAAAATAGAATATTCCAACTCATCACAAGCCCCGTCACAATTTACACAGAGGGCA
>BMK_Unigene_086088
CACAACCAGGAAAACAAAATCCCGCCCGGCGAAAACAAAATCCCCACCGGAGAAAAAAGAGGGAGATGAGATGGGAATATCCTTCAAGCTCTCCAAGGCCGGGACGAGATATCGCCCCAAGCTTTCTCAGCTCCCCGACATTTCCCCTGACGATATCTCAAACGATAATTTGCCCGTTCCCATAGACGACGATGCCGAGCCGGCCGTTCCGAACCGCCTTCAGGATGATTCTGTTAGAGCTGGTATGGTAATTGGAGCTAGCCCTGTTTCACCAGAGCGTGAAGCGTCGTTTTCTCTCAACCTGTTGCCGGATGGATTTACTATTGGAAAACCCACTGGGGGGAAATTGTTGCCGTTTCTCCAAGATGCTCCTAAGCTGTTGCAACCGTACAACAGAGAATCCGAGGCACTATTTTCTGCAATTGATTATGGATGGTTGCCTGGAGACATCTTTGATGATATACCTTGCAAATATCTTGATGGAGCTATTGTCTGTGAGGTGTGGGATTACCGGAATTGCATGCCTAAATCGGGAACTTCTCTCTCTTTTGAGGATAAATTTCCAGTTTTTCAGAAAGTGCGCCTGCAAATGGGCATGGAAAATGTTGTCAAGGACATGCCATCAATTTCTGATGATTCATGGGCCTACCGTGATCTATTGGTCAGTATGCTGCGCTGGAAGCAGAATCCCGAATTCTGAAGACTTTGCAGCCTAATCTTTGTTTGGACCCAAATCCATCCCTGGACAGACTTTGTAGAATTCCAGTTTCCAAAAAGCTCAATTTGGGCATAGGTGGATTGAGGCAGAAGATAAAGCGGAGTGATTTACTGGCAGTTAATGCCCTGTCGAACAATCTATCTGATGAACAAAGCTTCTCAAGCAGTGGGGTGAATAAAAAATCCCAGATTCACATTCAATCAGATGGTGCAATTCCATTTGTCCAGCACCCTATTGCAAGCAGCTGCATGACAAACATTCAACACAACAGTATCGAGCAAGGTGCTCTGAGACAAGCGTTATCCATTACACCAGAACCAAACTGTCAATTAGCAGTAAATTGCTCTCAATCGGTTCCTACAACAAATTCTGAACAAGATTTGACAAAATCCTACAGTCAACCAAGAAACCCTGGTACTTTTCTTCCAGAGAAGCGGGGTCGATGCGAAGTGCAACCAACTTCTGTTCACACTTTCAAGAAACCAAAGCAAGAGCAGCTTGACGCAGTTCAGCAGCTTGAGAGTCGATCAGGTCTGCTTGGAACTGATTTGCAGTGGAAGAGAACACTGTCACAGCAGCAGCTGGATGTTGAGAGAACTCAATGTGCAAGATCTTTTGGTCAAAAACATACACAGGGGGTGATGAATGACAACTCGCAAGCAATTCTTGAAGGTGTTCCAAAGATGGAGTCTGGGACACATAATTTGGATCCTAGGGGCATAAGATGTCTGAAAGATGAGCTAACTGGTTCTGCTATTTCCTACAAGACAGGGGTTGAGAATACTAAGGATGGGCATCATTTGATGGATATTGAAACCAACCCATCTCAGCAGCCACAGCTGCACGGCGCATCATCATTGATGCATAGTCATTTCCCTCACTCAGTGCAATGGAATAATCTGGGTCAGCCTGTTGAGAAGAACCCAAAAAGGGATGATATTCCCCCGAAAAGGAAATTATCTCAGAACCCCCGGGTTTCTGCTGGTGGTCGAGCCTGTTCTCCAGCATCTTCAAAATCTGGAGAAGTTTCTAGCTACTCTATGGGAACTCCCCACAGTTCACGCCTAGCGACTTCAGCTATTGGAATGCATAAGGAGAAAGCAACATCAATGTCAGTTGTGGCTGTTGGAAATGCTTCTGTAACTTCTGGTCATGGTAATTCTCTGCCAAGGGAAAATAAGGAGTCTGTACCCACAAAACGAAAATGTACGTCTCTCACTAGAACTCCAACTGTGAGTGGAGTGGGATCTCCGGCAAGTGTGAGTAACACAAATGCTCCATTCAGTGCAAACAGCCCTTCGGTTGGAACCCCACCGATGTTGCCACATCCTGGACCTCACGAGGATTCGGAGTTATTTGAGAGGTTCTCAAAGATTGAAGTGGTGACGAAGAGGTGTAGTTTGTTTAGCCACTCAGTCCCAACTATTTTCAGTGAGGTCCAAGCATCTATAGACACAAACTCAATTATAATAATCACAAAGTTGACCAACTTCTGGAAAGGAAACCATTATCACACTCCCCTCAGTTGTATGAGTGGCAGCTTTCCTTGTTTGATGACACTGAGGAATCTAAAGATGCTGCGTGTACGATGCCCATGTCAAAGTCCCTTGTTGGAGGGAGCATCAACGCCTGTAAGACTCGAATGCTGACTTTCATGCGCACAGGTCCTATATGTCCAGGAAATGGCATTCCTGTCCTTGTTCGTGAGGGTCAAATCAAACTAGTCATGTCGGAGACACCCAATGGTACAGTAGAAGCACAGACACTCTATTGGGATGAAGAGCAGGGTGATCCTTTGGCGTTTCCTCAAGTCAATCTACCCACGATGCCTAATACTCATCGTGCAGATCTGTTTGCTGCTCAGTTCACTGTGCTGGTAAGTTAGCTACATTGGTTTCTGACTGTAAGAGTATGTTGGAATTTTTATTTTGCATTGTCACAGAACCTTCTCTTTTATAGATGGTGCGCACTGGATATCAACTTACAGATGATCAAATCCAACATGTTGCAGTATGCAAGTCTGGTGCCTATAGCAATCAACCCACCTTTAAGACTGCCATTCTGGGAGCGGGATTGGCTGATATACCTTGCGCGACACCCATTGCAGGCCATTCTCTGAATCCAGTTACCCCATTAAACAATAGTATCTCATCCATTAGCCCTCAGCAATTTCCACCTCAGAACATGCCCACTGGGTCACGTATGTTGTCGCCTGGAAATGTCCAGGCCTTACAGCGATCATCTGGTTATTTGTCTAGACCACAGCAATTGGAGACAGCTAGCCATCTCACTGCCA
>BMK_Unigene_086089
AAGAAGAGGAGGAAGAGGAAGAAAGAGAAAACCCAAGTTGGGGTTTTGCGTTTTTGGCCTTTTTTAGTTCCTGAATTGGGGCTGAAACCATGATGGAATCTGCAGTTCCTCCTTGCAACACCTGCGGCGAACCCGTAGGCTTGGGAGAGAATGGAGCGGTTTTCGTCGCCTGCCACGAATGCAATTTTCCCGTTTGTCGGGATTGTTTCCATTATGAGATCAATGAAGGTGGGAAATGCTGTTTGAGATGCGGCGCTCCCTATGTTCATGCTTCAGAGAACTCGGTGTCTAAGGTTGAGGAGGTGCCACATAAACGTTCGACCATGGCAACCCATCTCAGCGACAATCAGGGAAATGCTGGTCATGGTAGAAATTTAAGTAATATCTCAGCAGCAGAAACCGAGTCTACTATTGGTGAATCTGGGAACCCAATATGGAAGAACAGATTGGAGAGTTGGAAGGAGGAGAAGAATAAGAAGAAGAAGAATAAGAAGGCAGCAAGTAAGGGAGGAAAAGAAACTGCCGAAATTCCAACTGAGCAGCAGATGGAGGAGAAACAGTCTGCAGAAGCTGGCGAACCACTTTCTAGAACTATTCCAATTCCTCCTAATATGCTCACACCATACAGAGTTGTGATTATAATGAGATTGATAGTTCTCGGACTTTTCTTCCACTACAGAGTAACCAATCCTGTTGATAGTGCTTTTGGCCTGTGGTTGACATCTATAATCTGTGAAATCTGGTTTGCCGTGTCGTGGGTGTTGGATCAGTTTCCTAAGTGGTCCCCTGTCAATAGGGAGACATATATTGACAGGTTATCCTTAAGGTTTGAAAGAGAGGGTGAATCCAATGACCTTGCTGCTGTGGACTTCTTTGTTAGTACAGTCGACCCGTTAAAAGAACCTCCACTGATCACTGCCAATACTGTGCTTTCAA
>BMK_Unigene_086090
TTTGACAAATTGAACATCAGAAATAAATTTCAATCATAAGTAAGGATTAGTCATCACTACAATGTTCCAACCAATTGCGTCTATACAGGGTAGATTGCCTACATACATGGAAGCAAGCGTCGAGGATCACCATCAATACAATGCACTCAATAATGTCAAGATCAATCTTGGGTGAAACTTCAACAAGCCAACTTCCGCAAGGGGTCAGGCCCTAATTCCCAATTTCATTATGTAACCAGATTTCAACTAAATCCAAGCAACATGAAATCTCAGACAAATACAAAAAAGAGTGAGGCTAGAAAGCAGCCTTATACAACCTTGTATTGTGGAGTGTGACAATCAACTCTTTGCATAATTTTACTAACTGAAACGAATGCTTGACTTCACCAAACTTCTTTACCAAGATTGTTGTCTTATTATCTCTTTTTCATCTGAAAAAGGAAGTTTATTGTATCTTATTATGGTTAAACGATAATGGATTGAAGCAGTAGATTCTCACAGCACAAGCTGCACTTCTCGGAGCAATTCACATGAACTAGACCACAACTTTTCTGCAAGTTTAGCATCATAGGAAAGTGCGGACGACTTCAGTGTCCTACCTTTTCCTCCAAAAAAGTATAAACCCGATGCTTCGGGGGGTGCTAGAGCTGCATCAATAACTGAGTCAATCCCACTTTCAGGAGATTTCAGAAGCCCCATATATCTCAGAGAAGTATAAGCTAACTGAGCAACATGTGGAGGAACTTCTCGCATGATGCTGGTTCTTACTGCTCCAGGATCAGCGGCCCTGTGCAGTTCACGATAAAATGGAAAGAGGGAACTAAGACATAATATTAGGACTTTCACTTTTGAGCATGACACCACAAGCCAAACTAAGTAACAAGTGATTTTTTTGTTCAAAAAGGCCAAAAAAAAACTTAATGCAGTAACTTGCACACATGCCTTTTTTTTTTTTTTTAAGATTTGTACAACACAATTCTTATTTCTTACCACTGAAACAAGATTGATGAAATGGTATTTTGCAAACTCTTTTTGACCATTCAAGGGTGCAATTAAAAACTTCATTAGCTGCTATTTTCAAAATTATATTAAAATGTGAATATGTGAATGCAGATCCCACATTCTCATTCCATGCCCAATCCAAAATGTTCGGGTTAAGGCTAAGATGATGATGACGTGATGAACTGCTGATGAGATATACAATACATACACGAGTGCCATTGAGAAAAATCCTTATAAAGGAGGGGAAAAAAAGGAAACAATAAATTCCAGCAGCCTCTCTAGTTTTTAAGTGCTGTCTTATTTTTATTTTTTATAAGTTGTATGTCATTAGATTTTATTAGAGGAGATATTATAGTTGGGACAGGACAGACAGGTACGGCGAAAAAGAATTCATGAACCTGACCCAACATACTTGGGAGTTGGGACAGGTCTTTGATGATGATGATGATGAGGCACCAGAGTTTAATTTGCTGATACATACAGGACAGATATTTGATGAGATGGATCTGTCAACCAAAGCCGTCGATGAAGCTCATATGAGAATAATAGTACGCAAACTGTCAGACAAAGTACAGCTGTGGATTAGATGCAAGAAGAGAGTTTTTTCTTTAAATATCAATTTACGTTTTGATATATGTTAGATTATGAGTGACAAAGAACATAGGCCTATACAGGGATAAGTGGATCAGAAGAAAACTCGAAAGCTGACCAGATAGCTGGAAGTAAAGCTTTAATAATGATGACGGTGATGATGGCTTACATTTGGAGTATTCATAAATATGAGCTAATGGATATTGATCCACTTTTGACCCGCGCTTGAGATATTTCCCAGACAATCTTTCCTCATCAACCTGATTGTTTGATACACATCGATGAGTAAAAGATGTTACATTGACTATCCGAGATGGTGAAGGACTATTTTTTAGCAGCGGCAATAGAAGACTGGTCAGTGCAAATGGACCAATGTAATTTGTTGCCATCATCCTAGAATATAAAGATAAAATTAGCATCAGAACCCTGGTTTTAAAAGTAAGTAACACCACTAGACAATGTTGTTACCATGTACGGGCAAAGCTATGGAAACTAACACTCTTACACACTTCCACTTTCTTTGATTAAAATATGTACAATCTTTAAACCTAGCCTCAGGGCTTCATGTTGGAATGGGAGATCGAGAACATGAAAAGAATTTCCAGCTTTACCATGCATCCAACATAAGAATTAGGATTTGGTAATTTGGAGTGATCCTTAAAAAAAAAAAAAATGTTTGTAAGAAGTGGAAATAAATAAAAGCAAATTGTACCAGCAAAACCTAGTTAAAGAAATCTGTAAAAGTATATAAATATCATCTTATAAGAAACAAGAGAATTACTGATCATATCCTTCTGCAGTAACTCTATATGATGTTGCCAATATCCCAGCATTGTTTATCAGGAGTTGGACAGAGGGATGCAGATCATTATCCAAAATCCATTGTTCAACAGAACTTTTGAATTTCAGGATTGACTGAAAGGAAGACAAGTCCACCTGAAATGCTTTCAAGTGAGAATCTTCCTGCTGTTGCTTGATGTCTTGAATAGTCTTAGATAGCAAATAAGAAGACCGTCCAGCAAGAATTACATAATAGCCTTCCCTAGAAAGACATCTTGCAGCTGAAGCACCCAAACCAGAAGAAGCTCCAGTGATAATGCAGATGGGTTTGGTTGATGGGTCAGGAGAACGACGAGGATATGAAGAAGGGGAACTTGGAGAGAGAGCATTCAAGAGCAATTGAAAGTAGGAGAAGATGAGAGAGATGGTCCAAAACACAGCCATCCTCCAAAATTCCATGGAGCAAATGAATTGCAGTGTCTCTCGATTCAGACCCATCTCTCTCTCTCTCTCTC
>BMK_Unigene_086091
TGATAAGTGGGTCCCACTTTATTTTTGGCTCAAAGATGACCAAAATAATGATGCTCTTAGCCATTTTTCCAACAAATTTTAGTAAAACCCAAAATAATGGGGGCTTTTTTTATGCTGTGTGAAAATGGGGCCCTTTTGTGGAAAAAAACTCTAAAATCCAAAGTTTACTGTAGCGTCTTAATCCATCACAGTATCACACCAGAGAGACAGAAACAAATAACTACTTTAATAAGACAAAAGAGAGTACAAGAAGGAAAAGACTCTAAAAAAATTCCAAAGTTTCTGTCTTCATCCATCAAACCAGAGAGACAAAAACAAAAGGCTAGCTTAATAAGACTAAACAACAAAAGTCTACTAAAAGAGAATATAAGAAGGAAAAGAAAAAGGGAATCAAAGTACGTTATCCTCAGAAAAGGACCCAATTTTTTACAACCCATCCAGAAGTGGATGGCTAAATATCTTCCAATTTGGTCTGGATTGAGTACTTAAAGAAGTTGCTTATCCTAAGTAAGTGAAGGGTCTATGCATCACTTCTTTTGTACAGAGTCATTTACTTTTAAGTTTTAAGTTTATATATATGTTTTTTGAAAAGAAAGTTTAGATTCTGTTGACCAAAGGCTAGACATTTTTTATGAATTAAATCTTTTTATGTATGACTCATTCATCATGATTCACGGGCACCTTAAGATCACTGCTCTTCGCTAGCTAGTATTTGTGATCAAGGTTTGGGCCTTGTATTCATAAACCAATATGTTCTCCAAATTGACTGTTTGGGCCAAATATTATTCCAATTGAAGTCTAGAGTGTCATTTATGCAGCTGAGTTTCGCAAATATTGGTAATATCTTGATGAAATCATGATAATAAATTTTCAGGTTGTCTGTCCCACCGCCGTTCAGCTAGTTAGGGACTTTGGTGTGTGTGTGATAGCGTGTGAGTTGGAATCTCCAATGTGGAAAAAAAAAATACAAGAAATCTTGAGGTGAGCTTATGTTCAAATATATCAGATGGGCACATTCCATGTAAAAACTTCTTCTATGATCAATTCGAATGAGATACACATATAACGCACCCTGTGAATGTCATTAATTGATTCTTTTTTTTCCCTTTAAAAGTTATCTCATGAATATAATTGACTGATGTATTGAAATAAAAAAAAAACAATACATTCTAAAATCATTAAATATGAGGGCCAAAAATCAAGGAATTAGAATCTTGATTTGATGGACTTGAAATTTACACACACATATATATATATATA
>BMK_Unigene_086092
GCAAAGAAGGTTTAAGAACTCCCTTTTTGGCGAGTTGATCCGCCTCCGCATTGGCTGATCTCATAATGTGATGAAACGAAATGTTCATATCTCCCGACAACTGAAGCACCTCTTCTATAATGTCTGCAAGATACCAAGGAGGAGAAGAAGACCGAGTCGCCCACTAGATAACACAAGAAGAATCCCCTTCTACAAGGAGTTGCTGGGGAAGTAGGCGGGAAGCTTCTTGAAGACCTATGTTAAAAGCAATGAAAAATGACCGTGTGTGGAATAATTATTTGACTCAGTTGGGTTTTATACCTATAGCCGAAACATGTTGGCCGCCACGGGAAATTAGCATTTGTAATGGCCGTTACGGGCTGCTACAGATGCTAACGGCGCCAACATCTTTATCATGCACTGGCCACTTTTTTATTCCCCTCATGGAGTCGGTTTATTATTCCATTTGTGGATTTGGGGCTGCATCAAGTTCTTTCTTCTTTGGTTGGTTTCCCCATGGATGAAGGGAAACTATGCCATACACATATATAGAATTCTTAATATAAGTGAGTATGCCACTTCG
>BMK_Unigene_086093
GGTGTTCAACATACTTGGGCAAATTTCTTATGGTCCCACGGATGCTTTACCCAAACAAGGTTATGGATAGATGTGATATCTGAGACGTTCAACAAATGAGGCTTGTTTGGATAGATGTGATATCTGAGATGTTCAACAAATGAGATGCTTTAGCCAAATCTTACCCTTTTATCTTTATAAGGCAGGGTACAAGTTATGGAAAAAATGGCGATTGCGATGGTGTGTTACGTCCTGCCAATAAAAGAGAGATGTTGCTGCAATGCACTGGTCCACAACCGATGGGGCTAAACGGAGCTTGAATATTAATTTGACCAAACAATCTAAAAATATTATAAAAAAATCCAGAATACTGAAAAATATTAGAATCTATAGTTCTTTTGCATTAAGACATAGTGCTAGCCACTAGGGTACATAGCGTAGCCCCAAAGCCTTAAATAAAAAGAATCAATTATATTGGTCAAAAGTTTGACGAATATCACTGTAAATGGCCATATGATATGCAAATGAAGTGAACAGACGTAACATTATGGTTCATACATTGATAAATGCTAACATGTTATAGCATCAAGCCATCAAATATTTTTCATAAGCCTTAAAAAAAAATAAGTCATAAATACTC
>BMK_Unigene_086094
AGATATTGTTGCTGTCTCCAATGGTATGTATATTTTATGTATTAATTGTCATTTATTTTGCAGTTCATAATAGGGTTTGTCCCTGTGTGAAATATTATACACCTGAGTGTGGAAACTGATAGTAGTATGTTGTGCCAGTTTATGTTGAATGCGTTGCAAGTAAATGGCTCTGAAATCTGAACAGAGTTAGACCTTAAAGGATGTCAATGTTTTACTAGTCATCTTTTGTGACACCAAAATTTGTTTCCGTACAGTAGACTGCCCGCTTTCTGTTGGTCCATGTTGCTTCGTTGTTAATTATTAGCAAGGTATACTATGGCACAAGGAACCCTAGGACTTAATGGGTGAGAACTCCTTATACAATGGTGTGTTTCTTGAATTGTGAAATCTTGGGCTGTCGACAGGTCAAGCCGAGCCAAGTTTCTCTTCAGTTGAGCTTTATTCAAAATATTCAAGCTTAAGCCTGGCTTGAGTTTGTTATGAGCCTGACCACTTGACCTCATGATCAATTCAGAAGCATCTAATCAAGCTCAAGCTTGGCTTGAATTTAGCTTGAATAATAATGAATTGAGTCTAGGCTAGCTCAAGTTAGACTGATCTCAAAGTTTATGACCGTATTTAGAGCTTGTATCAATCTCGAACTTGAGCTTGGGCTTGATCCGGAATATAGAAGTTTGCATTAGGTTTCCTTCTGAAAAAGGAATCCACATTTTTTAAAACAAAGAGAAACTTTTGGTCATGTAGGTTTTTTGTTCTATTTGTAGCAGGTATCAGATTAAGATGACAATAATGCTTATTGTAGTGAAGCTTTTATAATGTCTATTAATTCATAATCATTATCATCTTGGCCTTATCCCATCCAATTTAGGGTTGACTTAATCTGTTATACTCAAGAGACATGGTGCTACGTTGATGTCTTGTTGTCCGTGTTGACCAAAAGTACTCCATTGGGTTAGCTAAGGACCAAGTTTTGGGTTAGGGATATTTCGGTAATTGTAATGGGCTTTCTTATACCTTAAGAAAGAGAAAGTTGTCTATTATGTAACTTGTAAACCCTAGACTCTTAAGAGTGTAAGGAAAGAGGTTTCTCTTTATTCGTGGACATTCCCTGGAGTTATGTTCAGGTTCCTGTTAAGGAAGATGATGTATGTAGATTGAAGAAATAGTTGTACATGTTGAAGCAAGCTTCTGGACAATGGGTTGCACTCATGAAGAATCATGTTACAAACAACTTCAAGCTTTGCTTGGACTTGATCAATATTACTCAACATTGAAGGGTGAAGGGCTGTGGCTGGTGAGAGTGGGTGTAGGGAGTACATTTCAGCGAGCTATGGGAAATTGAAGACATTGACGATTATCTTCTAGGTGGCTTGAGTTTGATAGAATCCAAGTCAAGGTGGAGAATGTTAGGTTGATGTCTTGTGTTCTGGGTTAATCGGATTGGTCCATTGGGTTAGCCATGGACCAAGTTTTGGGTTAGGGGTATTTGGTAATTGTACCGGGCTTTCTAAGGGTTTAAGAGAGATTAATTTGTGATGTAACTTGTAAACCCTAGACTTTAAGCGTGAAAGAGTTTTGTTTGTCTGTGGATGTAGGTACATTATTGTGACGCAGTGCGGTCCAAGAAAAAGAGACCCTCTATTGATTTGCGTTCCTTTAATAGATTAGTAATTTTAGTGATTTGATTTGATTTGATTTAAATTTAAGAGAGATTTTAGGGATTTGATGTAATCAAAGATTTTAGCAATCACTGAATAATTTGGTTTCCTTACTTAGATTGTTCCTCTATTATTTATAGAGGGAAGTTCTGGATGTAACACATGCTATTGATAATAAATATATTGAGTTTTCTCGTGAGTTCTTCTTTGGGTGTTCTCATCTAAGTGGCCTTAGGGCTTGAGTCTAAGTACTCGTTTACACCGTTGGAGGTGTTGATCTTCACCGTTGATCGTGGACTATTGGATCACGTAAATCCCTTGTTTTTTTTTCCTTATGTAGTTTGATTGTCAACTGTAGGTTTTTTGCTGCCGCATACCTACACAACACCTGGTAAGATTAAAAAATAAAAAATACTACACATCTCCCTCTCATGAACACATGCATATACACAATATGTAGATATTGTTCAATTGGTATAATTGGAATACCTTATTTTTTCAGAAGGAGATGAGGCTTCAAAAGTGGTGAGGATGTTGTTGGTTTTATTTTTGTTGTTTTTTTTAATGTCTTCAACTTGTACAATGAAGTGGCATTGGCTATTTTTGGCCTCTGGGCATGGGTTAGCTACTTGGCTTTTATTCTATACTTTCAACAGCAGGCAGTGAAGATACTATTCAGCAAAAGGACAATGATAAGGGAAAGTATATGAATATGAATGCAGATGATGTGGTAACCAGATTTGATGATGGAAAAGGTATTACTACGAGGATCTGATGATGCTTGTCTGTAGCAGCCACTCGTTCCATTTTTGTGTTTCTTTTAGCTTTATTTATTTAATTATTTAAAACATCACCCTAATTAATGCTGCTCCTTTTGCTGGCGACTTTTAGCTTCTTAGTTTATCAATTTCAGATTTAACGTCATTTTAGTTTCTATACTATTATCAGGAGTTAAATTTGAGAGTGTAACA
>BMK_Unigene_086095
TGTGGTTTCATATTGAGGCTCTGCGTTGAACGGCTTTGCGTCTATTTCCTCATCATAATGTTCATCTTCTTCTAGCTCATTAGTAGCATATAAACTTCAATGTGGACACTCAGCTGCATAATGTCCCTTTTGTTTGCAGGCATGACAAACAATTTCTCTCTTATCTATTCTCCCGTGGGCACGATTATCATTCTGATTTTGTTGCACCCGCTGATTTTGCTGTGGAAGAGCCTGCCTTTACTGAATGGCTTGTTATGGCCTCTACGGTGTTTGCTGAAATGGTTTAGGAGGAGGAAGCCGATAACCTTGCGTCTGAGTAAGATTATAATTAGGTTCAGGTCCTCTTCTAATGGAAGACTCCCCCAGCTTGAAAAGTATTGCGTCTCCGCAACTGAATTTCATGCTGAGCTTTCTGGGCTTTAGAAAATACCTCATCAACTCTGGTGTACTCAAACATTGCGACTTACCGTCTGATGTCGGTTCGCAGTCCATCCCAGTATCTAGTGATAGTTAGACAATCATCTGTTTTCAAATTTTAGCGAACAATATATTCTCGAAACTGGTTTGTATATTCCCCCACAGATAGAATGCCTTGTTGGAGAGTAAGATACTCTTGGTGCAGTGTGTCAATGTAATCAGAATGAAGGAAGTTGCTCTTGAGCATTTCTTTCATGTTGAACCATCTAGTAATGGGCTGTCCCAAAGCAAGTTCATTATTTTCAACACCATACCACCAGATTCTAGCAGGACCCTTAAGTTTAACCTTCGTAAAGGCTATCCACTGCTCATCATTCATGTTATACCAAGCAAAATAATCCTCCAGAGAATTAAGCCAATCAACAAAAACATTGGGACTGACATCTCCAGAGAAATCAGCCACATCAATTTTAATTTGCTTTGTAATATCATCAGTGCAGTGTGCAACCATGGGACCCTGGGTGTCTCGTTCAACGATGATATGCTGTACAAAGTCACGCATAGATTCACGTTGCTCAGTCCTTTCTGTTTGCATGGGTGTGATTATTTGTGGGGTAGCGGAAGACCCTTCCTTTGCAACCAACTGCTTACTTTGCAATTCAACAAGTGCGGTTTCAACTGTGCGTAGACGATCCATTACCTCGTCCATATCTTGGCCCAGTTTGAATAATTGTTCATCCTGTTCCTTGTCCGTGAGCCAATGACGGAGATCGTCACCTCTTCTAGGCATGGCTGGAAATAGTTTTTTTTTTGGTCTGGGTCGGGCTGGGTCTGGACTCGGATCAGGGCCAGACTCAGGGCAGGCCCAAACTTAGGGAAATCCAAGTTCAGTTTGTCTTGGAAGGAGGCATGTGTGAAGTCTCTTAACTTTCTGCCTTGGGTCTTGTGCAAGAAGGAAAGATAATAGATTGGGTTTCTTACCTGATCGACTAAAGGAAGAAAACGAAGAGGAATGCTGCCCTGGGCGATGGAGATGGAGCAGAAGATGAGGGTTGCAGGCTTGTTCGTTGATGCTGCTGCGGATAACTGAAGATGATGAAGCTGATGGGGCTGCTGGAGTTTCTCGCCAGGTGCCAGTTAAAGGCAAATCTAAGCAGAA
>BMK_Unigene_086096
CCCCAAAAGTTTAATGGTCAACAAACCATTCGAATCGGTACATAGTCGATCTAACGATCCAGTAAATCCAGATCTGACCAAAAGCTAGTGGATATGTACAATTTAGGGAGGTCGTGTGTCTGGTCCATTTAGATGGACCAAGGGGGGGCCCCACAAGCGTAAGCTTACAGAATTAAATGGAGAGGTATGGTGCCCGGGCTCAAAAAATATAATGAAATATGTGATTCTTTTTTTTAGATATTATCGAAAAATAACAGATTTTATAGAAATAAATAAGT
>BMK_Unigene_086097
GATATGGCCCCATAATTCTTTACCTTCGAGGTAAAGTTCGAATTGGAAAGACCAGGATGGATAATTGGTACCATTAAACTTGATTAAATGAATTTCAGATTTCTCCATTTGAACAAACAGTCGGATGAAGCAACAGACTGAACTGTCTGATCAATATGTAAATCACAGAAATTATAACAGACTGAAGTGTCTGAGCAATATGGAAATCACAGAAATTATATGTATACACGCACTGCCCAAACAAATAGCAATACACAACAGGAAACACCAGTAGAGCAGACAATAGTAGCAGAACAATCAGCAGCCAACCATAAAAATTACACAATCAGAAGTTACTGTTGTCAGGAACCAGAAGTGAACCAAAAAGACCAAAACCGTCCAGGTCGTCAGTGTGTATTAGCATCACATGGGCCCCACCAGCTGATCTTTGGACAGATCAGAGGAGATGGATGATAGGAGATCTAAAATCCACAACTGATGGAAGAAGAACCCCTCAAAAAGGATCAAGATCCAAAAAACTAGACGGCTGAGATTGAAACTGTCGAATAAAAATGACAATCACTAGAATCGAGCAGATGACCTACCTCTGGTGATCAAAAATTCTGGAAAAAATCTTCATAAACAAGGGAATATTCAGGCGACCATGAAGGGTATATTCCGCCAAGATGGTGATGATGATCATAGGTGGGCCACGCAAGGATCTGAGATGATCTGTGATGATCTGTCCGGATGAAAGTCTCTGAATAGTTTGCAGATCTTGGAAGATGACTGGAAGGATCCAAAAACACTTGGATCTTGAAGAACACTAGA
>BMK_Unigene_086098
TTTCTTGATTTTTTACTGTTTTAAGAAACTATTTCTCTTTTCATATCTTTAGGATATGGTTCTGGTTTGAACATTGTTTCATTAAATTTTCCTTCATTAATTCATGTTCGTGATTAGATGATTGACTTTTAATGCAAATGTTGGGCAAACTTCGTTCATTCTCCTTATTTCAATGAGCTGAACTTTATCATGACTTTGGAAGGTTCTCTTGCTAAGGTGTTAAAACTCAACTGGATTTAAGGATCAGTCCCTTCTGCTAATCATCGTGTCCAAAATTTTAACTTAATTTTTTTGGCAATTGTGAATGATTAAGGCGTTTTGTCTGCATAATAGCCTCCAACCACCTGGGTGTCTAGAAGCTGATATAGGTGCATCATGATGAGCAGTCATTATGATGTATGCCAATGAATCAGAACCATGATGTGCTTCGATCGAGCTGTTGAAAAGAATCATCTTTTTGCACGTGTCTTTTTTAATTAATTGCACATGTATCTGGTTTCACTAGGTACCTGAGCTGTCAACTTCTTTTCTTTCCTCTGCAGCTAGAGGACACATCCTGTTATACATACACACATACATATATATATTTATTTATATTATCTACCTCATTATTAATAAGTCTCAGATATTCCTGTTATTAATTGTATTTATACTTTGTCATTTTCCATGTCTTTCTTGAAATTAGTAAGTATTAAGTAGTCTTGCAATTAGTTTTGTGTTAAACTTTGTCATTAACTCTTAGTTCTACTATTAAATTTCATACTTCGGTGTGAAGGATGATCTATTTTGAAGGCTTTCTATTGTCTAGAGAGTTGAAACGTTGCTGATCAAAGAAGCTATCTTGAAATTTGAACATGCAAATTGCACGTAATTGCACAAACCTGCTATTTCATGTTCTTATTTTGGTTCATAGTAAAAATGCTTTACAACACAACCAGGCTAGCAAAACTGCCCCAGGGCAGCAATTAGTAATCATGCAAAGGTAGCTGTCCACTTAGATCCTTGGTTAAGTTGAAAATCAAGATTATCACCTCTTACTGACAAATTATATAACCAATGGCACCAAATTTTCGAGAATCTCATCCAAGAAATATTCAGTAGTCTTAACCACATCTATAACATCCGGTGAAAGTTTTGTAGGCGTTTTGTATTATCACTCATGTTTGAATTCATTTAGATGACTCACTCAACTTAGAAAAAAAAAAAAAAACAAAGACTTCTTCGGAAAATGCTCCAGGACACGTGGACACCAAACGGTAGAAAATGAGAAAGTGGGAAAATGAAGACTTGGGTTCTAAAATCTGCGAAGCTGAGGAAATGAAATTCCTCGTAAAAGAATGTGAACGCTCAGAGTACCTGGAAAAGAAGACGTATTTTGA
>BMK_Unigene_086099
AAAAAAAAAAGAAAAAAAAAACACTTTGAAAAAGAATGTAGGGTCGAACCCATTCCTAAAGTGAAGCGCTCTAGTCAAATGCATATTCCTTTTTTTATATGGTATGATAACAGTTAGTAGATAACATCTCAAAAATATAAACACTGAAAAATGAAAAACATAAAATTCAAAAAAATGACTAGAAGTATTCATTCAGCTGTTGTTATTTGCCGGCCACTGCCTAGACAAATCGCCTGAGTTGTAGGATTCGCACTTGAATTCAAAAAATTGACCGTAAATGGAATTCGCTGTATAAATACTAACCCTTTCTCTAGAAGTCAATATGAATTGTAAGATTATATTCTGAATTATAAATAGTAGGATTTTAAAAACTAGGATAGTCATCAATTTGATAGTACAACAGATTTGATTGTTAAAATTATTTGTGCCTCAATCCAAGGATAAGTGTTACTCTTACTGGGATCAAATTAGGATTATATCCATCTGACAGGACTTCATGAGCACCATCCACTTTAAATGAGGAGCTTTTCAAAAACAATTATGCGTATACATGCCCACTATTCAGGAGCAATCCCTCTCCTTTTTCTCAGAGTGATGAGCTTACAAGATGCCAATTCTTTTATATGGTATGACAACAATTAGTAGCAAACTTTAACTAGCCACTTCATATACATGGGGATTTTCCTGTCCATCATGCAAGCCTGCAGTACAGTTGGTAGGTGCTCATTAGTCTCAACCACAAGTTGCAGTTTCAAGTCCATTACCAATTAAAAGAAAATCAAGGAAAAAAAATATCCATCCACCATCCTTGACTTCATTCACTCATTCATGGGCTTAAAAAAAACCAAAACAAAAATCAATCAATGGACTTCTAACAAATATCCACACATAAAAATAAAAAATTAAAAAGATACAACAAAGAAACAAATTATCCTCCCACATTTATTTGGTGCCGTTAGGCAAGTCTACTTTTTCTATCTATTTGACTTTAAACTAATTCAAATAGTTGCTCGAGTGCTTTAGACTCTTAGGCGAAGTTGCTATGGATGTTTGATTCAATTAGGCTTTAGCACCTTTTACCTTTTTTTTAAAAACGCAACCAAAAGGCATTGTTTTCAAATAGATATGAATGCCAAAAGCAATGAGACACTTTTTGCCTTTTCTTTTGACAAGTTTGCCATAGACCTTTTATAATCTGACAAGTTTTCTTGTACTACTTTTACTTTATGACAAATTTGCTTGTACTACTGTTATTATAAGATAACTTTGCCCATAACATTTTTTATATTAACTTTGCACATATAACTTTCAGTGTGACAAGTTTGCTTTTTTT
>BMK_Unigene_086100
TAGAGATGCTTGGGAAATTTACCCACTTGCCTTCAGGTTGTAGCATGGAAAGATTTTCCTGTTGTTTTGATGAGCAACAATATTGCAACTCATTATCACCGTACATTTCTTCTACTTCACTTATATACACAAGTAGCAATATCCCTGCTCAGGGTCATTGTCTAATTAGATTTTATTGTTGTTTAAATATCCGACATGCACATCTAATTTGGAAGATAGAACCCTCTATCAAAAATGCAAATGGCATTTGCAATTTCACTAGTTTAATAGCCACTACATTATTTGTTGCAAATTATTTGTTGCAAGTGACATCTACAATTTCATTAGTTCAATAGCCACTATATTATTTGTTACATTATCTAAAGTTACAGCTATAACTTCATTATTAATGTTATAGTCGACTAATTTTTCCAAAATAAAGACACTTATTCTATTGCCACAATGTGACCATTCAAATTTGGCAAAACTAATTATTCATTTATTATTAACCCATTTTTTCTCTATAGTATGAGCAGTAATACAAAGATTAATTTTTAATATTTTCCATCTCACTTAGCCATAGCCTAATTAGCATCATTTCTAACCGCATTTTTAGAAATCTTTTTACAATCTTTACATTGAGCCTTTTCGACCTCTTTTTCATCTTCAATAACCTTAATAATTTCAGAAGTTCTAATTCTCTTGGATGGTCTACGAGAACTAGTGGGTTGT
>BMK_Unigene_086101
TACTAACTAGACTGGGTGTATTTACCTGTCCCCTTTTTTTTTGGGACATTCTAAATGCACCCAACCTAGTTACTATATAAACCCAATCTACATCCTAGGTCTTGTGAATAGGAGACATTGGTCTTTGTCTTTTACTTGTATTCCGTACATGACAATGACCAATGACGTCCCATCACCAATGACTCCTATTCATTCTGAAACTGAACGTCTCAGATGTTGGGCTAGGGAGAATGGATGTTGTGATTATCCATTTGGGACACCTGTCGCTTGAGATTGGTTACATGTTTATCAAAAAGTCTAAATGGAATAAATCATTGAGTTAGTCCATGGATTAACCATGGACTAACCTATGATATCTATGGGGATATCATGTCATATCATAAGATATTCCCATGAAAATTATAGGTTAGTCCATGTAGCATAACTGCATGTTTATCTTAGTTTGGGAACCCATTCAATGGCAAACACTAGTCACACCAATATAATAGTCAGCACTTTGTTGGGTTGACTGAGAAAATAAAACAAAATAAATAAAAAATTTAACTTTTACTTAATCCGCATCCAAGAACCTTTACCTCATCAAATATGAGTAATGCATGTGGTTACTTTATCATTTATTTTGACCTTTTAGTTTTCTACTTTTTCTACTGTTGGAATAAAATGCGCAATTAGACTGGTTTACGATGGATGTTTTTTTATTTGTGGAGGTGGAGTACATAAAAAAGTCCCCGCTTATGGATAATGGACAACATAAAAATGGGCATCCTCAATTAATCCTTAGCCTAATTATATAGAGAAATATTCATGTGCATCATTCCTTCACCATATGGTGAGGGACAAACTCAATGGGGCCCACCTACGGCTCCATTGATCATGAAACTTGGGGGATGAAAAGAGTCATATGAGATGAGACCATATATCAAGTTTGAGGTCAATCCCAAGTCTCTAACCCCTTCATCCTTGACCAGCAAATTTAATGACTTTATATTAAAAGAAAAAATTTGACCCTCGATCAAATGGTCCAGTCCATTCGGATTGGTGAAAACTCAATGGATCCAGTGTAAATCAAGGGGCCCCGTATGTGTCGATGGTTTGGATGGATCAGTCAGCCCCACTATGTCCTCACCCTATGGTGAGGGATGGA
>BMK_Unigene_086102
TAGCAAATCATTCAATATGTTTATAACATCCTCAGCAGTCCATAGCAAAAAATTCAAATCACAAGGGTTGACATATCTGGTCCTCAATAGTTTGCAATGTTCTACACCCAAAAATGTTCACTGCTGTAGCTTTCAATAACTTTAATGGCAAGGATTATGATAGTCATACCACAGGATATGGCTGGGATACAACATATATAAAAGGTCAAAGAACGCATTTTGCACATGAGATTGAAGCATTAGAAATGATATGGTATAGATACATTGCCCATCCTCGAGGATCAACTGGAGCCAAAATGAAAAGAGAACCTTGTACAGGTAAATGAGAAAATACATCACTCATGACACGCAAGAAATGAAAATTGAGACATTTGTTAGTTAGCACATTAACAAGAACATCCTCCTGCTTGTTGCTGTGACTGTGATGTATTTGAATTAGAACCTTTCAAATTCACGTCAACCATGTCTTCTTGCTTTGTTGAAGAAAGTGTCTCCATTCCTGGGAGCGCTGCAGCAATCTTCCGGAACAGGGCCTTTATATTGAAGCCAGCTTTGGCACTAGTCTCAATGAACATGACATTTAGCTCCCGAGCTTTAGCCTCTCCTTCCTCTACTGAAACTTGCCTTTTCTCCACAAGATCTGTCTTATTAGCAACAAGGACAATTATAACATCACTGCCCCGCTCCGTGCGAACCTCCTCAACCCATTTTGAAGTGTTTAGGAAAGACTGCCGACTAGCAACATCGTAGACAATAACTGCAACAGAGGAATCCCTAATGTAGCTTGGAATGAGGCTTCTGAATCTCTCCTGTCCAGCTGTATCCCAGAGCTGCAATCGAACTGTACGATCTTCAAGATACATTGTCTTTGATAGAAAATCAATGCCAATAGTAGCCTGATACGTGTTGTCGAACTTGTCGTACATGAATCTAGTGATGATGCTCGTTTTGCCGACGGATTGATCGCCCAAGAACACGAGCTTATACTTGGCGAGAGCAGATACAGGAGCCATTTCAGAGATCGAGAGATCGGATCTCTGGATTCTGGAGTTTGCGAGTTGTGATTGGGAATCTGAAGGTGAAAAGGCGAACGAGGATTCGGTTTTCCTTGCGGGAGGAATCAACTGTTGTGGAAAAGAAACGGAAATTGTAGCCCAGCTTTCCACGCGTGGAAAATGAGTTTTCCGTTTCGGACGTTATTTTGAACTTTCGTCCCGATCTGTGTC
>BMK_Unigene_086103
CTCTCTCTCTCTCTCTCATGTATGAAATCTTGACATGGACATGCAGTGGGCACAGATCTGTGGGGCTATACAACTAGTAAATAGAGGCTAGTAAAATCTGTGGGGCGGTGGACAATGTAGAATCCATGTTACCTTTGACACATGAATACAGTGTAGATGCAAGATGTGTTGCCTACTTCGATATGTCATAAGCATGAGATTTACATTCTGTGGTTAGTTATGGATGCGCAAGTTTCAAATAAAGATGGGACTTATTGTTTACACATGATAGAGAAATGTTGCCTACTCCTAAGTATCTGGGTGTTGTAGCTGTCACAAGACCTGGAGATATGTTGCCTACTTTCAAGTATCCAGGTGACTCAAAACGGCCATTTCCAGAAAGATTTAGGACTGGATAGCTTGGTCAAAGTTGAGATTGTTATGGCTCTGGAGGAAGAGTTCAAACTGGAGATTCCAGATAAGGAGGCTGATAGAATAGATTCTTGGGAGTCTTGCGATCGAGTATATTTCTTTCCATCCAATGGCTGGTTAGTGTCTGAGAGAGGATGTATCCATTCAAATTTTCATCTTGTCTGTGATTTATCGTCTCCCGATGGAAGATGACCAGGTTCTCTTGTTGGTTAGTTTTTGAAACTGGTGCAAAATAATCTGAATCCATTT
>BMK_Unigene_086104
GTCGCAAGGCAGATTTAGTCCCACAAAACAATTTCAAGTAAAAAGAAGTAAACTGGATCAGTTTATTTTATTTTCTCCCAATTTTCTGCAAAGAACATTTTACAACATATTGGGTTGCCAGAGGAAAACAAAATAAAACTTGCACCTTATGTTTGTCCTGTACAAAATATATGTGATCGTGTCAGGAGAAACCTTAAATTATTTGGCATCACATAGACCAGTAGCTGAATCACAGAAACCATCACGATCAAGCAGTTTCTGAGGAGGGGCACTCAGTAGTGGGGAAGATGGGGTCCCATACGCATTGCGGCGAGTGTTCCCACATCCTAGACTAGTTCTTGTGCTCACCCCTGTAGTCGGATTTGTACCACTTGCATATTTGCACAGTGCCTGCTTCTGAGGAAGGTCCAAAACAGCGTCACTGAAGTCCGCACCTTCAATAATTGCACCCCCAAGATCACTGCGCGTAAGAACTGACCTAACGAGTACAGCATTTGTGAGATTGGCTTCATTAAGAACCATACGATCCATCAATGTGTCGCTTAAGTCCGCATCTGTACAAGATAACAACAAATATAGAAAGATTAAGGATGGTTAAATGGGCTGCAGTTAGTTTTTGCCCAAGGGCAAGAAAGCACTCCAACAATAGTCCGTTTTGAAAACATATAGGTAGAGTTTAATTAATGTGCAGTAATATCAAGTCACACACATAATAAAAACAGAATCATAAATCTTTCAGTTCAAGACCATTCAAGAAACCAACAGAATCATGCCAAAGGTTTTTTCTTCCTTAATTAAGACCATTCAAGAAACCAACAGGAGGTTATGTTTAGGTATAAAATTCAAATTATGGAAACATGAGTGGTGCCAGTTCTTACAGATGCATGAATACACAACAGAGCCCTTGAAAGAAAGCGTTACATAGTGCCTATGTAACAAGGATAAAATCAATTGTAAAAGCGCCGTGGTGTCTGATAACCATACAGGATAAAATCAATTGTAAAAGCACCGTGGTGTCTGATAGCCATACAAGATATGCATGTCAGCCATAATATTTTTTTTTTTCTTTGGTAACATGACTTGGACTGACAATCTCAAGGTTGCGATAGTGAACACATCCCACTTAACCACAGGCTCTTGTCCTGTTAGCCATATGTAGAAGCAGCTATGATATAAAACGCTTGTAAATAAGTGTTATTAATATAACTATATATATGTAACATTATGTGTTAGTCATTATCTGAGTTCATTTTCTAATTACATGTGGTCTTATGGATGCATTAGCATGTCAAAGTTTTCTAAAAATTTTTATATACAATTCCAACACCAATGCACATGTATATAAGTTGCATAATTTTAGTTTCATAATAGAATAATCTTGCAGAACTGATAATAAAATTTATTTAAAAAAAACTGCAAAAAGATGGAACCAGAGGGATGAAGGTGTATGTTACTCTGAACTTGGGAGGAAAGCGAACTACTATCCTACTAACAAGTTACGAGATCATTCTATATTCAAGCAGAGTTTCCTCATTTTTCATTATTTCACCTAAACGGTGTAGCTTGCAGCCTTGCACATTTATGATAAGCTCCTGCAACTTATTCTTTCACTTGGCCTTGTATGTATACTTCGCACCCTCGTAACTTCTCAAGAGTTCCAATATTGATATTAAACAAAGTACATTTTCAGATTTAAAGTAAAATGACAGGAAGTTCACAGCTATAAGAGTATTCTTGAAAATGAATTGTGTAGAATCTATATTACAGTGAAAATCAGTGCTATTTCTGCTTGCAGGTGCTAAGCATAAGTACAAAGAAATCTAATGGATTTACTAATACTTTGGTTGTTGACCTCTACTCACACTTAAGAAGCAGTAGAAGGCACTTAAGTTTCATCTGCACGGCAAGTTAGCTTTATGTGGATCTTCCAATTACTGGAAACTTCCACAAAACGTTGTTCTTCAAAACCAGAAAAGTTTGCCTTGTATGCAACAGCTTTCTCAAGATAAGCACCATTGAATGTGGAACCACTGAAATCTGATTCCCTCATATCAGCAGATGTAAAATTGGCTCGTCTGAGATTTTCTTTGACATGAACCGCCTTCCTAAGATCAGCAGAACCGTATTGAGCGGCCGAGCCAATGCCAAATTCGCCACGAATATCGGCCTCGTACTTGTTTAGATCGGCTAGGGCAGGCATTCCAGAGCTGCTAAAGCTGAGAACAGCAGTTGCCAAAGCTGTGGAAATCAGCATTTGCCATTTCTTCTCTTCTGGATATCTGTGATCGTTTTCAAATCCGCGGCAGCAGACAACAGAGGGAGATTTGGAGCGAGGTTGCAGGCGATTCACATACTTTGACGAAGAAGAAGAAGAAGAGCAGACTGTTGGCGTATGGATGGATAGAGGAAGCACCGAAGCGAAGGCCATGTGAATTGCGAAACTAGTTGTGTTTCTACGACAAGTGAGAGCAAATGCTGAAGAGAAATAGATAAAGAGCGAGCACTTGCCCCCAAATCTCTTGTTTGGGGAAGACCGAAGATGTGGAGACGTGGGATCCTAAGCACCGTACGAGTGGAGCTGG
>BMK_Unigene_086105
AAATGGATTTTCTTCTCCTCTGCAAGTGTCGCCTCCTTGTGAAAAGGGCAAACCAAAATCAGCTCAAAGGTCTACAGATGGATATAACTGTTGCAAAATAAATTCTTTGATGACCGCGGTAGTTTTTTGTGCCGAGTCAGATTCTTTCCTCATTAGGTTAACCTTCGGAGATGGTAGTGTGTTATTCAAAATCGCATCTTCGTTGATACGAATGTTGGTGTTAAATTCTTGAGAGTGGTAAAGAACTTGTCTGGCTGCATCCCTACGGAATAAAAGGAAGAAGTGGATGGTTAAACATATAATTAGTGAGCATTTGTGCTAATATAGCTATATCCCTACTTAGTGTTGAGCTTTTTCCAAGAATTGAAGGTGGACTACTAGGCTGAACACCTGATCCCACTCTGCATAGAGATAAGATTAAAGGTGCTCAGTATTAAGATATGAGTTGAAAATAACAAGTCCAATCATAGCATACCTTTGTTCATTCCGTTGATGATCTATTGCATTAACCGCGCTTGGCTGGATGTACAAGTACACTACACTGGCATCCCCCGCAAATGCTCTGAACATAATCTCTACATCTTCATCGTTTGTTATGCGAACTAAAGTGCATACTTTTCCATTCTGATGAAGGTATTGTATAATTGGGATATGACCAAGCTTGTTCCAATTTGAGAGATCACATATTTTTTGAACCAATTGTGAATATGTTATGGATCTTTTCAAGAATGCCATCTTTGGGCAACCTCCATTATAAATTGGACTTCCATTATCCCAAATAAATTCTCCACCAGAATGGAATATGACTAGTCATGTACAATCAGGCATCCTGCTACATTCACATAGTCGAGACAATAAAACTACTAGCTATCTAACTAAATTGATAAACACATGCAGGGTGCATGACAAGAATGATAATCCAACTGAATTTGACACATTACTTTGGCTGTTAATATAATTTACTCCCAAAAGCCACATCACAACGACTCTATAATGAGATGCATAGACAATGATAGTGACCAACGGAATTCTGTCAATTAAAAAAATGAAAAAAACAAAAACCAATGCTCTTGGCTCTCTAAAAATTGTTAAACAATGCTAAATGATTTATAAAGCAAACTTCATTATTGTGTTTACCCGTGAAGTTATAAAAATACAAGGAATAAATAATTTCAAGAGGGCATTTTCCACTGGAACATGTTTAAAAGGCTTAGTTTGGAAAAAAGGAAATTGTTCTTTGATAACGATATCGTTACCATAATTTTTATTTTCTCTATCCAATTTTGGTGTCCAACAACAGAATAATTGGGGCTTTAC
>BMK_Unigene_086106
AAGTAGGCGGTCCACATGTGCTAACAAATGAATTGGGCACTGATAACCCATGTTCAAATAACGAAAACAGATACAGATATCTCTTAGCTCATGTAGTGAGAGGGCTCTGGCTCACAGTCTTGCCTTGAGGTCAGAAATTTAGAGTCCTCACACAAGTGGCGTCCCAGCTGTGCTGAACGTGCCAGCTAAGTGGTGCCTAACGCAAAAAATCCTAAACAGACGATCAGTGAGGAACTAGGTTTTCTTGCGCGAACAAGATTCATCAAACAATGGAGAAACTATTTTGCTTCAAATCAGATCAAATCAGAATTCAAATAGATTTCAATAGTAGTTCTCTTCAAGCCTTACGTTCAAAGCCACCTAGCCTCCACACCTCAAACAAACCTCAGAACAAGCGGAACAACAAAAGGGATCCTAAGTCCATCATTTAAGTTCTCAATGTGATCTCAAACAAAACAAAATAAAGCAAACAGAGCTATAGAACATGTCCATTACATGTGGACGGTACCAGACGATACAATTCGGAATAAGGAACGATAAACAATCCAATCCTAAGTCAATTGTTATTCATGAAGTCTCGTACAACCCTACTCAGTCAATGAAAGGAATTAGGATTCGCGATACCCAAACAGCGGTCTTCCTGCATAGATATAAAGGAGGGGTGGGGGGGTGTTTCCCGTTGTCCCGTACCGATCAATATTGAGGTAAGTTGAAACCCGAGAAAACCGCAATAACTACGAGAAATCGTCGGCTCAAAACATTCCTCGAATCAAGTCCAAAGTAGGCATCAAAGGTATAACCAAGGGTCCCACCTAGGTCATCGAACTAGGAAAGAAATCCCCTTTCCAAAAGGAATCAAACTGCAACGACCAATTCGATTAGCTGCGAAGTTACAGAATTCACCATCAGAATTCTATTTGGGTTTAGAAATGGGGGGATTAACTCCCTTCCTTTATTCACACCTGCAAACAAAGAAAATAGGGCCTTGCCCTCTCCTCTCCACATACATCAAATATCCTCATCCTAAAGTCCATTCAAACTACATCCAATCCAACCAATCTAACCATCCAATTAAGAATCCATTTCATTAAACATAAACATAATTATCATGTTTTTCAAAATCAAAGACATCAACGAGCATGTGGTCATCTAAATCATCATCAATCATCAAATCAAAGGAGAGACAAACAAATCCAAGCATATATATAAATATCCACTTGCCTTTGGTTGAAAATGCC
>BMK_Unigene_086107
CCCCTGATTTGGGAAAAAAATCCATTTATTTGATTTTTCTTCCTTTTCCTTTTCTTTTGTTGGGTATGAGAAATGAACTGGGTTGATCTGAATTTGATTGAACTTCTTCTGTTCTATTCCTTTTACTTGTATTGAATTGCTAGAGCGGATGGTGAGGTGCATAGCTCTTAGTTGTATTGGATGAATTCATTTGGCCCTGTTATGTGAGTTGGTTCACTTGTGGTTTTATTTGCATTGTGTGATTTGGTAAATTTACGAATTGAATTTGGTTCGATTTTACAGGGCTGTTTTATTGGCAGTATTTGGGAAATTTGTGGGGTGAGAATTTCAAATTCTCCCAAATGCTGTCTCACCAAAATCTGCAGTACACAGTAGGTCAATTGGAGAATTTCAATTTCTCCCAAAGCAGATTAAATGGAGAATTTGGGAGGCTAGGAAGGCATTTCACACCCAGCCATTTGGAATTTGGAACTCCCAAGTCCCAATCAAAAGGGATTTTCAAGAATTTGGGTAGACATCGCTCTTTAACACCTTTTTGGAATTCCCGAGAGCGAACTTTTTTTTTAATATACAAAATGCTCGTGAACAATCAATGTCTTTTCCTAGCCTGTTCATGCTTGCATGAGTTGTAGCGTGCGAATTCGAGCAGTTGGTATTTTTATGAAATTGGTTGGATTGATTTCTTTGATACTTATCTCTTCCTCTTTATATGAACTGTATTTTACAAATTGGAAAACCTTTTCCTGCATTTTCTGATAATTCCTTTTTCAACCAATTTGGTTTCTATAGCTTAGACGCTTTCTTGATGGTGGTGGGTTCTCTACCGCCTCACATGATCTTGCCAAATAAACATGGCATTGCCAATTATATGACTGATTGTTCAGTCCTAAGAACATTCAGAAGGGACATAAATTTATGCTGCATGAAAAGGCAGAAGAGATTGCCTTCCAAAAATTTACTTCATGAACATGGAGATGGAGCTGCTTCGCGAGTCTTTGTCCTCTCGGATTTGCATACAGACTACCCGGAAAACATGGCATGGGTGAAATGCTTGTCCACTGTGAAATACAGAGGGGATATTCTTCTTGTAGCTGGTGATGTAGCGGAAACATATAAGAACTTTGTGTTGACTATGTCTGAATTGAAGGATAGATTCCAAAGCATCTTCTACGTGCCTGGAAACCATGACCTCTGGTGCCGATTGGATGGAGAGAATTATGTAAGGATTTCTCTGCCTTTTCAGTTTTCTTGATACCACAATCAGATTTGTAAATACACAATAGAACTGGGGATACAGTGTGTGTGCATTAACAAAAATATAGATAATTTCCCTCTAACTCAAAACACTTAATGAACTACAATAGAGTGGACTCAAGTTTCAAATAAACCAACTTGGAAAAGAGGACAAATGGACATGGGATGCCAACTAAAAACAACTTCTGGTAAGAAATTCTTGCAGGTATTTTGAATTCCTGGTAATAGTATCAGCAATTCTTGAGAAGATCTTGCAACTAATCATTGAAACTGAACTGTATGAGCTACCTGTATAATTTTTAAGTGTGCATGTAAGTGGATGGGTGCTGGAAGTGGGTGCTGCTGCTTTTATTGTAGATGTGAGACATGTATGATTGTATTTGATGTGCTTAGTTTTAGATTCTCTGGTGTATATTATGAAGAACATTCACATGAAACTGTGAATTGGTTGTTCATGCTTCAGCTTGATTCAATTGAAAAGTTGGATGCATTAGTTGATGCTTGTCGAAAACTCGGAGTAGAAACCAGCCCAAGAATGGTGGGTGGTTTGGGAATCATTCCTTTGTTCTCTTGGTATCATGAGAGCTTTGATAGAGACAAGGATATAAATGGCATCCGAATTCCTTCATTGGAGATGGTGATTCACTTTCTTTTCTCCTAGTAAGAGTTTTGATGTTTTGATAATGATGGTGTGACTATGAAGTTTTGTCTATGAGGCATGTAAAGACTTCCATGCATGCAAATGGCCCCAAGGATTATCAAGCAAAGATGTTTCCCTGGCACAGTACTTTGATGCACTGAATGAGAAGAATCGTGATTTGATAGAGGATATCCAGAGGCATAGTAGCCAAATAATAACTTTCTCTCACTTCCTTCCACGGCCAGAGTTATGTCCCGAGAAGAGAATGCTATTCTATCCAAACCTCCCAAAGATCATAGGCTCTGATTGTTTGGAGGGACGCCTCCGGTCTATACACAGAAAAGATGGAAGCTCAGAAGCTTGCCATGTGTTTGGCCATACTCACTTCTGCTGGGATGCAGTGCTTGATGGCATCAGGTATGTCCAGGCACCCTTGGCTTACCCTAGAGAAAGGAAAAGAAGAATGAATGGAGGTGAGGATTGGTTGCCATTTTGCATTTATCATGATGGGCATTTAGGAGAGAGACTGTCACCTTGCTATTGGTCCGATTACTATTCCTATAACAAACGACAACCTGAAAACACAAAACTTGCACCATGGGTTGCTAGATTTTATTCAAGGTAGCCCATTTCTGTTTCAATTAATCGATTCTTCTAGTTTATGTACATGAGAATCTTTTACGGCCTATGTCGAAGGAGAAGCATTTAATGTGCATCATAAAAAAAAGGAAAACAAAGAAAGGAAGGAAAAATTTTGTTTCCCATCAGCACCACCATCCTCATCATTGTCAAACTCAAAAGTTCGGCCTGGATTTCTACTTCAGAGCCTCTTAGCCTAGTCTAGTTTGGTCCGTTTACAGCTCATTATACCTACATATATAATTAACTAATTCAATGTGTAATTACATTTTGTGTCATAGACTCATAGTATCATTTATAGAATTTCTTTCAATTCGTATTGTCCCTTAATATTTTGTAGATCTTTTTATCACTAAAC
>BMK_Unigene_086108
GATCAGAGATCAGGTCCATGCAATAGGTAGAGGACTGATGGGCGACCTTGGTGTTAGGTCCATCTTAGGTTCGGACCAGTGGGGCCCACTATCCAGCTAGCTCAAGTATATCAGACGTAAATCCCTTTTCTCCCAAAAGCTGAGTTCCGTCTAGATGTTTTCGGCCTAGATTTAACTTGCAAAGATTGCAAACAACCCCTGCTGGTTTAGTATTTTTACTCAGACCCTCTTAGGGTCAAATCCTTTGTGTATAGATAGAGTGGGACCCACTATCCAGTTGCCTTCAATATGAGAAGCTTCAAACCATGTTGGAAATCTGTGGAACCTGTGTTTTACCTTTGTAACTCTTCTGAAATTACCATTAGACCCTACTGTCTTATATAAATTGTAATGGGATCCTAAGTTTTCTGAAATTGCAAACAAAGGCTTGTTATTCATTGTTATGGTTTCCTTTAGTTCTTGATTTGTCTAATATGTATTTTGGACACTGTTATTTGA
>BMK_Unigene_086109
ACACACACACACACACACGCACACGCACACACACACACACAATATGACATATTGAAGTATTTCAAATTCAAGGTATTAGGGGAAGAAGAGGGAGATCATTGGGGAGTTTGAAAAAAGTAGTGAGGAAACACATGTTAGATTGTTGAGTTACAAATAATATGACCTTAAATGGGGTTGGGATGAAAAAGTAGAACTTACCAAGATGACTGAATGGATAAAGCTTTGATGACGACGACTTATGACTTATCCACATCATTTAATGGTTAGATGTTTTAACAACCAATTCTCAAGAGCCAAGAGTTAAGGAAGCACTTAAGCAGATAAAACTTTATTTAGTTCACTTCTATTGCTCATATGGTCTATGTCGTGTTACTCTTTAAAATGGGCAAGTTTTCATCAGTTTGGTTTTGAATTTCCAATTACCTCCATTGTCTTGAACAAGTTACATCTCTTCATAGTGGCTAAGGAAAAAAAATTTGGTTGTGAATGTATTGGAATCCTGGCGAATAATCTTTCATTCTTTCTACAAGTGTTTAGAAAAGTTCTCTCCACTCATCTTAAGCAAGCTATCCCTTTTTGACATGTTTCTTACTTGGCGATAGGGTGTCATTTGTTTTTATAGGGAGTTAGGTGCTCTAGTATGCTTGGATTTTCACTATAATAAGTGTAGGTTTGTTATCTTGAAAATTGGACTCAGATAAAAGCATACCGCTTTAATGACAGGTAGCTTTTTGAATAAATGCTGGGTATGCATTAGAGAATGTTGGTTATGGAGTTTTATTCTACCTTCTCTATTCTAACATAGAAGCTTCAAAATGCTTTTGTCATGCTCATGCTTGTGTTTTGAACAAGAGCTTCCTTTGGTTGAATGCTCTTAGTTGAATGTTTTATAAGGCTCACATGGTGGATTTGGTTGGTGGCTTTGGACTGGAGTGGGCTAATTTCCATGCGAGCCATCATCAGTATGCTAAAAATACTCCTCTTCTCTTCTGTGATCTGACTAGCTATGATTGCGTAATAACTTCTATATGAGTAGCGCTTACGTGAATTTAGGAGTTTTTTGGATCAAAGGTGAATTGTTCCAAGAGTAAGGCTCCAATCATTTTGGTAGAGGGTGATCTCCTAAATGATGTAGGAGAAATGAAAAGAAATTGGATTTCCATTGTAAGTGGTAACTGGTAAGAGTGACTGAGTGAGATCTAATAATACCAATAATAAAAAAAAAGAGTGAGATCTAATA
>BMK_Unigene_086110
TTTTTTTTTTTTTTTATGTTTAAATATTAGCAGTTGGTAGTTTATTTTCCCTTCTTTTCCTTATTGCAGGTGGAAGTTCTAGAATCTTTGGGTTATATATATATTTAATATATATTATATATAATATATCTTACTTGGTAGCACTGGTAGAGTCTGAATTTTCTTGCATGGGGGAAACAATAGTTGACCGTTAATGTCAGAAGACACTTTGTTGCATTAACGATAATGGAAGAAAAGAAAAATCTACTGATTCTTTTTTTTATTTAAGTTTTGTATTAATTGAATTTAATTAAAAAAGCTGAATTAAAGAGACACCCCAACAAATAAATAAAGAGCTACAAAACAAGCTCTTTCGAATATTAATAGCTGTACATAGATCACAGAATAGGATTCCAACTGAAGTTATTTCTAGAGCAAATTTTATTGTCACGATGTCATGTATTCAGGTGCATGGCCAGGTATGTGATGGAACAGCACACGTGAATCACAATAGGTTAAGGTTTACCTTAATCCATTGCCATGACAGCCATTTACAATTCATCTTGTTAAGGCTAAGGACCAAGTGGTCATCTAATCATATTTTTTCAGAAGAGAAATGATGAGTCTTTTCGGGTCCATTTGAACATGAGTCAATGTAAGTTTTGGTGAAAATGAGAAACACATGGGCCCTTTTGAGGGCAGCTGAAACTAAAGGAGCCTTGTTATTATTATTTTTTTAACCCAAAGAATAAAGAGGTAGGCAAGTGGTGTTCTTGCGTGACATTTCTCTCTACCCTCCTGCTTCCTCCTAAGACACCGTAGGAACTGCCTTATTTTAGAATTGAAGTAGAGTTAAAGACTAGTTCAAATTTTCTCTTCTTGTGCGGAAAAACGTCAGCATTGTGAAATCTGGGAAATTGTTCTCACATGACCTATGGGGAACACAAAATGAAGAGGAACTTTTCAGAACTTAGACATGCTATTTGGGAATTTTGTGGGATATTGGTGGGTATGAGCCTAGATTGTCTCGGTGTTCTCATGAGTAAGAGGAGTGGAACTACATAATGGGGGCCCATGTATTGAAAATCCTAACCATTCAAATGGAACACCTTCCTCTTCAGGGGGATGTCACCAATTTTATTCCAATAGGAGTTGGTCCCACCTAAGATTTAGTCTATGATTAATAAGATATATATTTTTAATTTGCTAGAGACTCAAACTCATGCAACCTTACTGCATTGCGCCTCTAACCAACTTAGCTACAGCCACGACAAATTTTATGTAAAACTTTGAAAAATAGATGTGAACTGTCTTGACGGAGGTGATTGAATGAGGAGGTGAAAGGAAAATATGAAATTTGTATTCGAGCATTTAAGGCATTTTACCTTTCCACTTAGTCTTTCTAATGTGCTACTTTATTGGCCCAAGTTGATGGAGTGGACACTTTTGATATACATTTAAAAAATAGATGGACGGTTTAGATATTTAAAATCCAGAGGGTCCCTTTTCGAATTTCTCCCATAGGGACCATTCTTATAATTTCCTTTATATCATTATTTGTAAGGTCTTCAACGTTAGCAGCTCATAGCTACCATTAGCCATGGCTTGCTACTCTTGTTTTCTGTTAGATCTAACATGTTGCTTCTTACTCTTCCACGCCTTCGAGCTTTTGTTTTGAATTTTTTTTTATCATCAACTTACCTTTGGACCCAATATATGGTGTTTTGTACCAGAGTGTTGTTGACCATTCCACATTTGACCAAGGCAAGGTCGGATCAATGCAAGTGTTGCAACATGCAGCAGTTGGAAAGCTTAATAAAGATATGCCAATTAGGGGCCTTTGGAATTATCCTAATCAACTATCTGAGGAGATGGTCCGGTGTATGAAAAACATATTCATTTCTTTAGCAGATTCTTCCAATGTATCTTGCAAATCATCTATGTTGGATGGTCTCAACTCCTCTCTGTCTCCCCGTGGCCATCTTTCCAATTTATCTTTGTGGTCGCATTCTGAATCGTCAGTGGTTGAAACATGGAAGAGGAGCCCTCAAGTTGATTTACAATGTAATGGTGATGTGCTGGCCTCTGAAAATGTCTTTGACCCATATAGAGTTAGCGGAAAACTAAGTTGGGCAGACTTTGGAAACTATGGTTTGGCGGTTGAGATTTCTTGGATGTCAGTGGGTAGAAAGCAACTGGAATACGCTGCTGGGGCATTACGAAGATTCAAGTTGCTAGTGGAGCTATTGGCAAAAGTCAACCCCGCCCATTTAAATAACAAGGAGAAGCTGGCTTTCTGGATAAACTTATATAATGCATTGATTATGCATGCTTTCCTGGCATATGGAGTTCCAAGAAGTGACTTGAAGCTTTTCTCTTTGATGCAGAAGGCGGCATACACGGTCGGAGGTCATTCTTTTAATGCCACCACTATCGAGTATCAGATTTTGAAGATGAGGCCACCACTCCATAGACCACAAACTGCGCTGCTTCTTGCTCTGCACAAGCTGAAGACTTCTGAGGAGCAGAAAAAGTTCTCAATTGACTGCTCTGAACCACTTGTTGCTTTTGCTCTCAGTTGTGGCATGTACTCTTCTCCTGCGGTAAGGATCTACACTGCTGGAAACATTATGGAGGAGCTTCAAGAAGCTCAACATGACTTTATTCGAGCTTCAGTCGGTGTGACCAGAAAAGGGAAGCTTCTGGTGCCGAAGATGCTCCACTGCTTTGCTAGAGGCTTTGTTGATGATGCAAATTTGGCCGTCTGGATCTCCCAATTCCTTCCTCCGCAACAAGCTGCCTTCGTTGAACAATGTATATCAAAGAGAAGTAAGACCTTCCTTGGCTCACGAAATTGTGGCATTGTCGCATTTGACTCCCGTTTCCGTTACCTTTTTCTCCAAGAAGTTCTACTCTAACATTTCTTAGCCCACACATTATATGGTCTCCTAATCCTTCTCTGGAAATCGCTTGTGTCAAGTTATGCCCCTTAAAGAAACAATGATGTAGACGGTTCTCCAGCTAACATCCTTGCTCTTCAAAGTTTATCCCTTGCTCAATGGCATGCTTGTGAATAAACTGAAGTAGGGAATGTCCCTCTAAGCAGCAAGGATCTTTCTAGTTAGGGTGCTTTGCATCATTGATTGCTCTTAACATTGTTCTTGGGCTTAGTACTACTCATCATGCTGATGGGTATGAGTTTTATAATCCAACCTCGATTGCATGTTAACCTTAGTCTGCCTCAGAAAGGATTGTTTAACAACTCGTGGATGGAGTCAGCATATCTTTCTGATGCCATTACAACTTTTTGACTATGTAAAACTGTATAATATACTGATGTCCTTCTTGTAATTTAGATCATAGTGATGATTCACAGCCAGCTCATCTTTTATCTTGGCCAATGTGGTTTTTCCTGTACAGAAAGATCTTTTGTTCCCACTTAGTTGTTGAATTATTATTATTATCATATAATGTCTGACCTTTATGAATCCTGTTGTCTGGTCGGACCCATCATGGATGAGCAGTGGAGG
>BMK_Unigene_086111
GTCAAAGATGAGGTATATAAAAATGGAATAAGAGAGAATATATGTAAAAGAGATGAGAAGTCTTACAAGTGATTTGAAGCAGGCCTATACACCACCACCACTCTCAATCTTTTCTATTCTAGCAATACACTCCTCCATGCACTCCTTATACCCACCTGCATTATGCACGTGCCGGGCAAGCTCCAAGCCTATCTTCATCCATCTCATTGCCACATCCATCTGACCGAGCCTGCCGGGCAGGATCGACCGGTTCCATGCAGTTGTGGCGAGCCACTTCCCCTCCTCTGCAGGGTACACTCCCTCCTTCAGCCCCACCAGGATCCTGCAGGCATGCCTGTACATGGCATAGGCCTCATTCTCCGCATCACCATTCCGGATCCCTGCTAGCATGATCAGCTTCCTGATGACAAGGGCTACAACCTGGTAGTCGGGCACGGGAGAGGCAATTAGTGCGGTGAGGCAGCTGTTGAGTGCGAAATGAGCTGCTTCTGGGTTTGGGTGTGGGCCTTGAGAGGCAGCCAGACCCATCTGGAGGAGGTGCTGTGGTGTGCAGTGCTTGGAGGCGGCAAAGCTCTTTATTAGATGGAGCTGTTGGGACTGAGAGTTATCTAGTCGACGGAATAGATGGTAGGAGTTGAATGTGTGAAGGAAGAAGAAGCTAGGGTCGATGGTAGCTCGGTCATCAGTTGGTTGGGTTGTGGTGGACATCGATGTTAGTATCTTTCCAGCTCTGTCCTGCAATTCAACTCCTCTTTTCACATCTGAATCCTCCAAAACTGCATCCTTCTCCTTTTCATTAGTGATCATGGAAGACACACTCAAGATCAACGACTTGCAAACCATGGCAAGGCTTCCTCTATCTGCTTCACCTCCCATCACACCATAGAACTCTGACGCCAACATGAACACCTGTGAAGAGAGGTCATATTTCTTCTCTTTACCAGTTTTTATACCCATGTTCCATGAATTCCCCGCAAACCAGTTCAGTTCGCGACTACCAACTGCCCCATCTCCAAAGAACTTTTCAGCGCCAAGCTCAGCCATTCGGGTTCGAGCGCGGTTCATGCATCTCAAGATCTCATGCTCATTGTCAGAGCCGTGGAAGAGGATGGCGACGAGGCTGCGGAGAACAGCAACTTCCGGCATGGGCATTGGTTTTTCAGGGGCATAGAGGTCGAGTAGGGTGGACAAGGCAGCGGCGGCTACTGGTAGTGACTGACAAGCCATGGCTTCATGGGCAGACAGGGTGAGGAATTCTGGGTTGAAGTCGAGGCAGTTTAACATGGATTGGATCTGTTCGATGGCCGCACTTTCGTCCTTCTTTTGCAGGCAGATCTTCAACTTGAAAAATGCGCATGCTATGTTAGGATCCAGCTTTTGGGCCTCGTTGATGTATTCTTCAGCTCGATCGAGCTGGGATAGCCCAAGGTGGCAGAGACAAAGGACCCTGAAGCTCTTGGCTCGTAGAATCCTATTCTCAACATCATGCAGCACGTAGAGCATCGATTTCTCGAACATCTCCGCGCTCACTTCATAGTCTTTTGATCTGAAAAACTCGGCTCCACATTTCAGGGAAGCGATGGACGGCTAAAATCCTCTATAAAGGCAACTAGCAACTTTGCACGGACGTGATTTTCCTGGCCGGTGGGGCCCACCAACAAACCATGACCAGTCCTAACGTACGCTTATTTCATGCGCGGGGCGCAAGTTAGCAACGAACCTGTTCCACAGCACGGCGTGCATGGCCCACCTATCCTTCCCGTCTCCGGCGAAAAGCGTCACCACCCTCTCATCCGCCACCAGCTCCGCCACCACCTTGGCCATCATCCTCCCACCCTCGCCGCCTCCACCTCCAGCCGCGAGCCTCTGCACCACCCGAACCGCCGATCCCGCGCTGACGTGGCGCCTCCCCATCATCCCAAAAAAAATCCCTTTCACCGCCTCCGCCCCAGCCACCCCCGCCCCTTCGAAAAACGCCTCCACCGCCGAAACACAAACGCCCTCAGGAACCTCCTTATTTACGACCATGCCCCTCAGCTCCTTCTCCGCCTCCCCACACCTTCCCAATCCCAACCACGCCTTCATCGCCAAAAACCCCACGCTCGCATGCTCCCCGCACGTGCTGCCACCCTCCCTCAAAACCCTAACGCACCTCACCACGCTCTCGAACTCCTCCCTCTGCAGATGCGCCGCCGCCAGAAACCGCAGCGATCTCGACCGCAGATCTCTCAGATCTAGGGTTTTCGCGACCGTCGATCCCTTATCGCACAGATCGACCGCTTCCTCGATCAGCTTCAGAGCTTCGTTGCTTTTCGATCCTTGATCTTTCGACAGCGCGAACTTCCCAAACTGCAAGTACTGCTCTGCTAGGGTTTTGTAGCTCTCGATCTTACCAAACAGGAGGTTTTTCGATCGATTGAGCAAGGCGAGAGCGACATTCCGATCTGAGATTTCCCATGCGGTTCGAGATCTGGCGATGTTCAGATCTAAGAGGAACCTCTGCTCTTCCGCGTCGGAAGCCCGTTCGATCGCGATCTTCGACACCTGATCTGTTGCTCGATCGAAGCAGCTCTCCGCGAGATCGAATTTTCGCAGATCGTGCCAGATCACGCCGGTTTTGTAGAAGAAGGAGGCGGATTTGAAGGCGGGAGATGGAATGCCGGCGACTGGTCCGGCTATGAGGAGGAGCTCGGCGGAGATCTGGCGGAGCTTGGCATTTTCTTCGGCGATCTTGTGACGGAGATCGGGAGGTTGTTGGGAGCGGATCTCGACGGCATTCGTGAGGTCGACACAGGCGTTCCAGAGGCGGTAGCTGAGCTTCCAGAGGTGGAGCTTGGCGGATTCCGGCAGTGGATGGACGGAATTGAGGCGAGATAGAGGCTTTTGGAGGGAGGAGGAGAGTTTTACGGAGAGGAGATCGTCGGGAGAGAGGCGCTCGGTTTCTTTGACGAAAGCTTCAATTTCGTCGACGGGAAGAGAGGGAGAGGCGGAGATGGCGGCGGGAGGTCGAAGATCAGAAAACCAGGGAGGCAACTGAGAGAAAGAACACAATCAACTGAAAGATCTTGATTTTGGATTCAGGGTAACAAGTCAAGCGACCCAGTTGGGAATCTGTTCATTGATGGCTTGTGGATGCAACTTCTTCTACGGTAATGGCCGACGTGTGAAAAGAGAAAGGGAGCAATGGTTCCTGAAAAATGGAGCTCGACTCTTGCAAGAGCAAATCTCAACTTGTGAGGGTAAAGTCAAACCACTTCAATTCTTCTATGCAAAGGAGCTATCAAAGGCAACCAACAACTTCGATAAGAGACTTATTTTGGGTTCAGGAAATGCATATACCACTTACAAGGGAAGCCATGAAGGCTGCACACTTGTTTTTCGACAATCAGCTGGTCGCTATGAGCACTGCTTAGACCATGTTTTCAATGAGATTGTCACGCTATCCCAACTAAATCACAGGCATGTGGTGAGGATCTTAGGTGGTTGTTTTGAGACTGCAATCCCCGTGCCAGTTTTCGAATTCGTAAGCAAGGGATCTCTGGATTGCCATATCCATGCAAAGGACCTTTCCAATAAAATTTCTTGGGAGAATCGTCTAAGAATCGCAACTGAAGTAGCAGATGCGATTGCCTATCTGCATACAGGTACTTCTAAACCAATTGTGCATCGAGGCATAAAATCCTCATCCATTTTATTGGATGAACACTACACTGCCAAGGTAGCTGACTTTGAGCTATCTATATCAATCCCCTTGGGAAAGACACATGTAGAATCCATTGTTGTAGGTACTTTTGGGAGCGTTGATCCAGACTATTGTAGTACTGGAAAAGTAACAGAGAAGTGCGATGTCTATAGCTATGGGGTGCTTCTGCTTGAGCTTTTAACTGGGAAG
>BMK_Unigene_086112
TCAAACCAATTGGCTGATGTTACGTAAGTTCTGGGTTTTGTGTGGTTGATCTATTTGTATGTTTTGTTGTTTGCATGAGGTGTGATTTGGTGAGGATTTTTTAGCTTCTGATGGAAGTGATACCAGTCGTGCCTCTCCTTTTTTTGTATTTTTGGTGTGTGCATAGAAACCCTGTTTGATTATGCAAATTTAAGCAGACTGCAGCTTGCTTTTCCTGCTTTGAACATGTTGAACATGTCTGCATGGGATGGAGTGAAATCTCTTTCACCCATTTCCTGGCTTCAACTCATGTATGCTGCTCCTACCATCACTTAAAATAAGTAATTAAACAGTTCTTGAGTGAATCCTGGGATTTTTATTTTTCCATTACTGTTCAGAAAATCTCAAGGAACTCCCATCATCATCAACACCACCAGAGATTGCCTTTTGTTCTATGGTGCTCATTTACTTCTGCATAGTCAGTGTTATCCCCTTTTGAATGATTGCTGTTATTGTTTTTGTATAGGTGAAGAGAGCAGAATGAACTAGAGATTTGTGGGAAATTGGTGATATCCCAAGATAGGATCAACACCCCTTTATATACATTTGATGGCCCAATTAAGGGGCTGTAATTACAAATTTACAATCAATTATAATCTGATTACACTCCATATAATCTGATTACAGCCTATGTATAAGATCTAATCACTACAGAAATGGTATATACACAAAGTAAAAGATCTGTAATCAATACAGAAATGGTGTATACACAAAGATATACTATATACAATGATTTGACTAACTCTTCACATGAATCCACCTGAGTTATTTCTTGATTTGGGCTCCTTTCTTGATGGGCCTGGTTTCTACAGTTTTGTGCACTGTGTCATTAATGCTTCAAACTCCGTGCACTGAGTTTTGTCCTCTCTCAGGAATGGGATGTATGTTCGAGTTA
>BMK_Unigene_086113
ACACATACTTGACGCATGATTCTGTGAGACCTTTCTACCCCCTTTTTTTTCCTCTATTGGAATTACACTTTATCTCCTTATGGTAGTTCGTTTTTTTCCCATGCCTTTGTAGTGATTTAGTAGGAAATTGCTTAATTTTTGTTACTTTGCATATGGATTTTGCTTGTTAAACACTTATTGGATTATTATAGGCTGAATCCTTAATTTTCCAAATAGAGAAGTTTCAAATTATGCCTTGGAGATGGTGAATTGGAAGTTGTTACAGGCATTGTCACAAGTTTCATTGTCAGGAAGATATCGGGATATTTTCAAATTGTGAGGGTTTTATGGGGACATTCTTGGGAGAAGATTGAAGAAGATAAATTGATTTTTAAGTAATTTAAAATAATGATTAAATACGAAGCAGATATATAAAACTGTAAAAACTATTTTTAATTTCAGATTTTCCCTTTTTTTTATTCGACATATCATGATTTTCTTACGGCGTTTTCAATTTCAATAGAACATATAATGATATTATCAGTGTCACAGCCACGCCCA
>BMK_Unigene_086114
CTCGAAGCACAGTTGTGTTCTATTTTTTCTCTCTCGCTGCCAAATACTCAGCCACCCACACAAACACTGCTCCAAGCCCGTCACCTAAACAACTTAGGTGGAGCCTTCGAGAGAAGGATTTCATTGCAAATCGCAGGCACGTCGATGTCTCTTCCATATACGATCTCACCTCATGCTGCTTCTACAGAAATCTTCAAACCCCGCCATCGATTCCTCCCTTCTACAGCTGCAAGGCCTTCTACTTTTGGTAGTGGATGCGGAATAATAAGAAGGAACTTGTTGTTGAATGGAGTTGTTGCTGCTGCTGCGGGCGTTTCAGTTAATGGGTCTTCTACGTTGGGTGCAGACTATCCGGTTCCAGGGATGGAAAGATTACCTTTCAAGCCAGATGGCTACAACTTTTGGAAATGGCGTGGTCACAACATACATTATGTAGAACAAGGAAAAGGGATACCTGTCGTTCTTATCCATGGTTTTGGTGCTTCTGCCTTCCACTGGAGATACAACATTCCAGAGTTGGCAAAAATGTACAAGGTTTATGCTATAGACTTGTTGGGTTTTGGCTGGAGTGACAAGGCAATCATTGAGTATGACAGCATGATATGGAAGGACCAGGTTACTGACTTCTTAAAGGAAGTAGTTAAAGAACCAGCAATCTTAGTTGGAAACAGTCTTGGGGGATTTACTGCTTTGGTTACAGCAGCAGAGTTACATGACCAAGTTCTTGGAGTTGCATTACTGAATTCAGCTGGACAGTTTGGGACACCCGGCGAGGAAGTCAACAATGATGTTGAGGAAACAGCCTTACGGAAGTTTCTGTGGAAACCACTCAAAGAAGTTATTCAACGCATAGTCCTCGGATTGGTTTTTTTGCAAGCAAAGCAACCTGCTCGGATTGAATCTGTTCTGAAACGTGTGTATATAAATACCAAAAATGTGGATGACTATCTTGTGGAATCAATAAGGAGACCAGCAGCAGACCCCAATGCTGGAGAAGTTTATTACAGATTAATGACACGGTTCATGCTTAATCAAACCAAGTTCACACTCGATAGCTTTCTGTCCAAGCTCTCCTGTCCACTCTTGTTGCTTTGGGGTGATTTGGACCCTTGGGTGGGACCAACAAAGGCCATAAGAATCAAAGAATTCTATCCAAATACATCGCTCGTGAGTTTACAGGCTGGACATTGTCCACATGATGAGGTGCCAGAGCTTGTCAATGGAGCTCTCATAAATTGGTTGTCATCTCTTAAACTTGAAGCTTCTTTCCAAACATTATAATTTTGTTAAGTATTCTTTCAAAGTATGATTCAGGCATTTCCCTTACAAAGTAAGTATACTGTTAATGGGAACTGCAGATTTACTTGTATTTGACTCAATAATAAGGTAAAAGGAGGGGTTTTTATTAGAAGTTTTTATTTAGTACCAACGCAGTTTATTAGAGCCAGTTTACATCTGTGCATCGAAAAAGGAAACAGAATTAAATTTTATATTGTAGACAGTTTTCTACGTCTTACTCATTGTTATCTTTTGGGGAGCCTCTAATGAGGGTAGTTTTTTGCCCCGTACTCGTCTTGCGAACCATTTTTTGGTTCCAGACTCGGAATCGTCAAGGAGAATGTGGAACTGGACCCGAAACCAAAACCATATATGAAGCGGGTATGGGTTCGAGTTTAGGTAGAGAATGATATAGGGGAAAATCTAATTTTAAGGAGAGATTCTTGAAAATTGAGGTAATCTGTCGGGTTTCGGGTCCTAACCAAGGTGGAATCGGACCCATGCCCATTTAGGTTGCAGGTCCAAAAAAAGGAACCCGGACCCATTTACTCAGCGAGGTTTGAATAAGGACCCAAACCCGAGTTTTAATGGGTCGGAACCTCCGGATAATCAGAGAATTGGGGACACATTTACATCCCGAAGGAAAACTAGGCAAGTCATGCATAACTAATTCGTAGAAGAACACACGCACGAGGGCTGAAACATACTTCCATAACATTGACACATGGGAAGCACTCAACTTTGCCACTGGCTTAGTGGATAATTACAAACCACGTGTCATATCCTTTGTCTGGCTAGAATCTCAAATAAGCAATATGACACTGGAACAACTTGCCTCTCTGCTCAAGCCTCGTAGTCCCTGTGACCCCTTGGCACTTCCAAGGTACCTTATCTCCAACCCAAAACTCTCACCTTATACAACCAATTGTCGATGCAAGTCTTATGTATGTTATTCAAAACTCTTCAAACACTCTTGAATCTACTTGGCTTGCTTGCTCGTATCGCTGACAAAGGGATAGTCTACAAAATTTTCGGCTTCAACTTCTTCTTACCTATAACTCGAACTGTGCATCTTTGATCTTCTAGTGTTTCATGAGGTGCCGCGGCCAAACCTAAAGAAGTGATCATTGTTGCAAGCAATTACTTATCTCCAAATTATTGAAATAGACACTGATGTTCTCCATAGTCCCACTAATCATTGCACTAACTTGACAATTCATATTCAATACCTCAACTGCATAATGGCCTTCCTTGCCCGCGACATTCTGAAAAGAAGTCCATTGTAATATCCATTATTGCCACCTTGATACTTTGTCAAATATGTTGGCCCGCACGACATCTGGAAATAAATCAAACAATCTCGTACTTCAATTTACACCACCATCGCTAACCTGATTAGCATTGTAGGATGGGTTAAGCATCTTGATAAGCACACCTTAGTCGCAATCCCATTATTCAATCTCCCTTTATTGAGGGCGCACAACGATTGACCTCTTTGTATCATGCCAATATATCTTTCTTACATTCTTCTTGTCAACTCGAGTCCTACATCACATTCTTTCCTTATTGCCTTAGGACAGGCCTTAAACTAGCATCCATCGTGTCCATGAGGATCACAATTCATTCCTCCCCGAGATGAAACGAGAGCTAGTAACACATAAGTCTTTCCTCCAGCCTTTAATAGCTCAATTTGTACATTCTTGGTCCACTCAAACTGCACCTTCTCTTCATGAACCTCGTCAAATATACAACAAGATGATAAAATCCTCAAACAAAAATGCCAAAAAATACCCCCTAAACCCCACAAAACTTTGAACTTCACCCGAGAAAACATTAAACTTTCACCACACTTCCCAGCTTCCTCAACTTATGAGGCCTCTATCCTCACAAAATCCATCAATAATCCAACTCTTGAGACAATCCGACATAGAGAATGGGATGAGTCAATCTAAAGTTCATACTTCCTCAATTTAGTAGAGAAGTTTTCAAATGCTTCTTGCGTTGTTTGCTTCCACTCATGAAAGTGCACGTCTTCACTAGCTAACTCTATCGACGACGTTGAAAGATCAACAATCCATCGAAAAATCATCGATAATAATATGCTAAACTTAGGAAACTCCTAATATCGATCACAAACACAGGCACAATGCATTGCATTGTGGGCAAGGGTGGAACCATGAATTTTTGTTGGAGGGGCTGAAAAACCAAAAAAATTTAAACCATCTAGGTCGTCTTCATATGCAAGACCCTTCCCCTCAAACTTCGTGGGTTCTGCTGTGACGAATCATAGTTTGCACCGAAATCTCATAATAATATTTGAGACACCTAAGTATGCTCATTAACAAATATCAATGAAAGACTCATATTTAAATTTTAAATTATTCAGAAACATGGTTCCACAAGTTTTTTTATCATCTAAAAAGGCTTTGTTCCAATCATATTTATTCCGACATAGGTATAACTATAACTAAAACATAAGAAAGTAACTGACTATTTTAATTCACAGTGGATATAAGGAGTTTATGTAATAAAAAATACAATGAGAAGATAATTTTGAGTGATTTAGATCTTATATGTGAACTTCAATGATTGAAAAAGATTAACACTTTACTATGCACGGTTTATATTTACCAAGTGTAAATAACTAAAGTAAGAAAATTATAAGATGATTATGTTTTTCTTTTAACAAACATGTTACTACTTGGCCTCTAACTTTTAAGTTTATGCAAAATCTAAGATGAAGGTATCTCAGATCTGCTACTCGGAGACGGTGTGTGAGCAACTCTTGGCTAATCTAACACATTAGAAATCATTAGATTCCCATTTATGATTTTTTTTAATAAATAGCATGGACAATGAATTCCTATTTATGTAATAAATCACTCAATAACATCTAGCATATTCTTTCTCCTTTAACTACTTCTTTTCCAATCCGTTTTTTCCTTTCTTTTTCTTCGGTTTATTTTTTTTTCTCACAAATCAATTAAGACCGTGTAACACTACTTTTGGAATCAATGATTCACACTCGTAGATTTCACAATTGATTTGGTGGGGGCGGGACCTAAACAAAGGAGATATTAAAAACT
>BMK_Unigene_086115
CTCTTATTCATAACAAAACTGTTCAAGAGAGAGCAAGAAACACAATCTGATATACAAAGAATATTATTAGGGCTCTTCCTTTAATGGTAAAAAATAAGAAAAGCTTTAAAGTTCTAGTCGATGTACTAAATTCTCTTCCAGCAACAAAAACTTATAAACAATAATAAAAACCTGCAAATGCAACTACTGACACGCCCAAAAGGTTGAATTTTCGCTTGGAATTGCAGATTACAGAGTCATAGAATGAGACGATATAAAAGTGTTAAGAGAGAGTGGAGTGTAAAATTATATCATATGATGAACTTCACAGCTATCAGAGCCATGAGGGATGCAGCACCCTCATGATGGAAACTAAGGAATCCTAGAGTCCATATACAGGATGATTACTGACAATTTTATCAGGAAGAATAGTGAAAAATAAGGACATGAGGATTCCATGGTTTCATTTTAGGATTCCATCGCACAATCAATGAACCAAATGTAAGAACACTTTGAAATCCTCACCTTGATGGATTCAAAGGTATGTTTCATGCATCCAAATGACACGTAAAATCAACCATCAATCAGTTGAGTCTTTAGTCATTGATTCTGAAGCATCATCTCTCTCCATTCCACCATTGGGATTCATCTGCAACCCATAACCATCTCTATCTACTGATGGCTCTCCTACTAGACTAACTGACTCTCTACCAGTACCTGCTTCTTGCAGAAGCTCTGTATCTGAATCCTTATCTGTTATTTTTACCTCATCTGACTCTGAGTCACTTTCTTCAGAGCTACTTTCGTTTCCCAGGGTTTCGGGTAAACCACTTTCCTCCATCTCCATTTTCAATTCTGTGTTGACCATTACCTCAGGTACTGCAAGTCGCTGCTGGATTGGCACTGCATTTCTGATAATTGGTCCAGTTTTCAATCTTTGCCTGTACTCCTCCATCTCGCTTTTGTATCGTTCCTTGTCCTTGAGTCCTCTCTCTTGATAGACCGCTCTCTGAGTCTCTGATAGTTTGTTCCAGAGATCACCAATCATCTTACTGATTTCTCTGTCCTTTCCAGGATGAAGTGATTTTAGCCTGGCATGCTGCTCGGCAAAGAAGAAATTATAACCACTTCTGTTGGGCTTTGGATGGGAGGGGTCTCTTTTTCTCATCTCAGATTTTTTTCTCCGCCGTCGTCGGCGAGTACCTAGCACTGGGACATCATTGGCACTGCTGGTGGCAATCGCAGTGCGCTGTTGCACTTGCGCCATCGAGAACTCAGGAATGTGATACAGGACACCTTGAAGCTTCTCTGTACCCACTGTGACAGTGACAAGATAGCCATATTCGAATTTCCCATCAATGACTCCAATCACCGGACAACCCATAGATGATGGCAGACTTCCTCCAGATGGCATACACTCCCCTGTGCTTCTCCTCCGCTTTTGAGAGGATGCCTGAGTTTCTGAAATTGGAAGCACAGGTGCAACCATCCCCGGAGCTGGAATGGTGGTAGCAGCAGTCTGTAGCGGAGCAGTAGGAGGCAAGGTCCAGCCTTTGGATCCAAAGAAATAAATTTGCTCATAATGTTGAATCAGGGAAACATAATATTTTCGCAGGACAAAAGAAGCGTTGGTAGCTGTTGAGGGGAAACTAAATGTAGCAGTTACATCTCTCCACCTCCTTTCTTTAATAACCTTTTCAAGGCCACCTCGAGAAGTAACTTCCACAAAAAGGTGATGCAGATCGAGCTCTTTTCCCCCTATAATTGGAACCATGAACTTGGTTCCCATTATTGTATGGAGCTTCTCCAGAGTCTCCATGAAGAGCTTTGGATCTCTGGCCACGTCGTCATACTTGGCGAGGGGTGGAGGGTAGGGATGGTAAATATGTGAAGCCTCTGTTGCCGCCACCTGTGGAGAATCGTAAGAAGCAGAGGACACCACAACTAACTGCTTACCTCTTTCATCATTCCCTCTCCCGCCACTCATCATTCACAACCACTCCCAATGAAGTTATGATCTGAAAAATGCCACATTAGTACAACCCATCAAAGATCACACACCAAAACTACAAAAGTAACAAAAATATTGCATTAAAAAACATTTTCTTTTGAAAATTTGAATGAGGGAGAGAGAAAATGATGAAATAAAAACACAAATGTAAGTAGCCACTCAAGATTCCAATCAGATGTAGCATTGTTTATCCACCCAAAAGATTTGAA
>BMK_Unigene_086116
CACCACTTGGGCTACAAGTGGATTGGCCCGTAAACAAGCGGATAATGAGCATATGACATTGTTGTAGCCCCCCAAAAAGTCACTTACCTGTTAATTACATCTCATTAAAATCAATCCAATGTTTGATATAATAAAAGCTTGGGTTTCAATTACATATGCTGCAGAATAAAAATGGAGGAAGAACCTTTTAATATCATCTGACGCGTACCCGATCTTATCTGGGCCAGCTTAAAAGATAAGAGTTCTATAAAACTATAAAAAAAATAAACTAAGTCAAAGACCTTTTATCCTTCTGGGTCACCTGGAAGAGTATTAACATGCAACTATAGAAATAAATAAATAAATAACTGTTGAAGACCTTTCCATCTTTCCGTAAGAGATACCTATGGAAAGATAAATCTATAGTTCAAAGAACCAATTTTTCACAGATGTTTCCAACTTCTAACATGTGATTGATCCTAAAGCAAAGCCTTGAGCACTTGCTTGGACGCCAGCATCCCAACCTAATGTTACAAAGCCCGGAGCACTACTTCATGGAGGTTCACCAACCTCACTTTACTCCTCAGGGTCCAAAAAGTCACTAAAAGATGCTGCTGCTTAGACCTCATAAGTATGGATACTCTATGCGGCTTTCAGCCTTTTAATCTCATGCTGATTAAACTTCTGTGAGTACAGCATACCATGAGGAGAACTGAGCCGCATTGAAGCAAGAGAGAAGCGAGCCCATTGAAATCCAACGAGTGCCCACCAACAGCTTGACAAACCAAACCCCATACTGCTCATGAGCAATAGTAGAAGACCACCAAAAATAAAGCATCCACTCATTGATATACTTAGAAACCTGAGATCCCTCCCAGCCAGCAACGTTCCTTCAAGGCCATGAGTTGAGGGTGTCACAATCAATGCAAGAAAATATGGAAGCAATACTTTGTGCATCTCTCCAACGACTGCGTGGTCACTTGTAAAAGCATATGGCAAGAACCAAGGAACTGAAGTGCCAATAGTTCCTAATACCAGTCCAGTACAAGCTCCAATTATTAAAAGTGATCGCAATAGCATCCGTGCCTTCATCAAATTTCGATGAACTCCATAAATGAACTCGGGCATAAATGATTGAGCAGTTTGAGAGAGAGGCTCACCCCATACAGTACACATGCAGAACACCCCAATCATAACCTGGTGGG
>BMK_Unigene_086117
AAAAAAAAAAAAAACAACAACAATTATAATAGGGCAGAACTACAATACAGTGTCAAATCTGGTGCAGCACCTTCTTAAACACATGAATTGGGCCTGCCTTTTTAAAACCCAAACCGATTGCCAACTCTAACGCCCATTGTATCTAAACATTCAAAGTCGGTTTCAATGGACCAATCTAACCAATCTTTAGATTGATTATTTGATTTTACACATGACTCCCTCCCTTTCTATCTCCCATGTTCTATCACAATTCACAAAGCATAATCTCCACAGACAAATCAACAGGGCCTCTGGTGAAATACTTAGTAGATGAGACAAATCATATGACCTTAGTCGTTGCTTTTGAATTGAAACTTCAACAGGTAGCCATGACAAGTCTTCACATGACAGCTGTGACTCTTCTACCATGCTGGACTAGGCCCAATAGTTTAAAATCTATCTACAGCACTCCAAAGTCCAAACTAAAGATACGAGTTATGAGAACAAGCGTCGCCAATAAAGCAAAGGAAAAAAATGTACCGCACAAGGATGAGAATGCCTCATTTGGATACAATCATAAAGAGGAAGACAAAATTAGTTCTGAAGACCAACTCAGTTCTGAGGCTCAAGTCCAAAGTGGAACCTCTTAGCATAATTGTCATTGAATGCTTAATTCAATTGTAACAGCCCCAAGTTTGAGTCTGGATGAATACCTGCACTTAAAAAATCAACAGCATCAGGCATGCACTAGGTCTGCTGGCACGACCTCAGCCTAGGAGTGAAGGTTTTGGGAGGAGATAGTTGGGTTTTGTGAGATTTATGAAGGGAGGATATGAGATGGAAAGATTTTTAGGGAGATGGAAAGATTTTTAGGGAGATGGAGATTTTCCGCCCATTGGTTAGGGTAGGTTGGGTCTCTGTGTTTGTTGTGGGCTCTGAGGACTCACTTGTAGGACTCAATTGTATGCATGTTAATCATGAAAGATAGTGTGGTGGAATTGAAAGGTCTCATTGTATGAGTTAGTATATGCAGTCAACATCCGTGCCGCCCATTTGGCCGAACCTTCGATCAATTGAAGCCATTTCACACTCTCATCCGCATTTTCGTGCAGCATGCCCAATTAGTCTTTTTTCATCAAATATTTATCCACCGCTGGATTGTATCTCTAAGAAATTGAAGGTCAAAAGGACCACTAAACTTTATGGCAATTAAATTAAAGGCTAGGATGATTGACGGGACTGATTTTTTTGTTGACCTGTATCCATATGGAGACCTTCCCATGTACCCTACCCCATTGATTAGTAGTCAACTAAGCAGGCCTCACGAGCTAGATTGTATATTAGAAGTTCACAACTAATTAACATATTTTACAATGTCTTTTTCTATTTTATCATCATACAGCTACTGAATTTCAAGATATTTGATTTTTTTTTAATAATTGTGACTTTTTTTTATTGTTTTCACATTTCTATTAACTGTTCTAAAATCATCCAAATACTTTTTAAATATTTAATAATTACATACCACCATCTAATATATTGAATTTAAGGATTTTTTTTGTTTCAAGTTCTTACTTCTGTAATAATTATTACAATCAATCTCTTACCTTTAT
>BMK_Unigene_086118
GGAAGATATGCTAAACTTGTACCTAAGTACCAATGCAGTATCGAGTGACAATACAAGTGTCATATAAGACTGACATGGATATGCTGGGAATGTACAAGTATCCGAGGATCTCTGAAGTCTGAACTACTTCTTTCAATTGGTAAAAACTACTACCACCATAACTAGTATAACAATTGCAAACATCTAGCCTAACTAATGACCTTGTAACTTTATTCTCCTTAAGGCCAAAAGTTCTAACAATCAGGAGTCCCATTTGTAATATTAGTTTTTATTTACAAATATCAGTTGTTCTGGGTATATTAGCTGAAGGTGAAAATGATATGAATCAGTTATGGCTATTCAAATCAATTATTGGTGTGAATTGAAATGAGGTCAAAAATTCTGAAAAAATATTTTAAAATTTCATAATATTGAAAAATGTTAAAATTTA
>BMK_Unigene_086119
GGAAAACTGTTTGTGGATGAATATGCCGATGAATGATAGATTGCATTGTTTATGTCAACTGAGTGAAACACATGATTTCAATTGCTTTCTCAAAGGTTTTTGATTGAGCACAATGAAAAATATGAAGAAGGACCGCGAGACCATGCATGATGCATTTTGGAAAGCAATTTGTGTTGAGCTTTTAATAATATGTTATCACCTCCGAAAAGCTAAGTTTCAAGAAGGAAATTTTCTGGAAACAATATTAGCGAATGTTGTGGAACCAATTGTGGAG
>BMK_Unigene_086120
CTGTTTGCCCGTGTTTCGATCTGCCTTTAGCCAAGATCAAGAATTAAATGTGCATCCAATGTAAGAAACTGATTTCTATAAATTCAACTATTAAAGAATCATCCAATGCAAGTTTTCCATGTGATTCCTATAAAACTGCTGCATAACCCCAAAAAATAGACAAGATAGTCAGAAAACTTCATCTATTCAACTGAAAAAGGCATCCTATGTGAAGTTCCCTAAGAAAAGATGGTTTTCCAATCTAAATGTCAGGAATCAAGGTTCAGTCTACATTTTCAACATACATAATTCACCCCTCACCTCTTTAATAATTCCTTCAGTGGAGCCAATTTGACCATAAATCCTTTTTTTCCTTTCCTTTTTTAGTTCTGGTACAACTCACACACCCACTATCCCACTCAGAACTATGGCCAGGTATCAAAGCCTGGTCATTTCTGTAGAAGAGGAGGTGCCTCACCATTGAGCTAACAATGGATCGGCTATTTGGAACCATTTTGTTCAGCCATTTCTCACCGAACTGATTCATTAAATTGTTCTCACTTCTCACGAGTCTTCTAGTTTTTCTTCCTAATTTGGATAAGATTTTTCACCAGGCGCTGCCGTTTGGTTGCTTTCTCTTTCCTTGTTTGTTGGAAACTCATTGTAGGCAAAAGTACCAATTTATCATCACTCTTCCCCCTCAGCCTATTGTTGTATTGGAGATGGTATGTTTTTCAGCCTAACAAAATAACAAATTGCAAGTTTTTGCATTGTCTCGGTCAACATGGATATTGAACTCGCTCATTTCACAGTCAAGTTCTAGAATCTTCTACAAGGAGAATTAGTTTGAACCGTTAAAAAAAAAAAGAATTAAGTTTGAAAATCTTATATTGATTTCCAAGAGGGTCTTGAACCCTTTTGCCGCTAGTTTTCTCATTTTCTAAAGCTATAATTTGCTCTATGCCAGGGACATAGGAACTTATAATTTGTAACTCTGTTGTATTTTTTTTTGTGTCAGCAGCCCTGACCGAAGTTTTTGCAATGTGACTCAATACCCGATGTATGAAACCAATGGCAATGACTATAATGTATTTTCAAACATCATTTCAGAGGTCGTGGCAAACATGACAGTTCCTGTAACTCTTCTTGATGTAACTTATATGGGAGCCTTGCGGAGCGACGCCCATGTGGGCAAATGGAGTGATGCTCCATCTGCGCTGGATTGTAGCCATTGGTGCCTT
>BMK_Unigene_086121
ATTAAAGGGGCTTGGAATGACTTTTCAGCAGCACCACAGAAAAGGAATCTTTAGTGCTGCAGTATCTCGGCATTTCTTGATGAGAACGCTACCAGTCCTCGATACCTTGTCCTCAAGGTTTTTGAACAACACTCCTACCAGATAAGTATGAATTTCAGCATTTCATGAACTCGTCTTTACTCTTTAGACAAATATGTCTTTTGGAGAAAAGACTTTTTCCTCTGATGCCCCCCAGAAAGCCTGGTAATTGCCCCCAAGTTGAAAAGTCAGAGAGACGCACCACTAATACTTAAGCAGCACAAGAAGTGCAGTCTCCTGCTATCGACACGTCTGCTCGTAGATCTCTTTGCTTCAAGATGAAGAAGCTCTTGTCAGGATCTCTTTGCTTTTGGTGTGTAGTAAACCTTCTGCGCGTGGTAGAATTGTCACAAGCTCAAGATGCAATTAATCGGACAACAGATCCATCTGAAGTGAGTGCTTTGAACTCTATCTTCCAAAAGTGGGGTGTTTCTGCACCTTCATCGACATGGAATACAACAGGTGACCCATGCACTGGCACTGCAGTTAATAACCAATCTATCGGTTCAGACATCTTCGATCCAGCTATTAAATGTCGGTGTCATTTCAATAATGGGACCACCTGCCGCATTACACAGATGAGAGTTAAAGCACTGGATGCAAGAGGGCCAATTCCAGAGGAGCTTGGGAACCTGACTAAACTCTTTGATCTGAACTTGTTACAAAATTACTTAACAGGTCCCTTGCCTGCATTCATTGGCGATCTGATAGACATGCAGTACTTGAGCTTTGGTAAAAACGCATTATCTGGGTCCATCCCAAAGGAAATTGGAAAGCTTCAAAAGCTAAAATCACTTAGTTTTGAGTCGAATAACTTCAGTGGGCCACTCCCTCCTGAGCTTGGCAATTTGGTAAATCTGGAACAACTTTACATGGACAGTTCTGGAGTGGGTGGTGAAATTCCGTCAACATTCTCCAACCTAGTAAACTTGAATACAGTGTGGGCGTCTGATTGTCCATTTAATGGAACCATACCGAACTTCATAGGGAGCTGGAACCAGCTTATTGTGCTGAGGCTTCAAGGGAACTCCTTCCAAGGTTCAATACCTTCAAGTTTTTCTAATTTAACTTTATTGACAGATTTGCGAATTAGCGATATATCAAATGGGAGCTCGTCATTGACATTTATTAGCAATATGACATCCTTAAGCACCTTAATCTTGAGAAATAATATGATTTCCGGGACCATTCCATTGAACATTGGGGAGTACCAGTCATTACTGCAATTGGATTTGAGCTTCAACAATTTAACGGGGCAAATTCCCAGCTCTCTCTTCAATTTGAGTTCACTTTCTAACTTGTTTCTTGGAAACAATAGCTTGTCTGGTACACTGCCACCGAGCAAAAGTCCATCGCTTCTTGCTGTAGACTTGTCATACAATCAGTTATCAGGGAGTTTCCCATTTTGGGTTACAGAATCAGGCTTACAACTGAACTTGGTGGCTAACAACTTTGTCTTTGATGACTCCAATAGCAGTACTTTTCCGGGGTTGAATTGTCTACAACGGAACTTTCCATGCAACCATGGTTCTCCAATCTATTCTTCATTTGCAGTTAATTGTGGTGGTCAAAGTATCACATCTTCATCTGGGACAGCGTATGCGGAGGATAGCGAAAATCTAGGTGCAGCATCATATAATGTGACAAGCCCAATCTGGTGGGCTGTTGGCAACGTAGGAAAGTTTGCTCAAAGCATCAATGCCACATACATCTCAACCAATCTATACCAATTTACAAATACTTTAGACCCTGAGCTGTTCCAGACTGCAAGGTTATCGCCGGGCTCACTAAGATACTATGGGTTAGGACTTCAAAATGGATACTACAACATAAGCTTGCAATTTGCCGAGACAGCTTTTAAATATTCACAAACATGGGAAAGTGTTGGAAGGCGTATATTCGATATTTATGTTCAGGGAAGTTTAGCGTTGAAGGACTTTGATATACGAAAGGCAGCAGGGCGGGTCGAATTTAGAACTGTTGAGAAACCATTCAGGGCTCTAGTATCTGAAAATCACCTGGAAATTCATCTATTTTGGGCTGGAAAAGGAACTTGCTGCGTACCTCGAGAAGGTACTTATGGACCATCCATTTCGGCAATTAGTGTCACTCCAGATTTTACACCAAATGTTAGTAACCGCCCGCCGACAACCACTTCTTCAAAGAAGAACAAGACTGGTTTGGCTGTTGGGATTGCAGTTCCAGTTGGAGTTTTGTGCTTAATATCTGTTTTTGTAATTTTAATTGTGAGACGAAGAAGAAGATTGGGAAAGAGCCAAGAGGAAGAAGTACTCAAAGGGATGAGCGCTGATACTTTCAGTTATTCCGAACTGAAGACTGCCACTGATGAGTTCAATCCCGCAAATAAATTGGGAGAGGGAGGATTTGGGCCTGTTTATAAGGGTGCACTTACAGATGGGAGGGTAATCGCAGTGAAGCAACTTTCTGTAGCATCTCACCAGGGAAAGAGTCAGTTTGTGACAGAGATTGCGACTATATCGGCTGTTCAACATCGCAACCTAGTGAAGTTGTATGGATGTTGCATTGAGGGAGACAGGAGACTTTTGGTTTATGAGTACCTTGAAAACAAGAGCCTTGCTCAAGCACTATTTGGTCAAAATAGTTTGCGTCTCAACTGGCAAACCCGATATGACATATGCTTGGGAACAGCAAGAGGTCTTACTTATCTTCATGAGGAGTCTAGACTCCGAATAGTACATAGAGATGTCAAAGCTAGTAACATTCTACTTGATATTGATCTCGTCCCCAAGATTTCAGATTTTGGTTTAGCAAAGCTTTACGATGATAAGAAGACACACATCAGCACAAGGGTTGCAGGAACAATTGGTTATCTTGCGCCGGAGTATGCAATGCTTGGACATTTGACAGAAAAGGCGGATGTGTTTGCATTTGGAGTTGTTGCTCTTGAAGTTCTAAGTGGAAGACCAAATTCAGACACGAGCTTAGGGCAAGAGAAGATCTATCTCCTTGAATGGGCTTGGCATCTTCATGAAAACAACCGAACATTGGAACTTGTCGACCCAACATTGGTACAATTCAATGAAGAAGAAGCTCTTAGAATGATAGGAGTATCTCTCTTGTGTACTCAGGCTGCACCAATGCTAAGGCCGCCAATGTCACGTGTGGTGGCCATGCTGTCTGGGGACATTGAATTGAGCAGTGTTACATCAAAGCCTGGTTATATAACTGATTGGCAACACAAAGAAATAACCAATTTCACGAGTGAAAACACGTCAGGAGTGTCTACAGAAGGGACTTGTAACAGCCAGAAAAACACATCATCAAATGCGAGCACAGCAGTTACTGGGCAATCCACGCCGTTGGTCTCTCAGCCCGTTCTGCATGAGATTATTGGAGAAGGACGTTGATGATCACCTTCTGAGTGGCCTATTCATGCTTTACTAGAACATTAAGATAAAATTATATATTTACTTGCAAATCGTTTGTGGATGGTGTTTGAGATAATTCATAAGTTGTGGATGTAGAGTTGTAGTTTAAATGCTTGCCCTGTGTTTACTTTATCTGAGGTGTGTTATTTGCGGATTGAAAAATGAGTTTGTCAGTTACTTTTCGTCAGTCACTAACTATTCTTGGACTCAGTTGATGGATTACTTGACCCACATTGTTTCATAGACCCTGATAAAAGAAAACTTTATTCTGCAAGATTCGAGAAGACAATCAGGGCATTGGTGATTACCAAGGAGGTTAAGATCG
>BMK_Unigene_086122
TGGTGGGACTGGATTTTTGGCCTCCCCTTGCCCATAAGGAGACCTTTCAATCTTTCCTTCTCCCATTGATAGACATGGTTTTAAGCGGGCCCAAGAGCTGGACTGCATATTAGCAATATGCATTTTAATCATAGGAGAACATTGTCCTCCAATGCAACACCTGGAGAGCTGGCAGATGTTGCAGAGGAGCCTCATGAGACAATTGGGGGAGTTCTTTTGTCAATGCACATCATGCATCTAGGGGTGCTAAAGAGGGAGGAGGTAACTTTGCAAAACAAGGTATCTCAAGCCCTACTTTTGCTATGGGAATTGTTGTAACCTTGTCATTCACAAAGAATATGAAAGAAAATGAGTTGATTGAAAACTTGGTGCCCTCTTAAGTAAGATTCACACTGTTGTATGGGGTATTGCACCCACCATTTCACATTCAC
>BMK_Unigene_086123
GTGCAAAGTTGTGTAGTGCGATCGGTGGATGCCTTGGCACCAAGAGCCGATGAAGGACGTTGTGACCTGCGATAAGCCCTGGGGAGTTGGTGAGCGAGCTGTGATCCGGGGGTGTCCGAATGGGGAAACCTGGAATGTCCGGAGTAGTGTCCGGTGGCCCTGCCCTGAATGTATAGGGGTGTGGGTGGTAACGCGGGGAAGTGAAACATCTTAGTACCCGTAGGAAGAGAAAACAAGTGTGATTCCGTGAGTAGTGGCGAGCGAAAGCGGAGGAGGCTAAACCGTGTGTGTGTTCAAGCCGGCAGGTGTTGCATGTGCGGGGTTGTGGGGGCCTTGTGGTTCTGCTGCCGCAGGATTGGCCAGTGAGAAATGTTGCGTGAAGGTGAAGCGTCTGGGAAGGCGTACCGGAGTGGGTGAGAGTCCTGTAACTGTAAGCGTGGCACTGGTGTGGGGTTGCCCCGAGTAGCGTGGGACTCGTGGAATTTCGCGTGAATCTGGCGGGACCACCCGTCAAGCCTAAATACTCCTTGGTGACCGATAGTGGATGAGTACCGTGAGGGAAGGGTGAAAA
>BMK_Unigene_086124
TCCTCAGACAACATCTCTAGCAACTGTTGTGTAAATGAAGCATTGTTAGTAAGTACTTGTCCTTTTTAAGCCAAATTATATCACTCCCAAATTTGGGATGTATCTAGGATTGGGCCCATCAACCCAATTTGAATCTGGCTCAAAAATACATTGTTTCAATTTGAACAATTTTCTTTTCTTTTCCTTTAGAATTTCGGGGTCTATGTTCAGCTTGACACTTCTAACCCAATTAATAAATATGTTCGATTTAGGGTTGAATCCATCCTTGCATATTCAACCCATCGAATCCACCTATCACCTGTTAATTAGTTATGGGTCAACCCTTTTAACTTTTGAGTTGGGTTTGGGTTGACAGTTTCAACTTGATTAGCTCAATGATAGTACCTTAGATGGGTTTGACCAAGTACTCAATCAGACTCATCGAACACAGTTTGACTTGGCCAAAGGTAGATTAAGTCAAGCTAATCTTTAAATACTCATTTCCTGGAACAGTCAAGCCACAGTTTGACTTGGCCAAAGGTAGATTAAGTCAAGCTAATCTTTAAATACTCATTT
>BMK_Unigene_086125
ATATATATATATATATTTGTAGGTGGGAATGGTGACATGACTTTACTCCTCCTGGTTGCGTCATTGAGCACCTTCCAACTGTCCCACGAGCTCTTTACCTTCTTATTTAGTATTATTGTCATATGAAGATACATGAAAATTATTGTTCAAACTCATAATATTTTGTTCTTCTATGGCATTCACTTGAAATTGCTTGCTGTTGGTTGTCTCTGTTTTTGTAGGTGATGCTGTTTGAGGAACCCA
>BMK_Unigene_086126
ATATATATATATATAAAAGATGCATCTGTTGTTCGAATTGGCCCCAAAGGAGATGAAAATCCAACCAACAAGCAGGAATCTCAATATTTTTTCCACAAATGGAAGCTCGGAAAGACAGAATATTTGCTCTTTCGCACACATGCGAATTCCAAAATCCGCACCATTTATACGACAATATATATGGACTCAATATTGGTTCAAATTTCATAAATGCTCGTAATTTTTTTTCACCCACGCATCACCTTAACATAATCAAGTGCTAGAATCCTGCCACAGCCACATTTTCAAATACCAAATCCAAGGTAGATGCTATAAAATGAAGAAAGGGTAAGCACATGCTTGTAATTAAGACCACCTGCTACAAAAAGAATAGCTCAATGGTTTGCAATGGCAAGATGCATATTACTTGGATTGAACTGCAAAGGAATATATAACCATTCGCCCCATCAAATGGCTGTCCAGGGAAAAATGATCAAGGAACTTACCCAAACATCACGAGCATGTAAAGTACAGAAGTTTCTTCACTAAAATGAAGATCGTTTCACAATATTTATATACCAAGAATACCAGATCATTAGTATTGAGTTTTTCATGTGTGCTGATGATTATGCAGCTCTTGTTACCAGATAAATCTGATGCCTCTTCCTTTGCTAGATAAATCTGGCTGTCTTGAGCGAGGGAGGAGAGGGGATTGGTTTATATATTTATTCTTCGCTTGTCTCTTGAACACATTAAACCAACCCTAGATGAATGGGATCTAAGATGCAGATGACAATGGAACATTTCTAGTGGGAGTATATGCAGCATGCACCAGTATAAAGCATCAGGCTTAATTTCAGAAATATGAAAGTCACATGAATGCATCTGAAAAGATGCCACCAGTAAGAAGGGAAAGGTGAAAAGAAACTTCCAAGAGTAGTTTGAGGAATTGGTAGTTCTGATTATCTGTAATATATATTCTTCTCATAATTCTCTTTTGTGCTC
>BMK_Unigene_086127
AAAAAAAAAAAAAAAAAAAGAGTATGGAATAACAATGCCTACAGCTCGCTGATCACAAAAATGTCATCCTGATGGTGCCCAGCAGACAACAGAATTTTACTCAACAGAGAATAGATAATGAGTTCGAATCTATCTCTCCTGAAATTTTCACCCACGATCAGACCATCAAAAGGTGTGGAGCCCAGGGCCCCTTAAATTAAAAAGGCCGACTGTGGAGTACATGCAGAAATGTTTGCAGGAGAACATTCCTCTCTCTCTCGCTAATATCGAGAAACATTTTCCCCTTTTTGGGTACATGTAGAGAACCATAAAATTACACAAACCATAATGGCACAAACCTAAGCAAAACCAAATTCATGAAACAGACCACACAAATATGAATTATGATGCCTATCCTAAGTCCTAACCGATGCTAGGTTCATTCAAATGTTGTGAAGGGTAAATCCAAGCCCAACACATGCCAGTTGAATAGGCTAACCAGCTAAGTAAACACCTATAGAAAGTGTAACATGTCAAACTTCAGATACTACAATCATACAATGATAACATAGTCCCAATAACCTGCTGCTCAGGTTACCATTCAAAAAATTAATAATAATTACCTGCTCATGTTCCTTTAACAGAAGTAACACATGAATTCAACAGTGCAGCCAACACTACATTACGCCCATCAGCTGAATCAGTTATCAGCTTGTAAGGCAAGAATAATAGTCCACATAGTTTCATATAAGCATGTACTGATAATATGTCAACGCAGCTTAAGGATTACATATCATCAAATCCAATGTAAAACATATCACCAAATGAGCCCCATCGGCAAGGATTTAATCACAATTGATGTAGGGCCCGCCACATCATTAAGTGGAGATGTCCAACTAATCATAAGAAACATGTGCAATGACATTATAATTACCAGGATAGAATGCCAAATGCACAAAGACAGCCCCATCGGCAAGGATTTAATCACAATTGATGTAGGGCCCGCCACATCATTAAGTGGAGATGTCCAACTAATCATAAGAAACATGTGCAATGACATTATAATTACCAGGATAGAATGCCAAATGCACAAAGAC
>BMK_Unigene_086128
TCAATGAGGCAATGTAAAACTCATAAAATGAATTTTAGGTGCCAAAAGATGATGCTTTGTGTTTGATATATCATAACATTAGAAGCTGTCTTAGGCATAATTCCTATAAATGGCAATTGTGTCAAAAGTTACATTATCAAAAGTCATTTATACTATCACTAAGCAAAACGTTTGTTACTTGCAGTCTTTACACACAAAAAAATAATAATAAGAAAATAAAAATAAAAACACACAACATCATGATTGAAAGAGGGCATCCGCTATTGCATCTCTAACTTCTGACATCTCCATCTGTTCTGCAGTATCCACTATTGTATCGGTGTCAAAGATACCACCATCATCATCGTTATTCGCCTTCAAAAATATGTCTTCATTCTCATACTGTTTGAAGAGTGTGTCTGCAATTGCTTCTTTTCTTATAAAGTTGTGCACCGTCATTGCAGCAACTACTATGCTCCTTTGTACAGGGAATGGGTAGGGAGGCATCCTTTCTAAAATTGGAAAACGAGCCCTTAATACTCCAAAAGAACGCTCTATCACATTCCTCAATGCTGAATGGACATAATTGAAATGCTCCTTCCTGTCACGAGGATGACCACCACCACGAAATTCTGACAGCCAATACCGAACATTACGGTATGGAGCAAGAAAACCACGCATATTCGTAAACTCAGCATCAACAATGTAATATTTACCTGAAAAGAGAAAAAAATATATTATGATATAAAATGTAATTTGATTCATAATTTAATCATTAGTACCTGGAGGGGCATGTGGAAAATTCAGATTTGGTTTATAGATAGTATCCAATAAAATACGTGAATCATGTGCAGTGCCTTCCCAACCAGCAATAACGAAAGTAAACAGCATATCAAATGAGCAAGCCGCTAGAATATTTTGTTGGCATTCTCCTTTTCTTCCTCTATAAGGTACTTGGTTTTCAACGGGGATCACAGCATTTATGAGTGTACCATCTATTGCCCCAACACAATCCTTAAAATATGGATAAAATCGAGGATTGTGCAATATCTCATTTGGAGTTTGATGGTATGAAGGCGGCTTTATAATCTCCATAGAGAAGTGAATCATTGCTACTAAAACATCATGGAAGTGTCGATGGATAGTTTCTCCTGAAAACCCCTATTTCTATGATTTTGACCAATTGTCATGAGAAATATAGCAATTTTCTCCTCTACACAGACATATCTACTGTCTTGAAGCAACCTCTTCTCTCTAAACACAGCACACAATCTCAAAAAAACATGTTTCTTCATACGAAGCAATTCCAAACATTGTATTGGGTTCCCACGCAAAATGTCTCGAACAAAAACATGGCCCGAGAGAATTGAAGTTCTACATGGTTCTCTAGAGATACTCATACAGCGTTTCCTTTTAAGCAATAAGGCTATTAGAGCAAGCAATATTTTCCACCTCCTTGGTGTCATAGCTATTAACAAAAATGCAATAACTAACATTAACATAAAATTCATAAATAAAGATAAAAGTAAAGCACCATTTACATTGAACAATATAAAAAAATACGATTCAATTCTATAATATTAAAATTTTTAACATCCAACTGAAAACATCCAATCTAAAACATCCAACTTAAAACATTTATCTAAAACATCTAATAAATAAAATCCAATTTAAAACATCCAAAAAAAACTAATTCCATAATATTAAAGAAAGACATCCATCCGAAATTTGCTGCAAAAATTCAAGACTCCTTTTCCATCAATGTCTTCAAAACTTCAATGCGAACATCATTATTGTCTATTGACATCCATAGTTCTCTATTCTCCTTCACTCGAAAAATGGTGAGAGCAAATATGAACAATCGAGAGGTTTGCCCAATATTCGGTATTTGCTTTAAACACGCAACACATTCAGCAATTGTGGGACCTTTTTCGTCACGCTCTCTATTCTTTTCCTCAAGTTCACGATTCTTCTCTTCAAGTTCTCGAATCTTCTCCTTAAGTTCTCGAATCTTCTCCTCACGTTCTTCATTTTTGTCTGCTTCAAGTGCAACAACTAGACGTTCAAAACTATCATCAAATTTCCTATTCTTAGCTTCCTTCCTACTTTGTGAAGGACGAGGACGCTTTCTCCTAACATTTGCCATGAGCTCCTCCTCTCCACGCTCTTCAGGTGTTTCAAGTGGTGCCATAACCTGGGTATTTACCATATTAGGTGATGGCAAGCTTTGATCATTATTCAAGTCATCCTCTGAAAAATTCTCACTAGATGGTGTCCAGATATCTTCTCCTCTAGCTTGGGTTCCACTAAAGAGAATTTTCATTTCATCAGAAAATGATAAAGGTCTCGTCCTGAATATTTTTGCATCTGGGTGTCCCTTTAGATATTCATCCCATCTCTCGGGTTCCATTGTAACTGTGTGAGTTACTTCATTATATCCTATACCGGATTGCCCACACAACGTTACCCAAGCATTGTATTGTTTTCTCATAAGGTCCCATTGATTTTTTAATTGCTTTTGACCATATAAGAACCCGGTCTTCTCCTTGAAACCATCTATAACTCTCTTCCATGATGAGGCTTTTAAATTTGTCCCGGGTCTTCCTCCTGATAACACCTCTTGAATGCATAGGTCTAAAAAGACCTTCTTTTGGTTTTCTGACCATACGGCTTTACTTGATTTGGCCTTCTCCTTATTTTTATGAGATAAAACCCTTGATTCAGCCATATAATCTTCCCCTGAATATACCGATCATCATACTCAAGAAAAAAATTCAAGATATTATTTCCTTGGTTAAGAGAGGTCGGGAAGAGGTGTAGCGGTCTCGCTCTCAGACCTTGGTAGTTACTGAGATCAAATCATTCGTAAGATAGAGAGGCAAAGGAGAGTAGTAGAGAAAGCCAAAGGAGAGTAGAGGGAGAGAGTAAGAGGCAATGAGGC
>BMK_Unigene_086129
ATGGAGTTGAGTGATGGTTTTGACACGAGATTTCATTTTGAGAGTTGGGAGGCATTTTCTGCATTTCTTGTGAAAAGAAGATACATGCCCAAAGGTGGATAACCATATTCTGAGATGAGGTATAAATACATTTCACTCTAGGGATTGTTTCTCTGAACCAAAGAGAAGAAGCTTAAGTCTTTAAAAATAAAGTTTTCAGAGGTCCATAAAAAGACACCATCAGTTCCCAAGAACATACATCACTTCCCTTGTTGATTCCAGTTGACTCACCCAACCCAGTTGCTGAAACCCAACATTTTTAGGCCTAGAGGAACAGCAAAGGTAGAGAAAAGGAAACCATTGCTGCTTTAGCATAAGACCAAGGGATGGTGAAAATTAGCCGTCAACTTCAGAAGATGAAGACGGAGGAAGTTGGACAATGGTAGAAAAGGAAAACTTGGGTGGCAGAATCAGTAGCGGATCGTCCCCCGCAAGCTTCAACCATGCCATCCCCAATGCATATCCTAAAGCCCGTGCGACCGGAAGTGCCACAGCATTGCCAATTTGACGGTATCTTTCTTTAACCGTCCCACAGAGCTTATAATAATCATGAAAGCCTTGCAGTCTTGCACACTCACGCACGGTAAGGACCCTATCTTGAACTGGATGTAAAACAGTCTGGTTGTGAGAGTCCACTCTAGTGAAGACAGTCGCCACAGTTTCATCCCACCATAATCGTCCAAAAGGTTTTCTAGACTTTCCCTCTTCAAATGTCATCGCATAGTCCGGTACCAATGGCTTTCCAGAAGGTAATAACACCCTTTCTGCTGTTGGGTCCAACATGACCTTATTGTCCGCTCCAATAACAACACCAGGAAAATCCCTAAAACTTGCTCCCTTTCTTCGTGGGACTTCACAGGCCCGGCAATAATCATCCTCATTTAATTGAATAGGACGATGATCATATAGTACAGATTTTTTAATCTCTTTTTCACCATGTGATATGGAACTTGTCATCTCATCTTTTGTTGATCTAATGTATCTCTGGAACTCAGTCTCTGGATCTTTTCCATAGGGCATCTCATCGCGAATTTCACTATTTGTGACAATTGGAAGGTCAGAAATCGCATCACAAAGAAGAAGTGCTCGTTCCAATTCTCGGGGCTGCTCTTCATCATAAGCAACAATATTACGCTCAAACTCACTTGGAGCACCGCCCCTTAAAACCACATCATGAGTGGGGAGTGGAAATTGAGGTAGCCTCGCATGAGGATGAGCCCCCCATAAGAAAACACGCAATCGGAACTGTGGAAGACCATAACAACCAGCAGCCATTATTCCAAGCCTTGCTTGGTAATTCATACTAACTAACTGACTTAGTGCATATCGTCCGAGGTATCCGTTAGCAAATTTCAATATGTCAACCACATTTTCCATTAAAACATACTTGGGCCGCAAAAACTTCACTATATCCATGAAAACAATTATTTGACGATTCCTTTCATCATCAAGTGGTGCGTCAATATTTCTGTAGCGATTAACACCACTAATCCCTTGGCATGGAGGGCCGCCACAAACAACATCGACATCTCCTGGAAGTGGCAATATCTTTGACTTAAACCCTTCTATTACAAAATCTCGTATTGCGTCTTGACATTTCCTCAACCCTTCAATTGGCTCCCATGTGTCTCCACTTGGTCCATAACCCTTCCAACGGACCTTAAACTTCAATCCTCGGTTGCCTGTTTTATTAGGATCACCATAGCAAATATCTACCAGCTTTAAGACTTCATATTCCCCAGATGGAACCTTATTATCATTGGACTCCTTTTCAAAATCATTTATCTTTGATAACCTTAAATTTGATCTTGTCTCTACATCGTTTTCAAATCTTTTGGTAAGTTTCTGCCATTCTTTTAATAGCTCGAAAAAATCTTCTGCAGATTCATTCCTAACTTGCGTCTCTGGATGGTTTAGTTTCACACTCTCACATGCTGCTTCATTAAAATCAACAGCCCATCTCGTTACAAGATCTGCGCCTGCAAATTTTGCTCCAAAGCACAATCCAGTTGACATTGCACCACAACCAGAGTAGAGATCTAGCAGTGCTATCTCTGCCTTGTTAGATCTATAAATAACAGGTACTTCCTCCAAATAAGGGTTAATGTTAGCACCACCCATATGAAAAGTTTCGGTGGAATTGGAGGATAAATCATTGCTTGCCCTTAAATTGTTAGTCGCAATGGTATGGAATGTTGAATAGTCCACCGAGTATTTCATGTCATAATAGAAGTCGCATGGGGGAATAGATTTTGCATTTAATCTTGAATCTACTTGTACAACTTTAACTTTGGAAACGATGCAGTCTAATAAATTAACATTCCTAAGGTCAGAGTAGAACAGGCGCTTCTTGTCATGGAAAGCAGCTTGTTCCTTCATAACTGTGTCTTCAGCTCTGAAAAACCATTGCACGCTAAAATAGTACTCTCCTTCCATTGTTTCAAAGAATTCCAAAATACTGCCAACGTAATTTGGTCCCCTTTCTTCACCCTTCACATATGCACAATCCCCAAGTTCAAGGATAGACCCAATAACACTTGCTTGGGCATAATGGCATTTGATATTAAGAATGAGTCCATCTTCGTCATCATCTATGGAGGTCTTGTTCTGGCCCTTACACTCTTTACCCTTTTCTTCATACCGATGAGGCCATAGTTGTCGAGCTCTCTCATTGGGGATTGGGTCTCCAACAAAGAAACACGCATTGCTCGATTTGATCTTTTTATTCGGAGATGGAGATGTATTGGGCTTCTTCGATGGCTGCTCGACCGTCGAACCTGCATTGTTCGATTTGCTCTTGCTCTTTGGAGACGGAGATGCCTTGCGCTTCTTCCACCGCTGTTCGACCGTCAAATCGGCCGAAGAAAGCCCTCCATGAATGTCTGAAGTCAGAGAGCTTAATTGCGTAGATGTTCTTGGAGATCTCC
>BMK_Unigene_086130
CACTCAATTTTGAAGACATGGGGCTAAAAGATAACAAACATATTAGAAAATGTATCAAAACACAAAAAACTAACTTATTAAAGCATCTTGATTGAATGAGGAATTATAGGGTCCCGAGCATGGGGTATTCTTTGCCTTCCTTCGACCAAACTCCTATCAATGCAAGACCAAAGTGGGCCCATGATCCAGAAATTCGAAGGGTTGAACTGGTAGGAACACTGCAGATGGGACACCTTAAACAGTGGCCAAGATTAGAAGTTAAAGAGACATTTATGCCTATGATTTCTTTTATTTTTATTTTTTATTATTTATTATTTATAGTTTTTGAGGTGGGTACAAGTTTGGTTGTAGTTGTTTAGCAGCGGGTGTTGTGTGAGTGGGTTTGGTCTGTGATGGAGAAATAGGTTCTGCCTTGGTTTGAATGGGTTGGTTTTGAATGGCATTGGAGGTGGGTTGTTGATGTCGGTGATGTGTTGACTGTGGAATGATGAAAATGATGAAGATGATGGTGGTATGGGGCTTGTTTGGATGGTAGAACAGGGAGGGAGGACGGGTTGAGCTGTTAGAGGCCACATGAAGATAAGCCATAGGTGGATTAGGATTAAGGTGTAAATGGGCCCAGGTCCCAATCATGTAGACACAGAGTCTTGGACTCACTTGTAGATGATGCAGGCTGGGGTCCACTGTTGTTTCAGTTTGATCTCAATATGACAAAATTCTCGTACATTGCATTTTATATTTCCTCCATTGTTTGGAATTTGTTGAGTACATGTGTATATTTATAGTGCACGACACATCAGGTGATGATGAAGAGGAGGGTTTAAAGTCCAGTTCACACCTGGTGTCCGGTTGCAGTATAGGAATAATTAGAGAATGTTTAGCTTATATTCAAGATCGTGCTAGGCCCTAGCACGGCCCGGGCCCACACGGGATGGGATTTGACGTAGGCCCGTACAATTGAGGGTCACGATTGGACAACCATGGCAGGCCCGCCCAATCCCAGGCCCCACCCAGCCCATTGACAGGCCTAGTAATATTGAAATGTGGTAGATCTGTCAGTTAAAGTCTAACTGCTTAGACTGTTACCTGATCATTATTTATGGCTGCC
>BMK_Unigene_086131
CAGATGGAAGATGTGGCATTTGAGTCAACTTTGGACAATTTCTGATGGTCAATTGCTTAATATAAGGAATAATTTGACTCGTTTCGTCAGTCGACCACTTCTCAAGATCAGGCACACCTTCGCTGGTCACACGACCACTTCTCAACAATCTGAAATCCCAACTCTTCCCCTTGTTGTAAATGATGATAGATCTATTTTGGAGAGTACACTTGGCTAGTTATGATGGAAAAAGAAGTGAGTTGGG
>BMK_Unigene_086132
CACTGAAAAAAGCCCTCGCTCTGGTATATCTTTTGATGCCCCTCATCATCGATCATCATCATCATTATTATTATTGGGTTTCTTTTAAGTATTTGTACACGATCCTATATTTCAAGTGTGGCAATGGGTTGGGGTTCTTTAGCGCTTGGGTAACAAGTGTAGTTAAATCCAAACCCGACCCATATTTTATTCGGGTTGAAATTGTCAACCCATATCAAAATTGAAAATTAAAAGGGTCAACTCGAACTCTTAATTAATATGCTAGTTGGGATTGAGCTGCTAGGTCATTATGCAACTAGTCTAGTTGGGTTGGCAGTTTGAATAATATTAATTAATTGATTTAAAGAAAGCCCAACCATTTTATTAATTAAGAAATGGCAACCCTAACTCAACTTGAATATAAGAAAGGGTCAACTTGAACACTAAATTAGAATTCACCACCTGTGGGATATATCTTCTACTTCTTGTTGCTGTTCTCCTTCTCCTTTTTAATTCATTTTTTTTCTTTTCTTTTTGTCCTTTTTACTGCATGGACAGTGGAACCCCAGTGAATAGCTACAACTAAATTAATTTAACTACATTTTCCTCTTTTCTGGGGCACACTCACCAGTAACTCCTTGTACGGTTGTACCAACAAGGGCTAGAGAATGCATCCTTGCCTCCCTTTTAGGGAGGACTTTTGATATGACTTTTCATCCGTGCAAGGGTAATATGGCACTGACTATTATCATTGTTGTTGTATTACTTGTCATGGTGGATGCAGGGCAACATATTTTGATGGCGTTA
>BMK_Unigene_086133
TCGACCAAGAAGATCAACCATACATGTATAGTGATCTGGCTTAACTTCGACCCTGTAGTCCTTTTCCATAGAATTAAAATACCGAACACCGAGCTCTACTAATCCTGCATGGTTACAAGCTAACAGAACCCCAACAAAAGTAATCCAATTTGGCTTTGTTCCTCCGGTTTTCATCTTCTCGAACAGCTGAATTGCTCTCTCCCCAAATCCATGTTGGGCATAACCAGAAATCATCGCATTCCAAGTGACAACATCTCTCCGGGGTATTTCACTGAAAAGCTTATTCGCATTCTCCAAATCCCCACATTTACAGTACATGCTCAGCAGAGAAGTGCCACAAGTTACATTGAATTGCAATGGTGATTTGTTGATGAACTGATGGACCTGCTTGCCCAATTCCAAAGCGGACAAGTTGCTGCAACCCAACAGAACGCTGCTGAAGGTAGACGGGTTCGGCCTGATGCCCGACCCCACCATCGTCCTGAAAAGCTTCAGCCCATCCTCCGCCCGGCAATTCTTGACATAACCCGCAATCATAGAGTTCCAAGAGACCAAATTCCTCTCAGGCATATTGTCGAACAATTCCCGTGCTGCTTCGACCCTTCCAAAGGCCATGAATCCAGTCATCATCGCAGTCCAAGAAAACACACCCTTGTCCGATTCTGGCGCTCCATCAAACAAATCCACCGCAGAATCCAAATCATCCGCTTGGATATACCCAGAAATCATCGCACTCCAAGCGATGTCATTCTTCCCTGGCATCGCCGAGAAGACCTCCCAAGCTTCTTCCATCTTGCCATTACGACATAGACCGGAGATCATCGTGTTCCAAGACGCAGAGTCTCTTACGGACATTCTATCAAACAGAAGGCGAGCTCTCTCAAGCTCAAAGTTATTGAAATAACAAGAGAGCATGATGTTAAATGAGAATACATCTGGTTCAGGAATTCTCTCGAACAGTTGTAGTGCTTCCTTGAGCATCCCAGGCTTGGAGTATCCAGTCAAGATCAAGTTCCAGGAGAAGATCGTCTTCACAGTAATATTTTCGAACACATGGCGGGCGGTGCCCAGGTTCCCGTTTCTCAAGTGGGTTCTTATGATCTTGTTCGATGAAATGGCGGGATGGGAGTTTCTTGTTGTGTTGGTAAGTGCGTCGCTCGAGCGTGAGTGGAATGGGTTGGGTCTTTGAAGGACATTGGTGTCGGGCAATGGGACTTTGGAGAAGAAGCGTTTGGAGATTGAAAGAGATTTGAGGACTTTTGCTTGGGGGATGTTTCTAAGAGACATTGGCCATGGCCGCTCGCTCTACGGAGTCCGGACAGAAATCGTTTTCACAAGTGCGAACGCCCAACTCTCACTCTCACGCCTATGAATCTATCAGTGCGGTTGAGTGACAATAGCTCCAGAGCAGTGGAAAAATATATATTTACAGTAGAACCCTTCGATCGAGAGGATATCACAAGCTGACACATCCTAAGGATGTAAGATATCC
>BMK_Unigene_086134
GATCACCTTATCCCAACTTGAGAGAACGTTGCAAAGCAGAGGAGCAGAAAAACACGCGTCGAGTCGATGCTAACCTTGCAACAGTTCCCGAAGCCGAAACCGAGTTTCGGTTTTCCATCCAAACACGGCACATCATTTTCAAGGAATGGATTATGTATCATGGTAAACAGAATGAGCGTCAGAATGATGGCCTCTAGAGGAAGTAGAGAAAGTTCAAGTAGTGGTGAACAAGTTGGCAAACCACTTTACCTTGGGATGGACTTTGGCACATCTGGAGCTCGATACGTTCTCATCGACAAGCAGGGGATTGTTCATGCTGAGGGAAAAAGAGAATATCCAAAATCCATTACAGGCCAGCAATGTAATTGATTGGGCAACCTCCTGGAGAGAAACACTCTTTTTATTACTCGAAGATCTGCCAGTAAGTTGTTCTCCCTATGTCAGCTCCATATCAATTGATGGGACTTCTGCGACGACCCTTATAATTGACAGCTCTACAGGAATGCCATTAAGCAGACCTTTACTCTATAACGAAAGCTGCCCTGATGCTTTACCAATGGTTAAATCCATTGCTCCTGAGAACCATACTGTGTGTTCCAGTTCATCCACCCTTTGCAAGCTCATTTCATGGTGGAATTCCCATCATTCAGATAAAGAATCTGCCATCTTGCAGCATCAAGCGGATTGGCTGCTCTGGCTACTTCATGGAAAGTTTGGTGTGACTGATTACAACAATGCTTTGAAGGTTGGATATGATCCTGAGACAGATTCTTATCCATCATGGCTGCTTTCTCAGCCATATTGCCGGCTTTTACCCTCTGTCAAAGCCCCTGGAACTCCTATTGGATTTATAAAAGAAGATATCAGAGTGAAATATGGTTTTCCTAAGGACTGTGTTGTTTGCACTGGGACAACAGACAGTATAGCTGCTTTTCTTGCAGCAGGTGCAACACAACCTGGGAAAGCTGTAACTTCTCTGGGTTCAACACTTGCTGTTAAACTCCTTAGCACTTGTCGAATTGAGGACGCACGGTTTGGTGTGTATAGCCATCGTCTTGACGATCAGTGGCTTGTAGGAGGTGCCTCAAATACTGGAGGAGCTGTCCTTAAACAGATTTTCACAGATGATCAACTGGAGCAATTGAGTAAAGAAATTAATCCCTCAGAACCTTCTCCTCTGGACTATTACCCATTGCCAGATATTGGCGAAAGGTTTCCTGTTGCAGACCCAAAAATGGAACCCAGGTTACATCCACGCCCAGAAAATGATGCAGAGTACCTACATGGCATTCTTGAATCCATTGCCCGCATCGAGGCAAAGGCTTATTTATTACTGAAGGAGCTTGGTGCAACTGAAGCTCAAGAAGTGTTTACTGCTGGAGGTGGAGCGAAAAACAAGCAATGGATAAAGATACGTGAGAGGGTGCTAGGTTTGCCTGTGAGTCGTGCACTGCAGACAGAGGCTGCATATGGAGCTGCTTTATTAGCACTGAAAGGTGCCCAACATAACTATCAATGAGACCAACATAACTATCAATGAGACGAAGATATATCGTTTTATATGGAAGTGTTCATAGGAAATTGATCACAGGATAGAAGTGGTGGGTGAGAGTAAAAAAACTAGAGGCATAACATTCATTATTACTATTCTCTATGTAGTATGTCTGGTTTCTTGCCCATCAATGGATGATTTTCTCAGCATAATGGGTTTGCCAGGTTGGAGAATTAGCACAGTAAGGTTAGGTATTAATAGATGGACTGGTATGATTTGTCTCATTTTGCCTCATTGTCTGAACAAAGACTGAATATGAACAAGCCACAAGCGTCAATAAGATTTTTACCACTCGGAGCATGCCCACTTCTCTTTCAGCAGCATTTGAACTTTCAGATTTTTCAACTGTCTAAAATTACTCTCTTATGCTTCCTCCTTAAAAACTGCTGGGTTTGAATATTTGGCATGCTTTTACCG
>BMK_Unigene_086135
ATATATATGCTCCTTTGTGACTGACATCTTTTCTGTTTTTGAAGTTTCCAACATTTGATTTGGGCCAAGTTCCTTTATGCTGTAATGCTTTTCTTTTGTTTGAATAAATTTAGTTACCATTTAAAAAAAAGTTATTTAAAAAAGAAAAAAGGAAATTAGTATTGAATCATCCAACTACTATTATTGTACATGACTATCTATTTATATCAACATCAAAAACAGCATCAGGTGAAATCAAATTTCTCAAAACAGAGTATCAGTATAAGGTGAAATCAAATTTCTCAACGCTGTGAATCCCTCTCATCCACCCTCTTAAAGAATGTTTTTTGTGATTTGGTCATTTCAATATAAACGGATTGAAGAATCAAAATCTCTACACGATTAGTAAAAGTCTCAATTAAAAGAAAAACTAAAAAGAAGAAAAAGAATCAGGTACCAAAACATCCAAACATCAAACACCGACCTCACAAGAAACAAGATGCAGCACCAAGTAATTTCAATTCTAAAAGAATAGATTCTCCTATTGCCCCCAGAAGTAGAAGATAAGAGAGAAAGAAGTTTCTTTGGTTCTGCGCGTTACAGAATCATCACAGCATTCTCTTTTGAAGCAATTGGAGCAGCACGCGCAATCAATGGCTCGTAATGATCCCCACCTGCACTACACCAACCTGTGCCTCTCATGAACAGAAAAAGAGGAGACTCCAAGATCTCGCCATGTGGCTGATGAGGCAGGAAAAATAGCGTAGCCTCCTCACCCAAACCCGCATCGGAACCGTGCACTTGCACCACGAAGATCTCTCTTTGGAACTCGCTCGCCAGAGCCTCAATGGCGATATCGTCTCCAAAGGCAGCTGCTTTACCGTTTCGGTTCTCATCGACAGATAAAAGACCTTCTTCAGTATAGTGTAACGATATGATATCGTATTCATCATCCGAATCGCCTGTTATTGACATGTATTTCGACCAGCTATCTCCGTTTTCCACCGAAATGCATCTCTCTTTATAAACACTCTCTGCTGCAGCCTCTCTAGTCAGACCCACACGAACTAGATCATCAATAGATGAATCCAAACTCTCCCGATCTTTCTTCCTCGCCAAAAGCTTCAGCTCCTGAATAAAATGAACCCCCCAACCCAGCTCCATATCAGGTCTATACAAATTCCGAATCGCCACATCAATCTCTCCCTTGGCAAAAACCCCAGAAAGATAATCCTCACTAAATCGATTAACAACACGTCTCCGGAGATCGAAAGCAGACCCTTTAAGCCGAAGCGCTATATTTGCAGCAGAGAAGAGGCAATTCCCATCTGCACCCACGTCTCCCCCATGGAAGAGGAGAAAAAGCTCTGAAATGGGCTTGGAAGCGTGTTTCCAGAAGACTCCACGAGAGGTTAGAGATTGTAGGACTCGTTTTTCGGGTCCTTGGAGGCCTGAGACTGATTCCCAATCTGTGAGGTCGTCGGAGAAGTCGTCTTCTGTGTTGTTGGGAGGGATTTCTTCTGGTTTTGAATGCCAGCAGAGGGAGAGAGGAGAGAGTGGTTGGAGAGAGGAGAGAACAGAGCCTTCCAAGAGCTTTCTCATGGCGAAAACGGGAGGATGGAAAGAAAGGAATCTGCAGAAAAGGGAGTCTCTCTTTCTGGTTTCTTTAAAG
>BMK_Unigene_086136
GCGGCCAGCGAGGAAGGGAGTAGTTTTTAATTTCTATACATATCTTTCAATGGGAAAGAATCCAGAGCACGCATAGACGCATAAGCTCTCTTTCATCTCCTCCTTCTTCTTCTTCTCCTTCTCTGCATTTCTATGGCTCAGTTGGTTCCAATATCAGTAATTCCACCACTCTTTCCGTCAAAAGCAGCAATCTGGCCGCCGCAGAGGGCAGCAGGAGCAGTCTCGATCCTGGGGAGTTGTATGAGAGCTGCAAAACATGGAGATGGAGAGGCCACTCCATCAACTTCTTGGCAAAGGGAAACGGCCCTCCTCTGCTTCTTGTGCACGGTTTTGGTGCCTCCATCGGCCACTGGCGCAGGAATATTGGAGTACTAGCGGATGGCTATACTGTGTATGCCATTGACCTCTTAGGTTTTGGTGCTTCAGATAAGCCAGAGGGCTTTTCTTATACAATGGAAACATGGGCTCAGTTGATCTTGGATTTCTTGGATGAAGTCATTCAAAAGCCAACTGTTCTAGTTGGAAATTCGGTTGGAAGCCTTGCTTGTGTTATTGCTGCTTCAGGTTGGCAACTGATTCTGTATTCACGCAACTTCCTTACTAGCTAAACACATGTTGTTCCAATTATAGAGTCTTTTAAATTGATGTTTATCCAGTTAGCTATATACTCCTGTTGTACCCCTTGCATGATTCCCCTTCTTCAAACCAGAACCTGCGAGCCGCCTGGTTAAGGGGCTTGTGTTACTGAACTGTGCTGGTGGAATGAACAACAAGGCAATTGTGGATGATTGGAGAATCAAGCTTTTATTGCCGTTACTTTGGTTATTTGACTTCTTACTGAGGCAACGAGTAATTTCTTCAGCACTTTTTGAGCGTGTTAAGCAGAGGTACAATTTCTAGTGGCAATTTTTAGCAATCTGAACAAAGAACAAAATTATCTCATGCTTTTGAGCCAAAATAGGGAAAATTTGAAGAACATCCTGCTTTCTGTGTATGGAAACAAGGAAGCTGTTGATGATGATTTGGTAGAGGTAAGATGGTTTATTGTAATAAATTCTGTTATCAAACTTATGACACAATTTTCTTGGTTAGGAAATCTGAATGGAACAGGCAACCTGGTAGTGGCTGCGATGGTGTGCACCTTCCAACTGTTCTACGGGCTCTCCTTTTCCATTGGAAGAATGGATTAGATTGTGGCATTCTCTTTTTCCTCCTATCACAAGCTTCTACCCCTTGGTGACTGAAGTTTGGAATTTTCCTAATGCAGATCATCAAGAAACCAGCAGATGATGATGGGGCACTTGATGCATTTGTTTCTGTTGTAACAGGCCCTCCAGGGCCGAATCCCATATCCTTGATGCCAAAAATATCATTGCCTGTTCTGGTTTTGTGGGGTGATCAGGACCCATTTACTCCTCTTGATGGACCTGTAGGAAAATATTTTTCCTCTCTTCCTTCTCAGTTGCCAAATATAAACCTTTATGTTCTGGAAGGAGTTGGCCACTGTCCCCACGATGACAGACCTAACTTGGTCCATGAAAGGTTGCTCCCTTGGTTGGCTAGTCTTCCTTGTTGATGGGAGAACTTTCAACCTTGGACACTGACTATCTGTCTCAGATTCTTACACCCGTGTTGTTGGTCTCCAAGCACTTATTGCCTTGAAATAGAGTTTGAACACAGCAGTCTGAGATCGTATCATCCCTCATATCATACTGAATAAAAGGTCTTGAGAATCATGTTTTGATCTCTTAGGATTTTATGACATTGTTCATAATGCTTGAATAACTTCACCCCAAAAGAAAACACTTGCGGGTATCTTGTGATGATTTATAATTGAAGTTGTAATTCATATGTAATTTAGGATAGCTGCTATTCCTATGACCTTTTAGATAAAAAGGAGGCTTGTATCATTTGTTCAGGTTATTTTTCTTGGTTGGGTTGCAGAAAATGTGTTGTATTTAGTTTGAAGATGTCCAACATTGTATGCAACACAGTTTTTAAGTGTCTGGGCTGCATTATTTGAGGTTCATCTTGTCACTCTTCTGTTGTAGTTGTCATCTATCATTGTATATCATCTTATGAATTAACAGCAAAATTTATGTATGGGCAATTTTGGTTATAATAAGATGGGACTGAGGTTTCCTTTTTCCATTTTCACATGAACTTATTTTAGATCTCTTTTTGGACATCCTAAATTTAAAAAATGGAATCTGTAGAAACGGTTCTTCCATTGGATATATTATCATAGATTTTCCCTGAGGAATTAGTGAAAAAAGTTAGAATCATCCATGAAAGTATCCACTAATAATTTCATCACGTGAAAATATTAAAGTACTTAAGGCTGCAGAAAATCTTCCTGCTATAAAGTATCAAGGCCTAAAAACTTGCAAAAAACAAAATGCTATAAAGTACCCAGGCCTAAAAACATGCAAAAAATAAGCCATACAAAATGGGGGAAAAAACCCGACAACAACAACTGGCAGCAGGACCAACTCTTAACAGAGATTATATTTGTTTAAACTTCTCTCATCTACAGACTACAGAATGGTTGTTCATATCTTTTTGCCTATATAGACGAAGCAGTGAATCCATTGTACCTTGGAGTCAAACTCAAAAGGAAAAATAATAATATAAGTAAAATGGATCTCTGCTATAATTTTTTATTTCTCATCTGTCTGGTGTTTGGCCTTGAATGATTTTGAATGCCAATGTTGAATGCTAAACACAGTATCTCTGAAGATCTATAAAGCTTCATACGGGTCAGTCTGAAGATAGATTAAGCTTCATTTAAGTTGGTGACTTCGGATTTAGAGACGAAATGACAGGCCAGATTGCTATTTTGCTGCTAGCAATCTTACTTTGTTTTGTTCCAGTACTGTTTCATCTGTGGAGCTGAGATCCGATGCTGAAATGGAAGCCTTGGAAGTCACCAAATGCTTGATCGCCAGTGATTCATTTGGAGGGGCTGTTGACTGGCCAGAAGCGAAATCATTGCAACTGGTCAAACATTGCATGACACCATCGGTCCAACTACAGTGACTGAAAAACAGCTCAAATGTGAAGTCTCTCCATCTCTGGTAAACCTTTCAAGACTCAATTCTCAATTTATCTGCACCCCAAGTAAGCTGGGAATTTGCTTGGGACTCGGCTAGTTCTTTGTTTGGAGTGATATAATCTGAATTTGGAAAACGAAAAATTGTCAGATTTGGATCTTAGCAATCACTTCTGACTTCTTGAGCAGGTGCATTCCTGAAAGCATCTGCTACTGCATGGCTGACAGCAGCAAGCTTTGAAACAAACAACCTAATGGGAACCGTACCATCCGACATCATAGTTTGTTCAAACTGAGAAGTGCTTATAGCTTTCACAAATGAATTGGTAACCCAGGTTCTCCAGTAGCGTGACCCATCAATTACATGTAAAAACACATCATTTACAAAGAGCAGGACCTTAGATTGGATTCAGAATTTTGAAGCTTGTTGGAGGCACCGGTGGGGCCTCAAATGAACGAAAATGCATATGAAACTTTCTTGATGTTCAACTGTTATTTGAAACTTGGAGGCACTGATGGGAGTGTCAAGAGAGTACTGAGCAAGTGAATGTGAATGAAGACCACTTAGTTCGGAGGCACTGCCATGTATTTCTGTAAAAGGTCTCCTATATCAGCTTAATCAGCCGATCAAAACCACTGATCATAGTGCCAATTGTGCCTCAAGGTGGGGTCCTGCAGTTCCAAGGAAAATTTATATTCTTTTGCACTTCTTGTTAGGCATCCCAATTTTAAACTGTTTTGGGTAGGGGAGCACTACTCCCATGCAGCAGTGCAGGGCTAAGGGTGACTGTAGGGATGGCAATTGGCAACGGATCGAGTTATAACAGGCGACCCACCCCGACCTGCTCCTGTGAGAGGTGGCTTTCATGGTGGCTTTCAAGGGTTTGAACTTTGAAATGAAGATGGATTTGTGGATGTAGACCTAAGTGGGGTTTGGGGCAGGTTTGGATTTTGGTTTTAGGTCTTGTGTTCTTCAGTTTATGATTAATTTAGATGTTTGTTACTAAAATATGATCCACAAGATACACGGGTCACATTTCATAACAAGTAAGGAATCCTAATTTTATTGGAGATTTGTTATAGA
>BMK_Unigene_086137
GTCGACACCCCTTCTGCAACTCCAACTTTCGCAAGCCCTCTCTTTCTCATGCATCATCACAAGCTCTTCTCTAAAACCCATGGGATCCTTCAAATCCTCAGAATCGAATCCAAAACCCCCAAATCTCTCCACCCCATTTCATATTTCCACTATTCCAAGAACACCCAAACCCCCGATTCCAAGCTTACTCTCGCTTTAAAGGAAATCGAAGAGACCCAGTCACTAAAACTCATAGAAGACGAAGGAGAAGAAGAAAAGGAGTCCCAGATTCAAAGAAGGTTCCTTTCACATTCATCGTCGCCAAACGATTCCAAAGTTGAGATTTTTCATCCATGGCCCGAGTGGGTAGAGCTCATGGAAAGCCTCTTGAAGAAAGACTACTTTGTGGGCGGTGCCGAAAACGGGTTCCATTTTTCTCGAGGAGATATGGGTTTGAAGGAGTCAAACCGAATTCGAACTGGGTGCTTGAATTTCGCCCGTGACCGGTTCGATCTCATAAGATACTTCTCCAGGAAAGACATTCGTGTAATTGTGGGATCTGGATGCCCTAGCTTAGACAGGAAAGTTGTCAATTCTGGGAAGCGTTTGAGAGCTCATGTGGGCATTGATGAAGGAAATGTTTGCAGCTCATGTAATTTAAGGGGAAGCTGTGAGCGGGCATATGTGAAGGCACGTGAGGATGAAGGCGGGAGGACTGTTGATGTCATGCGCATTTTGTTGACATATGGGCTTGATCCTATCACTGGCTCGGTAGAGAACGAACCATGCCTAAACAAAACCATTAAAGAATCAGTTAGGAGGCTTTTGAAGGAAATGACAGAATTTAGCACCAGGGAACTTAGCTCCAGTCCTCCAAAGGTGCCCTCAAAAAGGATTCCATTTAAGCCAGAGTACTCAAATCAGCAGCAGCTGCCGAAAGATCAAATTGATGTTCCTATGAAGCAAGGCGACTGGATTTGCCCAAAGTGCAACTTTGTAAATTTCGCCAGAAACGTCAAATGCTTGCGCTGTGATGGAGTGTCCCGAGAGAGGCTCAAAAACCTTAGGGAGGATCGTGATCATCTTCCAATGAAGAAGGGAGACTGGATATGTGATAAGTAAGATCCTCTCAAATCTTTTAGCGATGCTTATATAATTCCGTCTAGATGAATTATGTGGTCCTAAGTGATCATAGCTGATCGGATGGCCCCAGTGTCTGTAAACACCTTACACTGGAAGATCCTAGCTACCCATAACCTCTGTTCTTTAATTATCTTCTCTGTTGAATGTGGACAAATGCTGTGTTCTTGATTGTCTATTTTTGGGTAATTCATAGCCTGATTCGGACTTTTCAATCTTTCTTAGGCATTTTGGATCAACGGTCTCGTTCACCAAACCTTTTGATCACTTGCAATGACTCCGTGGGCATAGACACTATCTATATCTTGGGGCCAGGATCATTTCATTCTTCACATGTTTATAGACTGTCCTTTGTGACCCAAATTTATTAATTTTACAGATGCAATTTCTTGAACTTTGCCAAGAATACAAGATGCTTGCAGTGTAAAGAGAAGCCTTCGATGCGTCAGATCGGTCCTGGGGAATGGGAATGTGTCTCGTGCAATTACATCAACTTTAGAAGAAACATGGTATGCTTGAAGTGTGATTGGAAACGACCGAAAGCATCAAACAGTACAGACAGTTTTGCTCAATTCCGACATGAAAGTGAAGACCACCATCAGAGCTCCCGGATGACATTTGTAAGAAACAACAATGAAGTAAACAGTAGGCATTTCCTCAGATCAGAGAACCAAAGCCGCGAAGAAGACACTGACTTCTGGAGAGATGATGATTCGAGCTCGCATGGTGATTATTGCGAATTTGAAGATTTTCCTATATTGGGAGGGAAGAGTGCTGTTTCACAAGACCCACATGAGAGGGAAAGATGGAAGGATGAGATGTCAAGGAGGAGCAAAGGTGTTTCAGGGGTGAGAAAAAGAAGTGATGACGGTGATTTGGGTCCTGCCACTTTCCCAAGAAGCTTTCAGTTTGGTGATTCCGATGATGATGACGAGATGGAAGGCTGGTTTCGCTGTGAAACTAAGATTGAAAACAGTGAGTCCTGTGAACGTGTCTGATGTTTTACAAAATTGCACCATTTTTAATAGGTTGGGAGAATGGAAGGAGGGGATTATTTGAAGTGGGGAAGAACAACATTTAGAGTATGATGAAATGATCCAATGATCCTATGGCTAGGGAATGCCACAAAATATCTGGCTGTCCAATGGTTGATCTACGGATAGATTGTTAAAACAAGCAAGATATGGCAACTGTATTGACAGGAGGCCGAGGTGGATGGCTAGGACTCCCCACACCCACACAATCAATGGTCTTGACCACCAATCACATGGCCACACTATGCGCGCTGGAATACTATGAAAGGCTCATCGCATCTGGACTGTACAACCACATGGCCACACTATGCGCGCTGGAATACTATGAAAGGCTCATCGCATCTGGACTGTACAACCACATGGCCACACTATGCGCGCTGGAATACTATGAAAGGCATTTGTCGAAGTTTTATTCATTTCATTCATGTAAAAGAAAGTGTTTACTTATTGTTTGGACTTTCCTTTGGTGGGCTTCACCAAAGATTACTGGTGCCTTTAGTGAATCACTTCATTCAAAGAAGGATGTATGTTTTAAGTCCTTACTTTCTTTTTTCATGTATTGATAACACGATTTATGATTATGATGGTCCATTCATTGTGTG
>BMK_Unigene_086138
GGGCTCTAGTCTCTAGAAGACGACCAGCTTATACATAATAGTTTTATTCATAATGAAATTTAAAAAAACTCTACATAAATACAACCCAATTTGATGAAATCTGAACATTAAAATAAATCCTTACAGTTGAAAATTGAATAATTCCAAATCTTTGATGAAGAACTTAAAAAGAGTGCAAAAATAAAGAGATGAAAAACATAAGCAGAAAGTCCATCACATGCAAATTTCTGATATAAATTAGCTGGCAACCAATGTATCCTTGTGTAATAGGAGAATTCTCCATTGATGAGTCCATGTACTGGGTTTTGCTTACTTCCTGCCTTACCAAACTTCTCTACATGATTTCAATCTTTTTCTCTGAAAGGAATATGTGTCATGTAGACACCTGATGTTATGCACAAGTGCTTCACCTGGTTCTCAAGAATATCAAAATTTAGCTTCTTGTTTCTCATCTCATTGTAGCCAAGCACAACTGTCCAATTAATCTTCAAGGGCATGTGCTCACAGCACAACCAATGGAGATGAATACTTCCAGATGAAATGTTGCCCAGCCGCGTGTCCAAAATCCTTGAGATTATCTGACTGGCAAAGGCACAGACTTGGATTACACTAAAAAGTTAGGTCCCCACTGGCTCATTAGTCATTAGGCAAGAAGGATAAACGCTCAAGTTTCTCATACTGCTTGGTATATTATATCCGCATCTTTAACATCCCCAGGCATGCTCAAGCATTGGTCCTTCCAGTTCTTGGATAGTCAAAAACAAGACCCTCTGCTACACTTCTGGCGCGTGCATGGCCAAAGAGCTTGCTCACAATAGCTAACGAAAAATCCATTGCAGTTCCAAGGCCTCTGCTGGTAATCAGTTTACCGTCAATTACAACTCCAGCATCATCAACGACTTGGCCTGTGAGCTGATTGATAACAGAGGGATGAGCAGTGGCTCTTTTATCCTTGAGCAAGCCTTGTTTCTGTAGGATGGTTGGAGATGAGCATATTGCTCCATATATTCTACCAGCTAGTTCTTGTTCTTTAAGCAACTTCTTCAGAAGCCTAGACTTGAACAGCCGCTCAGCTCCCCTAACCCCTCCCGGAAGAATGATCAAGTCATACACTGACTCAGCAGCAGCAGCAGCAATAGACTTGTCAGCAACAAGTTTTGTGTTTTGAGATGCCACAATTTGCATTGATCTCTCAACAGAAGCAACCACAACATCCACCCTTGCCCGCCTTAAAATATCTACCAGCATTACCACTTCCATCTCTTCAGACCCATTTGCAATGGGAACAAGAACACGAGGGGTATGATCAAAAGACCAATCAACCTCATTGAATTCTTCCTTTTTGGGTCGGCCACGATCAGAATGCATCAGCAGAGTGCCTCCAACCTCTTCAGCAAGTTGGCTCCCAAACAGTTGCTCAACGAATGATAGAGCAAACTCAAAGGCCGTTCCAGGGCCGCGGCTGGTAGTAAGTTCTCCTGATACTTGGATATTTGACTTAACAGCCCGAAATGAAGGAAGTTTGTGCATAAAGGCAGGATGGCAAGTCATCTTTTTCCTCCTCATGAGACCCCATGGCTGAAGAACAACTGCAGGAGCAGCACAAATAGCGCCATATAACCTTTTCTCTTCAACCTGTTTGCTAGTAATCTTCCGAAGGATTTCACAGTCTCTCAGTCGAGTGGAGCCAGGCATGCCTCCGGGTAGAGCAACAAGATCAAAAATCTCATCAGAACAAGACGAGATGAGGGTGTCTGATACGAGCTTCGTGCCTGCAGAGCCCTCGATCTTCAGCTCCGGCTCGACCGACGCCATGAGCACGTCGGCGCCGGCTCGACGGAGGACGTCGACTAAGATAACGGCTTCCATTTCCTCCGTGCCGAGTCCGACGGGAACAAGAACCTTCTTCATCTTGGCGGGAAGAGTTGGAGAGGAAGTGAGATTCGTGAGTTTCGCATTGCGAGTTGAGGTGGTAGAGGTCTTCTGTGGCTGTGCAGGGATGGCCGCGCAGTGGAAGGGACCAAGTGCCATGCAAGCCATTCGATGAATTGCCTCTGTGAACTAACAACAGAAAGGAGGAGGCTAACAAAAATCAAACCAAGATACGTTACTACTTCACAGCCTGCGGTACAAGTAAAGCAGAAGCAGAACACTGCGTTTCTATTTTATCCAGTGGGTTTTGGGCTTAGTAACCGAACCTCCAACTCTCCGAAAACTCCAAAATCGGCTATCATGTTTTCAATCCGAGTGCGGTTCAACCATCTTCAAAGCGCG
>BMK_Unigene_086139
TTCTTTTTTTTTTTTTTTTGCTAGGATCAACGGAACAATATGAAAATTTGAAGGTGGATACAATGAACTCAAAAAATAAAGAAAAAATATTATGATGGGATGATATTGTTTGGCAAATAATGATATAAGAGTTAAAGGGCCCACTTGGTTTCATGCATATCAAAATTCTGCTCTGGCGTCTCAAACTTGCTGACTCCCAGCCCATAAAGTCGGCCACCTTGATGTACAGTGTCTATTTTGGGTGTTAGCCATATTTTCACTCTCTTTCTTTTTTTTCTGTTTTTTTGTTAGGATCCCATGGTGGTTTTTGAGTTCCTTGATGACATGATAAGGTGGGACATTATCATCATCGTCATCTTCACAATCCACTTAGCCACACCATCAAACTACCACCAACATTAATCTCACGTTGTCATCATCATTGTCACCCTTTTAGCCACTCTATCAAACTTTCATCATCGTACGCACCAACCATGGCACGCGGCGCATCAAGGTCTTTATCATCACCACCACCAACACCATAATCACCACAAGAAAACCCTCATCACCTTACAAACAAACACTTGAAGTTAAGAAATTGAAAAACTAGATTCCCTCATAATATGTTTCTCATATTTGTCTTCTTTTTCCTTCTCCAAACAAGTACTAAGTACAAAGTCCTCATTCAAGAAAACAAGGCCTATTGGAAGGTTAGGATATTCCAATTTGGATGATTATTTGTGCAACAATGATGCCCATCTTATTGTGCATGTTTGCCTAATACATATTGAATTCCTACAAGTTCGTTATAAAAGCGGGTTTTTTTCAAAAGAACAGTAAAGAGGTGAGGATTAAAGGGTCTAATATGGAGAATACTGGAGATGTAGAAGAGACCATCACTTGCATGAGACCGAATTTATACTAGTGTCAGGGTGAAAAGTACCAATTTCCTATCAAGGAGGAGATTTTAGATCCACTTAAGAATCCTCACGTTCATACCTCCACTTTTATCCTCTTTGATAATAAGCCATCGTTACTTAGTACTAGTAATCCTAGGAATTAAATTCGAAGTAGACAAACAGTCCATAAGTAGTTTTGGATTATGTAACTGGCTAAACATTGTATTTTTCTCATAAAAAGACAATGTAGTTGAGCATCTAATTCACAAAAAAATATATATATATGGTTGAATATATAGTTAAAGTTGTTCACCCTTCTTAGAAACTGATGGAGTTCTTTCGACGCTTTAAAGT
>BMK_Unigene_086140
GAGAAAAGAAAAGTCAGGAATATAAAAAAGACCAGATATTGACAACTTTCCTGTCACTGTTAGTGGAAGGTCATATGTTTATAGTGGGGAAGATTTTCTTTTCCTTGGGATCTCTCTCTTAGACTGGCCCAGCAGATCGAATCTCTCCGTCAATTCTTCTATTCGATGACGATCTGAGCTCTTCAATGGCGTTGGAGAAAAACCCACTTGTTTGTTTCTTCATTTGGTCACTTTTGTCTTTGGCTTTGTTGGTAGGCTTTTGGGCTTCTTCTCAGTTGCTTCTTCCTTCTTGTCCTTTTCCTTTGGAGGGAGTCGACCACTGTGAATTGCAATGGCTGGGATCGGGTTCTTGGGTTATAATTTTATCTGGGATTTACTAAATCAGTGTTGGGTCGTCGAAGATCTATCTTAGAGAATGTGGTTTTAAGTTTCTCTCAAGGAATGTTTTTGGTGGACTTTCTGCTGCTTTTTTGAGATTCGGCAGAGATGGGAACAAAAGTACACTGTAAAAGCTACTTGCCAGGATATTACTCAATGAGGGATCTTAATGAGGATGCTAGCACTAGTAGTTGGTCCCCTTTTTATGAAGATAGAATGTTGCAGCATGGTCAATACTACAATGGATTTACACCGTTGGCTATGGATGGATATTCAGAGGATGATAAGGAAGAGCTAAAGCGGACGATGCTTCATCATGAAGCCATATTCAGGACCCAAGTTTATGAACTCCACCGTCTTTATAGAATACAAAGGGACTTAATGAATGAGCTTCAGCAGAAGGAACCATACAAATATTCCATACCAATGGAGACATCATCTTTTAATCCATTTTCTTCTTTAAAGCCATCTGGAGACATTCAAAAGATGTGGCAAATGCCCACCATGCCTGCAGTGAACTCTACCTATAGCAGGCCATCTTTTTCTGGCACCGAAGATAAGCGATCTCCTCTACACTTTCTAAAGGAAACCAAAGTGCAGTCAGACTCAAGTCCTATCCAGAATGGAGTTATTGTATATGATTCTGAATTGTTGGACACTAAAGTCAAGAAATCTCAGAAAAGGACATTTGACTTACAGCTTCCCGCTGATGTGTACATTGACAGTGAAGATGGAGAAGGAATTGAAATGGGAAAGACCCATGAGGTGTCTTTAGGGTCACTGTATTATCAAAATAAGAATTATGGTGTAAAACCTGGTAGCAATATGAAGCTGAGTCTTGGCAGTAGTGAAAAGCCTAGCTATGGAGGAGATGATAAGAAAATGGATTCACATTTATCAAGTAGTCAACACACACACTGTTTGGCTGACTTGAATGAGCCTATCCAAGAAATATTCAATGAGGAAGCTTCAGCTTCATCTTCTATTGATCGCCTCAGTCCTGTGATCTGCAGTAAAGAGATTGAGGGGCAGCAAGCGCCTATGAAACAGAATTTAAGCATCTTTGGATTGTCAAAGGATTTCTTCCAAGATAACCAAAAGTGCAGAGATAAAAGGAGTTTCTCAAACCTAACATATTCAGAGAATGAAGAATACAAACGAGAATGGCTATCCTATAACATTGAAGCTGGGAAAGCTTCAGATTTTTGTCATGAGAAATTGCCCATGTCATCTGAACCGTTACTAGTTGGTATGAAGAAACCACATGTTCTGCCACAGTTTCTTTCCTCAGATCTGGGTAAAACGTCAACATGGCTTAGAGGAAAAGCAACTTGTGCGGAGACGTCTAAAAGAAATTCTGCTCTTGACATCTATAACTTAACAGAGCAGGCGGCTCCTCCCATGGCATCTCTTCTTCCAGTTGTTTCTCGAACTGATGATACCAACACCGCGTCGTCTTCAATTTCATCCTGGAGAAAGCCAGTAGACGGAATAACAGCAGTGCCATTAGCAGAGGTTCAAACACCTGCATGGTTGAATAGATCATCTCCTCTGAACAGGCAGATTAAGAGTTTTAGTTCATCTTTTCAAAGCACCAGCACTTCCAAAGAGAAGTGGGATCTTAATGAATGTCTGAGATCCCAGCCCAGTTCCACAAGCGAAATGCCCTTCCAGAATGGTCTCAACTATGGGTTTAAGTCAGATTGCAATGCCTCATGTTTACAGTCCCCCTTGGGCAGCATTGATAAGCTTAACCTAAGTGGCAGTGATCGTTCATCTAAGAAAGATGGTGATGTTCATGGGCCCGAGAGGATATCCAACGGTATGCCCTGCCTGGATGTTAAGTCTGCAAAGGATATGAATTTGAATGTGTGTCTTCCTAATGGTTTCAGTGATGGAATTTATTCTCAAGGGAACCCCTTGCCCATCGATGAAGGAAAGGACGAAGATCCATTAAGGGGACCATCATGGCTCAGAATGAAGAAAACCTTCACTGAATTTTCAAGTGTTGGAGGCTTGACCCAAACGGATATGGGTTTCATATCGGGTGGCTCTCAGCTGTTTTCTAGCCGAGTAGTAGAGTCCGAGCCATTTCAGGTTAAATCTGAAACGGAAAAGGGTCCTCCTGGTTTTATGAAGGATTCCTTATTAGCTTTGAATACCAAGGATGCAAAAGCCTGCAGAATTGAGCTGGCTGATTGCTCAAGTAGTAAGATCTTTGGAGTTCCTGTCCCACATTTCTCATCTTCCGTGTCATGTCAAGTCCAATCTGAAATTGCTGTTATTGAAAATGGTGTGACAGATGCTGTATATTCTGTTAACACATTTAGCAAGCCTACATTGCTGAATTTGGAAAAGCAGCACTTTATAGAGGACTGGGTTTCAGAAAAGGATCTTGATAGAAGCTCAACTGGTTTTAGAGATCACATTAATTTGAACTCTGAGGCAGTAGAAATTAAGGAGCATCCACCTGATTCACTGGAGAACTCATTTAAAATCAACAGAGCGATTCCATCTTTTATTCCAGAAGCTCCTACTGAGTTTGCAGCTGGGATTGATTTGGAGGCTCCTGTCATTTTGTCACATGTGGAGGATATACTTCCTGAGAGTGAAAATTTAGGAACCGATGATCCAGTGAAACATGTCAAACTTATACAGTGTCAGACGGATGACTCGCACAATACACTTGCCAGAATGGCGGCAGAGTCTATCGTCGCTTTGTCATCATGCATTCATAGCTGTTCCGATGATGTCAGTTGCCCTGCACCATCTTCTGCTCTGAGGGACTCCCTTCTTTGGTTCTCGGAAGTGGTTTCTTCAAATGCAGGTGACCTTGAGAGCATGGAAGCAGCACCGAAGGGAAGGGGAGATGCGGATAATGAGTCGTCGGTAGATTTGGACGATTTCTTCGAGGCCATGACATTAAAACTGACTGAGACAAAGGTGGAGGTGCCCTTGTGGAAGCCCTGGGAGCGAGAAAATCAAAAGAAAGAGGATACAGTCACCTCAACATTGCTAACCCGACCACGGAAAATGCAGAGGGGGAGGAGGCAGCGGAGGGACTTTCAGAAGGATATCTTGCCAGGTCTGGTATCCCTCTCTAGGCATGAAGTGACCGAAGATCTCCAGATGATTGGCGGGCTGATGAGGGCTTCTGGCTGCTCTTGGCAGGCAGGGGCAGCAAGGAGGAATGCAGCTAGAAATGGATGGCATGGCCGGGCACGGGGAAGGCGGCGGCCAAGAGGCTCTGCTGCAGCAGCTAGTGCGGGCAATTGGGTGGATCTGCTGCAAAAGCAGCCGAGTAATGTTGAAGTGGAAATTGAGGGGGGGTTAAGCCTACAAGGCTGGGGGAAGACGACTAGGCGGTGCCGAAGGCAGAGGTTCTCAACTGGTAATTCCTCTGCCGCTTTAACTTGATTTGAGCAAGTTTTTATTATAGAGGGAAGTGGGGAATAGGAATGCTTTCTGTGGTTCTAGAGGGAGTTGCTACCATGGAATGAATGCCCTGTAAATGTCTTCTTGGCCCTTTATTCGGCCGATTTGATTATCTGTCTTGAGTCTTACAATTTGTATAAATTCATAATAATGTTGTTGCATTGTTTCTTATAGGCAGCTGAGGACTTCATAGTCTGTGTTTTTCCCCAATGAAAAGAGAGCACTGATTTCAGTTAAGAGGGGAATTTTGTGACATTTCACAACCCAAGTTTAGGCCCCTTTTCCTTCACTACACGGTGGTGATTATGTTGTAGTTGTGCACCGTGTCCTACAAAAGTCGATCGCATCCAAGTCCAAGTCTTGCTCTCCAGTGAAGATTGATTGTTTCTTCTTTTTTCCTTTTTCTTTAAGCTCCAGTGAATACAAATCCCTTCTTGATAATATAATTTATAGCATTTGTG
>BMK_Unigene_086141
CCAATATCGTACTGCCGTTGGAAGTATCCATTTGTACCATTAGCCTACATGCAGTTTTCTTTTGGGTTCCCACATCCACATGATTCATGTAGGGGAGTATGGATAGAGGGTTATTGGTTCTAAATGCCTAAACCCATTTCCGAGGAAAAGGTTACACACATTCATACACCTCATAGTGGGGCCCATCTGATCTGTCTGAATGGACCACACACATGACGCTCTGGAATTATGCCCGCCTCATCTTTTACACACATCTGAATAGTTCGACGGGTCAATTTTGAAGGGCTGAAACTTATTGGCTGTTGATGAAGGGTTATACACAGGTAGGCCAACCATATAAAGAGATCCCCACCTGTCCCATCCTCAACCCCCCACATCGAGGTGTGCATTTAAGACCTTGTGCACTGGTAACTTTATATATATGAGGAATGTTCATATGCATCCAGGTGGGCCCCACCTATCATGGGACTGGGGGGATGGAAAGTGACATTTTGGATGGGCTCAGATTTCAAGTTTGGGGTCAATCACATGCCTCTAACCCCTTTCATCCGTGGCCTACAAGTTTAATAGCTCAATATTCAAAAAAATATCCAACCCT
>BMK_Unigene_086142
TGCAGGCGAGGGCCGCCTAGGCTCGCAACTCTACATCGAGGTCCCCCTCCAAGAGGGACTCGAGGCCTCGCTCTCAGCAGACGAAGTCACGCCACCCCGACGCGACGAGCGTCGGCATGAGCGTCCTCGCAAAGATAAAGCCGTGGCCGTAGAAGAAACACGCCGCGCTCAACCTCCTGCCACTGGAGGAGTTGTCGCAACTCAAAATGCTCTCCTCCAGAAGCAGGAACGGCTGATCCGCGAGCTCCAGCAGCAGCTGAGAGCAGCGCAGACTGCCTCGTTGAGGCAAGTCTCTGATCCTCAAGGAAAGAAGAAGGACGCCCCCAGCAGGGTAGCCCAGCCTCCTCGCGAAGGTCTCAGAAACCATCTGGACCATAAGCGGAGCCAGATTCATGACGAAGGCTCGAGCAACAGCCGGAGTCACCATAGTCGCGATGGCCGAACTCATAGCCATCGTAGCCCGAGCCATCCCAAGCGAAAGCCCAGAGCTCAGACTCCAGAGAAGGACGATGAGCAAGAGCGATTCGACAAACGTGTCAGATTGGCTCTCC
>BMK_Unigene_086143
TTTTAATCTGGTGTGGCCAATCTAGTCCCTTCCGGTGACTTAGACAGAGTCGTCGAACTCGTAGACTAGAGAGTCTGCGAGACTTGTCTTCCTTCCAAGAAGAGCAGAGAAAAGCTGCAATCTTTTCACCATTTTATTCGGACAACTTTCCTCGTTTTCTCACTTTCTCGTTCCATCGAGGGTTTTGATCATTATCCTTGAACAAGGAAGTTTCACAAGAAGGAAAACCTAAAAACCCTTCCTTTTTGATCGATTTCGCAAGTTTCTCTTTCTCTTTGATTGGGATTTTCGATGACGAAACGCAGAAAAATCCGTTCTTTTGGAGAAAACTAGGGTTTTCTTCTTCATTCCGTGAAGGAAAAGATACTGTTTTGATTCGTTGTTATAGTAGAGCTACGGTTTGTATGCACAAATCAGGCTTCGGAATCCGATACTTGAATCTCTGAAAACATGGAGAATCGGATGCTTTTGCGAGGATCTTCTAGTTCGGGAAGCGACCTAGGGCCTTCTCTCAGCAATCGAACTCAAGAAGGCGATTCTCAGCAGCCGCGGAATGGGGAGATTGGATTTGATGGTGGCATGGATCGGCGTTTCGCTTTCTCTCGCCAATCTTCTTTCCGCCAATCGGGCGCTCACACGCCAATCTCTATCATTTCGAATGATTCCGCCAGGCCAATGCTGTCTCGGAGCGATTCCAGCATTAGAATTCCACCAGGGGTTTATCCACGGTTTGGGGATGAGAATCTTCGAAAAGAGTATCAGAAATATTCGTTTAGAGAGGAAACTAGTTCTCCTGGAAAAAGCTCTCTTCTTTCGCAGATGTTGTCTGTGATTCAAATCCTTAGAACGGGGAGTAAGCCTATGAAACGGCTGTCAACGATGATCGCACTCAATGCTGCGTATTCGACTGTGGAGTTGATTTTAGGAATTTTTACGGGGCGTGTTGGTTTGGTGTCAGATGCTTTTCACTTGACATTTGGCTGTGGCCTCTTAACATTTTCATTGTTTGCAATGGCTGTTTCCCGAAAGAAGCCTGCTGCAGTCTACACCTATGGGTACAAAAGGGTAGAAGTTCTAGCTGCCTTCACTAATGCTCTGTTTCTTTTGTTTATGTCATTCTCCTTGGCTGTGGAGGCGCTTCATGCATTCATACAAGATGAATCCGAACACAAGCATTACTTGATTGTTTCAGCAGTGGCAAATCTATTGGTGAATTTGCTTGGTGTGTGGTTCTTTAGAAGCTACGCACGCATTAATCTTGTTTACAGGAAAGCAGAAGATATGAACTACCACTCTGTCTGTTTACATGTTCTTGCAGATTCTTTTCGAAGGTTTGTTATTTTCGGTGTAACTTTGCAGATTCTACTCAGTAAAATGAACAAATTTTTTTTATTCATTTCACTTCTTTTGGCATATTTTCGGTGTAACTTTGTTTCCAATCTTTTATATTAAATGGTCCATTCTAAATTGAACTTTGTCAACTGCGTTTCAGTGCAGGATTGATTCTTGCATCTTGTTTTCTTACTCTTGGGGTTCAAAATGCCGAGGTGTTGTGCATGGGGCTTGTTTCCATTGTGGTGTTTATGGTGGCCATACCACTTTTCAAAGCAGCTGGTGGTGTCTTGCTCCAGATGGCACCCCCAAGCATACCCTCCTCGGCACTCAGTAAGTGCTGGAGACAGATTACTTCTCTTGAGGATGTTTCTGAAGTTTCAAATGCGCGGTTTTGGGAATTGGTTCCTGGTCATGTCGTTGGATCATTATTGATACAGGTGAAGAAGGGGGCTGATGATTATCCAATACTCCAACATGTGCATGGTTTATACCATGACTTAGGCATACAAGACCTGACAGTTCAAACCGATTTTGTCTGAGCTTCTTGGCTGCTTTGGACGCAAGGAAGGTAGGCGAGAGCCTTTTTTTTGTGTGGTTGAAGGCAAGATTGGCAAAAGCTTATAATTCGAAGGTCCCATGCAGATTTGCAGTACTCCGAGCCATTTGTCCAGCTTGGGTATTGTTCCTTGCCAACCATAATAAATTATTGCTCCAATTGTTTGGGCTCTCAGTTTAATTTATAATAGAATTTAATAACAACTGTTTTAGTCTCACACTGTGTGATCTGTAATATGTGTTATAGCATAGCTTATTAATTGATTTTACATGTAATCAACTCTATTCTTCATTTTTTCGCCATTTCTTTCGTACATTTAAGAGAAAAAGAGAAATATGAAGTTAATCATGCGGACAATAATATTTGATCCAAGAGTGGTCACTTTTGCTGATTTGAGCAGAAT
>BMK_Unigene_086144
TGAGCAGCAGCAAGTCTCCAATGGATAAAAATACACTATTCAAAACTCATAAAACAATTTAAGAGATAAAAGAGACTCATAGCAAATGCACAGTTGTGAAAACAAAAACAAAAACTCCAACCTGGAGATGAACAATAGGTTAGAAACAATTGGTTTCATCACCTCCATCCGTGATGTAAACTAGATCAAACATACAAAGGAAAAACTTCTCTTGTTAAGGAACAAGCAGCAGTGATCTGACACCCTAGCAACCTTGCCTAATACCTGCTCCCCTTAGCTCTATACATGTAAATACATGACATAACAGGATACAGCGATTGTTTCTTTGATCTTTGAAAGACAAGAAAGTCAATGCAAAGAGAAAACTACAGCATTTCAGCTTTGCAAACCATTATTGCAGCCTCAAGAACTCATAAACCATAAACCCCAGTCCAACCACGTCCATATGCATCTCTTGTAGATGATGAGTTTCATCATTGACACAGTAGCCTAACAAGCCACAGTAGCCTAACAAGCCGCTGGCCATAGAAAATAGCACGCTCCTTTACTCTTATGCGCACGCATACCATTCCTCATCCTCGATTTGGACAAACGTTTGCAAAGTGTGAGGGATCACCACAACTAAAGCACCTCCTGCCCGAGATAGGCTCACCAGTTGCTGTCACAAAAGAAACATTTGTAGCACTGCGTCCTTCCCCACGTCCTCTGCCTCGGCTGCCTCTGCTGGGGGGACTGCGTGCCCCTCCTCTGCCAGTGTCATTATTGTCAATGCTATCTTCCCATACAAAGAAATTACACTCCTCCCGCTGGCATTTGTAGAACTTCCTTCCCCTGTTGTTAGCTGTATTAGCAGTTCGAAATATGCAGGGCTCCCCACATGCATTACATGAAAGAGTAGTAGTTCCGTTTTGCAAGCTTAACCTTCTTCCATGCTGACTGCCCCGAGAGTTGGAAATCTGTGAAGGGCAATCATTTGAAGAATGTCCTGTTTGCCTGCAATGTACACAAGCAGATTGCCTTGTAGTCCCTCTTTGAGCATTACTTGAAGTTGAAGGTTCCATGGGCCGACGTCCTCTTGCTGGTGTGATAACAGGATTTCGGGACCCTGTTCCACAAATTTCTATTAATTCTTTAAGCGTATCATCGCAGCCACCAATGCATCCCAAATGATCGACATTGTAGTGATGTGGTATTGCTATCCGCCGGAACTTAAATTGAATCTTAAAAACAGGACCTGGAGTGCAAGAATTGCAAATTTGGCTTGTGACAGCTGCTTCTGATATGCCTCCAGGAAGCCAAACAACATTCCTACAATGTGGAAACTGCAAGCATCCAACCATAAAATTGCCATCCGGCTTTCGCTTCAGCACCATATCAGACTCATGGCAGGAACCACAAGGTCGGACCACCTGCCCAACATCATGTTGCTCATCCCTAACTCCACCACCTCTGTTAGACCTTTCAAAGAAAATCTCCATTGCTTCCAAGAGCTTCACTTTATTCGACTTTGCATCTAAAAAGCAGGCCTTCATCTGCTGCAAGCAAGTTTCCAGAATTTCAGCTTTCCTCTTGGTGCCTACACTTACTGCTTTCATGTCACGTTCCATCATAGATCTAAGATACGGTTTCCAGAGCTCATACCCCATTTCATCATATCCCATCACTAGCGCCTCTCCAAGATTTGTTGGGGAGAAACGAGTATTTGTATCCTTAGTTGCATAGAATCGATCGAGTAGCTTCTTTATGTGATCATGCATCGTGGCATCTGTGCCAATGCCCGCCTTGTCCATACAACTAAGCAAATCAGCTTCACTTAAAAGAGGGGGAGGTCTGGTGACACCTGAATCAAGTGTCAAACTCGTTGGAACAAACTGCTGACCAAAGAGGTAATTTGGGATCATTGAACCTCCCCAAGATTCAAACCGATACACATCCAAGTAATTTTTTTTGCCACGATCACACGTCCAGTGGCAGAAAACAGTTCGCCAGCAATGTCAATTTCAACAGTAGTTTCAGCCCCCACTGCCGGTTGAGAGACACAGGCAAGGAAGTGACGAACAACAAGCTCATACAACCTATTGTGGTCTTGGCTCCACTGAGATTCTCCTGTAGAAAATTTTGTCGGATGAATAGGTGGGTGTGCTTTGTCATCATGCCCACCACTACCAGGATTTCTCCAAAGCCCAGATTCAGGATCTAGAAGTTGTTGTGCATATGAACCCCACAAAGGATGTCCTTGTTGCTCTCGAGCAATTGCATGCAAATCTGTATTCACTGAGAAGCCATCAGTCTCTGTACGAGGATAACTGATGAACCCTGCTTGGTAGAGCTCTTCAGCTACCTTCATAGTGTGTTCAGAACTCATCCGAAAGTACCGTGATGCACGTTTTTGGAGCTCAATTGTACTCAATGGATATGGGGGATACTTCAGTTTCTCTTGATTTCTAACTCTTGTGACAGTTGCAGTGGGTTCTTCAACACACATCTCATAAATTATAACTGCACTAGTATGGTCAAACATATGCCCACGCATCCAATTGAAAGTTGCAATGCCTTCATCTGAGGTATGAGAACAATTGATTGTCCAAAACTCTTCAGGTTCATGAGACTGTATCTCCCAAAACCGTTCCACAACAAACCCAAGTGTCGGGAACTGACAAGGACCATAACTTAGAACAAGATTCCTCTCATCCCCAGCAAAGTCTAGAACAAATGCATCTTTCAACAGCATCGTCTGAAACCTTGTGAAGGAGGCACCAATCCGGAGGTCAATTTCCTGCCTAGCATCCACTGCGTCTGCAAACAATTGGTTCGGTCGAACAAGATTCTGCACAGACTCATGAATTTCCCTGTCAATCAATGCGGAGAAGCGCGCCCTCCATATATTTAGATGATGATTTACAGCTGTACACACATCAACCACTTCAAATGCAATATTTTCACCTTCCCTATCACAATCAAGCCACAAGATGAGCCATTGACACTTTCTAGCTTCCTCCTCCAAACACCTCTTGATGTCCAACTTATCCTGAGGGACGTGCTTTCGGACGGGGGCGGAGTAGAGGTCGGAGGGGTCGCAGGAGTACCATTTGCGGTAGCGCTCGTCGAAGTCGAGCTCCATGAGATGGCCTGTTACGGAGGTGACGAGCATGTGGCACGCCTGAGATCGTATCGTGTACTCGAACTCGAATATCCGATTGTATCGCGACCGTCCGTCTCGGACGCGGAGGCCTCGGTTCCTTGATAGGATCCCTGCAACAGCCTTGGCCACTGATGGCTTCTCCGCCACGTTCAAAACTCGGATCGGACGCGAACCAGACATCGTAACGGTCGATGAA
>BMK_Unigene_086145
TGATATTCAACTAAAGAGCTTGCAGCTTGCTTAAAAATTGGTATATACATGAAAGTTCGGCGAGAATACAGACAGCTCACCTTGATTCTTGAAGAAAACAAACTGTACAGCTGTACAGCCCAAGCTTATGTACAGAAGGGTTAATATGCATTGATGAAAATAAAAAAAAGGGCTCTCTGATGATGCTAACCAACAATCTGGGGCCCAAGGAAGATCCCAAAGAATTTGATAAAAGAATTAAGTCAAAATCACCTTCACTAGTCCGAAAGTATCTCCTCCAACTCGAGATCCTCAAACTTGATTGATGGATCATTTTCCAAACCTGTCCTGTTAGATAAAACCATCTCTTCGAATTCTCCATAATCCAATTCAGAGAAGTCTAGTTCGTCATCAGCAGAATGATAATCTGTGGATTCACCAACAGCTTGGCTTTTATCATCCTTTGCATTGATACTGCCAGCCTTAACCTCACTATGATGACCTGAATCAGTTGCTTTGGTCTTCGGATTTTCACATATACAAGTTGATGGATTTTCGTGAAATTCACCTCTGCCTGGCCTTACTTCATTTGGCTCTCCCACGAAGCCTCTCTGATTGGTGCGAACCTTGGAGGCAAATGCTTCCCAGGTCATATTGGCACGGTTCAAAAACAAAGAGTAGAGCTTTTTCAAATTAGGGCGAATTGTCCGCTTGTGTCCAAAATATCTCCTTCGACCTGCCAACATTCTAGCCATGTTGCCATTGTTGTTGGTTACAAAGACATCGCTCTCATCACAGACAATGAAATCAAGTGCAGCCATTCGAGCTGAAAATGATGAGAACGGAGATAGCTCCTCCTTGCTAGCTAAAGTATCTTTCGAATGAAAGTTAGGAAAGAGTGCTTTGAAGGGTGCTAATGTCTCTTCTCCTCCATAAACCTCCCCCGATGCTACGTATATGTGAACATCATTGCCAAAGCCCAATGCCCTCAGCATAAGCCCAACCTCTTCAGGAGTGAGTGGACACTTTCCATGCCTCCGTTCCTTGTCTGGGTTGCTCGTATGCAAGGTTTTCCACCTCTTGCGGATAGCACCGAGTTCTGCTCTTTCCTTTTCTCCACCGCCATAGTAGCATCCAGAAAATGCAAGCATATCAGGTTCAAACCTCAGGTGTAAGGCAATGAAATGCTTGCTTTTCTCCCTCATCCTCTGCGTCAATTTCCTACCCATTTCAACTATGGGGTCCGTGAATTGCAAAGCATGATAATTAACTCTGCATCTTAGCTTTTGCAGATCTGTGTCCAGCTTATTTGCAAGCCTGAAATCGAACTTGGTGAGTTGAACAACATGCCTTTTCAGAAGATTTGGTAAGACACGAATCTGATAGCATCTTGGGGTACACTTCCTTGGAACACGCATGGTGTATGGAGTCCCAACAGGTTTTCGTCCCTTCCTAGGGAGCTGTTTTATGATCTTAACGTCTTTTGAAAGAAATGAAATGAACTGATCCACATCAAAAATTTCTGAGAAATCGCTAGAATCCTTCCAGAAAGATTTCTGATCAAGCTTTGGAATGACAAGGGTTGCATTCAAAATGCGAGCAGCAACAACAGCATCTGTTATTCCCGTCCTTTGTTGATTTAATCCTCCACTGGTTGCAATCATTAAGTAGCGATTAGGATGTGTTACTGCTTTTGCTGCTGCAAATCTGTTACTTGAATTACTGCATCCGTAGTAGAATTTCGACGATTTCGAACTCCAAAGATCGTGGCTCGCACTTCCTCCTCCACTCTATTTCATCAAAAACAACACACACACACACGAAGAAGATCCGATCAAAATCATCAAAATCCACCACAACTGGATCCAAAAATCAATCAAAGAAGTAAAAGAAGAAGAATCTGAACCGGAACGCGGAAGGACACATCATCAAAGGGATTAGTTCGATCATTCCTCAAGAAGTGATTTGCAGAGAGGGAGGGGCTGTCGACGGGAGTTGGGGAGAGGAAGGAGAGAAGAGAGAAGAAGACGAGCGCGGCGGCTGAGATGCCGGAGATGGTGGAGATGGCCGGAATCAGGAAGCGGTGGAGGTGGTGGTGATGGTGGCGCCGCCCTCTGTGGAATTGGGAATCCACGGTCGTGAGATACTTCCTCTTTCCTCTCATTCTTTTCCGTGTATTTTCAAAGACGAGAAAGCAGCTGTTTGGATTTGAACTTGAATTTCAGATGGAAGAAAGAGAAAGAGAGAAAATGAGATTGGAAGTAGTTGTGTTAGAAGAAGAAGAGGAACAAGGATTCTCCATCTCCATTTCCATCTCCATCTGTTTTTTGTTTCTCTGCAATTTGACA
>BMK_Unigene_086146
ATACCAAAGCCACCTCCATGAATATCATCATCTCATATTTCACTCGGACGAGAAAAGGAGGAATGTAAAGGGTATGACCATATGATGTAGAATAAGTGTGTATATGAGTTTTATCCGTTTTAGTGCAGAGAAAAGGCAGAAACATGGAAGAAATATCCATATGTGCAAAGATTTTATGACGGGGTGATTGAGTCTGATGCTGGCCAAAGTGATGAAACATCTTCGATATATTTTTATTTTTATGGTAGAGATAGAGGGATTTTATACATGTTCAAGTACCAGCCATGATTTTTACCTGGGACAGATTTTGTTCATTTAGCCATTTGGGGTTTTCCTTTCTTCAAGGGCAAAGGAGGTTTATGAAGAAGATTTTTACAGTTTTTTTTTTTTTTTCAATCTATTGATGTGCTACTGCTCAAAATCACACTCATCACTTGATCCCATCCCT
>BMK_Unigene_086147
TTGGCCAATCAAGAAGCAACACATCTACAAAATGAGGGTAGTAGGTGAGGGTTTATTGTTGGAGAGTGTCTTCATTGTGAGATTGCTTATGTGGAAACCAATCATTGTGCTCAGGGGCGGACCCAAGTGTTAGCACGCAGGTGCGGTCGAACCTGTGTGATTCGAGAAATCCGTAGATAAGCCCATAAAAAAGATTTGATTTGATTATTTAAATTCTTCACTTGACCATATACCGCA
>BMK_Unigene_086148
GAATCGCATGACAGCTAATGGGGTAAATTATCCGAAATTGAAAACGTGTTCATTAAATTGTAAATACGCAACTATCAATTCCAACAATTCTGACTTCTTTCGTGTTGTAGTTTGTCCGGTTGCCATATGTTAAGTTCAAAAAGGTTTTTACAGAACATGTCCCAGACGTTGATCGTAGACTCTTTGCATCTGATGTACTGTTGATTCATTACTGCATTTTGGAAAGACACAACCCCAGTCGGGTGATGAAACAATTCAGCCTAATGCAATTGGTCCCTCCACTGTTTCAGATGCCATTTTTAAGGGTAGAAAAATTGGAGAGAGTGTCATGTGACTATATCCAGATACTGCACGAGGCTAAACCATTATGGGTAGAAAGGCAAAATTTGGTGATAAAAGGAAAGAAAGATGCGTCAATTGTGCATACCAAAGGATATCAAAACTGGTATGAGTTAAACACCCACATGCGAATCGGCCGAGTTAGAAGGGGAGAGTTGGGACAAGATGGAGAAATTACTGAATATGGAAAAAAAAGACGACCAACTACCAACCATGATGAGACATGCTGCCCATTGAAAGCATGTAATCAGTGTTTGCTTATAACGCACCTTAACTGTGCATTGGGGTCATCATCATGAAATGATACTAATAGTTCTTCCAACTGTGTAGGTCAAGGAGCTCTTGGAGCACATGGAGAGATCT
>BMK_Unigene_086149
GGGGGGGGGGGGGGGGGGGTGAATAGGGTGAGCTCAAAGACTTTGACCAATTTTAATTCTTTTAGCTTTTAAGTCACTTATGCTTTGTTGAATATTAATTATCTTGTGAAAAAGAGAGGTCTCTAAGTTAATCATTCACAAGAAGATAACAACAAGAAACAACAAACAATAAAAGCATCAATCACATAAGGTAAGCAAAAGAGCAATCTCCATGAAGGGCCACCTGTATCCTTTTCACCGTTGTGAGAGTTTGTGGTAATTGTATATGTCATCAAATTCCCCCTGTTCAAATTGAATGACGGTCTATTCCCTCGTTGGCTGCTAGGCCGAGCGTATGTAGACCTTAGGTGTGATGGTTGTCGATTTGCACCTGCTTTACTGTTAGTATGCAAATACATAAATATAACTTGACTTCCATTTTGGAATAATCTGAACATCCGATGGAGATCATCATCCCCTCTTATGGTTATGAACGTGAAGCTTCGGCCATTATGATACTGATATTGCATACTTATAAGCTCATTATGAAGCTCCCAACCAGTTTCTTCGTTTATCTTTCCGAGTAGTTGATTGAAAGTTATATTAACATCAACCCATATTACCTTCTGCTCACCGCCATTGTAGACTGGAAGTGGATTGCTTACGTCTAATATACCATTAAAATGACATATTATACATATCTCAATATTCTCCATCCTACCAAGGAGAACACAGATTTCGAATAATAAGATTTACTTTTGAATATTTCTGAAGTTACTCACAAACATCCATATAATCCATGAGGATTTAACGTGTGAAAATAAATATCGGAATAAGTATTTCTTTAATAAATAAGATGAATGTTTGGAATTACTAAGATTTGAAGGTTGTTAAATATAAAATAAATTTTTTTTATTCCTATGCATACATGGGAAATTAAAAGAGTTAAAATCTAAACATTGACATTTAGGATACCATGGAGCTACACACTTCTATAACATTAACAACCAAATAACAATGCATTATCCGTTCAAAAAAATTTAAATAAATGCATTATCTTAATCAATTCTACACATAGATATTCAAGCAAATTTATTTTACGTCTCATTCGTACTAATTCTCTACATTTAGCAAAAGTATATATATACCATAAAACAACACCCATTCTAATAAAATAATAGTGACAACATGGGTCGGTCAGTTGGTGCCATATCTTTGGGGTTTTGATGTTAGATGGTCACAAAAGCCTTTAACTATTATTTAGGCAAGCTATAAAGTCAGGCCTCAATCGTGAAATCAATCAAGGACTAACCGTCCCCAAAAAAAA
>BMK_Unigene_086150
TTCAGTTATCTCCATTTGCAAATACTGTTCCAATTGACAATAATGCCAACATCCCTAGAAACCTTATGGTCAATAACTGCTAGTGAAAGACTGGCCTGCTTGGCCTCCTCCTTGGAGTGATCTATCACTTCTGACATTCAAGATTCCAATCTCACGTCATTCTAATCATCTCAAGGAGCTGAGCCAAGTGGGGTCTATTGGGGGAAACTCACATCACATCCACCATATATGGGATTTAATCTATAATACAAGTGTCATTAGTTTCTTCACTTCAAACAGACCATCTCTTG
>BMK_Unigene_086151
TGTATTCCTTTAGATGCATACCCTGTTATGTGTTATGGGCTATGAGGTGGAATGGCAAATTATGTATGAGATTTGCCTATGATATGGGATGTGGATGTGATTATGATATGGATTATGGATTGGCCAGCACTTCATTTTGACTTAGGATTCTTGTGTCGGAGCTTTATTAATCAGGTCTATTATGCATATATGTTTTCTTTTATGTGGGTCATTTGTGAACGACTGCAGATCGTATGTGGACGGTTGATCACCAATATGTCCGGATCACTTATAATCCGCTTTGTATGTGAACAGGTTATCCTGTTATATGTTTATAGATCGGTTTATGACCACCGACATTGTGGACGGGTTTTCCCGATTATGTAGGATTGACCACCCAAAACGGGGACACTTGTCTCTGTGTGAATTATATATTTGCTCCATTTGGTGTCTTTTGGATTTATGTCATACGTTCTCACTTGTCTTTACTCGTTTTGATATCGTATCTTAATTTCGAATTATGATCATGTTCTTACTATTTACGTTACTACATTTAGTGTATAGATACCGAGCCCTACTTTACCGAGGAGACGGAGGAGGATGAAACGTTTCAAGCGTTTGAGCCAACTGACGAACCCG
>BMK_Unigene_086152
TATAGAGTTCCTGTCATGTGTTATGCAAGTGGAAATGACAACCTGGAAACAGACCAAACAAATAAAGATGCTTCTGCAAAAAAAATGGGTACCTTCACCCTATCCCTTGTTTCTATCTCCAAATGAGAGCCACTCTACTTCTCTCACAGAATTATCTCTCTCCCTCTCTAGTCACTCTATGAGTATCATCTATAGTTCATGGCTAATTGGTCTGAGATTTCTCAAGACTTGTTAGAGACAATATCCAATTTCTGCAGTCTGCCCGAATATATTCGAATGGGAGCAGTATGCAAGTCATGGCTCTCCCATCTGAGGAACACAAGCTATTTCGCCCGTCAACTGCCTTGGCTAATGATGCTTCCCAACCATGATGAAACAAATGCGAATGCGCTCCCAATCCCAACCAACGTTCACCACTTCTTCAGCCTTTCCGAGCAAAGGATCTACACCATCCATCTCCCAGAAATGAGCGGCAACCGCCGTTGCTGTGGAGCTTTCAACAATGGATGGCTCATGACTGTGGACGAGAAGCTGGAGATTGGGCTTTTCAACCCATGGTCGAGAATCCAATTCCAGCTCCCACACCAGTCCACTTTCGCAGAACAACACTTCGCAGATGAAGGGTATGACATGGAATCGCTCCGCGACCTCCACATACGCAAAGCTGCCCTATCCGATGATGCAAACATGGTTATGATCGTCTACGGTGTTGGAGATTTGGGCTTTTGCAGAATTGGAGACGAGGCATGGACTACTATAGAACGCGAGGAGTCCTTGTTTAAAGATGTGGTATTTTCCAAGCGGCATTTCTACGCCCTTAGTGACCAAGGAAGCGTCTGCCTTTGCCACATTGATGAGAACAATGACGTAGTCGCTCCCAGTTTGGAAAGGTTGACAGACCCCTTCAACTTCAATCCTCAAAGCATCATATATCTAGTGGCAGACTCATCAACTGAAAACATGTTTGTGGTTGTTAGGGACGTGTATTTGGGTGAAGACCATAGCCAACTGGTGTTTCCTCACACTACAGTCGGATTTGAAGTTCATGAGGTTGTTTTTGAACATGGGAGGCCCAGTAAGTCACCAAAGAAGGTCGAAAGCTTGGGCAATCTGGTACTGTTTGTTGGCTATAATTCTCCCATGATTTTCACTACAAGAAGATTTTCGGAGTTGAAAGGAAATCGCATATATTTCACAGACAATTATTATCAACGATATTTAACCGAGCCATATGGATGTCGAGATTTAGGCATTTTCAATATGGAGGATGGCACAGTAGAACTACTTTTTCCGAACAGGTTTCATCCTCCTTTGTCGCCTCCTTTGTGGATTGCAACCCCACCTTATTCCTTGCAGCGAGATTAATCTACTTAGCAAAAGTTTCTTCTAGATGA
>BMK_Unigene_086153
TTTTTTTTTTTTCCTTTTTCTTTTGAACATAAGCTACTTGCAGAAATTTTTTGCAGGTGTGATTTCAAGTAAGTGCATCCAAACCATTTATTCATGTGGTACTGTCAGGTAAGAATCCCAGCAGATTCAAATTGAATTTTTGGATGTGCAGTTGCACAAGAACCTGTTTATGTATGTAAAATCCTGGAAGCCATCAGTAAGGTTGGGAGAAATGAAGCCACAGACAATATTCTATGTAAATGCAATAAAAGAAATGATCCATCACCACAGATACTAAATTCTTCTAAGCAGATTAAGTTGCAGAGGCATGAGAACATACTGCAGCAATACTCTGTTCTTTCCCACTGAACAATTGACAAATTGTATCATCACATTCTTTGAATGTACAGTTCAAAGAGTTCAGATACAAAAGAGGGGCTAAAGACATTTGGACCTGGAAGAAAAATGTTGCCTCGCTGAATTATTATATAAATCCAACTTATCATTACTTTTCAGGGATTTAAGCTTGGAAAACTAGAATGAAGGTACGAATTTCCATGGGACCCAGCTCCACCACTAGTTTAGAGGGATCCACAGGCACTCCTCTCATCTTCATTTCTTTTTTAGGAGGGCCTTCTACCTTCCAAATCAGTCTCTTCTTTTCCATTTCTGCTCTTTCTTGATTAGCAGATAAGTTCATCTCAGTTATTTTTCTGATCATCTTGTCAGGGAACAACTTCCTTAGATCCACATAAGCCATTACTGAAAGATCCTTATCCTCTCCCATCTCATATAGGTGTGCCAATCGCATTAAAACACTTCCATCTTCAAGGACCTGAAGGGTTATCATTGCAACATTATCAGGTAAACTGTAGGAAGGATCCATTGCTGAGAATGTTGGTATATGTGAACTTGTCCAATTACCTCCATTCTGTTCAGTGAATGCAAGAAGAAAAGGACTATATATCTCTTGGCCCGCCATTCGACGCCACTTAGCACCCTCGCCCAAGGGATCAATTCTAAGATAAAATTTCCCCTGAACTGTTAGCCCTTGGCATACACCACGGACACAAATCGTTTCATTGTGTGCCTCATCAACACCTCTGGCATCATCATGAAGCAACCTCCTATGTAACATCAGCTCTATCTGACCATCCAATATACTGGAGCCCCCAATTGCACGATCTACCATTACTGATAGCTCTTTCTGACTATCTTCCATGTAAATCCCAAGATTAATAGGGTAGTAATTTCCAGCAACAGGTTGGTTCACTTGAAGGTTCCAATCTGATCTATAATCACGGATCCTTTTAATAAAATCACGTCCGTTAGAATCCGTGTAGAATGTTTTGTTGGTCATCATAGTGGTTGTAATTTGAGTGACAAGTTCTTTCCCAATTCCATCATCGATAGGTATAGGCCCAACAGTGAACTCGATTTCAACATGTTCCTTTGCCTTGTACACTCTGGTTATCTGAGATATCCACGGATTGATTCTTTGATGCACTTCATCTAATACTGGTCCCCGCAAAACTGTCATTGGCTCCTGTCCATCAGATTTGATGGGAAATGTACCATTTGGACGAAAGATATATGCTCCAGAGGCCTGGCGATCTTTACCACTTCCATCATCTCCAGAATAAAACTTGTATGATTGTTCAATAAATGATTTAACCATGCTTTTGCTGTTAAAATAGTGAGTAAGTTTGCCTTCTTTTACAGCATACACAAGCCTTAAGTTTCCTTGCCCAACTTCTATGGTACCATTTTCATCTCTTGGTGATGTATGAACTGTTGACATGGAAGGACTAGAACCTGTGCGTTCTGCACTTGAAACAATGTAAGTGCTGAAACCAAGAGGTGGTGCAGTCGCAGAAAATGCGAGCCAAAACTTAGGTGTGTCACTTGGGGTTATACCCATGTATGCCCTAACATAATAGTTTCTTAAGCCCACCGAAGCATTGGATATAGGTAAAAGCTGTGATTCAATTTCTTTTCCTTCAGAGTCCAGAACAATAACTGATTCATTGATAACAGGTATTCGAATAATATCCTCTCTTTTCCATCCAAGAGAATTGTACACAACAATAACCAAGCTTTTACCATGAGACAAATCTAGTTCTGATGGAGGACAATAACTTATATTCAAAAGAGGACACTGGAAAGGGAAATTCATACATCAGAATCAGCCGTGTTTTAATATCAAAAATTAAGATTAGCACAAGATATTAGATATTAATGGTTCTAGTTTCAAACTTATCACAGTAATCATAACTCAATAACAACAAACTTCATACCAAACTTAGCACAAGATAATTTGTGCTCACAGAGCGACGCCCATGGTGCACCCACATCTTTGTATAAGTATACATAAGAGTTTCTATTAGACAGAAGGAGTTATGATCAGTTTTTCCAGAAGTTCAAATGTTCTACAATCCATCTTCATCATCAGTTGGAACTTCTACAGCCCCAACATTAAACTTCATCTGGCTCAAGTATGTCTTAATCACCATCATTTTTTTGTCTTCATTTTCTAATGCAATCTATAATATCCCAACCATGAAAATAATGACATCTATGAAGTATGAAAAAGAGGCACATTTGTTTGCCTGTTCAAAATTCGTTGCAAGGTTTTGGCATCCACTTTTTGATTTCGACTCTGTCAAGCAAGCAAGTGATGATTCAACTAACTCTGCGGCCTCCACATAACCTATAGACAGTCTCTTTGCGTAATCATTAGCCACATGCTGCTTTTCTGTTCCACTAACTCCATCGTGATGTTGCACAATGGCCAGAGCATCAGCCAAAGTGTCAGTTTTGGGCCCTGAACTATTTGTGTTCTTGAGAAATTCCAATTGCCTCGCTGCCAGATAGTAAGCACTCATCGCTCTTACATAGCCTTTAATGGCTGCCCGACTTGTGAAGTACCCTGTCCAATATGCATTCGCACTGTCTGCATATGGGAAGAAATCATCAGTCTTGAGTGGCCAGGACTCATTTGCTGCATACTTTGCGTCCGTGTAAATGGATGGGGTTGAATACAGGGCATTTACTCGCCCGTCCTTGTTGACATAATGAATGAGCTTGTCCATCTGCCTGAACCATGTGTTAGCATACTGGTACCTGAAATCTGTCCCCATGGTCCACATAACATGATTGGTGCGAGTGATGTTGGCCTGTGATACTGCTGCAGCTACGAAGTCATTCACTCGCTCTTGGACATTGTAATCAAAGAGAAGAATGTCGTCCTGAACAATTGGGGATTCATCATTTACTTCAAAAGAGAAACCATCAGGAGGACCATAACCTTCAGGAAATGCACCTGCGAAAATTTGTGAAGATGAACCAAGAGTATTAGAACCCTGCCATACAACCTCAAGACTCTTATCATCTTTCCTTTTTACTCGGTCTTGGTAATCAATCCGGCCATAGAATAGTGAATCAAATCCGACCTCAGCCCCTAGCAGGTAGGCTTGTACTGCTGAATGTCCAAAGGGGTCGATCTGCCAACCAATTCTTGGAGTCTTTCCAAACTCCTGCTTGATAAATCGGTGCCCAAGAGTTGTCTGATCGATCATGTCAATATAATGTGTTGCAGCCTCATCATGCATGCACATACCTCCATTTATAAATTCAAGTTGACCCGTGTTAAGAAGCTTCTTGACTATAGTTTGGACACTACTACTCTTCTGTCTCCACCATCGCTGGAAAAATGCCTGTTCTACATAGATGAATTTTCGATTTTTATCCATCAACAGCGCCGTAACAACAGAATCCAATACATTTTCAACTGAAGCACCCTGGATGGAATTATTGGCTCCAACGTAGTACTGATCGACGGTCTTCAACCATCCAACATCATCGTGCGTGTGCGGCACCAGATGCACATTGATCTTCCCAGGGACGATACGCTGCGAGGTGTTGTAAGCGATATAATCCGACTTCACCAAGCAGAGAAACGCCACAACAAGCACCAGAATCAACGGTGCGATGGCCATGGAAAGATCAGATTAGGGTAATCCAAGACAGATGATCGTGATGGTGATGGTCTCAAAGTCTTTCTTTTCAAGGTTCCTTGCAGTTGGCGAATCAGCGGAGTTAGGGTTTTACAGATGCTGGAAATAGATGTAGAGGGCTTAATTGGAACGCATAAAGATGACTTTTGGTTCACAGAAAAGGTGCTTATTTATAGTGGTATACCTGCAACGACAGCAACAACTGGTTGGTAGCTAGGTGTTGTCTTTAATTTCAGTAGTAGCGAGGTTTTTTAACTTTGAAGTCTGCTGACTGTAATAGCGGCAGTTTTGGCATATTTTATTGATGGCCG
>BMK_Unigene_086154
ATATTAGATGATGTGACCCTTGAATCATGGAGTAGTCCATGGGAGCTTGTCCATGTAAACTTTTTGACCACATTTTTGTTTTAATTTTTGTCCACTAATTTGCCTCCATTTCGCGAGATCACGGAATGTCTTGGTTATTCTGTGTACATTATCGTCAAATGTCTTTTTTTTTCTACAAGATTTGTGCATGGGATAATTCCATGATGTGACATAATGTCAGTTCATTATGTGATATCATGGAAAGGAGGGCCACTGTGTTCGTTTTGAAGTGTTTGGACCCTTTGTTAATTTTCTTCTATTTAAAGAAACTTTTTTCCATAAAAAGTTCTTTTGTATTTTTGAATTTAAAGGGCTTGGATGAACTTTAGGTTTTGTAGGAGTTTGATTCAGAGATTCTACAATGTTCATCACTATAAATGTATTTGCGTGTTTGATTGTGGAATCTGAGCCCTCAAACACTACTTTCCCAGCGTGTTTGGTGTAAAAAAAATTAATTAAATCAAAGGTACAGATATTGGCGATTGACCACATCTTAAACCTGTGATTTGGTTATGTTTCTTATTTTAATCACAAGTTAAAAACATGTGGCAGTGTCACATTGTTTGTAACTTTAACCTGATTATAAATTTTCTTTATTATAACACAATGTGGGGTGGTGATTTTGGGCAGTTTTGGTTTAAAAATGGACCTTAAGATTCTCTAAGGGTGTGTATTTTCAGGGAAGAGGAAATCCAAAGTTACATGAACACATCCTAAAGCTGGATGTGAAAAAATGTGGACTCTGGTGGGATGGTTGTACATTTAGTTACATCTACTTATTAATTGATTCTGAGATAAATAAAAATTTTCCATAAGTAATCCCAGCCCTTTGTTTTTTCAATTTTGACTTCTTCAATAGATACAATAGTAAAGTGAGGGCCCCATCTACATCGCTACCTTTTTATCCTTCTCTCACCTCATTGTTATTCTTTATTTAGACCTTACTTTACCCATAAATACATAGAAATCCAATTCCATGGGATTTCATTTCGAGCTTAGAAATTTCGAAATGGGATATTTGGATAATCATTGTAGATCACAAAATTCTTTTATGGGGTGGAGGTGCAAATTTAACATGCAGCTCACAAATCTGTGCATTGTTTTTGCAGGTGACATCCTTCAAATGTGG
>BMK_Unigene_086155
CACATTCCTATGGTTGATTTGGGATGAAATGTCTACCTCATTTGTAAACTGCTCAATTTGACTCTCATATATTATTTTGGATTTCTTAATGGCAACTATCCTATTGTCTGGTATAATTCATTTGTAAGCTATAGTGTAACCTCCCTTACCAACTACTTTGCTTATATTATAATTATCAGTTGTCCTTTTCAATTCCTTTATAGTAGAAATCTTTGAATATCTTATCACTATGAGAAAAGATCTTTTGCTGTAACAGCATATTTCCTTTCTATTGGAAGAATTTATCCTTGAGTCTGTTGACATTTCTTCTTCTACATAATATTTGGAGTTCCGTTGGTTGGGACTACATGGACAATTCAACAAGGAGAGATTGAGAGATTCAACCACTGCATGCTTATGCGATGCCAACAATGACATTCTCAGTCTACATTCAATCTAAGTGACCTCATAACTTCCTTTGCCAACGACAGTCTCACTACCAAAGATCTGCTTGCAGTATCAGGTGGGTCACTCTTTAACTATAGTCACTCTTCTTAATTCATGATGCTTCTTTCTTATTCATTTTTGTGTTAATGGATATAGTAATTGTCTTTTCAGAGTCACACTATAGGCCAGGCAATGTGTACTTCCTTCCAAGCTCGAATCTACAATGACTTCTCTCAAGTCTAACTGCCTGGAGTCCGAATCCCCCGAGTCACTGACTTAGACAATGTCTAGGTCAGCCAATGTGGCTGTGACGCGTGGAACAGTCTCACCCTCTCTGTTTTTTTTTACTACTTCTTGTCACTTTTCTTCAATTGTTTTTTGGTTACTCAATAGCATATCATATAGGTTCTGATTTTGTTTTATTGTTTCAGACATGTAACATTTTAATTTTACATAAGATTAATTTACTTTTTTCACATTTTTTTCGATTTGACATTGTTTATTTTGTGTTGAGAATTTAGGAAGAAAGAGACTGTGGTGAGTTCATTTGGAAGGATGAAGTGCCAATGGAACTGTATGAAGCTAATTCAAGTACAAGAGAAATTTTGGTTTTGAAGGAGGAAGTTCAAACTTTTTCAGCAAAAATTGATGAAATGTGGATTCACTTGATACAGTCAATTCAATTATTTTGCCCTTGTCCAAGGTTTCCATGGGTTTGGAGAATAAAAAAGAAGAAATACTTAGATACAATACAGAAGTATCAGTTAAGCTCAATACACAATCTGGTAATGTATTTCTTGCTTCAATACCAATGTAATATATGCAGACTTGTAATTGTTGATTCAGTGGGCATGTTTATGCATTCTTGTAATTGCTGTATATAGACTGGTAATTGTTGAATTTCTTTATGCTGTTTATATATATTCAGTTTGTGTTCATTTGCTCATGTATTCTTGTAATTCAGTTGTAGGTGTTGATCCTACAACACAGGTACCAATTCAATTGTGCAGGTGAACCACTCTGGTGAACCCCACAACAGAGTTTACCTACCTGTATCAAAGCCAACTGTTCTGACTATGGTTGCAAATGGGTTGATAATTCCATCCTTTTAGTTATCAAGCGTAAAACGAGTGATCCAGGAATGGGAGGAGGCAAAGAAGTGTACAAATCTCACATTTTTTCATCTGCACCAGACTACATCATCATCTTTTGTAGTAGCATCCACAGTTACTGGTTCTCTTGCAGGTGTCTAGAATGGTGTCATGCATTCTAGTTTGTAATCTTTTTTATTTTTGAATTTTGTTGGGTTTTATCACATTTTGTATGGGATTCTGTTTGTCTGGGCTAGATTTGACTTGGTGTAATAGATTCTCTTTGTTACTCCAATCTTTGTTTGCTGAGGAGTGGAAGATGAAGTGTGCAGCGAGTAGATTCAATTGAATGAGATTGTTGTATACTGTGTTCAGTTGTATGGGATTGTTGTATTTTTC
>BMK_Unigene_086156
GGGGGGGGGGGGGGGGGGAGATGGTTGTATATCCCCCCTTCAGATTGGTGATCAGGTGGGCCTCACTAGTTGGTGTGCACCGTAAGATCCTTGTGCACTGGTGATGCGGGCCACACCACAGACACACAGGTCATTTGAAATTATCAGAGAGAAAATTTATTAATCAATGCATAATTGAACGAGAGGGCTAAGTCTTTATATAAGCTAGATATTAGTCTACTTTAGAAACAATTCCAATCACAATAAAATTCCAAAACAAATAAAAGGAAATCTTCTAATATCCTTATATTTTAGCTACTAAGAATATGTTGCACGATCTAGAAATCTTCCCTTTATGGGCTTGGGCCCAGTGGCTAGCTGATCATGGATCTGGCCTGCATCAACCGGACCATTTTTGCATTGTGCCATCACACTTATTGTGTTGAAGTATATGCTATAAGTCACATTTCTTACTTTCTATTAATTACAATTGTGCAAGCGCTACATAGAACGCACACAGTTGTGCGAGCGCTATAACTTATATTTTGCTCAAGAAATATATAAGATAGATATGCATGGTTGGCGTGTTCCAGGGCAAGATTATAGGCTTCAGGTATATGAAGGTCTATTTTTGTCTGTGAAGGTTGAATTTGATAAGTGGATTCGGTAGAAAGCTCATAATGGTCTTCGGATTAGATTTTGGCATGATGAGTGGTGTGGGAGAGGGTTTTGCATCAACAATTTCCAAATCTCTATTCTCTTGATAGACGTCCTCAGGTGCTTGTAGCTGAGAATTTTACTATCATAAGAGGATCTATTGTTTGGGATTTATGTCTTCGAAGGAACTTGACGGACAATGAAATAGTAGATCTTTCTATTTTGCTTGGCTTACTGAATAAGGTCTATTTATCAGTGGGTAAAAGATATGTTCGGTTGTTGAAACCTGATGCTAAAGGCAACTTTACAGTGAAGTCTTTTTATAATTTTCTGATTGATAGTTCTAATGGTGGTGGAGTTGGTCTTTGGCAAAGATTTTGGGATCCTTATATCCCGCCTAGAGTTTTGGTTTTTTGCTGGCTGGCGAGGAAACAAAAAATCCTTACAATAGATAAATTTAGACGAAGAAATCATTTAATTGTTAATGGCTGCTCTATGTGTTTGTGGGATGAAGAAACGGTGCATCATTTGTTTATTCATTATAACTTCGCTCGCAATGTTTGGATGTTTCTTTTTTCTCAGTTCAGTATTTCTTTGGATATGCTTTGGTCAGTGGAAGATTTATTTCAGCAGTGGTACTTCAAGTGTCGGTTTGCTTGTGGTAGAATTTTATGGAAGTTCTTGTTATATGCTTTTTTGTGGAAGGTTTGGTTGGAAAGAAATAATAGAATATTCAAGAACAATAGTAGAACAGTTGAAGACATTGTAGAGAAAATTGTCAGGATTGTTTCTGAATGGGCGACTATGACAAATGCGTTTCAAGGAGTTTTTTTGGATGATCTTAATAGTAGAATGGGATGCTGTTTTAAAAGGGGGATGGCGTGTTAATTCGTCTTGTCAAATCAGTTGGATGCTTCCTCCTGGTGGTATTCTAAAGCGTAATTTTGACTGAAGCTTTCACATATCATCTAGGCGAGGTGGTATGTGTTGTAAGGGCTCATTCTGGTAATATTGTTAGGAGTTTTTCTGGGCCAGTGGAAGCCTCAAATGCAAATGAAGCTGAAATGTTTGCTATGTTAGTTGGTTGTTGGGAATTATTAAAGCTGGGTGGTTATTTCTTTCTTATTGAAGGAGATTCTTTTTCTGCGATTCAATGGGGATTATGTAAGACCGTGTATCATTAGAGATTGACAGATTAGGCAGAAGAGGTGCTGGATATTTCCAATCAGCTTCATACTTCATTTCATCACATTCTTAGAGAGGCCAATGCGATAGCTGATGGTTTTGCGAAGGAAGGACTCACTCGAGATACAGGACTCACTCAAGATACTATCTTTTTTGATATCTAACGGGTTTTTTTTTTTTGTTGTTTGTCCCTTATTTAGTTTGTCCTTTTTGTCTTTGTATTTTCCCTTTGTGTTGAAATAAAATTCTATTGTTATAAAAAAATACACACACATACAAAATAGCAAGTATATGCATATCGACAAGTCTTCATGGGAAGGCTAAATAGTTACTGAACTTTGTGGTGGTGTTTTGCAGTTCCTAGAAATTTCAGGTTGTTA
>BMK_Unigene_086157
AGGTTGGATTACCTGACCACACCTTTATCCAGCTGAAAGAAAGCCCAAATGCAGCCTGTGGCCCCCAAACTCAAGCAGATCCAACGTACTTGGAACATTCACCATATAGAAAATGTGCAAGTCCCAATTTACCTGCAAACTGACTAATATAGTAATATGCTTGTTGATGCTGAATACACTATTACTTGAAATTGGATTGTTCAGCTATTTATCATTCAAACCAAAAGCAAGCAATCTGGTGCAGCACAGCCGCACAGGCAAGTGAGGGCGTTAAAAAAGTGTCTATGACATCAAACAGCTTGTCCATAGCATCCATAGCACAAAAAGAAAAAGAAAAAAAGCAAGTACAGCTATCCTACAACAATAGAAGTCCACAAGTTTGTCCACTGATCGTCTGTGCCTCTCATTTCCCATTAGATGCCATGACAAAACTACGGATATAGATATCCCAGTGAGGAAAAGCAAACAAGTACCCCTCATAATAACTTACTTTCAAAAGCATGAGGGATCCATACCTTATTAAGTAAGCAGCTCCAAGGGGGGAAACAACCCCTGATCCTCTACTTGAAAGCACTGAGGCCTTCAATCAGATGTAGAAGTTAAATGACACACAATATGATAGTGATGCTTGCTAACCAAACGCCAATTCCAAGTCGCTAATACTCACGTTCCTTGTCCCGACTCTTCTCCCTTTCTCGTGGCCTTGAATCATCACGATCAAATCGTTCCTGATAGTCTTCGGGTTCCATTCCTTCATACTGGTCATGATCATTGTCAGGATAGGGTTGCTTATGCTCATAATGATCATAACGCTCACGCTCCTTTTCAAGCTCAGGGCGCCCGTAGCCATGTCCATCATCTTCTGCATGCCCATACCACTCCCCATCTTGCTCAGGCTCAATGTCATCATACTCCCTCTCTCTGTCGGTGGGTCGCTCCTGTTCATGTTTTGGCTCAAGATCATAATCCCTCTCACGGGTACGGCCACGATCAGGTTCGATATTGTCACGGTCATAGTCTCGATCTCTCTCACGTGGGCGATCCCGTTTACGGTCTCGGTCACGTTCCCGATCCCGGTCATGATCATGTCCGCGATCCCGATCACGGTCTCGGTCACGGATCCGATCACGGTCACGTCCCCGGTCTCTCTCCTTATCCCTATCTCTACCCCTATCATGGTCTCTGTGGTGCCTGTCTTCCCTTGGATCACGATCGCGTATCCTTTCATGAGAGCGCTCTCGGTCTCTTTCCCTTCCCCTTTCCCGAGACTTCTCCCGCTCTGCATGACGATCTTCACGTGTCCTTGGCTCCTCAGATCTAGTGTGTCCAGATGCTATCTGCTGTGGTTCCCTGCCAGAATACTTTTGATTAAGATCTTCACCTCCAATCCTTGTAGATCCAAGCCCACCACCAAGTCTACGAGGACGCCAATTTGGAACAGTTCTACCTCGTTCAACATCCACAAGTACTCTCTTGTTATCCAACTTCCGCCCATCAGCTTGTTTGTATGCAGTCTTCATATCTCGTGTATGCATATATTCAACAAACGCATAGCCTCTGGGCTTATTTGTCTCCTTATCAGTAACCAAGCGAACCTGATATATTCACAACAGAAGAAACCACTACTTTACACAAGTGATCACTTTTAAATCAAAACGTAACAAATAAATCAGGATTCATAGATTAAAACAAGTAGTTCTAGCATGTAAATGATTTTACTTCAAAAAGAAAGACTTTTTTAAACACTAAAGCCTAAATGGCACGGCAGACCGGCACTATGCCTCACTAGCCGTGCTCACCTTGTAAGGTATACAGCTCCAGCATGCAGGACGCATCACCACCACTGCAACTGAGTTCGCAGAAAATTGGTGTTTGTGGCCGATTTACCAGTTGCGAAACAGATTTGACCTCCCCTTACCAGGGAATATTTAAACAATGCTAAAATAAACAAAAAGGCAAGGTATGTTCTGAACCAAGGATGGATTTCCAGTTGGCCTTTTGAATAAAAGAATTTTTTTCAGAAGAAGCAGATTCAAATAATGGTGATAGAAAACTGATTGTACTCACGACATGTGTATTACCGGTGTACCAGGAAATAAAAGGGAAATGTTGAAGTTCTCCTTTCAAAGCCTGAGAATAAAGGTCAGTGAGCAAGCCTGACCATTCCTAAAATTTACAGCTTTACCATGCAGGATAGAGCAACGCCGCCATGGGAATTGAATTGGCAGAAAAACCAAGGTATGTGGCAGTATTCCAGGTACGAAACATATTAAACACCACCCCCCTTACCAGGGATATTACTTCAGATAGCAGACTAAATATTATTAAATACAACTCTCTTCTGAATCCCTGAAAGAACTGCTACTAGGGTTAAGAGAATAATAATAACTTATCAGAGATACATAGATGGCAACCCACCCATTCAGATTTTAGTAGCAAAATATACCTGTATCACTCCCTATACTCGTTTACCCCGCAGGAAAAGGAAAAGGGAGATGTTGGCGATCTCATTTCCATGCTTGAAAAGAAAACACACTGAGGCAATATCATAAGCCCGCTCAGCTGTAAAGCTTACAGCTTTGCCATGTAGGATACAGCACCAGCAGAATTGAGTAGCAAAAAACAAGGTATGTGATTTGACCCAATATACCAGGGGTCTAATGGATTAAATTCCCACCCCTTTACCAGAGGGGTCACTTCAAATAGCAAATTAAACACTATTCACCACATCTTCTGAAGACTGAAAAACTGCTTCTGGTGATTAAAAAACTTAACTATAAAATATAGCGTTGTTTTACCACTCTCCATACTTGCTTACCCCAGAACCAATGAAACTTGAAAACAGCGCAAACTCCAGATGTCTCCTCTTAAAATTCACAATCAAGTCTACCAAAATGAGGCAGTATCTTATTATCAGTTTCCAATGAGGGTAATGATGAATAGCTCTACCAATTAGGATATGCTCTACTCACCTCCCTTACAAGGGATCACATAAAATAAAGAGCAAAAAGTGGAAAGAGGACAAGTGATGATCGAGAAAAGTTAAAGGATTCGAGATATTCCTTTTAGTGCTTCCATTTCTTTTGGCAAAAACATTTGCTTTTCTAGACAAAAGTATTAACAGAATACCACATAACGCATCTAGCAACCACAAGAAGTTGCTACTCCTGATATATTGAAGGAGAAAAATATCAAGAACGCAAAGATGGTAGAAGCTTGCATTCAAGAGAGGGTCAATCAAGAGAAAAAAGTTTAGAACCTCCAACAAACAATGAGAGAAATAAATTGTACACTTACACTCCCTTTTTTTCTTATGTACACCGAAAATCTTACCAAGTTAAGAGCAATAACCTGAGCTCCCCTCGGGGATCGTGTAAAATACTTACCCTCTTGATTGGGCCATAGGCTTCAAACTCCCTTTTAATCCTGTGCTCTGTCGTCTCATAATTAAGCTTTGCAATGAACAATGTCTTATAAGGGTCTCCTGATACATTTGGATCATTGGCAGGATCATATTTCTGAAGCTCTTCAGCAGCCTTTATAGCACCCTTTTCCAGTCGGATTTTGTGAATTCTTGCCTTCTTTTCTTCCCGAGTTTCACCCTTTTGGACAGGTGGGGCATATTCAGGTTCGCCTGGTTCAGCAAATCCACTCACAAATTGCGCCATACCTGAGTATGGAGGACATTTCCTTTTCTCAATAGGAGGTTTATGTTCCAAAGGAGGCCGAGGCTCAAAAAGCTTCAAGAGGTTGGATGTAAGACCAGTGGGATGACTCTGCCCAATCAGTTTCAATTGGAGGATGTTGGCTCGATTCTGCGCTTTGGTGCGGGCTTGTACGGCCGCGTCTATGTTGCGCATCATCGCATCGTTGTAATCTCCCATCTTTCCTCTTCTTCTTCTTCTACTTCTACTTGTTGGAAGATCTTCTCAAGGATATGTATATATAGATCTTGCTCCTCCTCCTTTATCTCTCTCCTCTTCTCTTCTTCTTCTCCTTCTCCTTCTTCTTACTGGTGCTACCGCTGCAGCCGCTTCGTTAGGGTTTGGACTCGCGACTCCATCGTCTGCCCGGATTGCGAAGGCGGATTCATCGAAGAGGTTGAAAACCCGCCCCGATCAGCCTCCCCTTCCCTCGCCCGCTTCCATCCGGCTGCCATGTACATGCTCGGCAACCGGCCCGATCGCAGCTCCAACACCGCCTTCCGACGCGGCAGGCGGAACGGAGGTGATCGCTCGCCGTTCAATCCAGTTATCGTTCTCCGAGGACCGGCTGACGGCGGCGGAACTGATGCTGGCGGCGAGAGAGGGAGCTTCGAGCTGTATTATGATGACGGAGCAGGATCTGGTCTCCGCCCGCTGCCGCCGAGCATGTCGGAGATCTTAATGGGATCTGGATTCGATCGGCTTCTGGATCAGCTGTCGCAGATCGAGATAAACGGCGTCGGGCGGTGCGAGCATCCGCCGGCGTCGAAGGCCGCCGTGGAGTCGATGCCGACGATCGAGATCGCCATCGGCCACGTCGCTGCGGAGTCTCACTGCGCTGTCTGTATGGAGCAATTTGAGCTCGGATCCGAAGCACGGGAGATGCCCTGCAAGCATATCTACCATCCGAATTGCATCTTACCCTGGCTTTCTATGAGGAATTCGTGTCCCGTCTGCCGCTACGAGTTGCCGGCTGCTGACGTCCGGGGAAGGAGCTCGCCCGAATCCGGTGGCAGATCCGCTGGGGATCAGTCCCCGGCTGCTGCTGAAGAAGAGACAGTGGGGCTGACAATCTGGAGGCTACCCGGTGGGGGTTTCGCCGTTGGGAGGTTTTCTGGGGGAAGACGGGCCACCGGAGAACGGGAATTGCCGGTCGTTTACACAGAAATGGATGGGGATTTCAGCACCGGCGGTGCGCCGAGGAGGGTTTCATGGACGTCGAGGGGGAATCGATCGAGGGAGAGCGGTGGTGGGATTGGCCGGGCGTTTCGGAATTTTTTCTCTTTCTTTGGCCGGCTAAGACCCTCTTCTTCGCGGTCGAGATCGGAGTCCAGTTCTCGACCGAACCGCTCTCCAAATTCGGTTTTCAGTAGAAGCTCAGGTGGGCGTTCATGGCAATTGGATGAGTAACAAGTTTGAGATGACAATTGGAGGATAGTGAAGAAAATGAGCCTAAAAAGCCTCTGTTTTTATCCATCTGGGTTTCCTGTTTGATCTTTTGATCATGGTGGGTCTTCTTTTTTTATTTTTTTTTGGGGTCTTATCTTATCTCAGAAGAGGAAGATATCTATAAGTAGAATCTCTTTAATTTCGTTTGTAAATACCCACTACAGCAATGCATGGAGAAAGAAGAGAATTGAAGGATTTCTTGATTTAAATTCTCAATTGAGAGAGACACTTGGTGGATGTCAGGTTTTCTTTTCTCATATGGGTTGGGGTCTGAAAATAACTGCAGCTGCAGTTTTGTTACAAGGGAAGTGGATTGAGGAAGAAGGAGATTAGGAGAAGGAAGAAGCAGTTTTAATGGAGAGATGAGTATGGCCTGTGGAAATTCAGAAGGTAAATGTACTGTGCTTTGGTCTGCAAATCATATGTTATGAACATTCATTTATTTTAGTATAATCTTGTATGGAATTTTTTCTCTTTTCCTGAACTTTTGTTGCATTATCTTTTAATCCAAAAGCTTTTCTTTCTTAGTTTTCTGAATTTATTTTTATTTTTATTTTATGGAGCTCATTGTGTTGAATGCTGTCTATATCTTGATGGGTTATCTGATGAATGTGTATATAAGATTTTTCAAATTAATATAAGATGATTTTAATTTTGTTTTAAAAGGGGGATGACATGCACCAAT
>BMK_Unigene_086158
GATAGATAGAGAAATCATTGCCCCCTCCTCGCACCTAACACCTTGAATCTTGATTGATGACATCTCTACATTCCACTTTTACCCTCCAACACCTCACCCGTCTCCCTCTCACCACCACCTCTCCCACCTTCCTCCACCGCACCACGTCCATAGCCCACGCCGCTCTTCGAGCCATGAGCTCGGTCCCCCCGCACCGCATGTTCCAGCTGAGGCTCGACCCCTTGACCGGAAACTCCGAATGGGTCGTCCTCGAAGAAGACGAAGACCCCCAAAACCCCACAAAAGCCCTTCTCTCCTCCACTTCTTACCTCGACATGCTCAACGACTCCCGCAGAAACACCGCTTTCCACGAAGCCATCAAGAAGACCCTCACGAGGCCTTGCCACGTTCTCGACATCGGGAACTGGGCTGTTGTCAATGATGGCTGCTAAAGCAATGGATTCAACTCATACAATGGAAAATAATGGTGGTGAGGGGATGGTATCTGCATGTGAATCTTACCTTCCCATGTTTAAGTTAATGCGAAAGGTTATACGTGCCAACTGCATGGAGAAGAAAATACGAGTATTCTGTAAGCGTTCTGACGAACTCAAAGTCGGTTCGGACCTCCCTTCACGTGCAGATATACTGGTTAGTGAGATTTTAGACTCGGAGTTGTTAGGGGAAGGGCTCATACCAACTTTACAACATGCACATGATGAGCTATTGGTTGCAAATCCACAAACGGTCCCTTATAGGGCGACTATTTATGGCCAGCTAGTTGAATGCACCTACTTGCGGAAGTTGCATGATTTACATGGTAGCGAAGCTCATGCATCAGATTGTGTTTTACTTACTCCCTCTGGACTGGAGACAGCCATTTGTGTCAAAGTTCAGCAACATGCCATGCATTGTGATGCATTGTCAGCAGAAACAAAACTGTTGTCAGAACCCTTCAAAATTTTTGAATTTGACTTTTGGAAACGGCCAGACAGTCGTGGAGAAACTGAGCTGCAAGTAAAGGCAACTAGTGATGGCATAGTACAAGCTGTTGTTTCATGGTGGGTGCTTCAGCTTGATTGTGATGGGGCAATCTTTTATTCTACAGCTCCAAAATGGATAAGTTCTCCACTAACTGAAGCTCCTGGTCTTGTAGATTGGTGTGATCACTGGAAGCAGTGTGTTTGGTTCATTCCTGGGATGGGAATGCCTGTTTCAAGGGATGAACAGGTTTCTCTTGAAGCTCTTCATAGTGAAACTAGCGTTTCATACAATCTCAGGAATGCTAATCCAAGATTAGAAGTTGATCCGCGCCTATACAATAGTGGGCATCATCTCATACTTTTGCCAGAAAGAATTGCAATTTATGGAGACAGAGAATGGAGAAACGCCATGTTAAAGGCTGCTAGATCTGCTTTGGAGGGCAAATCTTCTCCATTGTGCATTGTTGCAGATGACAGTGTGTTCTTGACTATACTCATCGCATGTCTGACAAGTTCAACAAGTTCACATGTAATCTCCATGTTTCCTGGACTACGTGAAAAGGGACACATGTATCTGCAAGCTGTAGCTGATGCTAATGGTTTCTCAATGGATCGTGTGGAAGTTATCGGGAGAAAAACATGCTTGACCTTGGATGATACTAACCAGAGAAAGGTTGATCTGTTGGTTGGAGAGCCTTTTTATCATGGAAATGAGGGGATGCTGCCATGGCAGAACCTGCGGTTTTGGTAAAGTGTGCATGTACCATTACACTGATTTTTAGCCATGACTTTCTGGTTTCAGACCACGTATTGCTTACATGAATATAGTTTCTTGCTGCCCCCTGAGTAACATTTTTGAAAATTATTATAACCAAACTAATGAATTTACTATTTGTTTCAACTGGGATGAAGGAAGGAAAGGACCAAACTTGATTCAGTTTTATCTGAAGATGCCTTGATCATGCCTTGTAAAGGAATCCTAAAAGCTTGTGCCATGTCACTTCCGGATTTGTGGAAAAGCCGCAACTGTCTAAGTGGAATTGAAGGTTTTGACCATTCAGTTGTAAATGAGACTTTTGGGGCCTGTGGTGATTTACCTGAATTAAAAGAAGGCCCCTGCTTGCCTTGTTTTATTTGGCAGTGTGGTGAGAGTAAGTCCTCCATCTTTCAGGAACTCAGTGAAGTATTTACAGTCATGGAGTTCAATTTCCAGGAACATATTAGGACATGTTATGGGAAAACCAAGATTGGGTTTACAAAACCTGGGGTTTGCCATGGTTTTGCACTTTGGATTGATTGGGTGATGGATGCAAAGAACTCGATTGTTGTCTCAACTGGGCCAGATAGCAGATATTGGAAACAAGGAGTGAAGCTGTTGAGCAAGCCTGTCCCAGTTGGACCCCTTGGCTTGTGCGATCTGGGTGAAAGCTGTTTGGTAGATATCAGTGCCTCCTTTGACTCATCAGCTGGTGAACTCATAATAGACTCTACTTTCTCATCACTGTAGAATGGAGCATTGTTCATGTTATCCTTCCTGTCACATGTTTTATATTTAATTTTCATCTTCACCATTGTTTACTCAAGTTCTATTTAATGCCTTTTGTTCCAGTTCCGCTCAATGTCATATTTTCCATTTTAAGTTCCCTCTTCTGTTGTATACTCTGAGTTCTATGGATTGATCTG
>BMK_Unigene_086159
GGTCGATCTTCCTCCTTATCCGTTGGAGAGTTCCAATTTTTGCATTACCCCTGATCATACCCAGGCCAGAACTGCCAATGCACCTCCCTCACCACTCCACCTTACAAAAACGGTACTTTATAGATGATGACAAAGCCAACCCTCAATAGATCTATCAGTCTTAAATGTTGATGATGCAGATATGCAGGTGACTACAGCAACTGGTTTAATCAATCTGGGCCAGACCGCAGAAGTCTCTATATGCCATGAAGAGATGCATACACTAGAGGATATCATGGATGGAATTCCACAAACATGATCCAACACCACTCGCATTGTCTCAAGAGTTCCAGAAGACCCCAAGCAAACTGTTCACAAGGAAGTGAGGGGAAGTCATGTACAATATTTGCTCACAGCCTTTTATGCAGGGAGTATTGTTCTGCATTAGAGGCTGGGATTTAATTTTCCATCAACAGTCCTATGTGGACGTACAGTCATCAGTAGGAGAAAATTTATATTAACACCTTGGTAATTCCTCTTACGCGTAAAAGATGGCATGCACAACTTCAGTATTCCATGAGGTTAATCTTTCTCCGGCCAGACTGTTCTGTATAACAGAGATGGAAGAGGAAGTGTCTTCAATCATGAGATTGCTTTGTTTGCATGTAGGGAAAGAAATATCTAGTTGGTACTTTTAAATGGAAA
>BMK_Unigene_086160
ATCTCATCTCCATTTCTTCCTTAAAAACAAGTCGCCAGCGGATATCTTTGAATCCTTTCGTCGTAGGGCTTTGACTTGGACAATCGAAAACCATGTTTGAATCTGCCCCTCTTATGCATGCTTCGACGGTCGAAATCGAGTCTTTGATCAGCATTTCTCTTATCTGAACCGTTTAATCGGTGGTGATAACAGCAGTCGTTGACGAAAGATGTTGAATTTGTTTAAAATGAAGGAATTCCACTTCAAGTAGTTGCATTCGTAGTTGAATCTTTGGTTTTTGAATGTGATTGTATTAAATCCCACCCATAGCACATAGTTTTGAATTTGGGTTCATGGGGTTTTTGATGAAATTCTTCTTTACACTGCTGATGAAGGTTGCTTCTTCTTGATTTTATCCATATATTGTGTGTTTAGACCTTTTCATCAGAAGATATTGAAGGTGAAGTTCTGTTCATTTATCTGATAAATCTTTGTGCTTGATACTGGAATTGATGTGGTTTTGATTGGATGTAGTGTATATAAATTCTTCTTCTTATATTTGGAGTTTAGTTTGAGAGAGAATTATTTGGTTTCTTCAGTTGGAAAGACGACGGATCTTTAAACTTTTAATGAGTGTACCATATGCAAATATATGTTGCTAGCGTTACCAAACAAATACACTGGTAATGCAACAAATCTAAAGAACAAGTCGACCTAGTTCGAAAACTACTTAAATTTGCATAAACCACGAAATGTGACAGTTCCAAGTCTGCAATAACAAGTAAACAGGGGAATCCACATACTATCACAATAAAGCTTGTGTCGCACAGAAGCCATCTAAAGGAGCATCTGAAAATCGATCATTTCTTCACCTGGAACTGGAACTGGAAATGCATGTGATTCCAAGTCCCACTACCTTGGAAAAAGTACCGAAGAATAGCTGGACATCGTTCCTACTTGTCCGATCTCCGGGCTGCAGCTTATTTCAGCATCTGTCTCAGTTCCTAGACAATCCTTTAACTCAGCTACAATGTCGGTCATGGTCGGCCTCTCTATGGATCTTGGTGACGTGCACGCTAGCGCAATTTCTGCTACTTTCAAAAGGGAATTAGCATCATAGTCACCTTCCAACCTTGGGTCCAGAATAGCTTGTATGTCTTTTGTTGCAATTATAGGGCTTGCCCAATCGACTAGGTTCGTCTTCTCATAATCTGTACTACTTTGGATAATCGGGGGCTGGCCTGTGATCATCTCTAACAGGACAACTCCAAAGCCATAGACGTCGCTTTTCCGAGTCAAGTTGTTGGAACGGAAGTACTCTGGATCAAGGTACCCAGGGGTTCCCTTAACGAATGTTGAAATGTAAGTTTGTTCATCATCCTTAAAAAAGACCTTGGACAACCCAAAGTCCCCTATCTTGGCCTCAAATCTTTCATTCAATAGGATGTTTGCCGACTTCATATCTCTGTGAATTATGGATGGTTTGCAACCAGTATGCAAATACTCCAATCCTACATAAGAAACTCAAACCAACCATAGAACACATTAGTACAAGAGAAAACTTAAGGCAGTTGGAAAAAAAACACTAAGTCACGTTAACCTTGTGCAATATCCAACGCTATCCTTAGTCGTTGGCCCCAATTTAGAGCTTTTGTATTGCTGTTTGTGCCTAATAGATGGCTTCCTAAGTTTCCTTGAGCCATGTACTCGTATATGAGCGCTGTGCCGTCGCCTTCTTGACAATAGCCAATAAAAGGGACCAAGTTTCTA
>BMK_Unigene_086161
GGTGACTCAAAACCAGCAGATCTTGCAACTTATGCTAGCGGGGCAAGGAGGAGTACACCATGATGGAGCACTCCAGGAAGTACCACGCCCTAGGCATCCTGATGCTCCACGAAGAGAAGAACTTCACCGGGGCGCCCATCCCCATGGCGCCCAGGGCCGAGGAGCACCTCACCTGGACGCCCATCCGCATGGCGCCCAGGGTCGAGGAGTACGTCACCAGGGCGCCCAGGGCAAGGGAACACACTTGGACGTCCATCCCCATGGCGCCCAGGATGCCTCTATTGGAGCTCCCCAAGGCGTCCCGCTCGGAGTACTTTTGGTTGATCCTCAGGGTCGCGCCCATCACGGAGTTCCTCCACCTCACGGTGGAGCCCAGCTTGGAGGACCCCCACCTACAGGTGGAGCAAACCATGGAGGATTTCCACCTCCTCCCTCTAATTCTGATGAAGAGGATCCTCATTTCCAAGAGGGGGAAGTGAGAATCACGGCATGGAAGATGAGAGTTATTTCCCTGGTCCATCCAGGGAGCCTCACAATCGCTGGGAGGAAAAGATCAGAGAAATGCAAAATCAACTGGGCGATGTCTTCAAT
>BMK_Unigene_086162
GCAGATACAAAATCTACATATTTCGTACCAATCCAGTACGCCTATGTATAATGCAATCCTTCACTTGTCTCATTTCCTAGTTTCGTTCATGCTTCAGCCTCGAAGGCATCTGGGAAACGGCGCATGTTGTAGGCAAGTGGACCGTGGTTCTTCAAGAATTGAACGTAAGCACCATCGACTCGGACTCTTCCTCCTTGTCTCTTGGCAACGTACTCCTCACGGTTGAGTGGTGTGAAACCCCATTTCTTTGAGACGATGATCTTCTGGCGACCTGGGAATTTGTATTGACTTCGTCGAAGAGCTTCGATGGCGGTGGCACGGTTAGAATCTCTTGTTCGGACAGAGAGAAGAATTTGACCAATGTTGACACGGGCAACACTTCCATTTGGCTTTCCGTAAGCACCACGCATTCCAGTTTGCAGTCTATCGGCACCAGCGCAAGACAACATCTTGTTGATACGGACGACGTGGTATGGGTGGGCTCGGACACGCATGTGGAAACCTTCCTTTCCTGCGATCTTGACTAGGTACTTGTTGGCGCAAATACGAGCGGCTTCGAGAGCCTCGGAGCTCAATTGTTCATATTCGTTGGAGACAA
>BMK_Unigene_086163
ATGCATCAATTTTGTATTAGAGACGATCGGTCTTGATAGATCAGCGTGATTACCCTTTATCCCTCTCCCACAAACACCATTTTCCATCCCTTCGAGGTCCATCACCATCACCGACATCCATCCCGTTCATTCCATTCCTTTCCCTTAACCACATTCTGTCCCAGCCATCCACTGCCGAATCCCTTACCCATCCAAAATAAAAAATCCCCTCTAACCGAGACTCTTACAGCCCCAAGCCCTACCATCGCAACCTTAAATAACAGAACCATCCACTGCCCAAAACTCCATCAAAACGTAAACCCCTTTCAATCCGCCAGAACCCATCTTCATTCAAACCCCAAATCAAACCTTTAATCT
>BMK_Unigene_086164
GGGGTAGTGTGCTTGCGTGCCCACAAGGGGGCCCTCTGGGTGACCCTCTGTTGAACAGATCAAATTGGTGTGCACGTGGAACTTTGTTTTCTATTTTCTATTGTGGAATTTTTTTGAGAAGCCAAAGATCAAGGATGGAACATTCTCTGCACTTGTGGTGGAAGAAATATTATGCATTCCAGATTATTGATACAAACCCATTTGACGAACAATTATATATACAAACAATAGCTATAGTGGTCATCACACAGCAAATAGGAAGTTTCCTTACATATCTGTAGGGTCTAATTGACCATGAAGGATGCAGCAACCTGCAGGGCACAGGTCACCAAGATTAAAATCTCTAGCTCCCTCTTTTGCAGAAAGATCAGGCAGATTTCCTGAAAGATACTGTCCCTGTAGTTGCATGAAGCAGCATGATCAGGCAGCATTTTTCATTGAATGACCTGGTTCAGTGAAATCTGGACCACCAATAGCATCATCCTTTGTCATGCAAGGATGAACTTCTTCCATTTTCCTTTTATTTCCTGAACTCTGGTGCATAGATGAGATTAAATCAGGATCATTTGATCCACATCCTGGTTCTTCAAGAGAATCATTGGCTCCCACCTGCTTCTTTTCGTCTTCAGGGCTTTCTGCAGTCCATCCAGGAATGCTGTCAGAAAGAAGATTGATATACTGCTCCATTGCCACCTCCGGGTTCATGTTCCCCAATTGTTGCCAAGCATGCCTTGCACAACGTAACCATTGCTCTCCATCACTCACACATAGCAGCCCTCTACCCTGTTATTATAACTAGCAATCAAACTACACCCCCAAACTGGTTCCAGATACGTTCCCACTCTTTAGGTGTTCTGCATAGTAATTGCAGATCCTAAAATGCATCTAATTTTTGTTTAACTTTCTTGTGAAGATCTAATTTGTATGGTATTGCTATCACTTACACAATTACAAGGTATGGGACAAGATTAGTGGCACGCAGCTCTTTCTCGGCTTTTCTGATGTGTTAACTTAAGTATTGATGTGTGTCACAATGTGCATTCGGGTGAACTTCAACTAAAATAATAATAAATAGACATTCATATAAACTTTTAGGATTACCATTTTTTATTATATTTCAAATCTTTTGACCTATAAGTAATCAGACATACCATTAAATTAGCATTTCTCAATATTTTAATGGACATGCCTGTGAATCTGGCTTCCAGACAGTGACCCTTGAAAATTCAGTAGACAGGGTTCAAGTCTTCAAGATGGCAAGACCTCTTAAAACATGACGCTTGGCACCTAGACAACATCTTCAAGATGAAATGATGATAATGATAATGATAATAATAATGATGACGATGATTGACCGACTGGTAGAGGAAGCAATGGCAATGTTGAGGACACTAACTCAAACTAATCAGTAAACAATTCTTCTTTTGCGAGCACAATCATTGAGGAGCTTAATAGCATCACACTAAATAAACAATCCTGGATGTGAAAATTGATCATTCCACCTTGTCAGGCTACTATGCCAGCTGCATGAGATCACTTCCTTTCGTGCCTATTCACCATTTTCCCATTTATTCCAGCAATTTACATGCATAAACAATAAACTGCAAAACCACCTTTTTCTGATGTGTAACCTTCTGCATACAGTTTCTGCTCATTGATTTCATTTTTGCTATTTTGATAAAGTTTTTGTGAGTGTGTTTTTGGAGCTTCGATTGATAATTTTTACTGGTTTCAGGAAACAACTAGATGATGCAGAGGTCCTAGGGTTAGGACTTGCGTGAAGTGCCGAAGCACAATAGACGCCGAAGCGCGTGTCCGCATAGACGATAAACGAGTACGCACCTTAATGGGAAAACCCAAAATCTATTAATCAACTCTAAAAATAATGTTGTACAATGCCATATAAATAGTAAAAGAAGACTTAAGCCCTTAAAAACCTAATTAAACTAGGAAACTA
>BMK_Unigene_086165
CCGGAACATCGCTGCTTCGCATAAGCTGCATAACCATAACCATAACCCCCTAGAAAGCTCGAAGTGAAGGGATAGGTCCCAAAACTCCAATGTCATCATCACTCCATCATCACCACCATCTATTCTCCCTCAATCGATGCGTCTTGGACCGTCGTCAATCACAACCTCCCACTTCCAAATTGGTCCTCCCTTCCTCCAAATCCAACACTAGGATCTCATGTTCTCATCACACCCACACTCAGGTCCAGTGCCTTCTTCTTCATCTGCTGCAGCACCAGCACCTGTGCGTGCTTGCCCTGACACCTGCGTGTGCCTGCTTTGTGTGTGTGTGATGTCTTAGTCTGTTTTTGTCTCTCCAGGTCGGGAAGAGGCCTTACACGAGCGTCATGATAGTTCCCACGGGCGTCGGAGCATCCATTGGAGGATTCGCGGGAGACGCTCTTCCTGTAGCTCGCACCCTCGCTTCTGTTGTTGATTGCCTCATCTCTCATCCCAACGTATTGAATGCTGCAATGCTTTATTGGCCAATGCCAAATGTGCTATACGTGGAAGGTTATGCGCTCGACCGCTTCGCAGAGGGCTCTTGGGCACTCTCCCCTGTTCATCAAAATAAGGTAGGTTTGGTTCTTGATGCTGGAATTGAGGAAGAGCTTCGGGTTCGCCATTTACAAACTGCTGATGCCACAAGGGCTTCCCTTGGTTTGCCTGTTGTGGAATATATTGTCACAGACGCTCCGTTGGAGGTTGAGATGTGGGTTGATCCAAAATCTGGGCAGTCAACAGGGCGGATTAGGCACCCTGATTCATTATTAAGGGCAGTGCACACTCTAGTTGACCGCTCACAAGTTGATGCCATTGCAGTTGTGGGCCGTTTTCCAGATGATGGAGATGATACAGATGATTATCGACTTGGGAAGGGGATAGATTTGTTAGCAGGACTGGAGGCAATTATAAGCCATATGGTAGTGAAGGAGTTCCAAATTCCTTGTGCTCATGCTCCTGCGTTATTACCTCTTCCATTGAGCTCATCACTATGTCCTAGATCTGCTGCTGAGGAGGTGATTAGATTTCTTATTTCAAGACATCAACAAAAGTTCAAGAGGTCATTTACATTTTTTTCTAACTAAGCATCTATGCGCGACACCATTGGGGAAATTGAGTGTGAAGCTGCATTCAGCAGTCTACAATATCTTTTTCATGTGGATGAGTGGCCAAATGATAGGGTACACATTTTTACCATGTGTGCTTGCCGGTCTAAGTCGTGCACCCCAGTACACAGTGAGGGGGTCTGGATCCTCAGATCATGGTTGCATATTGGCAAGCGATGTTGACAGCGTAATTCTACCCAATGATGCTTGTGGAGGGGAGGGTTCTCTTGCTTTTGCAAGAAGCTCAAGGAAAAAGCCTTTGATAATTGCTGTGGAAGAAAATGAAACGGTACTTAATGATACACCTGACAAGCTTGGAATGGAAGCGGTATGTATCGATCATCTTCCTTTTTCTTCAAGTTACAAGCTAATAAGGCATCATTTTATGCAGCCTTTCTTTTATGGGTCTCATTGGTCCAAGTCCAAACATAGACGGGAGATTCACCAAACCATCTTTTAAATTGGGTGTCTGTACTCTGCAGTCCTCCAGTGCTATCCTGTTCCAATTTTCATGCCATGATTGAATGGAGAGGATCTTCCAATCAGAGGATGATTTTGAGCATTCTCCATTCGTGATGGATCTAGATGAATGGTCTCAATCACTGAACACTGCATTCACTCGTTCACATCCCATTTATGCATCGTGACCCTTCTCACTTGCAGGTTAAGGTATTGAATTATTGGGAAGCTGTAGGCGTCATTGCTGCTCACAAGGCAGGGATTGACCCAAAATCCCTTAGACGAAATGGAATTGGTAATATTGAATGCTCATCCAGCATTCTGCCTTCTAATGGTTTTGTAGATTCGCATCTTCATCCTTCTCTTGGCCCGGCCCATTTTATGAGCTGAAGAATCTACTAAAATTTTCTTACGGGTGAATTTGAGATGTCAGTCAATGTTCAGTCTGTAATAATCAGATCAAACAGAAATTACGGGATTCTGATGTATCCATTCAGTACAAAGTGGAATTCATGGTTCAATGACTCAAGCAGTTGTTAAGGTTGATTCAGTATGGTATAAGGAATACCCCATAAATCTTGCATACTAAAAGGTCCCTTCAACTAAGATCCAACAACATCGTTCATAAGGAGATGGCGGGAGATTTGATGGCTAGGATAATCTGGTCTTGAAGATTTTGAGGACATCTCCTATCAATGTTGTGGCCATCAGATGGATCAACCATATTTGTCACCAACCGGTGGGCCTGACTCACAAAGGCTTGGGTTAGTCTCCTTCAATCTGCTCTGACATTCACATCAGAACCCAGGAACATTTAAATAACAGTTATGTAAACCGACTTGAATTTTTTAAACAATGCTATATTTTGATGTAACCTTTACTATTATCATCACTGAATCATTTTTA
>BMK_Unigene_086166
GGCGTATTATTCTTAGCAACTTTAACTGCTGGTTTGGATACAATTACAAAAGATGTTGAATCATGAGCGTCCAATCCAATGAAAATGAAAACCTCATCAAAATACAACTGTTTAGGGATGGTTCGACGTTGTAAATTGTGACTTTGGATATTAACCTTCTACTTCTTTTACCACCAGTTCTAGATACCAATGACTGCTTTCTATTTCTAAAATTAATAAAATAAGTTCTAAAGCACATTAGGAGTAATCACAGGAAATGTGAGTTTAATTAGGTAGGATCAGTTACATCCTCTTCCAGCCTTAACACATGGGAAAAATCATCATAACATACATAAGTAATGTAGACAAATGGTTGCCGCAATTCTGATCATATAAATTAGATATATGGCTGCAGTTTCTGACTAAAAAATTGTATATTAACAATTGAGGTAAAATTTTGCCTATTTGTGCAGTGCATATGCAAATATTGGTGTAGGTAGGTCCAACATCTTTACCAGGTAAGATGGAAGGATATTTTGTAGTATAGAAGAGAGAGCCACCTGATACTCTTCACATTTATTCAGAAGTCATTGAACAGCATAAAGGCATCATCAAGCTTTAGAAGTGATGATTCCAAGATCAACATGACTCGGCGCAAGCGGTTGTATCTTTTTTTAAGGGCTTCAGTCATTAGTTCGGGTTGAATTTGTCTAAGCTCCTGCTCTTGTTCACGCTCATAATCCATTCGTTGGCTCACATTCAAAGCAGCATGGTACATAGTATCCACGACATGTTCCCAAAGAGAATCTTTCTTCACTTTCCACAAAAAAATTGTTGCTTGTTTAGGCAGTGTTGAAGACATTCTCTCCATATCCAAGAAACCATCCTTCCATAGCCGGAAAAGAAGTTCCGATGCTTCCTTCTTATCTACGAGTGTGGTATCTGAAATCTGATTTGTCTCAAGCAGGCGACTATCCTTGGCCAGTAACCTGAATATCCTATAGGCCTCTCGCCCATATCGGTTTAAAACAACTGCTTCCACCTCCTCATTTTGAGCATTTGCAATGATGTTCTTTAAACCAATACTATATAGCCCTTCTGTCCCTGCTAGGGATGGGACACAACCCAGTTGATTGAGAGCAGCTCTAACATGTTCCAATGTCATTTCAAGACCTTCTGGTCTCCCCCTCACTTCCTGTAAAATGGTATCCATCGACAATGGAACTGACGTCTCTTCTTTAACCTTCTCCTCAGAGCTTCTGGTTGCTTCTAGAATAGCTTCCAAAACAGTACCAGTTTTGACATCCAATTTCGACCTCACATTGGCAACACAAGCCTTATGCCTTAGACAATGGACAAATTCCTCAAAATTAGCACGCCAAAGAACTTCTCTCTCACAAATCGCAGCCATAGTTTCATTGTCCATCTCTAGAGCTTCGTATTTCCGCTTTTCACCAGTTGTGGCACTGTAACATCGCTGGTTATTTTTTACATCAATGTCACCCCCAATATCTACAATAACTGAAAACCTTTCTGAATGTGAAGGAGCAGCAGCTATGATAGCACGTTTTTCTATAGTCAGTAACTCTCCAGCAAACTTAGCACCACGTCTCTTATTCGAAGCACTCTCTGGAACTGGTTCAAGGACGGGCTGTGCAGTTGGACAGCGTTCCACAAAACGTGCATGGACAAGTCTAACAAAGTTTGCTCGATGAGCATCCTGGGATTCAGAATTGCCCTCATTTTTCTGCGATACTGCCCGGGCTATTACACTTTCCAAAGTAAGCCTCCCATGCTGAAGTAAACCCTTAAGCAGCTCTTCACACTGACCATCAAGTTGCTCCGCTGCGATTTGCAAAAACTTGGAGAATCGCGAGCGATGAAGGATGTTATCAAAGATGGCAATATACTGAACAAAGTTCCTCGGTAGGTCACTGGTTTCTTCGGCCTCTAAAATGAATGCTTGGACGCAATTGTGCTGGATCAGGACGAGGAGGCATTTCTTCAACTGGTCTCGAGGGAGTTGGGTGCGTTGCGCTAGGGCTTGCAGCGTTAGAGGCCCCTTCTGAAGCAGGCATTTGCAGACTTTCTGTGGGTATGAGAGAGAAGATGGGGGCGGAGGGATTAGAGAAGTAGAGAAGAGATAGAAAGAAAGAAGAAGGAGAGGAGGTGTTTGTTGAAATGCCACATACAGAAACGAGATCGCCGAAGTGGGATTTGATGATGTGAACTGCGTATTCGAGGCCGTGTTGTGTGAGCATGCTTCTTCTGATTGCAGAGAGAGATTGAATTGGTGTTGGTGCGTGTGTGTTTCTTCTGATGATGAGGATGAATGAGAAATAGAGATTAGAGAGAGAGGGGTTTGGTTTTCAAGTAAGACGTAGGTTTTTTTGGTTGAATTCGCGGTTTTCGGAGGGAAATTTTGGTGTCTTCTGAAAGAGAGGATAAGCGTGTAGGGTTTTTTTATTGATTTCGC
>BMK_Unigene_086167
TTACATCTGGTAAATGCAGGTACCTGAAGCAAGCTCACTGACAATCTTCCAGTGGACATGACATGTCTAATGAATGCACCCACCCAACTCAACACCCAAAACTTGTTGTTTGACCATTGACCGGGCATGCAGCCTGTACCAGCGGTTTTCAGCGCTATGGGCTTCTCCTGCACCGGTCACTGTCAGGCACACCCGACCTAGACCTGGGCCTGACCCGACCTGGAACATTGTCTTCTCTTTTTGTTCCTGGAGCTGGAACAGATCAAGGATCGACCGGGTTCCTCAGTCTTCTTCCTCTTTCCTTGACGACGTAGGACCGGCAATGGCAGTCGACGTGTCCGACCCTACTCCGATCCTTACAGCCAAATCCGACGTTGAACTCCGGCAAAGAGGGAAGTCTGGAGCCCTCTGCTTCTTACCTGGTCCGGAACCAGATCTTCCTCTTCCGGAAGACAGACTGCAGTAAAGCAGTCCGGCTGCATCTATTCTCCGGTCTTCAAGTTCGGTCAGCAGCAACATGCAACGATCAGCAGCCCGATTTCTGTGGCCCACCAGAGATCGAAGAA
>BMK_Unigene_086168
GCCGGTTTCGCTTTCTTCGCCGGCAAGCATTGGACTTTTTAGGAATTGGTATATGAAGAAGTCGTCGCACCAACACGAAAGTTTCTTCAGCGGAATTGGGAATTGAGATTTGAGATTGAGGAGTACAACATCGGAACCATCTTTCTCTCTCGCTTTCTATTAGAAGAAGATGCAAAGGTATTTCTGTTGTTATCTTGATGATGCTCTTAAGCTGAAGAGGATAAGAGGCCCAAAGCAGAGGGACCAGAGAAGAGAAAGATTTTATATAGAAAACGGAGCTCGACTGTTAAAGGAGTTGATCTCTTCTTGTGATGGGAAAGAAAATCCAATCTGGATGTTCTCGGAGGAAGAACTTGAAAAAGCAACAAACAACTATGATGATGCGCATATCTTGGTCAAGGGAGGCATGTACACTGCTTACAAAGGAACCCATGAAGGCCGTCCAATTGTTGTTAGGAGGTTGAATTATGTAGATGGTGACCTCATTAACAATGCTTTCAATGAAATCGTTATGCTTTCTCAAATCAACCATAAGAATGTGGTGAAGCTATTGGGCTGCTGCATTGAAACACCTGATCCTAGGCCCGTCTACGAATTCATTTCCAATGGAAACCTGAATCAGCATCTCCCTTCTGGCCATCTTTCATGGGAATCCCGTTTAAGGATAGCCACTGAAGTCGCATGTGCAGTTAACTACCTTCACTCAAGAACTTCAAAGCTCATCATTCATAGAGACATACGATCCCTGAATATCTTGTTGGATGAGCACTACACTGCCAAACTGACGAACTTTGGAAATTCGGTAACAGTTTTGAGCGAAACAAACTCTGGACTGGATACTATGGGGACCAACGAGCAGATGGACGCCTTATATCTCTCCAGATATGATGTTCGTGGTTTTGGGAGGGTACTAGTTCAACTTTTAACTGGAAATGTGCCTCGATCGATATTGAATGGGGACAATGTTGGTGTGCCAAGTTGGGTGGAGCATTATATTCCATGCATCCAAGAGAACGGCCTTTTGGGGGCACTGGAGTCTGCCACATTAGAAGAGGGAAAACAAGATGAAATTTATCAGTGGATGGCATGCGCTGAGCTTGCTGAGAGATGCATTCAATGCATTGAATATAATGAAGGGCCAACGATGAAAGAAGTGGTGATAGAGCTTACACGGATAAGAGCACTGAAGCAATGTATGCAACTTGAGACACCATGAGGTGCACCTGCTTTTGCACAATCTTTGCATATGGATGAAGGATTGTAAACCCCTGGTTGTTTATTGTTCTATACGACTCAAAATGATGATTTTGATGGGCCCCAACATGACCAGCCGATGCCCCCTAAATACTAAATGAGTGATGAGGCTGTATTAACTAATCCCTTTGATTGGCACACAAATCCAACAATGCCAGTTTACTGGGCAGACACCCAACCCTGTGTTGGATGCTTTGATCTTCCAAGCTGGGTTATTTTTGGGGCATGATCTATCTGCTGAGGATCGCAACAAATAATTTGGGGCAGGCATGAAATACTTTGGAGTTTGCCCGTGAAAGTGGTTTTCCTTGAAATGATTATGTTTCTTGAAGTTGTGTTTAATCGTTGAAAATTTAAATGTCAAATTCCAAAAAAGAATTCTATAAAAGGAAATGTGTTAAGGTTCATATCCAAGTTGTCA
>BMK_Unigene_086169
TTGCGCCGCCCAGGCCAGGGTCCTTTGATCGTTTTCTCTTCTTTTTCAGGCTTTCGGACGGCACCCAGTCATCACCATCAACGGATAAGTCCTCTAAGGCACCTCCTTATTGTGGGTCATTATTTTCTGCACCTACAGCAAGTAAATCAAGTTGTACCAATTTGCACCCAGGCCCCAAAGCTTGCAAATTAAGTGGCCCTTCATAATGGGTCTCAGCAGACTTAGACGCAACCCGCTTTGCCTTTTGTTGTGGGCTTGTTTTATTATTTTTCCAATTTTGATGTGTTCATTTAGTTTTTTTTTGGTGATGGGGTTTAATAAATTTGTGGTTTATTTTTTTTAATTTTTTTTAGTATTGAATCCTAATAAGTTTGTTTCTTTCTTTTAAGTTGCTTATACAATGGGATGTTTTATAATTTTTTGCTTTTATTTTATATTTCTAGATTTTTAAATGGGTATTTTATACTTTATTATGGGTTTGTTTAATTATTATTATTTTTAGTTTCGTTGGGTCTGTTTAAGTCTTTTGGTGAAGGTTTTTCATGGGTTTCTATTTTTTTAATTCACTTTTTGTACTTTAATTATTGGTTGTTCGGTAGTGGGTGTTTTTCACTATTAGATTGTCTTTATATATTTTTATTACTTTACAGTGGATTCTTTTAGTTTGTGGCATTGGGTTTTCTTAGATTGTGAGTTTTTTTTTTTTTTTTTTTCACGTTTTTGTTTCAATTTTTGGGTAGTAGGTGTTGATTTTTTTCCTTTTAAATGACTTTTTATCATGAGGTTTTCTGTGAATTGTCATTTTTATGTTGTATTTTATTTTATTGCTTATCATTATGAGTTAATTATTTATTTTACTTCCATTGGGTTCTTTTAGTTTTTTTTGCGAAATCTTTTTATTGATTTTTCTTATTTCTTTTGTAGCTTCAGATTTCCATTTTTGAATATTAGATTATTATAATTTGGTTTGTTTCTTCTAAATTTTTCTTATCATTGTATTGTCTATTGTTCTTTATTTATATATATATATATTTATATCCTCCTTAATAAAATTTATTTCATTTTTTCTTGTATTTCTTTTATTATTATTTCTCACTTGTGATGGGCTTTTAGGTTTTTTGTATGATGGTTTTTTCATGAATTTGTAGGTTCTTTTTGTCTTTGCCCTTTTATGCTCCATTTTTTAGTTATTCTTCTCATAGGTATTGATTCTTTTAAACTTCTTATGTGATTGAATCGATTATAGATTTTCATTTTTATGTTTTATTTCTATATGTCTTTTCAAATTTTATTCGATTTTATTAATAGTTTATATTATTTATTTATTGTGATTTTATTTTTTAGTTTTCTTGGTCAATAGTCTTCAATTTTCATGGGGTTGTATTTTTTTTTACTGTATTTGGTATTAGGTATTGAATTCTTATACACTTCTTTTTTTTTCCCCCTATCTCTCATACTATATAGCCTTATGCATTTAATTTTAAAGAAATTGATCATAAAGATTTTTGTTTTTTATAAATTTAAATACTATGCACGGGCATGTTTTTTTAGTAGAGTATGAACAAAAAAACTAGTATAATAATCTTGTGCTAATTAATCACTCGCATGTTCACATATGATATTTGTAGAAATAAATATAAAACTATAAAAAAGACTATGCTAAATTTTAAAAAAAATTACTTAAAATAAAGTCCCATGGCTCTATATAGGGAGAACTCAAACCAAGATGTACATATTGGCATGTGAGTAGAATTGGACCTAGGATTTAGACTCAAACCAAGATATACATGTTGGCATCTGATTCGACCCAAAAATCGCGTGGATTTTGTGTCGATGTGCCATATCGTGATTGGTCATGTGGGATAGATGACCTGGTTCTGCCTGCACAAATTAGGGAGAGGGTCCAATTGAAGTAGAAAAAGAAAGTCGATCATATTGTAATAGTGTTATGAGAAATAATTATATAAATACAAAGTAGAGAAAAAACTATCATGTAAGAGAGAGGGTAGAGAAATCTGACCTTCGTTTGAGAGATTACGCAGAGCAAAGTTGAAAGAACAGAGCGACTTTGATTCTGAAATAGATTTCGGTAAGAAGTAAGCTGGAGTGAGCTTCGAAAAGAAGAAGATGCCTTATAAATCGACAATGACCATGAGATGGAAGCAACTTAGAAATTCCGTGGAAAATCTCTTTCTTTCAAAAGATGCTGTGCAATGGGCTGGAACTGGAAGGAAGAAGGAAGCAACGGAGCAATTGCTTGGAAATATAATGGCTTGATTTGACTGACATGCGAAAGGAGAGCGGTGATGAATGATGCTGCAAAGGA
>BMK_Unigene_086170
GGAGCATCTCCCATTAAAAAATAAGTAAATACAAAAAGGTGTAAAATACTTGTAATCTATTTTGCAGATTTTCCCAACTCCCAATTTTATTTCTATATATGGTCATGATTTCCAAAAGGACCCAATCATATTCCCATCAAATATTTTCTGTTTCCAATGAAAGGCGGCCATTTGAACAGTGATGATTTGGATCATCTCAACCTTCCAATACACTATAACCGTGGATCGCATGCCATGTGTACAATGCCTGACCGACCACAGTTTTACACTGGAAAACTAAAACCAGTGTTCCTTTTCTGATGCATGCAGAGTGACGAGGACGGTTATAGACCTTACTACTTTAGCCCCTTCCTCCTTTCCCAAAAGCAACTAAACATGACAATCTGCAAACAATTTCCCAAATGAGTGAAGAGTTCATGGCGTGTTTCCCATGGACAGTTTCTTCTGGAAAAACCAACCACCAAAACATATCTCTGCCTTTCTATCCCCATCCCCACCAACCCATCTGAATATACCTTCTCATTTGCTTTGTAGTTGTTGCCCACAAGCAATCTCCAACTTCATTTCATGCTTTCGCTGTTTTATTCTCCTAGTTTTGTTCATGTACTTGATTTGATTCCTCCATTTTCCCCTTTAAATACTAGCTTACCTTCAATCCTTGAACTCACATATCCAGATCAGTTTTCCTTTCTTCACTTTGTTCTTGATTACAAGCAATGGGAAAGTCTTTCCTTCTAGCCCTCTCACTTGGTTTACTTTTCGCAACTGCCAATAGCATAGACTTCCAAGAGAAAGATCTTTCTTCGGAAGAGAGCCTCTGGGACTTGTACGAGCGATGGCGAAGCCATCATACTGTGTCCCGGGACCTCGATGAGAAGCACAGGCGATTCAATGTGTTTAAGGAGAATGTGAAGTTCATCAACGAGTTTAATAAGAAGGATGCTCCATACAAGTTGAAGTTGAACAAATTTGGAGACATGACCAAACATGAGTTCAGGAGCACTTACGCAGGATCAAGAGTTGAACATCACAGGATGCGCAGAGGAACTCCTCGTGGTAGTGGGAGTTTCATGTACGAGAAGGTGACCGACCTCCCCTCTTCTATTGATTGGAGAAAGAAAGGTGCAGTTGCTGAGGTCAAGAACCAAGGTCGATGCGGAAGCTGTTGGGCATTTTCAACTGTTGTGGCTGTTGAGGGTATAAATCAAATCAGAACACAGGAGCTTGTCTCATTATCTGAGCAGGAGCTAGTTGATTGTGATATCACTGACAATCACGGGTGTAATGGGGGTCTTATGGATTATGCATTCGAGTTCATCAAGAGGAATGGAGGGATAACAACAGAGAAGAACTATCCTTACGCAGGTGAACAAGGGTCATGCAGCTCATCTAAGGAGAATTCTCGAGTGGTGACGATCGATGGACACGAGGATGTTCCTAAAGATGATGAGGATGCACTGATGAAAGCTGTGGCAAATCAACCTGTATCAGTGGCCATAGAAGCTAGTGGAAGGGTATTTCAGTTCTATTCTGAGGGTGTCTTCACCGGAGAATGCGGAACAGATTTAGATCACGGAGTGGCGGCCGTGGGCTATGGAACCACTGTGGATGGGACCAAATACTGGATAGTGAAGAACTCCTGGGGAGTTGAATGGGGTGAGAAAGGCTACATAAGGATGGAGAGAGGCATCTCAGCCAAGGAGGGACTGTGTGGAATCGCCATGGAGGCCTCATATCCCATCAAATCATCTCCAAACCCTTTGAGCCAATCCAAACATGCCAAGTGTGCCCCCTGTATGAAGCATCACCACTTTGGCATCCCTCCCGGCTTTGGCTTCTCGTTGGCAAAGGAATGTGGCATGCTCCCAAGCAGCCAAAGTGTAGACAGGATCTACAAGTATACCAGTTTGCCGTGCTATTTGTTGGCACACCTCGACCTCCCCTTTTAACACATTGCCAAATTTTCTTGGATGGAGACGCTCTACCCAGTCCACAAGATCACCCCCTGCTCCATTTAATGCTTTGTCAAAATGTTCCAACCCAAAAAGCTTCTTGAAATCAAATATCAAGCGTTCCTCTTGTTTCTTGTACCCTTCAATATTATCAGCCAGCATCACCGCAGTTATTTCCCATGGCAACCCCAGAAGTAAAGCTCCAATGCCTAAACCAACAGCCGTTGTTCCAGTACCAGCATCTACCACAACGTTTATTGGTCGCTCCTGCCCAAATAAATGATTTTGTGACAGGTACTTCACAAGTCGAATGACACCTAATAGTCCTTTGGCATTACCAGCACCTTCATTGATAATAACAACTTTCCTCAGATCTTTTTCAGCTGTGGCCTGTGAGGAAGGACTTCTACGACTATCCCAGAGAATATCCTCAGATTTGCAAGCAGGAGAAGTGTCAAGAATATCACTTAACTGCAGTACAGAACCAGAACTTCCTGCCACTAAAGCAGCATGGGTAGTCAGCATTTCTTCCCGTTTTGAATAGAGCGATCTAGCAATGTATGTGACATTGCCATACATTTCGGAAATCAGATTATAGCCAGTTGGGATTTCAGGTCTTTCTCCCCGGAGAAGTATATGTGAACTTAAACCTCTTTCTGCACAAGAAACAGCTGTGCAATACGCAAGTCAAATTCCAATAGTAGGTTCTGGATCTTTACCTAACGAGAGAGGATTGCTGAAATTAAACCACTGATTTACGTTTGAAAGTAAATTTCCAAGGTAAAAGCAACACAAAAATGCCTACCAACAGCTGCTGCATGTGCACTTTGACATCCTCCACATGTAACCTATGAATTATTCCCTACAATCCGTTACTCAGATGCTCCTAATGATTAAAGATAACTCCTGAGACTGATTCAGTTTAGAAAGGGGGAAAGAAAAATAATCTACAACCTATCAAAACCCAAGAGTAATAGAACGAGAGACAAACAGAATGCTCATTAGCGATAAAAATGCAAATGATTTTGAAAGAGAAGGAACATGTATTTCTTAAATTAGACAGCCAATTTGGATTCAAAGTGGAACTTTTAAAAATATGAAATATATTCAAGTGAAGTCAGACCTTAAAGGATTTTCTCGTGTGGAACAATGCTAACATTTCTCTCGCTTAAATATCAGAATAGTCTACTCATCAAATGGGCCATGTGTATGTGAGAAAGGCAGTGGAAAAGAAATTTGACAAATGATCTATACTCAATATTCAATGTACATGACTGGCCCACTTCAAGAATGGACTAGCCAAAATTTTTAGCCAGGCATTTCCATGGTGAACACAACTGATGTATCTTTCAGATGGTGCACATGAACCATAGTGGTGTTCTGCTGCGAAAAAAAAAAAAACTCTTTAATCTGTCTCCGCAAAAACATCGCTCTCGCAGTTCTTTAATTTCAAGGGTAAAGTTTTACCACATCAGTCACTGAATGATCTTCCACAAGAGGAAGTAAGGCATCTAATTTCCTTGCTTTGTTTCCATTTACTAGTGGGTGCAACAAGTCATCCCTCGCTACATAAAAGGAGAGTTCTTGTTTGCTCTTCTCCATCATATCATCAACCAAGGATGGCCACATGTTGTTTGAAAAGGAGAACGCGATAGGTTCAACACATTTGTGCTGCTCCTTCATCTTCGAAACCACTATTTTGTTGATCTTACTCTCTGGAGTGAGCAGTGCCCATCTTCTATCAAGCAAATCTGACAGCAAATTCCTGTAGCACTGCCTTGATGTTGAAGTGCACTTCTGTATGTTGCTGGAAAGTACCCTCGAAGGGAATTTGCATTTCATGGCTGCCATTGTTGGATTTCTGTATAGTTGTTGGATTCTCATGCCTCGGTTTGGATGTGAGGATTCCCCACTTGCCTCGAGCAGGAGAAGAAAGAAAAACTGAGATTTTGGTTTTTCTGTTCTCCTCTTCTTCCAGAGACTGTAAAAGGGTGGAGACTGTACTTTGAAGCACACGTGCGACTTGGAGAACCTTCG
>BMK_Unigene_086171
AGATGCATTAGAATTTCTATATGAATGGCTGGAAAGGTATCCCCAGTACAAAGGAAGGGATTTCTACATCACAGGAGAAAGCTATGCAGGACACTACATCCCTCAACTAGCCCAAGCCATTGTGAGATCCCAGATGTGGATGAAGGAAAAACCCATCAATCTGAAGGGATTTTTGCTTGGAAATCCTCTGACTGACGATTTTTATGATTACCTGGGGGCATTCCAATACATGTGGACACTTGGTTTGTTATCTGATGAGAGCTATAAACTTCTGAATCTTTTCTGTGATTGGACATCATTCCTGCAACCCTCACCTGAGTGTAAAACAGTCCACGACCTTGCAAACAAAGAGCTTGGAAACATTGATATATACAGCATATTCACTCCATCCTGCACTGAAAATGCAACATCCAATCAGGATCTGAAAAGATCACATTCTTTTGGACACATTGGAGAAGAGTATGATCCTTGTACCTTGAATCATTCCACTATTTATTTCAACTTACCAGAGGTTCAGGAAGCCCTTCACATTATACAAGAAAAGGCACCAACTAAATGGCTACCATGCAGCCATGAAGTTAATATAAATTGGAAGGACACTGCTAGGTCAGTTTTACCCATCTACAAAGAGCTTATTTATTCAGGGCTTCGAATTTGGGTCTTCAGTGGAAATGCAGATACTGTAATTCCAGTTACATCTACCCGGTACAGTATAGGTGCTCTCAATCTTCCTACTTTGACTCCATGGCATGCTTGGTATGATGATGGTCAGGTGGGAGGATGGATTCAAGAGTACAAGGGCCTGACCTTCGTAACAGTGAGAGGAGCTGGTCATGAGGTCCCTAAATTTAGACCAAAATTGGCTCTTGTGCTCCTCAAGGCCTTCCTTTCTGGAAACTCACTGCCAACATTATCAGAGCACTTTGATTCCTGATCAAGTAATGCTTGTTTGAATAAGATAGTTAGATGGCACTTCTCTCCTTTGACAAGACTGTATGTGATTTGTACACGTAAGGAAAATCTAGACCATCCCATCAAACACTTCTATCTAATTGCAGGTTTGCAGTACATAAGTTTGCTGTTAGCCTCATAATCAGTGCCGACCCAGGCTTTTTGTTTGAGGGGTGCGGATCCTAAATAGGTAGTTTGGTTTTGGGGGCAAACCGAGGATTTTCATGTGGATTTTGCTGGTGGACCTACAATTTTTATTGGATTTTTTGAAATGCACCGTGGTTTAATGGTGCAACCGCACCTACATGCTTGTGTGGGTCCGCCCCCATTTCTGCCCAACCGTATTTAAAGCCATGTTCTTTGGTACTCGACTATCTAACATGCCTTTTCTCTCTACTTCATTCTAGGTCATTCTTTTTTCTCCCCCTCCCCCAAGTTTCTTGTAATTGTAATACTTCCACATTGATGGCTTTCTTGATCTTCTAAGCATCCAAACCTCTCAAATGGCATTTATTGACTTTCTCTATGTGAACCATCCTTGGTTTCTTCTCATATATGCATTTCTAATTGATTGATCTTATCATTTCTTGTATATCCACACGTCCATCTGAGCATACATATTTCAGCCACTCTATTTCAGATTCTTTTTGTTTCTTCCTTGCCCAATGTTCAGCTATATACAAAGAACCCGTGACACAGTGGAAGGTGCCCACTATTGCAACATTCAGGTTGTGGATTCAGGTTGTTAGTAATAATAAGGGAAAGTTGAGTCTGCTCTTCATTTGGGTGGGGGATCCATAGTCTTGAGAGGGAGGGATCACAAGGTGGAGCCAGAAGTAAGGCCCACAAATTGGCTCTTTCTGTGGTGGTATGGAATACTTCACAAAGCAGATCAGATCAGTGTGTGCATGTGGGCGCGTGCCTGTTTGTGTATTATACTACATAATGTGTCACAGACCTTTATATTGATATAATAGAGACTACAGAAACTATTATAACCGTCAAAGCCATTGTGTAACGGTCACTCTTTTAAGCCATGCTCAGGTACAATCCCAGTATCATGTGGGTCACAAAGAGTACATTGAATGTAGATATGTTTCATGTTCTTTAAACCTTCCATTACTGTAAAGCAATTCCCAATGAATACCTCTGCATTTT
>BMK_Unigene_086172
AATGGCATAGACACCAAAGAGGCCCGTGTCTTTGTAGTCGGTGTTAAAAGCCGTCATGCTCTCTGCTTTTATGCAACATCTTATAAGTACTTTTTTTTAGGGATGCAGGCCAAATGTACCTTGAAGAGAAGGAGATGTTTCTGTTTGGCAAAATTATCATGCTTTGAGATTGGAGATCAGATGTCCTCTTGCATCCAGAATTTTGATAGCATCAATAAAACTCAGCCAACATGTTGTAAAAGCAGAGGATATTGCACATTACCAAGCTCAAAAGTTTAGTGAATATCTCAACTCCTACACAATGGTCTCAAGGTAGACCCTAGCCTGGAACGTGGTTCTTTTGGAAAAAATCCTTTCAAACCTAAAGTTCAGGGGGTGTAATGATGTGGTTTATGTGTCATCAGCTGGGACACTGATTGTATAAGTGCCCAAAGCGAACAAACTTAGTAGAAGGTAAGGTTGATGTGCAAGAAATACTTGATGAATTTGATTGGTTGTGAATTCTTATATTTCTTGTAGATTCGCT
>BMK_Unigene_086173
GAAACTAATTTGATTCAAGGAGGAAAGGTTCTGAGAGATGAACTGTCACAAGCTGCGCTACAAGCACTATCAGAGTCCCATAAAAAACGAATTTGACTCTTTAAACAAAATTTTGGAAAAACCAAACACAGGCAAGTCATATATGAATGACCAACACTGGCCGTATGGTGCAAGAAGATATATTTTTTATCATCTAAGCGTAACATACAACACAAAACTTCTGTTTCCCTTTTTCTTTTGGATGGTACATACGACGTGCAACTAATTTGATGATACTGATGAAAGTTAAGAATTTTCTTTCATTTGTAATAGATTTGAGGATACTTTCAATGGAATGATCTGTAGATTGGATTTGCAGCATTCAGCTTTGAGATTGAATCATCACACCACAGCTTCAATTAAACTGAAAAGCAGCCGATTTTTCAGATATTCTTTACCAAATTGATTCCCTGAGCAAATAAAAAAGAATGACATCTTTTTAACATCCATTGTCAATGATCTTCCTCCTCTGCATCTGTGGTTTCAACATCATTGACAGCAGCACACAATGCTTTCCACACAGGAACCAGCATGCTCACTGGTGGTCGTAGTTCCTTGAAAACTAAAATCAGTTCTGCTTCATCACGTGCAATCAAAGCCAGGCTCCAATAACAAGTGACAGGAGTCACACACTCATTTATCACAGGTTTCAGAATCTTTCCAATGGGGACAAAGAGGCGAATGACCGTCCCGCTGCAATAGTGTGTCTCAAGTTGCACTCCTAATGCTGGCATAATCACAACAGATTCTTTCTTAATGGACTTCCCATGCAAGGACTTGATGATGAACGCAGAAAAAAGAATGCTCCAAAGGAAACTAATTCCAGGTTTCTCCTTAACCAGTAAGAAATAACAGATATTTGCAAAAATGAGAGGGGCGATGAGACACAACAAGACATTCGTTGCATTTCCTTTTCGAACGACAATATGGTGAGAATCAATAGCTTGAGAAGACCCCTTTTTCTCATCATGAATATAGATATATCTTCTATGTGTAAGAGGAACGTTGGACATTGAGATAAAGTATCATAAACAGCAGCGACCAATCAATAACATGTCATCATTCGCCAGGCGAACCTGCATCTACAACCAAGATTAAAATCTTGCAGTCGCCAGAGCTTGTTTTATTTCTGCATTCCTACTGCTTTTTAGGGCTCCCACAAGAATTTCGAGCCGTCCGGACTTCAAAGAGAGAATTCCTGAGTTGGGAAGAGCTG
>BMK_Unigene_086174
ACAGGAGGAATTCAGAAAATCATAGGGAAGTTTTCTTTACTCTCTGAATGGCAAGAGCCAAATGCAGCCAAAGCAATGATGAATACAATGAATTTTTTTTTATTCTCCATTTGGCATTAAGAAATTTTGCAAACATTAAAACATCAAATCATCATTTTTATTTGGAAAGTTTCAAAAGTTGTGTATTAAATTATAGAGTTTGATTTAGTTAAACCAATAGCTTGGTAAAAGCCCAAATTCCACCATCCATCCACAAACATGACCTTAACTTTAAGAAAACCTTTCTCTTGTTAAATCCCAAACCTCATTAACCTAAAGTCTTAACACCGCTACTCTGTCATCTGACTCAAATCCTCTCCCATATCATCCTTACCAGCAGGGGCAGACCTAGGTTTGAGGGACCTGGGGCGGTCGCCCTAGGTCCTTAATTAAATCCAATTAGAGTTTTTTTTTTTTTTTT
>BMK_Unigene_086175
GAATAACCTGTACTCTATCCTTTATATATAGTGGTGGTAAGAAATCAACAAGCCTTCCTTGTACTAATTAAAATCATACAACCATGCACATGCTTACCATAAAGTGCATGCTCTCTAACATAAGTAAACACATCTAACATAAGTAAACACAAATGATCTTTGTATATTTTAATCATCAATGAATTCCTCTCTCATATTCTTTTACATAGAGTATATCAGCTGAACAAAACCATCATTTCTCTGTTGCCATCTTCCTCAAGCAATGTTAGGCTCCCTAAATGAATATAGCCCACAAACATTGTGGAAGTCTAAATAGGATTTTAACTACCATTAAACCAATTTAACCATGTCACATGCGACTGTGTAACAGAATCAGTAAGATTGAATGAATCCTCTATGTCGATGGTGATGATCAGATGGATCTGATGAATTACTTGGAGGAATAATCCAATCGTTGCCATCGATATATGAAATGTCCATGAATGGCGTTGCTTCGGTGTGGCTCAATTGCTTAGCATATGCAGCCCTCGATGTGTAGTTCGCCCCTGGTCCCATGCACTCATATTCTCCGAAGAAGACAGTGGGGTCTTTAGAAGGATCACTCCAATCATTCCATCCATCTGAAGCAATGTTACTAGACATGTATGTTCTAGCAAAGACAACAGAAGCATATGGGCCCCAAGCGCGTCCAAGCCACACCCGACCAGATCCATCAATGCTGCAATTTACGAAGGAAAATCCGGTTTTCTCATCCATTGATTGTCTTCCATGAGCAGTGATGGCACCAGTGATCATCTTTACTTCAGGTGGCAATTCCTTTGCTATCAAATTAAGTGTACAATCCTCATACAATGATCTAGCATTGCCGAAGATAAAATCAATGGATCCTTGGATTAAACACTCCTTAAAATAGTGCCTCCCTCGATCATCATGAACTGTATCTTGGGCTCCATAAAACCCACAACCATAAAATGCAGCTTGATCACCGGCGATCCTGAGTGCCACAGCTTGATTCCCGACGGCACCGGGCGAAGCAGGTGGTGCAGTATTCTGAAAACTAATGTTGTAAGCTATGAAATTGTGTGCGAAAATTGAAACAGAAGCACTGTAGATTGTCCCTCCTGTGGAATTTGCAGTGTCGTTCCAAGCTATAGATGAATTGAGATAACCCTGGCCTTGGAAAGCTAAGTTTGTCTTGTTAACACTAACCACCACTTTTTCCCTGTAAACACCGGCGCCGAAAAGGATAAACGTCCGACCAGGACTATTGTCGGGAACCGCATCAACGGCCTTTTGAACGCTGGTGAAATTGCCACACCCCATCAAATCAACTGTCAAGACAAGCGACGGCCTCAAGTAGCTCTGTGCAATCATAAATGTCCATTTGTTGTCATCACAACTTGAGTCATCCTTCTTAGTGTGATGGTGTGGATGTTGATGATGCCTAGTCGCTCTCCGAACAATGCGCTTTAACGAAGAAATCAACTTTTCAATGTAATTCTCTTCTACTACCTCAGTAACAATCTCATTATCAATGCTAAAACTAATGCTACTACTGGCATTGGGAGTAGCAGTTGTATGGATAGCTAGTAGAATGGAGATGAGTGCAATGGCAAGTGCTGAGACCCAAAAGAAGCAGCTTCTGACTCTGCTTATGGGAGTAATGGAGTCCATGTCA
>BMK_Unigene_086176
GATCTGGAACCATAACTACTGACCTGCATAAAAGAGGGGATAAAACCTAAGCAGTATGAGTCCCAGAGAAGAGAACAATACCTAAAAAATGCAAAGATGATGTGTTTTTATACTGTCCAGTAAATTGCTAAAATCAACAGCAATAATGTGCTTTCTATATCCTCTTAAAAGCATGGCATTGTGGTGATTCACAGAAAGAGATCCAACAAGGAGAGCGTAGGGATCTGATATTCTCAAAACACAGGATAACAAAGGATAAATAAAATGCAGGAACTTGTTCCATGTGGACCAATTTGCTTTATTCCTGATGGATTTCTAGGGTTTCTTATGAAGTGGGCTTCAATCAAAAGGACTATAACTATCAGTAAAGTATCATTAGTGAAATTTACAAGCGAACCTCAAAATATCACCCTTTTTATAGGAAATGATTACCCACCCAACCAAACAATCAGTCCCAAACAAGATTACAAATGAGACCATCAGCTTGAAATCTATGTCTGGAAAATTAACACCCAAACATCAATAAAATATAATCATGGATAAGATTATAGCTTATTCAGAACAGAAGTAAAACCACTACAACTTCAAACCTTTGTGCCTAAGTCTCCTAGCAGCAGAAGCAACAACGATGAAAAGAAGCATTAAAGATTAATTTAACCAGTCTTAATGAAGAAGGAGACCCATTACAGCTTTGAACCTTTTGGCCAAACATAAGGATCTCTTTGTGCTTCTAACTCCTCAATCACACCTGGAAAAGCCCCAGCTCTCAGATTAGCATAACTTTCCCTCTTCCACTTGGAACTTGCAAGCTTCTCAGCTTCAGCAATTGCCGCCTCAATAGTCTTAGCAGAGTCATCATAGAAACCATCAACAAACCCATACTCAAAAGCTTCAGAGGCAGTGAATTTCCTTGCTTTCAAGACCACCTCCCTAAGAGAAGCATGCAAAAGCTTGCTCCTAATAACAGACATGAGGCTCCTTGGCATATTCATGCCATGGTCTAATTCACTCATATAAAGAACTGCTCTCCCATTTTTCATGAAACGGTAATCATGGGCTAATGCAAGCATGAATCCCCCGGCGGCAGCATGGCCGCAGACTGCGGCAATTGTGGGTATTCCCAATTTCATCATGAAGCTCAAGAGACCTTCGAACTTATTGCGAAGTACGCCTAAAGATGACAATGAACCACAGTTTTGAACCCATTTGAGGTCAAGGCCATTAGAAAAGTACCTTCCTTCATTGGTGGTGACCAGAGCGCCTGCGTCCGGAGACTGTTCGACGACGGTTAAGGCGGCAAGGATGTCGTCGAGGGAGGAAGGGTTGAAGCGGTGGTCTCCTTCTCCGGTGAGGGTTAGCATGTAGACGGGGCCACAGTGGTCTAGGCAGCAGGAGTTCCATTGGTTGAGATGGATCCTCTTCTGCTGCTCCTCCATTGCTGAATTGGGGTGTTTGCAGAGGTGGGTTTAATCCCAAATTGCCGAACACCAAAGAATGAGGCTTCAAATTTCTTGTCAGATGTGTATGAACAAGGTGTATTTGACTGTGGATTCAAACCCAATAGGCAAAAACTCCAGTTTCAGATCTCTTCTTGGATAAGCATGGGATGGGTATTTTTAGCAGTGAGTTAAAACCCAATAAACAAAACCCAGTCCTTTGTCTGATGATTTGGATGGTGTGGGACTTAACTGAAGAGGGTCACTGAATTGTTGTGCTTCTTTGGTTTGGAGTTGGTTGCAATTCCAGGGTAGACTTTTTACATAATCTTGACATTTGAATTTATTTAAGTATGGAAATGCTGATTTAAATAATCTAGTCCTCACAAGCTGATTTAACCTGCTCCAAGTCATAACCAGTCTGTTGTAATCAGCTTTTAATAGAAATGCCTTGTTATAGCAGTTTTGTGGTTATTCTTTCTGATTTATGCATTTGAAGTATTTATTTTGTTTCGATCTATTAGCTGGTCATTTGAATTATGGTATTA
>BMK_Unigene_086177
GAAAAATGAAACTAATGTTGGGCCAGTTCTGGGTATTAAAGTATGGCCCAAACACACCACATTAGAAAGGCCAAACAAGCCTTGAAACCAGCTCTGGTGCATAAGCAAACAAAGCATAACATAGTTATTAAACTGGTTCAAACTTGCTCGATGTGACTCAGCTCAGTAACTCAAAGGAGTCAGGCGAATCAATGGGGCCAAGAGTGGCCGAGTACTCCCTTAGTAACTCATTTCAGAGACCTTCTGAGTTGGGTTAAATTTGGAGGTTTTTAAGTAATGAAACCATATACCTGTGTATAACATAACAACAATCATCAAAAAACACTAAATGAAATATCTGCTCTAAGGTTTGATCAAAAGCTTCTTTAATGTGACAGTATCTTCTTTGCCAGCACCATTGCCGGTTCTTTGCACCCTCCTCATGGCTTCTGCTTGTGCTCTGGCTTGTGACTATACTCAAAATCGACGTGAACAAAGGCGCGCTCAATTTCTGGCAGGTGTTCAAGCTTCTCCTGAAGAGTCTCACCTATGTTGTGTGCCTGGCTTAATTGCATATCAGCAGGCAACACTATGTCCACCTCTATGAAGTAGTTCGAACCAAAAGTATAAGCTCGAACAGTGTCGATGTGCTTGATTTCTTCGTGATGGTTCCAGATGAGGTATGTCATCTTCGACAAGTAATCAGGGGGTGCTGTTCTTCCAATTAGGGACCAAACATTTTCAAGAACTGTCCGCGCCCATGTGCTCATTGTGTATAAAGCTATCAGTATGGCCCCAGTGGGATCTATCCACCAATAGAATCTGACTGCAAGCACTGCTGTAGCCAAACCAATTGAGTTTGTAATAACATCAAAGAAGTGGTCTTGGGCATAGGCTCTGACTATTTCATTCTTAAACCTTCTACAATATATCATGAGACCAAATTTCACAACTGTAACTGACACCATGATTCCAATCATCCACATCTCCTGTGCAGGATTCATTGAAATTTGGGACTTTGTGACGATTTCGCGACCAGACTCGAGCAATATCTGTAACCCAAGAGTTGCCATTACTGAAGCAAACACAATAATGCCCAATCCAAGAAATGGTCCACTGAAAGCATGGCGAAGAATGACGTCAAATAGCCACCATTGACAGTGTTTGCACCATAGACCAGACACAAGTCAACTTGGCCTAGTCAGCTCGGCCAACACCTTGTTAAGACTCTGGTTTACAACTTACCACTGGCTGCATTCTCTTCTTCCCAATCGGATACCGATACTGATTTGGCTTTCTCATTGCATGTGAAGTAAACCATAAAATGAAACCTGAGAGAAGATCCAAGAGAGAATCCAAAGTAGACGCGATAACTGCCAATGATCTGCTCTCTATGGATGCATAAACTTTTGCCACAAAAAGGACTAAATTAGCACAGTTAGACAATCGAATTGCGAAAGTTTCACTCCATGCAAGATTCTTCATTTCTTCCTCTGTGAGACTTCCTGGCGCACAACCCAACTCAGTTAATGTCTCCATTTCGGTGAATCCTTGTAGAAGTTCCTCCTGCCTCTTGTAGTATTGAGCAATCTTGCCTTGTTTGTAAAGGGGCCTGATGCAGTGGTGAATGAAAGGAGGAGGATCTTTGGGTCGATCAGGGAGTTGGAAATCATTGAAGTTAAGACGCCATGAGGGCTCATCTGGTGTGATTATTGTATCTGCACCTCCTGGACCTGGAGATAGAAGCTCCACCCTGTAATCTGCTGACTCTGTTCTAAGATCAATCTCATTCATCTCTCTCTATCTTTTATCTCTATCTCTATCTCTGTCACTGATATTGTGATCAGTTTGAGTAGGAAGAAACTGCTCTCCCTCTCTCCCTTTTGTAATACTTTTTTTTGGGGTTCGTTTTC
>BMK_Unigene_086178
AGAAGAAGAAGAAGAAGAGGAATCGAAGCAGGGGTTTAGATGATGGGGTTTTGAAATTGAAGTGGGGGAGTTAGGGTTTGAAGTGAGATTGGAAGTGTTGGGAGTGGAACCAAGGAAGGGTAAGGAATGGAGGGAAGCGTAGGTTATTGGTTGGGATGAACGGATGGGATTGATTGTGGGGAATCGATGGAAAGGAGGGAGTAGTCGAAGAAGCATTGGAAAGAGAGAGAGAGAAGGAGGAGGAGAAGAGACTTGTTCTCAGAGGGAAGAATTGTGGAGGGAAAGCTCAAAGCTGTGGGGGGTCACTTGCTAATCCACTCAAAAGCCTCCTTGCGGCTGTAAACAAGCCACAGGGACACATACAA
>BMK_Unigene_086179
CTTGGATTGATTTTCATAATTATAGATACACTAGAAGAAAATTAAAATTGGCATTTATCCATTGAAGTGGATGATCCTGACATCCTCTCACATCCAAGTGTTCCAGCTATAATGGAAATTATCATTTTTCTACAAAGCAATTGAGTCCATCAACTTAAGAAACATCAAATATCCTGAACCAAATTCTCTTTTCAAAAACTGTCCAACATAGTTAAGCTCGTTTCCTTACATATGCACATGGACAAGAGGTATTAAGAAATTGTGCGAATAGAAAGCTAATTACACAAGAAACTCCCTGAGACAATCTAGTGCTTGTCCTTGGTGATATCTTTTTCTGGTACCTTTGATTCCAGTTCCTTGGGTATTACTTTCTCAGTTGCCTTAGAAGCTGAAGCAGATTCCTCCTCCAGCCAGTGTCTTATTTGACGGACATTACGTCTGAAAATAGACGCAGATTGCTTCACATCACTGCGAAGTAGGAGAACAACAGCACTTACACCAGCTACGGTGAGGATGAAATTTGTCAAAGCCATTGCTGTAAGACCTCAATCTCTTCAACGTTTTTCTTGCCAATAACAGAGCTTCGTTGTAGATAGTTTCCAAATTTTCTAGTATTGAAACTGAAGAAATAGAAATGCAGTTGAAAAAGAAGTTTGATAAGTACTACAACTATTTTAGTGTGTGCGCGCGCGTGCAGTGCACACGTGCATGAGGATTGCAGTTGAGAGCAAACTGCAGTAAATGGAGGCATTGTTCAACAGTGCAAAGTTCAGATGTTGTTCCATACAGATATGGCCCAATGGACCTTGATCTTTATCAATAGCGAGCCACATTACTAATAGACTATATTTTATGCTAAATGAATGACCCATTTATTGAGCCACTTAACAGGGAAAAAAAGTTTATGTTAAAATTTGTGAAATTAAACATGGACAGCTGGTATTGGAGTTTTTGAAAGCAGTGGGGAGATTTTGATTGCCTTTTCTCTAAGTCTGATTGGTGGTCCTCAGTCCTCACACATGTAGTGGTTGTCTATTGGAGAAAGAGGGGATGATCCAAGGAAGATGCTAGCTTCTGTTTGTAAAAGTGAACCTTCAAGATTGAATCAGCAAGTACTGAAAGAAAGTCAAGAAGGAACAGAAAATTACAAACCCTCCCTTGCTAAAAGAAGAATGCCAAGCATGTTACACGCCCAAAGGGGGCCCCACAGTCATTGCAAAAGCTGAAATTCAGAAATTAGTAAGTCCTATTCAAGTTCAAGTGGAGCCCAAGAATGGAGAAGAAAAATGAGAAAACGAAAGAAAGTTTAAAGCAAGGATCCAAGCCAAGTTAGAAGTCTAAAAAGGGGTCCCACACTCATTGTGCACGCATCATATGGGCCCACTTTTGTGTTACAAGCTTCAGATTTAATCTCTTTTAATTAATTCTCAGATTTGTGGATCCATGTGAGGAAATATCTAGAAGATACAAGTGGGATCAGATTTAGAAAGTCTTGCTGATCAAGAAAGAATTCTCCTATTTCATTCTAATTAGGAAGCCTAATTGTAAAGCAAGATGGAAACCTAAACATGCAAGGGAACTATTTACTAAGGGGGCTGTTGCAAAAGTATAAAAAGACATAAGGGGGTGGACGACCATCCATCATACCAGCCACCATCATCCCATAAACACAGCAGCCGTACAAGCCATCTTTGGAGTAACTTTATAGAGCTTTTGGAGGAGAAAAAAACCAAGCAACTGCTGGCCGAATTCTTCCTTCTTCTTCATTCTTCAGAGTTCTTCTTATGGCTTTATTTTTTATGTTATTTCTCATTAAAGACATAAGTAGCTAAATTACTTAGGGCTAGGGTGTAGTTGAAAC
>BMK_Unigene_086180
AGATGAAGCTGATGAGAGGAGGAGAGCTAGTGAGCTTGGAAAGACGGCAAAGAAAGCTGTGGAAAATGGTGGGTCATCAGCTTAGACTTCGACCGTTTGATTGATGATGGTAAGATGTACGGCCAGCAAGCCAAGGTTAATGGGTTTTTTGTTTTATTTTCAAATTTACCTTAACCCTAAGGTTAACTTTGGTAACCGGCAATAGAGAAAGAAGTTGTTTTTATGATGTTTTTTTTTTATGATGTGGTGTGTGTGGATTGGTATGGAGGAAAAGGGTGGTTTTACACGGCTGGGGTAAGGAATTTATTCTCTATT
>BMK_Unigene_086181
CCCTTTTCCCGTCTCTCCGGCTCTCCCCCACATTTTACACCCTTCCCAAACATAGCGTTAAGTTGTGGATTTCATTTGGGATCTGTTTTGGTTAATCCCCTTTTTTTAATAGTTGTTTTGAATTCGTTTCCTCTTTTCTTCTTCCGCCAGCGAATGCAGGGTTTCCCTTCTTCTCCTCCTCTCAATTGCTCTCACCTCCAGCTCTGTCCGTCCCTCCACTGCTCCGGCCCACTCGACTGAGGTCTCCAACTCAGATGCAAGCAGAATGAAAAGAGTAAGGTTTGCAGACCATGACACTGTTCACGAAGTACGATGCAAACAAGATGCTTCTTCAAGTCCTGGTGAAAGAAACCTTTGTCCAAGTGCTGACAGCCCAAAAACTTCTGAGTACAAATATTATAAAAAGTTACTCAGAGATTCTGGCTCCAGTTTTTGTTATCCATCTGATAAACCAGACAAACACTTGAAGAAATTTGAAGCAAGTATCTGTAAAGCAAAGATGAATAACATGGTCAGAGACAAGTTTCAGGTTAGCAGGTCACCGTCACCCATTGGAAAGGTTGTTACTCCTATTCAACTGAATACCCTTTTACCAGCGAAAGCCTCAAGGAACTCTGAAAGTCGCGAGCTCCAATACAAGTATGGAGAAACCTTTCCAACAAAGAGACAAAAACTGCTTCAGTCAGCTGCTGAGATCTTGTCTCTGGAAGTTGATGAGCTTTATTCAAAGAGGTTAGCCACATTTTCATTAACGAGCTCATTTAGATTTTTTTCCAGGCTTGTTATTGTGGGTTTGACAAGAAACTTGCTCAGATCTGATTTGCTTTCAGAGTTCCTTCTGCGTCTTGGCATCAAAAGCGACAAAAAACGCGTATGCTCTTTTGCATTTTATTAACTATAAATTGTTGCTCCATAAGATGGTATTTTGAAGTCATAGAATAAACCTGTATCTTTGGGCCTTGAGTATGTGCAATTGTACCCTACATTTTCCTGTTCTTGATGATTTTGATTGGATTTTCCTCACCATAAATGGACCATTAGCCAAAAATCATTCTGATGAGAATATCCTAATCCTTCCATCAATTGCCTGCAAATAGATGGTTAAGATAAATAAAGCAGTGGTCTGTGCTTGAAGGAAACCAATTATTGGATGCATAGAATTTTCCAACCTGGGATTTATCTTTGGCACGTTCTATCTACCATGCACCCATCAAATAAATGTTTGGTCTACGGGGCCTTTCGGAAACTCTAGTCTAATTAATGAGAGCTAGATTAAGGTCTAACATCAAAGCTCTAATTTACAATTAGTCTCTTTGGTAAAATTATAAAAAGCTCTTATTTCATGGGGTAATTGGGGCCGACCTTTAGGTATACAGGTAATTGGAGCCTATCTTTGGGAATTGTGGTAATTGGGGCGCGCCTTTTACAAATTACGATGTAGAACCCACCACCTGTCATTTGGAAAATTTTATGAGGTCTTTTGTACAAAACACTTGTAAAATTTGCATTGTCCACCTCCATCCACTTTAGCTTATTTTCTTAGAGGCAAAATCTCTAATATGTAAATAAGCTTTAAAAACTGAAAATGCAATAAGAGGTTTATTACATGCGCCAATATGTAAATAAGTGCTACATCGTAAAATAAGAGCTTTTTAGAGTTTCCAAATGCCCCCTTCATATACATACTCGAAGGCTCAACATTGCCTTGAGCATTCTTTAGTTGTGCATCATATACTTACCTAACTAATGCATGTTCGCCTATCTGTTGATTATGTTTTCTCTTAATCATCCACTAACAACTCCCTAATCTGTTTATGGTTGAATGAAAAATAATGCTGTGTCAGAGCAACGCCGTACCTAGATCAAGGTGGATGGAGTTAAAGGTCAAATCTCCGTTAGTTTCTTCTCCTAAATTGGATATGCCGAAACTATCTCAGATTCCAAGATTAAACCTGCCATCTTCCACTCTACAGCATGTGGACAACAGTTTACCTGATTTTTGGAGTGATGAAGAAAACAAGAGAATTCATTCTTGGGATGGTGCTGCTGGAAACACTTATGAAACATGTGTGCAGCCCAAGAGAAGCCAATCTGATTGTGTGCTGTATGGTGGAAGTACTAGCCAAGACACTCATAGGAAATCAACTAGTGGTTTTGATTTGAGTAGAGAGTTCTCGTTTATTAGAAATGGACCTTATACACTGGATCACATGTCATCTGAATTAGATTGTATGGCAAGCAAAAGCTTGCCTTCTGGTTGGCATTCCCTAGAGCTGTCACATGTACCCAGTAATGAATCAAGTTTCAGAGAGCTGAGAAGGACAGATGATTATAAACATGAATGTGCACTTAGAAGAGAGTGGTGTCCTAGACAATTACTGGGCTGGGACGACATCAACTTGGGTAGTGAGTGTGAGTCAGATGATATATTCAGTGGTATGGAAATGACCTTGAGACCTGATACCATGCAGCCAATTTCCTCAGGAGATGATCATCAATGGAGTGGTAATGATACAATGAGATCATGCTCCCCAGCCATGTTCCCTGTCCACCCTTTTTGGAACTCCACTTCGAAGGAACTTATATCAAACTTCTGCCTGCTCTCAGAAGTCAAAACAAACATCCATGAAGAGAGGGATTATCCAGTTGAGGTATCCGACCATTTGCCATTAATCCTATCCCATACTCAAAACCACCTTTCTCCGAGAGAGGACCATTCACTTAGCAACAACTACAAATGGAGTCATGTCTTTTCTCCTCCCCTTCACAGTTTCTGCATAACTGAGACTTTTCGGGAGAATATATACCCAAGCTTAGATGAACTTCTGGGGCTTGATCTTGAATTTGCGTGGAAGAGCTTATTTTCAAATGAAATCTCTGGTGAAATTCACTCGTTATCTCATTCCAGTCTACAGTTATGTGAGGAGAAAGGAAAAAGCATTTTTGCGTACCCAAATTTCGAGCATATAAGTTCAACAGGTGTCTTGACAAATCGATCCATGCAAAAGCCCAGACTCATTTAAGTGATGAGAGCTTTGATGTCTGCAGTGTTACGCCCTACAAGCTTCCCTCCAAGTGTGGAAAGGCTCTCCCTGATGCTTCTTGGTAGATCAACATGGTGTGAATCTGAAAGAGAATTATCATCTGACTGAAGGGAAAGCAAGTATGGTGGATGATTTTCATGCTTTTTTGTTTTGTTTTGTTTTTGTTGTGTGTGGATAAAGGTATTCATGCTTGTTTGATTGATTTTACACACATGGTTTATAGCTTTGAGATGTAAATGGT
>BMK_Unigene_086182
TTCCACTTGTATAACTTTCTTTAAATTTCTCTATCACAGGAGTCCACATAGCCTTTCTACTCGGATTACCACCTACCGGCATTCCAAGATACTGAAACGATAATTGGCTGACTTGACAATGCAATCTCCTAGCCATAAGAGCAATGTGATCTTCCATAGTCTCTAACCCCACTAGAATACTTTTTGATAGTTTGATCTTTAATCCCGACGCCAGTTGAAAACGTCTTAAAGTTCTTTTCAAGACTACAATCTCCTCCCATCTGGCAAAACAAAATAAGATAGTATCATCTGCAAATTGAAGATGAGTTATTGCCTCTCCACTGGAACCCTACTTCAAAGCCCTCAATGAGCCTCATCTCCTTAGCCTTCGTTAACAGAGTTCCCAACACTTCAACAACCACAGTGAAGAGAAAAGGAGAAAGCGGGTTACCCTGTCTCAGACCTCTAGAAGCTCTAAAAAGCCTCGAGGGAGAACCATTTACGAAAACTGAAAATGAAGTAGAAGAAATACATTCCCAAATCCATCCTCTCCATTTTGAACTAAAACCAATTCTTCCAAGCATATAATCCACAAAAGT
>BMK_Unigene_086183
TGAAAATTTTATGAGGTTATTTTATACAAAACACACAAATTTTGCATTGCCCACTTTCATCCGCTTTAGGGGGTGTTTGGAAACGAGATATTTTAAAAGATTTTGCTATATTATCTACTAGTTTAGAATATAATCTATTCACCTAAAAAGGAGGTGTTTGGATAACTTAGAAAGTATCTTACAATATATCTCACTTCTTCCAAAAACCCTCATATTAGATTATTCAAGGTCACCCTTGGCATAAATTGACCTACCATCGGAATGGTCTAACAGAAAATATAGAGGATACTGGGCCTGTTCTTTTGCAAGATTTAGAGATTTCTTGTCTGGAGAATTTTCGAATTCTCCAAGTTTCCTATTGTTTAGCACTCAAGTAAAAAAGACAACCAGCACCTTTTTGGTTGTTGAACAGTAATTTCCATACAGATAATAAAAATTTCCAAATGTTAAAAATGAATACATCAGAAGAATAATTTAACAATTGAAATGAACAACTACTAGTTTCTTCCAATCACCCTCTCGAATAACGGTCTACAAGTGCCTTGGCTTTCTCTGGTGCGAAGAATCTTGCTTGAATAAACATCCTTTCTGCACCGCCAACTTCACCATTTTCTTTTAAAAGAATTCCCTTTGCCAAGTATCCACGAAAGTCATTTGGATACATGGAAATGAGTCTGTCATAAACAGAAGCAGCATCACTGACGTGGCCCCAATCAGAATAGGCTTTTCCAAGAAGTAACTCAACTTGAATGGGATCGATTTGCATTCTGTTATCCAGATTACTGCTACCATCACCTTGAATATTTTGTTCTTTCAAACTTCTGGAGTTCAAAGATTCTTGAGTAGCAATAAGTAGTTGAACAGCCTCTTCTGGTTTCTGAGCAGCTAGTAATGAATTTGTAAGGCCGCGCAAAACCTCAAGATTTGTAGTTTCAGAAGCAGATGCAGAACTCCTATAGGCAGCCACACTTCCTTCATAATCCTTGAGCTCATATTTTATTTCTCCAAGTAAGCGAAATGCTTCAGAGTCATTTGGATTTTCCCGGATGAGACTCTCAAGCAAGGAGGCTGCCCGATTGTACTCTCCTAATTCTGCCAAGGTCACCGCAGCACCTTCAATAGCGTCTGAATCGTTCGGCGAAATTTTAAGTGTTGCCTCATATTGTTGAAGCCTTGCCTGAAGAATAGCCTTTTCTTCTTCTGTGATCTTCATTTGAGTGATTTTTCCCTCATTAGGGTCAACACTCCCAGAAGGAAGAAAATCTCCTAAAGCAAACACAAGACCAAAAACCACAACAGCCACCCCAACTCCTACCTTAGTGCCAAGTCCAACTGCACCCTGATACGACTTAACTGGGGCATCATAATCTATTGCTTCAAAAGCTTTCACTTCCTCTGCTTTCCTCTGCTCCAGTGCAGACCGCCGAATAGCTTCTAACCGCTCCTCAAACTGTCGATCTAATACAACTTTGTCTGATTTTCCAGGTGACTGGTTTGTTATCATGTTAGCTTGTTTGGATGCTAACTTTCCTTCTTGTGAATCCAGTGAAGCATTATTGCCACCTTCTCTGGGGACCTCGACAGAATTAAACTTTTCTTTTTTCATAGGTTGAGGCCCAAAACCACGGCCCCCTTTTGAAGCCAAACAGATAATGTTGTACACCTTGCATGATTGATAACTACAGGAGCCATACTTTTCTGACACATCGCTGTTGATGCTTCTATAGAACCCAGAAATTTGCACATTTATCGTGCACCGGAACATTGCCATCGCGCAGCAGACACGCAACGACGCCTGCTCTTAACCGAGCTCACTCTCGCAAAAGCAGCCGCGTCACGCCGGGCTATTCCTCTTCGCTACCGAACCCACAACGCCAGTCGTACTGGGAGTGGTTCCGTTGCCACCTTATCCAATTCCAACCAGCAGGAAGCCCCGCCTCCTCTCACACGTGCCCTTTTTTTCTTAAGTTTTG
>BMK_Unigene_086184
TCTTCTTCTTCTTCTTTTTTTTTGTTTTTTGAATGGAACATGATCATAAGCCCCCTCCAAATCAATCTTAAAAATAACACTCTCCTTACGTGACCTTTTCCTACAATGAATAAGCTCGTTAGCATTCAAAATCCCATCAAGAATTTGCCGCTTGTTGACAATAGCACCTTGAAAAGGACTAATGATGAATGGTGACACTGTTTTCAACCTGTCCACCAAGATCTTTGATAACAATTTGTAAACACAGCCCACTAAACTGATAGGATGATAATCCTTCAGCTCCACAAGATTTGGAATTTTTGGAATGAGTGTAGAAAAAGTAGCATTTAGCTCCTTATTAAGCCTGCCTCTGCAGTGAGATTCAGCCAACATCTCATGAAAATCCTCTTTTAGAAAATGTCAACCAGATTGAATGGAGGAGAAATTAAAATCGCCAAGACCAGGCGCCTTATCCCCATCACATTTTGCTAAAGCAGGGTTAATCTGCTCCATCTCGAATCTCTCTCCAACCAAGCGATATGATCGACCGGAAGTGAAGGAAAAGAGATTGTGTCAATATTTGGCCTTGAAAACTCTTCACGCCGATATAAATTCTCAAAAAAGAGGCTATCTCTTCCTTAACATCCTCCGGATTCTCAATAAAACAAGGTCCCTTTTTAATTTTGCCAATGAGATTAATTCTATTCCTCACACTCGCCATACGATGAAAGATTTTGGTGTTCTTGTCACCTTCTTTATGCCAACTCACTCTAGATTTTTTCCACCATATCACCTCCTCCATGTGATTTAAATCGTTTATCTTCTTAATAGCATCCCATCTGCTGGTTCTCTCTTGCATAGACAACCCATATTCCTCTTCCAACCGAACCCACGTCTCCACCTTATGAGAAAGAGTATCC
>BMK_Unigene_086185
CGGCATATGAAATCTCTATGTTTGCATTGTATCACAAAACAATTGCTGAGAACTGACCACCAGAAGTGTGGCTTTTTTTGAAGACCAATAAGCCAACACAAAGGGCTATGAATAGACAACCATGAAAGAGAGTAACGAGTGAAGAATGTGTTTGGATGTATGGACCTCAATGGGCGAATATGGATTGGTGGGCTAACCAAATCCTTGAATGCCCAGTGAAAGGAGAAAAGGCACTACGATCTCATTCCATTAAAAGAAAAAACATGATATCGACTTGTGCAAACTACCTTGTTATCAAACATACGAGCAACGTATGCCTGAGTTTCCTGTCAGTGGCATTGTTCTGAAGGTTCACTTGGCAGATAATCAAGATGGAGTTCCATAGCATATACAGTTCGCTAATGATGTGATACTCATTCATCAAATGAGAAACCAAGTTCTAGAAAGCCTTCAAGACAATTAGGTTGAGAATTGGCAAATACAAATCAAAAAACAAAATATGCAGATGCAAGTTCCCTAGATCTGGGAGTCAAGAAGATGAGGTGGTCAAAATTGAGTAATTAGTAACACGGTATCATAATTTTGTTAAATAGGGTGAAATTTATATAACAAAAACAAGAGTTGGAGTTGGAGATGGCCAGTAGGATCAGCGCAACATGGGTAAAGTAGAGATAAGCTAGTGAAGTGTTGTGACCATCAAGGCTCTTTGATTAAAAATCATTTTTTCTTATAAAACAAAAGTAAACATGCTCTGTTGTATGGAGCTGATTGTTGGGCAACAAAGAAACAAAAATGAAGCTAAATTACAGGCAGAGTTGCACAGGTTTATATAAACGTGTGAAGTTGCTAGAAAGGATATAGTAGAAATTAGATGCATATGAAATTCACAGGAAGTTCCAGTAGAAGAAAAGTCAAAGAACATAGGTGGTTCAGGCACACAAAACAAATCAAATTCAGCTTCTACATGAGTAGAAGAGGTAGAAATCAAAGGAACTAGGAGAAGGGAAAGACCAATTAAAAAATAAAATAAAGTAATAAGAAAAGACATGTTACTATGTTAGATAACGGAGTAACAAGGACCATGACTTTCTAATAGGGTTGAGGGAAGAAACATAATAAAAAAAAGTGACCATAAATCTATAGGGCTTAGACTAGGACGATGATGACTCTGTGCACACATGCTCACATACTCTGCGTGTGTGGGGAGAGAGAATGTCATAACTTGTTTGTATTTTACGAGTAGAACACATTAAACCAACCTCAGATCATTTGGATGAGGCTATGATGGTGATGAGCTATTAAACTTCCACTACTACACATACTCTTGAGTCTTGACTCAAACCCAACCAATTATGTTGTATATCAATCCAGGGCTTGCTAAGATGAGAATTCAACCAAATGCAAAGCCAACATGACAATGCACATATCAATATTTAGAAAATTTATCAATTTCCTAATAAATTGAGATCTATCTAGAATTAAGAAGATAATGAAGTTCAGCTAGGTCAATGGGTTGGAGTAGCCTAATCCAACTCAATAGGCCCTAAGTCTAAGTTCTATGTTACACAGATTCTTTGAAATGAGAAAGGTACCAACGTCAGATATGTAGTCCACATGACATGTCAGATTTGCAAGATTCTGAGTACTAATTTAAAGACTGTTTTTCAATCAACAGAATATTACCATGTTTTCTCATCTTTTGAAATCTAATTGAGAGATTGAAATACTAACCACTTCATACAGTTTAGGATAAAGATCTTTATATTCTTTTTATGTGTTGAATCGGCAGGTTACTTTCTAACTAAAAATAAATATTTATATACATTTATTATATAGGTCATATGTTGAATCCAAATACCTATATTTTGGGATTTTCTGAATCAGCACCTCATACCAGTATCGAATTCCAAGAAACATGCCCATCTCACACATCTCAGTCCAGACCAAGATTCATGTCGAACTAGGTAGTGGAATCATCAAGTCAAACCGACTCAGTGACAGCCCTAATTTTTAGGTAGAGGTTATGAAATGGCTGTTGCAGGTGCTCCACAGCTACAATCTGCTGCTATACTGAACATATCACAATAGGATTCACTAGATCCAAATTGCAAGGGCAGTGCAACCTAAAATATTTATTATTAGTGCTTTGAGAAATGATTTGAGAAAATGAACTTTAAGTTCTTACAAATGTTAATAAAATATATACTGTGGGTCTCGTTTTTTGTCAATGTAGACAGAGGATAAGAAGTCCACTGTGAATTGCAATTTACTGGAATGTCACTCAAATTGTAGTAGTATAAACCACTAGAGGCTGAAGATGTTCAACCCAGTAATTAATATCACCCTCTTTGAGTGATGTATTCAGGACAATTGCAACTCG
>BMK_Unigene_086186
AAATGTGTTCCATTTGAATGATCTAATTAGTTGTTTAAAGCTTGATTTTTAGAAGATTGTAGTGTATGATTTATGCTCAGTTTTGGATATGATTTTGCTTAGAATAGTATGGAAAATTCTGGTTTATTAATGTTTTAAGAGTGCTGGAAATCCTTTACTAAATTTGTGTTTTCATCTTAGTTAATGTTAAAATTCCTGCAACAATTCTGTACAATGGAATGGCCAATTTTGGATTCTATATTTTTCCTATGAGCAATGCTTAATCTCTATATTTAGCCTATTTATGGGAATGAGACTTTTTATTTGGTGTTCAATGAAACTTTGAATTTGAAATGAAGATTGGAAACTCAGAAAACAGGAAAAAGGTGAAAGGAATGCAAACTGGGCGTGCCTTGGAGCCCCTCACAGCAGGCAACGAGCCCACTTGCTGGAAGGACCCGCTGGTCTCTGCCCCTTTATATGTTTGAGGGCCTGTTTACTACTTTTCTCAATTAATGGGCCTGGCTACTGCTCCACTTCGTTTCAGCTGGGCCTGGGGGCGGGCTGTTTTACTTGGTTGTTTGGGCTTAAATGGTTACCCCTTCTCAGTTCTATGGGCCCGGCCACTGTCCATTCACTTGTTTAGGCCTGTTTTGATATTATTTATTAAACTCTTGGGCCTGTTTTGATAATTTTTAT
>BMK_Unigene_086187
ATATATATATTGTATATGTATATATATATATTATTTAATAGACGTTATTTGCTACCATATAGCAAAAAAACATCAAGTGAAGTGTTGAATATAGAAGCTGAAACTAGCATTTTGTTGAAAATTAGCTAGTATTACGAAACAGGAAATATAGACAAGTTTGAACATGTATTAGTGATGGAGCCATAACGATTAATACTCATTTTAAGTTCATCTCATCTCTTGTGTATGCAGTTACATCAATAAAGGAGGAATTTTGGGTTGCACCTAGGAGATGGCATCTTCCTAAGTGGCGATCAAGTGTCTTGATTGGGCTGTTGTTATGCAGCCAATTTCTTCAACTGCGAAGCCACAACATTGGCAAGTTCTCGAGAGAACATATGTATTCTAGCTCCAGCTTGAACAGAAAATTACTTGGGCAGTGCATCCTCGTGCTTGGTGACTTTAGAAAGTGTCCTCATCCATCTCAAGTTGCTAACCAATACTCCCAAAATACCTAGCCGTTAGAGGTGCGGCAAATTAACTACTTAACAATCGTCATATTATGTCTTTTATATGACTAAATGTGATTACGTCTCAGCTGATATACTTTAGAAAATGACCCTTACTCCATCTCGAACGAAAGTTTCAAAAAAATTTTCCCCTGTAAATAAAACCTGAAATAACCAGGTATGAATGTTTTGAATTCAACTGAGGATTTGTTTACATAATCCATAAAGTCCCATGTCTATAGTTTACCTTCACATAATCCATTTGGCTGATTTTTCCATGTTCCAGTTTTTTGTGGTCCTTTCTGTCTAAAATTTGTTGCCGAAAAGATTATTGATGTTTAGAATTTGCATTTTTCTGTTTGTACGTACCGTATCCATTCACCATTGGGAATTGGCATAACACACACACACACACACTCTCTC
>BMK_Unigene_086188
CAAAATGCTCGTTTCAAATTTCTTCCCATTTCAGACTCCTCCCCCTCTAAAACCCTTCTCTCTTCCTCTCTAAAACCCTCATCCACCAGAAGTAAAGTAGTAGTAGCAGAAGTAGAAGAAGAAATGGCAGAAGCATATATCCAAATTCACAAATTCCCCCAATCCAAATCCATAAACGCCGTCCGCTTCCTCCCTCCTCTCTCCGCCTTCGATCGCCCAATCGTCGCCGCCGTCCACGACCCCGATTCCGACGCTTTCTCGGTCGAAATCCATGCCCTAGAACCCCAAAACCCCCTAAATCTCCACCTCCAATCCTCATGGCCCACCCCTTCCAGAATCTCCTCCCTCAGAGTCTCCCAAACCCCTCAGAAGCCCCTCATCGCTGCCTCCACCCTCGGCGGCACCCTCCACCTCCTCTCCGCCCACCCCGTCGAGGCGTCGATCGAATCGGAGGTCTCGATCGCCGACAGATCCTTCCACTCTGGACCCATATCAGGGATTGATCTGCAAGGGAGTGGGACGGAATTGGTGAGTGTTGGGGAGGATGGGAGGGTGAATCTGGTGAGGGTCGGAGAGGCGGGTTTGAGTTCGAATCGGGTTTTCGATAGCAGGGGTTTGGTGTCTTACAAGGCGGCGAGGTGGGCGTCGCCGTCCGAGTTTGCGACGGGCGGGTTGGGGTTTAGTCTTCAGTGGTGGGACCAGAGGAAGCCCGGCGGTCCGGTTTCTCAGTTGAAGGGCGACTGGGCTCGAGGAGGTAAATCAGGAATGGTACATTCCATTGATATTCATCCTTCACGAAAGCATGTCTGCATGGCAGGAGGTTCTTCTGGTACTGTGTTTGCCTGGGACCTTCGCTGGCAACAACAGCCAGTCCTTCTTTCTGGAGCTGGACTAGATGAGACAATTCAACCACTTTCTGTGAGTGAAGTTTGGGAGGTCCAGTATGACAGTTACATTCAGTCTTCAAATCCTGTATCAGCTGCATCTGCGAAGATCCTACCGGTCATGGTGTGTTTGGAAGATGGGATACTTGCAGTTCTGAAACAGGGTGAGGAACCCCTTGAATTATTAGCAGAACCATGTGCAATCAATTGCTTTGACATCGATCAGCAGAATCCATCTGATGTGATTTGCGGTCTGGAATGGGAAGCTATTGCCATATTGAAGAGACCTTGATAATATCTTATCAACATATCCATAAAAGGACAAATGTTTTTATTCAAACAATCCTTGGATGGAATGAGGATGGGCTGTTTGAAAACGGTGATGACTGCTTTATGGGGAGTTTTGCTCTCACAACAGAGCAGAAAGTAGCCATTGAAGAGCAAGGGAGATTGCGAGCTTTGTCATAATTAGGGTTGCACTAACAGATGTATGCAAACACAATATGTACGGCTTTGCTAGCAACCTTTTATTATTTACTTGTGTTTCTTGGAGGGAATTGATTGGGTATATTGTCAATCAATGTAGAAGCCTTGCCCCTCTTGTACCAATTGAATTCTACATAGAAACAAGCATTTGAGATAGGTTGCTGCTGCACCATGGTAATTGAAATTTTATCTCAATTTCTAAATGCTGTGATGAAATCAATGAACAATTCTACCCTATCGGTTGTGTGAGCAATTATATTGTAGATTACAATGAACTCGTGGTTTGTTTTCAGTTTTTATTACAGAAATAGGCCAGTCATTAGTTGATTAGCATTTGTGCTACTGCTTTTG
>BMK_Unigene_086189
TTTGCCAAACTGTACTCTTTCTCCACCAACTGCGTATATTAGCACCATCTGGCGCACTCTCCCTCCATCAATCTCTCCTCCCTCCTTAACCTACGCCTCACGCCCTCCTTAACCTACGCACACCACCATGGTCTCTGCTAACAAGCACCATCTCCCTTCTTCCTCTTCGAAACCCTTAAACCCTAAAAACCCTAACCCTAGCAGCGACGCGGAGATGAAAAACCCCACCGTCACGGTGCCGGACTCCGCCGCGATCGTCCCCCTCTCCGTCGACGGCTCCGACCAAGACGCCGTCCTCCGGCAGTCCGAGTTCCTGACTCGGGAGGAGGTCATCCGGCGCCGATCCCGCCGACTCAAGCAACTAGCTGGGTATTACCGGGCTCAGTACTGGGCTCTCATGGACGAGGTCCGAATCAAGTACAGAGATTACTATTGGGACTATGGGAAGAGCCCTTGTGAGGAGGAGGAAGGCGGAGGATGGGAGAGCGGTGGTGGTGGTGGTATGGCGGAGGGGAGCGGAGAGAACGGTCATCGGTTAGGGTTAGGTTTTGGGGAGAAAGATGGGTATAAGCGGTGCGGGTTTGCGGGGTGCAAGACGAAGGCGATGGCGCTGACGAGCTTTTGTAATCAGCACATACTCTCTGATCCGGAGCAGAAGCTTTACAAGGCCTGCACTTATGTTGTCAAGAGTGCACAAAGTGGGCCAGTCATTTGTGGGAAGCCTGTGATTAGAGCTGCTGTGCCTGCTCTCTGTACTGTTCACTTCCAAAAGGCTCAGAGACATGTCTCACAGGCTCTGAAGAAGGCGGGCTTTAGTGGTTCCTCCTCGAACAAGCCTGCTCCAAAATTTCATGTCATAATTGCAGAATATGTACGCCAAATTCAGGCCAAAAGAAAAGAAGCACAGAAAACAGCTGTTGAGAATGTTGTGGTTAAGGAAGAACATGTCAGTTAAGTTATGAACTTATGATCCTCAGATGATGCAGGAACACGACATGGATGTGGAAAGTACACAGATTTTACACATAAAAAATCAGATCTGTTTTATAGCAGTTGAGCTGTTTCTGGTTTGTGGTAGGATTTCAAACTGCATCTTATTTGAGCTGCTCGTGGATTCCACTTCCGATGATATAGAAAGACCACTCTGTTCTGACTGTGCTGAATGGAATTTGCATGGGATAAGAGTGAGAACTTGTCAGTTGAGTTATGATTGGCCAGATATGGCTGGAAAATGTCATGGATATGGCAGTGAGATGGATTTTACATATAAAAATGAAGTAATAGGTACAGTACAACACCAATATGTGACCTGTTTTGAAGTATTCGGTTATCAGAGCAGTTGAGCTGTGTTTGGTTTGTGATAGGATTTCAAATCACATCTTATTCGAGCAGCTGGTGGAGTCAAAAACCTCTCTTTTTCTGACTGAGCTGAATGAAATTTGAATGGGATAAGAGTTCTTCTGGTCTCCAGAGCAAAGCTTCTAACCTATGTCAGTGGCGGAAATAAGAAAGAGATCCATGGGGAGTAGTATCTGTTTGTCAGGGACGCAGCACTTCCTTGGCTAGCATTATGCAGAATCTGTCTGGTAATCCACAACGGCTATTGGGTATTAATTCTTTTCTGCAGCAATGGTGTGTTCCGTCAGGTAATCCAATGGCTATTGGGTGTTAATTCTTTCCTACAGCAATGGTGTGTTTTCAGCAGATCATTGAAGACGTGTTACAGAAACTTATGACTTGGAATTGGGGAGAGAGACACTTCACTTTGTAACAATTCTTTATAGGATGATTGCTTTGGAAAAGCAATGTCACTATGAGAACAAGACTAGTTAGTTTATAGTGGATACATGATAATAAATGTGTCAGCAGAAATTAGAGATTATTGTATTCATCAATGACTTTTCAATAACAGTTTTTGTGGATTGTGATACAAAATGACTTCCCAAA
>BMK_Unigene_086190
TCTTGATTTTGTATGTTTGAAAATCTGTCTTAAAGCTTTTATTTGATATGCCTTGTTATTACAAGCATGGAGCTTAAGATGTAGTTTTTCCATTGAAAGTATTTTCTTATGGAACCTTTAGATTTTTGTGGATGCCTTGATTTTGTATGTTTGGAAAATCTGTCTTAAAGTTTTTATTTGGTACTACATAAATACCTTGTTTCTGTATCTTCAAATTTCAAGCCTAGTCCTTAAGATCGCCTTCCTTTTTCTCTCTGGAAGCGTTTTGAGTCATAACTAGGCAACATTGATTCTGGGGTTCTTCTAAGGGTTTTTCTTTGAAGCCTTTCTTCCTCTACTTTTATCATTGAAGGTGGCATTTCAATTTGGCATGCATTCCTTTTTCATGTCCTAAGATCAATAGCTTGTGCTGTTTGTCTCTAGTGATTTTGTTAGGGGATTTTGTTGCCAATGTGATGAGATGGTCGCCCGAAATGTAGTGGATGATACTGATTGTTTCTGATTCTTATTTCCTGAAACATTATGTATTTTATCTGCCTTTGCAAAAGGAAATGAGGCAAGAGCGATGAATCAATTAGACGTGTGAATGGAATATTTGTCCTTCTGATCACAAACTCTGAGGCTTATTGATATTCTGACTTGCCACTACTCAGGTTTTATTGATTTTCCAAACAGAGGTGGGCAATTTGTTTTCAAGCTAATATGATCTAGACCTGCAACCAAGTAGTTAGTTGTGTGGTCACCTTCCTACTAGAGGTGCATCATTGTAAAAATGTTTTGGAGTATCTGACCTAATTTAGAGGGGCTAGGAGAAATCAAGTTCTTATATGATGTAAAAATTTAGCTCCCAAGCCAGCATTGCATAGCTTGAGCTCAAGGGTGGCTTGTAGTCTTATGACCGAATTGAGCAAGTTAAGTCATTTATCTCTGCTCATAATGTCAAAGACACTTGACCCAAGCTTTTCTTTTAGGAGGCCTAATATGGTTGGGAACCCCGCCTCTCATCCAGCTGCCAAGGGATCGATCCCTAGGTATGCTTTTTC
>BMK_Unigene_086191
ACATATTGTCTTGAGACGGCCCTGTGTGCTTGCATGGCAGGTCAAAAAGCCTAACAAAGATTTTCTTTTTGTTCTCAGGGGAGATGGCATGGACACTCTCCCTTGTGTTCTCTCTCTCATGTCCGCAGTTCCTACTCTTGTTTTGTTTTGTTTTTTTATCCTTAGTTTTGTTTATTATCCAATCAATCACCAATACCTGCCACTCAGTGTCCGCAATAGCAATAAGAAGAAAGCTACTGGAGATTTCTCATGTGATCTAGACTACCTTAAAGTAGAGAGGTATTACCAAATTGTTTATCATCTATTTGCACTGTTTCAAAATATTGGTGTCTTGGCTAGTTCCTGGGGTCATGGGTCTACCATATACAATAAGACCACACAAATCTTGTTCATCTTATCATAGGGCATAGATGAATCAGAATTTAAAATCCTATTGGATCTGGTAGTTTCTGTGCCCACTGCCCACAGAACTATACCATGCCCTATTCTGAAAGCAGCATCCTTATGTGCGAGTTAGAAGGAACTGGATCCTTTCACGCTCTCGGGTAATTTGATTTGACTTGCTATTGGGTGTGTCTGAGATGATCGTATTTGGTTCAGTGTCATAGGTATGGCTTCTTATAATTCAGTGCACTGGATACACTATGTGGACTATAAAAAATTGTTTTTGGTATATTTTGGTATTTTTGTTTATGTTTTTTTCTTCCTTAAATTTTTTCAAACAGCAATAATGTTCAAGTGCGTACGGGACTGCTTGGGAAAGCTAATACTCTTGAAAATGTTGTATGGAACCTATCTATCTGATCCCAGCTGCAAGAAACTTCCTTTCACAAAACAAAACCTTTAGGGCCCACATCTATGCAATGTTGTGGGTTTCCTATTTTGCAAGAAAAAGCCTCTTTCCATGTCTGCCTGTTTGGTGCAGTGCGTTCTGATGGGAAAAAGTGGGAATGAGTTCGCCTATTTTTACCATGACCCCCCTGGAAACCATTTTTTGATGGGTAGGGAAGGAATTACTTCATGGGCTGCATTGCAGAATTCAGCACAAACTCGTCCTTAAGCCCCATTTTGGGCAAGGATAATGATTGGGTCTTTCTCAATTGACCAACGAATTAAAATAGCCATTCCCTTTACTCCTGTGATTTACCTCAACTGGAGCCCTTCAGCGACTGACTGTTTCACACCATTCTTGAGTGGCAAAGTTGTAAATGTCTTTCTGTTACGGTCGCAAACTGGTATTAACAGTTTGACTGACTTGACTGTCAACTTTGTATAGTGGGGTTGGGCGGTGTGGTATTGAAGCGGGATTCTTAATTCAAATTGCTCACAAAGCGGGACCTCTGAATTAAAGGCGTTCACTGTAATCCCACACAGGGCCTATACTGGTGGGATTTGCGGTTTGTGCCTCTAATTTAGGGGTTTTGCTTTGTGGACTCTGGAGATTGAAAATCTCACATTGCCTCATGCCTCTTTGAAGTGTAGATCTTGTAAATTTTCTGCACAGCTTTGCAGAGTTTTTTCATTAGAACTATTTTACTGTGAATCAGACAAACAGGCCTGTCTTCAAAACTCCTAGTAATTTCATTTTAAGCGACCAGACCCTACTAGTTTATTCTGTAACAAAATGATATTTGGTATGATGCTGTATGCTAATGGCTTGCTATTGCAGCATATTTTATCGCACGTGTAAAATCTTGCCGCCGAGAGTTAGTACTTGCATATGCTGTTTGCCATGACTAGTGACAAACTGGTATATACTCAGCCAACTCGAGTGACAAAACTTTTGTAAATACTTAAAAGTTTTGTATATACTCAGCCACTGCATATTTACAACTAGTGACAAACTGGTATATACTCAGCCAACTCGAGTGACAAAACTTTTGTAAATACTTAAAAGTTTTGTATATACTCAGCCACTGCATATTTACA
>BMK_Unigene_086192
AATTTGTAACACCAATTGTGAAGGCAACAAATAACAAAACAAAAAAAGTCTTGTCATTTTACACCATGCCGGAGTTTGAATCATGGAAAGAAAGCTTAGGAGACAATGCGAAATCCTGGTCTACAAAGTACTATAAGGGTTTGGGTACAAGCACATCAGAGGAGGGAAAAATGTACTTCAAAGATATTAAAAACCACATGAAAGAGTTTGTGTGGGAGGATGAACAAGATGGTGACTTAATTGAGCTGGCATTCAGCAAGAAAAAGATTGACGCTAGAAAGAACTGGCTCCGTCAATTTGAGCCGGGAACCTACCTTGATCAGAAGGAGAAGCACATTAAATACAAAGACTTTATCAACAAAGAGCTTATATTGTTTTCTATAGCGGATCTGCAACGGTCAATACCATCAATGGTCGATGGGTTGAAACCAGGCCAAAGGAAGATTCTCTTCTGCTCTTTCAAGAAAAACCTTTTCAAAGAACTGAAGGTGCAACAATTTTCTGGTTATGTATCCGAGCACTCGGCTTACCATCATGGTGAACAGAGTCTTGCAAGTACCATAATTGGAATGGCACAGAATTTTGTTGGTAGCAACAATATAAATCTCTTGAGGCCTATAGGCCAGTTTGGTACACGCCACCAGGGAGGCAAAGATCATGCAAGTGCCAGGTACATCTACACAGCCCTGTCACCTGTAACGAGATTCCTGTTCCCCAAGGACGATGATGTTCTACTTGACTACTTGAATGAAGATGGGCAGTCTATTGAACCCAGTTGGTACATGCCTATCCTTCCTATGGTTCTAGTTAATGGAAGTGAAGGTATAGGGACTGGTTGGAGCTCCTACGTTCCAAATTATAATCCAAGGGAGCTTGTTGCAAATGTTAAGCGCTTGTTGAATGGGGAACCGACGCAGCCTATGGATCCATGGTACAAGGGATTTAAGGGTCTAATAGAGAAATTAACAAAGGAAGGTGGTGGTGGTGGTGTCAGCTACAACATTAGTGGGATCATAGAAGAAGTTGATGAGACAACATTGCGGGTTACAGAGCTTCCAATCCGTAGATGGACTGAGGATTACAAGGAATTCTTGGAATCCATGTTGTGTGGGACTGAAAAGATTAAGGAGCCATTCATCAAGGACTTTCAAATGCACAATGGTGTTAGAACTGTCCATTTTGAGATTATCCTGCCTGAGGATAACTTAAAGGTTGCAAGAGAAGAAGGGTTGATAAAAAAATTCAAGCTCAGTTCCACAATCAGCACTACCAATATGCACCTGTTCGATGAAAGAGGGATGATTAAGAAATATGACAGTCCAGAACAAATCCTTGAAGAATTCTTTCCTTTAAGACTCGAAAATTACTCAAAAAGGAGGAGAGTAATGTTGGAGAGCCTTGAACTTGAACTGTTGAAACTGGATAACAAAGTGAGGTTCATCCTTGCCGTGGTGAATGGAGAGATAATTGTGAACAACAGGAAGAAAGCAGATTTGTTGATTGAGTTGAAGCAGAAAGGTTTCACACCATCATTTCCAAATAAAACCAAAAGTGGCGGTGCTGCTGCTGAAGACGAGGCTGCAGAATCAGAAGAAAATGATGAAGATGTGGGGAACCGCAGTGGAGTGAAGGCAGGCGACTATGCTTATCTACTGGCGATGGCAATAGGAACCTTGACGCTTGAAAAGGTCCAGGAGCTGTTGGCTGAGAAGAGTAAGCAAGAAAATCAAGTTGAGGAATTGAAGAAAGAGACACCAAAATCTTTATGGATGAAAGATCTTGATGCTTTCCTTGTGGCGCTCGACGAACAAGATAGGCAAGATGCTGCAGAGGCAGATGATGTGCCCAAAGGGGTGAAGGCTAATGCTGCTAAGGCTGCTAGACAAGGAGTTAAGAACCCAAGAAAGAATAACACCAAGAAGGCCAGTAATGCAGATCCTGTTGTGGAAGCATCTTCCACTTCATCAGGAAGCAGTGCAAGTGATAATGTTGCAGGAAATGTTTCTGTGGTGGTGAAACCCAAAGGCAAAGGAAAGCCTCCAAAGAAAGCTCCCTCGAAAAAGCAGCAAAAGCCACCTGCAATAGACAGCGATGAAGATGAAGAGTTACTTGAGCTGAAAGAGCGGCTGGCCGCTTATAACATAGAGTCTCCTGATCAAACAGTCATGGAAACTGACGTCACCATAACCAAAGAGCCAAAGAAGAGAGAGCCAAAAAAGAGAACTGCTACACAGAAGCCTCAATCAACCTACACAGAGATTTCAGATGATGATGAAGATATACAGGTGCTGCCCATCCCAGAAGAGGAGGATGAAACATTCCAGCCTGCAGCCATACAAGGAGGAAAGAATGCAGGTGGAAGGAAAGCCAAGAATGCAAATGCTAATGGTGCTGCAAGAAAGCAGGGAGCAGCCACAGCGAAAAACAAGCCTGTTTTGGGCCAGAAGCTGATCACAGAGATCTTGATGAAACCTGCAGAGGAGGCAGGGAGCTCGCCTGAGAAGAAGGTGAGGAAGATGAGGGCCTCTCCCTTCAACAAGAAGAGTGGTTCCGTGTTGGGTAGGATCAACAACAAGAAGGATGGCGAGGAGAATTCTGAATCATCATCACCTTCATCTTCTCCCAGTCAAGAAGAGGAGGTGAATGTGGCGCCAAGGGCCCGATCACAGAGGAACAGGCAGGTGGCCAAGCGTTACGTATTGAGTGATGATGATGATGATGAGTCTGAAGATGTTGAGGAGGTTACAGACGATTCTGATTTCAATGTGGAAGAGGACTAATTAGATTCTGCTGTATAATGTAATGTGAAACTTTGTTTGTTATTCCAGAAGAAAAAAAATCCAATTTTATGTAGGGGTTTTTCTTTTAAGCAGCTGAACTCTGTGACTGAGATATGTTGTACCTTTTACTTTCTAATTGTCTAAGAAGATTACTATTTTCTGCTTGTATCATATTTGTAATTTGTTAGATGTGTGAAGAAT
>BMK_Unigene_086193
GTCTCTCGTGTGTTTTAGAGAGAAGAAAAGGAGAGAGAGAGATATGGAGATGGAGAAGAAAGAGGGAGAGGGAGATTGCAAAGCCCTTGTGCATGTCCTAGTCCTCCCTTACCCTGTCCATGGACACCTTAACCCAATGCTTCAATTTGCCAAAAGATTAGCCTCCAAAGGTCTCAAAGTTTCTATATCCCCCACCCTTTTCATGACCAAGTCCATGAAGATCGACGCCGGCCCGGTCTCCATCGAGCCCATCTCCGATGGGTACGACGAGCGCGGTTATGAAGAGATAAATGATGTCCAACTCTTCCTAGAGAGGTTAAGAACATCAGGCTCACAATCCTTAACCAAGATTATAGAGAAGCATCAACACTCATCCAACAAAATTAGCTGCCTTGTTTATGATTCATTTCTACCTTGGGCCTTGGATGTGGCCCAAAGGTTTGGGTTACGTGGGGCTGCTTTTTTCACTCAATCATGTGCCGTTGATGCAGTATACTACTATGTGCACCAAGGCCAATTGGTCTTTCCATTGACGGGTAATTCGGTTTCATTGCCGGCGTTGCCGGTGCTCAGGGTGTCCGAATTGCCGTCGTTGGTGTCGAGGTCGGAATCATATCCAGTGGTGTTGGATCTTCTAGTGAGCCAGTTCTCCAATTTGGATAAGGTGGATTGGGCCCTTTTTAACACATTTGATAAGTTGGAGGAAGAGTTGGTGAGATGGATGGCGGAGATTTTCCGATGCAAGACGATCGGACCGACGGTGCCATCTGCCTACCTGGACAAGAGCATTGAAGGGGACACCAGTTATGGCATCACTCTCCATGATCAAAATGCTGAGTGCATGAATTGGCTAAACACAAGAGAAACAGGATCAGTTGTATACATTTCATTTGGGTCCATTGCTGAACTGGTACCGGAACAGGTGGAGGAACTTGCATGGGGACTCAAAGGTTGCAACTACTATTTCTTGTGGGTGGTGAGGGCATCTGAGGAGGACAAGCTCCCCAACAAGTTCAAAGAGGAAACCCAAGATAAAGGGTTGATTGTGAAGTGGTGCCCACAGCTGGAAGTGCTGGCCCACCACGCGATCGGGTGCTTTGTGACACACTGTGGGTGGAACTCCACACTGGAGGCATTGAGCTTGGGTGTGCCACTGGTTGGAGTGCCACAATGGACAGACCAACCCACAAATGCAAAGTATGTGGAGGAGGTGTGGAGGGTGGGGCTGAGGCCTAGAGTGGATGAGAAGGGGATTGTGGGGAGGATTGAAATGGAGCATTGCATTAGGGAGGTGATGGAAGGAGAGAGAGGAAGAGCCATCAAGAGGAATGCTTGTAAATGGAAGGAGTTAACTAAAGAGGCTTTGAGTCCTGGTGGGAGTTCTTACAACAATATTGAAGAATTTGTGACTGAAGTTTCAGGTGGTTAGGTGTACCTCACTTTTGCCAATATGGCATTTTTATTTAGGCATGAAGTAGCACATGTTGTGCAGTGACACCTATGAATTCTTCACTGGTATGAAATGTTTTTAGTCTGCAAAATTTCTCATTTATTCAC
>BMK_Unigene_086194
ATAATAATAATAATAAATGAGACAACAACATATCTATCCAGGGGACAGGTCAGATGGGGAGGTCTTCTTATGGATAAGTGAAATCTAAAACCATCAGCATCATTAGATTATCCTAGCCCTTTCATTTAAGGGGCTTAAATCTGAATGGCCTCCAGACCATAGATTTTTTTTTTTTTAGATTCAATCCAATGGTTGGTGATGGTTCGATGATTGTAAAATTAGGACTCATGCCAGATCATGGAGTGAAAAGAGTACGAAATGGGCAGAACAGATCAAAGGTGGGCCTAACTGGGCCCCATAGAGCTAGACTGCACATCCCCGTAGGACATTCTCCATTTAGTGACATACATGATAATGGTATAACAAGTGCTCACCTCGCAAATATATGCCACGACCTTGATTACGTATCCCTTTCTCAATCCTTGGCGA
>BMK_Unigene_086195
ATTTTTTATTTTTATTTTTTTTTCCTTAGTTTATCATCAATAAACTTGACAATTCTCACCCTCACTTTTCCACGACTGTCTTCCAGCTATTATGGCTCTTTTACAAACGGGATTAAATTTTATCTTCACTACAGGACTCTTCATTCATTAGTAACCAAATTGGGATGTCACAGACCATCTTTACCTTGTAATGCGACCTTTAAATCCATTCCCAAAACAAGGGCCCTCAAAAAAATGATATAATTGAGTCTCCCAAAACAATTGGCTTCCAAAATGTAGCCTACATTTCCTTCTCATTTCTAAGCAGCACAACACCCATTTCTGATGGTCCTCTGTTACAAGGAAAGCCCTATTCTACATAAACTTTTAGCACCTTGAAGAGGGAGCACCTCTCTTGGTATTGGAGGAAGGACACCAAAATGAAGCTTCACAATTCTCTTGAAAGGCTTATCATCAACACAGCCTCTGAGGTCCTTTGCAATCAAAGCACCATGTTTTCTGCTTTCTAAGAATGCATGTAGTTCACGCCTTGTGTAAAAGATCCCTGGTGAGCAATCTGACTGTTTGGACCCACTTGAACTCGAACTGCATCCTTTTTACCCGACCCATCTCCACTTTTGGCAGATCCTTTAGTGTCATCCTGTTATATTTCAATTTAAAAATAAAATAAAATAAAAAGTTCAAAAGATCGAACTTTAAATGTTGAATTCAGATGATGGAAAAACCATACACAGCATCTATAATAATACAAGAGCTTTTATAAGAACCCAGCCCAATGCAGCACACGATACAAACTCCCGGAAACATTCTCCTATAAGCAGACTACATTATGTGGGATATGCAGTCCAGCTCACGAGGACCACTTCATGCAAAAAACCAGCCTAATCCTATCGGACCTATCCCTTGATTTAATTAGCCTTAAAGTTTCATCGTCTTATTAAGCATAGATATTTTCTAGATTGTACCAAACAAGAAGTATAGGTTTGTAGAGCATATAAAAATGGGTATAATGCCGGATCATGGGAGGATAAGAGGGTGAAAGGGGCTGCAATGATCATAATTGGACCAAGTGGGCTCATAGAGCTAGACTGCACTAGCTAGACTGCACGAGCATTTAGCTCTTTGGAGAAAATTCCCCCACATATTACACACATATAACATGTGAGAGCCCCACCAATCAAATGATCGAAATCAACCATACCAGTATCAAATGCCTTCCCAACTCCAGCCAAATGCACCTATAGACGTGAACATGATTGACCTAAACTAACCATAGGTATCAGTATCACTAATGTCATAATAGAATTTTGGGTAGGAGCAAGCAGCTTTGATTAATCAAAGGCAGGACCACATGAGTTAAATCTGGTGGTGGTCAGTTGCTTAAGAAGATTTTCTCATTAATAATCTTTTAAAATAAAGAAACTAAATCTAGGAGGGAAGAGAATAATAATTACCTCTAACTGAAACGAAACCACAGAGGATGAAAATTAAAAACAAAACAAAACAGAGTTAATTCCATGAAAAATATATATACACTAGACATATGGAGAACAAAAGAAAGAAAGAAAGCAAATTGGAGGAAGGGAATGAACAAAATGAAAATGAAATGGATCACACCTCTCTGAACTTGTGCAAGTAAACCTTGAGTGGATCGATGTAATCTTCAAATCCCAGCGTCATCATCGCCCAGAGCAGATCGTCTCCGTTGATCGTCTTTCGCTTCTCCCTCTGGCATTTATCGCTCGCCTCGCTGGTGATGAAGCTGATGAACTCGGAGACGCATTCCTGCACGGTCTCCTTGGCATCTTTCGCGATCTTGCCGTTGGTTGGAACGCCCTTCTTCATGATGCGGCTGATGTTCGCGATCGGGAGAAATCGATCCTGCTCCCTAATGCTAAAGCGCGGGCTACGGTCGCCGCTCTCGTGGCTGCTGCCGCCAGGGCTAGTTGGCACGTCCGCCATTGTTGCAGATACCCTAGACTAGCAAAAAGAAAAGCAGACGAAGATCAATGGAACCTAAAACCCTAGATCTTCTCTCATCACATCTTTTTCGTTTTCTTCTTCTTCTTTTCATGGTTTTACGAAAACCCTAGCTTCGTCTGAGGGTATTTGAGAGAGAAAATCGAGAGTATGTTATGTTTGCTTACCTTTTTTTATTACACGAGCGAGCGAACGAAAGAGA
>BMK_Unigene_086196
TTCAATTGCCAAGTGGGCTTTGGTCAGGAAGGATTTTAGAAATCTCAAAGTGTCAGATTTGTTTCACTATTGTCAAGCTTGCATGAGGTGAGGGCCTTGAGGATCTCATATAGTAAAAAAAAGTCCGTTTTTTTTTTTTGGATTCCTCCTCCTAGAGTTATTTTGAAATTTAATGTCGATGGCGCGACGAGAGGCAAACCAGGGCCGACTGGTATTGGTGGGGTGCTTCGTAGTGATAAGGGTTAGGTGTTGCTTATGTTCACTAAAAGTGTGGGGGGATTAGAGATTCCAATGAAGCGGAGGTTTTGGCTATTTTGAAAGCTCTTCGGATCTTTTTGTCTTCTTTCCATGGCCTACTGTTGTTGGAGAGTGATTCTTCTAATGCAGTGGGGTGGCTCTTGAAGCCCAATTCTAGTCCTTAGAAGTTACAATTTCACTTTAACGAAATGAAGAAGATCTCCTCTCTTTGGTCGTCTCTTTTTGTCATGTGATGAGGCGTGCCAATAGTATGGCGGACGCTTTGGCTAAACAAGGGGTGGATAGAGCTTCTCCATGGGTGAGTTTTTCTATGTAATCTTTTGTTTCCGGGAGAGGTTTTGTTTTGGTTTTTTTCGCTTTGGTGGATGGGGTATAATACTTTTATACCCCTTATATTTCTGATTTTATTTCTTGTGCCTTTTGTCTTTTTTCTCTTTTAATAAAGGTTCCGTTA
>BMK_Unigene_086197
AGCCGCTTGAACGCAACACCAGGTCCATATAATTCTTCTCTTCTTTGAATTTGTTCAAATTTACTTAACGGACTGAATTTGATGTGGTTGGTTTATTTGGTCTGATTTATGGCTCTTAATTGATTCATGGATTGATGTAAATTATGCTTATCAGAATCATCTTATGAACTTGCTTTCTCACTTTACTGCACTTCCTCTTAGTTAGAAAATAGAATATATCATTCGTATAGTTTTTCTATAGCCATGGCAGAACTCTATAAGCTAATTCCAGATTGATGGGATAAGGCTAAGCTACTGCTGACAAGGATCTTATTCTTGCACATATTCTCAATGGTGTGTCATACATTCATATAAAGCTGGACTGGCGGTGTTATGGTCCATCCCTAAGGATCACATTGATTTCCTCACCCGGATCAGTGGACACCACCAATAGATGGTTGCAATTGGGCAATGGCTGAACTTTTTTGATCTGATGGATGCATTCTGGGTTGACGACCTGTGCCATTCTTATGTTTGATACATTCTTGAGAATGATTTATAAAATGTAATGGAAACATATCATATTATAATCCTCGGTTTTTTAATGCAGTTCTTTTTTTTTTTTCCTGGTTTCAAACTCATTGGTTTTTTAAATGAAAGCAGCTTCTTATGGTTGTCATATGGTAGAGTTGGCTAATATTTAGTGTTTAATCGGATGAGGCTAGCCCTCTCCTCAGCTCAAGCGGACGGGAGAGGGCTGTCCGCTGCCTAGGGCGGGGCCCACTGTTTGGTCCATCCAAATGGACCACACACAGGGCCCCCCTGAATTTTACATGTCCACCAAAATTTGGTTCCATCCAGTAAAACTGAGTTGTTGGATTGAGTGACACACATCCGAATGAACTGCTCACCATTAAACTTTTGTGACGCAGATGGAGGTGGTGATGATCGGGAAT
>BMK_Unigene_086198
GGGTTTATTTGAGCATGATTCTTACGTGGGCTTTTAATAGTTGGGTAATGTTTACTCTTATATTCAAAGTCAACTCCCTAATAGCACACCTCTTTGATGGGCCATCACATTATAAGCAATGTTATACAATATCTCAATGACATCTTGTAAAGGAAAGTACTAGAGTATTGTTTTTTCTTCCTTTGTTTGTTCGGTTTTTAATTCATGAGAGTTCATTGCAATGCATTTTATCTCAATGACTGATTTGTCTCCCCTTGTTTAGCCTTCTATTCGTTGCTGAGTTTTCTTCAAGAATCAATAGTTCACTCATGTTGTATGTTTTTAGGCCCGTCTGTTGATTCGTTTTTCTTTCAATTCATAGGGAAAGAGATGAGGGTTTTTTCAGTATAAGTGGTTTGTTATGGGAATCGTTGTATAGATCCTCAACGGCAAAACTACGAACGATTCCGGAGCGTAAAGTAAATACAATAACCTATATCTATTGCTATTTTTGTGTGTTCCTATGCATTTCAGATTGGCTGGTCATGCTTTCCTAATGTGACTTCCTTTTTCCAATCTTCGATTATGGTTGCAGCCAAAACAAGCAGGTGTGGTTCATCTATGGGGCGGCAGTACCAGGTTTGGGCGTATTTGAAGGATTGGAAGTGTTATCGCCATCGGCTGTCCTATCTCGCACAACGCTGTTATAACACTTTTCCATCCTTGTTTATATCACACTTAAAGACAGACACGACGATTGATTGAAAATTTTGATATTGCTTTAACGCATCATTGTATCGCTGAATGCACTAGCATCGTCCTGGATGAAGTGGGCTATGTAGTGTGTTCGACCAATGTTGAAACATAAGAAGCTCTAGAATTATTATTGCTTTACATTAGTTTACTTGCATGAAAATTTAGACAGCACCATTTAAATGCCACATTTATACCAGATGAGTCCATTTTATCATGGGTGCTTCCATACACCACCATTGTCGTTTGGAAGCATTCTATTAGTATACCCACCTTGAAAATCTTGCACCATTCACTAAGGATCACATGTTAAACTTGATGCCATCGACTTGCTCTATAACAAATTTCATAATGAAAATCACAAAGGCAGGTAACGATATCGTTGGTGTGATATCATCAAACTGTACGATTCTTGGAACCTCTGGTAGCTTTTTTCATCATCGTTTGTATCTAAATACATTGTCAGGATCACTCTTTCCGCCAGATAACAATTAGAAATGAAAGCTACAACGGATCGTAACGATATCGTTATCTAAATTATTATAATTCACTAATC
>BMK_Unigene_086199
ACTCATAAGCACATACCATATAGGTACTTCGTTTGCATTATTGCTTCATGTTTACTTCTTTGTTTTTTGTGGCAACTGACAACATGTCATAAACGAGAAAGTGAAATGTACAAACTCCAATCTCATTTTATGCTCTTCTATTGATTGTATATGAGGTAACATTGACCTTGTCATATTCTAAAAGGTTGCACATTTATTTCTTTCATCGTTGCAATTTTTTTCTTATGTACTACATGAAGCATCATGCCTTCCTTACAGGGAAAACAAGAATCTCACT
>BMK_Unigene_086200
AAGACAGCTAAGGGTTGAAGATGGTGGTTGTGTAACTTGGTTGGCCCTTCTAAAACTGTTGTTGAAGTTTGGTTTTCATGAGAATCTCTTCTAGCTCTTATGCCCACAAGAACCATGCAAATGAAATGTGTACAGCAATTTGGAACTTGAAACCTTTTTCTTGGGTAAGTTTCAATTCTCATCTGTGTTTGGGAAAATAGAGAAAAAGGTAAAGCTTTGATTCTTGATGTGTTGAGAAAGTTTTGGAAGATCGATGTCTCATCTCCACAAATTCAAGGGTCTACTACCACCCATCAAACCAATATCCCACACACCCATCCTTCATCTTCCTCAACTGAGATCTTTCCTACTGCTTCTGCTACTGGTTTACGTGTCCATTTCGATCCTAAAACTCGCTTCAACACGCCCTGATTACTCAGTCTTTGAATCAGAAACAAGTGAAGTTTTTGGTTCTTTGAAGACCCATATCTCATCCACAAAAAGGCCTCTTGAAGTCCATGAAGAAAACAAGACTTCTTCAATAATGACCTCTTGTCCATGTTCTTCTCTCATCAATGGTGAAGCCCAAGTGAGGAAAGAGAGCAATCAGCAAGGAACGCTTTGTTTTCACCCCCCCGAAAAACAAGGAATACTTTGTTGTGACCGATCTCATCCTAGAACAGACATCTGCTACATGAAAGGTGATATAAGAACGGACTCTCAATCATCCTCCATCATCTTATACAACCCAGAAAAATCATCATCAACCCAAGAAGAGCTAATAAGACCTTACACTAGAAAGTGGGAGACGTCGATCATGAACACCGTCGATGAGATCAGACTAAAACCCGACAACGGGGCTCTTGGCAGGCGGCGGTGTGATGTCTACCACGACGTGCCCGGCGTGGTGTTTTCGACGGGAGGGTACACAGGGAATGTGTACCATGAATTCAATGATGGTCTGCTGCCTCTATATATAACAGTGGGGAGTTTTGGAGGGGAGGTGGTGCTGGTGGTGCTGGAGTACCATAAGTGGTGGATGAGTAGGTATGAAGGTATAGTGAAGAAGATTAGCAGATACGACGTGGTGGATTTCAGGAGGGATAAAAGGGTGCATTGCTTCAAGGAGATGATCGTAGGGTTGAAGATTCATGGCGAGTTGACGATAAATCAATCCATCGGTACAAGCAAAGGGATACATGATTTTCAAACTCTCCTTTCAGAAGGACTGCTAGGGGCAAGACAAGCAGAACAGAAACAACTACAGGCCAATACACAAAGACAACCCAAACTAGTAATCCTCACCCGAAATAAATCAAGGGTATTATTAAACCTGAGAGAGGTAATACAGACATGCAAATGCATAGGATTCAAAGTGCATCTACTCAAGCCAAACAGAAACACACAATTAGCTGATATCTATGGCCTTCTCAACAGTGCTGACGCAATGCTTGGTGTCCATGGTGCAGCCATGACTCATTTCCTTTTCATGCGCCCGGGTTCAGTCTTTATACAAATAGTGCCACTGGGTCTGAACTGGGCCGCAGAAGAATATTATGGAGAACCAGCAAAGAAACTGGGACTGAAGTACATCGAATATAGGATTAGTACTGAAGAGAGCTCACTTTCTGAGGAATATGATTGCGACAACCCAGTTCTTGTGGATCCTGTTGCTGTAAATAAAAAGGGTTGGTCAGAAACAAAGAGGATTTATCTTGAGAGGCAGAATGTAAGGGTGAATATTGAGAGATTCCACAGACTACTTGAAAAAGTGTATTATCATGTCAAATTACACTCAAGGTCAGTGCACAACAACAATTTTTTATAGATAATGAAAATTCAATGTTTGTTATGTGTACATATACAAAGTGGCAATGTTAAGTTCACAGTGCGAATTGGCTTAAGAAACTCAATTTTG
>BMK_Unigene_086201
ATTCTTCAGATGGAAGGACCAGGCTATATAATTCTGCCCATTAAACTTAATGGGGATAACATCATATTTTTCCATGTTCTTAAAAATCAAGAGGAGAAGGTGTCACAGAGAGATAACAACAAACAGCAATGCACAGAAGCAAAAGGAGGCCTGTCGTCCCTGTCAGAAGCAAAGGGAGGCCTATCGTCCCCAAAAACTGGAAGTGGTCGCAGGAAGATCAACCCTAGATCAAGGTTTTTTTGGACGGCCGAGATGAAAACAGTGTGAGAAAATGTACTGAACACAAATGGTGATGGAAAACCGTCCTCTGATGGGAGAAAAATTCCGAAAAAATCTCCACAAATATCAATAATGTTGGTCGACCAAGATGGGTATGTCTGTGAAACAGATTGTGATCATCTCAAGTGGGCCGCAGTGAAACAGAGACGATATAACACAGTAATCGTCAAAATCGTCATCTCCCAGTAGATGATCGATATCTACGTGTGCTCCCGTAGATTATCTGCGAGCAGATCAGAGGTGGGGGATGG
>BMK_Unigene_086202
CAAGCTCTTGACTCTCGGGACCCTGCAATAGGTTTGAAGTAAACAACTCAAAGAACCAGTAAATATGTGGAAGAACAGAGTAAACCGCATGACATGAGATGCAAAGATACATTTCAAACACCTGATCAATTGTTTGACTTCAATCAATTTTCAGGGGAGGAAAAACTAGCTTCCAACTTTTTAGATGACCAAATTTAACCTTCTCAGAAAAAGCATTAAACAATGGAGTTTGTGGCATCTATGTTGGCTTAGGGAGATAAATAGTCACTTGGGAAAAATTAGTGTGGTTTTAGACAATGTGGTTTTAGACAATGCTGTTATACAGTTAGAGATTTTGGTAGGTTGAAAATTTATAAATTTACGCCAGTGATAATTTTGAAAATTCCTTGGGTTGTTTGCGATTAGGACTTGGCCAAATTTTAGGTTTTAAAAAAATGATGACTTGGCTCTAACCTTGCCATTTAGAGAGTATGAAAGATTCTCTCCCAATATTGGGAATTTTACAAGGAAAAATCAAAGCTCGAAATTGATAGAAAAAAATTCAAAATATGAAGGCTAAAACAGCTTACCTTCGATTGGCGCAAACCACAAAATTTACCGAAATACATACCTACATATATGGGATATATTCCTGTGAGAATGGTGCTCACAGGCTTATCGAATTTGGGGTCAATCTCGTGACTCACTCCTTGATCCATAGCCCACAAGTTTAATGGCTTTACATAAAAAACAAAAAAAAGACCCTCAATCTAACAATCTCGTA
>BMK_Unigene_086203
CAATCTGTCGCGGATCGGATGCTGTCATATGCATAATAAAAAGAAAATTAATGATTCAGGGTCTACTTGATAGGAATAATATAAAAAATTGTTGGCAGAATTTCAAAATCTCTCAAATTTGTGTAAACTAATTCTGATGTCAGAAATCTTCAAATGTTGAACTTAGACAAGCATTCTGAATTCAAAATTTTAAATCATTCTAAAAAGACTATTTCGATCATTTTGCTGTAGTTGATCCTTAGACAGGGATTTGTAGTTTTCTAACCGGGTGGATTTCCATTCAAAAATTCTAGAATGGATATTAGAGTGTGCCCTCAGTAGTTTAGGGCAAGCCATGTGGTTTGGACCAACACGTCTTTAAACATGGATCCTCTGCTGCCCATTTAAATCAAGCACAACGGACCCCTAACATTAATACTAACCCCAAACTATCTTCTTTCTTGATGATTCAAATTTCGGTGATATTAGAATCAGTTCCACCATCAACACACACATTATCTATTGCACACCTCACTATCGGGCCCACTTGGGGGCTCCACTATGGGGATGAGACTAGGGTGATCTCTTCATCTGGTTGGGACAAAATATGAGCCCCATTTGATCATCCTAACCCTTCATAAACAACCAGTAAGTTTCACCCCTTAAAAATTGATCTGTCGATCTAACGGTGCAATCCATTTGATTGGGTGTAGGAAAAAAGGGGGCGGGTGTAATTTAGGAGGGGTACCGTGTGTGTGGACAATTTGGATGGGCCGTCATGTAGGCCCCCCTCACCTGAGCACATGTGCTCATAATAACGTGGGCCCTGTTTCTTGTCGAATCTTCTTGGCGATGGAACCAAGGGGATCGAAAGATCTCCCCACCACCTAACTTTGTATGGTGACAAAAGCTCGAATCATCATCCCAACCACTTGATCAATGGCCAATAACATTTCACCGTATGAAATGAGACCACAATCGTCCCAATGGTTCAATTCATTTGGATGGGTGCCTAAGATGAGATTAGTGACTATCAGATGGGGTCCCTATATTATGGTCCACTTGGATGGATCACTAGGTGGGCCTCACTAGGTATTTGGTCAGGTAGAGGTTTTTCCTATGTACTGATAGTGACCATTTTTCACCCACCGAATGAATTGGACACCTTTTATATATATATATATATAT
>BMK_Unigene_086204
CCAAAGCACACGCGTCTCTCGCACTCTGCACCCGACTATACCCTTAGCTACAGCTCAAGAGAGCTATTATATATATAAGATCGACCCCAAATTTGGTATATGGACCCATCACAAGTGGAACTTATCATCCCTCGTTCTCCGCTCATCAATGGGGCCCCAAGTGCAGCCCATCTAGCCACCTCATAGGGACCAATGCCTCAATAAGGGAAATTTGCCCCATTTCTACGAAAGTAATAAATTAACCATAGTTTAAGGACGATTAAAGGTTTGAAATTGTATAACTTACAAGCGTGGAGGCTCTTAAGATAGGTCGACTCTGAGAAGGTTTTCATTTTTACCTCAAGAATCTTGCAGACTAGATCTTGACATCTGAATATTCTTAAGATCCATTGCAAAATCAAATCTAGATTTATATCCCATAAAGCATGGCGATCCAAGTTCTACTTACTTCGCCCTTGATAATTAGGAAGATAATCATGGACAGAATATATACATTCAATGACAGGGCGGCATTGATTTGCTCATCAAATTCATGAGATAATTAAATGGAGATGATGGACATAATATTCAGGCCATACACTGGCATTGACAGGTCGGCTGTAACTTTGTTGACTTACTAATTTGATATGAGCTGAATGGAGATAATATAGGGTGAAATAAAGGAATGATGATCATGGATCGTTTGTACATTTGATGGAAATGGATTGTCCATATACTAATGGAGAAATGGATTGTCCATATACTATTAGGAGAGGAAGGTAGTAATCCGGATTTACATCATGGGAAAGGTCCTAATAACTCTTTATTTTCCAATTTATGATTGATACATCAAGGGCCTACTTGTTTGCAATAAAAGGTAAATTTTAAAAAAATAAGCATCAAATAACTTTTTTCTTTTGGGAAAATAGAATGAGAAGTAAGATTGAAAAAGGACCCTGAGAGAGTTGGGAGCAAGAGATTTTTTTTTCTCATTTTGGGCTATACAAGATTACCTTTTTTCCCCCTCATTTTGTGTTCTTTTTAAGAGTACCTCTCTTGTGATTTTTTAAAGTATATTTTTAATCATTTTGTACTTTTTACTCCCAACTCCCTTCACTTTTTTTCTTCTTTTGATTTGACTATGTAACTTTTTTTCATTTTACTCTATTCTACAATGTAACTTTTTTTTCATTTTACACTACTCTACAAACAAACATGAGATATTATGGATTGTAAAAGTAGAATTGTAAAAATCTAGTGAACGACCTTTAATTAGATCACACCTATCATAATAAGATAATCTTATGTCGACAATAAATCCATCTAGTGTAGCTGGAACCTCCAAATTTGAAACTACTACTCAAGATATATGTCGTTTCATATCGACGGACATTTTCAATATTTCACTCCATAGTCCTGGGCGTGGCAATAGAATTTCTCTTGTTCCGAGCTCTCTACCTCTACCCAGTGTTACTAACACCAATACCTCTATTTTAATTTACTAAAAAGAAAAAAAGAAAAAAAAGCAATACCTCTCTTTCTGTGTATCCACAAAT
>BMK_Unigene_086205
CCTATTCAGCAAAAAATAAATGAAGCACCAGTAAACCACTGGCCGGTTTTGACAGCATATGCTTCTTTGACGAATCCCCATACTATTCTAGGGTCCCACCTGATTTTTTAAGGTGCCTTAAAATCATTATAGGACGTAATATTTTGGCAGGGGTAGATTACTGGCCTGTTTTATTAAAATTGCCAGTTTTGAAGATTCAAAAATTCAGATATTCTGGATCAATTTCAGAAGGATTTTCTAGCTTGGTAAGGACCATTTCAATTTTAAGACGTATTGAACTGGTTTCATGCATTGAGTTTTGAATATGCTGTTAAGATTTACGGCTTTTATGCATTGCCACCCAGCACTGTTTCAGTTTTTCAAACAGGGTTTCATCCCAAACTATTTGCAAACATTGTTATTGGTTTTTTTTTCTGTCACTGCAATACCCTTTGGTTGTTGAACAGTTTGGTGTTTGTGATGTAGAGTTTGGATGCTGGCAATGCAAGAATCTTCACATGGTGCTTGACTCAGATTACCCAAATAGCCAGCATCC
>BMK_Unigene_086206
AAGAAGACAACTCTCAGTGATATAATGAGTAATCAAAAGGCACAAACCCCCATTTAGGGATAAATAGATCCACTTGCATTCAGTCTGGAAAGGTTCGAAGGAACCCAAAGTGTATTTAACTTAATGCAAACCAACCAACAGTAGCAATTAACCACCAATTAACTGTTCAAAACTGCTTCAAAAAATAAAAATAAATAAATAAACAAAACTACTAGCTTGCACCTGCACTTGTCCCCTTGATCATATTTAGATTGACCTGTGGCTGGATTGGCTTTGGCTGTTATCGTGCAGCTGTCACCTCATCCTGGTGTATGAGGAGATGCAAATCAACAACAGCTGGGGCCAACATTTTAATCGTCTGAAGTGTAATAAATAGATGGATTCTGGAATTCTCTGAGCCGATGAATGAAATAAGCAGCTTCAATTCCATTCCACCAAACAGTGAATGTGAGATAAAACCAACTAGTTCTTCAAATCAAGCATCTCAACTGCATCAGAACCTAACCTCATTTAAATTTCTAATAAGTCAAAATGCAGGACATTGAAAGATAAAAAACTAATATTGCCACAGATTTTGCTGCCACCGTTTCAAGCACTTGCTGCATTGACTAAACATACAAGAATCCTGACCAAGTAACAAACAGTACACTGAAAGATGAGGTTGTCTACAGAAAGATACCAACATGGCATCTCGGGACTCACTATAAAATAACAAGCTGTAGCTGCAATGCATCACGAAAACAAGGTCTGGGTCTGATTGCCGGGTGCTGAACAGGCCAAATAAGTCATCACCCTGTGATGCTTTTAACAGGAACGAAACCCATGATCTTTAGAATTTGCCTCATTCTCGGGGGCGGGCCAACCACAGGGAGCTGAGAGCACGGAGACGGGAGAAGTAGTCATTTATGGCAAGAAGAGCCCGTGCTGACTGCCGGGTTGTCAATATCCGGTGCATCTGCTGCAATGTTTGCTGCCGCAAGTTGTCCGCCTGGCGAAGGAAGCCCTCAAGAGTCTCAAGTTTTCCCATGGCCATTGCCATGTGACCCATGTAATTTGCCACATTAGCAGATGATCCAGAAGGGCCAAGAGATCCGGATGATAATGTCTCTGCTAGAGACTGTTGCAATGCCTCCATCCCTTGAGATAGTGCATCCTCAGCCTGTTGGGACGACTGTTGCAGGTTGCAGATGCCCACCAATTGCTGCTCGGTGAGAGGCTCCAAATGACCAACAAGAAGCTTGAGGAGTTCAGATGAACGGAAGCCCCCAAGCCACAGGAAACACCTCTCTGCAGGAGTCTTCCACATGCCCGATAACACATGAAAGACATCAGCCTTAGCAGCAATACCCTTGAGCCTAAAGATTTCATCATAATGAGATGCGACGCCATCAACAATAATGCGAAGTTCAGTGTCTCCTGCATGAGAGTTTACTGCATTCCTAAGCTCATTGACTTGGCGATTATGCTCTTCCAGCCATCGTGAATATTCTATGTCAAAAGCCAAGGCACCATTTCCGCTCATTGAATGAGGTTGATCCCCTGAGCTTGAAATAAAGATACCCTGCTGACGAGCTCGCTGAAGCTCCTGCTCAAGTTGAGTTAGCTTCAGTCGACTGCTTTCTAGTTGTTGGACATATGCTTTCTTCCTCAATCGGCTTTTTCTTGCAGCTTCCCGATTTTGAGCAAGCCTGCGAAGCGTCTTTTGATCCCCTGCTTTTTCTTTTGATCTATCGCTGGAATCAGAAGCTGCAACCAGAGCAGATTGACCAGCTTCAAACCTTTGATTCTTGTCTTCTGTGTCCACATCTGTTGATGTGTCAGTCCTGGGACTGGCATCTGCCATTGTAGACTCTCCCCAATTCTCAATACGAATGCTAGGTAGAGATACGAGATTGGATTGTTGTCCCTTCTGCTGAGGCAATCTCTGGGACCCAATACCAGCTACTGAAGGAGCAATACCCGGGGATGTGAGCGTCTTATTAAAATTGCTGAACTGGAGAGAATCAGAAGCACCAGCTGCACCACCGGACTTTGTATGGAACACAGGATTTCGACCAAGATCAACAGCATTCTCTAGACGAAATCCAACAGACTGTTCAAGAGCCCCAAAGGAAGAAACACGAGAAGAATGGACTTGGTTGCCTTCTGTGCCTAGAGACTGAGCTGCAGACAGTGGAGGAACAAAACTCGGCATCACGCCTGCCACTTCCTTATCATCTTCTGCACGAAATCTCCCCCTATTACTACCCATCCATCACCACCACCACCTCAATCATCAAAAGATGAAAAGCACCCAAAATTGTAGAAACCCAGACTAAGCTAGCAACCAGCAACCTTGTAATCCAGGAAAAAAAAAAGTATTCCAGAACCGCGATTTTCCCCACTTAGAATGCTACCATATCATCAGCACAACAGGAACAAATAAACAAATTCACAATCCAAAGCACCAATCTTCCAACCCAGATTCTGAAGAAACTTAAAACCAAAAAAGCACTAGTCACCAATCAAGCCCAAGTGCCCTGAAAGATCTCTATCCAAATGAACAAAGTTGCATATAACCCAACCAGATGCCGAACCCACGATGTCAACACTCCAACCTAAACTCTTCAGAGCTTTAGTGAAGAGTCGTCTACTTCAACTCACTTTCCAGTGATTTTTTTCCCACGATTTCAACCAACCCAGAAAGCAAAATCTTAAAACCCAAGTATCCAAAAACCTCAAATCTCCCAGAAATCTCCGGTACCCAAAAAATCACCTGTTAAGACTCACCTCCTGCTGATTTTTCCCAAATTCAAATCCACCCCAGATCACGAATCAATCAAAGCAGAACACCCTCGAACCGCCAATCTCCCAAACCAGTCAATATCTTCAAAATCGCCTCCTCTGATAGTTTTTCCCTCGATTTCCAGCTCTTTTAGCCTTCTTTAAGCGATTTCCTTCCAATTTTCGATCAACCAAGATGGCAGAAAAGCCCAAACCCTAGTTTCCAGGAGCTTCTTCAAACGAGTATAGCAAAGCTCAGCAGAAGACCAAGATCACCTCTTTTTTGACTCGTTTTCGAGCAAGAATCGGTTTTTCAACTGACCCACCTCTTGGATTCGATTTTTTTATTTGCGAGGATCGGTGACGTTTCGACCAGTCCGGTTTTCCAGCGTCATTTCGTTGCGTTTTCCGATGATTTGTTTCGATCCGTGCCTTTTTTC
>BMK_Unigene_086207
TCCCAACTATGTTAGAGTCGGCTAATACAATGAAATAACCAAATAAAAAAAAAAGGTTAGCATCAACATGCCAGACTTCACACAGAGATCAGTAGGGGAAAATCAACAAAATCTTTTCTAGAGAAGGCCTTAAGAAGTGTCCAAGAATCATGAATGTTGAGCAATAGTATATGCAACGACAGCCACATTATGAAAAGTTCCCATATTCCTCTCTAGCCATATGGAAAATAAAACAAAGACTAATGAAGACGACCACATGATGTTACAGATTCACCGCACAGTAAGAAGAAATACTTGATCGTAAAGGCACTGCTCATATACTCAATGTAAAATTCTTTTATCTACCCCAAACAAGGGAATATGAACATTTTGCAACAGAAGAAAGAGAAAGGTCACAACTGGTTCATTTCCTCATGGGACAGTTCCATCTAAACATAAGGCACCACATGACAAATTCCTCCCACCTCTACAACAACCTTCATCATCTACGGCAATTTGAAACAATACAGGAAAACGCTGGCTGAAAGTCGCATCGCCCATCCACTTGTCATACCAAAATAGCTTTCTGAAATATCTTCACATTCCGGAATCTCTCCCTCCTTGGAGCAGCATAAATTGTGTTCC
>BMK_Unigene_086208
TGTGAGAGGGACCGAGAGGGAGGGCAGCTTTTGTGTCTGATTTTTTCTTCACAAGAGATGATGACTTGGTTCTGTGCAACTGCATCGACGTCTAGATCATTGTGTACACTAGAGGGGTCATCCATAACTACTTTCTTAATTCTTGGGAGTTCATCTTCATTACTATTATTGGCTTCTACGCTTACACGATTTTGGGGATGGGCTTCTCCATGGAAAGTACACGTCGTGTAAGTCTTGTCTATACCGTCTTCTTCCCTCGTGCCATCATCCAATCCTTGTTTGGGGACATGATCTTCGTTGAGATGCGAGAGAGAAATAAGAGAGCAGTGAGCAGGGGCGTCAGGTGGCGGTACGGGCTGCTGATGGGAGAAATCGAGTGAGAGAGAGAGAAAGGGAGAGCAGAGAAATGGAGTGAGAAAGAGAGCCTACCGATGGATCAATCTAGTGAGGGAGAAAAAGGAAAAACAGAGAAATGGAGAGAGAGAGAGGGAAAAC
>BMK_Unigene_086209
TTTTCCTTTTAACATTGGGGAGGAGAGTGAATTTTATTTTCATTAACTATTCAATCAAATGGTATACAATTTATATTCATATGCGAGCCTCACCAATGTAGGGACCCACATTTCACTTTGCTTCCATCCGGAATGATTATGCACACCTTATGACTTGATTCCATTTGCTAAACAAATTTTAAGTTTCCAGCATTCTACAAATGAATGCATATAGAAGTTCCAATTAAACCTAAACTCTATATCCAAAATAATGCCAAAATGCAGTTCTACTTTCACTCAATGAATCAGAAGCTAACAGATTACAGTGTGTACTTGATGTGCTCTTCGCATATACTTTCCAACTTCTCCCCCAGGGGATTTGGGGGCTGCTTCATTTTGGCACCCAAAAAAGCCCCCTTTCTGTCCAAAACTAGAATGTAAGATATAAGATATTGTGTGCTTGCGATGAATCCCCAAAAAAGGGCATGAATGATGGATAATGGATGCAGTGATGATGAGATAACTATGGTGACCGCATGGTTTCCTGGCTCCTAAGAGGAATCCCTTCCGGATCAAAGCCATCAATGTTCGCATGCTTTGAGAGACGAATAGATAGAGACTGCGATAGACCATCACTCATGTCCTTGGTTTTGTGGAGAAGGAATGTACCAGAAAGGATGGTTACAAATCCACACATCTCTGTGACAATTTGTGTTGGATTTTGTCGATCCCAGTCCTTAAACATGATAACACTTGCCAAAATGGTAAATGATGTAAACATCACATAGTATATGGGTGACACAACAGCTGTGTTGAATGTATCAAGCGCCTTGTTTAAGTAGTTCATCTGAGTCACCACACACATACCCACAACTAAGGTGAATGCCCAAGTCTGAGGGTATATTAACTGATTCATTCCAGAAAATGTCAACTTCAAAGCAATTCCAAGGGCTTTGACACTCATGACCGACAGAGAACCAACAAGTGAACAAACCCCAATATACACCATTATATGCGTCTGTCCATACTGTGGGATGTAGCGGAATATAATTACAAATACTGCTGCTATCACTGAAGCTGCATACAAAAGAAAAGCTGGCTCAGTAGCAAGATCCCATACTTCCGTTACAGACTCAATCTCACGTTCTTGAGGGGCATGCAGAACAATTGTTGTTGACCCCACAACACACAGAACACAGCCAAGAACACCAAAAACATGCAGCTTCTCACGTAAAATGACATGGGCAAGTACAGCACTGATAATTATGCTGACTGCACCGAGTGGAGTTACAAGAATTGCTGGTGCAAATGCATATGCTGCAAAGTTAGCAACTTCTCCAACAATCATTGTTATCATGCCTGCCCACCAAAGCGGCTCGTATAAGTAAGAATAGCCTCCAACTCCTGCTCGGACTCCGGAGGCTCCAGCATTCTTCAATCCCTTATTCTTGACGATGAAGCTAGCGCCGATGAATAAACTCGACGAAAGTGCCAGGAGCAAACCCTTTAATGTTGTCGGAGGACATGCCCTTGTAAGAGGGCATCCAGCTCTGAGAACCCTTGTCCGCCATTGCTAGAACCCTGATATCCGTCCACCAATCACTGCAATCAACATCTCCACAATCCATCTAACGAGATCCAATGCGGCGCTGGTTCTTCCATTGATGTCTCTCTCTTTCAGAACTGCAGATATTGGGGGATATGGGAATTAAAGGCTGCGATTGGAAGATCTGTTCACCTTTTCTTTTCTTCTCTTCGGGTCGGTTGTTAAGAAAGATATCGAAAGATCTGAATGTACTTGGGAGATGCGAGGAAAGAAGAGGAAGAAGAGACCAAACGAAGCGCAATGCAGCAGCAGCACTGTTGTCGATACGTTTCGTTGGAAAGAAAAACAAAAAGTCTACATGATATCCCCATCGTAGATTAGATGACATGATATGCCCATCGATATCATGGGATTAGCGCATGAACTAATTCAGTTAGTCCATGTAGCAGGACTC
>BMK_Unigene_086210
GGAAGAGGCCCACCATTGATTGGGATTGTGGCGACAGTGATGATCGAATAGTGGAGGGGAAGGGAAAAGCAGCGAGGAAGTTCACTTTTACAATAGATGAAGATGAATGGAGCAGGTGAAAATGCAGGGAGCAGTGGCAGTGAAAAAGCAGGGATGATGATGACAAATGCGACAAAGAGGTTGGATGTGGTCAGAGAGAAAAATAGAACCAAGGCATTTAGCATTCAGCTGTTGAGAGAGAGAGAAGGATTCGGTCATGGCTTCTTGGGAGCTCCTTCGTTTTGCCATCTACAAGATTTCTTCAGAAGTTCTTCTGATGGATCTTATATCTGCTCTTCACTATGGAAAAGGTGAGAAGACAAGAGTTGGGTAACGGAGAGGGGAGTTATATGAAAAAAGGTTTTAGGAGTTACGAGGAAAGTGTATGCCAATTTGGTCAAAATCAAATTTGATTTCTCACATGATCCAGTTCGCTACTATCTATATTGTGACTCTCAACAAAATGCAAAACACTAAAAAATCTAGTTTTTAATATAAAAAGACTTGGGTTCCCACCACCTCACCATTTAATTGTCTTATTGCTTAGCTGGTCCTTTGTCAATCCTTAATACTTGCATTTATATGTTTCTTATGTGTCAATCCATACAACAATAGATTATTTATTGTCCTCTGACCATATATTGCCTTTGTAGAAGCCAACTGATATCTCAACTTTCAGGCAAAAACGTTCATCAGGGAGGCAAGAATTGAAGAAATTGTAGATCCAACGATAAAGGTAGGTTACCATGCGGAAGCAATGTGGAGGGTGGTGGAGCTTGCATTGGCATGCATTGAGACATTCTCTGCTTACAGGCCATGCATGGACGACATTGTCCGAGAACTGGAGGATGCATTCATTATAGAGAACAACGCCTCTGAATATATGAAAACCATTTAAAGTTTGGGAGGTTCTAATTGCTTCTTATCTGTGGAGAGGAAGATCCTTCCCCCTGTCGCCACTCCTGCTCCATCAAAACCATCACCAATCTTCTTTCAAGCCATGGATCCTCCATCGCCCAGATGATCAACACATGGAAAGATTGTCAAATTCATCCTTTGCCAACATAGGCTGGCTGATATGTTATGGAATATGAAGAAAAAGAAAACCTGATCTTTGAAGCATGATGCTGCGGAACTTGGAACTTGTATAATGGTTAGACGGCGGATCATTGCGACTGGATTAATCTTAAGCGTAAGAAAATAGCGCAAGTAGTTCCTTGCATAAAGTTTTTTTTTTCCTTTTTTCTTGCTTTTTTATAAAATTTGGTCCATTCCTGATATAGAACTAAGCATGAACTGCAATTTGCAACTTTGAATGACCGGTATTCATATTGTCTATTCAATAAATG
>BMK_Unigene_086211
AAAAAAAAAAAAAAAAAGAGTTGAGGCAAGGCCGTTGAGTGTCAAAATTAAATATTGGGTCTCTCTGCTGTTTTACAAGGGTTTTAGTGGTATTTCCCTCCGCCGCCCTTGTCTTCTCCTTTTCTTCTCATTATCTTCTCCTCTTCTCTTGCTTTCTTGAGAACATGAAATGATTAGGGTTTTAGACATTGATAATATTTATTTTCTTTTTTGTAAGATTATACTTTCACCCTTTTATACGTAGACATTTACATTTCTGCCTTAGTTGGATGTGCCTAAGCACACATGGGTTACCTGGGGCCACATGCCTAATTAGGATGTGACCGGCCACTTGGTGCCACTTTCATTTGCTACAAACCTGGTGCTTGTGCATTGCGCTTAGGCACGCTCATGACCACGCCGGTTTTTTAGCCCATTGTCTTAGTAGGTCGGTCCGAGGCCTATGTCCGCCAAAAGGTTTTACCAACCGCACTGGACCGACATTGTTTCACACAGTTGGACCAAGCACTTGGCTAATGAATCAGCTTGGCCTTACTTTCATGCTCAGGGGATAGACTCGGTCATGAATATTCAGCCCACAGAAAAATGACGGCGCCTGGATGAGCCTTGGCCCAGTTATGTCCCAGTGCTGTGTTAAACATCTATTAGACAGTTATTGTTTTTGTAAACTGAATAAGTATCAGGCTCATCTTTTAAATTTGGGATGCTGTTGTTGCTTATGCTATAGAGACTTGAGAGGGAGGTTGGGAATAATTTTGAGAAGTCAATATGAAAAAGGGCTATGATCGCACTCCCTTGCTAATTTGTATGCTTGGTCGTATGGGTTTTGGATATGGACGGGTTGATGGGTAATCATGCACATTTTTTCTGGATTTATTTTTCCTTCATACTGAGGTGGGTGGACGTGGTAGGAATATGTGGGAAGGAGGCACTGGTATTACAGTTTTACATCATTACGTGGCAATGCAAATATTTCCTTTTTACCATATTCAATGTTTATGACTTGATCCTTTTGTGTGACTATAATAGGGTAATTTCATGTCTAATAAGGTCATGACGGTCCTTGGTTGAACACAGGAACAAGTTTTGATTGTTGGTATCGAGGTAGATGTCACTCCTGATGGGTTTGTTTGGTTGATGAACTGTAAGAATATCTACTGTTCCTGTGTTAGCTGTGTCCTTTTCCAAACCTCTTCAGGATCTGTTGGTGGAAAGGACATGGTAG
>BMK_Unigene_086212
CTGTTTCATAACCCGCCATGTATTATGTCATTCAATGATCCAATAGTAGACCAAGACTGTGGATGACAACACCAGACTGCGATCAGCCTTTGATAGCTTGTTCAGGAACTTCTTCCAGAGGCCAGAATATGGTTGCCAAGTGAATTTCTCACAGATGCAAGGCCGGGGTTTTTAGGCAGCCTCTTTTGCCATGTTTTGAAAAGTGGGAACGCTCTAAGACTCCTTCGGTGGAGGACACTTTCCGATAGACTTCCTCGTATAAGCCCACAGCTGTAATAGCTGCAGTGGCCTAGTGGGTGTCCTTAGTTGATGGCCCTCTTTCTCGCCTTGCTCACCGTCCCCCTCCTCTCCACCCACTTTCTCTTACGGGCTCCATTGGGATGCATTTGTCAACATCCTATATAGGTTGGCAAGATATGCCGGTGCCCATGCATAAGGTTTAAGCTCTTTAAACAATTCCAGTATATATGCAGGTCCGCGGGCACCAGAAGTTTGCATAACGAGCTAACCGAAAACAAGGAAGAATAGATAGGCCCGAGTGGTGAAGATCTCATGCTCCGTGTATTTCTTGAGATCATTTTTCTTTCACCAGTTTTTCCGCCTTGAAGTTATCTTCAAGCCACTTAAATTTAACTATTAGCCCCACATAGTCCAGTTTTTTCTGTGGGGTAATCGCAAGAACTTCTTGACAAATTGCTTGGACCTTCCTTCCTGGGGAAGTCCGTCCGGTCACCAAAGCCCCATTTATAGGCAGCCCGTATAAGTACACAACATCTCAAGGATTATAGTTGCCTCGCCCAATGGGAAGTGGAAAGAGTTGGTCTCGGGCCGCCACCTCTCTACAAGTGCTATAATTAGTGCATGATCGATGACCATGCAATCTATTTCTGCGAGGTGATGTAGCCCAACCTGCCTGACGTAATCCTTCTGTTGCTTTGTTAGTGCCCAAACCTTTTTATCTGGATTTGTTGGTATGCACTGCAGGCGACCGGACTCCTCTCCTTGGCGGATTCCCTACGATATATGATACCGTTGGTTGTATAGGAGAGTTGTTGGAGCTTTGGACCTTCGGTGGCTTGTTCTTCATTTGTCTCTCTTCTTCCCATCAAACCTTAGTCCATAGCTTCTCATGCTCACTAATGTTTTCTGTATCTGCCCTTTGGCCTGGGGCCACTGTCCATTCATCACTGTATGTATCAATCCCCTGATTTCATCTCCCCATGACTTTGAAAATCTCCCATAACTTGTGTAGTTAATCGTCGCACGCTTGATGTAAGGTCTGGAATATGTCATCCGCTATGCTCCACGCGGTTGATTTGATCTTCTTCATCATCCTTGTGGATCTCCTCGTTCCCTACAAGTTCCCACAAGGATCTCGATTAGGGTTCCTATCCCTCTCTCTCAATTGAAACAAT
>BMK_Unigene_086213
ATCCAACCAAGTTCTTATATTCACATGGATTGCTTTGGGTCAATAACTATTGACTCACTGTACATAGATATATATCTTCTATTTTAGTCTTTGTTTCTATAAACTTAGAATTGTAATTGATACTCTTGCCTAGATTAGAGCCTTGATTAAGGCAAGTAAATGGTTATATATTGAGGAGGGATCTCCAAAGGAATGGACATTAAAATTAATACAATCTCAGTTGATATCCTGTAAAAGCTCTGTCGTGAGCTTGTCATCTTGCACCCTTCCTAGAGCCAAATCCCAAATCTTCTATTAGACATCTTAAATAGGGTAGGGTTGTTGAGTTACTTGAGTAGCATAGATCCTCCACTCTCTTTGACTAAGAACACCACATCAACTCACGTCGATACAAGCTTTCTTTATCACCTTAAAGAAACCAAAATCAAAAGCAAGAGCATGTTTCGCAAAAGGGCACCATACAGTGAGCCTTCAAAAGCATTCATTGTAAACAATTTGTGAACAAAAATGCCATTCAGAAGCATGGAATTAGCAAATCCAACTCTTGCCACACGGCCCACCTTGTGGTGCCCACTTCAACAAAAAAAAGATAAATGGATTGATAGAAAGGGCATTGGATGAATTACAAATGGCACAAACATCACCTTGATTTGATGATCAAAACCATCTCATGAGGGTCCACTTCAAAATAGATGGCTGGAGCAATTTAGTAATCATTCATTTTTCTGTATCTTGATTCCACAGTTATGATCAGTGAATCAAATTGAATTTTCGGCCGTATGAAATCCATAAAATATCATTCCTATCCAACCATCTGTCATACATACAAGCAGCTGAAGTGGGCCTAAATACCTTAGCTTACTACAGTGGACCTGATCATTTCTCCTAAAATGTAATCCATGCATTAAGATAGTCAATAGCAATTCGACCCATAAGCTACAGGGATGTGCAAAAACTAAACAAAACAATAAAGAAAGCAAATGTCAAATACGTCTCTAACAGCAATCAGTAGTTCATCTGTCCCTGGCAATAAGTCAATAACATACCAGAACAAAAACGATAACCC
>BMK_Unigene_086214
ATCTGTGCGTGGGCCCCACAAGGTGATCCAATTACAGATCAGGTTTGAACTTCTTGAAGTAGTTCAAAGTTACTTTCTCCAGTCCAAATTTGATGAGATTTTGATACAGATCCACAAATCTGGACGATTTTGATTAAAACTATCTGACACAACTTTATTAAAACTGACAGAGGAAGAAGTGGCTGGAACCTACCTCAAAGGTGATGGGAAAATTGCAGAAAAATCTTTAGAATGACCCTCAAGGATAGGCGATCACAACTGTGGAGGTCTCTTGGAGACACGAAGTTGATCCGAGGTGGGCCACTTTGATCAGTGAGCAAATCAGGCACTGAGAGAGAGAAAATCTACGCTAGGAAGAAGATCCACGCCAGGGAGAATGATTGGATCAATGAGAGAAGAAGGATTAATCATAACCAAAGCTCTGATACCATGATACAATATGTAATAAGGGAAGGAAGAAGGAGACAAGAGTTTGTAGAGAAACTGATACCTCAATAGAGGATCGTCTATCTATTTATAATATCATTATACCCTAATCAAGGGATTTACACATATCAATTAATACAATCAGAATCAGGAATAAATCAATCTCCTAGTCTATATAGGAAGTACTATGAGAGAAATTAGCAACATAATTACAAACTGAATCCCACACGTGGGATTTATGGGCCCTTGATGGGCTGGACCGGACCTATGGGCCTAAGCCACACTAT
>BMK_Unigene_086215
TGTGGTCCTCTATATCACATTCAGGGCTATTTCTATATAAAATACTCGGTCTATTGAGCAGCAAAAAAACATCCTGCCGTTGGATAAAATATCTGGACAGAGGAAACCAGCAGTCTCCTTTCCCTATCATATATAAGTAACATTTATACATCTCATACATATCTCAATGTAGTTAATTTACTTATTTGTAAAACTACAAAGAATATCATAATAACCATACTACTGTAGTAACCTAACTACTGTAACCCATAGCTACTACAGGAATCCTCACCTTGTGCCCTCTACTGCCTTTCATCAGAATCTCACCAAAGCTGTAGGATCCAGTCACTGATCTAACAGTGAGGGTCACTGAGAATTTTCGTGATGCGCCAGATAATAGTGTCATGGCCGATGGGTTAACTTCTAGAGCAACTTCTGGTGACATCCGAGTAGTGATGACATAAGTTTCACTTTCGGCGACATTTGTTACTGTGCGGGTTAAGGTTTGAGTCCCCTGTAGATGGGAGACGGCAATGGACGGGCTGTTGAGATCAGCAGGATGATCACTGCTGGAGTTGCAGGCCAAGGTCGTGTAGTTCGAGATTTCGTGAGAATCAATGCCAGGCGTCGAGCATAGGAACCTGATGTAGTCTTCATAACCTGCATCAAAAATGAGACCAGGATCTAAAGCAGCCCTTGGATTCACAGCACCACTCCCGTAGTCAAATGGTGTGGCAGTCACAAATGTCAGCTCTTCTGTTCCAGAATATTGCTGCGCTTGGAGTGGCCTGCCAGCTCGATCCAATGTTGATGCTGTTGTCATCAAGGCCGATTTAATGGCAGCTGGGCTCCATTGAGGATGCTTCTGCTTGATTAGTGCTGCAATCCCTGCTATATGTGGTGCCGCCATGCTGGTTCCTGATATCAACGCAAACCCTTCACCTATGAAGTTTGTCTCGTCTGTTCCATTTGGTGACCAGGCTGCCCAGATAAGAGAACCAGGAGCAAGGATATCTGGTTTGAGGACATCGGCATCTATAAGGCTAAAATCCCTTATATCAGGTCCTCGAGATGAAAATAATGCTACCTGGGGAGCTGACATATGAAGTACAGGCATCAAACCATCCCCAATGCTAGCTGTAGCTTTAAAACTTGTTGCTCGCCCAGCCCAATCTCTTGATGTTGAACTGTTGTAATAGTCTATGAGTTCCATTGATTTGCTGACATCTATGATGAGAATTCCAGGGATTTCAATAGGAACAGGATCGAACTTTGTTCCAGGGGAAACATTCTCCACAACAAGAACAAAGCCAACCGCACCGAGACTTTTGGCTGTTTCAGAGACTTTCTTCACTGATGCACTACCCATTATAAAATTGAAGGAATACCCACAAAGAAGAATGTTGCCCTCCACCATCTTCTTGTTCAGAACTTCTGGCCTCTGGCAGTCAGAAGGGCTGTATTTCATATTAGAAGTATCAAGCATTATGTCATTTGCTGCAACCATGTTGAATGTACGATTCCAATTTGTAGCAGGTGCCAAACCGATCCCAGGTAAAGTCTTGCCATTTCCCAGGGTTATATGGTTTTTGTATCTGCGATCATCCACGGCAGCAGCAACAGTTGCTATCCACGGGCTGTAAGAGACCAAACTTTTTGGGAATGGACCTCCATTCCCAGCTGCCTGTGCAACAAACACTCCTGCTTTCACAGCCGAAAGAAGTGTAGCATCAAAAGGGTTCAAAAAAGTGGTCCTGGTAGTTGTTGGTGGACTGTTTGGCCCTACTGAGAGACTTAGAATATCCACACCATCCTTAACAGCCTGCTCAATGGCAGCCACTACATCTGTGACAAATCCTCCAAAATTCCTGTAGAGAGCTTTGTAAACGGCAATCCTGGCACGAGGGGCCATCCCACTTGCTTTGCCAAATTCATGTCCATACAATTTCACAGGAATTCCATTATTTCCAGCTGCAATGGATGCGGTATGGCTTCCATGTCCATCACCGTCCAAAGGAGATGCAAAATCAATTGCCGGATTAAACTGTCCAGCTGCAATTGCAGCAGCAGCAAAATGTTGGGCTCCAATGATTTTTCCATTGCAAAAATCCTTCTTATTGATTGGATCAGTTTCACACTTCCCTTTGAAACGTGGAACAGGACCATATGGTTCGGTGTTGTCAGTTGAAAAGCTTGGATGCTGGGGATATATTCCAGAGTCCACAAAACCAATCACGATATCTTCTCCTGCCCTATTATAGCCACCATCATTTGGCCAAACTGCTGTTGTCAGCCCCAAGAATTTTGGGGTGTGTGTTGTTAGCCTTTTCATCTTCATATCTTTCTCCACGTATTTAACCCTAGGAACCCATCTAAGGGCTTCCGCCTGTTCAGGGGATGTGTGAATGGCAAAGCCATTGATAAGATAATGATAACTGTAGAGCTTCTTGTATGTCCCAGCTTCAAACAGTGCCTCAAGAAGTGCATCATGTTGTTTTTCAAGATGAAGTGAATAGGATTTTACTGTTTCACTGGTGACGTCAATCTTTTCTCCAGACTCAGAAGCGGTGGCAGCAAAACCTCCTACGCCACCTCTGTAAGTTATAACAGGCTCCCCTTCCATGATAACAATGTAAACATCTGCATTTGCAGAAACCAGAAGCCCAAAGGACAAAAAGATTGCAAATTTAAACACCATATCTATCATTTTCATTGATGCAATCTTGGTGTAATCTCTTGAACCCCTCTTTGGGATATCCTATGACTTCCCACCGCCTAGATGGCCAATTGCGAGGCTCTTACATCCACATCAAACCAATCCGATCGCGGATAAAGCTCAAGTTCTTCAATTCCAGAGTTTCACCAGCTCTTTTTCACATTCCCGCCACAAAACACCAAAAAAACAGAACTTCTACACTCACAATCCCGACAAATAGATCAACGAAGCTGCTCCATTCGCATCTCCACCATTAAAAAACCATTAAACAAGCAGAGATCTCACAGAAAAAAAAAAAAAGCAGATGAAATCTCAAGATCTTTTCTTTTTTACATGCTGTCCTTCACATTCCAGTCACGAGAGCATCTGAAGGCTCGGAAAAGCGGGAAAGATTAGGGTTTTTCACGGATGCGATCATAGAAAGAGATCGCGGGAGGTTCTGCAATCGAATCTCCGCCATCAAAGGAGCTTGAATTGCGGAAAAGCGAAGTAGATCTAGGGTTTTTGAGGGTGGGATTGAAGGAAGGAATCGGTGGGGGTTGTATTTACAGTTGTGCCACTGAAGCAGAAGCAGAAGCATCTGATGAAAGGAGAAGAGAGAGAAGGTTTGTATAATACAAGGAAGGAATCGGGAGAATGGGGATATTTACGGTTTTGCCACTCAGTAGAAATTGGAGG
>BMK_Unigene_086216
CATGATCTTATGTATTCAATTACAGGAAACAAGCAGGTCCTAAGTAAAAACAACCAAAGATGCCATGAAATCTAAAAAATATAAAACAAATAATATAATACAGTCTAATAAAATGTTGAATAGGTAGATATTAAAGAGAAGAACAGATCCATGCCGACTACCATCAACCATCACTTGCAAAGAACTAACATAATTCTTATCTAAATGAAGAAAAGCATTTATTTTTTTTTAAAGAGTACACTCAAACATCAATCAGTTTAATTTGGATAACTAAAGTAGAAATAACCCATGGGGCTTGTAACCTCACAAAAAAATTAAAAGACAAAAGCCAAAAGAATCTAAATCCTCCAAGCATCCTTAGTCCTTACATAGAGAAACATCCTAATGTAAATCAACAGAAGGAAAAAAAAGAAAAAAAATAGACAACCCGACACCCAAATAAACCCCAAGAGCGCTTGAATGCAGTATTATTTCCATTCTACCAAATCTACCAAAATTACCACCACCAATCCAACTGATATCCGCCACCTTTT
>BMK_Unigene_086217
AAACAATGACACGGCGTTACAGGTTCATCCAATCTTATACTGTATACCTTTTCTCTCCATGTCCAAAAGCACAGATCACATCCGTTGTTGTGTTTGCATCGATCTCCAAAATTTGTATGGCCCACCTCATCAACTTGATTCTTAACTTTCATTTTCTAGTGCTGGATAGACCCACTTCATCACTAGTCTCTACTCTCCACTCACTCCTGTAACTTGTTCCAATTCAATTCATGATCAGAAAGCAGGAAGAACGACACAAAACACATCCATGCCGGTTTCTAGTATTATTCTCTTCTTCCTCCTCATATCGGTGTCATTCCCGATACGAGTATCGTCCGACCTCCCCGGCACGTGGGAGCTCCTCGTAACAAACGCGGGCATTGCCTCCATGCACACAGCGGTCACCCGATACGGCACGGTCGTCCTCCTCGACCGCACCGACATCGGCCGAACCCGAAAACTGCTACCAAAAGGCAACTGCCGTTACGACCCTCACGACCGCGCTCTCCACCGCGACTGTTACGCGCACTCCGTCCTCTTCGACCCCGCCACCAACGGAATCCGGCCATTGAAAATCCTAACCGATACGTGGTGCTCATCCGGCCAGTTCCTCCCGGACGGCACCCTCCTCCAAACCGGCGGCGACCTAGACGGCTTGAACAAAATCCGTAAATTTGCGCCATGTCCGCCGGACGAGCGGTGCGACTGGGAGGAGCTCCGCTCGCCGGCGCTCTCCGCCGGCCGTTGGTACGCCACCAACCAGATATTACCGGATGGGTCGGTCATCATCGTTGGCGGCCGCGGCTCGAACAGCGTCGAATTCTACCCGCCGGCTGCCGGCGCCGTCGACTTCCCCTTCCTTGCTGACGTGGAAGACAAGCAGATGGACAATCTGTATCCGTACGTCCACTTGTTACCTGATGGGAACCTCTTCATCTTCGCCAATACCAAATCTGTACTTTACGATTACAAATCCAACCGTATAGTTCGGAATTTTCCTGATTTGGAAGGTGGGCCACGGAACTACCCTTCTGCAGGGTCTTCTGCAATGCTGGCCCTCGATTCGGAAAAGGATGAGTTTTCAACGGCTGAGATTGTGATTTGTGGTGGGGCCAAATTTGGGGCGTTCTTAGAGAGGAGTAATGACGCCCCGGCGAACGGTAGCTGCGGGCGCATTGTAGCGTCGGATCCTGAATCGGGTTGGGAGATAGAGGCGATGCCGTTCGGGCGGATCATGGGAGATATGGTGCTGCTTCCGACCGGAGATCTGATCATCGTGAACGGAGCTCAGGCCGGAACGCAGGGTTTCGAGCAGGCGTCGGACCCGGTTCTCTACCCGCTTCTGTACCGGCCGGCGGAGCCTGCGGGGCTCCGGTTCATGACGCTCAGCCCGACCGCCGTGCCGAGGATGTACCACTCGACGGCGAACCTGCTGCCGGACGGGAGGATTCTCGTCGCCGGGAGCAACCCGCACTACTTCTACAGATTCTACGGGGATCTCCCGACGGAGCTCCGGCTGGAGGCGTTCTCGCCGGAGTACCTGTCTCCGGATCGGGCGAGTCTCCGGCCGGTGATTGAGGAGATCCCGGAGAAGGTCCGGTACGGAGAGGGTTTCGAGGTGGTCGTAACGGTTTCGCTGCCGGTGGTGGCGAAGATGGAGGTGAATTTGGGGAGCGCGCCGTTTGCGACGCACTCGTTCTCGCAGGGGCAGAGGCTGGTGAAGCTGGGCGTAACGGTTTCGGCGCCGAGTGCGGGTGTCGGGAATGGGAGGTATCGGATCAGGTGTACGGCTCCGCCGGATGGGAGGATTGCGCCACCTGGGTATTACATGGCGTTTGTTGTGAACCAGGGCGTGCCGAGTGTCGCCAAGTGGGTTCAGGTCGTGTCGTGAGGTGCAGTGAAGTGATTTCAGAAAGTTAAGTTCGTTACGGTCAAATGGCTTAAAAGTTAAAAAGAAAGAAAAGAGTCTTTCTTTTGCTTCTCTCTTGGAGCATGGTTTTTTTTTTTTTAAAGTGGATTTTATTTAAGGGGCAGGCTCTCCCAAGCTGCAGCTTAGGGGTATTCTAAGCTGCATTAGTGTAAAAATAGATCACACATGTGCTCATATATATGTGATTTACACACTGCAGCTTAAGAGAACCTGTCCCTTCATTTAATTATGTCATTTGTGATGTAAACTTGGCGAATTAAGGTTTTTATTCGACCAACTTTCATGAAATGACTAAAATATATTTTCTTTAATTATCCTTTTGAACCGTGCTACTGGGCCCGATTTTCGGGCCCGAGGGAGCCGTGCCCATTTTCGGGG
>BMK_Unigene_086218
AGGGTTACAACCACAGCCCTGCTCACTATTACGTGCAACTCGCACGTTGCAGCTCTGTTCGGTCGAGCGGTGATTGATTTCTCCTTTCATCACGACAAAGTCCCGAGCAACAGAAAAATTCGAGTTGAGGTTTCAACTACTCAGAAAAACCCTGCAAAAACCCTGCTTTCGGAACCACATCTCCCCCCAAAATGAATGGATATGGCGATGAAGAAGACGACCATGGAGACGTCTTCCTCGACGACGATGATGTAATCCAAGAGATCACCGTTGACGAGGAAGACCTTCCTGATGCCGACGATGATGCAGGTCTTGGTACCGATATCGAAGAACCGGACGATTCCATGCACATATTCACTGGTCATTCAGGTGAAGTTTACACAGTTGTGAGCAACCCAAATGAAGCAACGATGGTGGCAACAGGAGGTGGAGACGATAAAGCATTTTTGTGGAAGATTGGTCAAACTAATTGGGGTTTTGAACTCCAAGGTCATAAGGATTCTGTTTCTGCTTTAGGCTTCAGTGCTGATGGTGAGTTGCTTGCTACTGGAAGTCTTGATGGTCTGATTCAAGTGTGGGACACATCATCTGGTAAGGTGAAGTGCAAGCTTGAAGGACCTGGAGGAGCAATTGAGTGGCTCAGGTGGCACCCAAAGGGACATTTGGTATTGGCTGGTTCGGAGGATTCCACTGTCTGGATGTGGAATGCTGATAATAAGAATCCCTTTCTTCAAATGTTCTCTGGTCATGGCAGCTCTGTTACCTGTGGTGATTTTACACCTGATGGTAAATCTATTTGTACTGGTTCTGATGATGCATCGTTGAGAATATGGAATCCAAGAAGCGGGGAGACTATCCATGTTATTAAAGGTCATTCATATCATACTGAAGGGCTGACATGCTTGACAATGACTGATTCAAAGAATATCACTGATTCAACTCTTGCTATCACTGGTTCGAAGGATGGTTCTGTCCATGTCGTGAACGTAATCACAGGGAAGGTCTATCTCTTTCCGATCAAAATAGCTCCCAATAATTTTCCAAATCTTCTCTGCGTTTAAATTCTGGATATCTACTTCTTATATTACACCACTCATTTGTCACTTTCATTACATCAATGTTCTGTGCTTTTGCTTTCACATTTTAAAGACCATAGCATTCTACGAGTGTTACTATGTTCTATATCTATCTTGTGGTGCTTTTATTTTTTCTTCTATAACATTCACTTTCTTTTCTTAACTATTGAATTTGCGTATGAATATCAGCAGTTAACGGTGCTTTGTGCTTCTTTTGTTTTCATTTTATATGTTTGTAACAATTTAAGAATACTTTGTAACAATTTAAGAATACTTTGCAATGTTGAACTCTTTTAAGTCTTTATGCTTATGAGTTATGATACTAATTGTGGTCTCTAAAATGCTTTACACCTTTCCCTTTTAGGTGGTTAGTTCTCTAACTGCTCACACCGATTCCGTTGAGTGTGTTGCAATTACACCAAGCTTTCCTTGGGTCGCAACAGGTGGCTTGGACCAAAAGCTCATCATTTGGGATTTGCACCATTCATCCCCACGCTGTACATGTGAACATGAGGAAGTTGTGACTTGCTTGTTATGGCTGGGCGCATCCCAGTACATAGCTACTGGCTGCGTAGATGGGAAAGTGCGAGTCTGGGATAGCCTTTCTGGTAGTTGTGTAAGAACATTCACTGGCCATTCTGATGCCATTCAGTCTCTGGCCTTGTCAAAAAATGGGGACTTCCTTGTCTCGGTTTCACTGGATCAAACTGCTCGAGTGTTTGAAACTGCAGATATTCCAAATAAGTGAAAAGTACTTTTAAGATGTTGAACCTGATAGCGACCAGGAAATTGTGTGATCTAAAGGAAATCAAAATCAACAATGTTTAGTAGGCACCAGTTCTATGGTCTTTCAGATACTGGGTTAATACCATTTACATGTACAATATTTTAATTATAATGTGATATTGAATGGGATATTTTTATTGAACTATATTCCACATAATCAATGTGTTTGCTTCCTTAAGCTAATTCAACTCCACAGTACATTTAATTTCATA
>BMK_Unigene_086219
TAGCCCATTTTTCTCTGCTCCAACCCAGCTCATCAACTTACTCTTAGAAGCCATGGCCCACGAATAAATCCCATCTTTCATTTCTCTATTGTTGCATGTTGCTGGGCGCAGGGTAACCCGACCCATTGGCAAAATCATATCATCAGGTAGATTATTGTAAGAATGCCACTGATGCAACATAAGCTTCTAATCTCTTAATGTGAACGACTATGAAACAATCAGTTCCCAAAAACTTTCATTTCAAGCAAATATTTCTTACAACATATACAATGTTTCATACATCAATAGTCCATGGGCAGCTCCCAATCAACATCTGTATCCCTCATTCTTCTTGTACTTTTTTTGCCAACAGAATTATTACGGCTCCTTTGATGACGAACAGATCGAAATGACCGATTACCGAGATTGGAGTATCTTCTAAGCTCATCTCCACATGATTCCACATTTCTAGTATCCCAGAAACCCTAATTTAAGCAACATAAAAAAAGGCACAATTCTCACTTTCTTATTTGGAGAGATGTAGTAAAAGAGTCACGTTATCCCCAGGCTGTAACTCGACTGGTAAGGGACGTGAGTGCGAGTGCATGGACTCGAGTCTCCGGTTTAGCAAAAAAAAAAAGAGGAAAGAGTCCCATGTTTTTCATTTCTTACTAAGAAAACTGTAATGTATGAATAACCAAAAGATAACAAAAGTTTTCTTTCCTTTCAGGCAAGACTCGCTAGGAAGGTATTATATCCTTAGCAATCTTGTTAGATTTCAAATTCTAAGAAATATTAACATTTATCAATTTTTAATACCATTTAACTATTATCACTTACAAGGTGGATCTATTCTCATTCATCCATTCCGAATTGTTCAAAGGTGAAGTCTTGCAGAATTGATGCCAAAACAAACAAAAGCAGATTTAAAGCGGGCAAAATAGGGATATTTTTTTTCAAAAATTGAAGCAGCATAGAGAACAGCTCAATATAATCGTTCCAACCAAAACTCCCATCACGTGGTTGTCAAACTTGTAGATCAGTATCACCTATCTAGTGGACCCTAAGTGGATGGTCTGCAGTTCCAAGTTCCAACAACCACCCTGATCAGATTGTTTCATCCAATAGGTAGCCTTCAAATGCAGGGTGGAAAAAAGGGGGGATTTTAGCAAAGGCAACATTCCACAATTGCAAAAATCGGGATTGTCTCAAAGTATGGTTTTTCAATTTGTAGGCCACCTGTGGCAGGGCCAACCTGATTGACAGTCCCAAACCACTGTTCTCCTGCCACATCTACAGCCGGGCTTTATGAAAGTTAAAAAATCGCTTGCATCAAATCACTCTCCTGTGTTGTAACTGTTACTTCAATGTCATCAACATGCATGCATAGTGCGACTCATGCCCAGACATGCCAACAGAAATGATGAGCAAGCACATGCAATCATCAGACAATGCAAAGTCTTCACTTGCTACTCATCAGATCCACATGGTAAGCAATACTAGATAGTATACATACCTTTGAAAGCCTCTGCACATGAGATGCTGCATCTTCATGCACTACCACTGTGTCAGAAGTTACTCCGAGCACATCATCAACAGGCAACCCATATGTGCTGACCAAACTAGCTGGAATAATCGAAATCCCGAAAGAGTCGAGCTCAAGCAACTCTACCGCACCTGAGTTGATGTTAAAGGTATAGCCTCGCACCTTCCCAACACTTTGCCGACCTGGTGTTACAACATTGTATCCTACCTAACAAACAAAAACTGTGAGCTAGATCAAATTTATTGGCACATAAAACAATTATTAATTGACATTTTTCAAATGAATAGTTAGATTCCAACCAGTAATCTTTGATACCATGCTAAATAACACAGCTGCAGAAAGAGGAAAAAGAATCCTGAAATAATTTATGTTCATTTCTCAACTTGAGGAGTTCGGTGTTTTGGCATATCTATCAGCGCATTAATGTGGTGCACCATACTTAGATTAGTTTAGTGTTTACATATCCTCGGAGAAATCCCAAACCATCTAGGATTCACAATATTCCAAGGTGGGAGAAGTGCATTAGATATAACATTGTACAATCAAAAGTATGACATATTTATAGTGTCCTGAGAAGAAGGTTCATGCAACTATAAGGATGACAACAATATATGATAGTTTTGCTTCTAAAATTTAGAAGGGAAAAAAGGTCACACAGACAAATTTTACGTAGCAAACCGAAACAACTTACCAAAGTGTCCAGACCAATCATTTTAAATTCATTCTCTATAACGCTCTCATCTTGCACAAGCACGACATCTCCTACCTGGCATATATCCTCTAAAAGAAACCTTTCCATTTCCCCTGATAGCAAGCTTGGCCTCACTTCTACCAAAACTACTACCCATGATCGCGTGTCAACCCAAAGCTGGGAGACAAAACCCAAGCTAAGTGCAGATTCCATGCTAATCACTTGCTTCGCAAGCATAGTTGATCTTCTTAACACATCTTTTCTCCTCAATCCTGATATTCCAACAAGCTCTCCCCCCTTAGATTCCATACCACTTCTCTGGGGGCCTCCTGGAGGAACCAAATCACTATCCTCCTCAGTGCTGGAGCTCATAATTTCCTCTGTTTTCTCCAAGTCTCTCTTCAACTCTAGAAGATCAAAAGTTGGAATCTTTTCCTTTTCACCATGACCAAACCCCGCAGATTTCCTGCCTAAAATCTTCTCTTCCGCGTCCTCAACCTCTCTTCTGCTGCGCCGTTCTTCAAACTCAAAATTGTCATTTAAGATTTCACGATTCCTGGGATTCCAATTTTTCCTTGCACGTTTGAATTCCAGCTCATCTCTTTCACCTCTAATTTTCTCTGAACTGCCTAAGCTACCAAAATCCAAAGGTCCCGAATAGTCTTTGTGGCTAATCTTTGCCCGCATATCATTTCCAAAGCTTCTCGCATTCCATTTACATCTATGTATATAACGGTATCTTTCACCTCCAATTTTCTCAGCATTACCTCCAAACCAGCTACTAGCAAAATCTCTGCTGTCAATCTTTCCCAACATCTCATTTCCAAACCTTCTTGAATTCAAACCACGATTCCAATTGACCTCCTTCTGCTGCTCAGAAGCTCGAGTCCGGCCCGAAATGTCAGAAATTAACGATTTTGAACGGCTTCTTGCGTTGAGAAGAGATCTAGAAAACCCTAATTCTCGAGTTCGTGGGATGAATTCATACAAATATAGGGTTTTTTGAGGACTCTGTAAGGATCGAGATAGAGGAGGCAAAATGGCGCAATCCGGCATCGCAAAAACCCTAGATTTTGGGATGCAGAGACCGTTCGAGGGCCGAGGAATCCAGACGTAGGAGAGATTTCGAGGAATGTGGAGAAGAGAGTCAGCAGCTGGTCAATGGACGGCTGTGGGAAGAGATCGAGACTGGGGAAGATGGAGTGCAGTTACAGAGTGATTTTGAAGAGAGTTTGCAGGTGATTTGCAGTTCGCGCAGATAGACACGAGAATTGATTAGTAGGATTTTAGGTCTTTTGTTGAGGGCCTGTGGGCCGTACATGG
>BMK_Unigene_086220
CGAGACATTCCTATATGCTTTTCTTTCGAGGGAACATTTTTGCGGCAACCATTCTGCAACAAAATCAGTGTCTTTCATGGAAATGTGCTAATATGATCTTTCGTACGAAATTTTTTTGAAAACATTTGAGCAAAAGTATGTGGCTTTGAGGACTTCGAAACCTTTTGGAAAGGGGTCAGAATTCTGACTTTTCTTCTACTAAAGTACACTCTCCATCATTGTATCCAAAATAGAAATCTTGGATTTTAAGGTTGTGGAATAAAGGGCACAACAAATTGTTATGATAAATCTTAGATGAAAGATCACGAGAGGATTTCTTGCATCCTTGAGCTATGGTGTCAAGGAATCAACACTTCCAAAGAGGGAGATTTAATGAAGTTAATCTCAGAAGGGAGATCGCACCTAAATGATAAGTTTTGGGAATGATGGTCAATGTCCCTGTTCATTAGATAGACTCAACCTAGACTCCACGGTGACACAACTACTTTAAACACATCTCCACCAAGAGTTTCAATTGCTTGACACACAACTCCTACCTCATTGCCTTATTGAAAGCAACAAAGCGAACACTATTTACATACACATAGACACTACAACAGCAACTACCTCATGGCCTACATCCTCTGTCATGCAAAGCAGTGTTTTCGATTGTTTTCCCCATCAATCCTTCCCCCTTTGTACAACCTTGTCCACAAGGTTGACGCCAAGATACTTCTTCTCTATTGAGTTGTATCTTTCCCAGGTTGCATAAGCTTCTGAAGTACCTTGCCACTGAACCAGTATTTCGACATCTGCAGTATTTCCTCTAACTAATCATCATGCCAAAATAGCTTCAGGATAGGGATGTAATGTGCTTTGTTCTGTCAATGGAGGAAGAGTAGCTTGAGGAAGGACACCATTTTCAACACGCTGCTTGAACTTGGAGACATGAAAAACTAGGTGGAGTTTACAGTCAGCTGGCAGCTCCAATTTATACAGTCAGCTGGCAGCTCCTTCTCCCTTCTTTTTCAATGACCCATGACGCCAAGATCCAACTCTGAATACTAGTCAGATGGGTGTGAAACATTGTTCACCTCATATACCAACAAGACCCCATCACATGATTCTTGCCTCCTGCCCTCTAGCTCCCCAGGTTACTCACGTGGCTTCAGAGAGTTCTCAACAACCAAGGTCTTAAGAAGATCCAACCTTATATTTTTCTCTAAAATCCATGAGTAACGGTGATTGTGATATAGGAATACATATCTTCAAAGACACTGTCAGAGAAAGAAGTTTTGAGCTACTGTAACATAGAGGAGGGGGGATTGGAAGTGGTATCCCTACCCTGTGCCCTTGTTGGAGGTGATACTCTTCTTTCCTACGTACCACTGAGCATGGAGGTAGTCATATCACAACTTACAGGCAAAGAGGCTCATTACGGACAGCTTAAGTTGTTGGAGGAGATGTTGGGTTCAGTTCCTCTCATACACATAGATGATGTTTGTGAAGCTCATATCTTCTGCATGGAGCAACCTTCAATGGCAGGCAGATTTCTATGTGCATCTGCCTATCCAACAATAGCAGAGATGGCAAAGTACTTCAGTGACAAGTACCCAGAGATCCAAATTGCCAAAGAGTAAGACCTACATTCTTATGACAAATGTTTTGCCAAGTGTCCTGTTCACATTTTGGGTAGTGGGCCAAATTGGATAGATGGATTTGATGGCCACCATTTATTTTTTACAGATGAGATTATCCAGTGTGCCCCATTATTGAACATGTTTGACAAAGCTTTAGTGGATGAATTGCCCAAATCAGCAGCCTCTGTGGGTAGCACAGAAAGAATCGGGGGATCTGCCTTCTTAAAAAATCCACACTCAAAGCAGATTTGGCACCTGCATTAGAATATTTGAAAATATTCCAAGTAACAAATTTAGATAGTCTAAAGATGAAGAGTTAATAAATTTGGAGAGTTTCAATAGGAACACAAATAATTCAAGGTTTGTATGGTCCTCAAAAGATTCTGCAAAATCTATAAACACCACACAGGAGAAGTAGAAAGGACCAAATAAAACAGAAAACTTAACTTGCAATTAATGTACCATTCAGGATGATTATTTCATGTCCCACATAATAAGCATATAAAGAAAAATCAGCTCCACCATGGAAGTTCTCAATTTCATTTAGAAACATAAACTATAATGTCGACTCACCTTTTTAGCATATGTTTGTGTGAATTCTTATTGGTCCTAAGCCAGCAAAGCTACAGCCAGGGACAGGTGAGACTTTGTATACTTACATAATTCCGAGTTTCTTTTTATAATATGATGTCTGCGCAACTTCATTGCAGATTGGCAGGACCGGAGATCAGAATTGATTGTGGTTCTACAAAGCTAACAGATATGGGTTTCCAATTTAATTACGACCTGAAGAGGATATTAGATGACAGTGTGCACTGTGCAAGAAGGTTGGGTCTCTTGAAATGACTCAATTTCTTTATACAAGTTGATATTATAATCAACTTCTTATGAAACAAGATTTGTATGTTGTAATGGAATATTATAGACCAATCTGAATTAAAAAATCACA
>BMK_Unigene_086221
AAAAAAGTCCCCCCCAAAATATTGCCCTGCAAAGACAAGTCCTGGGGTTGGAATTGGGATCTCTTCGAATTCGAAGAAGAAGAAGCAGAAGACGAAGAAGAGGGAGGGAGATGGGAAGACGAGGGAGGGCAGCTGTGGTGGTTCTTGGAGATATCGGCCGAAGCCCTCGTATGCAATATCACGCTCTCTCTCTTGCTCGCCAGGCATTCTTAGAGGTGGACATTGTTGCATATGGAGGTACTGATCCTCACAGTGCTGTATTAGAGAACCCATCTATTCACATTCACAAAATGAGTCCCATAATCTTACCAGGTTTGCCAAAGATGCTACGCTTGTTGGTGCTTCCATTTAAGGCACTGGTCCAGTTTTTGTTGCTTCTTTGGTTTCTCTGTGTTAGGATACCTGCTCCTGATGTTTTCATTGTGCAGAATCCTCCTTCTATTCCAACATTGGTTGCTGTCAAATTTGCTAGTTGGTTGAGGCGTTCTTCTTTTATCATTGATTGGCACAATTTTGGATATACTCTGTTGGGGCTGTCTCTTGGGAGAAGTAATATTTTAGTGAAGACCTACCATTGGTTTGAGAAGCATTATGGGAAGAAGGCCAATGGTTCCTTTTGCGTTACAAAGGCAATGCAGCATGAACTGGCTCAAAACTGGGGAATCAAAGCAACAGTTCTATACGACCAGCCTCCTGAGTTTTTTCACCCAGCTTCACTTGAGGAGAGGCATGAGCTGTTCTGTAGATTGGGAGAAGTTCTTAGTTGTCCTCGTGAAATTCGTGATTGTGTCAGCTTTGGTAATGTTGGAAGAGATGGTAGTGCTGTGAGCCACACAGAGGAGTCGTATGATAGTAATACTCTCTTTTCCTCCAAGATCGGCGATGAGATTTTCTTGAAGCCGAACAGGCCGGCCTTTGTTGTTAGTAGTACTAGCTGTTTGGAAGACACTTATGAGGCACCAAGAAGAGCATTTCGGATACTTGGAATATAGATAAAATTGCTGATACAAGTCCAGCAACATGCCCACTCGTTGTGGAGACCCTTGCATCACAATCTTCTAAAGCAAAGGACCTCTTCCATGCTCTAAGAGTCAATAGCATTCTGAGATGTTCGATTGACACTGGAGCTTTTGAGGGCGCTGGTTCCAAACTCCAATCTGTTTTGAAGGATGCAAGCTCACTGCTTGACTTTTACTACTCTATTGGAAGCTTGGTTCTCATTAAGGATCAGAGTTCTGAGAGCAATGTATTTCTTGAGGATGCTGATGGAATCTTTCATTCCATCAAGTCACTCAGTCAAAGTGATGGAAGATGGCGCTATAGTTCAAATGGTGCTGAGTCTAGTACTTATGCTGCTGGGATTGCATTAGAAGCACTTTCTGGAGTTGTTTCATTGGCAAGTTCTGGAGTGGATCAGTCTATGATCGGCATAGTAAAAAATGACATAATGAAGTTGTTTGACAGTCTCGAGGGCTATGATGATGGTGCCCTGTTTTTCGATGAGAAACTCGTCGATGCCAGTGAGCATCAGGGCCCTCTTTCAACTACATCGTCGGTAGTACGTGGAGTCACTGCATTTGCGGCAGTTACTTCTGGGAGGCTAAATATTCCAGGAGATAAAATTCTAGGCGTGGCGTATTTCTTCCTTGGCATTGGGATCCCTGGCAACACCAAAGATCTATTCAACCAGATAGAATCTTTAGCTTGCTTGGAGAACAATAAGATTTCAATTCCCCTTATTTTATCACTCCCTGCCACAGTTCTTTCATTGACTTCAAAGGATCAGCTAAAGGTTAAAGTGAATACAGTTTTGGGATTGGATGCACCTCCTTTGACTGTGGAACTTGTTCAAGCTTTCAAATCTGGTTCAAAAGATACCCATGCGTTTCAGGGCCAGGAACTTAAATTTGACCCAGAAAGTTCGATACATTCTTTGGACTTACTGTCTCAGAGCATAGATGTTGGACAGTACACATTAGCTTTTGAGGTGTCGCTTCATGATCCTGAACATAAAAATATTTATACATCTGGAGGTCGGACTCTAGCTAATATCTTTGTCACGGGAGTTGTAACAATTGATGGTGCAGAAGTTTCAGTATTGGATAGTGATGTTGGGAGTGTTGAGACCAAGAAAAAATTAGATTTGTCGGGTGAAAGCACTGTATCCTTGTCAGCAAATCATCTTCAAAAATTGCGTATAACCTTCCATTTGGCCACTCCTCTTGGCTATGCTTTTATCCCCCACCAGGTGTTTCTCAAGTTGAGACATGAGTCCAAAGTTGAGCATATCTTTGTATCAGGCAACTCTGGAAAGGAATTTGAGATAATTTTGGACTTTCTCGGTCTTGTAGAAAAGTTTTACTATCTTTCAGGAAGATATGATATTCAACTTACAGTTGGGGATGCTGTGATGGAGAACTCATTCTTACAGGATCTAGGCCATGTTGAGTTAGATTTACCAGAACCTCCGGAGAAAGCAACTCGGCCTCCTCCTCCACCTGTTGACCCTTACTCCAGATTTGGGCCCAAACAAGAGATTTCACACATCTTCAGGGCACCTGAGAAGCGTCCACCTAAGGAGCTGTCTCTTGGCTTCTTGGTCCTCACTCTCTTACCATTTGTTGGGTTTCTAATAGGGTTAATATGTCTGAGGGTGAACTTGAAGAACTTTCCTACCTCAGCATTACCTGCTGCATTTGCTATTCTCTTCCATGCTGGAATTGCAGCTGTTCTTCTACTATATGTGCTTTTCTGGTTGAAGTTGGATCTATTTACGACTTTGAAGACTCTTGGATTCCTTGGAATCTTTCTATTGTTTGTGGGACATAGGACTCTCTCCTACCTTGCTTCAACTTCAGCAAAGGTGAAATCTGCCTGAGAGGGGTGTTGAAGACATCAAATTGGTCTGAAATTCCAGTTTTGTAGGCTCCTATTGTCTTATAGATCTTTAAAAACTTTTGCACAGCGTAAATAGAAGTTAACCGTGAAGAGTGATGTGCTAATTTTACTGGAGCCACTTAAACTATTACAATGTACCATTCTGAGGGGATTTAAGTTAGGTCACAGCTTCTCCTTTTTTTAAACCCTCGTCTTTTATGTTATTTATTTTGAAGTAGTGAAGTGGAAACCGTAAACTGTGCTCATTGATTTGTGATGCGAGCAATTTAGTACTTAGTTTTCACAGCTAGGGTTGCAACTGGTGGGCAGTTCTGGTCAATCTACCTTCTTTTGCCTTTCGGACTTTGTTTAGGCGTATGAGCTTTAATAATTGCCCAAGTTATAACGGAAAAGTTTTATTTCTCATCTAAGTTGCATGTACCAGTAAACTTTGTCTTCGATGTGTGCATGTGGGTCTCATACGAACTAATCTTTCTTCTA
>BMK_Unigene_086222
AGGAAACGGAAACCCGGTTTTGTTTTCGTCGTCTTCTCTCTTCATTCTGCACTGTTACGAGAGAAAAAAAAAACACTACTTTCCAAAACCATAGCCTTTTGCTTCCGTAAAAAAGTAAACCTAGTTTCCGTTATTTGAGAATTGATGCCTCGAGCTCCATCAATGGCGGTTTAAAGAGCATGTATTTTGGCGATTTGTAGCAGAAAATCGAATCAAGGAACCGCTACCATTCAAAGAAGAGGAATTCCAACTTCGGAATAACAAAATCCGACTTCTTTGTAAAGAATCTGAGCCATTTCTCTGTCTTCTTCTCTTTATTTTGCCGCCTTTTGGTTCGATCCTTTGAACTTGCGCTTTTTTTTTTTAAGCTTTTGATTCGGTGATTCGAAGAACGCTAGCGAATACATTGCATGTTCTGTTTATAGTCTTTGTAATATTCCTGTCGGCGAAAAAGCTCAGATTCCCGACCTTTGATTCTCAGATCTTTAAAGTCTAAGAGATAGAGATGCTCTGTCTTTTGAAAAACTGAGTGGAGTAGTTATCAGTACTTTTGAGATATTCTTCTTCTCTTCTGCTTCTACTTATAAGAAAGAGAACTACAGAAGACTCGAAATCGAGATCGAAATCGAAATCGAGAATCTTAAAATGTTCGAGTTCTTGCCCGACTCCGACGGAGAAATCGGCTCAGAAACCCTAAATTCAAGTCAGAGTTCAATGAGCAGCGACAGCTACAGCAGTCGCGTCTCCTTCGACGCGATCGAGATCCTTTCGACGAAGACGCCTCTCTCTCCATCTCAAGAGAGCGTTCTCTCATCCAAACCTCATCGATCCTCAGATTCCTCATGGGAGGCGATCCGCGCGGCGGTGCTGCGACGGAAGACCGGTCTCAGCTTTCGAGATTTCAAGCTCATCCGTCGGATCGGGAGCGGCGACATCGGAACTGTCTATCTGTGCCGCCTCCGCGGCGGAAGCAGCGAGGACGACTGGTTCTACGCCATGAAGGTCGTGGACAAGGAGGCTCTGGCGAAGAAGAAGAAGGTGGAGAGAGCTGAGACGGAGAAGAGGATCTTGAGGATGCTAGATCATCCGTTCTTGCCTACGCTTTATGCCGAATTCGAAGCTTCCCATTTCTCTTGTGTTGTGATGGAGTTCTGCTCTGGAGGCGATTTGCACACTCTCAGGCACAAGCAGCAGAGAAAGCGCTTCTCTTTCAGTTCTGCAAGGTTTTATGCAGCTGAGGTACTGCTGGCATTGGAATACCTCCACATGCTAGGGATCATCTACCGCGATCTCAAGCCCGAGAACATCCTCGTCCGATCCGACGGTCACATCATGCTCTCGGATTTCGATCTTTCTCTCAGATCCGACGCCAGGCCTTCCATTGACACCCCACCCGAAACCCCCTCCTCACTGCTCTCTTCTTCCTCCTCTCCTAAACCTTCCGCCACCCACCGTACAAACCCCCCATGCCTTCCTTACCACCTCTTCCGATCGCCCAAGGTCCGCAGCACCACCCTCTCCGGCAACCGCCAGTTCGTCGCCGAGCCGGTGGATGCCCGGTCCTGCTCCTTCGTCGGGACCCACGAGTACGTCTCCCCTGAAGTCGCCGCAGGTGGGTCCCACGGCAATGCAGTCGACTGGTGGGCGTTTGGGATTTTGCTCTACGAGTTGATGTACGGCCGCACGCCGTTTGCGGGCGAGTCGAATGAGTCGACTCTGAGGAATATCGTGAAGAAGCCGTTGAGTTTCCCTGGGCCGGCTGAGAGCGGGACTGAGGCCCTGGCTCGGGACCTGATATCAGGGCTGTTGGTTAAGGACCCTGAGAGGAGGTTGGGGTCCCGGAGAGGGGCTGCTGATGTCAAGACCCACCCGTTTTTTAGTGGGTTGAATTTCGCTCTGATACGGTCGTCTGTGCCGCCCGAGATACCGGGGTTAAGACGGGCCAGGACGTTTCATTACGAAAAGAAAGGGTCGGGGAATTTCGACTACTTCTGAAACCGACCGCTACGTATTCGGGACTCGTATCGGTTATAGTTGAGTTAGTATAGTATGGGTCCTAGGGACAAATTCCGAAATGGCATATTGTATATAAGAGACTTGGTACTTTACTATCATTTTTAAATACGAATGGTTTCTGTAGGCTTTATATCCATGTACTATCGGCCTATATGTGACAAATTTTGGGGATTAAACCAGGTTGATTTGTCAAAGAAAGGCACTTGTTAACTAGGATGAGCTTAACCTATACGCAATGGATTTCCATTTTAGATGACTTGGGTTGGAAGTCTGTTTCAATGAG
>BMK_Unigene_086223
AAAAAAAAAAAAAAAACACTAAACGCTACAAATATCTGTGAAGGTACTTTTGGAAAATGGATGCTTGTTTTAGAGGTTAGATGTCCCACAAAATGCGAAGCTGGAGAAACCTCATGAAGGCAAGTACTTTGATGGCCCACAAAAGGCGAAGGTAGAGAAACCTCATGAAGGCAAGAAGTTAGATGGCCCACAAAAGGCGAAGGTGGAGAAACCTCATGAAGGCAAAATGGTAATCTTAAATTGAAGTTCTGTTATTTTGCAAAATAAGGATACAGGGGATGAATTGAATGAAGTTGGTACATAGCTAAGCCAGCAATGTCAAGTTCAATTTGTCTCCAAATGTGCACTCCTGAAGATCTATGGTCAGACCTCAACATGAAGAGAAGATTATTGGAACATTATCTGCAATCATTTAAGACAATAGGGAAGGTGGGAAGAGCTGCGACAAAGGTTGTTGGAGGAAAGCACAAACCTAGAGAAACCACCAAACCAATAGAAAGAGGAGAGCACGAGCATGATGTCTAGCCACGGAGTGCTGAAGAAAATGGAATAGGGAGGAAGAGTTTGGTCCTGAAAGACAGGGAATATCTTCATCAAGTCGATGCTAAAACCTCCTCGACAGGACCACGAAGGGGCACCATCCAACTTAGGTGCCAAGAAATTCTTCAACCAAGCATCCCTAATCACACCAAAGCACACTCTACATCAAATGAAAAGAGAGTGTTTATTTTTCTATTGAGCTATTGTGGTGTTTCAGAGCATTTATAGACCCTGGGAGTGCTTCTCAGCAGCCTTCATGGATGAGGTCAGATCTGGAAAGTCTGGATTGGTGGCTTCTCTAGAAAAGATGTTCTTGATAAAAACTATTGAAGAAGATTAGGGCCTGTAGAATTGTCTTCTTCTTTCACCTGATGCTAACTTTCCCTCAGCTCTAAGAGTTTTGATTAGTGGCATCTTCACATCTGTCAGTTTGGTGCCCATTGGCATCTCCTTGACCTATACAAGCATCAAGCTTATTCCAGTAAGCAGCTACCAATGCAACTGCAGATTATGCCGTTTTTTCCTTTTTATGTCAAGAGGCAAGGTCCAATTGCCTTATTTCATTTCCAATTGCCTTATTTCATTTTAGCTCCTTTGGGTGTTCCATATGTTTACTAACTTTTTGCCAAAAATGAAATGATAGGAAGAAAAAGAAAAAGAGAGAAAAAAAA
>BMK_Unigene_086224
CCCTCCAATTTTGCCAATACTGTAGGTTGGATAAGGATCAAGCGTCAGGGAAGGTACTAGCGAAGGGGCCTAAGTGTGGCTGTCTCTTTTCACTACAACTGTCTACACAGGATATGAATAAATTTGTATCTGTTTTACTTTGTGCTTCTAGCTCAAATAAATGCCAATTGTGGCACAAAAGCTTAGGGCATCCCAATTCTAAAACATTGATGTTCTTGTTAAATTCTCCTTTGTTTAATGACAATAAAACCTCTTTCAAAGACATTTCTTTTGATTGCGATAGTTGTAAAATGGGCAAGAGTAAAACTCTCCCTTTTCCCATGCATGATTCTTTGGCATCGACATGTTTTGAGCTTGTTGATAGTGATATCTGGGGTATAGCACCCGTAGTATCACATTCTCATTTTAAATATTTTGTTACATTTATTGATGAT
>BMK_Unigene_086225
GAACAGAAAAACCAAAATTGGAAGCTTGCGTAAACATCTCAAATATACAAAAGTATAAAACGAGATAACACCATAGTAGATAAGCATTAAACCATTAAAGTTAACATTACAAAAGTATTAACTACATTCTCAAGGCCATAAAAGCAAAGGCCTTAACAAAAAGGATACAAAAGATAGAAAAACACAAAAAATAAGCCCAAAAGAAGATGTGATGTTTCCTCTCACCAAGTCGATGCCTCATCTGTCAACACTCCACTCTACCAAACCCTATGGTTCCCTCTTGGATCACCCAATTTCATGCTCAAGGGGAGCAGAATGGTCACCTGAGCTGTTCCACCTCCCAACCAACTTGGCCGTCACCTCATCCTTCTCTGGAACATATTCCTCTAGTTTTCTGACTAGCTCCTTGGCTGTTGGAGCGGATACTATTATCTGGCGAGCTGCTGGAGCGATAAATCCTTCATTGACAGCCTGATCGATGAATGATAATAAGGAATCGTAGTATCCATCCACATTTAAGAGACCCACCTCCCCAACTTGAACTCATGATAAAAATCGTCTTCTGGAATTGCAGGGGCATATAGCTAATGCCCCTGCAAAAAGAGCTCTTGCAAACTTGGTTTCCTCCCACTCCCCAGACTTTATCTTCCTCTCCAAACCCATGTCATCCTTGCAATAGGCTGAATAACTTGGGCTTTGATACCTTCCCCTCAAATGCCTCCCCAGATAAAAAAAAGCAATCTACGGTGCTTTTCCTAGTCTATGC
>BMK_Unigene_086226
AGTGGCCTGACCCCATCTGCACCCTAGGATCTTGTAGAAACCCAAGCCTCATCTTCCACTGACCCTTTGTACCCTCAAATCAAATACCCTGTAACTTCCGATGAAATGGCACCTCAAATCCAAAATTTGTTCCAATCTACCCCAACACACAGCCCATCTGGAAGCCCCTCCAAGAAGACATCTGTTCATTAATAGCAACAAGGAGCTACCAAAAAATCTAGCCCTCTTTAAATTACCTTCCCTATGACGTCGTCGCTGAGATCCTAAGAAGAATCCAGACTCCATCCATAGACACCTACCTTAATTCTGCTGATCACCCACTTGGCTTTGATCATCCATTAATTCCAGCAAATCCCTCTTAGGTAGGCCTATCACAGAAGAACAAAATACTGAAGATCGACCCATTGGCTAAACTGGAGGTCATGTACAGTCGCATCAAGGTTCCATTCCCACCCCACCCATCAGAATAATAATCCAAGAGCAGCTACAGGTCCAAAACCAGAAATGCAACAAAAAAAATAAAAAAGGACAGTATCTCAAGTAGGTCTGATTACCAGGAGGTCTACAGGGAAACCT
>BMK_Unigene_086227
ATGATAATCAAACAACAATACATCAATCAGATGATTATAACAATCAGACGATTATAACCCCTAACAGGTCTCCATAACTCACGAGTCACGACCCATCCTACCTTTTCTTATGGTGTATCCTCCTTCATGAGCCCCTTTGCTCCAGCGTTCCAAACCTGCCTAGCTGACCAAGGATTTGTCTGCCTTGCTGACCATGGATTTACCTGCCCAGTATTTTCCTTCCTCGCCATGACCTGCCTCTCGCCAGCTCCACTGCTTTTTCTGCTTCTTGGATGGAACCGAATCTGACAAAAGCAAACCCCCCTTTTTTTGCCGCTGTTCTTATCAATCAGTATGAAAGAATCCAGGATCTTCCCTCCCCTACAGAACATTGCTTCCAGCTCTGTTTTTGACATATCTTCTGATATGTTGGACACAAACAAGGAGAATGAGTTTTCTCTGATCTTCAGAATCCTGCATGGAAGAGAAGGTCTTCCCAGAGGGACTTCTGAATAATCTTCTAGAACTTGTTTTCCTATCACTCTCCATTGGGGTTCTTTCCTTGTCTCTAAATCTGCATGTTTCTCATTTTCTTCCATCTCGCTCTCAGGATTCAAATCATTAAATTTCTCAATCGCATCTTCACATTCCCACACTGCACAGCCTTTTTACAGCCATA
>BMK_Unigene_086228
TATATATATATATATATATTTTACTCCACTTCTCATATTTTCTTTTTATTCTCCCTATTTAATTTTAATTCTAAAAATAGGCACAATCGTATTTTTTAAAATTTATTACTATGTATAAATATTTTAGAGGATTTTACTCATAAAATCTTCAAATACAACCATTTATTCCAATGGGTCCTCGCCATATATGCAGCACCAATTTGGTCCGTCAGCACTATTTGTGTTTTTTTTTCTTTAAGCCTGGGATAAGTCGCGCTAGCGTTACCGGTAAAATCCTCAATATTTTATTTGAATTATATGAGTGAATATTTGAATTACATTATATGGACATACAGTTGTGCTAGTATTTTTTTAATGTAATCAAAAGGGCCATTGGAGTTTTTCAAAACACATAGCAATGAAAAAAGAGTAACTAATCGGCGGGACCAAGATTCAATCAATGGTTGATGGATTCAACATACGGTTATACTATACATTAGCAAACTTCATCTAATAAAAAATGATCACTTTAAATTTACTACAGCAACGCTCTATCCAGCCCCGCTAACAATCCTAACTCGAGGATGTCGCAATTAGTGATCCCACATCCACCATTGAAAATACACCATAAAAAGTGAATAGCTCCCTGCAAGCTTTAGTACTGAACATCTGAGAAAGCAAATGGAAAATTGAAGGCGTGAAATATTTTCCAACTCTCACCAGCTTAACCGCAACAATCAATGGATTAAATTTAGTTTTGGCAGCTAGCTTTAATTTTCACCACTTGATCGTAAGCCAGTGGGCCTCCTAAGCCAATGGTGACCCTTATCACCAATCCAGCCCGTCCAATGTCTTCCTTTGGCCTTTGTTTTTCTCATTCCTCATCATGCTGTCCCTGGAGCAAATTAGGCCACGGCAACTTTCAAAGGCGCATGGTTGAGTGGTATTTGTGCTTTGGCATCACCCACGTGCCCAATAGCCCTTTGACTTAGAAGATTTTGCTTTTTTTAGTTAGAAAGATAAATTAGGCCACTCCAACCCAGTGAGAACAGTAATGTAAAGGCAGCATTTTACTAGTTGAAAGGCGTATGGTTGAGTGGTATTGGCGCGTTCGCATCACCCACATGCCCAATAGCCCGAATGTCACGCATACTACAATAGCCATTTGACTTGAAGATTTTGTTTTTTTTGTTTGGAAAGATGGGATCTGAATTCTGAACCAACGTCGTCCTATGCAACAATAGAGAAATGATACATGGGGAGTAGTAGTAAACAGGGGTTACAGCTACAGGTTTTATGTTATATACAGTTCAACGAGGACCCATGGATGCAACAAGACCGTAATGGGTCAAACTCTAACATGGGCCGAAGAAACCCACTCCTCCCTCCTAGCGTACCTTATCGTGTGCCGCCTAATCCACAATTGGTACAATACCGTATGAAAAGCATCGTATACGTATCCGTATCTCTTCTTCATCGACCCATCCCAGTCCCACTCGAAATGTACGCTCGCCTTCTTCCCCAGCTCCCGCATCCTATCGTACCTTTCTCCGCACGTGCGACGAAGCACGTGCTTTACCTCTTCCCCGCCTCCTCCCATTCCGACAAAGACCGCGATCTCCGTCCATCTCAACACGTCACCAAACGGCAAATCGAGAATCGGACGGTCAGAAATCACCACCGGCACGCAGCCGCCTCTCAACGCCTCCCCAACCTTCATCTCCCTCCCAAAACCATAGAAAAACAGGCAGAATCTACTCCTCGATATCCTCTCCGCCACATCCCCATCGTCCAACGGCTGAGATTCGATCAAGAACTCCGGATCGCGTCTCAGCCCATCCAGCACCGTCGAAATCCCTCCTCCTTCCTTCCCGTAGAAAAACCCTAGAAATCTCTCTGCATTCTTCGATTCCTCGACGTTTCTAGAGAGCGGAGGTAGGGTCACGTCCTTATGAGGGATGAATCGGCCTTCGATCGTCGGAAAACACGAGATCTGGATCGAATTCTTCTTCAATTCGACGAGATTACGATCCGATTCGATGCCCATCCCTGCGCAGGAAACGTAGAAGTGATCTGCGCCGAGCGTCCGATTCCAGAAGGGGAATTTGAGGCGAAGGTCCCGAATCGATCGGGCGATCGATCGAGATGAGAGATCCGACGGCAGAGAGAGGTAGAAGAGGTGGGCCAGGTCGGGATCTGACGTCAAAAGGGGGCTTTTGAGGAGGGAGGAGTGGAAAAGGGTTTCGACGGGGTTTGTGAAGGTGGGGTTTGGAGAAGGATAGTAGACGAAGATCTTGAAGTTTTGCAGCATGTGGTGGTAGTTGGGGAGGAACGTGGAAGGAAAGAGATAGGGAGATGAGAGATTGGAGAGGGTCTTTGCTTGGGAAAGTGCCGAGGAATAGGAGAATAGAAGAAGAAGGTGGAAGAAGAGAAGAGGGAGAGCAAATAGATTTTTCGCCATGGAAAAATCCTACCTGCAAATGGAAGGTTTCTGTCGGAATGAGAAGGAGCGACTTCGGATGTGATGATAGAATCGATGCATATGGGAATGTTTTTCAAAGCTGCAGTCTATATTGGATCCCAGGAGACCAACGAAGATGGACAAAAAGCTACTAGTCACTTGATCTAATTAGGCTTGAAGCA
>BMK_Unigene_086229
GCCAATTAACACGCGAGCGAAAGAGAGTTAAAAAAGACTAGTTGTTTTGTTGATGGCCCACAGTCCACAGAGTCCAAATTCCAAAATCCTTCTATAGAATCTTGACACCCATAGTGTAGGAAGAAAGCTTTTGATACCACTTGTAGGAAAAGCCGAATCCAACTGGTTGGACCCAAGACTCAAGACAACTCACTTGTATAAAATATGTCTTTGACTATTTATTGATAGAAATTATACAAGAGAGGTGTGCCACTTAGAGCTTTGTACACCATACCATACAATGAGGAGGTCGGTTTGAGTGAAGAGGTGAGAAACCTCTTAGTAACCAAGCTTCTGGATCCTTTCCATGGGTTGGTTGGGATTGGGTTTTTGTAGAAGAACACTGAGTTGCTAACAAATAGCAGTACACTCTCCACTCATCTCCTTCACAAAAGCTCGAATATTCTTATCCGATGACCCTCCTTCTCCGGCAGCCTCCCTCGCCAAAACCCTCCATCTCTCAGCATTCTTCCTTACCTCCTCCCTTCCCATCACTTCTTCCAAGCATCTCTTCAACTCACCACCTTCCAACTCCCCAACTTCATTCACTTTCACTCTCACACCTGTCTTCCATACATCCTCCACCAGCTTCGCATTCGTTGTCTGATCCGACCACTGCGGAAAACACACCATTGGAACCCCCATAGCCAGACTCTCCGACGTCGAATTCCACCCGCAATGCGTCATGAAACAACCCGTCGATGGGTGCGCCAGAACCACCACCTGAGAGCACCAAGGCACCACCATCCCTTCTCCACACTCATCTACTCGACTCCGAATCTCGCTGTCGGATCCGGAATCGGATCCTCTAATGACCCACAAGAACGGGCGTCGGGTCTCTAACAACCCGTTTAAAATCTCTTCCATCTGTCTTTTACACGGGGATATAATGCTGCCGAAGGAAATATAAATGACTGAAGAAACGGGCTTTGAATCAAGCCATTCCATGTAGTCGGATCCAGATGGTGCCTTCTTGGGCTGGGCTGGAATGAACGGCCCGATGCAGATCAAGTCCAGCTGATCAACGGACCCGATCGCATCTCGCTCCAACGCGTCGAACGTGTTCACGAGCAGTCGAGGCTTGGGTTTGCCCTCTTTCAGCTCTTTTTCTATCGTTTCGAACTGTACCCGGAATGCTTCTCGGATATCCGAGTGAGGATCCGAAGGGAGGAGAAAGGAAGGGACGTCTTTGGAGGCCAGTGGTGGCAGTTTTGGTAATTCCACTAGAAATTCAGGGTCGGTTTCCAATTTGTGGATGAGATGATCGCAGCCGTGAAAGTAGTGGTAATAGACGGCCAGGACCGCTGCGGGTTGGATCCACAAAGCAACGGACGGGATCTGCAGCTCGAGCGCCACGTCAGCCGCCCACGTCTGGAGGATGCTGTACACGAGGCAGGTGACGTGGCTCCCTTCGTCGCTAAACGTGCGCACGAGCTCGGTCACCTTCTGTGCGCCGGCCTGTCTAAACTGCGCCCCGTAGTCGTCCATATTTTTCACGGTGATCTTTGTGGAGTCGCTGTTGAAGGAGTAGCTGAAGCCGTCATCGTAGCCGTCCGAGAAGGAAGCGTATGATAAGCCTTCTACAGGAGGGGATTCTATTATGCGCCGGTACGCGGAGACGGAGCTTAGGAAGGTGACGCGTGCGCCGGCATGTGCGAGGCGGCGGGCGAACTCCAAGGTAGGGTTGATGTGGCCATGTAAAGGAAAGCTTACCACAAGAAAATGGGCCATACGGGTTTGAACTTTCAAAGGTTTGGGTTGTGTTGGTGGGTCCTTGGGCTTTCTGATAATATGTGGAGTGAATGAAGTTGCTTGTTTGGAAGGAATGGTGGTGTAGTAGTAGCTGTGGTGGGGGTGGTTTTATAGGGATTCTGTGATAAAGATGACGTCTGTGCTGAGCAATGAAGTATTGTTGTCTTTTTCAACAATGGAGGCCTTTTCTTCTTTCTTTCCATCTAGTCGTTTTCATTCATTTGATTGATTAGGTTTTTCTGTCTTTATCTGTTCATGGCATGTGAAAATTTAGAGGACCTTATTTTCAGTCACTATCCTAGTCTAGAGTTATGATGTTTGAGGTGCAAATTAAAAATGGTTTTTCTGGGATGGATGAGTTTGAAGAAGTATGTATTCAGTGAATTAAACTTAAGAAGGGCGTTCCTGAATTGACTGATGCC
>BMK_Unigene_086230
GGTTTTCATCATTTTGGGTTGGACTCTTTCCTCTAGCCTAAAGAGAAGTCGGATAAAATCCTTTGATCTTTAAATGATAGTATAAGAGGACTCAACATTCGATTCCTAAAAAGGAAAGAATTGAGAGTCGATACCAAGACTTCTAATTTCAAAAGAAGGAGGAACCGATGTGCTAACCACTCGAGTAACCCTTTGGGGACTTTTAGTTGCGAACTTAGGGTACATGAAAGAGCCGTGAGAGAGGCAGCTTAAGATGGCCAACAAAGTCCAAACTGAATAGCTGGTTTGGGTGGCCCATGGGTCGGGTCAAAAGGGATCGGTTTATCCTATCTTGTCAACAGGTTGTTGTAGTCTTGAATTTGATCCATTCTTTTTTGCATTTAAATTGTAGTTTAAAATCACGGTTTTAGATGCGGACTTCAAAAATCGATACGGTATTGATATCAATTGCGTATAAATGAAATCTCTTTTGAAGGA
>BMK_Unigene_086231
TTTTAATTCCTAAGTGGTGGGTCCCACCCAACAGTCCTTTCATCATCATTCCTGGTCTTCTTCTGACTTTATTAGATTCCTGTCTATCAAATTCATCCTCCCTTCTTTGCAAGTTGCAACCCACAAGAAAGAGAAGAAAGATTGTAGGAAGCAAATAAACACACAAACAACTCAGAGAGATATAGAGAGAGAGAGAGATGGAAGGATTTGGTGGTGTGGATAGGATGGAACGAAACCCTGATATTAGGGATGGGGATGAATTGGGCAACGGATCCTCGGTTCATCCACACTTTGATGCATCACAGTATGCATTCTTTGGTAATGATGGTTTGGAGGTTGAGCTAGGTGGACTCGAGGAAGATGATGTTGCGCTGGTTGGATTCGAGAATGATGAGTATCATCAATTCTCATTGTTTGGTGATAGAGAAGAGGGTGAAGGATTCGGTTCTTTGTCTGATGTTGATGACCTTACAGGTACTTTCTCGAAGTTAAAAACATTTGGAAGTGAACCAAGGATCTTTGAAAATATTGGTCACAGGGGATCCTTTTCTCGGGAAAGTTCGTCTGCCGCTGATTGGTCACAGGAGGCAGACTTCTCTAACTGGTTAGATCAGCAAATATTAGACACTGAAAATGCTCAGGAAGGTAAAAGGTGGTGCTCACAGCCACATCCTTCACCTCGTCTCGCTGAATCATCCAAATCGTTGTACAGAACATCTTCATATCCTCAACAGCAGCAGCAATTGCTGCCCGAAGAGGAACATGCATCCAGTGAACCAATTCTTGCTCCTAAATCCTCTTTTACTTCGTACCCTCCGCCTGGAGGTCGATCACAGGCTTCACCAAACCATTCCCACTACCCTAACGACCCCTCTCTTACTGGTCCTCAGATGCCTCTTTCTCCACCAAACCTTTCTACTTATTCAGTCCCTCAAATTCATTTGCCTGGCCTTCCTCGTGGATTACATTATGCTGGAAATATGCCCCAGTTCAACCCAATGAGCATACCAACTAAAAGCCGTCCGCAAAACCCTTGGATGAACCAGTCTGGCCTACTTTCTGGGGATCATTCAAGCATCTTGTCCAATTTTTCACAGCAACAACCTCATCCAAATGGGCTAATGCCCTCACAGTTCTTTGCACAACAACAGCACAGATTGCACCAGGTTCAGCCAACTGTTTCCCATCTCTCAGCCATGCAGTCTCAGTTGTTTAACCAACACCCCTCACCCCCACATCAGATGAACAAGTATGAGGGGATGCTTCCAGTGGCTGATCCAAGGGACCGGAGGCCAATGCCATCACAAAGAGGGAGACAAAGCCTTCGGTTTTCTCAACAGGTCTCCGATACTAGCAGCCAGAAGAGCGATAGTGGGTGGCCTCGGTTCCAATCCAAGTATATGTCAGCGGAAGAAATTGAGAGCATTCTTCGGATGCAACATGCAGCTACCCACAGCAACAATCCATACATAGACGATTACTACCACCAAGCTTGTCTGGCTAAAAGGTCTTCCGGGTCAAGGCTGAAACACCCATTCTACCCTACTTGCTTGAGGGATTTGACTTCACGAACCCGTGCTACAAATGAACCACATGCCTATCTTCAGGTTGATGCTCTTGGGAGGATCCCATTCTCTTCCATCCGCAGGCCTCGG
>BMK_Unigene_086232
AAATTATGAATGCATGATTTTATGTCATTGTAAGTTTATTGACGCACACAGCACATTTCTAAGCATCTGTGTTGTTGTGTATTCTGCATATAAATATTTATATACATATATTTGAATGGTTGTATTCTGTGAAGTATGTTTAATGTATCTACTATTTACAGATGTGTAATTTATTTTTATAATGACTGATAAAATCCATGTATAATTCCATTTTCCATTACCTCATAGGGACATCCTACTTAATACACTATCTTTCCAAAATAGCAATCTGAATATGTGAAACATTTGGACTTAAAAAGATTGTAGTGGTTACTGTCCTGAAGTTATATCAGGAAGCATTTATTTTTCCCTGAGAAAGGTTGCATGTTTTGGCGAAGATTGTTGTTGTACATATAAGATGGACATGCCAAGAATAATGATGTTAGGCATAGGAGTTCTTTGAAGAATGAATATCCAATAATAATTTATTGGGGGCTTTATGAAAGATTTGGATGTTTACATGACAGAACATCACCAAATTTCACATTTTTTTTAACAACAACAGAAACATTCATTAAAGAAAAAGTGAATACAAAGAGAAGAAGAGGGGAAAGAAAACACAAAAGGGTACAGAAGCATTGAACGCCACCCCCAAGAGAAACTACATAACAAAACCCACCCAAGGAGACAACTTCTCAACCCCCTGCTTAGCTAAACTATCTGAGTTAGCAGATCTAACCTCATGGCAGAAAACAACATTGATAGAAGAAGATAACTCCCTGATTTCATTAAAAATAAACTGAAATTTCCAAGGGAGAACCTTTCGCTTGGACACCCATGAGATGGCATTGGAAGAATCGCTTTTCACGATAAGTGCCCCAATGCAATAACTTGAAAACAAACGAATAGCTTCCAAAATAGCTAACACCTCCGCCTCATT
>BMK_Unigene_086233
GTTATCGGAAGGTGAGAGACGTGGGTTTCCTGGGATGCTAGGTAGCATAGATTGTATGCACTGGAAGTGGAAGAACTGTCCAGTTGCGTGGAAAGGCATGTATGCTCGTGGAGACCACCGCGAGCCTTCTTTGGTTCTTGAAGCCGTGGCATCGTATGATCTTTGGATATGGCATGCTTTTTTTGGACTACCCGGATCGCACAATGATATCAATGTGTTGGATCGGTCTCCTATATTTACCGACCTCGCTGAAGGCCGAGCTCCTTCCGCCAACTACTCAATCAATGGTCATGAATATACAACTGGCTACTATCTTGCTGATGGCATATAACTATCGTGGGCGACATTTGTCAAAACAATTCCATATCCTAACAGGCCAAAGGCCACAAATTTTGCTGCAGCTCAAGAGTCCGCAACGAAGGATGTGGAGTGTGCATTTGGAGTGCTACAGGCACGTTTTGCAATTGTTCTTGGGCCTACTCGTTTATGGGATCGTCAAACATTTCAGCATATAATGAAGGCATGCATCATAATGCATAACATGATTATCGAAGATGAACGTGATCAAAGTCTTCCACCTAATTACGATGCACG
>BMK_Unigene_086234
CTCACTGTATGAGGCATATTTGAGGCATACATCACAAATAAAGTGTGCTCTTTGTCATGCTCTATATCTGGGGCTTATGCCTCATTGACACATCTTGTTTTTCAGAGAAAGGGAAGTGGCAGTTTGTAATTTTAAGAAGTTAGAAATCTTCAATTTTTTTTATTAAAAAAAAAAGACTATTGCATCTTGATTTAACTTAATTCAACCTGTGTTGGCTCATTAGTCATTAGAAGGCTTATATACAACTAAAAATTGCTACTATTTTTTTGATAATATATTATTTTGTAATGTAATTATCTATTTATTAAAAAAGTGTTCTCATGAGGCTTATGCTCCATGCTCTGAGGCTTCAGGCCCACCTTTTGGACACTTGGAACGCCTTGCCTCATGCCTCAATATTTTGAGACTTTGGTTTACAGAGCTACAAATGCCCTACGTTTTCTGGTCATTTTATCCTTAACTGTTGCATCTTCTAGCTAGTCTTTTAACTGTTCTCAAAAGAGTAGTGTCTCATATATACTTTTCTTTAAAATTTACTATTGGTTTTCAAGTCTCCTTAGTGCAAGGCAATCTTAAAGTAAGGCAATCTTAAAGTATGACTTTATTGATTGCTTTGTACCAAATGGGCATTTTGCTATTATTATCCTTTTACAAAGTATAGATGGTGAATCCTGCTGAGGTTTGTTTATATTATGAAGGAAAATCCTGGATGCCTAGTGTTCTCAATTCTCAGCTAATTCTCTGCTAACATGTTCACATAGAGGGGCATGTCCTGCTGATTTGATTTGTTGATTAACAAGGAATTGAGAGTGGGGATTACACCAATAGCCTTGTTGATCATAATGTTGGCATTTGAATTATATGTCACAAGAAATTCTCATGACTAAAGGGGGTGAAAAGAGTTCGAGCTACCGCATTAGGTTTTGGAAATAGCATGAGCACTCAATTGTTCTCAGACTTTTAAACAATGCACCTCTGTTGCCTAATAAACGAGAAATCAGTGACCTTGGCATCACTTTATTTAATTATGATTTGGTTTTATTAAAATCTTTAGTTCTTTATTAATTTTTTAAACTGTTGCATTTCT
>BMK_Unigene_086235
GCAGCAGCTACTCTTCTTCTTCTTTTCCCTCTTCTCCCGTTGTCTCTTGTCTCTCGTTCCATTCACACGAATTAGGGCAGCACATGGCCCTTCCATCTCTTTCATTTAAGGTCATTTATGGGCCCCACAGTGGCCCACCTTATAAAAGGTTTAAATAAAGTATAAATGGGCCCTCAAAAGCTCTTTTTCCTTCTTAACCATTGATGGGCTCCACATTGATGCCCAAGTATTAAATAAAAAGGGCATGTCTTACCAAATATTACTTAATTGAAATTAGAGCCTTAGCCAAATTTCGTTCTAATTAGAAATACAACCCAATCAAATTGAACTCTAATTGAAAATAGACCATAGCAAACTTTGACACTAACTAGAAATGGGCTCCAGCCAAGTTTCACATTAATTGGAAATAAGTTTTAGCCAAATTTCAATCTAATAGGAAATACTGAAATAAGGCCTTGACCAAGGTACACTTTAATATCTTTCCCAGTTTTATCTTTGGATGTTACCCCCAGATATTTCCAAAAGCACTCATTTTTTTATTATATCTTTCCCAGTTTTGCCACACAACCACCCCAACATTTTTATCTCTATTACACTCATTTTGTGC
>BMK_Unigene_086236
GTGGATGCATTTCTGGATAGCTTCTTACCCTCTATGTTTCAAGACAATGTCAACATAGAATCTGTTTTTTGACCTGCTCTTCAAACAGCATTTATGGTTATGGTATGCCATGTCTTCATTTCCGGGATTATTGTAAAGCGGTTCAACTTATAGTTTCTTGGACCACACTATCATGAAGGGGACCAAATCGCATACAAAGGGATCGACGGTTGAAAGCCGTCGAAAACTGAACGACTGCCAAGGCCGTCGTTTTTTACGTATTTTTAAAGCCGAAAATTGCCTTTTTTATTATTTAACCATTCAAAAAAAAAATAAGTGAAATTATTTATTTGTCCCTGGCCGTTCACCTCATTGAAGAAATGCTTGCCAAAAATAACCAATCAATGATTGGAAAAACTAAAGGAAATCCATTCTTTTTCTTCATTTTTTTTTCTTTCATTCTAAATGCTTGCATAGAATTGATCTAAAACCCATCAACATCCTACATTCTGTAATCCCTCACCTCAGAAATGGTGAATAGCCCAATGTAAGTCCATGAATTAAAAAATAAAAAACTCCTTATAAAGACAAAAACCATTAAGTAAATAAAAAAATCCCCTAATTGTAATATTCTTAATTAGAAAGTGAAAAAACAAGACAAAGAAGAACAACCCAAGAATATTCAAGTTCAAGCGTACTGCCAAAAGTCAAGTAGTACAATGCAACCAGTTGGGTTTAGAAAACAATTCAAAATCATCAACTAAAGAGGCCATCATGGCAGTCTACATGTCAAACATAAATATTCATTGCTCACATTTGAAAACATGTTCATTTTTTTCTCTATTTTCTCTATTAGTTAGCAAAGTGATTGACAAGCGAAAACCAACAATACTATGTCAAACAAATTGATGAAAGAAAAAAAAAATTGACATTCAAAAAAAATGATGAAAAAAATGTCGAACAGTAGCATATATGGTTAAGAATTCTGAGAATGCAAAACAATTGATCCATGGTACCTAAAAGTCCGCGTAGGAAATGTACCAGATGGCTGTAGAGGCCTTGGCCCACATATCCGATTAGTACTTGATAGTGGGAACCACAGTTCCGACCCCAGTATCAGCTGTGATATTGAATAACTAGAAAATGGCGGTCATCTATTCTACCTGCATTTTGGATGTGAGTTTGAAATCACATCAGATGGTATACTTTTTCTTTTCTACTATTAAGGAAAGAAGAAGAAGAACATTGTTTCTACTTTCCATCTTAAATCAACATTTGGATACTTGATGTATTTATTTCAAGTGGATAAGTCAAATAAACAAACCCATGCCATATGAGATTCCAATTTCCATCCTGTAAGGCCCATGAAGAATCTGCTTCCACCAG
>BMK_Unigene_086237
AGGCAAGCTTGTGTCAATGTGACACCAAGACCTTATATTTATACTGGAATGTTGGGGACAGTTATCAAAATTACAATCAAGGATCACTGTCCTTATAATGATAATCACAAAAAGTTATGTCTCTCGATCAATCTGATTACATGCCTCTCTCTAGATATACGAGATAAATACAGCAATGCAGTAGTCCAAGCAACCCATTTCATGGGTCTTCTGTATTTTTACAGTCCAGGAAATTTCAAGTCAATGATCATACTTTAGTTCCATGCTTGCTCCATTAATTAGGTGAAGCGGCAATGGATATTACTTCACCAGTAATCTACACAAGAACAAGACCCTCCTTCAAAATGGTGAAACCGTTTTCGATCTCTAACCACAATCTTCCTCTTAAAAACCATTGAAACAAGCTTAAGTGCAGAATGACAGTCCTGACATATCCGAAGATTCTTCACAATCCGCAGCAGTGATCCAGGCTCTGTGCTGATAAACCCAAAAGCAACTGCCAATTTCTCACTGTGATATCCAACTAGACCTTCCTTCTCCTCTTCATTTACATCAAATATGACCACTCTAGTATCCTCTGCATAGCCAACTTTACTTATTTCTTTAACAATCTCCTCCCATGCCATATATATTTCATCAGCTCTCTGATGTGATCTATCCCCTGCAACAAACTCATGAACTATGCCATTCACCTCAATGGAACTAGACCCCGGAACCCGCTTAATTCTTCTTCTTTTCATAGTTTTCCTGACTTCTTCAGCGTCGTCTCCTTTACTGGCTTCCGCATAAATGTTTGACAGGAGGACATAACGTCCATCATGGCCATGATCGGATTCAATGAGAGAATTTCCTATCCTTCGTGCCATTTCGGCATTGTTGTGGATTCTACAGGCGCCAAGAAGTGCCCCCCATATTATGTTATCTGGTTTTATTGGCATGGAAGTAATGAATCCTTCTGCTTCCTCCAATAAACCAGCACGACCAAGAAGATCTACTATACATGCATAATGATCTAATTCTGCTTCAATTCCATGCACTTTGACCATGGAATTGAAGTAGTAAAGTCCCTTCTCAATCAAGCCCATGTGGCTGCAAGCACACAGAACTGCCATGAAGCATATGCAATCTGGCCTGATGCCTTTGCTCTTCATGTTCTCAAAAACCCGGAGCGCTTCCTCACCAAGGCCATTGATTGCCAGCCCATGAATTGCTGCAGTATAAACAAAAACATCTTTCTCCGAACATGAACCAAAGGCCTGCATTGCTAGATTGATGCTTCCACATTTCGCGTACATGTCAATTAGAGCTGCAGAAAGTAAAGTATCCATCTTCACACTATTCTTTTGAATATAAGTATGAATCCAAATCCCATTACTCAAGGCTCCCAATTGAGAACACGCCGAAAACACACTCACCAGAACAGCAGCATTGGGTTCTGGACCCAACAGCTGCATTTCGTGAAACAACTCCATCGCCTCCTTTGCCAATCCATTCTGAGCACAACCCGAAATCATGACAACCCACGAGGCAATGTTCCTCTCAGGCATTTCATCAAAC
>BMK_Unigene_086238
GATGATGTAAAGAGACGCGATGCCAACAATTAATGTCCTCAAAAATGACTTGTTATCTATGATGCACAGATACCTCCAAATAGGTATATCCGATGCTTTTCTTTTTACATATAAAATTGTGATCGTATTTGAACGTCATACCTTGTTATCTGGTGATACTAATACGTCCCCTATAATAGAAGTTGCTTATATTATATCAAAGAGTTTTTTGCTCATCCCTGGAAGTTCAAAATTGAGGAACTAGGTGTTCCAGTCAACAAATTGAGCCATACAGGATTTACAGTGCCCCATCATTTCCAATATCAGGTTCAAGCTGCAGAGACTGGTGGCGTTATATAGTTCACTTGCTGCCAGTTGAGCGGTGGAAAGTGCATTTGAGTTCTTTCCACTCTTTTGTAGGCTGCTCTTGCATCCAATTGCTTCATCGAAGGCTTGCCTCGTGCAGCAAATGACAGATCTGCTGCTGCAATCTACGCCGCATGGGTTGTGCTTTCCCTCGTCTTGCTGTACTATTCGTCGTGAAATTGATCTTCTTTAGAGCCATAGGAAGTTTCTTCTTCATTGGAAGAGCTGTCGATTCAGGTTGGCTTCCTCCCCCTGCAACCTTGTTTCACCCGCCCAGTAGCTCTTTTGAGGTATAAACCCCAAAAACCCTTTTCTGTTGATCCAGCAGCTAATTGCCTTCCCACAACAACTGTTCCAGCTGCTGCTTTCAAAGGGCCTCGAATGTACATAGCTTCATTGAGAATTTGAACTTCATCAAGAGGCAGCGATGTTGTCAAGTGTATGGAGAGAACATTCTCCCAATACATATGCTCTTCTCCACTTTGGTTATTTACAGGCAATGACCATGCAGCAGCACTCCTGAGAAGGTGCAACCGGCTGTTCAAGGGTCAGAACACACTTATCACATTGCAAGATTAGGTTCTGCAAATTACCTTGGCAGTCTTGAGGCAATGAATGTCGGTTACTAGGAGGCAAGGTACCAATGTTGGAAACAGCCATCAACCACAAAAATTACAAGCAATCATTACTTGGGCCTGTCTGAGCTTCAAGCTTTCTTTCACTGAATTCAAGCCCAGCCTAAATACATGATCGAAGGAATCCTCAATCAAAGATTCCTCGCACGTTCCTTACCTGTTGTGAATTTTTCTCAACCATATGCATTGATATTAATGTAAAATCCTCAAGTATACAAATCGTCAGTGAGGAATCCCTGTTTCAAAGGCAGAAAAGAATCATCAAATCCGCAGATTCCTGGTGGATTTCTTACCCTTGCCAGACCAGACATGCCCTCAACAAGTGATGTAAAACAAAATAAAGCTGCAAATGATAAGTTCTTACCTTATTATAATCTGTGATCTTCCATTTAAAAACCCAACATACCCACCTCGTGGATTTCTGACCCTTACCAAACATGCCCTGCAAATGACTAGTTCTTACCTTAATCTATGATCTTCCATTTAAAAGATGATCCAACTTACCCCACTTGTTTCTTGTTTCTCAAAGAAACCACCAGTCCTCAGTTCAACTGCATATGATGAATTTGGAAGCAGGGAAAACCAAACCCGTAAAGCAGAGGAGACAAATGGTAACAACATTGTCAGAGCACCATTTCCTGAGCTTCCATTTGATCTCAACGCTGGAGCTCTTCATCCTCTTCACCGTCTGCTGCGGCTCCTTCGTTAGATCGAAGCTTGCCCCTTTCATTCTCAATTCCTGAATACATCTACCAAGCGCCCTATTATCGCTCCTCTCCCTCTGCAACTGCCCCAAAACCTTAAAGTACCTGAAAAGCTTCATCTGCACAAGAAAAACTATAACAAGGGAAGTGAAGACAGACAGAAAAGATGGGACCCACCATTTCCGGCAAGCCCCTTCTTCCCTGTGAATTGAGGAGGTGAAAAGAAGGGTCAGGTGGAATCCATGGAATGCAAAAAAGAAGCAGCACAACTGGAAGACCTCGCGTTTAATGCCATCCAATCGGGCTTCTTTAAGAGCAATTCGCTGGCCGAAGAGGTCTTCTTCTCTTTGCCAGAGCTTGAGAAGCAAGAGATGACCGGGGCTCTGGGAGATCTCCATTAATGGGTGGTGATGGATTAGGGAGCCATTGTTGGGTATGGCTTGGTTTTTCTGTTGGTGCTCTTCGTCGACTGGGATTTCGACGACATGGGCATCTCTGTATTCTGCCATGAATGAGAACTAAAACAAGAAAGATTGCAGAGAAAATGGGAAAATCTTTGTTTGATTGATGTGCGTGTGTTTTTTGTGTGGAGAATTTCTGATGGATTCTGAAAGTGGGTGGGTGTGCTTTGTGTGAGTTGTGAAAGAATTTGTGATAGATTTCGTGGTTTGCTTTGCGTGAAGAAGAGAGATGAGAAGAAACCAAATTGCAGGAGAGAAACGTGTGATTTAGTTCGAGTTCTGTTGTGAGGAGAAATGGAGGGGGGG
>BMK_Unigene_086239
GATTTTTACAACATTGAAAAAAAGGGTAAAAGGCAAGGAGATAAGGATCCCAAACAAGCTCATTTATCTCAACTTCAATCACAAGCATATTCCACTAGATCAGCCTCTATTAATACACTTAAAAAGACACTTCATAATTATTGGCACATTGCAGATGTAATACAGATTACAGAAGGACAGACATTTAGAAAGAGAAAATTCAAGCTTAAATGTCCCAAAACAAGCGTAAAAGGAAGAGAATGGCTGGTCTTTAAATCCACAAAGAAGGTAGCCAGTGGCATAGCAGAGCGCAAAGGTCCCAAATGCCTAGAATCACATGCCATACCGACAAAAAAAAAATACAATATATAGATCAATTAAATTTAACTAAATCTCATCGGAGTTAAAACCAAGTATCATCTGATTTAGATTTCTCACTCTCGGTGATGCCAAGCAATATCATAGTAATCACGTCATGCATAGTAATGTAAGATCCCTGATCGTATGTAACAGGATAACGCCTTCCACTAAAACCATCACCATGTAAATCAAGGTTAAATTTCAGAATTCTGTGTGCCAAGTATCCCATCACCTACACAATCTTTCACATACTACCATAGTTTTCTAAATTTGAATGCTAGGACGAGAGAGATGAGAAGTTCTTTGCCTCTTCAGTCTGACTCACTGATGTATCAATACCAACACCACCATTCATGTCTGTCCAGCATAACATCTTGAGACTTGCCGTCAACAAAATCTCTTCCCAGAAAATGCCCACAGGCTCTCGTAAGGCTCAATTTCTATTCAAATACTAACCACATTCATAGAACGAATATTGATGCTAGGACGAGAGAGATGAGAAGTTCTTTGCCTCTTCAGTCTGACTCACTGATGTATCAATACCAACACCACCATTCATGTCTGTCCAGCATAACATCTTGAGACTTGCCGTCAACAAAATCTCTTCCCAGAAAATGCCCACAGGCTCT
>BMK_Unigene_086240
AGCGATATAGGATGCTATGACTTAGAGGGACCGATATTTTTCTTTAATTTGTTTAGCTAATGAAAAAAATATTGTTTTCTAGCATATTAGAATATTTTAGACTTTTTGGATATTTTTTGGGGGTAAAATAAAAATTCACAGACCATATGTCGCTGACCAACAAACTCTATGTATTAGCCCTCTTTAGGGTTTTCATATCTCTAACAGATTTCCACACATCTCCTATCTTTTTCTTTTTTTTGAATGGTATTTCTGGCAATTTGATGATCGCAGAACTTAGAAAGCAAGAGTTTGAATACCAAACTGAGAATGTATTGTCGTGTGTCTCTTTGGAGATCATCACCCACTATATATAGATAATACATGCCTTAAAGAAGGCTCTAATTTTAGGTTATTACAGCAATATCTATACTAGTTTAGGAAAACCACAATCTATCTAAGATAGGAAAGCTACTAATAAAATAACATGTACAACTGTGTCACAAAACAATCCACGTGAGATATAACTGAATCTTCCATGGGCCTTGGGCCCGTTTAACAAATAAGCCCTAGCCACCAGCCTCTAATTGAAGGTCTATCAAATGTGTATATAATTGCTTCCTCTCAAAAAGAGGTCAAATAAAATTTTCTTCCTCTTTTTATCAGTAAATCCCAAATGATCTCCACATAAGTGAAATGCTACAATATAATCTCCTAGTAGAATAGGTCGCTGTATACCTTGATATGATCGCTGTATACCTTGAAAGATCAAATACAAAGAACTAGGCACTTTTAACTGATGAATCAAATGCTGATCCATTCATGTCATAGAGAAATATAAAATTTGAGATTGATCAAGGAAGAAAGAAAAATATGATAAAGAAGAGTAATAAATTATCTTGAATTATGCAATAAGAATAATAATGCTAGAGCTAATACCACTTATTGTGTTTATAAAAAGTTGGCATTCATGCTTAGGAGGAGGAAAAAAAAGACTGAAAAATATTCCTAGTCATATTGAACAAAGTTACTTACTATCAGTCCTCAACTCAAAAACATCCAATCAACATAGATACCAATTCTTTAGCCATTCTTTTCCTCTAATGCAACAACACCTCAACCACTATGTAAAGTAAGTTCCGAAAAATATATATATATATATAT
>BMK_Unigene_086241
TTCATCCTCATTGTCAAAGCCTCATCACAACTGCATGAATTATGTTTATTAAAATATCTAACATACACAAAAAACCTTTCTCAATGGTACCATTATTGACCTCCGTAGGACATGCCCAAACAATTTCAAAAGTCTACATTTGGATGATGCTCAAACCATTCATCCCCTGTTGGTGCCTACCCAAAGCAGTCGCGAATTTAACATGAAAATATCATATAGTTGTATATGTTGAATTCTTAACACTCAGCAAAGCGATAACCATTTATCTCAAGTGTCAATGGGCTGGATTAATCTCTTTATCTGTGCAACCTAAGCACCAAATTCCTAATGTCATGGAAAGGCTTACGTGTTTGGCACAGCTCTTGCATGTTGAATCAATAACTATTTTCCTCCCGTCTCAAATGGGTGTTTGTTAACCACATTTCCTCAAGGTCTGAAATGGAAACGGCCCCCAACAAACAACTCCATATATAATAAACACAGACAAAAGCATAGTAAAAACCGATTGCAAAAAGATAGATAATTAGCGTAGGATTCCCATCTTTGCTTCTTCAAAGCCAAGTCTCTCACCATCTGGTTGTTGCTCAAATTCACTATGCTACCGACGAAGAAGGCTGTAGGAAGGCATGTCTTCCAGCCGCACGATGTCATCTAGCAACATCTCTCTTTCCAGCTGACGGCGCGTGGATTTCATGACTGAATTGAAGTCCATGTACGAAGCATGCATGGCTAGCCATTGCTGATCCATCAACTTGAATGTTATGCAGTACAAAAGGTCAAACGCCCGTTCATTTTCTGCAGCAACCAAAAGACAGACCAACATAAAAAGGTCATAGTAACATGGTGACACATTGCTTCGTTTTTGGAGCACAGAAAATCACAATAACATGGGCACTATTTATTTATTTATTTATTTACAAGTGAGGTTTGACCATCCATCATCCCAAAGTGAACCATCATCACCAATGAACTTCATTGGCAGAAATCATTGTTGCAAGTCTCCCTTTTATGGCATTTACCAAAATAATAACAAAAAAAAAAAAAGTCATTTTTTTGGGATTGTTATGATACGTTAGAATAATATAGGTCCATCTGATATGACTTGATTAGAGTACAACTGAGGTTGTCCACATGAGGTTCATCTAAAGATTGGTTTATAGTCCGATGATCATGATCTTCTATCTCTTGTAATATATAAGTGGTATTTTACCACATAAAACTAGGAATTATTAGTGTGTCGTTAGTATGTTCCCTTGGAATAGGAGATTTTTATTTATAATCTGCGTTTATTTCGCTATGGAAGATGTGATGTACAACCTCAATAAACCATGTAGTGTGGGTTACACTTGTATTGAAAGTTACCAAGAGTGAAATAAGCTAATCATTATTACCTAAAATTGTATCTTAAATCTATCTAAACAAAAGCATAAAAAAAAAGGTTAATTTGCCACAATTAATGTAATCTAGCATACTTAAAAGCAC
>BMK_Unigene_086242
GCACTGTGTTAGATAATGCCTCAAATATTATTGACTATTATCAGAAAGAACATGTGTACAATGTATAGCCAGGGGACATCTTCACATGGGGCGGCTGAGCAGATGGGCCAGGCTGACAGAGTACATCGTGAGAAGTAGGGCAAGTACGGGCAATGGTACGGCCTCTCTAATTAGATGGAGGCCTCTATTATTGTGGAAGTGTGGAAGAAAGGAAAGAAGAAATATAGATATACAATGTAATTTCTCCGTACGTTGGTGTTTCCTACACCACAAAAGGATGAGTGTGTTGAGTTGAACCACGTAATTTCTGTATCTATTCTGTGTGTGGATTGATTGCATGTGTTTATACATATACCATCTAGACCATCGATCGTAGGAGATACCATACACCATGTGATGGTGTGGTAGAAGAGGCGAAAAGATCATGATACATATCTTTGCTTATGGCCGGAGCACACTTGGAGGTGGGTTGCAGATCCGATATGGCTGGTGTGATGCAGAAGAGGCGGAAAGATCATGATACAGATCTTTGCCTTTGACAAACGATTCCGATAAAGAGAGAGGAAAAAAAATTGATACTCTGCCTGTTGCCCAAGTTGCATGATGGATCAACTCAGTATAAGGAAGAAGTGTTAGTATTTCCTGTTTTTCTTCCTCTATTATAGGTAAATCTTTCAAAGATTGACTAATCCATTTATAGTTCGGCATGGCATTCCCTCTTGGTTGGGAAATCAGGTGTCGCTATCCTGAACAATCAGTATACTCTTGCTACGAGAGATTATCGGTGAAAACCGGAAAACATAAGCAGGAAAATGACATTGAATAGAGCTTTTCTTTTCCTTTCCTGTTAAGGTCGGTCTCTATCCAGAGATTTCCTTATGTGCTATATATACTGATTCATAGTATACTACCTTTTACTCTAAAGGAGGTACTTTCAATACTTTTTTCACAGACCTGGAGCAGATCGCTTGTCGGAGAAAGATCAGAGGTGGGCCACGGTTCCGAGAACCGGAGAAGGGATCAGAATGGAGTAGATCCATGATCTCTGGTGGGCCACCGGAAGTTGCAGAGGATCCTGTTGCAGAATGAAAAAGTGCAAGGATGGGTGCAGAGAGAGATCTAAATGCGATCTCAAGGTGGGGCCATGAAGAGGGCGAAGGAGATGGTTCAGATCTGATATGTGTTGCAGAAACCGATGCGGAAGATCAGACAAGGAGATCGGAGTTGATCTCTTTGGTGCAGAGAAGAAGATTCTGGTGCAGAGAGATCAGAGGTAGACCGCATCAGTTGGTTTCTATGTTTGCGAGATCGGATAAGATCTTGCGGGAGGCACAGATGCTGGCGCGGGACAAGGCAGCTGATCAGAGATCCGTGTAGGGTCTAACATATTGGCTCTTTGATCTCTGGGGATCTCGAGGTGGGCTGCAAAATGCAAGATCGGACCTTGATCTGATCTTACGGTGTGCCACGATAATCACAGTACTGTGAAAGAGGAGAAAGGCTCCTGGTTGTTTCGAGTGTTGTTGCAGGGGACAGATCTTACCATCTGTTGCAGAGAAGACATCGAAGTAAATCTGCGTAGGAAAGTGCAGATCGAAGGAGGGGGACCTGTGCTTGTTATGTTGCAGAACCCACTCGAGAAGGGAAGGGTTTCATATTCATCTGCGGTGGTTTTTGCACGTAGACCACGTGGTGATGGTGATTAGAAAAGTGGGCCACTTGTCTTGTGATTGCCCATTTATTTGAACGAACTGTGAAGGCACTTGGGAAGAGAAAGGCTTCTTATGGGGCCAATTTTTGCACCCCAATTTTTATAAAGGGCACCACAGTTTGCACAGTTTGTTATGTTACGATGTGATGTGATTCAATTGTGATGTGATGATACTCCAAGCAACGCGTTGAAAAGGAAGATGGGATCTTTTTAATCATATATTATCTCTAATGATTCCATTTCGAGTGGACCCTATTAAATTGATATACTTTATTTTTAATTTTTTAATTACTCTCTAATA
>BMK_Unigene_086243
GAAAAAATCAATTTTACATATTAATATTTTACAATCTATTTTTTAATATTCAAGAAATTTATCTTTTAGTTTTTATGAAAAGATTTTTTTTAGAGGATGAATCAAATGATTAGTATATGTTGAATAAAAAAAAAGTATGTCATCTTGATGGTGGGTCGCACTCCTCTTGGGCTGTAATTTGGCATGGAAGTAGTAAAGGAAATTGTGACTTCATGTGGTTTAGATTTTAATCTAAGTCTCATTGATGGATTTAAATAGGCTCGGCATAGGATCCTATAAACACCATTGAGTGGTACTCCTATAAACACCATTAAGTGGTGCTCGGACTAGGGCTGCACAAAACCGGACCCCAGACCGGACCAGACCACAAGACCGGACCGGATCGGACCGGATTTGCGGTCTTAGTG
>BMK_Unigene_086244
GAGGAAGCATATAAATCATTACCTAATGCTTCGTCCACCTTTGTATGCTAAAGACACCATTTGTAAGGGCTTGCTCATGATAATCCACATATGCCATTTTTTTTTTTACCCATTTCACATATGTCATTTATTTGGTGCATATGAAAAGTTGTATGAAACCTACAATATAAGTCCCTATAAAGAGGACAAAAACAGAGCATTTATTCCATTAAATAGTTCAATGCTCTTATGAACAAGACAAGATCTTACAATATACAAGTGGAATGAATAGGATAAAACAAATGAATGCAACTTGAAACAAAAATCAATATCTACTTCTCAATTTGAAATATGTTAACTTTATCGAGGCAAAAAAGCTAATCATTGACGAACCTTGAGCATATTATTAAGTAGTGCAGGACTAATCATTTTGTGTTTTTAGAGTAGTAGCTAAACGTTTTGG
>BMK_Unigene_086245
TATGATTGTTTTCCAAAAAAATAAAGAGTGAAATAAGTGCAATCAAGGCCTCACATTGATCTAAATTTGGTTGTAGACTTTAGTTTCTCTTAGATCTAGTTTTTCCAATTGCTCCTTCTTAATGTTAATGTTAATGTTATCTAATTGTCCGTGAAGTTCATTGTTGTAACATGTTTGTAAGTCATAACTTGATACTTGAGTACTTAACTACATATTACTTAAGCTTAATATTACTAATTTGTGATATTTCTGTTGCTTTTAACATATACAAGTAAATCTACCAAACTTTGAACAGTATCTACAAGACAACAATGTAGGATGCTATGACTTAGGAGGACCGATATTT
>BMK_Unigene_086246
AAAAACACAAAACGCCACACCACCCTACCGTTTTGCGAGGCATCGCCTCCTCCCTCTCTGTTGTCAGTCAGGAGTACTCGAGGAAATGAAATGCTTCTCTTTCTTTCTCTCTCTTTCTCCCTCTTCTTTTTCTGGAGGCAACCCTCGTGAAGTTTGATGTGAGAAAGCAGTAGCAGCAGAGAGAGATCCGTTGGAAAAAGCAAAGAAACAGATAGAAAGCGATCCCTCGCTCTCTTGATTCAGGTGACTCCTCCTCCTGCTCCTTCCTTTCCCTTCTCCTCTTCAATCTCTCCATCAGATTTCCGTTCCGTTTCGCTTTTCCACTCTTCTTAGGTCACGACAAAAGCAGAAACTAAGAGAAAGCGATAGTTACGAAGCTCTTCCTCTCTCGCTCACGTCTCTATCTCTGGCGAT
>BMK_Unigene_086247
TTGTTGACAGCTTATCCATGGTATATTGGACTGTAAATATTTATGTTCATTTGAGTTGTGGGTATATAGGTCTTCCAAATGTGATTATAGTTGGAGGCCTTTTTTGTTGTATTTACAACCATATGACACTTTTTCTCCTCGAGCTTTTCACCCCCTTTACTGCACTTTGGGGTTTTAGCCCCCACATTTAACATATTGGTAATTTAGTATCTTGAGTTACGGGTGTCAACTTTGATTTGATAAATTTGGGGGCTACTTTCACCCTCTTTTTTTTTTATTTTGTGAAGGGTCCAAACTCCTAAGTTCATTCATGTAGACCTATCTTCTTGTGAGTCCTACTCCCTAATCTCTAACCTATTTTTTATAGTCTTATACTTAACAAAAGCAAGCAAGCCTTTGTGCATATATCCAGCCTTTAATTGCCACTTTTCTCTAATGGCAAGATGATGATTTATTTTATATGTAGAAGTTAATTTTCAATAAAAGTAGATTCTGCAGACGTCCCAATTGTTTCTGTTGCAAGGGAAAATAGAAATAGGGTAGAACTATCTTGCTATCTCTCCTATCTGGTGTGATGCTCTATTTTATATATAATTGTTAACAAACTACAAAAAGCCTCCCATTGAGAAATTATGAAAAGAATCCTTCACTTAAACTTTAAGTGGGCAATCATGATAATGGTAATAAGGAAATAAAGAAAACATTAACAAAAAGCTAATATACTCTTCTAGCACTTCTCAAGCTAAGTATAGTTATTGATCATACTGAGCTTGCATAGAATATCTTGCATAGCATTCCACGACAAAACCTTTGTAAACATGTTGACAAGTTAATCTTTGACTTCCATTCAAAGAAAAAGTTAATCCTTTGACTTCACATGTTGGGTGCATATATATCCTTTTTGCTGATTTTTCCTTGAATTTGATGCAATCCTTCTAAATGTGTCTGGTTCT
>BMK_Unigene_086248
CAATATTTTAGAGCTGGATGAGTCGAGTCCAAGTCATGAGTTTTCCAGCCTTGGTCACAACAATGTGCACCTTCCAACTATGGGTGGCAAAATCTGAGCCGACCTACAAACTTGACCCAAATTCATACCGCAAAACCCAAGCAGCAACCTATACAGGTTGGTTGCGGATCAAATAAATCTAACCCACAGTAAAACTCGTTAGGTAATGGAATGGGTCGGCTTAGGGTCAACTCACATACATAAACCAGTTTAGAAGGTACAGTGGTTTAATATATTTATAGTTTGGTATTTTTGTGGCCTACAACTTAACTCAAATTTAAATTTAACACTTGAAACGGGGTTTGGTTGGGCCAAATATCTACAAGTTGGGTAGGCCCAGTTCAGGTAAAACGGGTTTGACCCAGG
>BMK_Unigene_086249
AAAAAAAAAAAAAAAAATGACACCTAAGCAATCGCATTACAATAGTCACTCTCCACAATAAGGTGGACATAAAAACATCTTCAAAACCACCGAAGAGCTTCTAGAATAGCTAATGCCTCCACTTCATCAAATCACAAACAACCACATGCTTAGAGAATATAAACAAAAAACAACTTTGCTATTACGAAGCACACCTCCAATTCCCGCTGGGCCCTTCTTACCCCCCAACAGCTCCATCAACATTGAGTTTTAGCAATGCCAAGAAGGGGGGAGACCAATTAAAAGATCTCCTCACCTTAGCTGGGCCGCACCCCATAAAAACTTCCCAACTTACAAGGATGTCATTAAGAAAAAAAAATTAGAGAACTACTTTCTAAATAAGGCCACTTTGCATTCTTAGGGCGACACTAGCAATCAGCTCTGCTAGATAACAAGAGGCGCCCCTGAAAATTCTATCATTTTAACAACATCCATTTCAGCCCATGTATCCATCATTCCCATATAGTACTTCCAATTCTTCCTCTTTATCTGTTGTGAGTTGCTAGGTGTGGTCTTGCTTGGTCTTATCCGGTGTCCATTTCGGAAGCAGTTGAGTCTTAGTTGGGAGGGT
>BMK_Unigene_086250
AAAAAAAAAAAAAAAAAAACATAAGGCGGCGGAAGAATTCACTATAAATTGGCAGCAGAGATGGAATTTTTCCGACCCATGATTTATGATTTCTTATTAGGTTTCTCATCTCTCCTAGTCCCACTCCCTTGAATAACTAGTGGGTCCCCACTCCCCACTCCCCCACTGACTCTCTGCCGACGCGAGAGGCAGGGGTCATGTCCAGTGATCCAGTCTATAAAACGAACGGATACTTCACGTTTTAGGTCGGTGCTAAGTGCTAACTGCTAAGGTGTATTAGGAGAAGAAAATGAAAAATGTTTCCTGATATGTTATTTTATTTCCTGGTATGTCCCAAGAAAGAAGAAAGAAGTTTCTCCATGGGCGTTTGTTTCTCTCACCTTTCCTTCTTCGTCTTTCACTTTTAGAGGTAAGAGGAAAATCTCTTTTATTGTAGTTTTTCTTTTTCTCCCAGAGAATTAAGAGAAGAATCTACTATCTATAAAGTAATTTTTTTAGGTTTGTTTGTTTGTTGGGAGGAGAGGAAGGAGATGGCTGTTTCTGCAAGTGAAGCTCTGCTTGGAGATACCGTTTATGGTGCTGTGGACTACAAAGGAAGCTCTGTCACAAGATCCACAGCAGGAGGATGGAGATCTGCCTCTTTCATCATCGGAGTGCAGATGGCAGAGAGGTTTGCCTACTGTGGGATTTCTTCTAATCTGATAAGCTACCTTACTGGGTCGCTCCATCAATCTACAGCAGCTGCAGCTGAGAATGTAAACGCATGGCTTGGTGCAATCTCCATGCTTCCCCTGTTAGGAGCTTTTGTGGCAGATTCCTATTTGGGACGTTATCGGACCATCCTCTTTTCTTCCATCCTTTATGTCTTGGGGTTAGGCTTGCTGACTCTATCAGCTGCACTTCGTTCCCTTCGACCACCAGAGTGTGTAATTGAAACCTTAAGTACATCATCTTGCCCTTCTCCTACTCAATTTCAAGTTGTCTTCTTCTTCCTATCTCTGTATTTTGTGGCACTAGCTGAGGGCGGGTTCAAGCCATGTGTGGAGGCTTTTGGAGCAGATCAGTTTGACCCGCATAATCCTGAAGAGAGCAAGTCCAAAAGCTCATTCTTTAATTGGTGGTACTTTGGATCATGTTGCAGTAATGTTGTTTCACTATGGATTCTCAACTATATCCAAGATAACCTCAGCTGGGGACTTGGATTTGGAGTTCCATGCATTTCAATGATGTTGGCGCTGGTAGTTTTCTTGCTTGGAACCAAGACGTATCGGTATTACATGGAGGAAAAGAACCCTTTTATGAGCATTCTTGTAGTGTTTGTTGCAGCAGCACGCAATCGGGGAGGCCCATCTTCCTCCACAGATGGAAGGAGTCTTCTCCCTATTGATTATGAGGCAACAAAAGCATCTTTTAACAGCAGCTCCGCCCAATTCAAGTTTTTGGACCGAGCTGCCACTGCTGTAGAGAACCCAGATTCTCTAAAAGAAGGTTGGAGTGTATGCACCATGAATCAGGTGGAAGATGCTAAATTGGTGCTGAGGTCCATTCCAATTTGGACTACCTGTTTGATATATGGGGTGGTTTTCGCACAGTCATACACATTCTTCACAAAGCAGGGGAGCACAATGGAGAGAGGAATTGTTACTGGATTCCAGATACCACCTGCAACTCTACAGACATTTATCTGCCTCTGTGTCATCATTTTGATCCCCATTTATGACCGAGCATTCGTTCCTGTGACCAGAGCTATTACAGGCCTACCATCTGGCATAACACTGCTTCAGAGGATTGGCATTGGGATGTTTTTATCTGTGATCTCCATGGTGGTTGCAGCCCTGGTAGAGGCACAGAGACTCGCAGTGGCTAGAGATGCAGGTCTAATTGATAAGCCAACATCAATTGTTCCAATGAGTGTGTGGTGGCTTCTTCCTCAGTATGTTCTGTTTGGAGTGGTTGAAGTGTTTGCGATGATTGGTTTACAAGAATTCTTCTATGATCAGGTGCCAGATGGGATGAGGAGTATGGGTATGTCCATTTTTTTGAGCATTTTCGGCATAGGGAGCTTCATTAGTGGCTTTCTCATCTCAGTGATTGAGAAGGTGACCACCACAGACAATGGAGATAGCTGGTTTTCCAACAATCTCAACCGGGCCCATATAGATTACTTCTATTGGCTGCTAGCAGGGCTCAATGCCATTGGCCTTTGCATCTACCTTTACTTTGCCAAATCATACACCTATAAGAAAAGGAGAAATGTCCCTTCCTTTTGAGGGAGAGAAATGTTGGCAAGGATTGCTTCTTAGTCTGTGTCATGCGGTGATCTGAACCATTCATATGGCGAAATGTTAATTAAAAAAAGGAAAAAGAACATCCCTATGAAGGAAGACAATCTATTTCAATTTCCATAGTCATACCCTGAAAATGTGTAGAACAGCATGAACTGTTTATTTTGCCCACCATATTGTGTATTTCTGTAGGTAAGTAAATCAAAATGGCTCCATTCTCTCTACATCCAGGAGGTACAAGGTGGATACAAAAGAAGTTGCAGGCTTGTTAGCATTTCTCAGTTATCTGATTGACCACGCTGTGATGGAATATGTGCCGGCAGCACCCCTTATTGTTAGATTATTTCTTTTTGATATTTGTGTAAATTTAGAGAAATGATAAGTCTCTTATTGGTTCTACAAGTAACTTGAGAATTTGTTCCTTTTTCCCTTTTTATGTTATGGTCATTGGTTAACCTTTGACCTCTTTTGTAGCGCAA
>BMK_Unigene_086251
ACGAAACATGTGCGGGGATTTGTCCTAGACTTCGGTGGTTTGAGAATTTTGTCCTAGACTTCGGTGGTTTATTTTATACTCCATATTAGAGAACCCTCCTTTCTTGTTGGTTTTTGCTTGATATTTCCTCTTTTTTTTGGGGTAACTACATCCACATTATTAGTTTTAAGAGAGTGTGATTGGTCCAAATATTAGTCTTTCAAGAAACAAGATAGTTCAAAAGACAACAAGTTTCAAGTCCTCATTTTTCTCAAACAATAACTATATAGGACTAGGATGATCCAGTGGGCTGATTTTTTGGCTTCACCTTATCCATAAGGAGACATTTCCATATGCCCTCCTCCCTTTGATAGACATGCATCTAAGTGGGCATCATGAGCCGGACTGCATATGAGCAATATGCATTCTACTCTTAGGAGGAGATTCTCTAACCTTATATTTATTAACTTTTCCTAATTATAAAAATACTCCCTGTAGTTCCCCAAATTACTTTTAAGTCTCCCTAATGTTTACTTATTTGTGAATTAATCCCCATTCTGTTTCATAAACTCCCCTTCAAGCTGGTGCACATATGTTTACTCTGGACAGCTTGGACAAAACATCACTGAACTGTCTTCCAGTTACTGCTTTTGTGAGAAAATCTGCAACAGTCATCTGCACTTGTGTATGCTAGCTATACAGTCTTTCTTTCAATTTCTTCACTAATGAAATGGCAATAAACTCCCAATTGTTTCATTTGCTCATGATACACTGGATTCTTTTCACCATTTATCGTTGATGGACTGTCGCAATTTAGAATCATAGACCCACCTTGCTTGAAGCATAATTTTTCCAACAATATCCTCAGTCATAACAACTTGCAACACCCATGAGCCATAGCTTGGGTTTCAATGCTTTTCTGCTTTTGTGTTCCTTTGATGCTTTTCTTTTATTGAACTGAAACCCTTTGATGCCCTTTTGTGTTCCTTTGAGGCCTTTTCTTTTATTTCATCCAGGGGTCAAATAATGATAATTTTTGTAGTTGTTTCTAGTTTCTATCTTAGTATTTAAAAGATTGCTACTAGTTTATATCATTCATCCATGATAATGTTAATAAACAGTGAAAGGAATTGACCACAAAGTGGATTGGTGCAGAAAAGGACAATTCCAGGAAATGTTCCACGGTCTTTGTCTGTGCCTGTTCGGAATGTTGTTATCTTGCGATCTGCATCCTTCTCTATGCAAAAGGAGCTTGGGCAGACAAATACTAATGATGGTAAAGACATAGACCCTACTATACTGTTATAGAGTTACAGGTCATTGCTGTTTGCTGGCACATCTTTATGTCATCACCAAAGATCAGATTAGAACTGGAGTTGAAAAACTCTTTGGAAATGAAATGTAATTTAAACATGGAAATATTTTCTGATTATATTAATACTCATACAATCTTACTCCCTTCCTGGTTGAGGGAAGACTGGAACTAGTACGCCTAACAAACTTCATCCTTGGACCTGTACCTCAGTGAAATAATGCCTAGCCATTGTGGTGCCTGCTCTCTTACTCTTTGAGGTTAAGGGTACATATAGGTGTCAAAAGTGAGCTAGGGTGGTGCTTTGTCCCCCGTCAGATAAGTGGAAGCCTATGTAATGTGGTTCCACTTTTCTTGCTGCCTAAAATGCTGCATCCTTTCAGTCGGGTTTGGCTTCATTTCCATAATCATCCAAGTCGCAATATGGGGTTACATCAAAATGCCCCTCACATGAGTGCTTTTCTTTACGTCTTTTCTCTTTGATATGCTGCAATGTGCTCAGTTGCTTACCAAATCAGGTCAAATGAGTCCTCGTTTGGAAGATGGCGACGAAGAGATTCCTGAAGATGAAGCAGTTTGTAGAATTTGTTTCGACGATATGTGTGGACGTCCTTCACTCAAATTGGAGTGCAGTTGCAAAGGTGCTCTAAGTCTTTTGCATGAAGAATGTGCAATGAGGTGGTTTGGCAACAGAGGGAACAAGAAATGTGATGTCTGTGCGCAAGAAATTCTCAATTTCCATGTCACTCTGTATCGGTTTCAAAGTTCTGCTCAAGATAGGCAACAGCACTTCAGACAGAACTCAAGTTCTCAATTGACCAGGTGATAAAACATGGATATCATCGAAGAGAAATTATTCAGTGCTGAGTCTAAAAAACAGTCTGCTGAGGCATATCATATGTGACTGTTTTGTGTACTTTTGGTAATCCCAGCTTAAGTGTGGCCCCTCTAGGGTTGAAGGGATGCTCCAAAAATCTCACGATTAGAGTATCCTAGTTCCTAACATTGATCAGAGCCTACAAAAATGAGTCCAAAGGTCTTCCTTTGATAGAAAATATGCTAACTTTGATGGGTTATGAACCTCTAATCTGGGTGACAAATGATGCGTCTCCAGACTAGAATTTCCCATCAGATCAGCATTCCGGACCGGCTTCAAGAACAGGGTTCATGTCATGCAACTATCACCTAGAACTGTTTTTTTTTTTTCAAATGAATATACCCATTTTCTATGTTTATTTGTGTTGGATGTATCTGTTAATCTCAGTACATTGGTTGTAATTTTATTTCTGTAGAGCCTGGCAGGATGTGGTGATGCTTATCTTGATTAGCACAATGTGTTATTTCTTTTTCCTTGAGCAGCTTCTGGTCGATGACCTGAATTCTCAAGCAATTAATATTGCAGCATCACTTTCTTTCAGCCTGGGCCTTTTGTCATCAATCTCAGTAATTTTCCCAGGTTCAACTGATCCTTCAGAGAAACTGTAACAATTCTTAGGACTCTCCTGTTTTACTCAAACATTTTCTCATTTTTGTGCAGTAAGCAAGGATTATGTTTGGTCATATTCAGCATTTCAGTTTGTACTTGTGGCATTGTTTCTCCATCTCTTTTATTCTGTGGGGAAATGGGCAAGGGAGTCAGTGGACAGAGTCTACACTATAAGGGAACTCCATTTCATTGTATAATTTCTGGTTTCATGATCCAGGGTGGAGATACTGTTTTTGGGGATGGGAGAGGAAGTGATTCCATTTACTGTGGCACCTTCCATGACGAGAATCTAAAGATAAAACATTCACATGCAG
>BMK_Unigene_086252
TCCGCATTGGGTTGCTCACGAGGAGGAGCGGAGGCATGCCTTTTCGGGGGTCGCGGATTGGAGGAACCCGCACCCGCAGTAGCCTTAGATTTACTCCTCCCCCGACGAAACATTTTTTTTTTAATTTAAAACAATTAAAATATACCTGAAAAAAATCTCGCCGGAGCTCCGGTGACGTCGCCGGAGAAGATGACCGGAAAAGTTGGCCGGAGTGAAAACGGCAACAGCAGCGCGTAGAGGAAAGCGCGGTGAGGAGATCCCAAGTGAAGGAAATGGATATGAAGCTGTGATCAGCAGTAGATCTGACCGGCAAGCTTGGTAGTCGCCGGCGGCAATGGAGGCATATGCAAACAGCAGGCCAAAGGAAAGAAGAAAGAAAGGAAATGGGAGAAAGGAGAGGAAAAGAATGGTGAGGAAGAAACTATGGTTAGAAGAAGATGGGGTTGGAAGAAAGGAAGAGAGGGG
>BMK_Unigene_086253
TCTCTCTCTCTCTCTCTCCAATAACTGTACTAAAAAGAAGTTCAGTTTGAATTCTAATGTCACATTTACTTCTCTCTATTCATCTATTTTTCTCTTCATACCTGTAGAAGCTTTTCTCTGTGGGATTTTCTCCAAGTTCCAGGATTTGGAATTTCTTTGGAAACCAGCAGGTCTAAAACTCTGGGTCTTTACTGTTATCTAGCGCGGAATGAAGTGAGAAGACCGCATCTTATGATGTTTCTAGAGATATTTCCAGGATTCTCTACGAAGATTTACTTGGAGTTGATGTGAGTTCAGAGGATTTTGCTTCAGTTAGAGAGAGATTAAGAGGAGTTCGCCGAAACTGGTTTCCATCTGTATTGGATTAGAGAGTATTGATTTGATATGGCTCCTAAAGCTGGGAAAACCAAATCTCATAAAGCCAAAGGAGAGAAGAAAAAGAAAGAAGAGAAAGTTTTGCCTACTGTTCTCGACACTACAGTGGAATCCCCAGATTATACTCAAGTGACTCTCAAGGGAATCTCGACAGACAGGATTTTGGACGTCCGCAAGCTGCTAGCAGTCCATGTTGAGACTTGTCACCTCACCAACTTTTCATTATCTCATGAGGTGAAAGGGTCTAGGCTCAAGGACTCGGTGGAAATCATAGCACTCAAGCCCTGCCATCTTAGCATTGTTGAAGAGGACTACACAGAGGATCAATGCATTGCTCACGTCCGTCGTCTGCTCGACATCGTTGCCTGCACCACCTCCTTCGGCCCTCCTCCCACAAAACCCCCGTCACCTTCCCGGTCCACCCAAACAGACCCAAAAGAACCCGGTGCAACACCAGGCCCGGATGATACCCAACCTCTCCAAACCACCGAAACCGAACCCACTTCTTCAAAACCCAAAACCGGCTCCAAGAAGCCTACCACCCCAACAGCACCTTCTTTGGAAACCCACAAAGGAATGGGCGTTAAAGGAGGTAGCAGAGATGTGAAATCTGAAGAAACCTCTGCAATAGTTGATGGGGTACCCGCAGAAAAGGGAGACTCGGTTTCCATGTGCCCACCTCCAAAGCTTGGGCAGTTTTATGAGTTCTTCTCGTTTTCGCACCTTACTCCACCAATACAATACATTCGGAGGTCTTCAAGGCCTTTTGTTGAAGACAAAAGGGAAGATGACTTCTTTCAAATTGATGTGAGAATTTGTAATGGCAAGCTGGTGACAATAGTTGCTGCCCAAAAAGGGTTCTATCCAGCTGGAAAACGGCTTCTTCTAAGTCATTCATTGGTGGGTTTGCTGCAGCAGATTAGCCGGGCTTTTGATAGTGCTTACCAATCTCTTATGAAAGCTTTCACAGAGCACAATAAGTTTGGAAATCTTCCTTATGGTTTCCGTGCAAACACATGGGTTGTTCCTCCTATTGCTGCCGATTCTCCATCCAATTTCCCACCCCTTCCTGCAGAAGATGAAAGTTGGGGTGGAAATGGTGGTGGTCAAGGAAGAGATGGAAAGCTTGATCAAAGGCCGTGGGCTAGGGAATTTTCAATTCTGGCTGCTATGCCTTGTAAGACACCAGAGGAGAGACAAATCCGAGATCGAAAAGCATTCTTACTTCACAGTCTATTTGTCGACGTTTCAGTTTTTAAAGCTGTTGCTGCAATCCAACACCTCATTGACAGTCATAAAATTTCAAATGAAAAGCCCAATACTCATCCAAACTCAATATTGCATGAGGAACAAGTTGGAGATTTAAGGATTAAAGTCACCAAAGATTCACCTAATGCAAGCACAAAGTTGGATGGTAAAAATGATGGAAGTCTGTGTCAAGGAATGTCATCTGAGGAGCATGCTCAAAAAAATTTACTCAAAGGAATAACTGCAGATGAGAGTGCAACAGTTCATGATACTGCTACGTTAGGTGTCGTGGTAGTTAGACATTGCGGATATACAGCCATTGTAGAAGTTCCAATTGAGGACAATTGCAAAGGGCATCCTGTGCCGCAGGACATTAACATTGAAGATCTTCCTGATGGTGGTGCTAATGCTTTGAATGTAAACAGCTTGAGGATGCTATTGCACAAGTCATCCACACCACAGTTTCCAGGTGGAGTTCAGCGCTTGCAGCATGCAGACTCTGAAGACCTACAGTCTGCTAAATCTTTGGTACGCAGAGTTATAGTTGATAGTTTGAAGAAGCTAGAAGGAGAGACTTCCAAGCAGAGAAGGTCTATCCGATGGGAGCTTGGAGCATGTTGGGTGCAACATTTACAAAACCAGGCTTCAGGGAAAACTGAATCTAAGAAAACTCAAGATGCTAAAGTTGAGCCGGCCGTCAAGGGTCTAGGGAAGCAAGGTGGATTGCTAAAAGAGATAAAGAAGAAGACGGATGAAAAGAACATCAAAACTGATATGGAGAAGGAAAATTCTACTTGTAATGGCTCTGAGACAACCAAGAAACGCATATCAAATTCTGTTGATGGGAAGGATAAAGAGAAACAAGATCTGGAAAAGGAAATGATGTTGAGAAAGCAGCTTTCTGAAGCAGCATTTCTACGGCTAAAAGAATCAGACACGGGTCTTCATCTTAAGTCACCTGATGAGTTGATTGAGATGGCACATAAGTACTATGCGGATGTTGCTTTACCAAAACTGGTTGCTGATTTTGGTTCCCTCGAACTTTCTCCGGTCGATGGGAGGACGTTAACTGATTTTATGCATACTAGGGGTTTGCAAATGTATTCTCTTGGACGTGTGGTTGAACTTGCAGACAAACTTCCACATGTACAATCACTCTGTGTCCATGAGATGGTTGTTCGAGCTTTTAAGCATATACTGCAAGCAGTGGTCGCAACAGTTGATGATGTCACTGACTTGGCTGCATTAGTGGCTTCCTGTCTGAACATACTGCTTGGAGTCCCTTCTGATGAAAATGCTGATACGGGTCTCACTGATGATGATAGCCTCAAGTGGAAGTGGGTGGAAACCTTTCTTTTTAAAAGGTTTGGATGGAGACTGAAAGACGAAAGTCACCTTGATTTGAGAAAGTCTGCTATTCTTCGTGGGCTTTGCCACAAGGTTGGACTTGAGCTAGTCCCTAGGGACTATGATATGGACACTGCTTCTCCTTTCAGGAGGACAGATGTTATAAGCATGATCCCTGTGTATA
>BMK_Unigene_086254
GTACATCTGTGAGAGTGTCTAATGTGAGTTCTAGAGTGGCTGAAATGCCCTTTTACCTTATGTTTCCCCACTCATTAACTAAGCCTTAAAACCACTTTAAAGGTAATGTTTGCTTGCAGTATTCTTCCTGAGCTTATTCACAGGTCTAGGTCCAGTCACCAATAAAATAGAAGAATGTCCCGCATCTTGCTGAAGAAAGTCTATGGTTTAACTGTTTTGGCTGTGATGGGGACTTTGAGATGCTCTCGCTGTATTGTTTAATGTCCAATCTCCAACAAGTTTTATTTTTGGGTATAAGATTTCCTACAATAAGTGTGTATAGGTTGGATATGTGCATTAACTGTTTTGGCTGTGATGGGGACTTTGAGATGCTCTCGCTGTATTGTTTAATGTCCAATCTCCAACAAGTTTTATTTTTGGGTATAAGATTTCCTACAATAAGTGTGTATAGGTTGGATATGTGCATTATCTGTTTAAATGCTCACAAGCAAAACATAATTTGTATATGCCTTGTGGGCATGTGCATATATCAACATGGCACACATGCTGTTTATCAAAAAAAAAAAAACACACACACA
>BMK_Unigene_086255
TCAACACAGTTTCCCCCTGTTTTCTTATTCCAGCTATATAGCATGAGAAAAGTAGTAAGAACCATCTTAAATCACGGGATAGCAGGCTAGTAGCAGATGGAGCACAGGAAGAAAGCACATTGATAAGACATATCTTCAGTTTAACAAACGAAATTGGATGGTTCCAGTTATAATACTTAAAAAGCCCTTTAAATGTAGGGCATACAACAGTAGTTTGTATCCATGAAAATTGTTTCTGCAACATAAAGAGGGGAAAAGGAAAGGCCACAATTTATCTACATTGAGACTTTGGCTTTGAACAGGGAAATCAACTACCTTGGTTCTTCAGAAGGAGATTTAAGCAAAAATGAGGGCTCATGCATTTGGATAACCAGAGTTGCACTTTGGAGTTTAAATAGTTTTGTTTTGTCCTTTTGCATGACTATAGTTACAGGTAAGTGGGTTACAGGATAATCAATTTCAAGTATCCAAATTGACCCTTGGGCCATGGGTAAGTATGTGCAACTTGTTTCCACATAAGCTTTCTACCTAGGCTGGATAGGCGCACATGCCCTTTTTCTCCAAGTCAGTTTTGTGGTTATACACACTCTGGTCATACACTTCAATTACAGATGGTTTGAACTCATTCCAGTGTCATTTCAGAGAATGGAAAATGTGCCTGCCAGTGAAATGAACGATCAAACAGGATTGATTTTTTTTTCTCATTTTAACAAAAGAAAGAACATATACTGCTGTGCAGGTTTTGGTTGTTGGATTAATGGGACTTGCATATATACAACAGAAGAAAAAGGAAGGAAAAGAAAAGGAAGTGTGGAGTTGTATGTTGAAACTGAATTCTCCAAAGTCTTTTATTGGTAGAAAGAATTCTCTAAAATTGATATCTTGAAATGGACAAATTTCTGGAGTGCAGAATACTCATTGAGAAGTTAATTACATAGGAAAAGAAAGAAACCCTTATATATGTTTCTCCTCATAATGACATTTTTTTGCTAGTTGGTCTTTTTACCAAATGGCCTGTGTCCTTTGTTGTGTAGTTGGGTTGGCAACCACGAGTAAGAAGGTTGGCAAAAAGGATCATTTCGAATGTCAAATAATAAAAAACAGGAGCTTGGTCTAACCACACACTCAATTGAGGCTCAAACAGCTCAACTAGGCTTCATGGAGGTTGCTTTCTCCAAAAGAGGTTTTAGTAAAAACATAAAATAAAACTAGCACTTTTGAGGTTATGAAAAACACAGAGGGCCTTTTCGTAAAAATAAAAAAATTGGGTGCGCTCAAGCCGAGCTACAAGCTGGACGGACCTTAAGCCAAGCCCACAGTCGGCTCGTTTGCTCCTACTCCGAGTTTAGTTGGACGATCACTGGTTACTTTACCTCGCTTCCCTTCTTTCTGATTTTCTCTCTTTTAATTTTAATCATCCAAGAGACGTCGTCAACGTTCTCGGGGCCGTCTCACAGAATCACTTCTGCAAATTCTTCGTTCCGAGGTATAGATTTCATTTCCCTCTTCGAAATCATTCGATCGTTCTGGATTATTGTTTTCATAGTTCCAAAATTATTAGGGTTTTGTTTGGATGATATGAAAATCCTCGACCAGAAAAACATGGATTCCTTGACGTTTTCAAGATGATGGTCTTGAAATTAGAAGAAGAAGTGATGAGTGCTTTAGATTCTTCTTTTCTTCCTATTCTCGGACTTCATTTCTGTTCTTGAGCTCATGTCTTTGCAGGGGAGTGAAATACCCGGATTTTCTTTTTTGAAAATTAGGACCTTGTTTGTGTGGGGCCCACATGGATGCATCCAATTCACAGTTGGATTTTGGGTTGGCCAGTGATCGGATCAATCCTAAACTTAGACTTGGAGGTGGCCTTAAGAGTTTTATCATGAATCAATTCAACGGTGGATAATGGTTGGGTTAGTGTCAAATTGGTCTAGGCAGGTCTGTGTGAGAGGGGTTTTGATTGATCAAAGGTGGGTCCCACAACATGGGTTGGGAATGGGGGTTTGCTTATGGTTGGTTACTTCTGGGTT
>BMK_Unigene_086256
TTCTCGTAAGAGGACTAATATAAAGACAGATTCTCATTACATACTTGAGAAGGTTGCCGAAGGGTATATTTGTACTCCATTTGTTAAGTCCAAAAAACAGCTAGCAGACACATTCACCAAGGCATTGCTATTAAATCTCACGCAAGATGCCAATGGAAAGTATAAACTCATTGATAAGTATGCCTCAGCTTGAGGATTATGCTGGAGCATAGATTTCCAAGTCTATTAGGAGCATTGTAATTTTTTATTTTATTTTTTTACAGTTTTCCTTTTTGCCCTTATAAACCTCTCATTTGATCTTCAAGTAAGGGATACTTTTGTAATTATCCTTGGTTAAAGCAATTAGTGTGTTCTCTCTGTGATAAAAATAAAACTGATTTTTTGGCTCAATTATGACATCGAGGTCCATAATAATTCAGGCGGTAGAACAAATATTCTATTTCCAAGATCTAAGTTCTAACTGTTTTTTAAGTGCCAGGTACATTTGATGGCCAAATGACTATTGTTCACTGTGCCTCTAAGAGATCCTACCTTTCAAGTCACAAGTACCGTGCATTTTTTGTGTTCTACAGAGAACAGCATGTATCAAACAGGTTGAACATGTAAATTGGACTAACCAACTAGATCTAGTCCAGTTTTTAAGATAAGGTACAAGTACAACCATTTGGAGCTAGTCATATGGGAAAAAAGGGAAGAAAAAAAGAAGAGACATTTGAGAAGTTGTGTTCTCTACGAGATAGAAGAAAAGCATTGATGAGAACCTAAATACATGATTTAGACCCTTCACAATAAGGACTTTGTTATACTTTCCGATGAGAGTAATTAGCTTAATTATGTTATTTTCATGTTTACAGGTGTTTTAGGTGAAGAGAATGACATCAGAGCTAAAATTGGAGAAAATGGTGCCAAAACGCGACGAACCGGAGCTTACTGCCTCCTGGCATCCAGACGGCCGAACCGGGTGAAGACCGCCTCAAGCGCGTTTTAAAGAGATTTTTTGGGTCCAAAACCTATAAAAAGGATGCCAAACTCATTTTTAATAGATTCACATCTTGGGAGAAGATCTGGAGGCTGGTTTGGGAGCATTGGAAACGCATCAATGAGGATTTCGTCATAGATTCTTCGTCTAAATCTCTATTTTAGGGTTGTGATGAAG
>BMK_Unigene_086257
TGATGTGATCTTGAAGCTTGAGATGGATCTCCTAGCTTTGACTCCGCCGCTACCGCTATTTTCATCATTCACCAAGCCTGATCGGAATTGCATGTGGGTAAGCCAAAACCGGGCCTGAGCCAAAATGAGTTCTATCTGCTGAGCCCAAGCCTGGGCCCATATTTAAATTTTGAGCCGAAATGAGGCCTTGTCTTCTGAGCCCAAGCCTATCTTTCCACAATTCCCTCTTTTTGCACCTTCTGCTTGTGGAGCCATGGTCCTTTGCGAAGGACATGTGTGACATTCTTAAGAATTATGTCACACCAAATTGAAGCATTTGTAAACTCTTAACTCTAAAATTAAACTTGCAAACTCTTATTTTGAACTTATCTTCTTGCAAGAAACATAATTGAACCAATAATCCTGAGAAAAGAGTTCTCAGAAACCCAGATTAGTAAAACTATGAATATATCTATGTGCAAATTCTGATGAGACCTTTTCTAGAGAGGGGCCAAACACATTCGTAATAGGATTTCCAGGTCCTAGTAAATCTGATGAGACCTCGCATATCATTTATCATAAATTTGTGAAAAAATAATAAAAATACCATAATCTTCTATAAATCCTCACGAGTCAGGGTGTATAACTCTCATCAGACCACTGGTCTATCCATAATAGGCTGACATCAGCAATAAAGCATGCCGACGCCAGCCATAGGATGGA
>BMK_Unigene_086258
TAAATGGATGTCCCATTGGGCCAATGGACTGGGCCCAATGGGTTGGCTGACCCATGGTCTGGCCGGCATCAGAATGATATTGAAAGAGTCCGATAATAGTAGTTTGAGTCATTAGCTAAAGATTGAGGTAAAAGATTAGGCTAATCATATGAAGGGATTTGCCAGTACAGATTCCGTGTAACATGTCCTCTAGGGTTGCATAGCCACTTAATCTTTATAATTGCATCTGTACTTTTCTCTCAAGAAACTTAATAAAATATCTTGAACTCTCTCTTTGTTTGGTGTTGAATCAAGTCTGTTTGCATGGAAACCTCAAGCTTAGGCTATTCTGTCTCTCTTTCCTGTGTTACTATTTATTTCCTAGAATACTACTATGATACTTTACTCTTTATTGAACAGTATTGAGGACTCACATTGACAGGTGAATGTAGCTTCTAGTTTGGAGACCTAACTAGACATCAAGCAAGACAAATTTTGAAAACTTAATGATCCTAGAACTGTACTGTACATTGTAACTAAAAGGTTTTAGGCTGTGCTGAATGTGTCAACATTATTGAAGTGAATTCAGAATGAGAAGATGCTACATTTATTTCGTCGTGGTAAACCCTGTGCTGTTTTGCATGGAAAATGTTTTTGCAGCTATATTTTTATCATGGTTCAAATTTGTTTCCTCCCTTTCTGTTTGTGGAAGTCCTTTTTTGTATTCCCCACCCAACGCTTTTCTAATATTCTCCTTTTCATTAGGTTGGTGTTATTATATTTTAACAATTTCAAGAGATGTACTGTGCTTAGGCAGTAAAACTAGTTGTGTGTTGTTAACTCTCTTTGTTCTAAGTCACACATGCATGAGTGTGAAATGTTAGAGCTGTCCTTATTTGTCATGCTTTTAAAATCTATTTTCCCCTTTTTCCAGGATCCACAGGTTGTGACTGGCT
>BMK_Unigene_086259
TAAAATTGGAATTTTGATATATATAAAAAAAAGCATTTACACGGGATTCAAACAAAATTGGGAAGTGTGGCCTATTTGGCCCACAAATTCAAAATCGTCAAAATCGAAACACAGATTTCGACAAACAGGTCTAATTTAGTTCTATTCAGGAAACCAACTGAACTGAATAGAACTGGCCGAAACAAACTAAATTGGATTACGATGTCGAGAACACAAGTGGCTCGGCATTTTGAGGTTTATTTTTCTGGGAAACTTTGCTGGGAGTAGGTGAACATCCTTGTTGGAAGTTGGGGAATTCTTATTTAATTTAACGTTGAACATACAAATGTAAATGTGTCAGAGACAGCACAGAACCATAGTGGACCCAGATCTGGATACATTTCTTATAGGATGGTTCCAGGACTGGATCCAACACCGATCCTATGTGAAGGACCTGGTACCAGCATCAGCTGTAAACTTCATCCGCAAATATGTGGGCTGATCCCAGAACATGTGGGAATAAAGGAGCTAAAATAAATAAAAAAAATTATATATAATAGCTTCACCCAGGATTCAAACACAAGTATCTTGGTCTTCTGAATCAGTAACACCTCCTACTCTTATTTAGACATACGTTGTAATCATCTTGGATCCTTATCATTTGGTTGCAGCACATAAGGATCCAGACCTGGATCCAAGAGACTCCAAATCCATGAGCATGGCTCCAAAGCTGGATCCAAATTTCCTAGATCAGAAAATAGATTCCAAACAAGCTCTTTTTAGAACTTCTGGAATTGGAGACTAAGATAATTGGATACCCGTCTACATTCCTAGTTGTACAGATTTTCTTGAGTAGAAATTGTATATTATCAATAAAATTTTAAACATAAAAAAGAAACAAAATAATTAACCAATTTAGCTGGGACTTGGGAAGTGAAACAGTTGGATCATGGTTTGGAAAATAGCAAACCCATACCCCAATTTCAGTTCTCATATTTTTCTTCATAACTAATTTAGTAAATTTAAAGAACAGGGAGCTTGACATGGTGTGTGTCCGTATTCTGTGGAACATTATTGAAAATGCTGACACCCATGCATGGTTTAATATAGCAGCCAAATAGGCTACATAT
>BMK_Unigene_086260
GTTGGGAAAAGGCTTTGATGATAACAACGACAAAGATAACAAAATTGTGTAAAAAATAGAGAAAAACCACCATGACAAGTAAACAGACAAAAATAGGCAGAATTTAGGAGAAACAAATATGAAAGCACTAGAAATTACTACTTTGTTAAGTCTGCTTCACTGTTTGCTGATCTGAGAGCTCCCAACACTGATCATAGCCCCAATTTTGTCTATCCAAATTGCCGATCTCCAAAGGTAACAAAATCCAATAAAAACCAAACATATAGTACATAAAGACTCCCCCTTAATTTCTGCCGATAATTAATTTCTGCCGATAATGCATTCATTGCATAAGTTCCTCGCATCCTTCTAAGAAGAGCGGACTTCAGCCTCATTAGCACTAGTTACTGCAGCTGGTTCCGAAAATTGTCTAACAGTCAAACTAATCAGCTTTTTTATAATGCCTCCAATAACTGACCCAATGGGAGTCTCGGTTGAAGCTACACTTGAAATTCTAACATAAGAATACCTGGCTGAGGAGAAGACCAGATGATAGCATGACAAAGACACGGTAATAAATTTCTATGCTAATCAGAAGTCATGATCACCGAAAATTCCTTTAATACCACAGCACATGAAGAAGTCTCAATACATTGCCCCAGAAAACACACAACTTGAACTCTTTTTCTTATTATTAAAATTATGTTGTAACTTTTGAGCCATAAAGATCATAGGATCACCATCATAGTAGCTTCCA
>BMK_Unigene_086261
GGCTACTGTTTGCAATAATGATATGATCCATTTGATGATGTCAATCATGGTGGGACCTTTCTAATATTAGAAATCAGTATGACCATCTAATACTAAAAATCACACTGAGATCCATTTGATGTTGCTAATCATGATGGGTCCACAAAGCATTGCTAAGCATGGTGTTATACACCTAATGGTAATATCAGATGGGTCCTATCTATTGTTAGACATCATTAAGGGATCAATCTAATATTAAAATCAGTGTAGGATCAATTTGATGTTGGCAATTGTGATGAGACCCATGTAGTTATGGTAATAACTGTGGGATCCATCTAATATTGGTACA
>BMK_Unigene_086262
GCATTAATTTATCAAGATGGCAAGGTTTTTAGTTTTATTTTTTGTTAAATTTTATTTTGTTTAAGATGCCATAAATGGGAAGTGTGTCTTCTGATGTGCTAAAAACTGCACATTATTTTAAATAAGCCTTCTTGGCTGTTGCGATCATAAGATATTTACATGGTTGTTGGGTGCATATAAGCACCTTTTTAACTGGGTGTCTAGTTTGCAGCATGCCAAGACTTTCGCATGCATCCTGTAGAAATCCATTATATTTAATCTCTTTGTGAACATTTGAAGGAACCCTCGAGTATCATGAGGAGACATGATGCTTACTTGTGAAGATGACTTATGTGGTCACACCTTGAGACCATGACCTTCTAGGTGGCTTTGACTCTGTTTCCAAAGTTCTCTTTTACTTCTTTTGTTTAATTTTTTTAATTGGTAGCTACGTCTTTCTAAGGGGGTGTTTGGAATCTTGGATACATGAAAAACAAATTTAAATATTGTTAGATTTTCATCACTCATCAGTTTAGAAAATATTTCCATATTGTAATTTTGTGCCAACTGTGATGTTTGACAATTTCTACAAATTTCAACAGACCCAGACCTTAAGCGTTTGACAAATTTTGAAGATTTCATCGATTTTATACCTAAACCAACAATTGGATAGAGAACTAGAAATGATTGACACTATGGAACCCACCAATTAGTAATCACGGCAAATCAATCTAACTACGGTAGTTAAATTGAGCTCACTTAACGTTGAAAAATAATGAGACCCATGGTAATGGGCACACCAAATAAGCAAATAGCGCTTATCAT
>BMK_Unigene_086263
CTGTCCCTTCACACCTTTCTCCTCCACCGCTCTTCTTATTTACTTTGAATTGACTTAAAAACTAAGCTCTAACCAGACTCGCAGTATTTAAAAACTGAGCAAAAGGTGGGAAAAGGAAGAGGAGAAATAACATATTTCTGCTTTGTACCATGTAACTCTGCACAAGCTCTTATCAACCCAGGGAAACAACATGCACAAAAGTTAAGTTGCTCTCAGTGTAGAGTGTAGCTGGAGACTGACACATCTGCTGGAGAAGCAGAGTGAATATAGACAAACTCAAGGCTCTCACCAGCGGGCAAAGAGTCTCGCCATGTTGGAAATCCATAGGCTCCACCAGATCTTTTCAGTCCCCACAGAGGACCGTAAAGCTTTGATATAGAAAGCTCAAGGTCCTTCACTGTTTTAGCTGATTTGTTTGTCACGACGGTGGAATATCTGTAGTAAGTTCTTCCCTTGGCATTCCATGATGTTGTTGTCTTTTGGTCAATAACTATCGGAGAGTAGGATTTAGCTGGAGCTGGTGATGGTTTTGGTTGAGGCATGGGATTTGGTTGATGATTCACTGGCGGAGGACTTGGAAGTACCACTGGAAGGAGTTGGTTGTATCCACTATGGCCACTGTTAAGGCGAGCCAATATGCCTAGAAGTGGAGCATTGTTGTAAGTT
>BMK_Unigene_086264
AGTTAGGATAGTTGACGTTTCTCTACACTAGTTTCTTCTTCGACTGACAAGATCAATGGAACGTCTACAACTGCAGCATCTCTTTTTATAATAACTTGTATTCAGTTACTTACATGGCCTGCTTTCTAAGACAAAGTAACTAAATCTTTAGCTATGAAACCCATACAAATTAACATCGCAATATTTCAATGTGGATAATGTGACTTTTAGATCACAATGCAAATGGCTTCCCAATTCAAGGTTGGTAAATCTAGTCTTCTCTCAATGATCTCCCAATGATCTTCCCCAATAAACATCAAAGATGGTAATGTCTGTAGAAGATTTGAGACGAGTAATTAGAAAACACAAACAGAAATCACTAGAATTGCTTTTCTCAGCTCTAACAATTAGCCCATCATGTCAGATCAAACTCCAACTCATGCACCCATTTCTGCAAACATACTATAAAATACAGAAAAAAAATTAACAAAAACATGAATACTAGAAAGACTACCATTTCTAATTCTTTTTAGTAGATCTTGAAGAGATTGGGGTCCTCCACTGCAATTTCACCATTTCAAGTCTCTAGGGTTGGTGTCGGAACAGTACCATTTAAATGTCTTGGACTGAAGCTGCAGTTCAAAAAAAAAAAAAAAGCTTCAAAAGGATGACAAGCAATCAAGGGAAAGATGGATAAAATGAAACAGGATCTATTGGAAAACACATCTCAGTTTACATAGTCAAGCAAAATCAAGCTAATAAACTCAAAGTAACACTGAATACTAATACCAAGGAAGCTTTGCTTTACATCCAACACCTAAAAAATGAGAACAAATAAGAACCCATTTAGCCAACAGCGCCCTGCCTAAATCACCCTTTCTTCCTACTCAAAGTAACAGGCCAGGATTCATCAATAAAGGAATGCATCTAAAGAATATAAATGAGAAGAAATAAGTCTTTCTCAACTGCAGTATATAAGAGTAGATAACTCTTTACCTAATGAATCACCATCTTCTTCAGGCTAACCCCTTCCTTGTCCTGTTTGTACTCCTCCATCTCCTTCACCCAGAGATCCGCAAAATCGCAATTCTTCCAGGCCTCAAACCAAGGCCCTCCAGTGGTATAATGTATGGCCTTGGGTGCGGTCGAGGGATCATTCTCATCCACCTGATTGTGACCAACAAGGAAATTCCAAACAAAAGGGATCGATCCAATCTCATTATCGTCAAGCCACATGAACCTGTGGAGGAATGCGCCCGTCTGAGAATTCACCACATCCGGCGTCAAGATCCGATTTTTGGGGTGCCCGCAATTGTAAAGCACCATGGAAGACCAGTTCTTCCTCGGATAAACCGTCTGGACGACGCCATCCATCTTAGTGCTGTCTTTGGGCGTGTAGTCGTGATGAACACACATTACAGCATAGCTTTCATCGATCAATTCAGTTAGTTCCTTGATGTCTGCAGTGTAGAGAAAATCGCAGTCCACGAACATGGCCCAACCCTCGAAATTGGCGAGGAATGGAGTCAAGAAGCGGCTGAAGGAGAACTCCGTGCTCTCGGTCGGGCCCCTCTCGCGCCAGTAGAGGCCTTTGCTCCTCAGATCCGACTGCTTGATCGGATGAACTTCGACTGGGATCGAAGAGCGCTTCAAGATCGAGTAGCGGCAGACCTCGTAAGCAAGATCTTCGCGAGGATCGTATCCCACGAAGATCTTCAACTTGAAGGACTTGGCCGCATTTCCATTGCTCAGATTCGCCTCTT
>BMK_Unigene_086265
TTTTTTTTTTTTGTTTTTTTTTTTGTTTGTTTGTTTGCTGCTGTCAACTTCTCCTAGCTTCTACTGTGTAATACATATATGTTGCTGCTGCTGTTTCTTTTTTCTCCATCTTTTCTTGATGCTGCTGCAGTGCTGCTGCTGTTTATTTATTTTTTCTTTTTTTCTTGATGCTATGCTGCTGCAGTGCTGCTGCTGACTACTATGGTTTTTTTTCTGTTTTCCTTGATGCTATTCTATGCTGCTGCTGTTTTTTTTTTTTTTTTCAGCTACTGCTGCATTCTATTTGCTGTTAGTGCCGGCATGTTGTTGTTGTAGAGGTCTATATCTCCCTATGCTGCTGTAAATCTTCTTTTTCTGCATTCTTTAGCTGCTATCTATTTTTTCTGCATTGTTCTAATTTGTGAATTATCTGTCTATACCAAAATATATATTTTTTATCTACAATGTGCGCCTCGCTTCAATGAAGCCCGCGCCTCGCCTCGCGCCTTGATGCACCTCTCGCTTTTAAAAACACTGATTTGGACTTATTATCAGCCCAAAGTTCAGCTTAATTTTGGAGCTGATGAACGGCCCAAATGCAGTCCTATAGGCCTCTATATAGGCCCAATAGATTGAATGAGTTTGACAGCATATACTCGCTTCACACTTCAAATCCCTTTAAGTTTTAACCTTCAATAACCACTATATCTCCCTTCAAACCTACAGCCTGCCCAAACCCATTTGAAATTTCCAATAAATTTTCAATAATTTTCTTGTTCCTATTTCCAATTGAATTTCCTTACTTTTCTTTCCTAACTAAATAAAAAATATTTTACATTTTTTATTCTTTCCTTACTTAATTTTCTTTTTTCAACAATTTTTTTTTTTCGTTTTACCACTAACCATTTCTAATCTTAATACCGCAAATATATATAAATTCCATTATAAATTTTCTTCTCAGGTTGTCCCTTTGCTCAATCTTGCCTTTCTTATGGTTTTCATATTTTTTATTTTCAATGTTTCCCATTTATATTACTAATGTAAAATCTTAAACTTTCCTCTCTTAACTAATTCTTTGTTTGCTACTATGTATAATACATAAAAACATGCATATATCATACTTCTATCTTATTACTATATAGAAAAAGAAAGAAAAAAAAAAACAAAAAAAAAA
>BMK_Unigene_086266
GTTTATGGAACAATTGAAGACAAACATTATCTATGATATACTCTTTTTTTTTTAAAGGAAAATTGCTGCATCCATTTCCATGTACTGGGAGAGGAACCTGATGAGTTGAAAGCAAAATAAATTGAAGAAATAATGGAAAGCTTACTAGATACAATCATTGGCGTTTGCTGCTCATTTGGCTTGGGTATTTCATTCTTTCAAGCCACTTCATAATGGTCGTCTAGAGTATCCCTCAGATGAGGTTCTTCTTACTTTCCAGAACCTTAGAGTCGAGGTTTCATGGGCAATATGATAAGAGACATTTCTAGTTTAATAGAGAAGACACCATCACACACACGTCCTTTAGAAATTTAGAATATAAGATGACATTGTTTCTCTATAGTATATTGTAGCACTCTTCAAGTTGAATCTAGAGAGATTGATAAGGCTAAGATGATAATGATGACACCTTTGACCTTTCCGAAGATTTCCCATTAGCATCTTATCACCATGATTTTAACATTAAAGCTGGTTTTCTCAAAGTGATTCTAACCTGTTGGTGTGAGATGGCAACCTATTTTGGATTCATTGTCTAGACCTGGGAAGTGCAATGGACATGGATGCTAACTTTTCTCGCTTAGTTAGGTATGATGGGTGTGGCTTGCTTATGTCTGTTTGGTGTTATCAATGTGACTCATGGTGGTCCCATGGTTGATTTGTCTCATTTCAGTCTCTGCTTATTCGGGTTCATTGGGCGTGTTGTTCTGATGGATTTCTAGATCCATTGTTTAGGTCCACACTTACTTCAGGTCCAATTTTATTATTCAATTTGTAGGGTGCAGAAGTTATGGCACTGGCAATGCTTATAGGTTGTTGTGAGCTCCAGTGCTTGAGGCTTTAAGAGCCATGGTATTGGGAGATTTTTACTGGTGATAGTTGGGCTTCCTCTGAGTGCAATTATCCTTGGAGATGGGCAGAATTGGATTGAAGAAATTCAGTTTATCACTGTGTGAAGGGGTTTTCTTTTAAACATTTTCCTTGTGAGACAAATATGTTGGCAGATGGGATAGCCAAGGATGGATTAACAGTTTGGTGTTTGAATAGTTTATTAGCTTCCTTTTTTGATTGTTTCCTTTTTGTAAATAAACATTCATTAATAAATCTCATTTCTCAAACTCAGTGTTGATCATGTTTTGCTGAAATATTTGTATTTTGGTGGTAATTATCAAAAAAATATTTGTATTTTGTCTGCAACTATGTTTACTGTTTACTATGATTAAGCAATTGCAACCTCTTTATATATTTATGTATTAGGACTATTAATCTGTTTTGTTTGGTTATTCTAGATTTGTAATGCAGTTCTTGCTGCA
>BMK_Unigene_086267
TTAGTTTGGAATATTTCAACTTTTATTTTTTATTTTTTTTGTAGTTCGTAGCTGGGCCCGTTTGGCATCATGCTTATGCTGAGAAGTTATAATTCCAAGAATGAGTTGGGATAAACTTGTTTGGCAATATTCTTTTATAATTGGTGACAGTGACGGACCTAAGTGTCCGCACGCGGGTGTGGTCACACCCATAAGATTCGAGAACCTCTTTAGATAATGCCTTAAAAGTTTTTATATTATTGTTTAACATTTTTAATACATCATTGTCCACACCACCCAAATGAAAATCTTGGATCCGCCATTGATTGGTGACAAGACATTCGATCAGTGAAATCATGTTTAATAATGATAGAAAGATCATCATGTGTTCAAGATCCTTAGAGTTCTCGGCAACTGAGTTCCTGTGTCAAAAGTTTTATAATCCAAAAAGACCCTAGATAGCTATAAGGGGTGTTTATTCTCCATATGAAATGTCATGTAATGGAAAGGATACTGATATCTATGTCCTTGAATTCATAAAATGAAATCTTGTATCCCCATGATAAATCTGAGAATTGATTAATTCTTATATCAATCTGATGAGTTACAGATGCTATTTAATTATTTATATACAATTCTACAATGG
>BMK_Unigene_086268
GGTGGGATATGGAAGCAACTATCCCCATCAAGTTCACCACCGTGCTGCTTCAATTGTCTCCATCAAGGTTGATCCTACGTTTGTGAGCTGCAAGGGAGGTTACAACACTTGGTTTGGTAGGAAGGAAAGTGATCCAAATCTACTGGTTGGTGCAATTGTCGGTGGTCCTGATGCCTATGACAACTTTGCTGATGAAAGGGATAACTATGAGCAGACAGAACCCGCAACTTACAACAATGCTCCACTT
>BMK_Unigene_086269
TTTTTTTGAAACAGAAAACAAGAAGCAATTAGATCAGATTAACTGGTTTATGTGTCGTTACATGAAGGTGGGTTTTTCCACAATAGAGTTTAATTTGAAAAGTTAGTGAACCAAAATACAAACCTCCAACAAGCTAAAGGTTTAAGATGAAAGAAATAAACCAAAAATCTAGTTAATCTACCTCGAATACATATTCTCCAGATGTAGTTAATCGAAGCTCAACGGAATAACCTACAGATCTTGTCAATACAAGAACAAGAATTGGCAGATGTAACATAAATTAATTGACATAAGGAAATACCTTAACACTGTACACCCGATATCTATCAATTCCCATCAGCAGCTTGCATCCCAAAAAGCAAAATGGCTGACCATATGGAGGTGAAGCAGGAATACCCACCAACACTGCTTGCAGCTATCCCCACATCCCTAGGTTCATTGTTCAATGTTTTAGTGTTCCTTGCAAGCCAAAATTAATCTTCCATTCTCCCGACGTGAGTGCTGCCAAATTTCTCAAATAGGAAATAGAACATCACAAGAAACTAGTGCCAAGAGAAAGATCGTTCAAGTTTGACAGGATTTGTGCACGTGTTGTTCCAATTTGATGACCAATCTCCAGCTGTTCTTCCAATGGCAACATTGCATAATGGCAGAGAAGTTCACAGTCTACTATATTATCGGGGCCAGGTCGATGTGCCTTTCCATTTGAACGGAACTGTCGGAAGGCTTTAGGATTTAGGCCACACACATGGGGAACAGCATCGACCAGTTTTCTTTGTAGTGTCTGAAGCCTGCGGAATGTTAGCTCATCAAGTGGTGCAATGCAACCAATGCTCCCGTCCAGAGTACCAAATAAAAGAGCATATCTATTGGTTTTGTCAGACACTGGAGCTGCACTGGTTCGATCTGAGTTTGTAGGAAGCATCTGCAACCGAAAAAACTTTGTGATATGGGCACCAACATGAAACTCAGCCCTAGGAAGAAGCTTCTGCCCTTTCCAACTCTCCAACATCTTTGGAGCATAATAGAAGATCTGAATGTTCTTTTGATCATCTGAGACAACAAGACTCAAGGTAGTTCCATCAATCAAAAATTCTGTGGCATAACAATTAAGCGTGCCAAAATCCTTAGCCAGCAAGCTCAACTGGGCACCTTGTTCTTTCCAACTGAGGAAGTATATGCTTTTGTGAATATCACCAAGCAGGATAAAATTCTTCACAATATTTAAGCTCACAACATGTAGTGGAGGAGCATCATAAAATGCAACACCATTCAACTCACTACCAGTCCATTTGTGCAAGATGATTTTAGGGCCAGAAGCTATCAGCAAATGGCCCTGAAGAGAGGCTAAAGCAGAGATAGCTCCTTTTAATTCCTTAGAATAAACCTCAGAGACCAAATTTTGAGGATTATCAGTATTTTTTCCAATGGAAAACAGCAGCACACGCCCTCTTGCAGCCACATCCTCTCCTTGCACATATGCCGTTCCAATGGCCAAAAGTGTTTCATTTTCTTTTGTTGTGGTATTAAACAATGTCACCATGCGCACAGTTAGTGCATTTTCTGAACTTTGCATTGGAATGGTGGCCCTTGTTTCCCAAGGCCCACCAGATTTTTCTGGTTCTAAAATGCGAACTTCAAACTCATCTACAGTATAGGTCCTTTGCAGATCATCAGAACCAAGGTTATCATGCTCAATCTGATGACTAACTTCTTGATCAACCAGAGATGAAAGAACTTGATTTAGCGGCTTAACAACAGGAACAGAGACTATTAATGGATAGAGGTTCTTTTCCGAATAATATGTCACTTGATGTGGAGTGCCTCTTAAAGGAATCTTTTCAACTGGCCAGTAGTTGTCATAGCTTGATGCAGATGGTAGTTGGCAAATTTTCAGGAAACCCTGTGAAGTAACATATATAAGCCCATGATTGCAATTTACATTATGAAGAATCGTAAATGCTACAATGGAGCCATCACAAAGCTGTGGATGGACTCGTAGCCGTTCCCTACAAACCATGAACCAAGCTGGTCGCGACCCAGAAAGGAACAAACCTTGATAACCGCCTACATTCTTGAATATTGTGATTCTTTGGCTTTGACTTACAGCTGAAGGTTCTTCCCGCGTAAATGTATCCATGGAGACACGAACAAATCTCAAATTTCTAAGCCTTGAAGTACTAATAGTGCTGAGATCAGCAGAATTGGTTTCCTCAACTTTGGTTGTACTTTCTTGACCCTCATATAAGTAAGCATGGTAGCAGAGCATTGTCCCATCAGTCAAAATTCCAAAAAGAAAAGGGCGGCTAAACTGCCCCGACCACCTCTGCATAGACAACTCAATAACCTTCATATTCTGTCCAGACTCTTTCATGATTTGGCTAGGCATATCCTCTGCCATATTTTTCTTAAACTTCCGAGTGTCTTTGAATGGTTCTCGGATGCAGTTCTCTACAAGATGGGTCTTGCCAGACATGAACTTATCGACTGAAAAAACACATTTGAAACTAGGCACCTCAAAAATTTCAAGTGTACCATTTTCATAACAAATTACACAATATATATCACCCTGATCATGTAGTGACCCATCACCACCATCAATGGCCTCAGCAATTCCATTAGAGAGCCAGGCATCAGTACTTGCCTTACGAAGCCATGGCTCAGGTCCTTTGTCGTGATAGAGAGTACAGGAAGATATTGATTCTGCTGAGTTTTCGAAAACAGCCGGAACATTAACAGAGACAGTGCAAGTGGAGGGATCTCCAACTAGAAGTTGAACAGTTCCATCGCTCATTCTCAATAAAACATACGGATCAGCTATAGAAACAGATGACACAGTCGAACTCTCAGAACTTGAATTTGATTCAGAATTAGAAGCTCCAAAGCTCAGATCTTGGGTCATATAAGAACCATCTAGAATACGAGCGCCACGTGCAAAAACCTGGACAACTCGACGCCTTCCAAACAAGTTTCCTGCAGCAATAGTACTTCCCTTAACATAATAGTCAACAGTTTCCGTAACTTCTCCTAAAAGATCAGCTGTCTCAAGAACCATTGTTCGAGATTCCAAGCTTATGATCAAATATGCATGATATTCATCATCTTCAGAAGTAATTCTAGAAGAATCCGCACTATGGCCACGAGAGCTCTTGTGGTACACAGTCCAAATTCCCTTGCAGCCAGGCAGCTCAACCTCAGTGATTAGCTCTGGGCGAATTGACTGTTGGAGTACACAAAGAGCACCATTCTTTCCATGACCGGAACAGCACACCAGTTCATAGTTGCTTTGCTTCGCAATCCCTGTTGCATTAAGATCAGCATTGATCCTTAAGCCGTACGAGAAGTCCTTCAAAGGGCCGATATTAATCAAAGAATCCCTCACTGCAAATGAGAAAGTTTTCTGTGCAGACTCTGAGTTGTTTGGAGCTGAAGTATATAATGAAAGCTCCTCACCACTAGTGACATCTTGTAAAGCATCAGAAGATGCCCTCCGTAATCGCTTTGCCAAAGGAGCATCACCTTCAATCTCTGTTGCCTCATCCTTTCCATGGCCAGAAGACATTGTTGTTGCAACCCCACAGCTATATTGCACAAGAAGGCTATCGCCCAAGCGGCTACCCAAGAAAAAAAATGAACTTCCAATTGTTGTGATGGCCGAAGTCAAAACTGAAGCTTTAGACTTTGAAAGTTCAAGTCTCTGGACAGCCCTTCCATCATAAACCAATGTGAGCAAGAGTAGTTCTCCTGTTTTGGTTGAGAACATAGCAACATCATGCGATAACCATGTTGCATTGGCTGCATCAAGCTCTACATTTAAGTTTGATCTTGGCATCTCTTGACTTCCTTCAGTAGAACTGGCATAATTATTCAAGCCAAGTGCACAAGATGCTGACTGACTATGATAGTGAATGGTATTTGCACAAATTATAAGAACTCCACCAATTGGGGAAGGCACAGCAAGAAGCTTATACGCATCATGTGGAAGATTAGTGGCAGACCAGATGAGAGGATGCTGCTTTAGTGTCGTGCTAATACTAAATGCAGAAACCATGCAAGTGTCACGCTTCCACGATATACGACCAGCCCAAGTAAGTTCCCTTTCATGAAGAATAACCATTACTGGCTCAATGTAACCATGTACGAATGTAAAATCTTTTACATGATTCATTTCTAGGTCCCGTAGGCTGATAATGTACGATGACTCGAAACGAGCTGAGATAGTACCTCCAGAACCACTTGCTTCATCATCCCCAACTAAGCCATAACCAGCCTGAGAAGCCTTCAGTATAATCATTTGTAAACCATATACAAGGACCCCACCACATCGGCCCTGGGGATCAACCTTTATCAAGGGACCCTGAGAAAATGATTCCCGGCCTCTTTTCAAGTAATGCCACTCAGGCCCTTCAAAACAGTGCATGGAACTTGAACGAAGTCCATGAAGCGAATCATCATATTCTAGAACTACAATTTTGGCGTCTTGAAATGCTAGTACTATGGAATCCCTTCTTCTACAGCCATCATCACCACCGACCGACAACACCGCCATTGTTTCTACATTTCCGTGCAACCTGTAATGGCAGGCAAGCTCGAGCGAGGCCCCGGAGACACCCGCCAAGACCCGACTGCGAGGCGCTTCGCCGGGAGGCCGAGCAGTCCTGCCGTCTTCTTCCTGGGCTCTGACGATATAGACCTCGAGGACATTGGCGGCGGTGACGATGAGGTTGGGGATTGGGCCGATGCCGCGCTTGGCTGCGGGCCATTCGGGATCGAGATCGTCGGAGTGGATTGGAGGGATCTGGGTGGGGAAATCGGCAGCGGAGTGGGTGATGTATCCGGAAGCGCAGTTCTCGATCCCGGTAGGACAATGCATCAGCTTGAAGGCAGCGTAGCTCATGTTTGCCGGTTCAGGGTTTTTCTAGGGTTTTGGGAAGAAGGAGAGAAGAAAAGAGGGTGAGAACTGAGAAGGTTGAAGTGATAGCGAACTTCCAGTAAGAGAGGGAAAGAGAGTTTGCTGGTTCCGCGTTCTCTTTTTCTCTTTCTAGGGTTTTGGGAGAGAAAGAGAAGAAGCGAGCGGTTGGAAGAGAGAGGTTTAAGTGACGCAGGAGCTTGGCGGGAGGATGGGGACGAAGACTAGGGTAGGGCAGGAATTTTTCAACTGGTGTGCGTGAAGCGAAAATTCGAAGTTCGAA
>BMK_Unigene_086270
GGTTTTTCTGGCAGGTGGGTGGGGGGCTTTAAATTTTAATAGCGTTTTATTAACAACCTCCCCTGCGACGTTGCAGGAACTGCAATGGCTCGGGACTAGGGTTTTTCTGGCTGTATTTTCTGGTTATCGCGGGTCCTCAGTCTCTGTAGCGGGTTTGGGATTTGTTTCTCTGGATTGCACACTCTTGTCTTATACTTGTTGGGTTTGGATCTGAATATAGGGTTTTTTCCCTCACTGCTCGCGTTTGATGTGGGTGTTTTGGGTCGATCGGCGTTGCCGGAAAGACTTTGGGCTGAAGGAAAGTTCATTTTGAGGGTCTGTAGTTTTTAGGGGTAGCTTCGAAGGTGAAGAAGCTTCTTTGTTCTGAAAGGCTTCAAACTTCATACTTTCCGTGTATCGATGTGGCATAAAATCAAGTCTGTTTTAGATATTGTCATGGCAGGGGTTTCTGTGTGGGTTTTCTTTTTTTCGCTTAAGGTAAGTCATCGACAAAAAAAAGAAACATCTTTTCTCAATATTCTCTCTTCTTTTCTTCTATATGTATATTTATTTTTCCCCTTTCGATAAAGAATTACAAGAATGGTTCCGCAGATGGTAGTCCTGTCAGATGGTTCCGCAGGATCTTTTGAGAGATCGAATATTGTGATTGGATAATTTGATATACCTGTTATTTATCTCTCTGTTGTTCCACCAGCCACCTTGCCTTTTACATCATGTAGTACATCCAATTGCTTGAATATGCTTTTAGAAGAGCAGATACGTAAAGATCGCACAACGGAAACCAAAAGCAGCATCTCTTCCAGCCCAGATTCACGTCGGAATGCTTTGGTGGCCGGAGTCCCACACATTCAGCATCTTGGGTCTTCTAAACGTGCTAGTTATTGTTCTAATCGATTTCCCTAAAATTAAGAAGATCATAATAGGACTGGAGAACATATGCTTTTTGAATTGGAACAGAAATTGGAAGAGTTCATCGTTTCGTGAAAGTAAGTCTGATGATAGGCGATTCTATATATTCACTGCAACAAAGACACTTCATCTGAGGACTGATTCAAGGAGAGATCGCGTTGCCTGGATAGAAGCGCTGGTATCTGCCAGAAAGTTGTTTTCCATCACACCATTGAATGATAAGATCTCCCTTGTCAAAAATGATATAACTGTTTCGACCAAAAAGCTTAGAGATCGCTTGCTTGAAGATGGTGTTAGTGAGGCCCTCATCAAGGACTGTGAGCAGATCATGCTGTCAGAATTTTCAGGGTTACAAGGGCAACTAAGTCTTCTTTGTGAAGAACGATCAAACTTGATCGACACATTGAGGCTGTTGGAGGCAACTAATGTAGAAGCTGAAACATCAGGAGTTCATGAGACTCAATTCCAGTTGATGAAGCATGAAATTCTTAGCCCTGGACATGGAAAATACAGTGAATGCAGCACCACAGAATCATCTGACGATATTGAAAAGCAAGATCCTGAGGACGTTTCAGATGAAGATGAGATCTATTATTTTGACACAAATGAGTCTTTCTTTGATTCTATGGGTACTTTTGGTTCTACAGTAGAAGTCAAAAACTGTGTTATGAAGAGTTCTACCGATGATTGCTTTGATTACGAGAGGATGCATCTTGGAACAGAACAAAGTGACATTAGATGTCCACACATTGAAAGGCGAACAAAATTACCGGATCCTATTGAAAAGGAGAAAGGTGTTAGCCTCTGGTCAATGATCAAAGATAATGTTGGGAAGGATCTCACACGCGTTTGTCTTCCTGTTTACTTTAATGAGCCAATATCATCCCTGCAGAAGTGCTTTGAAGACTTGGAATATTCTTATCTTTTGGATCGAGCGTATGAATATGGAAAAATGGGGAACAGTCTCATGAGAATTCTGAATGTCGCCGCCTTTGCAGTCTCTGGATATGCATCCTCTGAAGGCCGGCATTGCAAGCCATTCAATCCTTTGTTAGGGGAAACATATGAAGCTGACTATCCTGAAAAGGGGATTCGCTTCTTCTCTGAAAAGGTTAGCCACCGCCCCATGCTTATAGCTTGTCACTGTGACGGCAAAGGATGGAAATTCTGGGGTGATAGCAATATCAAGTCCAAGTTCTGGGGGCGCTCTATTCAGCTTGACCCTATTGGTGTTCTGACCTTAGAGTTTGATGATGGAGAAATCTTCCAGTGGAGTAAGGTCACTACTACTATTTATAATCTCATCCTCGGAAAAATATATTGTGACCACCATGGAACGATGGGCATAAGGGGTAGCCAGCAATATTCATGCAAACTAAAATTCAAAGAGCAATCCATCCTCGACCGCAATCCTCACCAGGTACAGTGATGAGATGTTAAGGTCCAGTATCTAATCTCAAAATTTGTTGCACAAATATGGAAAGGATATTTCACTACCTGTGCACATGACACATGCAAGGTATGGTTTATTGTTGCTATGGGTCTGCTGGGCCTTCCATTAGCATTGTCTGGCCCAAAGCTGTACTTATTTGTCAGGTGAGTCACAGTTATGTTGAGTTTGGAGTTTGGGTCGATAGTCATTTGTGTCCATCTTGGTAAATATGCCGTAAATATCCTTTTCCCCTTTGTTTTAATTGCTTTTACATTTCTCAACTTTGCCTGCTACTAAACCAATGATTTGTTTACCTACTTACTGTGCAACGCAGGTTCAGGGTTTTGTTGAAGATGTCATGGGAAATAAGGTTGCAACCTTATTGGGAAAATGGGATGATAGCATGTATTATATCCCTGGAAACAGTGCTGGTAAGACCAAGGGTTTCAGTCCACTATCCGATGCTTTCTTGTTATGGAAAAGGAGTAAGCCTCCTGCTAATGTCACTCGCTACAACTTATCCTCATTTGCAATTACAATGAATGAGCTGACGTCTGGACTACAGCTGTCTGATCCCGAGTGTTTGATCACGGATTAAGGAGAAGCTTCCACCTACTGATTCAAGGCTCAGACCAGACCAACGATTTCTAGAGAATGGGGAGTATGAGAATGCTGATGCGGAGAAGCTGAGATTAGAGGGAAGGCAACGAATGTCAAGAAAACTACAGGAAAGTGGATGGAGGCCACGCTGGTTCCGGAAGGGTAGTGAGGATGGGTCGTATCGATATGTGGGGGGTTACTGGGAAGCAAGAGAGCAGAAGAAATGGGATGGATGTCCTCGTATATTTGATGATTTTTCGGAGGACACTAATTTGGGTTTTTAATGGAGGGTTGCAGTCCTAATGCAGATAATATGTGAAGAGCTCGACATTTTAACAGGTTCGTAGTTGTCTGATATTTTGTTTTTCAGTCATACAATATGGCAGCCATGGAGTGAGAAACTTACTGTGCATAAAGATGACATATTCAATTGTTTACTTGTATTTGACAGCTGCAAAATTTTCTTTTCTTTAGAAGCTCAATTCTGGACTTCCTAGTGATAATTTTTTTTAATCGTTTTCTGGACTTTCAGAATTGATTTGTATTATCCCTTCTCACATCAGCTGGAAGAACAGGTTTAGCCTTATAAGCATTGTCCCAGTACTTTAATAGTGATCTTGGACAGGATGTGACGACTCTTTCAATAAAGCATCAATTTCTGACTCTTTGCTGT
>BMK_Unigene_086271
AGGTTTTATTGATGGTTCTCCTTGCACATACCACTGAATTGCTCTGGCTTGTTACATATGTTGTGGACCAATTTAGGTTACCTGAATTTTTCATTTCATATTTTTTTGTTATTATTGATCTGTATTTTTATTTTGGTTTTCCACAGGAAGATGCCACTAAAGATACTACTACTTAATCTCACTTTCATAGTTAAAGAGAGACTGTAAAATTAGAAATGTATTACAGCAATCCTAAGTCTGAGGTGGCTCCTCATCCTGTTAAAAATTATTAAAAATTTTAGCATAAATTATACTACTGATTAATCTCGCTTTTATAGTTTTACGGTGGTGCCCAAATTTAAATCCAAAGTATCCCTGGTATAAATGGCTCCAACTGAAAATCTTTATAATGGTGCACCATAAACTAAAGCTCCATATATTGTTTACTTAAATTTCGGTGACATATTTTGCCCTTAGCAGACATTATCAGTTGGAAATTAGTTATATTTTTTTATTAAAAACTTTAAAATGCAATAGGTTGTACACATCTAAGTATGCACTCATATCTCTGCATCGTCATCATTGAAGCCTTATGGCATCCATATGAGATTGACTTTGTTAGTTCTACTTCTCCAGTCCTCCCTATTTTAGGCTACGATTAATGTGACCCCACAATCTAACTTGTCATTCTGTACTGTATTTCATGACATTATTCTTTTTTTTTTCTTTTTTAAATCAGCAACAAGAGAACTTTTATTAGAGAAATGAAATACGCCTCCAACTACACCGAAGGCATAGGTATATGAGCATTATACTATACGCACAAGTAACGACACAAACATTACCGAACAGCAGCACTACAAGGGATAACCCTCTCAACCCCTTTTTTTTTTTTGCCAAAACATCCACCATCACATTTGCTGTCTTTCCACATGCCGGAAGCTCACTTGGAAAGACGAAGGGAGTGCGTTAATGTCCTGAAAGTAATAGAAAAATCTTCAAAGGCAACTATCTGTAGACTTCATCTGAGATACAGCATTGGATGATTTATTTTCAACAATTACGCTATCAAAGAACAAGAATAGATGCGAACTGCTTCTAAGATTGCAAGTACCTCATTGGGAGTGGACTGCGGCATTTTTTCTAGAAAAAGGAGTGTTCTTGTTACAGACCATTACAGTTGTTGGTTTTACCTACATTTTAAGAGTCTTTGTGGATTGTATGTAACAAACCAGTTGTAAGTTGTAACTATAAATATTTTACTTGATATAATTGATATACCTCTATGCATCATCCTTTATAGTGATACAAGTGCTGTTGTTACTTTCTGAACAGTTATTGTTTTAATAGATGGCAGATTCTGGCTTCCACT
>BMK_Unigene_086272
TTTCCCTCAATGCATCTATCAGGTGAGAAGCAGAAAACAAACACCATTGTCATTTGAACATCAAGCTGTACTACACACACACAAAAGCTATATATCATGCAGTTGTGTCTTTTATTGCTCAATAAAAAAAAAAAAATGGTAAAGGTAGGATTAGACCCACCCATCATTTGATAAGGTAATATGTTCATCTGGTTGGTCATCCTAGGACCCTGCTCGATACCCATTCAAATTACCCTATCTGATGGCTTACAATGGATAATTACAGCCAATCGCATTTAAAGAGGGCAATATCAGACCAGTAGGATAACTAGATGGGAGGCTTCTGGGCACATTCATGATAGACCACCATTATGGTGGTTCTGATCCAACAAAATATGGGCCCACATATACACATAGAAGACTGAGCAAATGAAAAGATCAGATGATGTATGATGTCCTCCATAGTAGGTTGTAAAAAGAAAATCAGAAACACAAAATTAGAGATTTTAGCATATGGTGCAAAGCATCTTACTTAATTAGTCTCTCTCTCATGAGGCTGATCTTTTCTACTGAAGTCGAGACATGAACACAAAACTCAATTGCTTCTCCCATATCTGGACTTCTATAGTAATTGCTAATAGGTTGAGTAGAGAGTACACTGTTTGGATAAATGATCTTCTGGTTGTCGTATCTTAAGAACACTGTTGTTAGGATGTTCATCTCTTCTACTATCATCTGGAATTTGCACATGTAGATAGATGTCAAGGCCCTGTAACTTTCCTAAAGAAAAAAATCTTCAAATAATTAATTATCAGAGTTTTGTTGACTTTCTACCTGTACCCCATCAATTTCACAGCGATCACCTACATCGTAGGGATGCATCACAAATAAGAAGATGATCGCTTCAAAGACCGTCTTGCAGGTGTTTCCGAAGATGAAAACAACCAACATAAGCTGAGAGCTAATCAGAACCAATAGTTGGCTGGTGGCAATCTCAAGAATAAGAAGCCACATAACAAATATAATGATGCCCACAATGACGTTTACCATCTGGTGGAGCCTGTTTACTGCTGTTTTTGTGTCATTTAGTGTCAAAGAGAGGGCTCTTCTCTCCCTGAATGCATTGACCACCCATTCCTTGAGAGCATTTTTATTGACTTTCTTGCTTTCTTCTGCTCCTTGAAAGAGACTCATAGTCTTCCTGGCTTCATCTTCTTTCATGAACCGCATTAGATCCATCAAGTAAATATATTTGGATCCACGCTTAGCTACATTAGTGAACATTCTCTTTGCTGCAGCCTTGGCCTCATATTCACTTTGAATCTCAACTGCCTCCTGAGTAATGTTGGTTATGCGTTCATCAAGTGTAGATAGAGTCCCATTCCTGACAATTTTCATTAGGCGCTTCATTTTCCAAGCTGAGATATTCTTCTGGTTAAGCTTATGAATATGGTCGATGGTTATCCGATCATCCAGATGCTTGGAGAGATTCCTAGAAAGGCTGATACTCTTACATTCAAGTACACCACTCTCATTCTCGATCATTGGAGGCCCAGAAAGTTTCTCAATCACAAATTGATTGAACAGGGAGTCCTGAATCCGATCGAAGTAAGTACTCACATGGAAAGAGGAGGCTAAGACCTTGACAAGAAGCGTTTTAACAAGCCATATCATTGTCCCGACCAGAAGACAAAACAGTATCTTGGTTACATATGGCAATGTCTTGCTTTTGATCTCACTTCCTTCCTTGACAACAAAAACATAATGCCAAGCAAACAAGACCTGATTCAACCACAGAAAATTCTGGACTGCCTTGCGCAAGCTGTAGACGAAATACAGCAGTCGTTTACGCAATAGGAAGTTGCGCTCAATGAAGAAGACAATGATGCGAATCCACCAACCGGACACCAACCGGCCACATATAAGAACCAATACGAGAACCTCCCATTCCCAAAGAAGGAGATGATAGACCTTGAGTTCAGCTAAGAAAGGAATGGTGAGAGTGCAAATGAAGGCAGCGACGATTACATTGAGAATGACCCACTGGAGAATGTAGCCTGCATTGAGACTTTCTTTGAATGCGTGGGGAAGGTCCTCATCAAGGAAGGGATCGTCTTCATCATCATCAGCCTTTCTAAGAGAACCTGATATCGATTGCCCTGATATCATTGCTTCATTGTTTTCAATGGGATGTGCATCAATTAGCCTTGACTTAGTCTTGGTTTGCAATAGACGTGGGCTTGTTGAGCATTTTAGGACTTCCCCTGCATCTGGGTATTGCTTGTCATCCTCACCATTTGTGTGATCCTTGGAGCGTCGCTTGATGGTTTCTGGCCCAATATCAATGTGTTTCATTGACAACGATGGAGACTGGAATGAGACCCTGAGTTCCTTTGACGACGTGTGCCGCTGCTGCTCTGTATGGTCTCCGGTTGCAGGTGGTGGCAGCTGATCGAGGATAAGCTCTTCCATCTCCAATTCCACATGGCGTGATGATGCTTCTTCACTTCCTGACACCACCTCCTTTTGCTGGAAATACAATTGGCCATGTGAATTTCTCTGCTGTTGCTCTCTGCCTTCTATATCACTCGATAATTCATGGCTCCCTTCTTTCCACGACTTCTCGGGTTCCATGGCAAGCTTCATATCTCTGCTCTTATCAATCTTCACAACCACCTCTTTCTTATGATTGGATTCCATTTCATATTCTTCAACGTCAAAGAGAATTGGCCGTTCTTCCTGACCAGCCACTGACTTTTTACATATACTCTTCTGAGAACCAAGTTTCTTGAAGGAATTTTTCAGAGAACCCACGGAAAATACCTTAATTTATGCACCATCTATTATGAAAATGGAAAACAGGATTGACCCAGTTGCTAAACCAGTCAGTTTGCTGACCCTTCAGCTTTTCCCCTTTTTTTCC
>BMK_Unigene_086273
AGATGTGAAGAGGAATAGAAGATATCACATGCTTTACCAGAATCAGTCTCCCTGCAAAGGACAGACAATTTGCCCTCCAACCATCTAGCCTAGCTCGAATCCTGTCCAAGAGCTGGATAAAATGAGAGTGCCTGGAGGTTCCTGTAAAGAGAGGGATTCCGAGGTAGAAGGAGGGAAGGGAGGCCCTGGGGATGGGAAGAAGAGCTGTAATCATTTGAGTTCTCCTAGAAGAACATTTCCCCAAGAACAGGTTACTTTTCTGCAGATTAAAACATTGACCCGAAGAGGCTTGGTACTTAGAAAGAAGGGCTTGGATGCTTCTCAACCCTGACTTGTGAGCTTTGAGGAATAACAGTATATCATCGGCATAAAGCAGGTGGCAAGGAGTAGAGGGAACTGGGGAGACAGGCACTGTCTTCCCCAAAGTCCGCAGCTGCTCAATGTGAAGACTTAGGACCTCTTCTGCGAGAATAAACAAATAAGGGGACAGGGGGTCCCCTTGACGCAAACCACAGGAGGTAGAAAAGAAACCAGTAGGACTATTGTTAATCAGCACAGAGCCTTTACAGGTACAGACCATCTCTCTAATCAGGTTGATCCAGGAAGAAGAAAAGTTGAAGAACTTTAAGGCTCGAAAGAGAAAGTTCCATTGTAGCTTGTCAAAGGCCTTAGATATATCTAACTTCATGCAGACTGAGCCTCCACTTATCTTCGAGTTGAGCTTTTGGATTAAGTCATGGGCCAATGCCACATGGTGATGGATTGACCTCCCTTTGACAAAGGCTGATTGGTTATTGGAGATAAGGAGGGGAAGGATTCTGGCTAGTCTAGAGGCTAGAATCTTTGAGGAAATTTTGTAGGTGAAATTCAAGAGACTAATTGGCCTAAAATCTGAGAAGGTTTCCGGAGATGGAATCTTTGGGATAAGAGAGATGAAGAAGGCATTAGATTCTCTCAGCAAACGGCCTGTCAAAAAGAGATGGGTGACTGCCTTAGTTACTTCGTTACTAACTATGTGCCAACAGGAGGTGAAGAAGACACCTGAGAATCCATCCGGACCAGGAGAGCTACTCCTTTTAAGCTGAAAAACTGCCTCTTTGATTTCCTCTGGAGCTGGAACTGCAAC
>BMK_Unigene_086274
TCTGCTGTGATAGAGGGCCCTGCTATGTTGAAAAAGCCTTCATCTGGGATGATAGATTCAGCTTGAAAAAGGTTGGAAAAGAAGGAAGCAGCTTCTTCTCTAATCAAATTGATGTCTTCAATCAGGGTGCCTGCTACCATAATCTTATCAATGCGTTTGCGAATGCCTCTAGCCTTGGCTGATAGGTGAAAGAATTTGGTATTCCTGTCCCCATCTTGCAGCCATTTAATTTTGGCTCGTTGCTTCCAGTGAGCAGATTCGGCATTCAACCAGTTATGAAGAGAAGTCTTAGCTAGATTCAGGTCCCTTAGGAGGGAGTCACTTGGCTGAGCTTCAAAGGCAGCTTGTTTTGACAAAACTTGAGACTCTGCTTCAGCTATGAGGATCTTTAAATGACCAAAAACCTCTTTACTCCAAACCTTAAGATCAAATTTGAGATTCTTAAGCTTGTTAACTAAGATGAACTGAGGAGTTCCATAACAGGGGGAGGCCCAGCTCTTCTTAACGACCTTGAGGAAGGAATCGTGAAAGAGCCATTTTTCTTCAAACCTAAAAGGTCTGTTGTGAAATGGGAGGCTCTGCCTGTGGGTTAGGATTATGGGACTGTGATCGGATGCTATTCTTGGTAGATGGTTCAGAACAGGATCAGGGAAGGAATCAAGCCATTTGGAGTTGGAGAAAGCCCTATCCAGCCTAGCTGCCACAAAGGCCTGACCTTGCCTATTGTTTGCCCAAGTGAAACTGTTTCCTCTGAACCCAAGGTCAGATAGTCCTGAAGCCATTGCCATCTCATTAAAGTCTTTGACAGAGAGGGAGGGGGGAGGTCTGGTGCTCAGCTTTTCTTTAGCAAGGAGAATGGCATTAAAGTCGCCAATCACACACCAAGGAAGAGAGGTAGAGGGGAAGTTAACAAGGTAGTCCCATAGGATTCTCCTCAGCCTATAGTCTGTAGAGCCATAGACACCAGTGACGATAAAAGGGGTGTGAGAAGGGGAATCAGAGATGGATATGGAGATGTGCTGTGAGGATTGGTCAAGAAG
>BMK_Unigene_086275
ATCTTCTCCCCTCTCCCCAATCCCAATCCAGTCTCACTCTAGCGAGACTTCCTTGGTGGTCGACCTTTCTCCCTTCCAAATGAAAGTTAAAAAAAAATCCAAAGGAAAAGGTCTCTCGTCTGCAGGATCAAAGTCCAAGAACTCCCCAGGCCCTCTCCCCAATTCCTTGTCTAAATGTTAAAAATCCTATATTGGAACTGTAGAGGAATCTGCAACTCCCCTACTAAAATCATGGTCTCTCATTTGATCTCTTCCCATTCCCCGGACATCCTTTTCCTCTCAGAGCCAAAGGCTAATCTTGATACCTTCAACAATGGGGCCTTTCCTTTTGGTTTCTCCCCTTCCTTTTCCAACCAAGAGAATTCCCTGTGGTGCCTATGTAATCCAGGTTCCAGGTACTCCTTCTCCCTTCTTGACCAATCCTCACAGCACA
>BMK_Unigene_086276
AATTATTAAAGACATGTATGAAGGGGTAACGAGTGTGGGAACTACCCGTGGAAAGAAATGTGAGTTTCCAATGACCATAGGTTTACATTAGGGGTCAGCTCTAAGCCCTTATCTATTTGCATTGATTATGGATAAGTTAAATGCTCCTATTCAAGAGGAGGTACCTCAGTGTATGTTGTTTGCAGATGATATTGTATTGTTGGATGAATCAAGAGATGAC
>BMK_Unigene_086277
AAGCTTGAAACTTCGGTGCTTTCTTTGTTCAATGCTTTGATGGTCAAGACCACCTGACCTATGAGAATTATATCAAAAAATGCTAGAGCAATGATGTACTTCCATTGTCACAGTAATGACAGTTGAAATACAAGACACATACAATGTAGGTTGGGCACAAAGTACCATACATAGTACATAATTTCTATATAATTTATATCACAGACACAGACCATTTTATTTGCTTAAAATAATGGTGCTACAATGGTACATGATTGGCAAAACCATAAAATATAGACTTGTGTTCAAGCTATGCTAATAATAGATAGAGGAAAAAACACTGAAAGGATCAGAGATGTCATACCAAGTGCAGCAGAAAATGTCAACTGCTTTGGTTCCGCACCCAAAGCACCTCCTGCTGCTGGACCAATTGCTTTGATAGACCTACCAGTAGTAGAAATGCCATTAGCAGCTC
>BMK_Unigene_086278
ATTGACATAAAGAATAAATTTTAATAAGAGCATGGCCAGCAAAGTAAAATATAACTCCAATCAGTGTGGTGGATGATCTCAAAATTGTTGCTGGCACGGGCTTCAAGGGTCGCCGAGTAAAATTATCAAAGTCCTTTAACTATACAATCCAAATAAAGAAAGTATACATATACAAATAAATCTATTGAAGTAGTTGTTCTCAACTTGTACACACCGTATCACTGTGGCAATTCGATTCTAGTGCTATTGAAATCAAGAAGAGTATAAGTTGGCTTTCCTGAGCCTACTTGCCACTCATGCCCAAACCCAAGTTCAAGTTGACATTTCAAAGCCAATTGATATATGTATTTCTTGTGGCTCACTTACAATGGACGAGTCCTTGATGGGTCGATTAAATCACACTGAAACAGAAAAAAGCAATTCAGCTTCTAATTGGTTAAGGGTACCTTTTGGATAAAGAGGGAATTTCCTGGCAGCATAGGCTCAAGATAATCAGGCTGAAGGTTTTTCTCCTTTGTTTTAGTAGCTATTCTTTGTTTGGATTTTCTTGTGGTGTTGGGGCTCTGTCTGTGCTCTTTTTGTGTTGCTTTAAGTACATTCCGCTTGTACTGCTTAGCACCATCTCAA
>BMK_Unigene_086279
CTCTCTCTCTCTCTCTCTGTCTCGGATTCAGCGCAGCACTACCCCCCTCTCAGGTAATAAAAAAAAGATTGCCAAATGTGGAAGATTTTGATGTTTTTCGACATGGGTTTTCATCCAAATCGCTCATGGGGATTTCTATTTCTTTGTTATTGCGCCGATGCATTCGTTTGTACCTCTGTTTTTGTGAGGAATTGTGGCATTTGTTGGAAACAGGAGTGAAAGATTGAAACTTGACATGTTTCATTGATAGTAGTTTTAAATACAAATGGTTTAAAGATTTTTGAGGTTATGGACTATCTATTTCGCTGTTTATATGTTCATTCTGGTAATAAAAAAAGAAAGAAATACTCATCTTTGATCTTGCCAGCTGCATTTCTACTGACATGCAGTAGATTTTTATTGCATCCTTATGCCTTTTAATCTGTTTAATGCTGTACTATCTGGCTCTGTTTTTTGGCCTTTTGCTATTAAGTATTAATTTTGCAAATATATACATCTCTTTCCCTTTTTGAAATTGGGTTTTGGAACTTGGAAAATCTGGGTTTTGGGTTTGATGGGTGCTTCTGTTTTGGGGCTTTTGCCCATGGGTTTTAGCTGTTTTTGACTTTTATGCTGCATTTTTTTCTCACTTCCCTTCCCTCTCGCCCATTTTGAGTAGTATGGATGTATTTTTTTCTTTTGGGTGTGGAAGAGCTTTACTTTTCTTGGATTGGTGATTCTTGTTTTTAGTTTTGACTAGTTGGTGGCAGTGATTTTGCAGTTTTGTGTGGTTGATTTCAGTTACGTGGTTTGAATAATAATTTCTGTTCTCTCTTATGTATAATTTTCACCTATATTTTATTACTATCTTTTTTTTCCCAATAATAAAAGGTAGCATTTTCTTGAAGTTTCGGGGGTTTCTGGGGTGGATTTGGATTGAAGCAAAGCAGTAGCAATGATTTGTTCTTTCTGACACAGTTCTTAGGATCTCAGATTTGTTGATTTTCTATGTATCTATTATTACATCCTTCTTCTTGTTCTCTATTCCTGTTTCTCTCATGACACAATTTATCTATGGAAAAGAAGATATGAAGACTTGGGATTCCTTTATTTTTGGTTGGTTTCTTAGGATTTTCCCATTTGAAGTATAGCCGATGCCATTTTCTCCAAATGATCGAACTTTGGACAGAACAATTGATTTGGGCACATGGGTTTTCTTTATTTTTGAATCTTCTGCTTTTCTTGTTTAAAGAGAGTATAGCAGCTGTGACTTGCTTGCCTTTCCTTTCTGATGGTTTTTAGTTATCTGTTGGAGAATGGTGGCTATTCTTATGCAGATTAGATTAATGTAAAGTGTTTGGACGGTTGGATTGGGAGATGGAGCGCAGGAGTTGGCTTTGGAGGAGGAAATCTTCTGAGAAAAGTCCTGGTGAGACTGAAAGCTCCAGTTCGGTATCTTCCGGAAGATTTTCTGATGATCAGGAGGCATCAAGGGCATCCCCAAAGCACACTCGATCACCCGAGGTTTCATCCAACCTAGCTGGTAGTGAAGTTCAAGACACTGTGAAGAGTTTGACTGAGAAGTTATCAGCAGCGCTATCAAACATAAGTGCTAAAGATGCTTTAGTGAAGCAGCATGCCAAAGTTGCTGAAGAAGCTGTTTCAGGCTGGGAAAAGGCAGAAAATGAAGTTGTTGCTTTGAAGCAGCAACTTGAAGCTGCATCTCAGAAGAACTTGGCCCTTGAAGATCGAGTAGGCCACCTCGATGGTGCTCTCAAGGAATGCGTGAGGGAGCTTCGGCAAGCAAGAGAGGAGCAGGAGCAAAAGATCCATGAAGCCATTGTCAAGAAAACACAGGAATGGGAGTCTGCCAAGTTTGAGCTTGAAAGCCAGCTTGCTGAGCTCCATACCCATCCGGATACAGCAAAAGCTGAAGCTGCTGCCTCTGCTGATCATGACCTCCGACCAAAGCTTGATGCTGCAGAGAAAGAGAACTCAGCTCTCAAGCTTGAGCTCCTCGCTCGAGCTGCAGAGCTTGAAATTAGGACACTAGAGAGAGAGCTGAGTACCCAAGCAGCAGAAACAGCTAGCAAGCAACACCTGGAGAGCATAAAGAAGGTAGCTAAACTTGAAGCTGAGTGCCGTAAGCTACGGGCCACAGCTCGTAAGTCATCATCGCCTGCTAACAGTGACCACAAGCATGTTGCCGCCTCCTCCCTTTATGTGGAGTCACTTACCGACAGCCAATCAGACAGTGGAGAACGATTTCTTGCAGTTGATGCTGATACACGCAAGATGGGTAGGTTGGAGTCAAGTGAGTGCGAGGTGAGCTGCTCAGACTCATGGGCGTCAGCTCTTATCTCTGAACTCAATCAGTTCAAGAACAAGAAGGCCATAAATAAAAGCCTCACGTCTGCTTCTATAGACATTGACCTTATGGATGATTTCCTTGAGATGGAGAAGCTGGCAGCAATGCCCGAGATCGACAATGGGAGCCATGGCTCTAACTTTGGAGCGGTTAGGGACCAAGATGATAGTGGAGACAATCCGTTTAAAGCTGAACTCCAAGCCATGATTCATAGGACAGCTGAACTGGAAGAGAAGTTAGAGAAGATGGAAAACGAGAAAGTGGGATTGGAGATGGCATTGGCTGAAAGCCAACACCAACTGAAGTTGTCACTAGGTCAGCTTATGGAATCTGAGGAGAAGTTGTTGGAGCTGGAAAGGGAGCTGGCAACATCCTATGAGTTAAAGCAAGCTGCTGAGACAGAAGTAGAGGCTACTAATGCAAAGAGGAAGGTGGCAGAGTCACTTCTTGAAGCAGTGGATTCGGAGGTTCGCATCCTGCGTGAGAAGGTGGCATCATTTGAAGTACAGGTCGAAAAAGAGCGAGCATTGTCATTGGAAATTGCAGCCAAGTGCCGAAGTTTGGAGGATGAGCTATCAAGGAAGAAGCGTGAAGCTGAGCTTCGGCGGGCCACAAGCTCGAGTGGCGAGTCGAAGATCAAGCAGGAGAAAGAGTTGGCTGTAGCTGCTGGAAAGCTTGCAGAGTGTCAGAAGACAATTGCTTCTCTTGGGCTGCAGCTGAAGTCACTAGCTACTTTAGAGGAGTTCTTGATGGATTCCGACATGCCGGAACTCAATGGAGGATCGCCCTTTCTTAGAAACGGTGCTGAACTAAGATTACACTCTAATGATTCATCTAATGCAAAGAAAGAAGTTAATTCTTCGAAAACTAGTGATGGTTCAGGTCTTTCTCCAAATAGTATTGCTGACAAGGATTCACCACCTTCAGCTTCCTCATCCTCTTCGGCCAATCAAGCTTCAGAGAGAAGTCGAAATGGGTTTGGGAAATTGTTCTCTCGAAGTAAAAGCAGTAGCAGCCATACAGAAAACCAGTGAATAGAATATGGACATCGATGCCTTACCATGTATTCGATGTGCGGGTTTTGTATAAACAGCTTAATGGAAATGCATTGTTTTACCAATGAATTGTCAATGTGGTTGATCTGTGGCTTGTATAGTGATATAAATTTGTCAAGGACTTGTGGGGCCCCACCTCTATCCATGTCATTTAGAAGATGGTGGGATTGGAAGTTCTCATCATAATTTGAGGTTGGACAAATAATCAGTCCCATCTGATCTTAACCATTGATTTAATGCTCCATCAGATAGGAATGTGTGTCCTGTTGCTTGAATTATAGCATATATCTACATTGGGGCCATAAATTTGAAAGGTGGAGATGATGTGGTGTGTGGATGGACTGTATGAAAAATATTTGATTACTTGTTGCTAATTTCAGGGCAGGTTTTGTAGTGTTTGCGG
>BMK_Unigene_086280
TTCGATAATTAAATATTATTGAGTGAGTAATAACATGCAATTTTTTTTATTCAGAACATTGTTCTTTGATTGGTTATTATCATGAAGAATGCTAGAAAATATCTCTCCGGTAGTGATAAGAGAAAGAAGAAGCAAAGACTAGAACAACTCACTAAATCACAGGCTGGTAGCATTCGAAAGTTTTTTCCTAGCAATAGACAAGGAGAGACCCGAGAGAATTGTAATGAAAGTTTGGTCAGTAAAGAAGGTGAAGATATTGTGCCTGGAGAACTTGACGGTATAATAAATATTGAACGTGAAGAAGGATTAAATGATGAAACTGAAATAGTTGTGAATGTTGAACATGAAGAGAGGATTGATGCTGAAATTGAAGAGGAAGTTGATGCTGAAAATGAGTTTGAATGTGATGATTGCTCGAACGAAGAAACAGATCAAGCTATGAATGAGAATAGAGAATATGGACCGATAAACTTATTTGATCCAGGGAATTGGAATAATGTTGATCAGAAATGCAGAGATTTATTGGTTGAGAAAGGTCCAATAAGACATAATGATATTGATTTTCCTAGAAATGGTGAAGGTAGACGTTTTTCTACTGCGCATTACGTTCGACATATGGGTAGCGGTTTGAAGCAAGATAGGGAGTGGCTTGTCTATTCATATTCGTTGGATAGGGTGTTTTGCTTTTGTTGCAAGTTATTCAAGCAAAGTGGAAAGACTTCTCAACTAGATAGTGAAGGATGCTCTACATGGCACAATATTAGTCAGAAGCTTAAAGATCATGAGAAAAGTGATGGCCACAAAAGAATCTTGAATAGTTGGTATGAATTGAAAAACAGGTTGAAGAAGAATGAAACAATTGATAAGAGTGTTCAAGACCAAATCATTAA
>BMK_Unigene_086281
CAAGAGAGGAATGATTTTTTTTTAAACATAATTGAAATGATTGCCGAATTTGATCCAACAATGCAAGAGCACCTTCGGCGAATTGAAAGTGGTGAGGTTCATTACCATTATCTTAGCCACAAAATTCAAAATGAATTGATACAATTGTTAGCGTGTGAGATTAAGAATGCAATCATTGCAAGAATCAAAGAAGCAAAATATTTCTCGATTATACTTGATTGTACTCAGGATGTAAGCCATGAAGAACAAATGTCTCTTGTGATTCGTTGTGTGGATGTTTTAACAAGTCCAATAAAGGTGGAAGAATTCTTTTTAGAATTTTTAAAGGTGGAAGATACAACGGGGTTAGGGCTTTTCAATGTACTGCAAGAAGCGTTGAGTACTCTTGAACTTGATTTTGATAATATAAGAGGACAAAGATATGACAATGGATCTAATATGA
>BMK_Unigene_086282
AAACAAAAAGAGTCCACAGTTCGACTTTGGTTTCCCAAAACAAGACATTTCAGACCCAAACCGCTGTTTCTGTTTCTAAATTTCTTTCCTTCCAATCTCTATATAATCAATCAATCAACAAACATGAAAGCCTGCCTTGTGCGGTCTCTTGAAAGTTGAAAAAGTGTAGAATTTCAAATTGCGAGGGTGAGGGTTTTGTGATTTGTGGTAGAGGAGGGTATGAAGAAGACGAAGAGGCAAGCATTTGGAGTAGGTGCCGCAGGTGCAGGTGGTGTAGATTTCATCAGCAATCTACCTGAGGATGTGATGAGTTCCATCCTGGCGCTTGTGCCATTAAGAGATGCGGTCAGGACGAGCATTTTGTCAAAAGAATGGAGGTACAAGTGGGTTACCATCCCTGATGTGGTTTTCAACGGCAAATGCTTGATGGCGCAAAGTCCATCATCATCAGCTTCTAATGATGTAGTTTTCAGCAAGGATATCTTGATTGCGCAAAGTGCATCATCATCAACTTATGATGCTGAAACTGCATGTGCCCATGTTGTGGATCAACTTGTCTCGCAGCTCATTGGCCCTATTTTTAAGTTTTCGTGCATCTTCTTTTCTATCCTAAGCTCCCATCAGATTGATCGCTGGATCATGTTCCTGTCAAGGAATCATGGGAATGATATTAAAGAATTCAGACTCGCGATAGACAAAAAGGTAAGTTCGAATAATAGAGGAAAGACACATTGGTATAATGTGCCTTGCAGTATCTTCTACTATAAAGAGTTGCGTCGTTTGGAGTTTCTCAATTGCATATTGGAACTGCCTTCAAAATTCAAAGGTTTCCACAATC
>BMK_Unigene_086283
GGATCATATAACGCCTCTTATATATTATTTCAGTTTCCCAAATGTGACATGTTAGTTACATCCCATGTAATTAATTATAAAACTGTTAAAAATACATCTCTCAAAAGACGAGACTTCCCAACATTTCAATTTGAAGTGAAGGACATGGAAGAACCATCATACTACCACAACCAGACAAGCTGATATCAAAGGTAACAAAACCTCCTTTTTATATCTAACTTTCTCACCGTCAAAAAATTAGAAATTTGCTTTTCTCAATGGCCGATGGGAACAAAATAAAATAATCAATGCAAACCAAACCTGCTCGTGCACCTGATGATTCAGCGCAAAATCTCGCAGCAAAGGTTCCTTGCATTATCATCTCTATATATGGTGGTATGTGCTTGCTTTGATCATTTTTGGTCAGAATAAACAGCTTCAACATCATCAAGTTCGAGTAATTTGGACATGAGTTCCTTGTTCAAGTCCATGGCCTCATCATCGACCTCTATAGGGGCCAAAGGCAGCAGCTCAAATCCACTGTCTGGTTCAAAGGCAACTCCTCCATCTCGTAGCTTGGATAGTATAGCAGAATAATTTTCAGTTGAGCTCACAACCTTGTAATACCTTTCCAAGTGATCTTCTTCTGGATAATCCTCATCAATTTGAGGTTCAATTAAATCTTCAACACCAGCATCTAAAGCCAAAGAAAGGAGCTGGTCTTTGTCAACATCTGTGACCTTAATATTTATGACCCGTGCACGCTTAAACTTGAACAAAATTGATCCTGGGTCTGCCATCTTTCCACCACAGTCCTTCACTACCTCTCTAACAGCTGCTACCGATCTGTTTATTTTGTCTGTTAAGACCTCAACTACCAAACCTACTCCACCATAACCATATACTTCATAAAACTTCTCAATGTAGGCCTCCTGTCCCTTCTCAGAAGCTCTCTTGATGTTGCGCTCTAAAATTTCCTTAGGTACATCAAGCTCCTTAGCTTTCTCTAAAACAGCAGCCAAAACTGTATTTGATTTCGGATTGGGACCTCCTTTCTTAACAGCGGATACAACTTCCTTCCCAATTTTACTGTATCGCTTTGCCTTCTTCAAATCTTGGGCCCCCTTTCTTGCAGCAATCTTGCTTGAACGTCTGCCCATACAGACAGGAGGGGAAGTCCATATCTTTCTCGCTACAAGAGGGGGTTTTCCAATGTGTGAAATGGAGGCAGGTGTTCTCCAATCCAACAGATTAATCATTGAAATGTACTGATAAAGTTTAAGTATCATAACAAAGCAAATGAAATAACAAACAAAGGAATAATAGATTCTTGAAATGAAAAAAACCCAGATGGGTTTTGTCACTGTTGAACATATTAATGTGAGAATTGTTGAGATGGCAGATCTCTACATGAGAAAAGTAAGGAAGAAA
>BMK_Unigene_086284
CCAGTCAGTCAGGCAAAACACAAGTAGGAACATAGAATAAACAAAAGCATTTTAAGGACCAAAACACACTAGTAGAGACATCAATTTTACACTGGATTTTCCACTGGCTTTCTATAAATAACCAAAAATCACAAGGGTCTACTGCTTAAACATTTTTTTTTTTTTCGATTGAGCTATAGTGATAACTCAATTGAGCAGTAGGCTGCTGTATTGAGAGGGGCAAAAGGTGAGAACAGCTACAATTTACAAATGTCGCAGCCAATGTATACACACTTTGCCTCAAAAGTCAAAAGCCTACTAATCTTCAACAGTCTCTATCTCGCCCATCATGATGCGATTACTAACAACATTAAACCCCAAAATCAATGGACTGACCTTTTTCCCCTTCTTGCCCTTCTTTGCACCTCCATGGGTGGATCCATCTAGGCCCACTGCTGCATCAAGGTCCACGTCCTTGGCACCCACATTGTCAGTATTTACATTATTGACGATAAACCCGGTCACCCTCTGGTCATTCCGAGATGGAAAGGCAATCTCAATCACGTCAGATGACAACAGCTCTTTATAGTTAAGGAACTTGTCAATGAACTCACGGCCAGGATCAAATGAGCCAAGGTTCTCTGTCAGAAGTATTTCTGCCTCAGAAGTTGATTGCTTCAAGCAGAACTCAAGAAAACTCGTATCCTTTGTCCCAGTCAGCCGAAGAGACTCACTCTCACACCAATCTCGGAAGTCCATGGCTTCAGTATGTTTGGTGATGGCATCTCTCCCCCCTTTAAAGGATGACTGAGCAGCAGAAGGGGAGGATGAAAGTGACTTCTGTCGACTCACAGACCCTCCCACAATTCCTTTTGCAGGGGTGCCTCGGGATCCTCGACTGTAGGGGTTAGCAAGAGATGGGAAATCTGACTGCTTGGATTCCTGTTTTGATTGATCAAGAGGGCCCCAAAACAAATCATCTTCCACCTTAGACTTTGACTGAGTAGAAGCATGAGAGCTCATGTGGAGAGGAGATGCAGTAACCTTCGACGGTGACGTCCCAGAAAGAAGCCAAGAAGAACCACTTCCACGAGGGGCAGTGGAAGGGGCACGGTTTGACTGGACTTTGGGAGGAGTTACCACTGGGGTCTGCTGATGGGTAGATGTTATTTTTTTCTGCTGTTCCTTCTGAATGTCCCTTAATGATGTGGGTTTAAGAAGCTTCCCTGAGTCTGTTGACCATGCCGGTGCAGGCACAGCACTTGGCTGCTCCCCCTTCCAAAGCACGAAATCCCCTAAAGACGGACCCGATGATGGGATGGGCAACACTTCTTTCTCCTGCTGCATCTGTCGAGAACTTTTGCTTTTCTCAATAGGAACAGCAGCGGCTAAAAGATCAACTGAAGCAACCGGAGGAGAGGCCTTAACTCCTGCTCCCTTAGCCTTTGCAGCCTTTTTACGGCTTTTCTTGGTTTCTTTAGCCTCAACAAAATCATCATCGTCCATAATTGAGACATCCGGCTGGGTAGTCGTAATTGGTAATGGTGACATAGTAGAACCCTTGTCAGCACCGGCAGGAACATCTGAAGCTCTCTCATTTGCCTTCGCCAAAACCTCTTCTGCTAATAAATCATGCAATTGGCTCTTCTTACTACTTAGGTTAGTAGTATCTTCACAGTTACCTAGAACAAATTGTGTATTTCCTGTGTCCTTATGAATGTTTTTCGTAGTTTTAGGCTCTGAACTGGCAATAACTCCGGCCCAAGGTGTTGTTGATGAAGAATTTGTAGGGTTAACCACAGCGGGAACCTCTGGAACAGCCATTTCTGTCTGTGCTCTTCTCTGCTCCTCCTGCTGAATCTCTAAGAGGGACTTCGCCCTGAGCCCAGGAGCGGGTTTCCAAGCCCGATGACCTGAAGCTGCATGTGTGCTTTGCAGCGACCTAGACCCAACTTCTCTTGAGTCGTCCATTCCTTCTTGTGTTTCATTTATATTTTCTGAAATACTTGTTGATATCAAATTCAAAACAGGTTGAGGACAAGTAGCTTCTGCAACAGATGTCCCAATTTTAAGGTCTGTGTCTGCATAGTGTGTCCCATAAGGAATTTCTGCTCCCACATTCATCTCAGTTTGTGCATCATCAATATTTCTCCACTCAGACTCAACATCAACCTTAGACTGCTGCAAAAGTAAGGTCTTAGATGCCCCCTTTCCTTGATCTGAAGAGGATTGTACCTTCGAATTCTTTTGCCTTCTGGACTTCTTCTCTGAAGATTTCTTAGTGTCCACATTTTTCACTTCTACAACTTCAGGTAACCCACCATGGACTTCTCTTTGCACATCTAATTTCTCAATGCCACCTCCAGACGAAACTTTCAAATCACCATCTTTTACAGGTAAAGAAGTGTTGTTCATGCCGGTTCCAGCAGAAGAAGCAGAATGAAGGGTAGGTACAAAATTTGTAGTTTCAAAGCTACCAACTGGAACAGTTTCGGCAATTTTTGCAGTGTTTTGTGCTTCATGATCTTGAACTTTATCTTCATACCTGTCTGGAACCAGAACAGATTTCCCTAAAACAAGTTCATCTGAAGACTTCTCCACCACCTCAGATGAAAGTGAGTAATCTGTCACTGCTGGGATTGGTAAGTTATGCTTGTCTTGAATGTTCTCAAATTGTCGAGGCAAAACGGCAGCCCAACTTTCCTGAGGAGCACTATTCTCAATAACTTGATTAGGCAAGCCTATAGCTGAGGAACTGGAACCAACAGTTTGGCTAACATCTTGGGAAATTTGAGAAGCTGAATTTACAAAGTTAAATCTTTGATCATCTTGTAGACTAAGAGCTGGTTCATTGACATGACTGTCACGTGATAAAGGAATAGCCTGTGGCATCTGGGAATTCATTTGGAACGCCTCAAGAGGTTGCCTAAGCCCAAGTTGATCTAGAGAAGTATTTCCAGCTGGTATAGCAGTTTGAAGATGTCCATATGATGATTCCATGAAATGTTGATGAATTGGGTTTTCAGATAGAACCTGAGATAGAAGATGGTGTTGTTGCTGAAGTAAAAGTTGATGCTGCTGCTCTTGCTTCTGCTGTTGCTGCTTAAGCAATAAGATTTTATCCAAAACCGATAGTTGGGTAGGAACAGGTGACTGGGGATGCAACTGCAGTTGGGACAACAAATATTGTTGTTGCAAAATGCTTAACATTTGTGGATCTTGAGATATCCCTGACGACAGGAGCTTCTCAGGTGTAACAATTCCAGAACTGTGATCCACGGGCTGTGTAACCATATGGGACAATGATGGTGGAAGCTGTGATTGCAACCTTTGCTGTTGAATTCCATACCCAGCCGGAGGAGAAAAATGTTGATTATGATGTGTGTCCATCTTATCTTGAAGGATATCCACACCACCCTGGTTATTCTTACTCAGAGATCTATCAGATAAATTAGACCAGGTGGTAGGAGAGGACTTATCTGCAGCAGCCTGCAGGACAGACCTCAAATTTACATGTTGAGAAGAAACAGGCGTTTGATGAGAATTCTCAACCACTGATGGTAGCAATTTGGATTGAGGAATGGAAGAACCTGGGGAAATCTCTGCCTGTGACCCTGAAGGTGCTGCATCTCTTCCAGGCCAATAAGGAAGAGGATTAGGGAGAGATCTCTGCCTCGCTAGTGAAATTCTTTGGGCCAAGAGATAATTTAGTTCACTTCCACTTTCAAATCCCACTGGGGGTATATTACCAGAATTATTACCTGCATATCCTTCTACGAATGGAAAAGCCTCTGGCGGGGAGTTGATCATATTTGCAGACATTAATGACTCCAAAAACCTGTTCTCAGCTTCAGTTGATGACTCAAGTCTATTTCTTTGCTCACTCCTTCTAAGATCAACTTCAGTTAAGTCAGAATGAGCTTTCCCAAGGCTGCTAAACTTCACCCGACCTGATGCTTCTGAAGTGTCACTTTGCTTTGGTGCACCAAATCCAGGTGGTGGTCGAGCTTTCATTTTTAAGTGTGGCATCACATCCCCAAGTGATGAGAAAGGGGTGTCAGGAGAAGCTGTTGCAAGGCGGACTTCCAAGTCAATACCAAAATATCCAGCCTCGAACCATCCAATCATATCGCTGCCAGAAAATGGACCTTGAATTTCACCTTGTGGATCTTTATAGCACAGGGTTAAATCCTCAGGAGAGGGATGTGGCAGTAATTTTCTATCATTTACTTTTTCCCTAGAAATGAAAGAATCTGCCCGACCTAGCCTTAAACTGGGTTCCCTTTCCCCATCCAAGAATTCAGATGATTGTCTCTTAACAATGGAATCCCGGTTGGTATCAGAGTGAAATCCATGACCCGAGGGCCAGTTTGATTCGTCTTTGTAGCTAGATGACAAAGCAGGTCCTCTATTATCCCATTCCATGGCATGATCCTTCTGTGGATGTGACCATCCCAAATCAGAGGGTCTTGATCTGAGATCAGTGGAACTATCTTGCCAATTTTGTAAAGATCTATGTGATTGCTCAACCAGTGATTCAGATCTCCATAAAGTGCTGCGGTGTGCAGAACTTTCCTGAATGTCCACTTCTCTACTGCCCGCTTCCTGATTAACTTTCTTAAGTGGTGCATTTTCTGTCCTAAAATCTTCGACATTAAACTTGTTATCTAAGTATGAATGCTTGTCCCGAGTTGCTTCAACCTTTGAATCGGGCCCATATGGATACACATGCTTTTCATATGACATGCTCTCAGAATAATCAAAATGGTCACCTTTAATATTGCTTTCATCTTTATAATCATCCACTCCAGATGATAAATCTTCTTTACTACCCCCAAGTTTGGTTTGTCTCAGTTGGGTGGCATCTGTAGAGTTCCGTCCAACGGAACCATCTTTTGAAGCCTGAGGTGCACCGCTACTAACTATGTCTCCTTTGTCAATTCCTTGCAAAATACCAAATTCCTCGGGAGTAGGTGCAAAAAGAGCCAAGGGCTCCAATGGGTCCATCTGTGTCAGAGAAGGGACTTCAGTCAAACCATCTAACGGAATTACATAAGTTCTCATGTCAATTGTCCTGTATACATCAAGCAATTTGGTCCTATTATATCTTAAAATAGAGGAATCTCCTTGGATGTTGTCAGCCTTATCCGAAAGGGCATCTAAAGAAGAATGAGAGGGATTTTTATTTGTAGTACTTCCAACGGAGCTGATTCTTCCACGACCAGCACAAAAGGTTGAAGTGGCATTTTCTCCACGCCCCCTACCAAAGCCAAACATGGAGACTTGTTTGTTTGGAGTCAAAGTTTGGTGATGAGGGGGCTCTGCCCTTCCTCGGCTTACAGAAGTGTTAGATCTTCGCGACCTAGAATAGTGATCACCCTCCCTATCCATTTCCTTTCCATGATTAGTTAGAAGAGGTGCCCCTTTATCACGAAGTGCTTCACTGTCTCTGCCAGAATCCAACCATTTCTCGCGCCTACTCTCTCTTTCTGGCTCTTTGTCATCTGGTCCCCAGCGAGTGTTCCATTTGCTCTCACGTCGTTGATCATAACCACCCTCCCTGTTGCCAGACTCATTCCACCGCTCAGATGGAACGCGGCGTGCTTCACTGGTATGTCTCATAGAGGAACTATCTGTCCACCGTTCCATCTTGCGGGTATCGCCAATCTCCTTATCTGCCTCTCTCCACCGATCTCTGCGAATGGCAGAACCAGTATCTCTTTCTTCATCACGCCAACGATCGCGTCGTCCACCTTCTACATCAGGAAAGGATGGCCGGAAAATGTCTTTCCTCTTTTCTGGATCATGAGTGTCTCCGCCATTACCCGATGCTTTTACAGCATCTGCACGACCGGTGTGATTTGGATGAGGGCTCATATGAGGTTCCATTCCAGACTTATTTTCCCCAGGCTTTGGCAGAAGCCACTGCGGTGAAAGAGGAATGGAACCATCAGGCCCTTGCATTTCTTTGGAGATCTGGGGAGGAGCGGACAAGGAGAGATGGGAGCGAGAGTCGACATTGGTTCTTTCGGCCATGATCGATCGAGAAGACTTGCAGGGAGCTCGCAGACGCAAAAAAAACAAACCCTTGGTGCTGTCTGGCTTTCGCTGATAGAAGGTAAGAGTGGAAAGAAGAGGGTCAAGATATATAGGTCAGGG
>BMK_Unigene_086285
CACACCCACCTCTCCAAAATTGTTTTTAGCCCATTCTTTGATTATCAGCTTAGTAGTCAATCTATATCCCACCCAGCCCTCAATCTTCATTTCCCTCCACCAACCCCTTATCTTTTCCGTGAAGTTTTTTTTCCTCCAACCACATTAACTCAAACCAAAATGGAGTTGGTCCCCTTCTATCCGGATTAGAGTCAAGCATAAGAGGACAATGATCAGAAGCAACCTTTGGAAGGGCTAATTGGCATACCTCTGGGTATAAATCCAGCCACTCGTTTGATACCAAAAACCTATCCAACCTTGATAAAGTTGGTGGGCTCTTGTGATTAGACCAGGTGAAGGAAGCTCCTTTCAAAGGTAGGTTCACGAGTGCTTGTGAATTTATCCAATCTGAAAAGGATTTCATATCTTCTGTAGTACTGCCTGCACCTGATTTTTCACTTGGAAATCTGACTATGTTCCAATCTCCTCCAATACACCGCGCACCATCCCATGTTTCTCTTATCTCTTCCAATCTCCTCCAATGCACCGCGCACCATCCCATGTTAATTTTTTTAACAAGCCTTTCATTAGTTTCTAAGTTATAACATAACTAAACAACATGAATAAACCAAACCAAACCAA
>BMK_Unigene_086286
AGGACATAAAAGCCTATTTCAAAAACAAAAAAATTGCCCCCCCTTCTTTCTCTTCCAAACCTCACTCTTTCTTCCTCTTCCTGTTAAGAAGTGCAAAACTCGAAATCTGCAAGTTTGGTTTCCATTTCCATGGATGAGGATTTGGAATTCGATCCCTAACCCTTTCCAAACAAACCCCATTTTTCCTTTCCTCATTCTCTCTTCACCACCCATCGATTTGCTTCTCTCTCTTTTCTTCGATCGCTGCAGAAGAATCCGAACATGCCGTTAAGATCCAGCCATGGAGAGGAAGGATGACCTTCCACCCACCACCAGAAAATCCACCGCCTCCACCCTCTCCTCTTCCTCCTCCTCCTCCCCGCCTCCCGATTTCCTCCGCCACGTCCAAGCCGCATTCAAGCGCCAAAGACCTCTCAGTATGGCGCCGTCCAATGCTTTGCGGGCGAGGCGAGTGTTGGTTCCCCAATCAGAATCATCAAAGAATGTTGTTGGTACACTCCCTTCTGCGAAAGGAAATGATGGCGGCAAGAGATGCCTTGAAGAATTGAGAAATTCTGCGGTGCCTGGACGAGGGAGCAAGGCAGAGGTGCTTGAGCAGAGGAAGAGTAATGTGGATGAAGAGGCAATGACGTCGCCTGAGGATTCGTCGCTCACTCCACCTTCAATTACAGAAACTATGAGTACTACCCGCGGCGGCGGTGGCAGTGGCAGTGGCGAGAACATTGATTCTATTGGTTTGCGGAGAGAAGAATGCAGACATGGTGGCAGTTTGCCAAACACTTCTCCAAACAGCGGCTTGGATCGGAGGAATGATGGTCTTCTCCCAAATGATACTATGAATGGTGGATTGGATTGTAAGAATGATCAAGTAGTTTCTTCTTCTCACTTGGTTATTCAGGCTGATTCGATGGAAGAGGTGGACCTGAAGGTCCAGTTCTCTCATGCTGCATATGTGAGCTCAGCTTGCCCAGATGCTCCTTCAAAGAGGGCCGATGAAAGAATGGCCAATGATACTAGAATCAACCACTTGACATCTCATGTCAGTTCTCTTGCGTTGACAGAGTGTGTAAACAGCCTAAGTGATAAAGCACAGCGACTGAATTCAGACAATCAAGAGCAGAAGCAAAGGGGTCTTCTGCCCTCAGAAACAGCAGACATGAGTATGAGGTCAGCTGCAACTCATTTGTCAGCGAAAACAAGCACATTGGTGCATGACCAGAATTCAATGTCTTTTCATGGCAAGGATGTAGTCCATCCCATGACTCGGTCTTCAGTTGGAGGTAATTCATGTGCAACAACAACATCTGTCCATTCTTTGTCAGCACCCATGCCAACTTCTGTGTCTTACAATCCTCTTTTGAATCGAGATAGCTGCTCACATATGGAAATGGATCCCCTTAATGAGTTTGAGTTGAACCCCAAACCTGTTATTCAAGGAGCTTCAGCACTGTCCTCCAGTCATTCTTTTCAGTGTTCCAATGCAGTGTTGGTCAGGCAGACAGCCACGTCAATCCAAGTATCTTCATCCGCTCCAAAGACCTTGCCCAGATCTCAGGATAATAGTCAATCAAAGGGGCAGGGTTCTGACATGAAGGAAGCCAGTGCTTTAGAAGATGGAATCGCTGATCCTTCCAAGGCAGTTAGTTCTGATGAAAAGTCAACTAAAGGGAAGGGGGTTGTGGGTGATGCTACTGATATGCAATCTCAGGCCCCAGTGACAAAAACTGCATCATCAATCGCGAATTCAGAGCTTTCTCAATCCAGAAAAATGGAAAAGGGTGTTAGTGACAGAGGCACTTCTGTTCCTCGTAAAAAAAACTATGATCCTGATGTATTTTTTAACGTTAATGGGAAACTCTACCAGAAGCTTGGGAAGATAGGAAGTGGAGGAAGCAGTGAGGTTCATAAAGTCATATCATCTGACTGTACCATCTATGCTCTTAAAAAGATCAAGCTTAAAGGCCGTGATTATTCTACTGCTTATGGTTTCTGTCAAGAGATAGAGTATCTAAACAAGTTGAAGGGAAAGAAAAACATCATACAACTCATTGACTATGAGGTCACAGATAAAACCTTGCTTGCGGATGTCATGAATGGCTTCATGAATACCAAGGATGGAAGAATTAAGGATGATGCATATATTTACATGGTCCTTGAATATGGTGAAATTGATCTGGCACAGATGCTTTCACAGAAATGGAAGGGAATGGATAGCTCCAGTTGGGAAATTGATGAAAACTGGCTCCGTTTTTATTGGCAGCAAATACTTCATGCGGTATATACAATACATGAGGAGCGTATTGTGCATTCGGACTTGAAGCCTGCCAACTTTCTACTTGTCAAAGGCTCATTGAAGCTGATTGATTTTGGCATTGCCAAAGCTATCATGAGCGATACAACAAACATCCAGCGAGATGCTCAGGTGGGTACACTAAACTACATGGCTCCAGAAGCATTTATGTGGAACGAGCATGATGAAAATGGAAATATCATCAAGTGTGGCCGGCCTTCTGATATCTGGTCCCTTGGTTGCATTCTTTATCAAATGGTATATGGGAGGACGCCATTTGCCGAATACAAGACATTCTGGGCAAAATTCAAGGTCATAACAGATAGAAACCATGAGATTAAATATGACCCAGTCTCTAATCCGTGGCTACTTGATCTTATGAAGAAATGTCTTGCATGGGAACGCACGGATAGGTGGCGTATACCTCAGCTGCTTCAACATCCATTTCTTGTTCCTCCAATACCGTCTCAGTTGCCTACCTCACGAGAAGAACAGTGTAAATTGCTCATGCAGATGTCTGAATCTTATAGGAATGTCCCTGAAGCATCGAGACTGTGTTCTGAATTGCAACAACTCATATCGAATGTAGCAGATTCTAGCATGTGATCAGATGGACCAATAAACTTCATGGTCTTCATCATGTATTTTGTATGCTTGGGAATCCTTCATTGGCAATTCACAGACCAAAATACTTCATGGTCTTTAATGTGTATCTTGGATGAAAGAGGAATTAGGGGTTAGCAATGCCCCATTAATCTTTGTAATTATGGATCAATATATGAGTTAGAAATTGTTTTTTGGAAATTATCTGCAAATTTTATACCCTTGCTCCAAATAATATTGGTTGGAGAGATTTAGGAAATTTGAATTTGAATAACTTTTATGTTGAATAGATTCGTGTAGAAATCGAG
>BMK_Unigene_086287
GAAAACGAATCGGACAGTATCCGAATTCGTCTCTTTCTTCTTCTAAAATCGCTTCTTCGAGTGGTATCGTCGCTTCGTTTCGTTCTTTTCTAATGATAGAAGAAGCAGCAGCAGAGAAATATCTAAACCACACAACCACATCAGAATCTGAAAAGCTTCCTCCATGGGCATGCCGAGCGAGGACGTGGTGGTGGTTCAACACGGGAAGAATGCGGACGAACCCTGTGTCATTACTGTAAACTGCCCCGATAAAACGGGTCTCGGCTCCGATCTTTGCCGTATCATCTTCGAATTCGGTCTCTCCATCACCAAAGCAGATGTTTCGACTGACGGGAAATGGTGCTACGTGATTTTTTGGGTGGTTCCTCCTTTGAGATCAATGAGAGTGAGATGGTCTAGCTTGAAGAAACGGCTTCTATCCATCTGCCCTTCTTGTTTGATTCCTTTCTACTTTGAATCAGCTACTCTGCCCAAACCTTCACAGGTTTACCTATTGAAGTTCTTGTCTCTCAATAGGAGGGGACTCTTGCATGGTAATCGCGGAATTTCTTTGATTCATAGTCTAAAGATCAACTCATATCAAGCTGTAATTCTGCATCAAGATTCCTCATTGAGGCGTTATAAATGATTGGTAACACATGACATGCCAATGGCTATGATTGCTTACCGAAAATCAGCTTCATTAGACATTGTTAGCCCGCGTCAAATTTGAGAGTTTCATAAAGATGAATAAACCGAAAAAAGTAAAAGGCTCACTAACATTGCCTTGGATCTGATGGCTAACAATATAAAATTGAGTTGGTTTTGGTTGGTTACCTGGCAGATCCACACCCCTGTTTTTAGATTAGTTTCATCAACATGCCGTGTGTTATCATAAGGGTGATACATTATAACAGAGTGATAGGCTCGCTCTTACTTCTTTTTTTTTTATCATCGATTATCTTTATATCAAACCATGCAGTCTATATCCTAATGCCCCTATAGGCAACAAACAATTTTACTCAAGTAACTCAACATTCTAAAAAAAGTTAACTTATTTCATATTTTAGTGATAGCTAAATGAAAAACAGAATTGGCGGGCACGTATCAAGCATCAAATATATATAATTGTGAGCATAGTGGCTTAGTGGCCAATATGATTCATTAAAATGGTATTGTAGAGTCTCCTTTGTTTTCTTATTTTATAATCTGACAATTTGAATAAAATGTTGATTGAACTGTGGATTTGCTGTAGATGTCACTCAGGTTCTTTCTGATCTCGAGCTTACGATTCATAGAGTGAAAGTCTCCACAATGCCAGACGGCCGGGTCATGGACCTTTTCTTCATTACGGATGGAATGGAACTTCTGCACACAAAAAGGAGACAGGTTGATACATGTGAACGGCTGAATACCGTCCTAGAAGAATCATGTCTCAGCTGTGAGCTTCAGTTGGCAGGGCCAGAGTACGAAGGTTTTCAACAGGGCTTCTCTTGTCTTCCTCCAGCTGTCGCTGAAGAATTGTTTAGTTCTAAACTATCAGATGATGAAAGCTGTTTACAAGCTCTTACTCCAGAATTGACACAGTTAAAGAAGGCCAAAATTAGCATGGATAATTCCTTGAGCCCTTCTCACACTTTGCTTCAAATACAGTGTGTTGATCAGAAAAGTCTTCTCTACGACATTACTAGAACACTGAAGGACTTCAACATTAAGATATCTTATAGCCGGTTTTCCTCAAATAAAAATGGCTGCCGTGAGGTGGACCTATTCATCCAGCAAATGGATGGGAAAAAGATTTTGGATCCTGAAAAGCAAAGTGTTCTGTCTTCTAGTTTGAAGACGGAGATTCTTCATCCATTGCGAGTGCTAATCACCAGCCGTGGCCCTGATACTGAACTCTTGGTTGCTAATCCAGTAGAGTTGTCTGGAAAGGGAAGACCTCGTGTTTTTTATGACGTCACAGTTGCCCTGAAAATGCTAGGGATATGCATTTTCTTGGCAGAAATTGGGAGGCACTCGACATCCAACCACGCATGGGAAGTCTACAGATTCCTTCTGGATGAGAATTGTGAATTTCCTTTGGCCAATAGCAACACAAGAACTCAGATTGTAGACAGAGTGAGGAGATCATTGATGGGTTGGTGAGTTAATGAGGACAGTTCCCTTCTTTCCAGTGATTCTTTTTGGGCATTTGTGGTAGCTGAAAGATTTATATCCCAAATGTACAGTACGCACCATCTCGTGATAGTAAGCTGCATACTATTTGAGTTCTCAAGTTGTTTCAATGGATTTGTGGGTGCTAGCTCTGCTTGTTATCATTGATATTGTACATTTTATTATCTTAAACCAGGTTTAGCTGTGCCAGGCAACACAACTGCAGCAATTGTTAAGGTGATTTTATTCTAGAAGACAGGTCTTAGGATCAAGTTTGTGATGATCACTGTGCCAAAGAATCATTATGTTTCTGTCTCGCATTAATCAATTTAACTAACCCTTATTACCAAAGAAACACGGGAATAGAAGTGCGATGCATCTCTGGTGGCACTTGATACCAGCCATATGGATAACTATCTGGTCCGTTTAGAAGGTCGAACGAGTTGGGCACATTGGATTAGCTCTAGGAGAAAACATACACGCACATTCATGATTATTAATGGATCGCGATTTAGACAAATGTGATGTTTTAT
>BMK_Unigene_086288
GCAAATAGAATTTGCCTTGGTTTTTATCCTCGGCACGGGCCTCTCACACCCTGACACTCGTCCCTGTTATAGACGGGAAATCGTTTCCCTCCTCGAGACTTTTCATCTCAGCTTCCTCCGAAGCTTTTGAGCGAGCTAGGGCGCAAAGAATTAATGCATTTGCATTCAGGAGTCTCCATTCAAATCAAGTGAAATGAAAAAGGGGCACTAGGGGCAGATTATAAGGAGTTTCTAGCATTTAGGTGTTACCCACTGACTTATTCTGGGAATGTTGAGAGAGCTATGAAATTACTTTATGCTTGGACACTGCTCTACCAAAATGCCAGGCCTAACTATGGTTGCTCATGAAACTAAGAACCTTGGTTGCAATTGCAACTGGTCTAGATCAAGGGATCAAATGTGTCATCAAGATTCTAAGGTTCAATTGTCTTCAGAAGAGGCAAATGCGGCTGAAGAGAGTCTCTCAGTTTATTTCAAGCCTGTGGAACTCTATGATATCCTTCAACACCGTGCTTTTCAAAATCGACCATTTCTTCAGAGATGTTTGCACTACAAAATAGAGGCGGAGCGCAAAAAGAGGATTCGGTTGGGAACTGGAAATGTCATATTCAACTTTAAATACTACCACAACACATTGCAGAAGACTGAAGTTACTGAGGACTTCTCCTGCCCCTTTTGCTTGGTGCGATGTGCAAGCTTTAAGGGTCTGCGGTATCACTTAATTTCTTCTCATGACCTATTTGAGTTTGAGTTTTGGGTTGGTAAACTTCAGCTTTAAGGTAACTGAAGATTTTCAGGCTGTGAATGTTTCTGTGAAAACTGATTCTTGGAGATCTGAGATTGTTACAGATCAAGTTGACCCGAGGCTTCAAACATTTTTGTTCTGCTCGAAAAGACGCTTACTTAGAAGATCAAAGAATCAACGTCAAAATGTGAAGTGTCTACATGCACACGTGACGAAGTTGGACTCACCTGAAGCAGCAGGGGAAGTTTCTCATGGGGACTTTATGGGGAAGGATGCCGATGGAAGTTCTAGCACAATGGAAGATGATAAAATTTCCAAAACAATGTTCGGTGAAAATCATATGCAGTCTCGAAACCATAAATCTGAATGCTGTTGTCCAGAGAATCCTTGTTCTGTGGATTGCATGGAACCTCTTGCCTCCAGCTCTAATATTACAGGTGTTTCCTCTGCTGTAGCTTGTGCTTCTGATGGTAATGACTATACACAGCTGGTATCTGGAAGCAGTCGTGGCCTTCCTCCCCAGTTTGCAAAGACGAGGAAGTCATCAATTGAGCGAGCAGACCCTAGAAACTATGCACTTCAAAAGCGGCAGTTTTTCCACTCTCACAGAGCTCAGCCGATGGCACTAGAGCAAGTATTTGCAGATAGAGATAGTGAGGACGAAGTTGATGATAACATTGCAGATTTTGAAGATCGGAGATTGCTTGATGACCTTTTGGATGTGACCAAAGATGAGAAGCAGATCATGCACCTATGGAATTCATTTGTGAGAAAGCAAAGGGTGCTGGCAGATGGTCATATCCCATGGGCATGTGAAGCATTCTCAAAGCTGCATGGACAGGATCTTATTTGTGCGCCGGCTCTGATATGGAATTCAATTCCTTGCAGATGAATGAGCAGCCCTAAACGTTCAGATGGATGCCTAAAATGGATTGGATCTGGAAGATAACCGAACTCATATGGGGAGGTTTACTGAAAGGCCTATGAGAAGGTTAATTCTGGATCGAACAAAAAATCTGCGGCAAATAGACCGTGTTTATTTTGCCTGAGAGATCTTATGACCACATGCATAATATCTTGGATTTGTACGCATGGTGCACAGCCAAACACTGTTCTGGACAACATGCTTGTAGACGTAGATAGTTTCACTCATGGACGCATATACCTTCATACATAAATATGATTGTGACACTCTATTAAGGTCTACATGTCTTAGATTCATATATTAACCTGATTGCTTTTTTCCCCCTTCTTTTTTAATTTTCCGTTTTCATTTAATATGCACATTGTCTAAGCAGGTGTTGGAGATTATTCATGATTAAACTCTGGAATCACAACCTTTTGGATGCTTCTACAATGAACAATTGTAATATAATTCTTCAAAGTTATCAGGAGGAATGTTCAGATCCCATGCAGAGTTGACTCCATTTTTAGGTATTACGAGCGGGCGGGTCCTGCGGGAAACAAATATGGTATCTTGTGTTGGTCTATCATCTTCTTTACCCAATATGATCATTCTTTTTACAGAGAGGGAATGAAGGTTTCATTTAACTGTATACCGGCCTCTTACATTTATACACACCAAGTTAGATTTGGATTTTGATTCT
>BMK_Unigene_086289
AATAATGAAAATGGTGGACTTCATCCTTCAATTAACTACTCGAGTTCATTGACAAAAACAGAAAAACAATTGCAATTCGACTCAAACCTCAGCGATACATTACTTCAATTAGGTAAAATACAAAAATTTCTACAGCCAATTCTTACATATTCTAAGCAAGAAAAGAAGAAGGACTTCATCTCTGCCTCAGTGCTACAGAATACCAACAAGATATAGCCTGTGACTGTGAGCTCTCTAATGTCTAGATTCCCAAAATATCTTTGGGCGTGGAGTTGATGAGAAGTGTCTGCAAGCTTACATGTATTCTGCTGCAGAAAAACTTCGCAAAATCTTGACAGGCATGGACTGTGAAGCAACTGCCAAGGCTGGTGGTAGTGAGCATGTCCCAAATCACAATGGATGTAGTAAAACATGTATGCACAATACCCAACAAGGAAGATGGACCAGAACCAAGTACAAAAAGGTCGCGCTGTTCCATGCCCATAAAGATTCCATCCAGTCCCAAAAGTCACCGAGACTGAGCCCTCCAAGCCCCTCTGATGAGACCTTCAAGATGAGAAGGGCGGCAGGAGGAAACCCTAAAATAGCCAATGCTAAATTACAAGTCAAAAGTAGGACTGCTTTCAGAACCTTCATCTGTCCCATATGCTTCAAAGGGTGCACGATCAGGCACATTGGAACCAAAAGCATAGCCCCAATTTGAGCTGCTGCAAAGTTAATGATTGACATGAGGCCCAAACCGATAGCAGCAGAAGCTACTGTAACAGCTTTCAAGATGGCCCAATCAGCACTCTGATATTGAGTTGGTGTAACATTGCCAGAATGAGAATGTGGGGCACCAGAAATCTGATACAAGATCACGAGGATGAAAATGGAAAGGACAGTCCAGGTTAACATGCTGGTCTCAGAGGTTCTTTGCGGCAATTGGTTGATGAGATGGGGCAGTAATAACACAATCACTCCCCATAAGTGAACAACGAACACCACTTTCGCAGCATGAAGCCATCTCCATGATCTGACAGCAAGCCCCATATTGCTATGACTATTGATACTGGGTGTTTGATTTCCTTTGTCTGTGTTACCTAACTTAATACCAGAATAGAGAGCAGCTGCAAGTACTGGAAGGGGCGAGACAAGCAGCGCAAAACCAATCATATAAACTCCAACTGACATGGAGAGGTTAAGAAGTACAAGAAAAAGGATTGATGGAATCTCTCAAGAAGGTTATTCACTGAACGCACAACTCCTTCAATCAGCCTGTACAAGACACCAAACATTTTAAGATCAAATCGGAAGTCAAGTAGCAAAGTTTGGCACGCCCAGAGAAAATGTAGAGTTTTTACTGGTAGGTCCATAGATCGATAACACAGACCATTGACATGATGGGCCCAATTGGGAATGGTCAATGAGCACAAAACAACCATGTGGAGATCATATCCATCCCATCTTTTTCCATTTTTTGGTGAAGGCAGGTTGTTGCCTGCACGATTATCTATTTTACCATCCACCAGCTGATAGGTTTGATTTATCCTATATGGTGTGTTTTGCCCTACAATTACACTTATCTGAGAATTTGTATCAAGATTGATTGGAATGGAGAAGCAGC
>BMK_Unigene_086290
CTTCTGTACGTCGGGAACTTTGATATGCTCCTCGTAATTCCCATCACTCTTCTGCTGATGGCTAGAATTTGAGCAGCTCTGAGAGTATCCTGAGGAACCGTAGAACCATTGTCGCAAGCTTCCATGCGTTCAGTGTTGCTGCCAAACAGTATAGTCTTCTCCAAGAACTTCACCTCGTCATCTGCCAAGTTTATGACCTTGATTTGTTCCTTTAGGACCATAACAGGATGGAAGAACCATTCCAACAGCCCGTCTTGCGGGCGATTTATATTGGTTATTTCAGTCCCATCTATTAGCAGCAGTCCGCCTGCTCCTGCTTTGATGGTCATGAGGAGAAACTGCAGGAATGAGTAAGAAGGCAAGCCAATGCCAACGATGGTTTCCTGGCTGCTATTCTTGGCCTTCAACCAGTCACAAAGATCACTCGGTGTCAACACATTTGCATCCAACAATATCTTTCCCCTCATTTCAAATGATTTCATCATGTCTTCCCATATCTGTACCATCTTCACTTCTTGTATTGCCTCTCTTATAGATCTTGAAGGAGCTAAATTTGGCACAAGCATTGCAGGTGCATCTGAAGAAACAGAACTGGACTTTCCCCCTGCAACACTTCTAGCCCCAACAGAAAGCTCTGCTGAGCGAGGTACTTTCCTCTTTCGATACTGGGGCTTTGGAAGGACAGTCCCCTCTCTCAGATAAAGCCAATCATTTGTGTACTCATCAAATTCTGCAACCATGGCAATCACATATGCTAAGCCTCTTCGGAAAGATCTTTCCTGATATGCGACTATCGATCCATACAACCCGATGAAGAAGCTTGAGAAAATAGCCAACAGGATGCTCCCAATGACAAAGAGTGGCCACAGAAGGATCACCAAACCGGCAACTGGCACGCAAGCTGTTTCAAGGAATGGACCTTCTCGGGTTATTAGATCATGAAGCAACCGATGCCAGCCCCTGAACAGCATGTATGGACTCTTTATTATGGCTATAATAGTGAAAAGAGGGATCTCCACAATCAAGCCCATCAACCCCACAACAAGACATCCAGGCACATTAATTAACCTTATAGTGTGAGTTTGCTCTGAAGCAGAGCTCTTGTGCAACTCCTTCAAGTACTGTGGGTATGAATGGTAGCAGAAGTCTGTGAAATCTCGAACTGCAGTGCAGCTCCCTTTAATTGTTTCCCACGTACCATCCATTATGCAGTGTGAGAACTTGTTTGAGTCCCTGTCATGTCTGAAGGCCTCAAAGGTCGATAGCCAAGGTGCAAAAAATCCATAACCCACTCCGCCTAGGACACTCCCAGCAATGCTGAAGCCCAACCAAAGAGCAAACAGTGGAGGCAGAGCAAAGAGCAACACAAATTTGAGTGCTGCATCAAACCGATCAGTCTTGGCAAGAGCAAACACAGTCCAAGCTACATGAGCTGGAAACAAGCCCAGAATCACTCCAATATTCCCCAAAATCAGTATCAAAGCGGCAACAGGACCCACCAAAACAGCTTTCAGAGCTCCCAAAAGGAGTGCACAACAGAAGGCAAATACCACATAGAAGATATTCAAGCAAACTTTCATTGACCCCCACATCTAGACAACATAAACAAGAAGAAAAAGAAGAACAATTATCCAAATGGTTTTTGGGGTGTTGGTAGAAGAAAAATAAGAAGAAATGTCCAAATGAATTGTGGGGTGTTGGAAGAAGAATAAGAACTATATCCAAATGATTTTTGGGGTGTTGGAGG
>BMK_Unigene_086291
CGGGACTTGGGTAGCACAAAATTTTCAATACATTCCTATGGGCCATATTCCGGACCACGAACCAACAGAAGGGAGATGGACATGTCTCATCGTGGATCAGTGATGGCCAAATATGAGGCTGGCTGGATGATGATAGCTATAAATTTTGGTTGTCTGAAAGATCTAAAGGTGTAAGATTAGGGTAAATAGTCTAATAAAGATTATCACTATGATCAAGAAACCATTTAGTACTTCACGAGTTCACGTGGATTAAGTTCCTGAGCGGTGGATTGATCCCAAGTGGGCCCCATGTAAAGCTGATGCGCGCAAGCAATTTATAGCGTGACACACAAGTAACCTACGTAGTGAACTTGTCCTGTGAGTCCACGTATACCATTAAGTTCCCAACAGATCTCTCCTAAGACAACCACTTTCCTCCTTCAAACATCTCCTCTTCCCACAAATGGAGGTATGTCACTATCAAGCTGATGGGTGTGATATAGATTGGAAGTGCAGATGATGTGATTGATGCAATGCACTCATCAGCTATTGCTTCAATCCGATGATAAATGCATTTGCATCAAACTGATATTTCAACATGTTTGCAGCTAGACCCTCCTCGAAAATTTTATTTTCCATGTGTATACAAGATAAACTAAGGGCACGTTCGTGTAAGGCGGTTTCCGCAAAAAAGTGTTTCCGCTTCTGAAAGTGTAACTAACATATGGTGCATATACGCTTTCCACAGATAACACCTAAAAAATAGCATTTTTTACGCGCTAAACAAGATTTTGCTTTC
>BMK_Unigene_086292
CTCCCACTGTTTTTTTAATCTTATATTTGCAATACACTAAGTTACACTCTACCAATTTGCGAGAATTTTTGGATTATTCTGTATCTGTCAATACAGTGGCCATCCTCTTATTCTTTTTTCAGTGATAGCTGGCCATCGTGTTGAGGGTTTGGATCACCAAACCATGGAAGGCAAATACTTATTTCCATGTCCATAGTCTTACTTTGGCATGAAATGCTTGCCAGGGTTGACCGAGTTTGACTTGCCAGTCTCTAAACCGGGGTATGGTCTCCTTGTTTGATTGTTATATGTGCCTGGAGTAATTATGTCACTTATGTTTGTATGTTATGGATTCTGATTTTTCTGTTTGACTCTAAACCATTAGATTATCAGCAATGTTGAAGTCCCAAAAATCCCTATTCCCCCCCTTCATCGAGAGTATCAGAGCTTCCATTGCAGTAAAAATAAGTTGAATAAAGACATGCCTCGTAGTACAGTGGCCAGAGGCATCTCACCTCACGTAGCAGCCACCTAAGGAATGATCGTGTGTGTAGGTTAGTTTCACTTTCCTGTACCACCAATCCAACATAGCAGGGGAAAAAGGGTTCATTTCATATGAATCTCTTCAGAGTTCAGATACACACATATTATAATGCTTTTCATCTTGGTTGGGTTTGTATTTGTTTATCCGCTAGAACTAATGAATAGACATGGCTGAAGATTAGAAGTCTAATACATACCATGGGAAACTGAAAAAACAGAGGTCATCTGTGTCATAGATTTTGTAATTGCTAGGCATTTAGACAAAATATACTCTTTAACTATCTATAGGAGTTGGTTGTTGGATTGAGGCCTTCTTATGGCTGATCTACAGTAGAACTGACATAATGAATGGTCTGACTGTCTTGAGTCCTGAACCATCAAAATCTGCATTCAATTTCATTTTTGATAAAATGGACAACCGTAATATTTTATTCTCATAAATGACAGTGCATGCCGGGCATGGTGCTTTCAATAGTAAATTATATGATGTAAAACTGTTACTATTTTTTTTTTCTTTTCTTTTTAAATTTCCTTTATTATTGATCATTACTTACCCTCCAATGGATGCAGATGTTTTTGTAGTGGACTACTCAAATGGAGTCCCTCCCTCTCTTTGGATGATCATTAGATTTCCTCCTGTAGATGCAAATGCTTTTGCAGTGAACCCTCCCAAATCGTTTCTTGTATGTGTACTGCAGCAGTGTTTATGTACAATATGTTGTTAAGCCATTTCCTGCAGCCGCGGACTTGTACCAGCTTATTTTATTTTTCTTAAAACAGTTAGCCTTTGACTTTCCTTATGTTAACAATGGCTGTACAAGGAGCACACTTGAATAAAAACCATATGTTCCTATTGTTAACAACTTAACATGAAGCATGTGAAGCTA
>BMK_Unigene_086293
GAGATGAGAGATCGAAATGGAGATTTTTTTTTTTCCTTCAAGAGCGCTACCATTTTGTTTTCGTTCTTTTGTTTTTGAGAGGAAGGCGGTGAGATGGAGAGAGGGAAGAGCTCCACCTGCCAAGCATGCATAGATGCATCTGTATAAGTGGAGGGATATGGACGAAATGAGCTACTTGGGATTGCTTACATGTGGGCCCACTGAAGTGTGTAGAGAATTTGAGTGTAGAGAATTCGTCTAACCAGGCATGACACTTTCGTCCCTTTTATTACTACTAGTAAAGCCCTGCACGTGCAAGGCACGTGCAATGTCAACCCACAACTCATACTGCATTTGGATTTTTTTTTACGCTTATACCCCTTCCAAATTTCCTTCATTCTCCAATCTCAATCTGCATGTTCATTAAGTCGGTTCACATGTGAGTTGCCTGCAGTCACCATTGCCACCATTGCCTTGAGTAGTTTTGGTTGATTTGATACATTGTGACCCACCTCCGTTAGACGCAAATCAGAGTTTTAATCAAACAATCAGGGTTGCATTTTAACTTTACAATGGCTGCAATACTACATGAGGATCTTGGAGAGCTGAGATGTTTGTGCAAGGATGAAGCAGAAGGCCTTATCTAAACAAGGCCGGCCATTGTTTTTATTGCAATGCCCTCGTTAAACAACACTATATCTGATGAATGTTGAGATTATACACTGTGTGTGTTGTTTTACGTATTAAAAGTTTCAACTTGATGAGTCAATTGTGTGCCATTTTGGAGGATGACTCGGCATGAGCATTTCAGTCAGCTGCACATAGTGTGAGACTCCATGAATGGTGGTTGATAATTGATGATACATGGCGTTTGAGCTTGTATATCCATATTTTATTTTGCATGTTTTATGATACTAAAATGTTGAAGCATATATATTCTAGCAATGCAAGGTTTCTTAGCAGATTTATCTCACAATCAATTTAGTCGCTTTACTTAGTGCTTTTTTATCCTAGACAGGCTTGGTCTTGGTAGTGGCTTTGGATGTAATCGGTGTTTTACCTGTGGCATTTTTTCATGTTCTGTAATTTTATTCTATTTTTTTGGTTTACAATATTACTCTTATTTTAGGTAAAGCTCTTTTGTATTTTTTTTCCCTTTTTTTGGTTTACAGGAGTTCTAGGGTGTAATGTATCATCTCTCTATTTCTCACATGAGAGTAAACTTCATCCAGCTTCTAATTGATTCTAACCCAGCCCTCTATTTTTTCCTTCTACATTCAGCTTAATAATCTTTAGGTCCTATTACTTTCCACTCCTTAGAGTGGAATAATATCCCAATCTAGAAATAGTTATTTTATCTTGACATATTTAGTGTCAGTTTCAGATCATTGTACTAATATATGTCTCTAGAAACTGGTTGTAGCTTTACTAAGATGAGATAGTAAAGAGGCTCTTAGGCAAAACAGAACAAAATTGACGAGGCATTTGAGTTTGGTAAGAAAGCTGATACATGTAATGAATTGATAAGGAAAATAATATATAAATGGTATCCAGATTGAGAAAAACTTCAATTAGGAAACTAAAATCGAGCAGCTACAGATGGAGAGATGAAAAAAGACCTGGTTATAGTAGGGATTGATGTAAATCCCCGTTGGTATCAAAGCAAGATGACAGTGATGCCCTTCCTCCT
>BMK_Unigene_086294
GGACGTATCCCAACCGTATCTTACAGTATCCCGTACCCTTGGATCGTGTGTGCACGGGTACCATGGGTGAGTGATTTGCCGTACCTGGGTATCATAGGTGTTGACGGGTGGGCTCCACTCGAGGGGAATAATGACTCGTATTTCTGCCGCCTCTACTAAATCCTTTAGATTTTGGTATTTATAATTATTGGTTAGTTAAAGAAATTTAATATGGTGTCTTGTCGCGAGTTTGAATCCCAAGAGAGGAACGTCTCGGTGCTAAAAATACGTGTCGCAAAAAGTGCCTTGACGAGGTTTCACATGAGGGGGAGTGCTGAGGAGTGGGATCCACTCGAGGGGAATATTGAAAAGTAATTCTACTGCCTGTATTAATCCCTTTTGGTGGGATGGTTAGCTAAAAGAAATTTAAGACTAGTGACTGGGACTTTTAAGTTTCTGGTTGTAAATCTTTACTAATGTGTATTAATTGATCAAAGGGACTTTTTTTCTCCTTTTTATTGCTGATGTTAGGCTTTTAAGAAACAAGTGAGCTGTTGAATGCATATATTGTAAGTGCTAATTGTTTATTGGTTATTGGAAATGTGGCAGTAAGTATGTACAATATCAGAGTTGTTTTCCCAGTATGTGGTACCTTTAATTTGTTAGACCACATAAAAACACTGAATGCAGGACCCTTTCCATTCATTCAGGTGTGTTTTTGAGGAAA
>BMK_Unigene_086295
GGGTCACTCTCAGGTCATTGTCTTCAACTCACCTGAGTTGGACTCATAGGAATGGTCAAGTCAATTCTGAGTCCCTAGCTTTTGAATCCGAGTGCAAATCAGTTGCGAAATGGAATATAACACGCACACACGTTAATGATAAGTCCATTGGAATGCATAGTCACTTAGCAGGGGGGAGAAAGGAAAAGAATCTCTGATCATCCTTTCTCCAAAACCAAAATTAAATCAACCACATAATATCAAAGTCAAAACCAGACCAGCCCATCTTCATATTCTAGTACCACTGGAGAACCATGGGGTTCCCTTCCATATAGCAATCTAAGTTGGCCTCCATCATCTTCCTCATCAACATACTAGCCTTTTCTCGGGCCTTAGCTGAGCCATGCACCGAGAGATTGGCGACCAGAGACGAGAATTCAGACAGGCCCACAGCCTCCCTCACATGCTCCTCACTCTCTTCGAATAGCCGGAGTAGGAGCTCAGCAGAGCCCTCCCTGCTCAACATGCACCTCCTCTTCAATACATCAACCAGCAAACCCACCACTCCATCTCTTGCCCTTATCTCCTCAATCCCTTCTTTGAACCTTGCCAGGAGGCCCAGACTAGCAAGGGATGAACCAGCAAGGCCTTCACCATCAGTACTCTCCACCACCTGAAACAATACCGGCACAGCTCCTGCCCAGACAGCAAGGGTACAGTTACCATGGAACTGCAGGAGCTCAGCCAGAGAACTAAGAAGGTGGTGGGCAGCTGAGAACTGCACAGCACCACTGAGGACCTTCACAAGCACCTGAACCGTGCCTGCCACCCCAAATCTGGCCTTGTTCTTATCCAACATGGCTAAACTACAGATCAAGGATGCAGCGAACATGCCAGATTCGGGTGAACTAGGAGTAAGGATGACAGAGTTGAGGTGCTGGATGGTGTCCATTTTTGCTAGGATATGCCTGAGATTGGGGTTGAGGGAGAGGTTGAAGAGGACAGATAGGGAGAGGCCCTGGGTTGTTGATGATTTCAAGAGGAAGAGTAAGATGGGTATGGCATCATCTATTTGTGCAAGTAAATTTCTGTTCTGTGGGCTGACCTTGGTGAGGTAGGAGAGGGTTCTGAGAGCCTTGTGTTGAATCTCATGGGACTCTGATTGGACTTGAGCAAGGCATTCTGTAATAGCTTCAAGGACTTGGATCGACATGGTGTCTCACAGCCTACCTTTTGAGCTTGGGGTTAAAATAGAGTTGGGGTTCAGGAACCATTGATGGTTCCAATGTTTTTAAACATTGAAATAAGCTCCACAAGGCATTTTGTCTTTTCTGATCCCTCCTGAAGTTAAAATATCATGTTTACAACTATCATGACTGATTATTAAGAATGAAACGTATATGCCAAGACAACAGAAGAAACACTAGTAGTGTTCACCCCTTGTGACTCATGCCAGATGTAAACCGGACTCCATCTAGTAATCCTACCATGGTCAAGGTCTATGGATGGAAGATGATGCGTCTCATAATGACATGTTTGCAAAATGGTTCCTCCATAAAATGAATGTTCTGGACTGCCATGTAGTGAAGCAAAAGATGACCAACAGGGAGAATACTGATGAATAAAACATACACAAATATTAAGCATGAAAAGCTTGAGATTATTCAATGAAAGACTATACATTTCTAATTGGATTGCTTCTGACTCCACCCAGCCAGTTCTCTCACTGTTAGACCCTGTGAACAGAGTAATTAAATAAATAAAAGGATCCCAAGACCATGGAAGCTCATCACAGCACAGCACAGGCGTGAGAAAATTCTCATTGATTCGCTGATGAGGAAATGTGCCCATCAATTATTTTGACGATGGAATAAGATTTTAAAGGGTATCCACATTCAAACTAACAATTGAAATTAAAAATGAAAAACTCAAAACAAAATCCCCAAATTGGGCCAAGAATACAAGGGAAAAATAAGACGTTGAAAATAAGTTTAATGTGATACAGAATAATAAAACCATATTGTCTCACCAATATTTATTCTGGAAGGAAAGATTTGCATCGCCTGCATCAGTGATCATCATCACCATGTCCATCAGGCGGTCCACCTTCACCAAACACTTCCAGCACGAAATATTGAGAATACACGGGACACTCATGCGTCTTGCCTTTCTCCAACCAAAACCATACAACATCATGCTCATCCTCTTGGTTCCAAAGGGACCAACAGGAACATCCATATCAAATCGCTTTCTCCCCTCTCATATTTCCGAAATTCAATTCCATGCAAACAAACACAGCAGGCTTTCAAAATCCAACCTGTGTTCAGAATTACGCATACAACCAGAATAATAAATGGCTGGGACATAATTGGGCCTGCATATGCTAGTGACAGTGACCATATCCTACTCATACCCATCCCAATACCACATGATGATACTGATGATGAAAAGAGATGTCTGCTAGGCCTTCAACAATGGTACAGCAGCAAGAGTTAGCAAGACATAACCCAGGATACATCATTCCTGAAGATTGATGGACAAAATCCAACATCAACCTGCAACAGCACATCTGCGACACATGCCACCTCTACCTGATCTCATCATAACCAGTAAGCTACAAAGAAGCAACTGATAGTTTAATGGATTACAGACCCCACATACGCATAAGACAGGTTAGAGCCAACCGGCAATAGGGAAGAGTTCACCCCCATGAAAGTCTAGAAAGAAGAACATCGGCTTCCCAACTTATCTGAAGCCTAAACCTAACAAACTGCAATAAAAAGAAAAAAGACCAAACATGAAGAGAGGACCTTATATATGAGAATCGAAATGACCATCTAATGGTGTTAGAGGATCTACATTTTCTTCACTCTAGTGGAAGGCCTCATTGACTAGATATCTGGGCCACCGAACTTTTGTCAAGATCCCAGTTGCCCCGTGGGGGTGAGATAGAAGATAGTTGATGGAATCCAAGGCGATTTAAGTGCGTACCGGATGTCTAGCACCAAAAATACTGAGAACCATGGTTGGGATCCTAATCATCATTGTATTTTCACACAGGGTTCCACATTCTTGGTCAGAAACTTGCAGAAACAGCAGCTGATTCATTTAGATGTCTTACTAAAAAACGAATCTGGCAGAGCTAGAGAATCCAGTTCCAAACAGCCTTTTAGCTTGCCTCCTCCCTCTTTCGTAAGACGAAATGAAGGTACAAGATGGGAGAATCTCAGCAATTCATCACATGGTATATCCATTTTGGTGCTTCCTCTGTAAATAGTTCTGTAACCGTCCACAACCTCCAAAGCCATAACTTCAGTGGCCAAACGAGACTCGTTGAGGACTTCCACCAGTTCATACTCACAATGCTCCAAGTCTTTATGGGTCCATTCTGAGCTCCAATTCTTGTATATTGCCCAAACCTCACCTTTCCTTGGGAAAATTGAGTATTTTTTACCCTTTAAAGAATTGTGCCGCATTCGATGGGAGAATATGCTGGCTTCTTCATAAGTCACGGATTCTCCGATCTGAAGCTTAAATTTCCCACAGGTAACGGGCAGATCTTTCTTGGACCACCAAATTTCCTTTTCTGATTCAGGGCACGCTTCTAACCAGGTTGCATGTACTTTAAACTTTGGTGATTCAACCTTTGTTATCCGGGCATAGTACTTTGGCAAGCCACGATCCACACTGCTGTAGAGTGCCCAGATCTGGCCTCGTTGAAACTGGCCTTCTAATTTCTCGAATACAGAGCCGCAGAATACCGGGTCAGGGGGACAGTTTTCTTCAGTAGCGCCATTCTGAGGAACCTTCCCTGCAACTGATTCCTTCTCTCTCCCATCTATCTGACTTTTGGTTGACATGGTATCATCTGGTTTATTATCGGGCATGCCATCTAGACTGGTTGCCCCACCATTGAAACACGTCCCTTCCTCCACTGGATGTTGACTTACATCTGCTTGGCAGGGCTTCTTCTGATGGGCCCTAACAATTTTCCGCGGAGAACATCTTCTATTAACCAAACTTTCCTTGTTATGCATTTTCTCCTCATTTGAACTTGTGCTCTTCTTGGGTGCATTTAGCACATCAGGCCCAGTAACAGGTGTCTCCTTTTCAGCCCTGAATTTAGTACTGGTTACGTTCTCCTTGCTCTGGATATCCTTCCCATTTGGACTTGGTTTCTTGATTCCATTGGGCTTCTCAGGCCAAACAGTTGTCGATGCCTCCTCTTTAGCCTCGGACAAACAGCTCCCTTTCTCTAAGTTCTCTCTGTTCTGGCTAATCTTCTCATTCTGACTTGGGCTTTCCTTGGCTGTATTAAGAATCTCGGTCCCAAATGCAGGTGTCTTGTTTTCAGTCCCAGGTTTACAACACTCTGTGCTGGACTCAACATCCACAGTCTTGTCAAAAACTTTGTCAACACCTTTGGCGGGTGACAAGGCCTCAGTAAACACAGATGCTGGATCGAGTTCAAAAGACCCAGCTGGGACGCCTTGCCTTTCCTCTCCTGTCATTCTATAACAAGGAACCCTGTGGGAGAACCTAAGTAGTTCACTTGGCGGTACTTGGCAAGGATTCTTTTCCATATTTTCCATCTGCTGGAACAGGCTAGTGAACCCCTCCAACACGACCAAGCATGCAACTTCAACACCAGTTCCCTCAGCATAATCACAAAGGATTTCTACAAATTCGAATTCATATTTCCTGTGAGCATCCGGACTGGTGCTCCACTGGATGCTCCAGTCCTTGAAGAGAGCCCAAACCTCACCCTTTCTCGGATATATCTTGTAGGTATTTCTAGAATTACCTTTCTCCCAAGAAGCCAAATGAGAAAACATGAGAAGATCTTCGGTATTTTGAGTTTTCCCAGTTCTGAAGTTGCCGCAAGCAACAGGTAGTCTCTCTTCAAGCCAATTCTGCCCATCCCGATCTTTTGGATCAGCTTCTAGCCATAAGATTCGCAGCTTGGAGCCATTGGAGAAGATTTTCCTAATCTGGGCATACCATCTGGGCATGCCGTCTGTATCGTCATACACTGCCCAGATCTGAGCAACTTGGAAATTCTCTTGCACTCTATCTTTATCAAAATCATGGAATTCTGGTTCAGGATAGCTAATTGGATCTTGGGTATCAGGGTTAGATGCCACATTAGAGTTCACTTCTACATTCTCTGCATCTTTGGAGCTTTGCTTGTTCTTCTTTTTGATTGGTGAGCTTTCCATTTCCTTCTTTTCTAGTTGTTCAGAATCTTTAACATCTGCTCCTTCACTACTGAAGCTCTCCACAGATTCTGCTGCTGCATTTCTCCCCCTCTTTCGGCCCACATTTCTTGAAGATTTCCTTGATTGTGCCTTTCCAAACATGGCTCTTCTACTAGCCACATCTCCCTCTTCTGAGGCTTTTCTTTGAGACCTGCCACCAACCTCTGTATTGCTAGCATTTTCCTGACATCGAAAGCCAGAATATGAATTCCCAGCAGTACTTTCCTGGCCAGTTCGATATGCACCCTGATTTGGAATATCATTATGTTGGGAAGCGGCAGATTGATTCCACGCATATCCCGAGTTCACTCCTTGCACATTCAAATCATATGCAACAAAAGGGTTCAAACATTTTTGACATCGAATAACTCTATTCAGAAGATTTCTGTATTGCTGGTATCTTGTGCTACAGAATGGGCAACTAGTCCAGAAAGTTAAGGGCATATCTGTTTGCTGCTGATGCGGCTGACGCATGTTATCAGCCAAGCTGTTCTGCTGCTTCGTTGTGCCAGATTGAATGGTTCGTCTCTTCATGTCATACACAGACCGCTTAGCTTGGTCAGAAAGCACCCTGTTTGCTTCCCCAATGAGCTTAAATGCAGCCTCTGCACCAGGAAACTTGTTTTTATCAGGATGAAGTATTAAAGCGAGCTTCCGGTATTGCTTCTTGATGGACAGTTCATCTGCAGTTTGTGGTATCTGGAGAATCCCATACCAATCTGCCTCAGTCCCAACAACCATGTGCTCCGCAGAGACATGCACTTCGCAGACTGTCAACAGCTGAGAGATGTTCTCAAGTCCCGGATACAGCTTCTGGGCCTTTAGAGCAAGCTTTTGTGCCCCTGCAAAATCCTTATTTTGCATCCTCTTCTCAGCTATTTCCTTGGCTCTGATAGCCTCTGACTTGTTGCACTCCATTTCTGATTAGAGAATATCTAATGATACCAAGTTCTCCAAATGTATTAACAAAAACAGCTAAGCTTTTGCCCCATGCATGCTTTGATTCATTGACCCAAGATGAAGCAATATGTAACTCATATTACCTTCCTCCATGACGGGAAAACTCACTCTGCCCAAAGACTAAAAAGCAGTGTTTGTGTTTGAAGGAGAAAGAGAAATGGCGCCTTTGAGCGGGTTGAGTGGGAGTCAGAAAGAGAGTAAAATAGAGGGAGGGAGAGAGGGCGGGTGTTGAGAAGAAGAAGGGAGGGAAAAGGCAGAGGAGGAGGGAAGTGCCAAAAATAGGTTCACTGCCAACCCGCCCAACCGCTACAGACCAAATATGTATAAGGGCAAACGCCTCAACCTTTTC
>BMK_Unigene_086296
CTCTCTCTCTCTCTCTTCCTCTCTGTGTGCTTTCTCTCTCAATTCCAATTCCAATATCCCCCACTCATTGCAGCAGCAATGGGTCCGCTGCAAGCAGAGCAGATCCAACAGCTCAAAGACATATTTTCACGCTTTGATATGGACTCTGATGGCAGCCTCACCCACCTTGAGCTTGCTGCTCTCCTGCGCTCCCTGGGCTTCCAGCCCACTGGTGACCAGATACATTGGTTGCTTGACAACATGGACGCCAACGGCAATGGCTCGGTTGAATTCGATGAGCTAGTCGACGCAATCCTGCCCTCCATGACCCCCCAGAAGCTCGTGGACCAGGACCAGCTCATGGAGGTTTTTCGGTCTTTCGATCGCGATGGCAATGGGTTCATAACTGCTGCCGAGCTAGCCCAGTCCATGGCCAAGATGGGCCACCCGCTCACCTTCCAGGAGCTCACTGAGATGTTCCGAGAGGCAGATACGGACGGCGACGGCATGATCAGCTTCTCGGAGTTCACGTCGGTGATGGCCAAGTCGGCGTCCGATTTTCTTGGGCTTGCCGTGTCATAATGTATTGGGCCTGAGGCCCATGTGGGAGTGCATGAAGATGTTGTGGTTGTGTGCAACAATTGTTCCTTCATTCAATCAATGAATGAATATTTTTAAGTTGTTGGGGGATCATAATTGTGTTGCAATCTTAACATTGACATCCATAATTAGTATATCATGATTTAGATCCAGCATGGTTTTTCATGGAATTTTATGTCTATAAGGATTCCATTTCTGCAGGAAATGAAAAATTAAAGGTTTCATTTTCT
>BMK_Unigene_086297
GCTGCAATCGTAGAAATCAAACGCAAGAATGTGGCAGAAGAACACAAACTAGTTGCGGTGGATCCTACGAAAACTCTGCCCATGAGTGTGTTCTATTTGAGCTTCCAGTTCTTTATATTTGGGATTGCAGATCTATTCACCTTTGTGGGGCTGTTGGAATTCTTCTATAGCCAAGCTCCGAAGCGATTTCAATCTTTGGGGACTGCCTTCTCTTGGTGCTCCATGTCATTGGGGTATTTCTTGAGTTCTGCTCTGGTTGATGTTGTGAATGCAGCAACAAAGAACTCCACAGCCAGTAAAGGTTGGTTGTATGGGAATAACATCAATGTGAATCACTTGGATCTGTTCTACTGGCTGTTGGCCGTCCTGAACTTCCTCAACTTCTTCAACTACCTCTATTGGGCTAATTGGTACAAGTACAAGAAGGTTGGAACTGGGGCAGTCGCTGATGCTGACAATGCAACATCATCTTCATCTTCTCCTCAGCATGGTTTGGCATGAAGATTGAAGTATGCAATTGGG
>BMK_Unigene_086298
AAAAGCACTTGGTGGCCATATCTACGAACAGAAGCAATATTTAAGAAACAGATATAATTCCTCAATAATTTATTACCAATTTTTTCTTTTCTGAGCAAAAAATTTATTTTTCACTAAATGCAGTGAGCAAAACCTACCCTCCACCTGTTAAAACAAGTTCAAGATGAGCACTTGAAACAAATTTTGGTTTACCACTATATGCAGGCAAGGAGCTTGCCAAGTAGCCATGGTCCACATGCATTGTGCAAGGTGGCACCATTCAAGTAGTCTCATATTATTCGAGTAAAGGTCACATTGTTTTTTGGCTAGATTGGATCAATGATCCAAGAGAGGACTTCCAACGCGAGGATCGATCCCTGGCCGGTACCATGAGACGGAGGCGCCTTGCCACTATGTCTGCGGCAGCTTTTTTAGAAAAGTTCACATTTAGTGCCAAATGAAGTCCAATGAAATGAATTTGGCTCTTTTGACGGGTATTCAATTACCTTTCCTATGAACCCAAGTTCGTGAATTTTGAAAAGAAATAAGAATTCTATGGACCATTTTCTCGTAGGTTAAACCCTAGTTTTTATTTACTATTTTTTTTTTATATTTATAATACTGATAACATGACTTTGTGACAATGAGCACCTTCCAACCGTGGTATGGGCTGTTGGCTAGGGAAAACCATAGGTACAATTTATTTAGGGTATTTTTTCCCACTATTTTCATGCGGAGTTTTGAAGACTTGGACTAAAACATCTAAAACCAAAGGAAGGCTCGGATAGTTCTGATTGATCATAGGGTAGAAAATAGTTCCAATAAAATTGGAACAATAAAGACGGGGGTAGAAAATAGATGATTTCATATATAAGATATTGTTTTCCTTTATGGATACATTTTTCATCATTATTAAATCAATGTCTGACATATTCTTCTTCTCCCATAGCCATGAAACCAAGGGTTTCTCGGGTTTGGTTTTCTAGTTAGACTTGACTAGATTTCTTGCATTGTGAGATTTTTTTTTGTGATCTGCATGGAATCTACTATTCACAAGTGTGGATCTCCTAGTGTTTTTTATGTGAAGCTCCTTTAGAGTCATTGTCCGGTCCTTTTGATTATTGGGCCCTCCAAGGATTTGATGTGTTATCCTAGTTCTGCCAAGAGCGTTATTTCAAATTGCAATTTTTGGTATTTCTCTCCCCTAAGTTGCTCTACCTTTTTGCATTCACATCAAAGATTTTCTTTTTTTGAAACTAACAATTTGTTAGATCAAGGGGAGAATCATGGTCCAATAAACTGGAGGAGAAAATCATGCACAAAGATAGTTGAACGAAACTTGAAAAGCAAGAGATAAAACAACGAATAAAGGTAAGAGGTTTAGTCCCATTTTTAGTCAACTCATCCAGAAAATCATCGGCGAGCGATCAACTCTAACCGCATATCTATCATCTATAAGCACCGTTGAGAGTTGAAAATCCAAAGGTAGCTTAGCTTTGCCTTTCATGGCATCACCCATCACCTGACAATATTGGATTCTTCTTTGGCAATCAAAGGGCACAAATGAAGTTATTGGTTCTCCAATTTAGATGCAATTTAAGATCCTAATTAAGTCAGCTGCACCAACTGGTCCATAGAAATGATCAAAGGCAAGACCACCTGCAATAGCTGCCCTCTTGCCATGAAGGCCCATAGAACATCCATCCACAAAAGAACAGAACGATGAAGGCAATACCAACTTGACAGAACAAACTCAGAAATGAGTTGAACTCAACCAGCAACATAAATAAATAGAAAAAGGTGGGCAATATCTTCTTCAAATTCCCAACACACGAATAGCGTTCACTAAACTTGAGAGACAACATGAAACTTAATATGCATACGTACATACATGCATACATATTGAAAATTGTGGTGGTAATTGTATTGCCATGAAGACTATAAGACTGAAATAAAATGGCCAAGTGGCAAGTGAATAATGCTAAG
>BMK_Unigene_086299
TCATCCAAGGTCCAACCTTTTAGAGCACTGATTATAACAGAGGAGGAGAAACCATTCAGAAAAAAAAAACAGAGGAGGAGAAAACTAGCTATTGAAAGGGATCCGGGGTATATAATAATGGAGCCATTTCCAGCACAAACCCAATTTGTCTCTTCAAATCAGCACTCCAGACAGCAAACGCACATCAACTTGGAGAAGAATAGATGAAGAGATGGCCTTGGGGGTTTGTGAGAAGAGCTTTAGACACCAATATTATCATCCCTTCCAATAAAAGAAAAAAAGATGCATTAGTTGATATACCTTTGCATCCTCCCTTCTAGATCCTATTTCCCTCTCCTTTGGTTTTCTTCGTACTCATTTTGAAAGAAGAAATCAAACCCAAATGTTCTTT
>BMK_Unigene_086300
AAAAAAGATTGTATTAATTAATGTTGAATAAGGGCTCAAACCCTACTCAGTGAATGACTAACTTCAATTGAAGTAAATAGAAAATTACAAAACCTGACATTGTTAACATTGCAGTAGCTCCATTTCATGGGTAGCAAGGATCACCAGTAACCACCACAAGAGCAAGAGCCATTCTTAAAGTGATGAAAACGACTAGAATCCCTCAGTATAATTTCATGATCAGCAATCTTCGAAATAAAAGTGATGGCAGTGTGGCAGTCCCCGCAGACGCGCAGATTCTTTGTGATCCTAATCGGTGCGCCTGGAGGCGTTGTTAGGATGCCAAAGGCAAGAGCCAGCTTTTCACTGTGCTCAGAGAGAAGGTAGCCTTTTTCCTCATCATCAACGTCGTGCAGGGCAAAGCTCGTTTCAGGCACATAACCAATGACCTTGATTCGCTGGATCAAGGTCGCAAGGACATTGTATATCTGATCTGACATCGGGTGCGAACGGTCCCCAACAAAAAATGCAGCAGTCCCTTTACTTCCTTGGATCCAACTGCACCCCGGTCTCTTTCTTATCCCTGTCTTCTTCATCAGGGATCGAATTCGGGCAACATCTCTCCAACGCCCAGCATTGGCATATATATTTGAAAGAAGTGTATAGGAACCATCATTCTCAGACTCCAACTCCAACAGCTGCCTCGCAGCATATTCACCAAGCTCCACATTTGCATGGGTCCTACACGCGCTGAGTAAGGCAACCCATACAACAGAACTTGGTTTCATTGGCATGATCTTGATCAGCTCTTGAGCTTCATCCAAGCGACCTGCACGGCCTAGGAGGTCAACCATACACGCATAATGTTCAACAGCAGCAGCTACACCATAATCTTTTCCCATGCTGTTGAAGTAACCAATTCCCTTATCTACCATGCCCGAATGGCTACATGCATAAAGCACAACAATGAAGGTAATACCATCAGGAACCAGACCGGCCTCACACATCCCATCAAAAATGCGAAGGGCATTCTCACCACAACCATGCATTCCGTATCCTGTCATCAATGATGTCCATGAAATGGAGTTCCTCTCAGGCATCCTATCAAACACAGTTTGAGCCGCATCAATGTCAGCACATTTGGAATACATGTCTATCAAGCAGTTGGCTACAAACAGCATTGCTGCCTCATATCTATTGCGGATCACATAGGCATGGATCTGCTTTCCAAAGCACAAGGATGCCAGACGAGCACAAGCCATTAAAGCACAAGAGATGGTGAAAGCATTCGGCTTGGGATTACCATCTTGCAGCATTTGAGAGAAGAGCTCCAAAGCATCGTTGGCATCGCCATGCTGAGCATAGCCACCGATCAGGACTGTCCACGTCACCACATTTCGCTCAGCCAGGGGCACCGTATCAAACATGGCACGCGAAGCACTCGCACACCCGCATTTGGAATACATGTCAATGAGGCCATTCTTCACCATAAGATCATCGCCATTGTCACTGTCATTCCAATTCAGAAGGCGTCGGAGGACGTAGCCATGGGTCTCCTTTCCTTGAAGCAAAGCTCCCACTGCAGCACAGGCAGATAGGACGGAGATAATGGTGACTGCATTAGGCTCTGACCCTGAAAGCTGCATCTGCCGGAACACATCGAGAGCCTCAAGTCCAAGGCCCCTCTGGGCATACCCAGCAATGACCGCACTCCATGTCACCACGTTCAGCCTAATATTCTCTCCACGCATCTTTTCAAACAGATGCAAGGCATCACTAAAGTAGCCACTTTGAACATACCCAGTGATCATAGCATTCCATGACACAACATCCTTGCACTCCATGCATTCAAACACTCGGTGGGCTTCATCCATCATCCTGCATTTGGCATACATATCAATAATTCCATTGCCCACGAACAAATCCGAGAAAAGACCACATCGAACAGCGAATCCATGCACTTGTTTGCCCTGAAGTGACACCCCGAGGGAAGCACAAGCCGGAAGGACATTGACAAGGCTCACTGCGTCGGGCTGCAGACTGCGATCACTTACCGTCATCCCAGCAAACATATCCAACGCGCGGTAAGGCTCGTCACTCTGAACATAAGCGGCCACGATCGAATTCCAAGACACAACATCACCAATCCCTCTCTGAAGAATCTCATCAAACACCTGCCGTGCATGCTCAATTACACCGCAACGGGCATACATGGCGACCAGTGCATTGCAGACGAAGACATTGGATTCAAACCCATTGCCGCAAACAACGGCATGAACCGCGGACCCTCGGAGGAACGAGGGCAACTCGCCGCAAGCCTTGAGAACGAAAGGGAAGGTGAAATGGTCAGGCCGCGTTCCAAGGGTGACCATGCGGCGGAAGACTGAGAGAGCAGCGTTGAGATTGGAATGGCGGACGTGGTAACGTATTAAGGTGTTCCACCAGAAGACGGCGGTAGGGGAGTGGCGCTCGAGGGCGGCGAGGGCATCGGAGGGAGAATCGAAGCCGAGGTAGGTGGCAACGATACGGGTGGAGAGGTGGGAGTGAAGGAGGCCCTTGGAGAGGATCTGTTGGTGGAGGAGTCTGGCATCGGAGAGGGATTTGCAGTCCTGCAAGAGAGTGGCGAAGGAAGGCGAGAAGGTGGATAAGTGTCTGGTGTGGGCTTGTGCAAGTGGCCTTGAGCAATAGAAGAGAACCATTATATCTTCCCATTGCCGCAATTCATCAAACGCCTAGATGGAAAGGGACTTGTGCAAGGCAGAATAGAGGCCGAAGAGAGTCCACTTGACAGGAAGCGCGACAACCATTTGAGTTGTACATACTTGTCTCGATCTGGTACGCGTGGCGCCATCAGATCGCAGGCCTCGCAGCTCGCGGCTACCGAGCCCTGGCTCCTGACCTGCGAGGTTTTGGTGACACGGACGCCCCCACCCCTTCTCCAAACGCCTACTCCGTACACCACATCGTAGGCGATCTCATAGCCCTCATTGACGCCCTCGAACTAGATCAGGTGTTTGTGGTGGGGCATGACTGGGGTGCGATCGTGGCATGGTATTTATGCGAGTTTCGAGGGGACAGGGTGAAGGGTCTGGTTGCTTTAAGCGTTACGTTTAGACCACGCAACCCTGCAATGAGACCTCTCCCTACTCTTCGCGCTATCTACGGTGATGACTACTACATTTGCAGATTCCAGGAACCT
>BMK_Unigene_086301
GATAAGAAAACTACTCCGAACAAACATATACCGAACAAAACTGCTAAAACCGAACAATTCTGAAGAGTAGTCTTACCGATGTTTACAAACAAAGCAAAATGATTAATTCATTTCAAATCGAATATCAGAGGAAACAATTAAAACCTTTACATGGAATGAAATAGCATACGATGATTCAATGGTTTACCACGGGTTATCTTAATGTATACTTAGTCCCCTAATATCATTTATTAGTAGAGATTTTTGGTGCCACTGAAGATCTTTGACGATTAAAGGAGTAAAGTATACATTAAGACTTTAATAAACTTCTCAGGCAATACATACATTAATAATCTCAATACTTTTTCCCATTTAAATAACACAACTTGAAGGAATTCAAATTAATATACTAAGGCATTGATAAGAGTTAGATGGGCTTCAAACATAAGGGAAGAGGTGGGCTGAATTGGGCCTGAAACAAGCCCAAAAAAATGGTTGAAAACAGCCCCAAAGAAGTCCCAAACAGGCCCAGAAAGGACCCCAAAATAGGCCCAGAAAGTGACCCAAAACAGACCCAGAAAGGCCTCAAAACAGGCCCAATTTCTGGGCTGGGCTCGCTCGAGCGGACCCACTGGTCGCTCGAGCGAGCCATTCTCTGACCTGCTCCGGACCAAGCACAGAATTGTACCTCTTCCTCCTTTTGAAAATTTTCTTTCTTCCCTCCTTTTCTTCCATACATTTTTCTATAAATCAAGGGCTTCTCCAGGCTTCATTTAACTCTCTTCAATCTTCAAGATCCATTCAATTAACCACAAACATATTTCATTCCACCATTGCAAACAAATTTGATACCAAATGAACACCTTCATTTCCATAATAATAAACCAAAATTTTAGAGAAGAAAGACAATAGGAAAGAAAGAGATTCAGAAATTTAAGAAAGAATCTCAATCTTTACGCTATAGAAATAAATCATCTTTCAAACCATATGAAGATATATCATATGGAAAACATAATGAGAAATGAAGATATCATTGACTAGACCACGTTAAGCAAAAATCATCAAATAATCTGAGTTATTCACTTGCCTGAATATGGAGAAGAAGAAGA
>BMK_Unigene_086302
CCCAATCTACCCTATTTTTATTGAGCTTCATAGATGGTTTATTTGAGTAATCCATTCTTTACTGGTAAGGGGCTGATTGCATAGATTGTTTCGTAATGCTGAGAATTATAATAAAATATATGGTTCTGCCCAGTATTGCCAGATGACCAGTCCTAGTTTCTTTCCAATTCTTCTCTCTTCTTTCTACTTCTTTTTTGTCTAGGACTTCTTTTTTGTCTAGGGTTTTCCTTTCAATTTCTTCTTATTCTATAATTCTTCCAAGTCTAAGGTTCCAACTCTGTAACTCCAGGTACTAGCATGTCTTTCCTCACTACTACATTCAGAATGTGAATTGGTCTCTCCATTTTGATACTTTCTTGAAGTAGTAACTCTTCGATGGTCATACAGAAGCTGATAATCACAGACTCCCTATTTAATTCCACTCTAGTGCTATTGCTAAGAACTCATCGTCCGAGGTTGCAGAAAATATAACACCATTAAAAAGGAGTTACATACAACAGAATCACTCTTAACTCTTAACTATCTTCTAAAACAGAGACTATATTCTTTCCATTCAAGCTCCCATCATAGTATTCGAGCAACTTCAAGTCGTATCCACGATCTACATCAGTCCCCCTAAACATACAAGTGAATGGCACAAAGACCACATTAAAAATACATGCACAACTCGGCCCAATTACTAGGTCAGGTCATATCCACAGCAAGTGCCCAACTACTGCACATCTAACACCAAAATCCACACCAAGCCCCACCCAATTTTCTACAACCAACATCTTTCCACAGCTGAAAACGAGTCCACAAACCCAACAAACAAGAGTAAGAAAAACCCTAGACCCAAAACCTCATCCAAACGACAAACCCACCAAAACCCATCTACTAAACAGCAATAAAAGTCAAATCAAAAGGCAAGAGAAGATAGATTTCTCCTAACAATATGGATGTCTTCAAACCCAG
>BMK_Unigene_086303
ATGTTGTATAAGATGAGATGCGCTGAAACGATATCTATTCTGTTTTCTTTATACACAGAGGATGGAAATACAAATACACTGTATAGGATGAGATGAGCTGAAATGACCTCTATTCCGTTTTCTTTATTCACAGAGGAATGGAAATACATAAATAGCTGCTCACTTGAGTCACTTTATATAGTTTCTACTGGGATTGATCTATTCATTATTTCAAAGCTGCCTGGTAGAATTTATTATTAGTCATTTAGTTTGTCTCTAGAAGTGCTTTTGTTAGCTTTTGGCATTAGCTTCTTCATAGAAGACCTTTGGTTAGCTCATGCTTATTGAAAGCCATTGACATTTTTGGGTACATCAATCATAATTTAGTA
>BMK_Unigene_086304
TCTTAGGAATAGTTTTTTTATCTGATAACAAAAGGAAAGGGGCCTCAGCACAATATGGCAGAAGTAGAACAATGGCTGGCTGGTAATAAAGAGGAAAGATCCAGTGCAAGCCTTCGGAGACACGTTTGGCTGTGAAGATCTTACTACTGGATGGTGGTGACCACCTATGAATTATGTGAACTGTTGGATATATATGATCATCAAGAGGCTCCCTTCATCATCAAGATTGGATCTACTTGATGAAGAGGTTAAATTAAGTGAACAAAGTTATAAAAAAAAAGCCTAAGGTCGCCTTGTCTCGCGTGGAAGGTCTAATGCTTATGGCCATTCTCAGTCCCCCCTTCAACAGCAAGATTGAATAACTCAACTAACTCATTAAGAGCATACAATATGGGATGATTTCTCCTGTGCACTGGTGCCATTAATCATGCGGGACCCAGTGAAATTCAGAGGGCATCCTGCCTTTGGTGATGGTTCGGATGCACGCTCTTGCACAGGAGAAATGTACGGCTCTGCCAAAATTAGTTTCAAATATCCATTTTGCAGGCACTTGATAGAGAGTAAGATGAACTGACTAAACATTATATAAGGAGGCCAAGGTAGTCATGATGAGAACCTTTCAATTCAACAGTTCTAGTGAATATGGGGCACAATTCCAGCTATAACCTGGGTGCAAAGGTGCCTCAGAAATGAACAGAAACCAACTTCACTAAATATGTATCAGACAAGATTCCCACAGAAATCAACAGACAGAGACGAACACCAACAGATACATAAATACAAAGGCGTACACAACATCAGCAAGTAATATTTTACCAGAAAAGTATAACACTTCCTTCTCATGTTCTGTACATGATGAAATTTGCAAACTTGAACACTCACAGCTGCTACCAAACAACCGCCGCATTTTGACCACAGAAATGGGAAAAGAAAAAACACAACTGTAGCATGAAGTGCCACCGCATAACAGAAATGCTTATGCCATGAGGCCATCCCTGTTTTTGTTTTATATTATATTTTACTTTTTAATCAGTAATGGTAAACGATGGATTAAAAAGAGGATAAGAGAAGAAAATGTAAAAAAAAAGTTAAAAATAAATTTGAAATGGCACATACAATAAAGACAAAATTTCAAAATTTCTCTCAACATAAAAGGTACTTCCTGCGGCACCAAGCCGGTTGAAGTTTAGGCCCAACTAGATAAATCTCCCGCCAACACGAGAGTTCTGGAGAAAAGTTCTGCCAAAATCCTTTAAGTTTACACCCAGCTCCTCACTCATCTTGCTAACATCATGGGGGGTGCAAAGTGGGATCTCTTTCGGCCTCATATTTAGTTTTACCTCTAT
>BMK_Unigene_086305
TTTTTTTTTTTTTTGGAATGGTATTATGGGTCATTTTCAAGTAAAAAGGGAATGAATTTGAGAAAAATATTTCTAACTTTAATAATGGTTTTATTTAATAAAAGAATGTTATGCTACAACATTACATGTCGGGCCTGAAAAAGACCAGAACCTGAATTTAATAACTAAATACAGTCACAAAAAAGGGTATGAGTTACTGAAGACCAGAGTCTAGTAAAAAAATATCTTGACAAGCGCATCAGCCATCAGCCACCAGCCACCAGCCACCTCATTTCCATTTTGTAAAATATTAAAAAAAAAAAAAAAAAAA
>BMK_Unigene_086306
TTGAATTTCAAGTTTCTTTTTCTATATCTCTTCTTAGCCCGCATCATTTGGTATCAGAGCTTGCGTAACGCTCTTCGTGTACTTCCTTCTTCTTTCATGGCGGCAAGAAGAGGTAGAGGACGCGGCAATCCCAGAGATGATAGAGATGAAGAAATTCAGGCACTTCGACGGCAAGTTGAAGAACTTACCATGCGCTTTGAGCGTCGGGAAGCTTGTAGCGGGCGAAGCTCTTCAAGTCAAGGTTATGGTAGTGATGAATCTGAGGATGTAAATCCTTTTGGCAACCAGCAAGTCCGTGGAGAAACTATGATGGAAAGGTTTCTTTGAGCTTCAGAGGTTGTTAAGATTGATTTACCGGAGTTCCATGGTCGACTCCAACCCGAAGAGTTTCTTGAATGGCTTAGTGCTATTGAGAAATTCTTTGAAT
>BMK_Unigene_086307
AGTCCCATCGGACAAGGGCAACAATCCAAATGGGCTACAGAGCACAAAGAAAATCATCCTTCTGATCTAGAAAAATATCATTTCAACAAAAACAGAAAGGGGTAATCTCCATTATCATCATCTTCTTATCCTTAATAAATTAATGTCTACAATTCCAATAGACAAGTCAAAACCTTGCTACTACTAATATATATTATCCAAAGCAATAAAAAAAATAAAAAAAATAAACCTTCATACATAAAAAGTAAATCACAAGGACCACTGAATTGTCCAGATGGATATTTCCCACCAAAGAAGTCTTCTTCACAATTAATGGCCCTTCAGAATAATTATATCAATTATTTCTGGTTTTGAACTTATTCCATTGGTTCTTGTGAAGGATAGTCTCCAGACCCATGTCGGATTTCTTACCTCCTCTTCTCCAATAACAGAGGAACTTCCATCAGTTGGAAGCAACTTCCTTTGGAATCATGGAAGCAACTGTAGAATCCACTGTAACCGATACCCGAACGAGTTGTATATCATCATCATTCGCCATCTCATCTGCACCCAACTCACTTTGATTTCCACCAACCCCATCCCTTCCATTTATTTCCAACCCAATATGACTTTGGGGTTCTTCTCCTGAACCAGAAGAAGAAGAAGAGCATGAGTCGCTCCACAGAGAGCTCAGAGGGTTAGACATGACATTCGTGCGGCACAACGGGCAATTCACATTAGATTTCAACCATGTATCGATGCAGGGAAGGTGAAACCCATGGACACAATTGGGAAGAAGTCTGACATTCTCATCCTCATGAAACTCGTTCAGACAGATGGAACACTCGGCCCCTTCAAAAAGACCTCCACCTCTCTTGTATTTGCACACAGTGATCGAGTTTATCACAGATTCTTCAAGACCCACACTTCGATCAACACGGCGTGTCTGATCTTGGTGGGTGCTGCTAATTCTTGGGGCTGGAGACCTCCTGGAGGTGTTTCGATTGCAGCAGTACTTTGCAATGATAGAAAAGAAAATTGCAAGGAGAACGGCGCATGCAAGGAAGGATAGGATCAAGGTGGCACGATAGGATTGCTGAGGAGGAGGGGGTACTGGAGGAGGAGGAGGAGGGGGAGGATTGAAAATAGAAGGGGATCTATCTATCTATCTATCTTCTTACTTAGAACTTGCTCGGCCGAGAAT
>BMK_Unigene_086308
AAAAAAGAAAAAAAAAAAAAACTACAGCAGCCTTTACTCCAGGGTCCATGCTCTACACATGTACCAATTTATCACTTCATTGGCCATTGATTTAGGAGTTGTAAACAGATTACACTGTATGACTGGTAAACTGTAAACAAATGTGTCAATAAAGGTGCAAAACTGTGTTTTCTTTTGATAGGTCCTCCTTTAGATGGGTAGGGAGCAAAATTCTCGGGCACTGAACAACTTATTCTTATAATCCTTGAATTTATTTTTGCATTTGAATATAAACTGGACTATAATTATCTTTATCGATCTTTTTTTTTGTTAGCTATTCAGCAGTTGGCTAGGACTGTGAAGTGTTTTTCTTTTCCCTAAATTGTTTGTCTCCATATTCATGTTCGTTCTTATTTTATGATGTTGTTAGCAACTGAATTCTGATCTGATCCATTTGATAACTGATGTTTTACTTTTAGTTTGATAGGATTTGTAAAGTTCTTTTTTCTTAATCTGAACAGTTGACTAATGACTATATATATCTTCTCTTTGGTCCTCCTATGATACTCGGATACTTTGAAAACGGCAACTTATCACAGTGCATCTATCACTTTGCTTTATGTGTAAAATCTATGCCCATGTGGACACGAGTATATGATTCTAAAGATTTCCCTTACAACATCTTACCCTAACCATAAATTTTGAAAATGTCCTGATTTGTATGTAGGCTAGCTTTCCAACTTCATTCATTAATAAATTATTTTGTTCCAATATTCATTCTATCATAATGAATTTGATTGCAGGGAAAAAGAGGTTATGGTCTTACGATTTAGAAGAAAGAAGTTGCGTCAGAAGTATAAGGGAGCCAAAATATAGGAAGTGGACGAAAAAATGGTTGTGCCTATTAGTTTGCGATTTTTCTCGTCTTTGCTTTATATCTGTGGTGTGGGAAAAATGGACGTGCCGTTCTATTTGAGTTGTTGTAGTCATTGTTCTATTTTGGGGTTCACTTGGGCTTTTGCTTTGTTCTTATAGCTGGGTTAGGTTGGCTTTGTATGAAAAGAAAAAAAAAAATTTGTTTGGATCCTTTGGACTATGATGTGGTTGTACTGCCCATTCTATATTCCTTTCTACTGTATGTTTTAGGTAATGAATTATTTAGAGTGATGGATGGATATTCAATTTACCATCTTTCCTCGACTTGAACTCTA
>BMK_Unigene_086309
TGCCACTGTTAAATTAATTAAAATTTAAAACATAAATTTTCGCCATTTATTCTTGTGTATTTTAGTCATCTGAACAATAATTATCAATCTAATGGTAGATTTTAGTCTGATTAAACTAAAATTTATTCCACAACTTGCGTAAAGGAGATGATGAGTGGTTGCGATTTCTTAAATGAGCCCTAATGATAATCCCAATATTGAAAGACACTTTGATGAAAATTGAAGGGAGATCTCTTGTAAATTATCTTGAACTATATTGAATTATTACATCAATCTCATTGAATTTGAATTACGAATCAAACGAATTGAAAAACGAATTAAATAAACCTACCCCATCGAAATTGTGAATTGAGGTAAGCTTCAAATTGCGAACTGCGAACTCAAATGTGAGTCATACGAATTGCGAATCAGGTAA
>BMK_Unigene_086310
GTTACTTAATGGTCATTTTTTATATTCAACCTTGGTTCGTCTTCTTTAACCACATATAAATAAAATCTTAGACATTCAATTACATAAAACAAACAGGCCATAAGTGTAGACCAAATACATCCATACTGATAAACTACTCCCTGGTCAGTTGACCAAGATTATGAACCCTCTACAAAGTTGTGTGTCCACTGTCTCGGTCTTTCAGTTTAATCCCACACTTAGTTTTATTATCAAACCCACAACCTTAATGTTGCAACAAAGATCATCTTCTCTACATCTCACCTTTGGTAGGAAATTTTTACCCGGCCCATCGTCTTGGTAAATCAAATCCCAAGAAAGTGAGGGTCCCCTCTACATCTCCACCATACATCAATCAGTCCTCACGTCTTAAATATTACTCGGTTCGAACCTGTTTTACCATGAACTCCTAGGAATTCAAAACAAATTAGGGAGGAAGTCTCCAAGGGAGATTTTAGATTTTGGGAAAGTGAAACTAGAGACCATCTAGGAAGCTAAGGAGACCAGGGCATAGAACCCCAATTTCCATTTGAATCCTATTTGGTATTGTATTAGAGAAAAGTTCGGATGAAATGGTTGGGGTAATAAAACAAAGGGGTTTGCTATGGTTAGAAGGTGACATCATTGAATTCAATGAGGCCCATGGAAAGTTTTGGTTATCCCATGAAGTGGAGATTATCTGCAAACAGATTTGCCGAAGGCAAATTCCAAATGATGCCAAGTTCCACCTTGACTAGTTTGACCAATAACCACGGTCAATTTGTTGGTGTCTGCTTGATATTTGGCTTGGATCCTGTACTTTGGAAAATGGAGACTGCTGACACAAATGAGGATCCCTGTTCTTCCTAGAACTAAATTAAAAAAAAAAGGATTATTTATCAATCATTGCCAAAAATAA
>BMK_Unigene_086311
TTAGGAAAGAAGATTCCATTCTTTTTTTTTTTTTTTTCTCTGAATGATAGGAAACATCCGAAATATTTCCTTTACATAGACTGAAATGGTTGCCCATCCTGTAGGAAAGTAAATACTAAGAATCTGATCTTTCACTCTTCATCTCCACATCCTATAGGAAAATAAATACTAAGAATCTGATTTTCCACTCTTCATCTCCACCTTCAGCCTCACTCTCGCGCTCCAGTAATCAATACCAAGCCACCCACCCCATTCCCAAGAATTCACTGAACAAAGAGAGAAACAGTCTGTAATGAGAGGATTGGAAGCTAACAGCTTAAACCAACCCCAAATAGATAGGATACGGCAATGTTAATGGTGATAATGGATTGAAAGCAAGAGGTAAGATCTAAAAGCAATTCCAGCTTAAATCAATTTCATGACGTCTATATTTCAAGCATTACTCTTCCTGCATTTTCTTCATATTGTAACCATCTTTTCATTCATGTCGATTTTGAAAAATATCCATGACATAACGATTTAACCGTTGGCCAAACATTTTGGTAGAAAATGTCTCACAGACATGCTGGCGTGCCTCTTTTCCCATCCTTTCCGCCATTTGTGGGTCACTTACGAGTTTAGACATAACTCGTGAAAATTCAAGGGGAGTTGGATCACAAAGGAACCCCGTGACATCATGTCTAATTGTCTCTACCGGGCCCCCACTATTGCATGCGATCACAGGCTTCTGAGCAGCCATAGCTTCCAAGGGAACAATGCCGAAGTGTTCATCCTTTGGCGTATAAAGAACACAGATGCATTCAGAGAGCAATGCATTTCTTTCTGCTGTCGAGCAGGAAGTAACAAACTTTACTCGATCAGACACGCCTTCCCTCTCTGCCAAGCTTTGAAGCTCCTGTAGGTACTCAACATTTTCCTTGAGACGTTTATCAAAGCCACCTGCAACAGTCAATGTCACCTCAGCCAAATTTTGACCTTGAAGAATGTCCCCTTCAAAGGCATGAAGCATTGCAAATGCAGATATTGCCAGGCCAATATTCTTTTTTCTTTCGAAGCGATTGATTGAGAGAAAGTTCAACTTGTAAGCACAAGGTCCTTCAAACTGTTCTACATTGACTGCCGGGTAAAGAACAGCTGGTCGTACTCCTTGTGCATTGAGATGCCTGAATGTCTTAGCAAAAGTGGCAGCAGTAAATCTACTGTTAACAAGAACCAAATCTGCCATACCAGTAGTTTTTTCCTCAATAAAATCAATTGGTGTGCGGTACATCCTCCTAAGTGTAGTGGTGTGTTGTGCCAGTAGCAAGTCTGGAAAATGGCAATAGAACAATATCTTGTGCAACTTCTTAATTTTCAGCAAGGGAATGATAACAGAGACCTGGTCTGCCAATATAATGTCGAATGTGGGCCACCAGAGCAGCACGCAAATAGCCACAAAAATGCATCTTAAATATGCACATACAGCATGGAACCGGTAGAAAATATGTCTCGGCAGGAAAGCACCATATACTGTAACTGGAAAAAGACCAACAAGAGTTTCTTCAAAGCACCGGCTTTTGTCATGGTGTGAAGTGAAGACATGAACATTGTGCCCATGCGATGCAAGTTCAACTGCTGCATCAACAATTAGCCTTTCCGCTCCACCTATTCCGAGATCGGGATGAATTATAGCGATTTTCATCTTCTGCTTCATCGAGACCTTGAGAGAGAGCTCCTCATCAAGGGCTTTTAGGGGGTTTTGATT
>BMK_Unigene_086312
GCTTTACCACCTTCATCTCCAACCTGAAAACAGTTCATTTCAATGTCTACTGATTACCCATTTTTTCACTTACACTTGCCAAATTGGTTAAGAGAAGAAAAAGGTTCTTTTTAAGATAGTGGGTACAATTTTCTTTTTATTCCCTTTTCTTTTTACAAAATCTCAAAATAAAAAAAAATAAAAAAAATTTGTCTGATTACGAACTGAAAATATATATATCTTACAGCTCATGTATGTTTGAGAAAATAAAAGTCAGAACAAAGATTTTGCTCTGAAAGAGCTACCGTGTCAGCACACTCTTACAGAA
>BMK_Unigene_086313
TTTTTTTTTTAGCATTTTATCAAATTCATATATATGGTTGTGAGGTATATGGTTGTTAGGTTTCTTATTTCTTATTTCATTGCATTTGTTCTTTTGTTTAGATGGCATCAGGCTCGCATAACATTGACTTCGATAATGAATTAGATGAGTCATACAATCCTGATAGTGATGATGATGTATCACAACATGATTTTGAATTTATTGATTCGGAATGTGCTAATTTTCAATACAATAAATAAAGGAAATCAGCTTGCTAATAGAATTAGTGTACTGTTGAAGCTGCATACTGGCATACAACATTAGTAGGAGAAGAGGCAAAAGGACAGTTTTCGGGCTATATATCACAATCAAGTTGTCATTCACTAAACACAGGATCAAACTCAGATGGAGTCTCATATCACAGGGTTAATGAATTTGATCATGAGAGGCATTTGGACCGTTCCGTACTTTCAGTTGGACTTCTTTTCAAGA
>BMK_Unigene_086314
[truncated: 10,974,233 more chars]
