# Supplementary material for: Transcriptome Analysis of Litsea cubeba Floral Buds Reveals the Role of Hormones and Transcription Factors in the Differentiation Process
Source: G3 (Bethesda). 2018 Feb 27;8(4):1103–14. doi: 10.1534/g3.117.300481 (PMC5873901; doi:10.1534/g3.117.300481)
Supplement: Supplementary file 11 [file 1103FileS11.txt]

>BMK_Unigene_022180
GTAGTTTAGGAAAAAAAAAATTTTGGTCTTTTAATGCGGTGAGGAGAGAAAAATCCGTGGTGCCAATAGCACCACTCGCCCATTTACACCCTCGTCATCGACACCCCACCATACAAAAGCCGTCAGTTTCCAATTTCCCTTCCACAGCTCACACTCACAAGAATCCGAAAATCTTCAATCTTTCATCCTGTCTAGGAGGACATAAGATTGGACAAGATGTCTTCAGCTCAAGATCCATTTTACATTGTTAAAGAGGAAGTTCAAGAATCAATTGATAAGTTGCAAAGTGCTTTTCACCAATGGGAACAGACTCGTCAAAACAATGGGGAGAGGGTTCATCTCACAAAAGATCTTGTTGCAGCATGTGAAAGTTTAGAGTGGCAGGTAGATGAATTGGATAAGGCAATTGCAGTAGCTGCAAGGGATCCGGCCTCATATGGAATCGACGAAACAGAGTTAGAAAAACGAAGGAGATGGACTACCATGGCTCGTAATCAGGTTGGCACAGTGCGGAAAGTTGTAGAAGGTGGAAAGGAACACAGCAATTCAGTCAGCACCAGTTCAAATGGGATACGTAAAGAGCTAATGAGGCTTCAAATTGATCGGTCACATCCTGCTGGAATATCCAGTCAATATGATGCCCAAGACAACGATGATTTTATCTCATCTGAAACAGATAGACAGCTTCTCCTTATAAAGTGATATTTTCTCTGTTCTCTTCCACAATTTTTTTCATATTATCTTTTTGCTTAGTCCTTGTAGATGTCATTTAGAGGCCAATAAAACCACACGCTATTCTCATTTCTCAATCACTTCTGTTCACTACAAATGGCAAAGATCTGCTGCTATGAATTATTATACATGTATAATCAGAAGTTATGCATTTGACTGAGTTTTGTCATGCCTAATTACGGAAAACCCATAAGATCATTGTTTTCCCCTGTTGGTACAAGAGAAAAAGTATTGTTACATTGACCTTCCTAGGAATAAATTTGTTAAGGCTGTTGAAACCTGATAGGCTGCCCGATGCTTTTAATAAAACTGATGGTTGTCCAAAGGCCAGACCCAGGTTTAAGGAAATTGATTTTTGAAGCCCGACCGCTCAAATCCAGGACCGAAGCAATCCAGGCCCATCCCATTGGCAGCCCTACACAAATCCCTCAGTTAAATCGGATCCATTTATGAGGAATGTTTAAAATGTCTAGGATTGTTATTTTAATGCATCTGTGATTATATCCCTTATTTTTTTTTGGTTGCTCAAAGTGCTGAACTTGGGTTCATATCATGGGATGGGATATTCGAAGCCATCAGGAATAGGTCCTGAGATTTAATGTTACAAATGCTCCAAGTTCCTTGGTTGCTTTTTATGCTTTGAGTAAGGAATATTTCAGATCAAGCTCGAGTCAATTGCTTCAGTGAATTGCAGTCATCCAAAAACACTACTATTTGTACTGATTGCTTGTACCATGCCAATCAATTGTTTTAGGCGGCAAGATGAAGAGTTGGATGAACTCAGTGCAAGTGTGCAGAGAATTGGAGGCGTGGGGCTCTCCATTCATGAAGAACTCATTGGACAGGAGAGGATCATAGATGAACTAAGCTCGGATATGGACAGCACTGCGAATAGGCTCGATTTTGTGCAGAAAAAAGTGGCACTTGTCATGAAGAAGGCTGGAGCAAAGGGTCAGATTATGATGATAGCATTTTTG
>BMK_Unigene_022182
AGATGTTTTTTTTCAAGTTCTATGTGACTGTACAGCGCATCAAGGGGGAATACAATGAGCAAACGACCAGCCACAACCCAGCCCCTGCCCTCGTGCACCGTCGTGATTAGGAATAAGGTATCTATGAGAATGTGGAGACACCGTCAGATCTGTACTTAAACAGTTTGAGCGGGCTTCTCGTTCTCCTCCCGAGACGGGTCGGAGTCGGAGCGGGGGGCAACGGTGCGACCAGCGAGGTACGGGTCGTACTGAGGAGTGCCCGGCACCTCACCGGCAAGCTGCTCGAGGGTCAAGCGCTTGGTCTCCGGGATCAGGAACGAGGTGAAGATACCGAGCAACATGAAGAGAGCGAAGATCTCGAGCACGTGGTTGAGCCACGGGCTCTTGTCCTTCGGGTAGGCTGGGTCAGGGTAGCCACGCACGCGGAGAGGAGCGATGGCAGCCTGCGCGATGATGGAACCGATCTTGCCGGACGCGGCCGAGATACCGTGCGAGGTGGAACGGTAGCGGGTAGGGAAGCACTCGCCAGGGACGACGAAGGTGGTGGTGTTGGGGCCGAAGTTGAAGAAGAACTGGGCCAGGACGTAGCAGGCGAAGATACCGTTGGAGCCGATGGCGCGGTAGCCGAAACCCATGATGCAGAACAGGATGGTGAGGATGACGAAACCCATGATCTGAATAGGCTTGCGGCCAACAATGTCCATGAGGGCGACGGAGACCCAGTATCCGGGGATGGCACCAGCGCAGACGGAGATGAGGTTACCACCAGCAAGGCGGTAGAAGTAGTCGTACATGTTGCCGGTGGTGCTGGGGGCGTAGTTGATGGCCTGCAGGATGGTGGCCTGGTTGAGACCGACACCGTAGAAAGCGACATCGAGCAAGAACCACGAACCCGCGGTACCGAGGAGGACCTTGCCGTACTTCCACTGACCGTAGTGGCGGAAGAAGTCGCGCCACGAAGCAACAGGGGTCTCGAGCTGAGGAGCCTGCTCGCGCATGGCCTGGACGCGAGTAATCTCGTCTGGGACACCCTCTGGAGAGCCGGCCAGGTAAGCCTTGACGTCAGAGCCACCCTTGACAACATCGCGGGAGACATCGAAGGTGTAACGAGGGGTCTCGGGGATGGTAAGACGGTAGTACAAGGCAATGCATGCCGGGACACCACCGAAACCAATGACGACACGCCACATCTTGTCGACAGCGATGGCGCAGACGCCGGTGCAGCTTTGCGGGCCGGCCTGGCCGGTGAGAAGCGAGCCCTTGAAACCGACGGTGACAATCATGGCGATGATACCGGCACCGAACTGACCGAAACCCTGCATGGCGAAGACGGCACCCATCATGGCACCTCGCCACTTGGTGGTCGCGAACTCGGCAGTGATGACGGACGACAGCGGGTAGTCACCGCCGATACCGATGCCCATGATGACACGCCAGAAGATGAGGGTGCCGACGATGCCGAGACCAGGGCCCGAAGCAGTGAGCGACTGAGCGAGGGTTGCGAAGATGATGACGATCAACTCAAGACCGTACATCTTCTTGCGGCCAACGACGTCGGCAAGGAAACCGAAGCCAAGTTGTCCGATGACGGTACCGCCCGAAGTAGCGACCTTGATCGCGGTGTCGGCGTTGGTGTTGATGGTACCGTTGTTTGGTGCGCCGTGGAAGTAGACCACACCCAACATGATGGTGACCATGGAGATGGCGAAGATGTCGTAGGAGTCGGTGAAGAAACCGATACCGGCCACGAGGATGGCGCGGATGTGGTACCAGCCAAAGGGTGCCTTGTCGATCTCGGCGAGGGCGAGACGGCGACGCTCATTGGGGTCAGCAATGTGCGCATAGTCGTTGTGGAAGTTGTGGAAGGCAGAGTTGCCTCCCGCAGTGCGTTCGGCCATTGCGGTGGTGATTTGAGTGTTCGAGGGTGTTGAGGTGTATGGGTGTGTGTGAAGTGCTCGTGTGACACCCTTTTGATCAACAAGCGATACTGCCGGTTGATGTGCAAGGAGAGTGAAGAGGACGGT
>BMK_Unigene_022184
TAAATATATATATATATATATATCATTCTACAGAGAGTAACAACAAAAGACTAGGCCACTATTAACTCTGCCATTTTTTCTCATTAACAAGATAGCAAGAAGTCCAAAAACACCAGTCTGTATATTTGATGATCTAATACCATCCCAACTCATTAAAAATAGATTCAAAAGCTTGATCCTTTGCATGCTAGCAGAACTTCTCAAGCAGCAGCAATGGATTCACCATTAGCAGAAGATTCAGATGCTGCAACAACAGAAGAGGAAGCTTCTTTATTTATGGATCCCATGGAGCACTTCTCTTTTCTATCATCATGATTCATCTGCTGCTGCCGGCACTCTAGACTGCAGAACGCAATATCTCCCCTATACATGTAGATATCACGGCCGGGTCCCAAACGTCGGTTACAGAGGCCGCAAGCTCTCAGGAAGGAGGCAGTTTCCATGAAAACAGCAGAATTCCTTGTGTGGTTTCCAGGAGACACTGCAGATGAGATGAAACGTGGGTCTGAGACTTTTGGGTGCCTTTTAAGTGGAGTTTCTGAAGTGGGTTTTTGATGGTTTCTCAGATCTTTCATGTTGTGAGAGTGGAGAGGCATCTCAACACTGCTGCTGCTGAGATCTAAGTCGATTTCCTTCATGCTTGTGGTTCTCTTCATGGGAGGTCGAGGTCTCTTTCCAAGCAGCATCTTCTCCTCTCTCACTCTAAGCCAACAACCCACAAAGAAAGAAGAAAGAGATCGAGAGGGAAAAAGATATAGATATAAAGAGGAAAGGAGAGAGAGCAAAGGAGGAAAGAGGCAGCTGTGAATCCCTAAAAGGAGGAAAGAACTGAGGAAAAATAGGAGAGAAATGAGAGGAGGAATCTAGACCGTTGCTATGTTGTTTTGCATATAAAGGTCCACGTCTGCCTTTTCTCTGAAAATTTTGTTGCTATTGTTAATGACCAGTTCTCTCCCACTAGTTTTTTATGGAGGTAATTCTCTTTTCATGAAATTGATTCTTTTAATATTTTCCTAGGTTCAAGGAAAGATACGAGTATGCAATCCTACGTGGGAATGACAAAAATGCTTATGAGAGAGAAAAACGCATTGGATCTATGGTTGCGAAGGAGTTAAGAGATCGAATCAAACCATATTTTTTGAGGCGCTTAAAAAGTGAAGTGTTTGCTGAAAGTGAAGAGACGGAAAGCAGAAAGCTTTCTAAAAAACATGAACTAATTGTGTGGCTAAGGTTGACACAGTGCCAGAGACAACTTTACGAAGCTTTTCTCAAGAGTGAGTTGGTTCTTTCATCATTTGATGGATCACCATTAGCTGCGTTGACGATTCTAAAAAAAATATGTGATCATCCATTTCTCTTGACGAAAAAGGCTGCAGAAGATGTACTTGAAGGAATGGACACAATGACAAATAGTGATCTTGATATGGCGGAAAAGATGGCTTCGCATTTGGCAAGCTTGACTACTCTTGAAGAATCCCATCAAGTGCAAGATGTGTCATGCAAGATAACTTTTATATTATCTTTACTGGAAAACTTGGTTACAGCGGGGCACAATGTATTGATATTTTCACAAACTCGCAAGATGTTAAATCTTATCCAGGAAGCAATAGTCACGAAGGGGTATTTGTACTTACGCATTGATGGTACCACAAAGGCTTGTGATAGAGAGAAGATTGTGAAAGATTTTCAAGAGGGTGAAGGGGCTCCTATTTTCCTTTTGACATCTCAAGTTGGTGGACTCGGTCTTACACTTACAAAAGCGGACCGTGTTATTGTTGTTGATCCAGCATGGAATCCAAGTACGGACAACCAGAGTGTTGATCGTGCATATCGCATTGGGCAAACCAAGGATGTGGTTGTTTATCGTTTAATGACATGTAGTACCATTGAAGAGAAGATATACAGAATGCAGATATTCAAGGGAGGCTTGTTTAAAACTGCAACCGAGCACAAAGAACAGACCCGCTATTTCAGTCAGAGAGATCTCCGAGAGCTTTTTAGTCTTCCAGATCAAGGATTTGATATTTCCCTTACTCAGCAGCAGATGCATAAGGAGCATGATTACCAGCACACAATGGATGAGACTCTGAAGAATCATATCATGTTTCTGGAGAGTCAAGGTATTGGAGGAGTTAGCCACCACAGCTTGCTTTTCTCAAAGACTGCCCCTACTCCGTTAGTGCTTGATGATGAGATGCTGTTAAGAGAAAAAGCAAATATGCGCTTTGGACACCCATTATCAAGCTCTTCAATGGAACGCAATGTTGATGGGGCTGAGTTTGCATTTAATCCTAAAGATAAGGATCATCAGAGAAAAGATGCATCGGTTGGTTCTACGAGTGAAGCAAAAGATGAGGAAATTAGGAAACGAATTGGACGTCTCCGTCAAACTTTGGCTAACAAGGATGTGGTCTCTCAGTTACCAGATAAAGGAGAGAGAATACAGAGGCAGATAGATGAACTGAATTTACAGCTTCAGAAGATTTACAATTCACACCGGAAGGATGCTGAGATTATCGATTTGGATGACATATCTGGACGGCTTGAAAAGCTCCGAACTGATTAAAGTTTTATTGATGGTAGTTATAAAGTCAGGTAATGTTTGAGAAGAGTGTTGTTGGAGTTCGTTACAGTTTGCCAATCACATACCTAATGTGATAATTTTGCCATGTATTTTGTTTTTGTTTCCACATGCCGCTGGTTTGATTTTACCAGTATGTGAATGCCTTTCCATTTTTGGCTGCACTAAAAGAAATCATCTTGTACATGAAAATGTAAAAATAGATGGGGTTGATTAACAGATCCATCTGTTGCTGGGGCCCACAAGAAAGGCCATGCCTTTTCCCGTTTTGGGCCAATTTTATCGTCCAAGTGATTTTTCATTTTGTGCAAAAGACGGACATTTAGGACTTCTATTTTTGTGCTACTGGTTGTTCCTAGAAATGCGTAGAAATGAGGA
>BMK_Unigene_022185
CACATATATAGCTGCCCACCCCCTGAAATAACAGATAACAAGATCAAAGGAGTAAAATAAAGCATCAAATTAGGTTATACATAACATCAACAGTATCAAGATGTATGGTTCTCAATTTCAACATTATTACACGACACTCAAACAAAACAAGTTTCTGTTTAGCACTTTCCTTTCTTCCAAACAAAAAATTAACAAAACACAAACACTTTCAGTTGGAAAAATCTAAACTAATTTAATTTACAAGCATGCCTGAGTTTTAAATTATGTACATGAAAATTACAAACGAAGAATTTTCTATACCATTCGGATTCTCATTTACGTCTTTAAAACTTAAATGGGCAATTTCATTTCCAACAAAATCATTTTGGTTTTGTGCTTGGACTCTATTTGAACTATAAAAATCTGGCATAAGTATTACTCGCCAACTCATGACTCTCTACTCAATTTGGCAGGCCAACACACAGCAAATTCGGCAACTCATGGGGCCAGTTATAGGGTTGAAAACAGGTCAGGCTTAGGGCAGATCAACTGTGGACCTGTAACTGTACCCCAAGGCCTGCAGACCCGCAACCAAACAGGTATAAGATATGTGAGCCACATCAACCCAAAAAAAGTATAAACCTGAACCAACACCTAGACAAGATTTATAACCGCAGCTTGGTACTAAAATTCAGCATGTAGTGAGTGCAGCACGTCCTGATTAAGACTCTGGTATTATCAGGTTAGCTATGCTTTGGCCATGATGGTAAAACAAGAGACATGATGAGTATTAAGATCATTCCTCCTTGCTCTGTTACTCCACTTCTGCTGTTGCTGCTGCAGTGCTTCCCTCATGATTCTCATTTCATTCCCTGTGCTGTTGCTTGTCCGCATGGCATGTGTGAGTAACTCAGTGAGTTACACATTTTCAAAGCCATGTTATAAATACAAAATACTCATATAAATTGTATAAAACACTCAGACTTTTAGGTCTGTGGATATGAAATCCATGGACGCAGACCCAAACTTATGCCTTTATTAAAAATGGGTACAAATACTGTACTCATACCCTATTTTTCCACATCAGATTCAAGTGTCTGGATAATCAGGCGAACCAATTTTCATCCCTAGCTGACCAAGGAGTAAATTTATTTTGATTTAATTTATTTATTTTTAAAAAGTAATCAAAATAGAAGAGATTTTCATAAATTTATGGAATAATAATACAACTAACGAACCACGCTAACCCACCAATGGTTCAGTGACAAAGTATGCCCATTTCATAGAGACAACCACAAATCAAACCCTGGTAGTTAGGGTGAAGAAATTCCATCCTTGCCAGGAGGCAATCAGACTGGGAAAAAAAGACTAATGAACCTCAGGTAGAAATAATTGACTTCAGTGTGTTTGTTAAGGAATGACATGATCTTCAGCCAAAATCTACCTAACAAATTTGCTTGGTAACTTCAAATCTTCTGTTGTAAATAGAAACAACATTTTTTATATAAATTAATGCCTTGATGAGCAACCTGTTGTAAATGGGACACTTGAAATATTTTTCTACCCTCAACTTTACGGTTTCCAATCAATGACTGAAAACTTTCAGTTGGATGATACTTTTGACAAACTAACGATGCAGACAAGAAATAAAACATAAATCTCAGGATAAACAATGGATCAAAAGTCGTGCACATTTTTCACATTATATGCTTACATGCATACACATTAACTTTTTATGGCAGTTATTGGTCCTTCAGGAAGAAGAGAAATGCATTATATTTCGAGATGATCATCCACAGAAGCCACTACATCATTGTGCATCACCATGCCATTTCATGGGTACTCGCATCTTCCCTTTGTA
>BMK_Unigene_022186
CCGCTATTTTCATCCTTGCTCCAAAGCCACTTACCCACGAGGGCTTTGATTCATTTGTCTGAGAGGTTTGATACCCAGGCCCCCTTCTACTTTTGGTCTGCAGATCGAACCCCATTCCACCAAGTGATACTTCTTCTGAAGATTGTTACCATACCATAAGGATTCCCTCTGTAGCCTTTCCAATCTCAATAACTGAAGCTGGGCATTTGAAGAGGGAGAAGAAGTAGACTGGCAGATTTGTCAGAACTGATTTGATAAGGTTGACCCTTCCTCCAATGGACAAGTAACCAGCTTTCTATGTCAACAGATTTCTCTCAACCCTCTCCACAACCAGGTTCCACATCGATTTAGTTATTGACCCCAAACATAAAGGCAGCCCTAGATAGGACGCCGGCAGTTCTCCCACCCTACACCCCAAAATCTCTACGTATTTTAGGAGCTTGGACTTCTCAGTCCTTATCCCAATCAGCTCACTTTTGAAGACGTTGACTTTAAGGCCCGACACAGCTTCAAAGCAAAGGAGAGTAGCTCAGGGCACATTTGTGGAACCACTATTCCAATGAAATGGCGAGGCAAAGAGTTACTTATTTCTGCGGAAATTTTTTTCCATCATTTGTGCGAACACTTCTCCGCGAGGAAAAGCAAAAGTAGTGCAATTTTCCATGAGTTAATGGAAAATTGTTTCGGAGGGGGAGCGTGGTTAGGAAAAAAATTCCACGGAAAAGCAGAAGTACATGGACTTTTGTTTCCATGAAAATGGGCATTCTATCAAAATTGATCAAATCAGCCATTTTGAAAGTTCTGGACAACTAACCAGTGCCACTAAAACATGGTGAAAGAAATGCCTTTGCACTATTAATGTTCTGATCTGAGTAAGTACAGATCAATACTTCTGGGGTTTTGCTGCTTTTGCATGTTCAGATTCAACACTTATAGGGTTTTGCAAGTTCCTTTATACGATCAAGTTCATATACAGGAACTTTATTATTATTTCCATTACAAGTGATTTTCCACATAGCTAATATAAAGGGTGATTTTTGTTCCGAGTGGTTTAGGGTTCACATTGTTGGATTTATAAATTATAAAGATGGTGAAGAAACTGTACACTAAAGCTAAAACTTAACATATTTTATCAGTTAAAGATTAATAACAATGGGATGGGATGTTAAAACATTTTTTTAGTGTGTGGGTGTGGGGAAAAAAC
>BMK_Unigene_022187
AACATCATAATATGGGGTTGATGTCCACAAAAGGTCTTGATTTTAGCCTATTGTTTAAATCTCAAATCCTTCTGTTACTTTAACAATAATGTTAAGGCTGATGGGAACCTTTGGGCATGCAATTAGTGTAGAGAACTACTTTTAAGCACTTGTATTGGCATATGAAATCTCTCACTTGGGAATTAGATTTAATCTAATCTAATTCAGAATTTGAATTAAAAACTCAAAAACTCAGATTTTGATATTTGAATTCTAATATTAATAAATGGCGAAGAGAAAAAAGGAAGAATAATCAAGCACTATGGGTGCCTTCTTTGAGCAATAAGGTCAAAGAGAAGGAAAGGAATGTGATATAGGGTGTTGTCTTTTGGCTAGAAGTAAAAGTAGAAAATGCCCTTATGTGTTTTTTAAAGTTACAAATGCCCTTATGTGTTTTTGACAGTTATATTCTTTACTAAGAGGGGAAAAAGGATTTTAAGAGGCAAAGAAATAAAAAAACAAAAGAAATGTTGGGAAGGGGCAAAGGACCAAAATGTCCCTAACAATTTTCAATTATTTTCTCCTATTTTAAAGAAGGCAAAAAGTCCAGTACAGGCAATTGCCCCTCCTGGACTCCATGTGGCTCTGCCACTGGTTACAGGATAGATACCTTGAATTAATGAAGCACAATAATTAACTTGTAGATACTTGGGGTTCATTTGGAAATCTGGGCTGTTTGAAATAGAGTTGATTCAGTTAGATCTATTTGAAATAGGTTGTTTCAATTGGAGTATTTTACAAATAATACTGTTTGGCAAGATGCGTGGTATGTTTGATTCAATTGAAAGCAAACTTGTTATATGAGTAAACTTGTTGTATAGTAAAAGTAGTATAGGAAATCTCGTCATATAGTAAAAATTATATGGGCAAACTTGTTAAAAAAAAGACCAAAAATTCTGTATCTACTGTAGACATTGACATCAGATTCATTGGCTTCTCTTCCCTTCTGTGATTTTTTGAAAAAGAGGAAAATGGTCTTAATGCTGATTCAATCAGAGAGAAGGAAATAGACGTTTATCAAACTATCTATTTCCCAGACATCTGTTTGGATCAGTTTAAAGTTAGATACATCCTATTGTTGGGAGACACCAAACAACACCTAAATGTGATTTCTCTGTCCTTTTGTTTGAACATTTGAATATTAGTGTTATTTGTCTTATTTCCCCTTTGATTCCTCACAAGTGCTCGTTTTAATTAGAAAAGAATGTTTTCATCATCATCAAAGCCTTGT
>BMK_Unigene_022189
TAATTGCATCATCATATCTTCCCTATGAAACATCAAGTGTAGGTCATATGTGCAATAACCAATTAGTTGATGTGCTTTGTCTGTAAAGCAAATAAAATAATAAAAAGTAAAAGATGGAAAAAAAAAACTGTTGCATTTAAGAAAATGCTAAATCTACAAGCACAGGAATCATGAAATGTACAATGGGAAAGGGCCCAAGGGCCCCAATTATCCTACCAAAGAACCCAAGTCAACATCCTGTATGGTACACATTGCCTTAAAAAATTATTTTCCAAAAAATATGATTTGAAGAACATCTACAAAAATACAATGAGATTTGAGTCAGATCTCAAGGGGGAAAAAAAATCTTTCCTACGGGCCCTAGTTTAGGTAAACTAAAATATCATGCAACAATGGAGGTTTTTGCACAATGGTCCAACTGGTAAAGTTCCAGAAAGAAATTTTGTTTGTGTGATATTGGAAACCGTTAATAGTTACCAGTAGAGGTGGAATACTTTGAGATGACAGTGAACTTAGTCGACTACCCAGGCCTGGATTGTGTTCGAGAACACTTCGATTAAGAGGAGTATGTACTCTGCCCAAGCTGATAAGTCTTTTTATCTTTAACCTTGGCTAGCCCTCTTATTGCATTGGGATTTGGGAGCACTGCTCAGTGTAACAAGTTAGGCCTCGATAAAGAGACTAGAGAATTGCAGATTGTCTCCCATCCTTAATGACCTTTTATCTTTCTCACAAACTTCAATATTTCTTCTCACAATATACTAAGAGAAGCTAAGGAGATGGCCAACTCATTGCCAGAGTGTAACTTCACTCCTCATTTTATCATTGTTTCATGCATCATTGATTTCCACTTCAGGCCACATTTGCGTACATCCACGGAAAAACCAGTTCCGTGGACTTTTTCCTCTTCGATGGACAAAAAAAGTCCGACCCCTCCCCTCCCCACACCAAAATAAATAAATAAATAAAAATTACATTAGTTCAAAGTAAGCCACCTTGTTTTATTATTTAACCCCGCATGCTCTCTTTTGCCCCCAAATTCTCATCTGCACCAATTGCCATTTAAAAAAAAAATGGAAATGGTAAAGACAAGAATTGATTAAAGGATCAAATACAAATATTACATGAAGATACAGAAACCATGAGATAAAAAGCTAGAAAGGTTTATTAGAACAATCTCTTGCTAACCTTTTATTCTTTTTTGTGTGCGCGCTGCGTGCGCAATCGTGAATGGTAACACTCTTGCCAGCCTTTCTTCTTAGAAAGCCTAAATGAGCTCATCCTCGCTAGTACAAGAATCTCCTCTATCAAATCTTCCATATGCAAAGAGGAAGTAGGAGATATTGAAGTCCTCTGTATCACAAAGAAGAATCTCCTTCAAAGATTGCATCTTCATTGCCCATCTAAATATCCTTCCGGAAGAGTCCCTACATCCGACAAGCATTTACAACCCAGAAGTAGTGTCATCGCTTACCACGGACTTGAATAATTCCACATACAATTACCCCTCTGGTCTCCAATAAGGCTACATATTATTGTTTTGCTAGCTTCTTCACTCTTCACAGTACTCCCATCAGAATTTAGTTTCACAACGTCACATCTTGGTTAAGTTAAATGAATAAGAAGTTGACGGAAAAGCACTACTTTGTCCAACATTTCCTTAAGCTAGAAACGCTAAAGTACCCCTAAACGCCTGGGAAAGCAGTTCATATGACTACCTTATCCTTAGTCATTCTGGAAACACCCTCCTTTAAACCATCTTATTTTGGAGTTTCCCTATTACTCTACTTAATGCATATATATCCCATGTCTGCAACAAGGGTAAATCCCCATAAATGCTGCCACAACGGGAACAATAATCATGCCTCCAGGATAATATGAGTGTCCAATATTGTATTTGTATTTTGTACAGAAAAGTTTATACTTCATCCTGCAGCATCGCACCCAATTTAGTTACCAACTTGTATCCATATCAAACTCAATATTCAACAATAAATAACCTGTGCCCACAAAATATCTAACCAATTTAGATGTGGGTAAATCTGAAGCTCCAAGCACATTCAGAATTGTTCCTCATTCTTGATGGTTAGTCACAATCCTGTTTTAAGCCCTCAGTGAAATTTTCAGAAAAAAGAAAAAATTATTTTAAAATTTAGGCAGTCTAAATTGGCTGATACTGGGCAGTATGATATGGTGCTGAATGGTTAATTCAAGTTGTTCATGGGCCTATTGTTTCATGGGTGCCTGTCTTCTTTTTGCCAACTTGTTTCTTGCAGCAACTCTCAGATATAACTTAAAGCACTGAATGTTTGATAATGACGCATTCAAAGAAAGCTATGAAGATTAGACAATGGATTCGTAACTTACTGTTTGTAATGAGTGGGAATCACTTGAGACTTCTAACTTTTAAGATTCATATACTTCTCTTCAGAAAGGCTCATTGAAGTTTTATTTAACTGCTAAATCTTCTGGCATTATGTCTCCATGGAATGGACTTGATCTTTAAACTCATAACAAAGGCAGTGGGTTGCCAATAGAATTTGATGCTCATGTTCAAGCAGGAACAGAATGTCCAGCTATGATGCACGGATACTTC
>BMK_Unigene_022190
AATAAAGACACGCATGAAGAAGGTATCCATTCCTCCTCCGTCTTACAGAGAATGGGTTTTTTTCCTTGCTACTACCATGTCCATGGAAAACAACTGAAATGCTGAAAAAAAAAAAACAAAGCTAAGAAAAAAGAGAGAATATTCATACTAAGAAACCTAGGGTTTTGAGTTTTGTTGGCATTGGCAATGGAAGAGGTTGGAAATCTGACAAAAGCAAAATAGTCTTCTCAAATCTCAATGCTAAGAATTAGATTATCATGAGGCCATGCTTTAGGACTTTATGAAATAGATCTAGTCACACCTGAACCTCCATCTTGTTAAAATTGTTCTTCTTCTCATTATATATTTTGGATTATGTGTTTTTAATTGAATCAATGATTTGTGGATTTTAGACATGAAAATCCCTTTTTTTTATGAAAACCATGTAAACCAAATTTTTTTTTTTTATTATTATGTAATAATGTCCATTTTTTCTTCTTTGAATTCTGAACAAGATAGCATGAGATTCTAACTACTACCATGGATAAAGCTCCAAAAAATTTAATTAATATGGATTTGAGTGTGCATAATCGGGGCATTGATGTGAAGGGTCAACTGTTGTATTTGGAATTGTTGATGTACTCTGATTATAATGGATTGTTTTTGTTAGATCACCTTTTTATCATTCTATACACTAAAATATTTGGGTACCATTTTTGTTTGATGACCTTTTTTATCATTCCTGAAATGAATAAGGAGTTTTTCCCATGTAGAGAATAAAATCATAAGGCTGGGTGGGTCTCTGATTAAAAGGAATGGGTCCTAACTTTAATTCTGTTTTGAATCTTGCAAATTCAGGTAGTATAGATTTCTGCGTTGATCACCTTATAGCATTTTAGTGAATGCAAGGTTTTGCTGAATCTTACTTCATTTTGTCCTCCATTCATTGAATGTTACCAAAGAAAGTGAAAGTTTCTTGGAGCAAGTTTCTGCAACAATGTTTTTGCAGAGAAGGCATTACAAATGGAACTTCCTTTTGCAACAAAAATCACTCCATGGAAAAGCATTTCGTCAGAACTGAGTAAACAAAACTAGTTTTTGGCAGACCTACACAAACAAACAAGAGCAGTTTTTATGATCAAGAGTTCTGTTTTATGAACTACTCAGCATAAATGGCCATTTTTAAAACACTTAGAATGGACTAATTTTCTCAATTTTTTTTATTTATTTTGAAATTATGATCCATTAAGGAGTTGTTGAGACTTGAGACTCCCTAAATCAGTAAATCCTAGTCCCAAGGCAATCCTTTCTTTGCTTCACAACACAATGGCTGTATTGTTGCTTTCTTATGCTCTTGGATGCATTTTTGAACCCTCTCCATCTTTTAAACCTTTTTTGCACATCTTGTACAGAAAGCAGTTGTGCAGAAGCATTCTTCATTGGATTTAATGGGCTCTTAGCTTAACTATCATTTAAGCAAAGAAACATCTAGCCATATCTCATCCAATCAAACCCAAGTTAAGTCCAACTGAGAAATAGAGAATATTAACTTCTTGCCACAATATAAGTTTAATAAATCCTCAAATCTAATAACCACCAAATCTTCCATCCTAAACAATCTGTATGCCACAAAACCTAGTATCAGTAATTGTTCTTTGACGTGAAGGAAATATGAAAGGTTTGCACCAATGAAAACTGATACAAACTTCAATGTAGGATATACACGGACACCATTGTCATAAATAGAGGCCATAGGCAAAAGTAGACTCAATTTAAAATCACAAATATAATATCTTTACAAACATTTTCGTCATGAAATATATAACAAAGACCCATTCTAACAGTTGCATATGACCCAAATCTATATTGACCAGGACTATTAGTAATGAATTCTTTTTATAGGAAAATGCTTCTCTTCAAATGGTTAACCTGCATAACATTCAATCATCGGTTAAACATAAACATCCGAATTAGAAGACAAAGGGAAAATAATAAGAAAAAAGAACAAAAAATCTTCAATGTCAAGAAATGAATAGGACGCTTAACATACCACTAAAGAGTATTTGACTACAAAACTTCCACATATTCTTCATTGAATAAATAATGTCTATATCTTTATCCTTGGTCCATGTCTATATCATAATGTCTATATCCTTTTTATTCATTCCTTGTTTAGGTGTTTGAAGCACTAGATGTG
>BMK_Unigene_022191
CCAACCCGGGCCATGTTCACCCCTACTCAGGACGAACAAAACTCCAAGTCTTCTCGGCCCTAAACAAACACCCCTGAGTCATGCATATCATTTGATGATGCTACCAGTCCCAGCCGTGTCACTCACTTCACTGCTATATCGGACACCCGTCCTCGACATTTTGCATCTCTCTCACATTTAAAAGTGTTTGTTGAAAAGAAATCGACTCATCTCTCTTTCTATCTCAGCAGCAGCAGCAGCAGCCATGGCTCTTCGATCTCTCCTCAGCAAGAGAACCCTAGGGTTAGGGTTTGGTCAGGTCCGAGGACTCGTTACCTTCTCCCTCCCTGACCTTCCATACGACTACAGCGCTCTGGAGCCCGTCATCAGCGGCGAGATCATGCAGCTCCACCACCAGAAGCACCACCAGACCTACGTCACCAACTACAACAAGGCTCTCGAACAGCTCGACGACGCCATGGCCAAGGGCGATGCCCCCGCCGTCGTCAAATTGCAGAGCGCCATCAAATTCAATGGCGGAGGTCATATCAACCACTCAATTTTCTGGAAAAACCTTATTCCTATTCATGAAGGGGGTGGGGAGCCTCCAAAGGGTTCCCTTGGTTGGGCTATCGACATGCACTTTGGCTCTTTTGAAGTACTGCTGCAAAAAATGAATACAGAAGGTGCTGCTTTACAGGGTTCCGGATGGGTGTGGCTAGGTCTGGATAAAGAGCTGAAGAAACTTGTAGTTGAAACCACTGCAAATCAGGATCCACTGGTCACTAAAGGAGCAAGCTTGGTTCCTTTGCTGGGTATAGATGTATGGGAGCATGCATACTACTTGCAGTACAAAAATGTGAGACCCGACTATTTGAAGAACATCTGGAAGGTTATAAACTGGAAATACGCCAGTGAACTGTATGAGAAAGAGTCTCCTTAATGCATCACACGAGGCATCTTAAGAGTAGACAATGGAATAAATTATGAGGATTATGGCATGTGATTGCCATCACCTTTTTCCCCTAGTGGGCATGTATGTGGTGTAGTTAAATGTTTCGGATTTGTGACTTTCTGAACTATATGTTGTTTATCAATTTTCATCCTGATGTTTTGGCTCACTTTGAAGGCTAATAGCATTGCAGAAATGAGTTGCAAAGATTAGATGTGTTTTTTGCACTGTCCCAATTTATCCTTATGTTTAATAGTCGTAGATTTCTTT
>BMK_Unigene_022193
GGTTTCCATCCAAAAGAGCAATCCTGAATAAAAAGAAGAGAAACAAAAGTGAGATGTCAGAAACCTCATGCCACAAATGAAATCCTCTTTTTATTATGAGATGTTCAAAATGAAAATAATCGACACAAAGCTAACTTAAGAAACATAAGAAGGTTTATATGAAGAGAGACAATACCACAAATGTCATGGTGCACAAATAGAGTTTCACACAAATGAAGATACAAAGGAACCACACTATCTAATTTAAGATGTACACTCTCTTCACAACTAAGCTCAATAACCCAAATGGTCAGAACAACAGGGAATGTCCTAAATATAGGAAAAACTAAGGACTCATTTGTATATGCAATTGAAATGGAAAAGAATAAAATTTTCTACTGTCTGTTGTTTTAAGTGCAATAAGGAACTGAAAAATCAAGCAAATCTTAGCTGACATGATGCTTTACTTTTCCACAATTGAATAGAATTCTCATCTTCAAGGGGGGAGGGTTCGGATCGAGGACTTCGCCCTCCATGGCAAAAGCAGAGGTGGCACGACCGGAATCCATGTTCCATGACATTACACAAAACGAGCCCTAAAATGAAAATGCAATTGAGGAAGTTCTTCCCAATCACAACAATCACAAGGTCAATGGTCTTTTGACTCTCCATGCCATAAAACCCATGAATCAAAACCAGTTTCACCCCAGAAAAAAACAATCATACATTAAAATTTCGAGTGTTTGCACAACCCATCTGAGAAATATACATGAGAGACAGAAAAAAGAAGGATGATTTCACATTCAAAGCACCAATTACAGAAAACCCACATCATCCAAAAGGTCTTAAATCATGATTTCCTGCAAATCCGTGTTGAAAAATGACAGCTTTCTCATGAATCAGTGATCAGTAGGAATCACACGATGCAAATTGAAACAAACCCATCAACAGATTCATTAGATAATGAAGTTCCCATCCAAACCCAAATATCTCTACTGGATGAAATGGAAAGACTTACGGGAATCCTTCTTCTTTCAGCTC
>BMK_Unigene_022195
ATCTAGGTATACAATGTTTCTTTGACCTCCTAAACACTAACGTTTTGAAATGCTTACCTTTTGTTCGGAATGATCACTTTGCAGTTTGCTAATGTTCTGAAAAAAAAACCTTTAACTTTTAACATTGATGGACATAGAATACAATGTGCCATGCGTACTGAACTGCTCTCCATACTTCCATTCAAACTGCCTTTTAGCTTCAAGTATCCCAAAGGCCATGTGTTGATACTTGATCCTCATGATTATGTTAGATAGGCAGTTGGCTGAAAAACTTTGTCTCACCTTTATAATGAGTTTTATTTTATGAGCCGACCCTAGATATTTGGATTAGGGTTCGTTCAAAAGATAATAATGATGATGGCAAAGTTGGCGTGATGCGGGAAAGTTGGTCCGAGACTTTGAAATAACAGACTACAACAAAGTGAAGATAGAATTTTGGAATAAAAAATAACTATTATCATTTCACATTATTTTTTAATACATAGATCACTGCCAGCACCAAATCAATGTCCAAAAAATCTACCTAATATTCTCACTGCCAACTTACACAGCTGGATTCATGCATGAGTGGAGGCAGGACACACCTCTTGCATTTTCTGGCAGAATATGACATCAAGATATGGCATGCATGCAACATGGACACGCTATGAATATGGCAGGATTAAGATTTTACACATAATGAACGGAGTATCGGATCTGATATGTGACTCGTGCCATATATTTTTAATATCCAATAAAATAATTTCCTAGTAATTAATGAAACCCCCTTTCCTAGGAATTCAAAAGGCCTGTTTGGATCCCTAGAATCCTGGTTACCTAGCAAATCAGATTACCAGAAGCTCAGTCACATGTGACGACTAATGAATTAATGATAGTTATAGCTGAGCGAAATTTAGTTAGATCCTCCATAAATCTGAATACTTGGTGAGTAATGGACTTCTTCCCAGATGATCCAACCTTTTTAGAGTATTAGAGTTATGAAGTAATTACTGCAATTGAATTATAGGGTAATTTAGTTTACACATAAGGGGGATTCTAAAACAGGTAATGGTTTTTCTTTTTCTTTAAGGTGATCCTACACAACCACAGTGGGACCCACGAGTTTCCCAACAACTACTCATTTGAGTTTTAAAATTGTTGTAAAACTTGTTACCCCATATTTAGTTATTTTTTTATTAGTTACAAGCTCCACGTCCCAATAAGGAAACCTCTATAGTTTCGGGAACCTTGATG
>BMK_Unigene_022198
AGACAAATGGAACAGCAGAAATAGGTGGGTCTTTTACTTCCTTTTTGGGTTTGGAGATGAGAAAACAGTTATCTTTATATTTTTCATCTTACCAAAGAGACCCTGCTTCTCAGTGTCTCTTCTGGAACTCTGGAAGCAGTAGTTATATTAATATTCTTGTTTCTCCTTGAAACTTGGAAGTGCAAGTTTTCCTTTTGTTTTGGAATCTAACCTGTTTGGATATGGTCATGACTCGAGATAATGGTTGGAGAAGCAGGTGGGAAAAACTTCTTATTTATTTTCTCTTGGGGTTGTTTGGAAGAGAATGAAACGTGTGAAGAAAACAGCACAGTTTGAACTGTTTGCAGTTTTCTGATTTTCTCCCCACCTTTTCTACTCATCCAAACAGGCCCAAATTTTTTATCTTAGCATTTTCCATTATCACTGTAGAAATAACCCTTGTGTTGCAATAGTGCCGATGGAAGCTAACAGGTGTTTTTAACATGTGGATGGCCCACCCTGTGTCTGATCCAACACATTTGTGCCATATTCCTATCCATGTATAAGCAGTGGCCCACCCAAATTTCAAAGGGAGTGATATACTTGGTCATGGATCAAAGCTCTAGCAGAGAAATCTGATCGATCCGACGGTGTATGTGGGAGATTTGTCCCAGTTCCAGTTGCTATTTGGGATTGATCATGATGGTGGGCCTCACAAAGGTTGAAAAGGGTTGGCTGTACACACACCCAATAGGTGATCAGTGATCTCCTCTCTGGGACCTAGTTTGGCCAATCTTTCAAAAGGGGTGTTTTCATGGTTCATGCATGAGTGAAATTTTGACGGGTGTGATCATTTCAAGGTGGGGGCCCACTCGTGTTAAATGAGGTTGATAGCTGTGAGACGGGCTGATGTTGTGACTTGTGTCCTGTCGTTTTTTCATGTGCAGATTGTGATGGGCTGTGTGCCGTGAGGTGTAGTCTGCATTCAAGGCCGAACAGGTGCGCTCGCGCGTGCGGCACGTGCTGCCTGCGGTGCAAATGCGTGCCTCCAGGCACCTCAGGAAACAGAGAAGCGTGTGGGGTGTGCTACACAGGCATGACTACTCACAGAAACCAGACCAAGTGCCCTTAGATCTTACCAACCCATGATAAAGGGTCCCCTCTCTCTCTCTCTCTAGTCTCTACTAGCAGTGGTTGGGAGTAAATAGTCACTTGTTTTAGGTGTTTGGTGTATTATGTCTCTGTTTCTATGCAGTTGTCTTGGTGAACTGGAGCAATATAAGGTGTTTTGTGTCTTGTGATGAGATGTAGTCTATTTCTCTGTTATATGCGTGGGTTATGGAATGGTATGTAAGATTGAATTGGATTAGCAGGGAAATGGTGAGATCTATTGGTGTGACTCAGGTTTTATTTTAGCAGATGAGGTTCCTCTTGGTGCCTTCTTTTACATACTCTCCGCAAGTAATTAATTGCTGGCATTAGTAGAGGCAATGAAAACACTTTCCCAAATTTCTATAAAATGGAAAAATCATGTTAGGTCGAATCAGGGGGGCAGAGAGGGGATGGAGGAAAGAGAACATGCTATTCTTTTTCTCCGTCCTGTGCGTGGAAATAAGGCTCTTCGGTTTGGACAAGTGGGGGGTCATTTCTCTTGAGATTAGAATGATAGACAGGTTTTAATGTTATTTAAATTCTTGAAGGCATCTAACAGAGACAGAGAAATTACTTTACACGAAAGTGTTTTAAGGTAAACTTGTAAGAAAACTGAGATGGGAGTTTAGATCCCATCTAATGGAGGATATTAAGAAGATTGAATGAG
>BMK_Unigene_022199
GTGGCCACTATTTTAAACAACAGGTATGAATCCGTGTCTGATGTTTTGTGCACTACATTTAGGGAAAATGTCACACAAGCCTTGTGATTGCACATTTATACAGTTGTTTGAATAGTTTTTCTTAGTTTAGATTATTTGTGGAATAGTATTATTTTCATGAAGAACCATTCAAAAGAAAGTTATTTTTTTGTAAAGTAGGTAATTTGATCTGTTTACAGTTCTGTGTTTTCCCATGCACCTGCACTCGGATGGACAGGTGGATGTTTAAGATGGTCTGACCAGTAAGATATTTCTTATTGAGAATCACCTGATATATGGTGCAGAACATGGACTTTGTGGTGTTGAATATTACATTGCAAACAAAATCTTACAATGGGCTTCTATATTCTGTGTATTGCCTCAAAAGCTTGCATAGCTTTGGATGTTGTTGCCGGTAAGAATGTAGAAAGTATGGTCTATTTCTGTTTTGGACTTTGTACCTTATGGTACATTGTTGTATTACTTGCCTTTTATTTTAAATAAATGGAAGTTTTTCACAAATAATAATAAAAAAAACCTGTAAAAAAAAACAAACCCCGTAATCAAGTCCTTTGATGTTTGTCATGCTGCTTTGCCACTCGATCTCTGAAAAAGATTAGTTTGACAACCTAGTGTCAGGGTGCTTTTTATTGTCTTTGCTATTATCCCTTCTTTTTCCACCTGAGGTGTTACTTCTTCTTTTTTGTTCTGAATTTGATGTCAGAATTCCATGGTGGTTGTGGTGGTGGTTCCATTTTCATGAAACTTGGATTAGGAAGACATAAGTAGATATTTGGGAGTCTCAGTATGTATTTAAAGATGGGTTGAAAAGAATGACTAAAATGCATTGTCCTTTGTAAGAAAATGAATTATATTGACTGCCTCATGTATTTCACAATGGTTTGCATTTGCTTAACTTTAGTTTTGACCTGGAGCGTGAATGTCTTCTTTCAATCTGTCTAATGTTGTTTCCCTTCACGTGTAGGGATATGTACAATGAATGGAC
>BMK_Unigene_022201
TGTATAAACATCTTGAAGTAAAGAGGTAAAAAGGGCAGTTTGGAGGATATTTAAAGTACTTTTAGGAGGCATAAAAATACTTTCCATAATATTTGGAGAACTCATAAAACTTGGGAGGGGTAATGGCCAAGTCTTGTGCCTTGAAAGTACCTGTTTAGGTGTTGATCTTAGCCTTGACTTGGATATAACTATAATATTACATAACTTTAGGGTTTTCCCATGCCTAAGAAATTGTAGAAACCCTTTTATAGCTGAAGATTTTAAGTATCTTTCAGAATTACAAAATGAGAAAGCATGGGGTTTACCACTTTTTAGCATTTAGTCATGATGTTGCTATATTGGTTTTAAATAATCACAGCTTTTAAAGAGTTTTAAAGTTATGTCTAGGATCCCCTAATCACCTTTTTACCATTTGTCACATATGTTTACCTACCATTAGCATTGTAGGCTCAATGATCATTAATTTGGGTTCCATTTCTGCTAATTTTAGTGGAGACAGCATAGAGTTCATGGTATGCTCATAATGCAATCTTATCATCAAAAGCAGAGCTGTGCCAAATTCTAACCCGTATAGTGCAAAATATTTAGGACATGCACACATACAATATGGAGGATTTCTTGCTAGCACGAAGAAGCTTTTAATTCTTTTTTTTTTCATTTTTGAGCAGAAAATGCCCATCAAGTGAAAGCCAATAAGCAAAACCAGCATCTGTCTACACCAGCACCAAGTTTACCAACTCATGCAGAAGCATCCAGATGGGTCACAACTCACAAGCCAGTCACTCAGAGCCCATCAACCTACACATTAGTGCAAGCAATGAAGTCCACATGATCAGGCAAAGACTTGACCCCCAAAATCCTCAATTTCCTTTATTACCCATACTACTAGTTAGTATGTTTTTGAGTTATCCTTTGTAGTACTTTTACTCGTGGTTTCCCTAGATGGTGTGTATAAAAGGCAAAGAGATGAAATGAAAGAGCAGGTTGCTTTGGTTGTGACGAAAGAAAAACGGTCTTCTCCCTCCCTTGGGTGTAGAGAGAATCCACCACCAATGTCAGCGATTCTCTGAGTGAAAGGCATCAACTGAGTCCATGGACCCTAGAGACCGGGGTGTTTCCATCATCTTCCTTGTCGCCCCTGATGAGTATCCACCACTTCTAAGGCACCCCTGATGAGTATCCGCCACTTGTAAGGCATGCTCATCTCACAGCATTCCACATTTGCATCACCAACCCACAAGACTTAGCTTGAGTTTGCTACTGAGTCCTTCAGCATTTGCTTCCCACTCACATGATTCGACAAAACCTCCATTCATTGCACCTTCTCCGTTATGATTTAGGATGTACAGAGTACATTTCACAATTCAGGACAGAAATATAGTAATTGAAACTTAAAGTTGACACCCTAAAGTGAAGCATGAAACAAGATATAGTTGACCATGACCAGCAATCAGTGAGAAATTCGCTTCGGAACCCATTTCAGTTTGGCGAAGAAACTGATATATTTCAGCGAAATATTTTGGAAAATAAAAAAATATGTAAAAATATAAAATAAATATTAAAAATTTATCATAATATATAAACTAATACATTTAATTTATTATATAAAATATGGCTAGACCCATTTTTTATTATATATAGATATATTTGCCAAGAAATGGTGAGAACCATTTTTTATTTCTGTAGGATATATTTGTTAAGAAAAGGATATATATACATTATATATATTTTAGGCCCATTAGTTTTCCCCCCTACATTGAACGTGAGGACTCGGGATGTGACACCGCTTGTGGGCTTCGGGGATCTGAAGTTCGAACCCATCAAACGAAAAATGCGAAAGTGCATTTCTTGAAGCTTCTCGCCCGTAACACAGTCTAAGGGCGAACGAACGAAAGAAAGCAAGAAAGGAAAAATAAAAGAGAGCAGAGAGAAGGAAAAATGAGAGAGA
>BMK_Unigene_022202
GCACTTGTAGATACATATGATGTAAGTGAAAATTATTGGTCTTACCTTTAATTCTTTATCGTTTCTGAGAAGACGTTTTTTTTGTTCTGTTATTATTTCTTTTAAGTGAAACCTTTACTTGTCCTCTTGTTTGTGTAGTTACATCTTTACTCTCCATTTATTGTCTGGCACAAATTAAAGTTAAAGAGTATTTCCATTTGAAAAAGGGAAAGAAGGAAGTCATTGTCTTCAATATTACCCTTAGAATAACGGCATAGTTCATTATACGAGACAAGCCTTTCCTACAAAAAAAGTTAGTACAGCCTAGCACTGGATTGGATTGAAATCTGTTTGCATTTTATCTTGTTAAAGATTGTCAAGAGTGGCCATTCTTATCTCTTAAGGTTAATTTCAACGGTAGCTCAAGAGGGGATCCAAGTTATGCTGCGTTGGATGTCATCATCTGGAATGATACTGGAAGCCTGGAACCTGCCTAAAATATTATTCATTCCTATTTGTTGTAACTCAAATGCAACAGAAATAATGGCCGTGCTTGTGTTCATTAGCCATGGTTGAAAGGGATTTAGCTATGGGAATTAATGGGCTATGAGCTGGGTCTAATTCTTTTCCCAGACTTTGCCGGACCATATAGGAAATATCTGGATCATAATTTTTTCTTTTCAGCTGAGGTCAGAAAATTTAACAGCTAATATCCTTTCTTAGTTGGGGATTTGTCCAGTTTTCTATTATCAGCTGGGTCTAATTTTTTCTTAGTTGGTGAATCGTTTCCCTCTTCAAGAACTTATGATTTATGAACCAACCCTATGGTAGAAGCAAAGCACCCGTCCCTGCTTGTAGATGTTTTTCATGTTTAGAGGGGTGTTTGACCCTCAGTTAAGGTTAGTTTAACCTTTTTTGTCTTGTGACTATTGTTGCTTTATTTCAAATGTTGACGAGCTGTAAACATTTCCAGAAGACGGCTTAAGTGATTTTTAAGTATGTGTATCATATTTAGAATGCTTTCTCTTTCATCTAGTTTAACTTATCCATGTTTTTCATGTGTATAATTATCTGTTATCAATTTAGCTTTGAGGTTCTTCTTCACAGGTTATGAGGAGTGGAGTTCCTAA
>BMK_Unigene_022204
AAGTTATCCAAATATTCTTTCCTGCCTATTATCCAGATGAGATATTTGAAACATCAATGATGCTTGTGTTGTTTACCACAAAAAGGAAAAAGAAAAGATGCTTGTGTCTGAGTTAATCATACCCATCATACAGTAATTGAAATGCCTGTTCATTTAAATTACCAAGGGTAAGTTTGCAACTGCAGCAACAAACAAATACCATGAATAAAACAAACGAACACAAAAGCACCTCAAATGCACAAACCGGCCAATTACTTGCAATTCAAGTAGCTGGAACTCAAATGTTTTTCATATAGAATTAAACTTCTCTTATTGAACCAGAGGCAACCACTCCAGTTCCAGTTCTAGTTCTCCAGACTCCACATTCTGAAGCTTTAGAGATACCTCCTGCTTCACCTTCCCATCAATAATATTTACTGTGCTGTCTTTCATTAGTGCATTGTCGCCAGACTGCAACCATTTACCGATTTGCATGTCTGCAAACATAGTTGGATCCCCAATTGCTGTAGCCGCTGTGACCATTGGGTGGATGTCGACCTCAGCTTCTCCCATGGCATCATCAGCCGAGAGCATATCTTGATCAAACAGTTGCAGTTTAAGGGTTCCAAAATCCTGAGGCACCGACAGCATAAGCTCCTCATTCCAAACAGGATTCAAATTGCTTTTCACAACTGTTGTTTGAGCCTTCTGCTCCCCAATGGTTGCCACAACATAAGGATCACTGCTTTTCATATCCATAACAACCAACTCTCTTGCTTGTATCACTTTAACTTTTAGTAATCCAATATATTCTACCATGCCCACCGTCTTGTTTGATGTGCCATGGGAGCTATGCAAAATCTTTCCAGAATGACCTGAACTGAGAGAGCTCCCTGCAGAAGATATCCGCAATCCTGATTTCAAAAATTCTTGCAGCACATACTTGGACCTGATGAAATTCATGCGTTCTTCATGAGGTGACTTTGGGTTGGGCCTTACAAATCCTTTAGGAAGACAAGCCTCATAAATTGCATTTGCAGAGGAATTACCACCGACCTCAATCAT
>BMK_Unigene_022205
AAAAAAAAAAAAAAAAACGAAAATTCGTATACACTAACATTGACACATTACATGTATGTGTATTATGTTAAAGTCAGGACACTCGAAACCTATAATGCCAATACATCTTTCAGATTAATACTTGATTGGAATATACTATTATTATATTATTCTAGTTCATAAATGGCGTGTATGAGTACTATTAAAACACAAAGCAAGGAAAAGTCTTTTCATGATACCTGTATTGTCATGTGTGTGAGTGATGTTCTGAGACTCGTGTCCTTGTTATATGCTATATACTATTGGCAATGATTTAAAGATACAGGAACCATCAATACAAAATTTGAATAATAAAATTTTCTCTACAGCTGAACCGAAAAACAGCATATTAGAAAAAAATTCAATTGCCAGCTTTGTGGATTCATAAGTTAAGCAAAGCATATGTATCAATAAAATTAATGGGAGATTACACAAATCACATATGCCCAGCTTCCATCATTTGCTTAACAGTCTCAGCAAAATGTTTGTCCTCATTCCTTGAGGCTTCCAAATGGGAACAATATGAAACCTCATGTACAGAAAGAGAAAAAAAGGCAATGGAGGGCCCACCGCTTTTAAGAAAAAAATGTCTCTCATGACAAAATCTTCTTTCACCATCATATAGCTATATGCTTCAATTTAAATGGAGGACAGAATGGTAATCATCAACAAGATTTCACAAAAACAAAGGATATCTTGTTATCCATGCCTGGGATACCAAGATACTTTTTATAGCTTATGGTATTGGTATAGCTTAGTGTGACTTGACAGTTGATACCAATACTGGCAGCATATGCTAAATAAAATGCACACACTTGTTAGATGTAATTAAATATTGATCATATCAGTTAGTTTTAGGTTTTGTAATTTCGCTACTAGCAATTTTGTCATGATAATTTAATGTCCATATCTATACCCAAGATTCAGGGAAATTATTGTAGCTGAGTCGTGCTTGAGTCAGTCGATCATGACTCGTGAGCATGTCTCCTCCAGCCCCTTCTTGCTGTGTTAAGCAGGGGAGCATGTGTGCTCCAAAGAGCACAAAATGCCTCCTGACTGCAAAAATTGAGGGCACAAGGAATGACCTGTATATTCTTCCGCTGTGATGAAAAAGGCAGAAGAGCAAGAAAGTAATCTGAATAGAGGTAAACAAATAAGGCTATTTACCACCCACCATTTTCATTTTATGTCTATAAGATTCCCTAGTTGCTGGATTTTTTTTCATGACATCACAGGGTGCGATTAAAACAATCAATCACCAAATCCTTTTTCACCTGGACAAAAGGAATGCATTTGCT
>BMK_Unigene_022208
GAAAATCCGACTTGTTTTCCATTCATTCCAGACTTTTGGAGCCAACGAACCCTTGCCCACTACCAGAGTGGGGAGTGGGCATTGATGTCCCTCACCAACTGAAATTTCGACTTCCTCTTCCTCAACTGTTCTCTTGTTCCCAGTTGATGATGGCCAATACTTCCTGCGAGGACGAATGGGAGCTCTGCAACGACAATGGCTTCGTCTACAAGAGGAGGAAGCGCCACCACAACTCCGCCACAACCCCCCTCGCACCTCCTCCTCCGCCCGACCCCGATGCCGAGCTCCGCCTGCGACGGGCTCGGAAGAAGAAGATTCTAATGAAGGTGAGAGACCAGTATCACAAAGAGATCCAACAGTGGGAAGCCCTCTCGGCCACTCTGCAAGAGATGAAAGACAGAACCCAAAACCCACAACCACCACCAACACCTCAGGAATTGGCATTTCAGCCGCTGCATGCGCCGAAAGTGGATGCCGTCTTTTGCCCCTTGATCGATGAGATGTTATTGCAGGCAGAAGCTCAAGAAGCATTTCTCCAAGATATGACAAACCTCTGTAAAATAGCGGAAACCATGTGCACGGCACAAGAAGAACGATTTAAGCAATCGTTCATTGATCTTCCGGTTTGGGAAACTCCACGTTCTCTTATGGCCTCACTATCAGAAGTTGAAGATGGATGATATGATCAGGAATTCAGGATAACAACTGGAAGGCCTGAATCTCTTGTTTCTGTATTTGTTTATAAATGGTGCCTGAATGCCTTTCCTTCAGGAATGATGACTTTCTGTGTCATTGTTCTCACATTCTATCATGTATTTTACATAGTAATTAATGCTTGTCACATTCTGTTATCTCCAACCCATTTTGTTGCTTGTGATGATGAAACAGTTAACAGCAGTGGCTTTTAAAAGTCTTAACAATTTCAGTTTGATTCTCATGAGAAATGATTTGAAATACTCTGGTTTTATCTTGCCTGTGAATAGAAAGGAAAAGCCTGCTCATCCTTTCAGCTCCTTAAGTAGAT
>BMK_Unigene_022209
AATTCCTCACACCTTTGAGAAGATGTAAGAAAACATATCAGTTCATATTTTAAAAATTGTTTGACACCCAATAGGTGTGATAGCAGGCTTCCATATAAAATTATTATGTATTCTCATCTTGACTTGTTTTGGGCTCTTTATTTCCATTGTTAAGATATACAATCCATGTTTATTAGTATTTTATGCTTCAAAGGTTAATTTTCTCTTACATCATGATTTCCTTTTTCCTCTATTTTTAAAGGTGAGAATTATTAAAGGAAAGAAAAGCAAGGGATGAATTGGTGTTTTCTCTTCTCACTGAGACGAGATATAATGATTTATGCTTTATTGAATGTGCCTAGCGGGTGCTCTCAAATAAATGGATGCTATATTGCCATCCTATATGTTATATTGAGATCTGTTTTGAAATGTCTCATATTTCATTTGCATATCTTGATTGAAAACACGAATAAACATGAAGTACCCAAAAAAGAAAAGCTCTTTGTTAGTCAAAGCATGAGGTACTGAGAATAAACATGAAGTACCCAAAAAAGAAAAGCTCTTTGTTAGTCAAAGCATGAGGTACTGAGAATAAAGAGCTCTCCCCTCGTCCAATGCTTTATTTGGAACCTATCTGTTGTTTCTCAAATATCCATGATCAGATCACCAAATGATCAAAATCTGAGAGTCGCCAACAGTCTAAATTTGTCTCTTACTTTTTCCTTGCCAATGTCCCTAGCTTTATTTAGAAAATGAGCTTTTAGCTTCCTTAACCAGAACATTTTAGTTATTCAAAACAACCCAAGTATATATTCCTCTGCCGGTCTAAGGAGCAACATCACCTAATCATCCACTTGATTACTTAGTTTTATATTGGTTTCTATGTTTACTTCCATCTGGTGCTTTGCTGATGTTGGTGCTTAGATTGCCTGTTAGATGCTGGCTCAGTTTTTCTCATCCTATTTACAATAACACCATCATGTGATTGAAGGTCCCGAAAATAAGCTGAGCCTGGGCCAACTCGGTCAGGGTCCTGCAGAGTTGACTCTTGTGAGTGAAGTCATGTACCTTGTATGCAAAATGACTGGACTTGGATGAGTCCCATGTTTCTGTTCTAGTTGGCTGAGATGCAACAGGCCTGACTCACGTTTTAACGAGTGGAACTTGAAAAACTTTCTAAGTTAGATTTTGGTATTTCTTTTCCCATTTCTTCACGATGGAGAACATGGGATGCTATTTGGGAGCTTCTAGTGCTATTTCCCAAGATCAAAATTCTATGTTTGCGGAGATTCAAGGCTTTGAAGAATAAAATTGAGGTTACTGTCCGTCTGATTTTCTCATATTAGATTTTGTTAAAAGTATATTTAAGGTGCCTTGTATTTTTCTTGAATGACTCATGTCTCAGGTGGTTGTACTATGCAGATCTGTCATTCTAAGGTGAAAAATGCATATGAAAGTATGCTAAAATTACATTTATTGAAGTATAGCCTAAATCTTCTGATTAGATCAACATGTGTGGGGGTTTTATGGTATGTACTAAACACATTGGCCTATCTTATTGCAATCTATGCACACTTGGTGTTATAGGCTCCCTTTCCTAGGAAATATTATTGATGATGTTGCTGGTATTGCTTTCATTTTTACCAAATGTATATTTCTTTTTGAAAATCACTTTATGTCTTGTATTGTATGATTTTTCAGTGTCTTGCATTTCTTCTTTCAGTTTAAAGGACTGTTTGCTTAGTTTCTTCACAGATTAACGCTTGTTATTTCTTCTTTAGAGTTGTTCACACGCTCACTCACA
>BMK_Unigene_022210
GCCCCTGCCCAGATGTATGGCAAGTTGCCCGTAGTGACGTGGCGGACCGTGATTGGTCCACTCACGGGGAGGGAGGAGGTGTTTGCGATTCTCAGATGATCTCATTCAATCTCCAGCATGTGTTGCTTCATTCATTACAAGTGCCTCGTGGCATTTGATGGCGTGTATGTTTATCTACAGGTGAATTAGATAATTATCATCTGATAGTCGATTCTTCTCGAGTCAATCCCTATGAATGCATTAGATACCCACATCTAGGAACGAAACCATTTAATCCCCCTTTTGATCTATCCATTTGTAGTTGGGGCTTTCAGATTGATCAAGCCTAAAACACATGATTTGACTCTAGGTTTTTCTAATACATTTTATTTGTGTTCTACACATCGAATCTGACAGTGGGTCCAATTCCAAAGTAAAATCTACCACACACAACAAATAGTCATTCTCAGCAGTTCGGATTTAGATGTGTGGTTACCGATGGATCATTTTTGGAAGTGGGCTGAGACGTCTCTAAGTCATAATGTACATTCAGCTACAGGTAAAGCTCAGTTCAACTACTAGTGACCACTGAAAAAAACAACTACAAGTGACCAGTGAAAACTGATGAGTTGCCTCTAAGATTCCTATGTGTTTGTGTCAGCTTCCGGGAAGTATTCAGGCAAGCATTCAGGCAACTTTGACCACTGGGTACCAGAAAATGGGCACATGAAGTTCCCTTGATTTGACACCATTGGGACTGGAGACTATCCGGATGGCCATCTCTGGTAAGAACTTGACCATTTCATCTGCATGAATTTTCTCTTCCTCCATGGACCCATGTGGATTTTCTTCTCCTTCATGGACCTCTTGCCGGCGTCACAAATGACTCGAACCAATGCATTCAGGTGCTCGAATCTTCCTACATAGGAATCCGGCAGCTGGTTTACAAGCCTCAGGTAGTCATCACATGCTTTTGCCATCTCAAATTCTGCTCGGAATTCTAGTTCTACCACAAATCGCACCGCCTTCTTTCGATCCGTCGGGTGTATGACTACATCTATATACTCATGTTTCCCTCCAGGGATGTCTCTGGTAGGCTTCCATTTGGAAATACAAAGAGCTGCATCATATCCTAAGTTGTGAAGTTTATCCACAACAATTCGACGCAGACAGCTCACACATTCATTAGAGATGGGATTTTTGCAGTGGCATGAGGTTGTCTCCCTTGACATTTTCATGGCTCTGTTCACTTCTTGCCGCAGTTTCGACCCAGGGGATCTGCTGCGGTATAGAATTTCCTTGAGCATATCTTCTTGGGCTTGCCAGAATGCAGCCCTTTCCTCTAGTGAGGTTCCATCTTCTTCTTCTTCCTTTTCGTCGTCGTTGTTGTAGTCATTGTCTTTTACTATAGAATGATCAGATTCGTCGCATGGTCCACTGAAAAATGAAGAAATTTGATCTTCAAGACTCTCCAAGAAGGATTCATCTCCAAGATCATCCATCTCAGTTGTGGGAGAGGAGAAATAGGAGGAGCAAA
>BMK_Unigene_022211
GTGGGGTCATTTTTCGCATCCCTGCATAGAAGCTTGTTAGAGCCTCATACCTATTCTAAATTATCAGGAGGATTTATGGAACACTGATGATTAGGAACATATTTGGTGTATAAAACAATCCAATCTGAGAGTGGCCACAGGTCAGTGATTCTAACAATTAATCAACTCACTATGGTTGAAGCCTCAAAATCTTCAGCATTAAAAGATTCAACAAACTTTTATCAGCAACCCCAACCATTACGTATTTTCTGAACCATCAGTCAGTAGGCAACCAATAAAACAGTTGGATCTTCTGATTTTGGTTACTTTTGATGCATCTCCAACCACTTGTACAAACTGCATGCATCAGAATTTATATATAATCCTTCCCAGAGGTACAGCCTTTGACAGACAACATTGGTGTTGTGTTTCTTAGGCACTACCTCTTCCATAGAGCAGTCCAGGGTCAGAGCACACACTACGCCCCCTCCTAATATAATGGCATGCGAGCTAGCCAGTGTAGCCAGCATGACAAATAAGGCCACAACCTTTCCACCAAAAGTAAAAAAAAATTAGAACTTTGAAGGTATTATCTTTTCTTAGAACAAGCAACTAAGAAACTATGATTGTTGGTGGTAACCATTGTGTTCTTTTCTTTTTATTTTTACTTTTTTGAAATGGTAACAAAAGATTATTTTCCAGAAAAACACGTATGACTCGTGATTCGTTACTCTTATTAATTGTCATTCTCCCTCTGTTAAACTGACCATACAGTGTTGATGGCTCCCCATTATCAATAGCAACTATTGGATCAATGTGTACCAAAGCTTTCCCTCAATTTAATCTCTGCCAATCAATTAGCATCATCTGGATACATTATCTCATTCTCTTCTACTGGTTCTTCTTCTTCTGTACAAGATCCTCACTCAGAAGCATATTGGAACAAGCCGTACGTTAGGAGGTCTCTATTTCCTGGATTCCCTGAATCTTGCTATCAATCCTTCATTTGAAGCTTTAATCACCTATGTTAAACCCCAATCAAACTCTGGCACTCTTGCTTCTTTCAATAAAATGAAGCTTTTACTTTCTAGTGGTAGTCTCGGCAATGTTTTAGGAACAAATATTTGACTGTATCGGTTGTAAACTTGGAAAGCGGCATGCATTGTCATAATCAAAAGGACCACTTTTACTCATGCACCTTTTTTATTTAATCCACTTGACATTTGGGGGCTTGCTTTACTCTTTTACCATTCAAACCACCTACCGTCTTGGCAAAACAAACAACATCAAAGTCAGATTCTCGCATTCTCTCTCTATGGAAATTTGAAGAAAAAATAAAGAACAAGGGGTTGTGTATACCCCTGCTCCCAAAGAATTCTGAGAGTCAAGCAGCTAGGAAGCACGGACACCTCTC
>BMK_Unigene_022212
GAATCTCTTCGATTCGAATCCGCTGCAAAAATTTACAATGGTCCAATAGTCAACAGCAGAAACGATGATTGTTATTATAAGGAAAAAAAACAAAAAACAAACAGAGCATCGACTGTAAACTGCATTGAGGTCTGCTGATGCTATACTGAATTACTGATACTTAGAGACCATATGGATGTTGGTTCATATCATCCAAATTGTGGATTCCATTGTACATGGATATAGCCCACACATATTAATTCTATGATCCTGACAATCCCAGCTGGTGCCATCAAATAGAAGGTCAAGATAAAATCAGAAGAAATTGTAAAAGGTCGACTGTCAGGTGAGTTTTTTTCTTCCCTTGATCACAGTTGCACAAACAGCCAAGATAGTATTGGTTTGGCATGCATTTGTGTCACATACACAATAGACGAATTGACACAATTTTTATGTCATGGAGGTTTGGAAGATGTACATCTAAGTCTAAACAAAGAGAGGCTACCAAGCATGGTAGCATGAAGAAGGAAGGAGGGCGGGAGAGATTCAAGTGTTGTAAATGGAAAGTTGCAGTCAGCTAGTGTTAATGACAGAGAAGATGGAGAAGGATCCGGAATGAAAGCAGGATCAGCACCTTGAGAAGCATCCTACAACTAATGACCTGGGTTGTTGAAATACTAGAAAAGAGGTGAAACCAGTAGATAGACTCATTTACCTTCGATAAATATTTGAAATGGATGTCATATATCTGATTTAACATAAGCGCATAATCATATATGAGTACATACCATGAGTATGGGCGTGTATGTGCACCACAAGGATACATTTACACGACTCTAACCACATTATTGCATGTGAAGGAAAATTTATGATGTGCTTAGATGACCTATGCTAGAAGTTATAATTTACCCTACATTTCATGTACAGTAAACACAGCCAGCAGATGGTATGGAATCTCAAGTTATAGTGAGTATGATTTATTATGCATCTCAAACATACAGTTTCAGGGTTTGGATCCAGTA
>BMK_Unigene_022213
AAGGGAACATTCCATGCAAGTCTTGTTATTATTCTTTATTTTTAATAAAAGTAGCAATTTCATGCACTTTTCTTATTTCTTTTCCCTTGATTGAGTATCATCCATTGGATGGAAGATATCTATGGTGAATTTTTGTGATAAATGATACGCAGATCTCTACTTTTTGTTTGAGTAAATTTTCTATTTAATCGAAGAATGGGGTATTTTGTGCTTGCAATCAATTGAATTTGGCTTCTGTTTGACTGTGCCAACTGACCACTTGTGGACTGTATATCACCAAAATATCCTGCTCATTAGCTTCATAATAGCATATCACATCAAGCTGGCCATGATGGAAGTATAACAATCCTTTCTGTGGAGCAGACTCTTGAGTAATGAAAATAAGGTAAATGAGGTCATGGAGCATGCATGAACTGGCTTGCCAGCATAAGCTATGCCGGGATGAATGATGGTTAATTTTTACCAACTTCTCTCCCCTAATATTAATGCGCTAAACTTGGGTTCCATATATATTATCTTTGATCTACTACCCATTTTACTCAAAAAGTCTTTCTCTAAATTTCTGGCTTAATTTTACCTGCTTTCTTGTCTAACTAATGACTACCTTGCCATCTTCTTATAGACACTTCATTTTAGATATGTCCTTTTAATTTGTCCATGATCAAGAAAAGTTGAAACTTGCAACAGACTCTGCTGTAATTCTGCTCCAACAGGGAACTCAGACATATCATCATTACTGCCCCTTTATACCATTATATATGCATTAATTTTTTCAACGTCCTTAAAGTTCACAGTCTTGCACCCTTTTGTAGGCTTTCTCTAAATCATAAAAAAATTATATGTAAATTTTTTCTTCAACGAGAGAATTACAATTTGATATTGTATATATACTCTTGGATATTTTAAATCACCAAATACTAATCATAGACATACTTATGTTCTCAAAAAACATCCATGAGTAGGTCCCACTTGAAGCAAGTGTACTCTCTTGACATGAATTTTTGTATTGATAAACCTCATTGAACCAAATAAAAATATTGTGCAGGAGTGGAAAATCGGCCCAACG
>BMK_Unigene_022215
AGTGGCAAGAGAAAACAGTGTCGTTGAGGGAACATCATTAATAACTACAAAACACATATCCAAGAATACAATGTCGTTGAGCATGAGAAGTTGCGAGGTATGCACGAAAGAAGCATCGAAACTTCAACATTTCCAATTCATGACACGCACTTTGCCCCATTCCAACGAACCATAGAGAAAAGGAAGGTATTTTCATATGCTATCATCTCCTGGATTTCTAAAGAGATGAAAATTGGTAGGTTTGTGATAAATGGCACATTGGATTTTAGCCATGTAATCAAAGTGCATGCCAAGTGCCCACATTGAAGTTAGGAGTTTATTACAGAAAACAACACAGCTTATATATGCTCATAGTATTTAAGCTAATTCATTAGTTTTATATTTTCAAAACATGCACTTCATATTTAGCATCATTGTCTGATACAATTTATTTACCTTGTGTAGAGTCCCCATGAGCCAAACTTTGTTTTTGGTGTCTGAGTTGGGTAATAATACAAAATCAATATTATCATGTAATTGGAGACACCAATAACACCACCCGACATATCATGTACATTGGAGGAAGGTGTACAAGACTGAAATTGGTTGTAAATGAAGAAAAACTTTGGATTTCCCACATTTAATGGACATTTTTGGTTCAGAAAAGATCAGCTGAATATCCTGAAATTCAGAAGTTCGAAAAATGGGCCGCAAGCTCAAAAGTACGTTCATTTTCTTGAAATTGAAGAACTCAAACCAAAAGTAGCATAAAAATTTATGGGAAATCCAAAGTCCATTCTCTTTCAAGCAAAAACAGCCCCTCAGATATTACTATTTCTTCTAGCTTTCAAAGTCTCCACAAGCAAGATATACCATAAATTGGATATTTCTAATAGAAATCCACGGAATTAAAGTTTATTTTGTTTGGCTTTGTTATATGTAATATAGGAGTTCATTATAGACATTTTTTATTTTATGAACGATATGGAATAGGAGTTATAGGGACAATATTACTGGGTTCCGCGGAAGCAAATACTCAACAGACATTACCACTCAAGTGCTGCAGGGAAAATGTCTTACCAGAGATATCTTCACCAGCCTGGG
>BMK_Unigene_022216
CTAAGATAAAATTTCCCCTGAACCTATCAAAACATTAATATTGAAGCTGTCAAAATTGAACACTGTTCTATGCCTTCATACTGTAAAACTGTCAAAGAAAAATTCATTAACAAGATGTCAGGTTAAAACCACAACATATATCAGTGTTTATGAAGTGTATATGCGGTTATAATACCTTATCGAGGCCTTCAAGTATAGCTATCTAGATGACACAAGATCAGTATGAATAAAGAATGCAATATGGAATTGTAGTCATAACGTACTATTTAAGTGATATTGTCTATGTTAGTGCATTGATCACCATCAATGTAACACTTGGTACGAAGATGTTTTTCATATTCAATCCTATTGATGAGATTAGTCTATCATGATGTTGTCTGTTATATTACAAATCACTATGCATGATCCGCCATTTGCTGGTCCCAAGCCAGGGTAAAGTAGAAGGGATTAGAGCATCGGATGGGCAGTTAGCAGTTTCTTTCTTCTCAAACATTTTTATTGAGTTTTACTTTGAAAGGGCATTTCCCAAGAACAAACAGCAAAAATTGCAAAAATTGCATTCAGGCCCTATTAGTTTTAGAATGTATATATATCAGACCTCTTTTGACAACTTTCCATAGGAAATCTTTAATACAGAATATGCTAAATATATGGCAGTCTGGGAAGTTGCCTTTCACTTGATGCACAGTCATGTTAAATAGAATACTTTACTAATGACTTATGTAATCCTATGTCTTTAATGTTGATTTAAACTATGTTGAATGCTTCAATATTGTTATACCTTATAATTGTTGTGATGAATGAAGATGACTGGATGCTTCATCCTATTAGGATAATTTGGAATTTAGGGTACCAGAACGGTAAGGGAATAAGGCTGATGAAACCCGGAAAAATCGGTAAGGACAAAATCTCAAATTATCCTGATAACTATACTGGAAATATTAATGAAAACTTTTTTTTTGAAATATTATTGACCTACCCTTTTGGATGTAAGAGTTTGTGATGAGATGAAGAAGCCAATAATGGTAAGAAAACTCAATGATCTGGGAT
>BMK_Unigene_022217
GCTAAATGCATTTTTAATTGGTCTGCAAATGGTATCAAATAATCCGAGTATCCAAAATCACTAGTTCTCAATAAAGTGGATTATCCAAAGTCACTGGTTTCTTAATGAAGTGGGCTTGGAACCTACTTTTGGTTCTAGAATAAATTTGGATCCAAATCTAGATCCGTGCATATATTATCTAGAACATTTGAATTCGGAACCAGATCCTTCATGTTCAGACGTGAGGTTCTAGATACACACCTATTTAACACTGGAAAATGAAAAAAGAAAATAGCACATGAAAGGTTCTTGTGTAAGTGATGAAAGCGACCACACCAAATATGGATTTTACCATAGCATGGAAAGGATTTTCCGCTTTCCACACTCTTTTCCAAGGAAAAGTGTGTACACAGGTGCCCTTGATAATGAATTTTCCTGGGAAAATATATGCAGACAAACCATGCTGAAACACTTTTCTAATGCTCCTTACTAGCCGCTTTAAAGTCGCAAAGCCTACACTCGTTCTCTCACAATAGTAGTCCTAACCTCCTTGCTACTCCACTCTAAGACTATCGTCTCCTTGTGCACCATCTTGCAAGCCGTTGAATTTTGTAGCTTGAATGCACACCTCTGAGTCTTACAGCACGCAATCTTCACGCTGCTCAGAAAGAACCTGTTGGCAGAACTTGGGGTATCAAAACCACCTTCACTAGCGTCACATAGATCCAATGATACTGTCCGAAGAAGTGGCAACTTTGAACCGGCATCTTCGATGAGGTTTCTCTGGATACCTCGGCCATTATGTCGCAATAGGAGATCTTCAAGTGCTTTGCATTCAAGAAGTGAAGAGACACCATTGCATGTTACCTTTCCACAGCCCTCCAAATGGATAGATCTGAGTCCTGGCCATCCTGATGAAATGATGTGCTGAGAGTCTGAATTGAGAAGCATGCATCCTATCAATGAAAGGTCATGTAAACTTGAACAGCCTCTAGTCAGAATAATCAAGTCGTCATTCGTCATCCCTGGGGTCACCCTTTCTAGTCTCAATGTTGTCAAGTTTGGCATTCTTATCTGGAAGCTTAGTGAAGTCAAGATGCCAAGACAGTAGCACAAACTCAACAACTTCAAATTTCTCAAGGATGACATAATGCTTCTCAAGATACAATCAGAAATCACCTGAAATTTAAGAACCACCTCCTCCAGCAAAGGGCAAATGTCGGGTAGTATAGTGAAAGCATGTTCGCCTAAAGATGCACCCAGACCAAATGTTACGACTCTTAATGTCCTAACTGAAGGTCTCAATATTTCCAGTGAGAAAGGAGTAAATCCCCATCCAAACTCCATTTCTTTCAAGATGCATGTCTGGCTCAACTCATGAAACAGTTCTTCCTCATCGGATCTATTGGAGGTTGGCAAAATTTTGGAGGGGCACTTATTTATCTCAGCAATATTTTTATAGCCATGCAAGTTACTACAACCCAGTGCTTTTAAAACCTTCAACCTGGGGTTTCTGTGGATGAAGTATGCTAGAGCAGTTCCAGAGACCATCGTCTCAGAAACATCAACATACTCCAAAGAAGAACCCATGAAAGCATAGAAAGCATCATCAAGAAGGGAAGTTTCCCTGAGGCTTAGACTCCTTAATGAATATGTATGACTCATAAGATGCGAAAGAGAGGCTGGAGTAACACTCTTGCAACCACATATATGAAGTTGCTGAAGTCGAAAGGCCAATGTGGACAAATGCATGTGATGATGATGCAACCCAAGCAAGTGAGCAGGAAGTGGAACGTCGGAACATAGGGCTAGAACTGAATTTCTACCGAAGTCTGTATCAGAAACAAGTAGGGAGCATAGATTCATGCAGTTGCTTACAAGTTGGGATATACCAATGTCAGTTACCGAAGAACACCCTTTAAGGTTCAGATGAGATAATGAGGAAGAGAATCCTGATATGATATGCAGGTCTATATCATTAATGTCAGTTCGACCTTCCAATGTGAGTCTTGTAAGATTTGATAATAGCTTTCTTTCTTTCAACATCTTATATGATGCATTTTCCAAACTTTGGTATGGTTCAGTACTAGCAGAAATAACCGAAACTCGTGCTGGTATGACAGAACTTATATCAACAGTTAAGTCAATTTCAATAATCTGAGGACAATTCTGTACCACATCGCACAAAGTCTTCATCTGGAAATTCAAACAATGAGTTGCTTTCAGTATTTTCAGAGACGGGAATGACATGTTTATGCATTTGATAACAGCATCCACACGTGGCCACTGATTCTTGGAAACATCCAACTCTTGTACTGATTCAAAAGACATTGTAGAGAGCAACTCCTTTGAGACAGGATAACAGTTCCATTTGGGATGTTCAAATTCAATCAAACGCTCGAACACTCCCCTTCTCGAAGAAGGGTCCATGTTACATGAAGAAGAAACCAAGGACAAGAACAGAAAATATGGAGTGATTTGGATGCAGCCTGAAAGGTCTATTCGCTCAGAATATTGCGTTAATCTGATTCTATAATTGTCGAATACATCATCTACAATTGGGCATGGTGGGCTCATTTGTTTGTCTTTCATAAGATCAAAAATGCTACTGATACTCTCATCTGCGAACTTACTGAAGTAGCAGTTTCTTCTTTTCCCTGCAACAAAACTTAAAGGCAAAAGGGAGATCCGAACCTTTTTGAGAATATCAGTGTAGCAGCCATTACTGCTTTCCAAAGAGCATTGTGAAGATTCACCATTGTTGCTAACCCAAAGTAGAAGAGCTTCACAAAGCTTCTTCTCGCTGTCGATAGTCAGATGAGGGTGTTCTATGCAAGCACACAAGAAATGATATGGAACATCAATGAACGAGTTACAAGACATTGCCCACACAAAATTCCTTGCAACATAGCCCTTGCATAGTTCTGGAATAAAATCAATTGCATGATCTAAACCGAAGTTCCATAGTTCAATTAAAGCATCCAGTGACATTTGGAATGAAGCAACCCCTCTTCCAGATGAAGCCCTTCGAAACCAAGCCTCACACTCCAACAAAAGACTCTCCACTCCGAAAAATAATGCCCCCTCCAAAATGGGAAGGAAATTAATAGACGTAATATCCAATGGACAGCCATAAATAAACTGGAGAACCTTGATAACTATTTCCAGATTCCACTGAATTGGGAGATGTTTGAGAGTTGATTCACTAAAGTTCCCCTCAAAAAGGCTGCAGAAATACGAGGACTGTCGTATGAGCCCGTGTCTGTTCACTTGGATTTTGACAGTCTGTCTGTTCATTTAAATTCTCCTCTCCATTTTTATGAATGGTTATGGTTGTTACGAGAAGAGGAAACTCAACATCTGATACCTAATCAGCTCTTCGATGGATCGGCTTTTCAATTGTCATACGCGAGTATGCCCAGACCTGCAGAAGTTTTAGAGGACCCGTTATTGTCTTCACAGCTTTTCCATTCTTTTGGTATAGAGATACCGGGCTGTAGATTCTCCATTCTTTAGGACCCAAATCGAGCAACTCAGCAACTGGCTCTAACCATTTTCCAAGTAACAAGCATGAAGTACTGAAGCCGTCTTCAACGAGTTAGTTGAAGGTGTGGGAATCGTAGACCCAGCACCCTTTGTCAGTCTTCTCTGGCGACGGTGGGTGAATCTGCACTCCGGCAATTAAAACAGAAACCTGAGCCTCCACCTTCCATGATATGCTCTTTTTTGATCCTCTGCCCCAAGGGTTTTATCTTCTCCCACAATGGCAAGAAGTTCTGCATACCGGCAGCGACGATCAGCAAACCTGAATAGATGCGGAGCCCACCTTCTCCGGTCAGCGTTAAGAGATCCTCCGGTGATCGGTCTCTGTAACGATTCCGGCAGTGGTCGTCGGTTCGGATGGGCTACCCTTGTTCTTTCTTCTCCGTCAGACAAGGGTTTTGCCACCAGCAGAACTAGATTGAAAAACGCCAGGCCTTTTCTCCGGTGCCCTCTAGTGAACGACGATGGCCTCACCTGAGATCCAAATCAGAACTTCGTCCCGCGAGACACGAATGAGAAGGGAAAGAGAAAGAGAAAAGGGGGGGATTTCTGTTCTCCTCTGCAATCGATCTCCATGGGACACTTTTGTTGAGTGATTTATGAGAAAGAGAGAGGAAATCTGAGAGAAAAATTTTGGGGAAGCAAGGAGAGCGAAAGGTAAAAGGGTATGAGATTGAAAACAATGTCGTTCGAAACAGGGAGGGTGAAAGAGTAAAATTTTAATGTACGAACACCAAAATGAACATTTTCGTGTATTTATGATTAAATCCGCCGTATATGAGTTTAGGGACACTTTTTTGGTAAAAATCCCTAAAAAAATTCCATCATTGGTAAATTTTTCATATAATCAAAATTACAAATAAGTCATTTTTATAGAAAATACTCTATTTTTCATAAAATGGCATTTCATACCAATATGGATCCAAAAGAAGAAATATCCAACACAATTCTAGAAATCTATTGATATCAAGAAATCCATATTATCTTATCATATAATT
>BMK_Unigene_022219
TGATTAAGGCTTTCTCCACCACCCTATAATTTACATGGAAAAGGAAGAAGCTGTGAAAGAGCTCAAACTATGGTTTCTGATATAGGAAAACTGGGAAAGTTTATTATGGGTAGAAAGTATAGTTTCTGGGCAATCTTCAGAAGTCAACATTTTGATTTCCAGCTGATGTCATAGATGCAAAGAAGAAATAAACAGCAATAATTGAACATTAAAAACAAAAGGGAAAACAAGATTCAATTTAGAACCAACAAGGAGGCGTGAGTTGAGTATTTACAAGAGCAAAAGAAAAAAAAAATCAGAATCAATAGTTTTACAAGAAAATGATGAGCCAAAACTGACATGACTTTCTTCTCCAGAAAGTACCATTTTGGAGTATATCCTCGGGCTGTTATGGTGATTAGTTGTTATCCCAAATCTTTGCGTTGCTGCCTGCTCAACCCCCTAAACAGAATGAAGCTATTGCTTTTAATAAAGAATGACCTCTAATCTCACAAAAATGTGGATACACTCCTCTGGAGAACTCTGATAACTTCATTAAGTAATTGATGACTAAAACACTTCCAATATATTGTTTCAATTTCATTTCATTTTAGTATATGTTCTGATCCAAGTTGTGACAATCATAATGTCTTGGTGTGCATTTGATCAAGTTGTTAAATTCACTTCCAATCATTAAAAGTAAGGCAAATTCACAGAGTTTCAGCTGCTTTGGTAGAAATTTTGCATTTGTCCTTGATACAGGAGCAGAACAACCCAGTTCTACTTGGACTAAAGATTTCAGTTTTTCAGTTGTTTTCCCACAGTTCTTATGACATTTTTTATTTTAGTTTCCAACCATTTGGCCAGTATTTTCAGTTCCTCATGGGTTTGAAAAAATATTCTTAATCAGTGAAGATCATTAGAAAAAAAACTCAAAAAAAAAAGATATTACTTCGTTCTAAACCCTCAAAAAAAAATATTATTTATTTCTAAACCCTTTCTTCTTTTTTGAAATGGAATACTAAGCAATC
>BMK_Unigene_022220
CATCCAAATGCTTCAGGTGCACCTATTAAAGGAAAACAATCTAAATGAAATATAAAAAACTATGAACATCCTGATGAATATCACCTTATTTCATAATCAAAGAGACTTAACATTAGAAATCAACATGCTGTATAAATGAAGAAAAACTTAACTACCAATGATAATGATGAGTGTCACATTATTGAATAATCAAAGAAAAGTGTGATTTTATGAAGTAGTACCTAGCTAAAGGTATTCTCAAGTAGTGTCTAGCTAAAAATAGAGCTACATGCATGCGTGTGTGTTGTGCATGTGTGGGTGGTTGAGGTTATATCTTTTGCCCCATCATCTGAGTTATGAGCTAAAGATAAACATCATAGAGTGTTTTGTTCCTCCATGCATGCAAACCATATGTGCTCCAAAGTCCAAACGCATAATGGAGCACAACTCTTCAGTAGTCAATTGGAAAGTCTTCTGAAAATAGGGTCTTGAATGGATGACAACTAAGCAAAAATCACTAATACTAACAAGTCTCTACAACCCAGGCCATGTAAGGCTCTAAAATGTTTCTGGTTTGGATCAAGCCATGCATGAACGTAAAACTGAATATGATTCATGGGGTCCACGAGTTATAACCTACATCACATTTAAAAATTATAAAATAGAATGGTAGATTTATTAATTAATTTTTGAAAGACAATGCATAATATAGTATCTATCATTATAATACTAAGCATCGGTTCACCAGCATTCAGGAATGTCAGGTCTCACACCCTATACCTGGACTTTACCTGTTGTTGAGTCTAGACTTTGACCTGGACATGGTATTTTTAGGGTTGGGTCCAACCCAACCTAGTTATGGCTCTTCTATTTAAGCACCCCATGTTCCAACTTGAGTGTCACTAATAGCACCATAACCTCTTGGTCAGTTTGCTACGGGAACCTCTGTGGATTTCTAAAGAACCAAATTCTCACTCCAAATGGATTCCCACTGAACTTCAGATTTTCAAAGGAAGCCATCCTACAAAAATGAATGACAATATAATTGTGCATTGCTCTTTGCCTCAATCCTCATCTTCTACCTAACGTATTGAGCCCAACAAAAGGAAGCCTGAGACAACACACAAAATCATATCATCAAACCATAAAATAGACACTTCAGGAATCCCAGAGACCCCAAACCAAGAGCTGTGACGCATTTAACAAACATGATATATTATCATGTCAAAATAAGAAAAAGATGATTGAGTATCTCAAACCTTTAAGAGATTAATGTTACTCCTTTAACAAACTTGATATATTAACATGTAAAAATAAGAAAAAGAAGATTCGAGTATCTCAAACCATTAAGAGATCAATGTTCCAGTGAAAGAGACAAGTCAATTTGTGATGAAGAGCAACATATCCACAAATTACCAATCCACAGATATTTTCCTATGATTCAACCACTAAAAGAGTTTGAAAGGTTCCATAAAGTGAGTACTGCGTACAGAATTAAAGATCTGGTGATTATTATAACCTTGTAATCTTGCATGAATTCA
>BMK_Unigene_022221
TTGGTGTAGGTGAATTAGGAGAACCCGGTGGGAGTGGAAGAGGATGACACTCAGTCCTCCCATCTTCATTCTTCTCCATAGAAGACCCTGGACTGAAACCATTAACTCGGGCATGCAAAGGTGACGTTGGAAAAGCATGCCCTCTTAAACCTGGTCCTGGGCTCCTTGATCTTGGGTTGAATTCAATCTCTATAGATGCTCTAGGACTACATAAGGCGCTCCCAGTGGGAGTAGATGAACCATGATATTCACTTCTTGGAGAAAAAGAAATGTCTGGAACTCTGGAATGCTCTGGAATCGGACTGCTAGAAGAATGAGTCCTGTTCTCCACAATGTGCTGCTGTCTATGTAAGTCGGGTTTCAGACTTCTGCCCCTTGGTGTGTTTGTGGGGTCTCAATATCTAACAATTGAAAGTGAAGAAGATAATTAGCAACATAACACTTCAGAATGGTTGCCAGATAAAATGTACAATGACTAACAGAAGAAACAAAAATCATATTTTAAAAAAAAAAAACACACACATGCAAGAAATTAATCACAATTACCAAAACACTCCAGATATTCTTCCTCTAGCACAACTGATATGACAACAACTCTTAGGCCCTGTTTGTATCCTCGAAAACTTGATTACCCTGCCATCAATTTACCTGTAATTCTAATTACCTGTAACTCTGTTTACTTTAATTAATTAGGCAAAGAACAAAACAACTCTCACATACAGGTAACTCGCGATCTGCACTCTGATTTACAAGTAAATCAAGTAACAGAGATCCAAATGGGCCTTCAATAGCTCCAAAAGCCTTGAAACAACAGCATTTAAAATTCTAAACACTATCATCGCTTTCTCCTCCAAAATTCAATGAAGAACAGATTTTGCAATCCAAATTACACATCAAGACCCCAAAAAATCCTACCTTTAAAAGGTATGAAACAGCCAATCAGCTAAACAACTCCAATCAATGCATCTTCCTATCTACCTTTCGATAAACAGAAATTCATAACAATAAGCAAATAGAGGGGAAAAATCATCCTCTGCATAATTCGAGTTCCAAATTATCAATTGAATCAATCTTCGTCTTCAAAAACACCAATTTTAAATAATAAAAAAAAATGCAGCAATCTAAGTGAAATTAAACCTAACAGCTCCAAAACCATACCAAATCGTAATTTTCCAGATCTGAAAGACCTCAAAACAGAAACTTCCAGCAACAAAACAACGCAGAAACCATCAAATCTGTCAATCGCCAACCAGAAATCCCCAATCTCCCCGTAAAAACAATAAAAACACCAATCACGCACAGATCTCCATCCAAACCGAGAATTCGCGTGATTTTCATGAATTAGATACCTGTAATGAGCCATCTGCGCGAGATCGGGCGTCGGATCTTCAGAAGAGCCAGAAGAGCTGACGCTAGAAACGGAGCCGTGATCGTGGAAGGAGACGGCGGAGGGGCGAGGGAGCGGATGGCCTTTCTTCTCCAAGACGCCATCGGAATCGAAACCAGAAGGAGAGAGATCCTTGTGATCCTTGTTCTTGAAGAGGAGGAAATTGCTGCTGTTGTTGTTGCTGCTGCTGTGATGGATGAGTGATTCGTCGAAGGATTTGGGTCTTTCTGTTGTGGATTTGATGATTGGGGGCTTGTGTTCTTGTTGTTCTTCCTTCTTTCTGCTGGAGGTTTTGGATTTTCGGCCCCACCAAGCAGGCATGGCTACGAGGAGGAGATGTGGAGATGAAAGAGGAGAGAGAGATATATAGAGAGAGAAAGGAGGAGGAGGAAGCGGAGGAAGGTGTG
>BMK_Unigene_022222
AATCCCTTCCCAAGAATGGGAGGGTGAGTCTTGGTGACTCAATCTATCGGAGCATTACCATTGAATACTTTGACCCAGAGCAGTTCCTATCATCTATGGACCTATCAACAGAACACAAGGTTATCGACCTCAAAGACCGAATTGAAGCATCCATTGTCATTTGGAAGAGGAAGATGAACATCAAAGATGGAAAAACTTGGGGGTTGGCAGTGAGCATAGAGAAGAGGGAGCTCTTTGAAGAAAGAGCGGAGACCATCTTAATCCTTCTCAAGCAAAGATTCCCTGGAATTTCTCAGTCTGTTCTTGACATAAGCAAGATCCAATTCAACAGGGATGTTGGACAGGCAATTCTTGAGAGCTACTCAAGAATACTAGAAAGCTTAGCTCACTCTGTCATGTCCCGAATTGATGACGTGCTCTATGCCGACTCCCTCACCAGAAACCCCTCACCGTCCTACAAAAGTATGCCACTATCTGATTCACCAACTTATGGGCCAGCAAAGTCCCAAAACCCTGCACAAGAGAAGGTAAATTCTGTGGAGGCGCCCGCCACAACAACACTCTTGGATTTCATGGGTTGGGATTTGGTTCAAGAGATGGAAATGAGGAGGAGTGATTCAATCAATTTAAGTAACAAGTTAGAAGATGAGAAATCTATGAAAAAGCCTCATAATGTTGTGACCCACAAGAGAGTTTCCTACTTAGAGAAGCTTGAGCTCTTGGGAAATGTGAGAAGCCCAACAGCTCGTCATTAATGAAAAGCTTTATAGAGGAGAGAATAAGAAGAGAGAGAGCAAGAGAATGCTCCCCCAGATGTAAATATTTCATACCCATGAATTGCTTTGCTGTTCTTCCCAACCTTTTTAGAAGGAGGAATTATTTTTGGTTTGAAGCATTTGGGTGCTGTTTATTCTATTAGTTCAATTGCTTTGTAGTTTGTATACTAGTCACAGCAACTTGTAGCAACTGATTTATGTTGATTCTGACTAATGCTTCTGTAGCGATGCTGTTTTGGCCATTGAGAGAC
>BMK_Unigene_022223
GTGGTCCTCTATCTCAATGAGAAATATATTTCTTCCATCTTGGAAAACAGAACTTGTATCTATCTGTTCAATATCAATAACCAATAGAACGTACACTGCAAAAGAAATGCAGAAATAGTAAAAATATGTCTTAATACGACATGATATTTTAAGTGTCTCACAACAATTCACTCACATATATTTACTAGCAAACCAATACATATCCAATACAGATGACCAAAGCTCAAGTGTTCACATATCTGCAATTCTTCCTCACTTCACCGTTAGTTAAGCTTTCAAGGCTGGTGATGTTCCCCATTTTCACCATTGAATCTGAAAATTGTTGGAAGAAAGCAAGCAAGTCTTCTGCGTACTTGCGAACAAGATCCTTAGTTTGAAAACTTAAAAGGCTAGAATACATTTCCTGGTCTGAATTCAGTAGCCCCTCTCCTCTCAGCAGTATTTGGAAGTACGAATTGTCGAAAAGGTTCGGGGTAGAGTAGTCCAACGCGGAGATGCTATCTTCGTTCCCACCAGTGGCAGGACAAATAGACTTCAGCCTGTTGAGGTATGTCTCAGACAAGGGATTGGTCCCTGCAGTTATCTCAAAATCTCCGTAGATTCGTTCACGAAAGTTTTCGCAGCGTGCCACTCCTATGGTGTGTCCTCCCGCAAGGGCCACCATATCTGTGACAGAGAGACCTTGATAGAGGAACCTGGAGATGAGAGTGGGAATGCCCTGATTAGGAAGAGGAATGTTTTCATTTGCCAGGCTGATGCTTGCAGTTCTGGAGTCCTTTCTACCCAGTGGGACATGCCAGTAGGGCCCACCAACCAGAACTACTGCATCTCTTGCTGCAATAGTGAGCAAGTCTGCACAAGAAACAACTCCAGGGCACTCAGATTCTAGCTTGTCCTTGATCCTATCAACCAGATCGAAACCTTTCAGAGAATTCACGTTTGGAATTGCTTCCTTCTCTCCTTTGAGAGTGTATGTGTCATCCAACAACACAGATCCATCGCAGCCCTGAACAAAGCAGTCATGGAAATGCAACCGGAGAATGATAGCGGCATTGCGTGGGTCAGAGAGCACGGCGCACTCCATTTCTCTCTTGACAATATCCAGAACAGAGGGACATGAAGACTTATAGTATTCCAAAGTCAGGTAAGGGTCTTCTGCCTGTGAGCCAGTGGCTAGTAAAATGCAAAAGATGGTGAAGATCAAGAATTTCATGAAAGGATTAATGGGCAGTATATATGCCATTGGCCTTGTTTTGGATGTTGAGAGATATGAC
>BMK_Unigene_022225
TTGCCATCTGATAGCTTAACCTGGAAAAAAATGTCTAGTATTAATTTTTTCTCTTCACCTTAATTTATTTATCGACCACCAATCCTTTTTTTTTCCAATTATTATTAAGGTAAGTCTTCTATGGCAAAACTACTTGGGTAACAAAGCAAGATGAAGAACCATGGAAGTAAATTTTATCTTGGACAATATGTTAGAATGTATCAAGTTCAGTAGATGCCAAGTTCTAGCATACATCTAGGGGAAAACAAGGAATATAAAGAGATACAATCACCATGTACCAAGGCCCTACTTTGTAATCTTGTTTTTCTTTTGACTTCTGCAGGTACACTTGCTTTCATTTTATTTTTATTTTTTACTACTTATTTTTCTATGGAATGATATTTCACAGTATTTTTTCTATGGAATGAAATTTCGGAGTCACTGATAAAGTAGAAAGTAAATCTAGAATAGGTAAGCTACAGTTGACGCAGCAAATAACCATTTGATGATATGAATGATACATCACAATGAATTAGTTATTCCAAGATTAATTCATCATCTTCATCCTTGTGCTATTTCAAGGGCTTTGGTCTCCCATGGAAATCCCGCATGGCAGCCTTGCAGAATTTTCGATCCCTGCCTTCATTTGAAGAGGTCCCACTTTATGGACAGCAGGGACAGAAAATCTTGCACCATCCTTGTGCGGGACTAATGCAGGTGAAAATTCTGGGCGATTTCAGGTCTAGTAATTCAGTCTTGCAAATGGACAAAGTGTGTGACAACCACAAAGGGAAAACTGAATCGATTGGACATATAGGTTCACCAATTAGTGAGGTTCTTAGGATATAAAACCTCAGGATATGATCCATCTAAGGGAGGTATGACGTGAATGGAACCAATCAAAGTACGTGACATAGTTGGGGCTCAAAATCAGGCAATCATTTCTCTTTGGACAGATTTGGTTGTTGAGGCTTTAGAAGATTACCAGTCATCCTCAGTTTTGCCAAATGCCTGTTTTTCCTAAGAAAATTTTAATTTTGTAGTTTTTCCTTTCATTTCGACAAACTCTGCACAGTTTTCTGTTGCTTTTGCCTCTTCACCTTTTCAAGTATTCACTTAGGAGAATAAATGAACATGTTGTTCCAAAAAGAGATTGCAACAGTCGCTGAGTGATATCATGGTTTTACACTGTATATAACTTTTCCTATTAATAACATTTCTGTTGATTCTTAAAAAAAAAAAAAAAAAA
>BMK_Unigene_022226
TTTCTAGTGAATTGCTTCTTAATTTGTCTCTCTCTTTCTCTCTATTCCTTCCTACCCCCATTTCATTTTCTATTCAAATTCATGATTTTCTCGCCACCCATGTTCTTATTTTTGTCAGTTTGGTCGAATTCTACCTTAAATTTGGTTGTTTGGATGTGCCCAAGATTGTATATGGGCTGGGTATTATTTAGACGCTTGTGTAACTCTTTGTCCGCCATATGTTTGATGGTATGCCCCAACTTTTGTTACTTGGGTGGAAAGGATTTGGGGTGTCAAAGAGTTTTGGGGCTTTAATACTCCATGTAAGGGTCTGTTAGTAACGAAGTTCTGATCAAGTTATGGCTCTTCAATTGTAACTACAGTTAGGACATGTATAAAGTTCTATTATATAATCGAATCCAAAAATATTCAATCCACAGTATTCAAATGGATATGATTCCCTAACTATTTACAGTGAGAGGGAGAAAGATTTTGAAACAAGGGGGAGACTCGTGACTCGTGAGTATCCACTTACCAGAATGAAAAGAGGAGAGATGGAGATAAAAATCTCAATAATTCTAATAAAATTTTACTTTCTCTACACCCTTATTTTTTTATAATCATCAGATAACTTAAAAGACAACTTCTAAGAAGAGTCCTGATTCAGCATAGAATTGAATAGGACTTTCTAAGAGATGTTTTAAGAATAATTTGACTGTTGATTTGATTTAAGTGCAATACTAAAGATTACAACATTTTGTCATATGTAGTTATTGTGAGAGAGACTGCTAAATAAAGATAAGACATTTCATGTATGTGACCTAGTGGGTCCCATGTACATGGCTCATTGGATCAGACAAACTTCTGACTGCATCATTCAGTGTTCTTCTAGTAACAGAATTTATGCTGGATAGTTCTCTCTTTATAAATTACTGTCCAATACGTATTGCTTTGGACTTGAAACATCTTGAATGTTGGTTGGGACCAAAGAAGGTAGACAAACTGCATAACTTCTGATGATGCTTTTCTAATTTCTAATGCCTCTCCAGAATTTTGGAGATGGTTTCAGTGATTCACTGATTTAATCGTATTGTGCCATATTTAGTAAATCTCAGTTGAGGTAAGAGAAAGATATATCTATTTATTTTTCTTGACTATCCTTTTTCCTAATGTAACCATAATCTTTCTAGTCACATTTCTAAGTAAATTGCTGGAAACTATTGTTGGTTTTGTAATTGTTGTTGCTTGTGCAGGCTTAATTTTTTTTTTTATATTAAAAAAGTTTGTATCTTTTACCTTTAATAGAAAACTGATTGGTAATATAAGTATTAGCAGATCTACAGAATCAGGACTTTTCAAATTTTTCTAATTAAAAAACCTCTTCTCTAACACCAGCTGTTATGTAACAAGAAAGCCTTTTGGAATGGAAAAACATGAATATGTATGTATATTTAGCTGTGTATTTATGAAAAGCAAGAATATTAATATAATTTTGTACCTTCGCTTGTCTATTTACATGGGCACCAGAGCTCTCATCTTCAAATGAGAAAAAAGAAGAAAAAGGGAAAAAGAAATTCTATGCACTAAACCACTTTGTTGCCACGAGCAGTTGCTAACATCGTCCTCTGATATGGGATATGGCTCACAATAAAGAAGATTTTCTTTAAAAAATCATTGTCTCTCC
>BMK_Unigene_022227
GTAAAAGAGCCCACTAAAGATGTAACTTTTCCGTTTCGCTCTCGTCCGCAATCCTACCCCAAGTAGGGTTTCGGAGCGGAGAAGAGAATAAAAGAGAAAAAACCCGCTTCCGAAACTCAGTCTTCTTCCTTCCCGATCCCTTTCATCCGTTTGGAGTTGCAGAGAATCAAAGAAAGAAAGAAAGCCATGGGGAGAGGAAAGTTCAAAGGCAAGCCCACGGGTCGCCGGAATTTCTCCACCCCAGAAGAGATGCTTGCTGGCAGCTCTACTCGTCCCCGCACTTTCAAGCAGGAAGAAGCAGAAGATGAAGTGGAATCCGAAGAAGAAATTGAGGAGGAAGAAAATGAGAAGAGAAAGGGCGCCCAGGGTGTCATTGAGATTGAGAATCCCAATTTGGTAAAACCAAAGAATGTGAAAGCTAGAGATATTGATATTGAGAAAACAACTGAGCTTTCAAGGCGTGAAAGAGAGGAGATTGAGAAGCAAAAAGCTCATGAACGATACATGAGGCTGCAGGAACAAGGGAAAACAGAACAGGCGCGAAAAGATTTAGAGCGCCTAGCCCTGATACGACAACAAAGAGCGGATGCTGCAAGGAAGCGGGAAGAAGAGAAGGCCGCCAAAGAAATGAAGAAGACTGAAGCTCGCAAATGACTGGCAGTTCAAGAAAGTTAATGATTCTCTCATATTGAATTTTATATAACTATCAACTCTCAATTGTAAATTGATTATATTATATCACAGGGGCGTGGGAAACTAATACTTTGATAATAACTTAATGACATCTTTTATACCTTGTTATTCTATTAAATACTGTGAAGGGAATGAAATGTTTTAGTTTTATGAGATGCGGCTGTAATTTATATGTTGGAAAATTGATGGGGTGGTGAAAATTCTGAAACATGGAACTGCAAAACCCCAGAATGACAAAAAATGAAGGAACTAGAAACAACAGTGAAGTTACAGCCGACTACAGATATGGTGACTGCATCGCAGTGCCCTTTGTTTTTCACTGTCTATATTTTATTTATTGCGG
>BMK_Unigene_022228
GAGTTATAACACCTGGAAAGGTAAATTAAGTTATAATCACAGTTTCTTTTTAGATGCACTTTGCGGACCTTTCTTAATTTTTCTTCTGAGGTATGCCTTTTTTATCCCGAGATGATTTATTTTAGGAAAATTTTCAAAATGGGACCTAAGTTTTCGAGACATTTCAAAATAGGACAAAATAAAAACTATATTTCAAAATGAGCCTTAAGTTTTCCAAATACATTTCAAATCAGGACGAATTGCTGGATTTCAGCTTGTCCGGCCAACTTCCCCCTTTTCTTTTCAAAATCCCGAATTTGCCCATTAGAAAACAGTCTAATCGAGAGCGCCATCGCCTCACAGTGCAGGCAGTGGAGGTAGCAAAGAGAGCACAAGCCTGTAGAAAGTGCAGGAAAATAGGCACTGGCTGGGGGATGGGTACCACAGATAGCAACCGTCCGTGAAAACCATTGAAAGAGAACAGGTACAACAACCCGCTGACAGATGGCTGGGTTCAGCAACACAGGAACATGATAGCAAGCCTGGTGATAACAGTAGGCCATATCACACTTAAGAAGAAAGGCAGCAATATGTATTGGACCATCAAGCTCTTAATACCATGATATCAAAGATGAGTTCAAAACACAGACCTTTTAGTGATTGTATTCAAATATTTATAACCCAAGTTACAATGGTGATCCTATAGATAAGAGGAATACAAGTATCATTTGAATGTAAGTATATCTCATCTACCAGAGAATGCTAACAGGGATCCTTATACTGCATTCAGTTGAGGTTGGCTAATAGTTTTGGTGGAACTGGGTCTCATTTAAAAAATTCAAGCTTGATTTTTTTTTTTTCTGTTTTTGATTTTTTTAGTCTGTAGTTTCGCAGTGGATTCTGCAGTTTCTGATTAGTTGGATTTTTTAAATCCCTTCTTCTATCTGTGTTCATATGTGCATATATATAAGAAATGGAATGAGATTCTCTACACAATATTCAAAATAGCTCCAGCAAGGATTTGAGATTTTGAAGAAGGAAGAAGGAGACGCTGGAGAAAACCACGACCCATCATTTGTTTGTTGGGTTTTTTTTTTCCAACATAAAGCCCTACGGGGCAAATTCGGGATTTTAAGAAAAAAGGGGGAAAAATTGGCCGGACTGTCTAAGATCCGGCGGTTTTTCCCGATTTGAAATTTATTTGGAAACTTAAGGCCTATTTTGAAATGTAATTTTTATTGTCTTGTTCATAAATGTCCAAAAAATTTACGTCCCATTTTGAAAATTTCCCTTTATTTTAATTTAGTGGTGTCATGTAATGATGATATGTTCATTTTTTATGCTTTCATTATTATTAAACAATGGAAATAAACAGCAAAAGTATAATATAGTGATGCCTCATTAATTTTCACTTGGTTCCTATTCTATTTCCTTATTGAGATCTCCCCTTTTTGTAATTTTTTAGACTATTCTGGTGGAACCAACCA
>BMK_Unigene_022229
TTCTCGGAGAAAGTTGAGTAAAGCTGAGATCAGGGGCACAATGAAATTGTATAGGGGTGTTTTTAGACTAGTCGATTGAAATCATTAGCAAGGACATTGGAAAAGATTTTAGGGAAACTGGAAAGGATGAACCAAGAAATTCGATTCCAGTAGTATAATTGAATGGGTCTTGACATCAGAAATTACCCTGGGTGTCTAGCTGAAAAGAACAAGGAGATAAATGCTTAGCTATCTTCCGCTATACTCTTATAGTCCAACATTTGCTTCTTCTTTTTTCCTTATAAATTATTATCATAGTAGCCATTTCTAGAAGGAGAGAGAGTAACATTTCAACACAAAGAACACCAAAATGCAAGATTCTACTGAGGCAATCAAAAAATTCCTAACAACATAACAAGGAGAAGATTAACAAAACAGACAAACCCACCAAACTCACGCCTGTGTGTTGGTCATCGCCTTCATCTGCACATGATTCATGTCGACAGCCCCAACCGACGTCGGGAGGGGCTCATAAGCGCCACCAAGCTTCCTCGCCCCCACCACCCTCGCCACCACGGCATAAACGACAACGACAACCACCACAACGAACATCACATGCAAAACGAACATGAGATCGAGCAACGCACCGGCCCGCACCTTCGACTCCTCGAGCTCACACACGGTGGATCCCTCGACCCCGCTGACAACATCCAGGAGCTGGTAGCATCCGTCGGGGATGAAACCCTCGACGTAGAGGGAGAGGCCAGTCTGAAGGACCCAGAGGCCCTGCAGGCAGAGGGAAGTGGAGAGGGCAGCGTCGGCGACGAAGAGGCGGGGGTTGAAGGAGAGGGCGAGGGAGAGGGCGGCGGAGGCGGCGGAGATGCGGGCGGAGATGGAGTCGCACTTGGCCTGGAGGTTAGAGGTCTGGAGGGAGGAGGCGGAGGCGGAGACGAAGGAGCGGAGGAAGAAGGAGGCGGAAAGGAAGGCGAAGGAGAGATCGTGGGGGAGGGGGAGGAGGGAGGTGGTGTGGTGGAGG
>BMK_Unigene_022230
CATAATTGGATGGTTTCATTTTTCACAAAGCTGAAAGAAAACCAAGCATCCTCAAAAATGACCCATACAAAGTACATTTTTCAGCCGCCTGAGTCTCCAGAAAATGCTTATTTTCAAACTCTAAACATACAGCAATCATCTCTATATTTTATTGTTGAGGCTCACATTTCATAGAATCAGCTCTCATGTACTAATTAATCATATTCAAATTCATCTAGTTCACTGAAAATCGGCCGTGGCATTTGATTTAAACTGTAAGCAAACGAGGCCTCACAAAGTAAAATACTCTGGTCGAGCAAGAATTCAATATTTACAATTCACGCAACAAAAGATAACGCACACATTTCAAGTATATGTAATTGTGGCCTAGCTTTGATTTCAAATTTGCACTTGTTTATCGACCCTGCCTGCCTGAAATGGACTTGGGAACAATACTAATTGCATTTGATGACTTCTCTAACCTGGTAATCTCATCAACGGCCTTCATCACTTCCTCAGAACTTGTTTCCATTACCTGACCTCCAACTACAATCTCATCTAAGATAGTATGCATCTTGTTAAAATTGAACACAATGTCAAGCTCACAGACATTTTTGAAGCACCTGTCCAGTGTCTCAACAAAAACTTGAATAAGGTCAAGCATAGCTAACTCATTTTCACAGCTGTCAAATACAAAGACGAAGTAAAGTGTTGCAAAGTGCTTGTACACCAACCGGGTATCCGGGCCAAAAATTGAATCCGCTTCAATGAAATTGCTGACATTCTCTGCTCTGCTGCACAAAACTCCATAGATGCTTCTTATCAGCTCTTGCTGCTTCTCCACAGGCTGGAAATCGTAGAATTTGGCGAGGCGATGCTTGCCTTGGGTGTTGATTACCATCACCGCCCGAATCATCCTCTAATTCCCAAAACAACCAAATTTGCTGATACCCAAATCACCCACCCAATTCATATTGCTTTCGGCGACCCCTGAGTAGGTACAAATCCTACCGGCCCTAGCATGTGGGGC
>BMK_Unigene_022231
CCGGCCTAACCCGACCCGGCCACTACCTGCCCTTTCCAGTCTAGGGTTTTAGCATCCCAAAACCCCATAAAAACCCCTCTTTTGCCCCCATCTCTCATTTCCTGCATCTTCTCTTTCAGATCTTTCTCATTCCTCATCATCAAGAAGAAGAAGAAGATGAAGATCCTCTCTGCCTACTTGCTCGCTGTATTGGGAGGAAATCTGCAGCCTTCCGCCGAAGATCTCAAATCCATCCTCGGATCAGTGGGAGCGGATGCAGAAGATGATAGGATCGAACTGTTGCTGACGCAAATCAAAGGCAAAGACATAACGGAGCTTATCGCCTGTGGAAGGGAGAAATTGTCTTCTGTTCCTTCTGGTGGCGGTGTGGCTGTTGCAGCGACGGGTGGTGGTGGTGGCGGCGGTGGAGCTGCTGCTGCTGGAGCGCCTGCGGCTGCGGAGGCAAAGAAAGAGGAGAAAGTTGAAGAGAAGGAAGAGTCTGATGATGATATGGGATTTAGTTTGTTTGATTGAGAAGCTGCCAGAGATCATGGGTTAGAAAGCTTGAAAGCTCCTTCAAGCTTTGTTGGTTTTTTTTTTTTTCCTTTGAACCCTTTTGTTCTCATTGACTCAGTACAATTGTTACCATTTTGGCTCAGTAGCGCGCACGATAATTTTGCTTATTTTACTTGGAATCATCATAAACATCTTAGCATCATCCCATCAATGTGGGTTGGTTGAATGGATTTTCCATTTAGAAATCTACTTTGTTATGGTGCTTGAATTGATCTGTTTCTCTCTCTACTTTGTTTGTATACTTGGAAATCGAAAGATATTTAAGACATAAAAAGGGTAGTTTATAAAATTCTTCTATGGTGCTCAATCATTTTGCTCTGCGCTGTGGTGTATTCCAAGCAATGACTCTGCTTTACTTTGGATTGGGTTATTCAGGAGGATGCCGAAACTATGAAATTGACTAGTGATGCAGAAGTATCATTGCTTTCATGTCATGCAATTGTTTATTCCTGCTGTTGTATGAAATATGGATTAGCTAGCTCCCTGTAATGAGAATGCAATAGCTAGATGTAGGAAGATTGTCTCTTTGAATAAAGCAATGAGCAGAAGGTGCTGCTTTACTTGTAGGCAGACTATAATTTTTGTCTGAATAAAGCAATGAG
>BMK_Unigene_022235
AGCTGCAAAATTTTGGTAGTCCTGAGAAAAAGCAGTTTAACAGATATTAGTGACCCATCGAAAAATAGTTGCACATACAATAAAAGGTCAGTTGGATGAATGGGCCAAAGTTAAAAAAATAAAAACTTAATGGCAAGTTTAACTTTGTACTGCCTGCTCATAGCCAAGAAAGAGACCGTTGCATAGAGAATGGTGAAGAAAAGAACAGCAAAAAGATGAGTAGGCTGTTGTGTGCTTAGCACTTAATGAGTTTTTGAGACACAAAAGCCCTAGAAGTGTCAATCCACTATTGGAGTAGTGGCAAGGAACAAGTAACCAAATGGGGAAGACCTGGTAAAGGTAGAAGAAATTTGCTAATGAGGCAAGTGGCAGGGCTAGCAAAAGGAGGGCTAGATACAATCCTCTCTAACCACATCAATAATAGGAACCCAGTCCATCCAATATAGAAAGTACCAAACTTCCAAAATAAACTTTCAAAAAAAAAGTCCGCTGGCCATGAGACCTTGTGCATGCTACACCTGCATAGGTCATGTGTAAGGCTTGCACAATACACATATTGCAACGGTGGGCCCCATCGGTGGGCCCCATGGGACACACCAGCTAGGGCTGGCGACAGGTCAAATGGGGTTAGGTTGACAATTGTGCTGTCAACACAAGTGACACTGCCCACCTCCACTTGGGTCGGCCATCCCCAGCCATTAGCCCTCCGCCTGAATCCATCAAGTCATGATCTGGAAGGGTTAATTTTTGAACACTATCCAACCAGGCTGCATCACAAGTGTTTAAGAGAAAACATGGTGAAGTAAAGAGAAACTTGACCAAAGATCCATGTTCAACATATACAATGTGCACCCTGACTCCTGAGGGAACCTTCCTGAAATCTTGAGCAGAAACATATTAAAGATGGGATCCCACATTTGAATAGCGCAGGTATAGTGCATTGTGAAATGTAGGAAGACAATACAGTATTCAATTACCAAAAAAATATCACATGGAATTAAGAATACTGTTATTGCAGCCAGCCTTTGATAAAACAACACATGCAAGAAAAGAACACAAGTTAAATGACACTGCCCACAAATTTCAGACGTGTAAACCAACATTTGAGGAACAGACCTCATAAAGTGGTTGTCCATCCA
>BMK_Unigene_022238
GGCACTATGTTTCAAAACCGTAGGTTTTCACGCAGTATAGATAGAAAAGCGCGGAGAAAGAAAAAAACAAGAGAAGATGGCGCAGGTACTTAACCTACGCTCAACCCCTCTCATTCGACCCCTTCGCAACGATTCAAACCCTAGATGGACCATCTTGCAGCAGAAATTCAGTTCTTCTGGCAGATTCTCTTGCCTTTTCTCAGATAATCGCAAGCAGGAACAAGCTAAAAAGGCATTAGATAGTGCTCTAGGTGGAAAGAAAATAGAGTTTGAGAAATGGAACAAAGAAATCCAGAAGAGGGAAGAAGCAGGTGGTGGGGGCAATGCTGGCGGTGGTGGATGGTTTGGAGGCGGAAGATGGTTCGGTGGCTCTAATGGTGACCATTTTTGGCAGGAGGCACAACAAGCAAGTCTCGCTGTTCTGGGTATCATTCTTGCGGTAAGCGAGCCCTTTCCCAGGAAATTGGGACTCCCCTTTGCTTTCATGTCTTTCCATTGAATTATCTACCCGTTCCACTGCAGTATCTTCTGATCGCCAAGGGCAACATAATGCTTGCTGTTATCTTCAACTCATTGCTATTTGTTTTGCGAGGGACGAGAAAAGGTTTTACATATATATCATCTCGCATTACTGGAAAGGTTTCTCCATCCTATTCCTTTTCCTATCAGAACGCGAACAGAACAGAGCAGGCCCAGACCTCAGCCAAAGATAGTGTTGTGAGGAAATGGGGAACAGACTGATATTTTTTTAATTTTTGATGCGAACAGACCCAAATCTTAGCCATAGGTAGTGTTGTAAGGAAATGGGGAACGGACAATATATATTTTTTTGATGCAAACAACGTTCCTACCTTGCCATTTTATCATTGCAATATTTTGAGGAGAGAGCTTTCACTCTAGAAAAATGACAAGGCCGAAATGGGTTTAGCTGATCCAATTTTGTCAATGCACTAGCATGATTAGTATGGAAAAAGGGTCTTCTTTCACACCATTCATTTCTATGTAGACTTCATGATTTTTATTATTTTAAGAATTTGGGCCATTAAAGGGACATTATTTTTAGAGAAAATGATTGTTGTCATATTGTTAAGCTGTGCTTGGCTTAAATATAACTGGGTTAGAAATTGACCCAAATTGGAAGTTTAGCCAGCCAGCCATCATTTTCCTATTTTTTGAACGTGAACCATTGCTGTATTCATTCTTCAATGTTCACCTTTAGTCTGCAAGCTGTCTTCGAAGTTTACAGTTTATCCATTTTAGTTTATGTTTG
>BMK_Unigene_022240
GTCTCATCATATGCCTTATACCTCCAAGTGCCTATTAAGGGTCCATAACATAATCCATAATGACTGACGGAGGGTCTGTAAACATAGTGACTAGCAAAGGGTCCATAAACATAGCCCACACATAAAGTATGCATACCATAGATTGACCACGAGGGGTCCATAGGATGGCCGGTACCGGAAAATACCTCTCATTGAACTCACATAAAACCTAAGACCTGAGTGCGAGAGTGTCTTCCCGCACCGTGCTAGACTACGGGCTCCACATTCTTTTTAAACTTAGTAAAGTTCTACCAGTTTCTCATATTATAAACAATTCGTATCCCCAAAACATTTTTCAGCGTCACACATGACCGGATTTAGTTTTGCTCCACTTCGTTTCATAATTGGTGTCTGTTGTTTTGGGGTGATCACATCACCTCCACATACAACATAACTCATGGATATTTATCAAAATTTGCATCATACTTATTTGACATAGCATATGTGAAGTCAGATAGGAACCACCAAGGTAATTCAACATAGCATAAGATGATCATATGCCCTCCGAAGGATCGGTTGGATGGTGCTTTGAGCATTCGTGATGCGCTGCATTTGTAAAGCAAAAATGTCTGGACCCCTCGGGAAATGGTCCTGTCGTGTCTTCAACATCAATTGTGGGTTCGATTTGGACATCTGCAACTTCATCAACATCCTCAGGCTGCTGAATCATCATTAGGTCGATCTCGAGTCTCGACAGCTCTAGTATGTTATATTCAATGATGTAGTCCTAGCTCTCGAAGTACCGGGCGCGTCCATGGCTGAATCAAGGAAATTTGAAATGAATTAGCCACAGACAGACCGGACATACTACATTTGTTCGGATGGAAACAATCGAACATATGCACTTTGTTCGGCTGATTACGACCGAACAAAGATCTTTTGTTCGGCCGTAAGCAGCCGAACAAAGTGCATCGGTTCGGATGCTTCCAGCCGAACAAATCACTTCTGTTCGGTCCTGAAAGTCCTAACGGTCACAAACTTAAAATGAAAAATGAAGTTCGCCGGTGAACGAGCGAGAGAGGAATGGAGAGAATCGGCCTCTGTCTGGCCCCTTTACACATTTCCATGCCAACATTCATCTCTCATATGCATGATAGATGTAGAATGATACCAAGATGAATGATAAATGGAGAGATGTACAGGGAGAGAAAATATACCTTCACAATGTGTCCGAGAAGGGAGGGAGAGAGCGAGGGAATGGAGAGGGAAAGGATGAGAAGACAACGAGGGTGTGAGGTTCGCGTTGATGGGGGAAGATGGGATGTGAGGGGGCAATGGTGAGCTTCAAATGGAGATTGAGGTCGGGTGATAGAGAGGGAGGAGGGGATGTGCACAGAGAAACTGAGGGTTCAGTGTTTGGGCAGTATAGGAACACAGGGTTATGTCCAGAGAATTTTTTCTACAGACTTGGATGTGTACAAAGAAGGGATGTGGAAAAAGCAAGCATGGAGGTGGCATTAGCAGCTCTCCAAAAATAACCTGAAACAAATTATTAATTACCAGGTACGTCTCTTCAAAATCCAAATCAGCGTTCTTTGCTTCAATTTTCCTAAGCTATGGCCTACAGACTAGTATCAATCGATGTTCATACTTCTATGAAACTCTCTTGCTTCTATGGGCCGCATAAGGTGCTTGAACACATAGCCTAGGATCTGTTGTTTCTCAATTGGATCTCCTTGGTGAATCCAAAATCCACCGAGTCTTTCATGTATTGTGTCTCAAGAAGAAGCTAGGAGATGATGTCATTGCCCAAATTTTATATTGCTGTCATTTGGTTAAAATTGACAGATTTGATTTCATAGAATGTTATTAAATATGCAATCTTGTAGAACATTGGTGAAAACTTTCATGTGATCAACAATTTTTCTCTTTCCCTCGTATTTATTGCATTAAATCAACTCGATAGAACCTTGGTTCTATCATCAGCAGATTTTACATAAGAGAGACATCTTATGCTGCCATCAATACAATACAGTAAACTTTAAAAAAAATAAATCTGTCAATTAATCTGAGTGGGCGGACCACCTTTGCCAATCCAACTCGCTCACATCACACTTGTCTGTATGCAGAGGGACTATCCCAAATTTCATGGCAATTGGAGTGATCTCCACTGTTGGATTTGCAAAAATAAAAAAAAAAGAGAAATGATAAGGCCAATTCAAATCATATTGCACATTGAACCTGCTTTTGGTCATGAAAACTCTTGGCTCTCAATGCATCGGCATGGTAGGTGATGAATTTATAAACCACCCACAACTCCACTGGACTAAACCACACCTTTAATCAATGGAGTTGATCTTGCCCCATGGCATGATTCAATCAATGGTGATGGTGAATACCACTCTCAATGCAGTTGGCTTGTTGGCTGGTACTGGTCATGGAAGTAGGTTGAGATTCAAAGTCTTGTTGCCTTCATTGGTGGCCATTATGCTTATTTTCTCAACCTAATCATACCAATCTGTGAAGCACGGATACCCAAAAAGGGCCCCGAATCCGTATCTCGGGTGTATCGGACATGGATACGTCCGGGATAC
>BMK_Unigene_022241
CTGAGGTCTGACTTGGTCAATTTTATATGTGATTCATGTGTTTCACATCAGAAATGAAGATGAATAATACAAGTAATGTTTATGTCACGTTACCCGAGATATAAATAAATGAATTTGGATCAGAATAAGATTTGTCTCCGACATTGTGTATATAGATAGAAAATACATAGAGAGAGAGAAATTGAATCACCATCACAAGTGGGCCCCACCTCTCCCTCACAAACGTGAGAAGATTGGCCTGTGCCAACTAATATAAAGTGATGGCTATTGCTGACTCCCATGTCAGCCCCACCGTCCACAGTTTTGTGCGGGTAAAATTTGATCGGATCAGACCCAACTCGTTTATAGTCCTAGGCACAGTACTACATAAAAAGACCACGCCCCCACTTGTAGGAGGTTGTACACATTCAAACTATGTATATGAGTCTTCAAAAAACGTCTTAGGTAGAAGAAACCTCCAAGTTTGAAAAAACTCAATGTGAGGACTGGCCACGTAGAGAAATCCTAGTCCCCACCCAAATGGTTCTTAACCACACAATAAATGAAACAGTCACATACTCACATGTTGCTGGTCTCAGTATCCTCGGGCACTGACATAGATGTGGAAAAGGTCTGGGGTATAAGTGCAGGCCATATCCTTACAAAGAACTGCAATCCAAATCATGGACAACAATCTTAGCCATCGAACTTATGGCAGTTGATCAATCAGGCCGATAAAAATATACTGATCACCCATCTTTATCCAAACATTAATTTTAAGATTAGCATAGGTGTCCATATCAGACCTAATTAACAGCTGCTCAACCGTATAATTCCGATAATTTGTACGATGGATATGGGCAAATAAAGTTGATAAGAGCCAATAGGGACTATCACCCAACTTTATCTACTACTACTAAAAATTATTAGACACCAATATAGTTGATATCATGAATATGGTTCACATCGCCTTCCTTTCCTTCTTTAAATAAGTGGTGTAATATCAATTCATGCAACTAAAATCATTAGATGATTATGACCCTTCCATAATCATCATCATCGTCGTCTTCTT
>BMK_Unigene_022245
GATTACCTGGTTCAAGTAAAAAGTTAAAGTTAAACTTAAACAATGCCCACTATTATCTTTATTGTTAGTTCAAAACTCAATACCTTCATATTCTTTTAATTAGTGACTTTCAGTAGATAAAAGCAATAGATATAAGACAAGCTATACTGACAGGAATCCCGAAACCTGAAAAACAGGCCGCAAACAAAACCACAAACAGAAGACAGAGAGATAACAGCCAAGAAATCCTACAGACCAAGAAACCCAAAGGCTTGAATAAATAAAAGCCCTAGTACCAAAAGAAGCTAGAAGGCATCAAAACACCAAATTATGCAGAAGCCACCTCCCTCCATTTAAACAGAGCATGAGGTCAGCTGAGATGCCATGGAAAATCAAAAGGGTAGACACCCAAGAGGCGATGAGAAATCTCGTTGTTTAAATCAAATCCTTGACTTGAGAAGATTTTCCTTCGAGGCACCCGAGAGATTTCTCTGCTTCCAAATGTCCCAAGCAATTTCCAAAAATCTTCATTTTTTTTTCCCAATTCCCAGGCCTAGATTTACCCACAGATCTTGTCGGAGACAAGTTTAAAAAAAAAAAAAACACCAACCGAAATACTACACACAAAGATAATCCTAGCAATCAAATCCTGCCATAGCTCAGAGTTTGGAAGCTAAAAGCAAGGTTTTAATTAATTTATGTATTTAATAATTTATTTATTTTTCATTATTCATCAATATTAGCCCCTCATCACATCAATCTAGGGAAAGGTTGGAAACTCCACGAGTCCACTTGTAACTCAACCAAGTCCACTTTCAGGAGAGTGGGTCAAAACTAGGGATGGCTTAAGTTAAAAACAAGACAGACTCAGCCTGACTCAGCCAAGTTTTTAAATGATTCACTATGTCAGCCAAGCCATAGAAAATCAGGTCGGTTTTTGCACACATGCAGCCAAATAGTGACCAAGTCATCCTCTAAGTTTTTAAAAAATTTCTTAAAAAATTTCATGCATAGGTTTTAATTTTATTATCCTTCTTAACTATAAAGTTTTAAGATCATGTCAATCGGTAGTCATGAAAAAAGACGTCAAATACAAGTAAATATTTTATAGGTATTTAATATAGTTTTAAAAAGATTTTGTTTCAGTAAAAACTTGACACCTGAGTCGCTACATTAACATGCCTGACTCAACTTTTAGATAGAATGAATCAACTCCAAGTTCCAAGGTTCCCAACCTCAATTTACGGTTGACCGAAAAGGAGTTACATTCTAAACTACAGCTCATCATCATCAGAGCCTCATCCCATCAATATAGGGTCAGCTAAGAGGGCTCCACTCTAGAACTCCTCACCAAAAAACAAATCTAAAAAGTTAAAATACAACAAAGTTGAAACAAAACCTCCAAGTACCAACTCACTATGAAGAAGAATGTAAGGCCTCCCTCACTTCCTCTCACTATTTGTGTAAGAATGAGAAATTCTCTCTACCTAGTACATGATGCTATAGATCCTCACCCTCTATCTAATGATACACCTCATCATCTCCAAGGTTACAAAACTCAACTACTTGAGGTCACCTTTGTGAGATTTGTTCTTCCACTCAACCTGCTAAATGGCATGCCCTCAGTTATACCACAAAACGACATGTTATTCCTTGCCGCTTCATCCAAGGTCTTGAATGGCCTTCCTTTCCTCCAAGTAACCCTCCAATTCATCTCACAAAGGCAGTTCCTAGTCTTCAGTAAATGTTCCAAAACCTATGGGACATGCTCAGCTTACCCATGTCATACTGGTACTCAATAATGCATCGATACTTCTAATTCTAGTGTACAACTTAGCATATCCTACTATTGAGAGTCTATTATTTCATATAAATCTATAGATCTAAATATGACATTATGCACGCTCATTAGATCTATTAGTTTTCTTACTTTTCAACATAGAAAAATGTTAGTTAGATAGGAATGTAAGGAATGATATTTTCATTAATTCATGAATGTTTTCCAGAAGTGCACAATCATATCCCC
>BMK_Unigene_022246
TTCAAAAAAAAAAAAAAACATCTCAAAGGCGGAACTAGAGGTTCTGTTTTTCAGGGCAGGAAGGATAGTGGATATTTTCATCCCAGTTGAGGAAGAAAGTATGAAGGGTAGAGGCTTTGCTTTTGTTTGCTTTGACACAAAAAGAGAATCGGAAAAGGCTGTGGATCCAGTTGATGGAAGACTGTGGGGAGGAAGGAAGATACAGGTGTTCATGGCTCTGTGCAATTCAAAAGGGATTGTGGAAAAGGCTGTAGGAAAGTTCTAATATGGAAGAGGGGATAACAAAACTTACCTGGAAGCTTTTTTGGGCTCAGACAATAGTAGGGAAGCAACTGACACAGGGAAAGGGGAGGGGCAAAGTAAAAAAAACAAACCAGCAGGCTGGATAGTTAATGATGGCGAGGAGAAGGGAGTGCGGGTAGCCTCATGGGTGGCTCAAAGACTAGAAGAAAGCCTTATTCTGCAGTCTAGTAGGTTTTCTGAAGAACAATATAAATGGGTAGAAGCAGGCGGAAGAATGGATGGACAGGTGTTGGGGCAAAATGCTAGATAGAATTCAGATGCTAGATGAGCAAGTTGTCTGGATGCAGTTTCCAGCAGAAAAGGAAGCAGAAGAGGTAATGGAAAGAGCGACAAGGGTAGAAAGTTCATCCCCTTTATTTGCTCTGGAAAGATGGATGGAATGCCCGGGATATCCTCCACGTCCATGTTGGCTCAAAATAAATGGAGTCCCACTGGATGCGTGTCATGAAGACGTGTTCAATCTGCTGGGAGGATGCCTTGGCCGTACGGTGGAGGTAGATGAGAAAACCATTAAGAAGGAGCATTTATTTGAAGGGCGAGTTAAGGTGCTGATAGATAACATAGTACCTTTACCAGCTACAATGCCTCTTTGGGTTGAGGAGGTTAAATTCATTGTGCAAATAGAAATGGAAGAGGAGGACTGCTCAAAACAAAAGGGGGACAAGAAAGGGAAGAGTCTTGGCGGTAAAAAAGAAAAAAAGGGGCTGCCGATGTGGTGGAAGGCTGGGGAGGATGGAGGAAACGGAGGAGGAAGACGATGACGTCATCCCAGATATTTTGAAATTTGAAAAGCCCACTCAAAGAAAGGAAGTCGGAGGCCCAATGAATTGGGAAGGGAAAACGAACCAAGGTTGGCCAAGAATGAGCCTGCCAAACAATGTCCATCAAAGATGCTGGGTTGGGATAGAAATAAGAGGCCTAACGAACAGAGAAGTAGAAAGTCTGGCTCGGGTGAAGATATTTTATCGAAGATAGGGTTTTCGGGGGAAAGCAGACCTAGGAAGATGGAGAGGCGAGAGAGGCTTCAAGCTCGTCCGAAAGAGATGATTGGAAAGAGACGGAAGAAGAACAATTTTTGGAGGAGGAAGCGAGAAGTGAAAGCAACAGTTCAAGCACCGACGATTGGAGCAGGAGAGAGAGGCATGACCTGACTCCTTCGACATAGGTTGTGAAATGCTCGATAGAGGAACTCCAAGCAGATATGGAAGGAATTCAGAAGAAGAAGACAATGGGGATGAGGCTGGCGACATACAACAGCAAGGAGAACATGCAATGAATAAAGGATTACTTTCTTGAGGATGTAGGGGAAGTTGAACAAAAGAAAGATGGGGAGCCGTCTAGAAATGAAGAAACAGAGAACATCAGCAATAAGGTAAGCCCATGCACAACGCCAAGGAGGGATTTTCGCAGGATGGATTTCTCGACCCGGCAGGAAGCGCGCAGGTTCTGCGCTTGTTCAACGAGGGAGAACCAAGGTGGCATTTCTGCAGTGCTTCAAAAGCACAGATAGAGTATCGTTGCCTACGCCAGAGAAAGGGGCCTGCCTGAAGGGGATATACGGAAACAACAGTGCGAGATGGCTATTTCAGAAGGGTGTTTCTGAGGAGAAATCGGAGAATCAGCGGGAAGAGGAGCATATGACTTTGTGGCTTCCACAAAAATCATTCATTGTGGAAGAGCTACTGGGGGCACAGTCGATGAATCTAGCGGAGGGTGGACTGAGCTAACGCAATTTGCGCAGAGGAGGGAAGAACAAAACAGGGCATAATCGGGGAAAGGAAAAGCAAAAAGGAAAGGAGTGAGAGAGCTCAACAGTCTGGGGTGTTCTATTAATTACGAGAAAGTAAGGGCCAGAAAGTGGAGATACAAAGTGAGGGGAAAATGGGGAGGAAAATTCAAGGGGACCTATCACAATCTAAATGGAGATAGAAACCTGGAATGTGAGGGGTTTTGGGGGAGCCTCTTGCAGGAGGACAGTGAAAGAGATGTTGAGGAGGGAGAAACGCATATTCCTTTGATTCTAGAGTCCAAACTTAAAGAGGTGAATGAGGAAGTTGTGAAAGAAGTTTGTGGA
>BMK_Unigene_022247
AAGGGAGGGCTAACCACAACCTCTGCAAGGAGTAAAGAAACTGATTTACACCATATACAAATTCCATCATCATCTCACCTTAAACGTCCAAATAGTCACAATTGGCTGGTCATCAAGGCCTAAAGAAAATACTTTCTTTGTTTAAAGAATGCAACACTATGATGATTGATGATGTGTAGATAGCATCAATACCAAACCCGCATAATAAGCAGGTAACCACAAAAATGAGAGCCAAAACAACACTAGATTCTTCAATTATTCAAAATTTCATGAAAGCACAACTGAGGCTCCTGACCAAACTGCCGCCTAATATTTGGTGTGAAATGAAAGACAAGCTTCCTATAAGTTGAGTACCTTCCATTCACATCATCCTTGCATATTCAACTTTTGCCAGCAATAAAGGAAATCAGTTGATAGTAGCAAAATTGGGTTTGGTCACCACTGCTCCTTTTCTTTTCTTTTCAGGTAGTTGTGGTGGTGGTGTGTGTGGAGGAGGATTAGAGCATCGCCCCTTATTTCCTTGTTTTCCTTTTTACTCTTTTTTTTTTTTTCCTCACAAATGAAGTTTTTATTGCTCAAAAGAGAACAAAAAAGAAAGGGGAAAAAAACAGAGAGTTAATACATATCATTGCCCAAAGCTGAGCAGTAACATCCTAAAACATTAAACTGCATTACCAACACTGTCAGTGCCATTAAAGAAAATAAGGTGAATGAAAAAAGAATCTGTTATTGCATGAGATAATATCAACACACTGTATTGCTAATCATCTTAGAAAAATAAAAAAAGAAAATAAAATAAATGAGAGAGAGAGAGCGAAAAACCTAACTCCTCTTTCGACCTTCCCTCTTCCTTCGACCTGAACGCCTGAACCCTTCTTCCTTCGTGTGCACGGATCTGTCGCACTTCTCGTCGGAAATCTATGAGGATCTTCGAGCTTCAGGTGCTCTCATTTGGATTCATATGATTAAGGAACTGTTTGGAGCTTAAGGAAATAATAACGAGACTTCTATGGATTCAACAAGGTTGGAAGAATCGCAGGAGACACCAGATATTGATATCCAGTCATTCTTTGATTCAGCTCCATCTCTAAGAAATAGCTCTATCATCTCTGACAAGATAGAGGACTTTATTTATCACCGCTCGCCGTCTTCAGGAAATGGGACACCTGTAAGGGTTGTTTGTGTGACTTCTGGTGGTACGACTGTTCCTCTTGAACAGCGTTGCGTACGTTATATTGATAACTTCAGCTCAGGCAATCGAGGAGCTACATCGACAGAGTATTTTGTGAAGGCTGGATATGCAGTTATATTTATCCATCGAAGAGGTACCTGTCAACCATATTGTAGATCTCTTCCTGAAGATTCATTTCTCGACTGTTTAGAGCTAACAAAGGAGTCCGCTGTCCAAGTTCGTCAGTCACATGCTGGAGCTGTGAAGCGTGCAGTTGCAGATCATTGTGATGCAGTGGAAAAAGGTCTTTTGCTTAAACTTCCGTTTACAACTATCTTTGAGTATCTACAGATTTTACAAATGGTTGCAACGTCAATGAGAGGTCTTGGATCATATGGGATGTTCTATCTCGCCGCTGCAGTATCTGACTTCTATGTTCCTTGGGAGAGCATGGTTGAGCACAAGATTCAGTCAGCAGCTGGTTCTTTGGATATCCGGCTTGTCCAAGTGCCAAAAATGCTCTCAGTACTGAGGAGAAAATGGGTCCCCACAGCCTTCTGCATCTCATTCAAGCTGGAGACAGATATGAAGATTCTACTAAAGAAAGCAGATGCAGCATTGAGGAAATACAAGATGCACGTTGTTGTAGCCAATGAGTTGTCGACACGCAAAGAAGAAGTTGTAGTTCTCACAACCGATGGCAGTGTTACTGTTCGGAGAGAAAACGGAATTGAAGAAGTGGAAAAACCACTTATCGAACTCTTAGTGGAGAAGCATTCGGCCTACATTGAACAGTCTGCCACCCCAGCAGTTACGAGTTCCTTGACACAAGTTCCTTGACACAGACAGATGGGGTTAATGTTTAGTTTATAATATATCATTACTGTCTTCAGGAGGTAAACCTTATTACATAAGGGCCCATTTGGATCCAAATGCACTTAGTGCAACTCGTTATGGAACATGTTTGCACTATTAGACAATCAGATACCGGTAATTAGGTTTGCAGGTAAATGAAATGCAGAGCAACCTTGTTCCAATGATCCAAATAGATGAACCGTGGTTAGACGTATCTCTCAATAAGATTTGAATTTAATTTGATTAAAAAGGAAAAATGGCAAAGAAGTATTTTGATTACTCTTCTGTTCCTTTTATGTGGTGAATATTCTACTTTGATGCTCCAGATAAATCCTTTTGAAACAATGAGTATGCTTTCCGCAGAAGATGCTTAATCACATGAGAACCAAAAGATTGGAACCAGGGTGAATTTTCCGACCCTCGATCTAAGTGCTCCAGGATACAATCCATCCCCATTCTGTTGGACCAATTATTTAGTACCCACAAAACCGAGGCCTAACAGTTGGGTGTTTGACATTCTTTAAATTCCCTAGAATTGGCTACAAAAGGGTCCAATCCTGAACCGATATCTGGAGGATAAGCTCTGCTTAGGGGTGCTTCAATTTCTGGAACATATCCAGAGAAACGC
>BMK_Unigene_022248
ACTAGGAGTCTATGGTATAACCACCACAAGTTCCACTCGAATTCCTCCATTAAACTATGGGTCCCAATAAATTTTAAGTAAAATCAAGATAATTAAATATTAAATATCAGAAAATAATCTAGCCCTTATACTGGGCCCGGGGTATTACAATCTTAGAGATTAAGAGAAAGAATAACGGGCTTATGATGATTAAGATTCTATTAGATAAAACAATTCTTAATTTTATTAGTGCTTATGCACCTAAGAGTGATTACATGTTAGAAATGAAAAGAAATTGTGGGGCTGGATGGCGAGTTAATATACCTCTTGGACAAAGTATAATAATTGGTAGAAGAGGCTTTAATGATCACATAGGGAAGAAAAATGGTTATAGTAGAGAGAGTACATTAAATGTGTACTTTGAGAAGAAGGTAAGACCACCTTGTGAATTTTAATTAGGTCGAACCTTTCACTAAGACAGAAAGAAAGGTCAATCTGCAAGGATTGTTAAGTATCCCATAAGTCTTACATCAAAATATAGACCATTGATTTTGGATGTTCTTTGTGAGATAAGTAGAAGCGATGAATTCTAACATCATTCAAAGGAAGATTATTAAGTGATTGGAAATGGACAACGCATTCTAATGAATTGTGGGGCTAAATAACAGCTGTATTAAATAGGTCTCCAAAGACGTGCTTAGGGAGTTTTAAGGGGAAGAAAAATTATACAAAGGAAAACTTGGTAGTGGTATCACATTTTGGTTTTTGATGAAATAAAGCATTATTCAATTCAAGGTGTGGTAGGAAACAAGAAATACAGATTTTTCAAAAGATAGCTGAACTGTTTGCTGAAAAAAGCTGTGGGGCCCAATACTAAGCGATGACAACTTGTAAGTTTAGTTGGGAACCAAAAATGGGAAGAATAGTATCTATAACCATCGCCAACGTCAGAAAGACAAACTAAAGACCGTATAAGGTGTGTTAAAAATGAAAATGACTTGGCAAAAGAAGATGAGGGGTGGTTTATATAGGTCGTTCACCAACATTGCATTTATCTCACAAGAATACTGGAGATATTTAGGTTGCATGAGTATGGGCACATGTGTAGAAAGGCGATACTGGTATGGGATGTTCAATTCGACAAATGCGATATGATTCCTGGATATGTTATGAGAGAGAGATGATATATCCAAGATGGACCCAAACTTAGTTGTGACAAGGCTTTGATGAT
>BMK_Unigene_022250
ATTAATTCTCTACTGATCTCACAATTACATGATAGAATAGCATTCGAAATTTTGGAATTGAGACATTGTAGTCTTCTTAGGTCATTTCACGCCTAGATGAAGATTTACTTTATTGAATTTTCCCCTAAATATGGTCCAAACATGCATTTTGAATGCCTTCTAATATATGGTTGAGATCATCTGAGCAAAAATAGATGGAGGGTTGTACAGAATTTATAGTGTGACTTTCCAATCCAAGGAGACTGGCACTAATAGGAGGGGCCCTGCCCATCATAAATGCCTTTGTACTGCCACTGGTGTGACTACATGATGGTTTAACATGTGGTCTATCCACTTGGTCTTTTATCAAATGAAATAGAGATTGAAATCAGTCTTTAACATTGGTAATGCCTCAAGTGGTTTGTCAAGAGAACAGATCCAAACATAGGGAAGCAAGTATGTTATAAACCCATCATTTGTTAATGGCGTAAGCTCTATAAAACTCCGCCAGATTTTACTGCCGGTCCCAAGCTCAGGTAGAGGAGGGTTGTTCGTAGGAGACAGCCTGTTATAAACCCTGATGGTGGCTTAATGCTCAGTAAGGCACAGTTGGTAGGTGTTCAAAAGCTCGCTCAGGCAAGGCTGGAGCTTGTCCAAGCCCGGCCCATTTGTTTCAGGCCTAAAATTCAGCCCAGATCCAGTCCACAGTCCTGAAGTCAAGCCCAGGCCCAGGCCATTTGAAAATATATACACCTCAACTTGTTGCCCTCGAGTATGGGACCAGGCTTAATAATCAGGTTAGGAAGTTAGTCCCCAGTGCAGCCCATGAACCTAAAAATAGAGCCCAAGTCCAGTCCAATTGGGCACGCTCCGGTTGGGCTCAGGCAGACCCGGCCCATGAGCGATCCTGGGTACAGTTAAACCTACTTAACGTCTCATGTAATGATCTATACCTCTATTGGTTCAAAGTTTGGTATCTACACAAACACGCTTGTAAGATTGCTATGTAAATTACCTTCCGGCCTCCAGTATATAAAT
>BMK_Unigene_022251
GGAGGGGGGAGGGGGACACTTTATTGGGCTCCAGGACCCCCGCCTCTTTCATACAGAGGGAAACAATGGGTCTCAAACAAAGTGAATATTTCCAACCATGAATTGGGGGCCTACAAAAAGTGCACAAATTCAAAAAGTGGGATTTAGTAGTTGCATTTTTGCATATTTCTCATAATCCATGGGAATCTAAGATATGAAACCTCATGTATCTGGGTTTATCATACTATGAGAAGATTGAACGACTCATATCATTAATTGAGGGCCCACAAAAGAGTAGAAAATTAGATAAATAGGATCAGGTTGTTTTTGAGTTTTTCACATTTTTTTTTAAATCCATTAGGATGTAAGATATATGAAAGTTCACGCCTTGGGTTTTATTAGTTTTATGGTTGGGGTCCATGAGAGTGGGGGAAAAAATCTGAAAAATGGGATAGGCAACTTGCTTAAGATGTATAAAAATGAGACTGGCAAGATTCAATCCCAAGACCAGTTGAACGGAATCTGCAATCAGCGCTCACTTGGCGCCTTTTGTCAGTGTATAATGGATTCACGTCATTTACATATATAAATGATTTTAGCAAGGTGACAATGTGAAAATCTTGGCATGAAAATGGACCCTTTGACACTTTTACATGTATGAATTCCATGAATCAAATGTACATGTGTAAACTTTTCACATGAGTAATGAATGAAAAATATTGCATATAAACGACCCCTGATGTTTTCCCTTGGAATTACTGGTCCAAGACGCGATTGGACCTAGGTAATTAGATCAATTGTTGTTCTTCTATTTGCATTGCTTTCCATCAGCTGTCAAGGGTTCCATTTAATCAGGTCAACTGAGAAGCATATGATCTTGTGATTACATTGCTGAGACTACCCTGGCTAGACCTAGTAATAGGCACTTTGGGCAACATCAGAAACCGACATCAACTTGATTCTTAAATCTCTCTTAAAAAAGGCAATCACATCAGATCATCACTATTACCGTTCCAAAAAAAAAAAAATCATCACCATTCCTCATTGCCTCATTAATCATATTCTTTGAATCTCCTCTGCGATCTGGCTGCCAGGAGAGGACTTTTTTTAGCACATCCCTATCGCACCACCAAAAACTCCCACTCATTAAATACCGTCAACAAGATTGGACAAACGAATGTAAGGTCTGGCTCGGGCTCGGGCTCCCCATATTTTAATGGTGGCAGACTTATTAACATTGAACTTCACCCATCCAAACCAAGGTGGATACCACAAAACCAAAGTCTTCTGCACATTGAACCCTCCCAAAATCCCAAAAATGTCCGATGGGCTAAAAAGTAAAACCTCAAAAACATGTTGTTAGATAATATCCAATTTACACTATCATTTCTTTCTTCCCAAAATGACCATAAAGCTACATGAGTAGTAGTCTTAGCAGCTTTCCTCTCTTATAAAGTGACTGACCCCCAAAGAAAATTACTCCATTTCCAACAATCTGGGTAGCACTCACAGAACATCTCTGTCGCTTCAATTAATAGAGCTGTTATTAATATTTAAAAAAAGGGGATTATAACAGTAACAATACTAATAGCAGTAGCAGCAGTAGTAGATTAGTATGAGAGGGGGGAGGGGAATAATTATTAAGGTAGATCTACCCTAAACTACAAGGGAACAAAATAGCTAGTTGTAAATATAAATGCAAAGGAGTTCAACAAGATGCAAGTAAAATGAGAAAATAACATAAGATCCTGCACAAATTCCATTTCTGTGGCAGATCATCATCACCATAGCCTTGATAATGGAAAACAAAAAAAGAATCATCATGAACACAATTAAAATGAAGAAATGGTGCATAGAAGACCTTGTAGACAGCCTCCCGACTAA
>BMK_Unigene_022252
GCAACCAGCAGAAGAAGTTTGAAAAATCTAACAAGACACATGAAGCTCCACAAACCGATCTCTCACCCTAGCCACCCCCAACACAAGCTCAAATGGAAGCATACCAAAAACCCATTCTTGTGCGATGGGTGCAAGGAGGGCGGCATAGGCAACAAATACAAATGCAGCGAGTGCGATTTTGACCTTCACGAGAAATGCGCCTTGCCTCATCTCACCATGGAGCATGCTTTCTACAAAAGATGTGAATTCCTCTTCCACGAAAAAATCCCCTTCAACATGAAATGCGACGCATGCAACAAACTCGTTCGGGGGTTTGGCTTTCAGTGCAGGAACTGCGATTACGTCCTGCACCCATGTTGTGCCAACCTCCCATGGTTACTGCACGACGGAAGCCTCGAATTTCGCCTGCGTTGGGAGAAGCTCTCACGGCCGTGTGATAAGTGCCAAAAGAAAGGGCCTGGTTGGTCTTACAGGTCCGACTGCAAGAAATACAACCTTCATGTGGCGTGTGCAAAGGAGCTGCTGATGGAGGCCTGGGATGCTATATATAGGAACGAGGACGAGAACAAGGTGAGGGAGATACAGACTAGGATTCCGAAAATGGTAGTGGTGGCGAAGAATCATCACCATGATAAAGGAAAGGGAGGAGGACGGAAGATCCTCAGGTGGCCTCGTACCTTTGCAGTGGCTGTGCGTGTAGTTGTATCGGCTCTTCTTGGAGATCCAATGGCTATAATAGCAGCTGTGGCAAGTTGCATCTTCCCATCTCCAACTAGGGAAAAGTTGGGTGCCTAGACAAGATGAAGGAAAATTAGTTGTGGGGTCTAGAGTGAGAGCAATTTTTCATTCATTGATTTATTTTTTAGGAAATGGACTGAGGAGTCTGTGTATTTGTAATGGGGTGAATTCTTTCATATGAATGAAATCATGAATATATTGTAGTCCGTACATTTGTAATGTGGTGAATTGTTTTTCAAACTGATTGAACTTTTTTTCACCAAACATGTCCAAG
>BMK_Unigene_022253
TAAATACTTCTGCTCTAAGAAATCCAAAGAGGAGAAAAACTCTATAAACAAAAACCTTCCTCATTCCCACTTCTCTGATCCAAATGAGCCCTGAGTACTTCAAACTTACACCATCACCAGTTAAATTTATAACAAAAGAAAACTTCATTTCTCTAACAGTAAATTGAGCACGTTCTTATAAATATTTGCAAAAGAAAAAAAACTATGACAAAAATAAAAACTGCCACAAAAAAATTCAAGCCAAAAAAAAAAAGAAAACAAGTTGAGATATAAACCACTCATTCTAACCATCAATGGTGAATGCAAAAGACATCTCTCATAATTGGGATGATAGTTCCACAGGAGGCACAAATCCACGGCATTACTGAGAGAGATGATAAGTCAAACAAAATGTAAAATGACCATTCCAAAATGTAGCCACTCTGGTAGCATAATGTCATTTCATCATACACACTCAAATAAGTCACAACATCGGAATCAGGGAAAGTCACTACTGATGGAGGTAAGAAAACTGGGAAAGAGAGTGAAAAGAAAAAAAGAAAAAAACACAGGCATTATCTTTACTCATAAATCCAAGTGTGCAGGCTGCTCTGCCAATTAGCAGTGCCTTCGGGGAACCACAAGGCAATCTCTTTCCTCGCACTCTCCACTGAATCACTGCCATGGATGACATTCCTGCCAATGTCAATTGCGAAATCTCCACGGATAGTGCCAGGGGCAGAATCAGAGGGATTTGTTGCTCCAATAATTTTCCGACCAGTTGTAACAACATTCTTTCCTTCCCATACCATTGCAACCACCGGGCCAGAAATAATGTAATCAACCAACTTTGGGAAGAACGGTTTTGATGACAGATCCTCATAATGCTTCTCGGCAAAAGGTTGTTCCACATTCACAAGCTTCAAACCTTTCAAAGAGAAACCTTTCTTTTCAAATCTTCCAATAATCTCACCAACCAGGCCTCTTTGAACGCCATCGGGCTTGATCATGATAAAAGTCTGCTCCATCGCTCCTCTCCTTCTACTTCTTCTTCCAAAACCCTAACCCTAGTGACTGAGCAGGAGATTATTATGATTCCAAATGCAAGAACAAAAGATTTTATACCGGATTTCAGAAAGCAAAACCCTAACCCTAATACCGACAAATCAATTCAATCCTGCCCGTTCGTCTTTGATTCGCATATTAAGATTGGAATTCCGGAATATCCTTTTTCCTTGCAATTTTCCAGCACGTGGAGTGATTCT
>BMK_Unigene_022254
GTTCAATTAGCTGTTTCTGAAGGTGATTAACAAAACCTTTATCTTGATCAGCTTTGTGTTGAAATTGGAGATCGATTTCTTAGAACATCCTTTATTTAAAGAGGTGGCCGAAGCAGCATAGTGGGAAGGGTTTGTGCTCCTTGGTCATACAGTCACCTGTTTGTTTTCGCATGATTCTTGGGAGATGGCCAGGGTGACTTGTTGAAGTTGATGAATTCCACTTTTCGGAAGACATAGTAAGGAGGTGAGGTCTTTTTGTGTTGCCCTTATCCTGTAAATGGATGAGGTTATTTCTGATGAAGTTTTTTAGCTTTGGTAGTCGTGTCACTGGTGAGCACCTCATGCAAATTTCTAGTTGGAATTCTCATGTCCAGGATTCTGAAGGTTCAATCAACAGAGACCTTCATGGTAAAGCCTAGAAATAATGGTGAACTGACGCTCATTGTTCTGCAGGGCCCTCCATGATTGTTGATTGGGGCGGTCACTGTAAATGGGCTGCCTTGCTGAAAAACAGCAATACAACTGTTGCTGATGGCATGAAAAATGGCTGGTGTGAAAGTAGGCGACTATTAATCAATGATGGGTTATGGCTGATGAATGCTGAAGACCATGGTTCATCTAGTCACATGTCCAATATTGAGAGTGCTGCTGTGCATTGGATGACTGGCATGACACACTTTTTTATATTTCCCCATAGAAGTACATCTATTAATCATTATCAATTAGTGTTTGTAACTTTGTTAAGCTCGTGTCTTAAGAATGAATGCCAATGCCACATATATTGTTGGTTCGTTGGAAAATATGTGTTGTACAGTTTATTTCGTAGCTGTTCTGCATCTTGTTGTAGTTTAATGAGTCTTTGCTGGTAGAAGAGGCAGACTAGAGCTTTCCAAACCTGGTCAGATTGCACTGTCCAGCATGCTTCTGAAGCACTTTCCAATGTGCAAACTGACAGCTACATATGGGTAATGTAATGACTCAAAGAGGTACAATAGAGACTGCCGGAAGAAGCTGGCAGCCACATATGAGCAAACAGCCCAGAGATTCGCTAAAAACTAGGATTATGACTGTGATAGCTAAGTACGTCACACAGAATTAAACTACTTGAGCATTTTTTGCTCAGGCCAAACTGAGCGGGACTTTTTATGTGGTTGAACCTGGCCAGATTGGACTGTCCAGTATGCTTGTTGAAGCAACTGACTAATGTGCATGTATGTGGGCATTTGTTCAACCCTTGAAAATGATCTTGTTGAAGTGTTTTAGATTCTGATATTATGCAGAGAATCGTGCTTGAATACTATTTTTGACAAACATTGATAATGCTAGGCATTTGTTCAACCCTTGAAAATGATCTTGTTGAAGTGTTTTAGATTCTGATATTATGCAGAGAATCGTGCTTGAATACTATTTTTGACAAACATTGATAATGCTA
>BMK_Unigene_022255
AAGCACATAAATGCTTGAATAAGGTCCATTTGTAACTCCTTGGTGCATATGTTATTGCTGATGATTTCTCTTCAATGAAATTGGTTAAATAAATTTAGAACTAATTGAAAATTTGGAGTCTTCCACAAAATTTTATCTAGCCTTCTTCTCATATAAAACAACCCAGTAATCATGTGAGAATTCAGCTGGCTGTGATGCATGAATTAGATCCCACGAACGATTATGTTACCTGAGTATAGCTACTGTTACTGAGATTAGTTTTACAGACCTTCTATCCAAGGTGGCATGGTAACTCCTGCTTGGAAATCTCCTTCTTCTTCCTAGGTATTGGCACATCTTGATATCTTTTGTACATTTAAGAGATGTTGGTAGGAAGCAATTGTATTAAGCATTAACCAATTACATCATCACAGAGAGTGCAAAAAAAATCTAGTTTTGATTAATCATGGAAAACTAATCAAATCTAAGCTCAATTGGATTTCAACAAATCCTTATTATCTTGAATAATACCTAACCTTGTATCCTCTAACAATATTAACAATGTCCGTTTGCCTCTCCCACACAAGCTGCTGCTCTTTTTTATAATTTTCTTCAAGGATCTGGTCCCATCTGGTTCTTTTTATTCCAAAGTCTCTAAGTCATTGGCACAACTGTACGCTACCTGGTTCCTTGAACTTGTGTTTAATTTGTGCACTGTTATGACTGTACCGCAACATGCTAGGCAAAGGTTTGTTCTCAAGCCCAAACAAAATCCGGAAGGTTATCCGGTTCCTTGAACTTTATCTAAGTTTTTGTGATGCTTTGGAGACTCCAAGAATATCATTTGATTAATTTGGAATTTCTGGTGAATTTTATTAAATTTAGAAACTAATTGACAAGAGCCCATAGCTCTGTTGGAAGGTGCTCAATGTCAGAACTCCGAGGTTGCAGGTTTGAGTCATGTTATGAATAAAATAAAAAGAAGGGACGGGTTCCTTCATTTTTTGATAACTACACAAATTTTATTGCTCCCAGAA
>BMK_Unigene_022256
GTTGCCAAATTAAAGCCAGCCTGCAAGCATGCATCATAGTACATATTATCATCACCAAATACAAACCATGAATTATTTGGCCCTTAGCCCAGAACCAAACTGGCCCAAGTTCAAGCACAGAATGATGCGTCAGATCAGGTCTGGGATTTAAGACCTGTTATGGTAGACTATAATAACAATGTACACACCTTGGACCTGAAAACCGCAAAACCTGCTTATGGATTGTTGAGCTGGTGGGGCTCAATGTAGGTCATGATGACATGGAAAAATCTATCAAATCTAAGGATCCTAACCATATGCCATATTTATTTACTTATTGGCTCTGTTAAACACTCACACCCACATAAACTGACCAAGTCTGCAGGGTGCTAATGGACCGGTCCAGCCTGGGCCCAGACCAATCCGGGCTGCATTAAATATATAATTTAGGCCCATTTAATAATTAGTCTAGGCCTGTAAGCCTTGCGCGGCCACACCCAAATAAGGGCTTATAATTTAATCATAGTTTGTCCGAACGATTAATAGAAAGCCTATGCAATTAAAAAAAAGCCCAGTTCAGCCCAACCGATTGACTAAATAAGCGGGCTTGGTCCTAACAATTGTGGCACATGTCAGACTTGGGCCTGGATACAGGCCTATATTACTAAAGCTGGGCCGGTGCTACATATGCTTTAGCCCTGCCTCACTCATGAACACCCCTACAAGTCCCCTCACCATGAGTGAGGCAGCAAGGGAATGATCCCTAGTTTTGGTGGAAGGAAGGTGCCTCATCACTGAACTGCCAACAGGTTGGCAGTGTCAAACTATACTTTTACTTAGATTACTGCATTTTATTTTGGGATTTTCTGTCACTTCTTGTGACACTTGGATATGCATTTTTCTTCTAACAAAATTTACAACATATCTATATGGGTCCACACAAGACATCCGCACACACGGAAAACCCATAAGTCCTCATCTTTTCCTACGGCCCATCTCATCCATGGTAGGAGCCAACACTACCAAATGTCTGGATTGTAAGTTTCCCATGAAGATAATCTAGTTAGTGGTTGGATCCTGCCATCCTGGAGTCAATAATTACACAGAATCTATAGTAAAGAACAGTCTAAGAAAGCACGCATTTAATGCTTGAACTTGACCCGTACCTATCATTATTTGTTGGGAATTCCTTATTTCCATGGGTGTTTGCCACATATTAGGAAATGGAAAAGTCCATACAGCCCGGGGAAATGCGCCCGGGCTGGTTGGATTTTCCGGACTGTGCAGCACGACTCTTAGAAAATATATAAATAAGGGCTTACTTGGAAGCCAAGTTCTATAAAATTCCCAAAAGCAAATACAAATGCTTTTTGGAATATCATGGGCCTCACCATTGTTTCGAAGGACCAAGACCGACAAATTCAACACACCCAGCTAATATATAGTTTGAAAATGGGTGATTTGGGCTTGACTTTTAGGCCCATGGCCTGAAGACCTCAATATCAAGTCTTTCTAAATAAACGGTTTGATTGGACAAATTCAATCCAGCCCATACGCAAAAGGGACTGAACTTCACATTTATGGTCAAGTGGTGGGTTACGTGCTCATGGATTGATCGATCCCCGGGTCTTTATGCCGATTTGACCTGGCAAAAAAAAGGAAAAAGAAGAAAAAGAGTCGGGATCCCATTTCGTGGCTATTACACTCTTTCCCTATAACAGACGCCCAAACTCCACCGTGGGCCCACATAATTATAATCAGGATAGTTCAATTGTCATCGCTCCTCCATTATTATATCTTCAAATCTCACTTCAATAGAAGTGGATCCCACCATCATCAAATTGAGCACGTCACGGAGAAAAAAATTATGATATACAATTAGTTGCAGGTAAGATTGTTAGTTGCAGGTAAGATTGTGCTAACTACATTATCAGTCATGTTCTCAATCAAACCGCATAACCACTCCTAGTGAAGTGAGATTTGTGAATGTCACGCTAGAGAGGATGATATTCATCTTTTAACTGTCCAAATTAAGATTATGCGGAGTCCATGGGAGTCTATTACAATGGAAGCGCACCGTCAGGGGATCAAATCCGAATGCAAAAGTTTAAAGTATAGACAAGATTCAACCTTCCCAGGTCACGCTGGCGAAATTTGGGATCATAACTCTTGAATCATCTAATTTAATGTAACTACGCAACCTATGGATCCGCCGACTTTTGGTAGTCCTCGGACTACATACCAAAATATCATCAAACTGGCAGCATTCATACCACATAATTTTCCTCCTAATTCATACTTACCAGTCCAAGTTCTTAATTACCACCAAACTACAGACACCTGACATAAGATAACTCATATAAATCATCTAAATTACCCAAATCTAATTAATTACGTGTTGGAATATGAATCATAAGATTGTGACCCAGAACCTGACTCAGTAAAAAAATATAATCAGATTCATTACTAGGCCACTCACACGACAGCCCCATGACCCTACAACTACAAGGGTCACATGCAAACAGTTCCTATAGTTGTCTCTTACTTACTTCAGGAAAAGTATACAATGAAGAAAAATCAGAAGGCACAACTGTACACGCATAATAAAGAGTAAAAAAAGAAAGAAAAAAGAAGATGCATGATGTAAGCAACAGATGGATGGATAGATCTGATGAAAAACAAAAAGTCTACATGGACTAACTCCATGAGTTAGATGTATACATGTATGAGAGAGAATAATAATAATGATAATAACAAGAGAGCTGCAAAATACACACTGATTTTTCTCTCCGCTTCATCAGTACTAGTAAATTGCCAAACAAACCCAAGTTTGGTGGAAATCATGGGCATTGTTGCAGGGAGAGGGCACAGCTCGTGAAACCTCTTTCTCTCTGCAATTGCCTCATTCCTACCGTAAACTAGAGAGTGGAGCCCTAATTTTTTTCTCCTTCCTCTTTTCCGTTTATAAAGCTAGGGTTTGGGTCTTGGCCTCGGTTTCTTTCGGTAGTCTGCGGATTACTGAAGTGGATTGGAAGTCAGCGTGATGGGCCATTTGTAGATATGTGAGCGATTGTAGATGGTAAGCCCAGCTATGGATAGGCCCCAAACGCCCGGGCCAATGAAACAGCCCATGAATTGTGGTTTGATCAAGCGACCCATTTTCTTCATCCTTCCTGCAAACACTCTGCTTATATATCTAAAGCATATTAAAGTGAAATTTTAGCATATTTATCTATGGAGGAAATGTATTCCAATCCGATGTTAAAATCCCTTGGCACCTGTGTATATGGTGTTTAGAAATGAAGTTAATTGCATACCTATATGGGCAGTGTGGCACATGCCTATGAGCAAAAATGAGCTCAAAATCTAAGTCCAAGTCCCATTGTTCATTAAATTGGCTCATTAGAATCTTCTTAAAGGCTCAAGACGTTTGTAGTAGGGTTGCAAATGAGACAGTTCTGGATTGGATCGAAAGTGGACACGGACTGGACCCATTTCTAAATAACGGTTCTGGTTTCAGATCCGATTTTGACTCGGAACCCGTTTTATTGATTTCATACCGGATTTCTATAGGAAAACCCAGATTCGGTTCCGAAATCATGTCCACCCAGAAGACTGTAATCTAGTTCTAAAATCGATTCTAATTTCTCTTTATTTATTTTTTTAAATAAGCATATAATTTAATTATAACAGTGCATCAAATCTACTGCTACCTCCAGTGTTACGCA
>BMK_Unigene_022257
GGGGGAGAGAGTTTCTGATTAATGTGATTTTTGGACTTAGCATATGTCATGAATCAGTATCACTCACAGAAAGTGTGTACACATAAATATGGAAGTTCATTTCAGTTGTCTCTAAAATGAAATGAAATTGCAAGATATGAATCCATGCAAAAAAGCATTCTACTTATCGACAGATAACAATAAAAAAAAAAAACTATCAGCAACCCACACAAATGCAGTAAGACAGGACAATTAATTATTTATAATGCAAACACACGTCCCTCGTTACATGATTTTGTCCAGACAAGAGTCCCATATGCTTCCAATGGAAATGCCAAATGAGATACCTCATACCAGAAAGTATGGGATCCTCACCAACCAACATATATGAGAATGATCCTATGCTGCTGCCCACATGGGAGTTCCCAACACCTGTTACTTAATCTGCCCAGTGTAGCCTCAAGTAGTAAAATTTAACAGAGCTCAATCAAACATATATAATGATTAGGCACTGGCCCAAAAATTCAATTTAAAAAACTCCCATGTGGTCAACAGCACAGAATCACTTTTCAATATGCATATACATTTAAAAGCCAGATTCAGATGAGTGCACCATTTCTCAGCCAAAACGCGGTGATTGCCGTGTGGAGGGCAATGGTGACCCTGTTGGGGTAAGATTCGATGGCGTGGAGGGCAATGGTGACCCGGTCGGGGTAAGATTCAATGGCGAAGGCATGTGTCTCATTGGTGATCTTCGTGTATGATTGGGACTTGCCAGTTGTTCTATACGCGAACATCTGCCCACATCCTTTGAGGCTTGAAGCTGTTCTAGAGATGCCAAGACTTCAGACATACGTGGCCGTGCTTTGGCTTCAGAGACGAGGCACTGCAAAGCAAGGCTGGCAACTGAATAGGCTCCTTTCTGAGGATACTGTCCCTCCAACTTGGGGTCCATGATACGAAATAGCCTCCTTTTATCACCTAAATATGGCTTGGCCCAATCAACCAAACTCTGCTCTATGCCTACTTTCGTCTTATCAAGAGCACGGCGCCCAGATAACAGCTCCAACAACACAACTCCAAAACTGTAGACGTCGCTCTTTGCAGAAAGTCGACCTGTGGCGATATATTCAGGGGCTGCATATCCATGAGTACCCATGACTTGTGTGGAGACGTGA
>BMK_Unigene_022258
CCCAACTTCCCACTTTCCAATCCATAATAGCAACAGGCTGTCCCATCAAATGGTGGCACAAATCACTTGTTTTATCGTAAGAAAAGAAAAAAACCAAAGAGGAAAAACCCAAAATATTTGCCTACTTAATTAAATTGACCGACTGAATGTGAAAGTAAATCACAAATCTTTGATTCATAGAAATTTTAAATTCATTGTAAGTGCTTCTTTATTAAACAAAATATCGACGTGAATATATTGGCAAAGACAAATACATCAGACGTTGATGCAGTTAATCCTTCCAACTGCACACCTTTCGACAAAAGCGCAACACCAAAGACTCTTTAATGGCCTACTCTCACAAAATCTCCAAATAATAGCAACAGCAAACGATATTTTTCACCAAAATGCAACAATTAATCCAATGTCTAACAGCTCTCAAATTCAAAAAATTCTTAATTCCAATGCCTCAAGGATCAAATACTAGAAAACAAAATAAATAAGTAACTGGACAAATTGCTCAATCTCCCCTCATTAGCAGATTAGAATCTCAAATATCACTGTAAATTGAACACCTTAAAAATCAAACAATCCCTACACATATATAAGAGAATTTATGGGTCCACCTTAAAATACAATGTGCTGTAATCAATAATGGTTGTTTACATATATGGATGCAGATATGGATATGAGGAACAGAGAAACAAATATGACTATCCTATCTATAACATCAAATTTCATACTTCAAATCAAGATTTTCATATAATGTACTACTTTTCACCTATTAATAAAATGGTCACTCACTACTCAACATCCTATCTGACCTTGTTTTATGTGGAAAAGTAAATAATAATAACAACAACAATAAAAATAATGGAATCAGTACACAAGGATACATTGAAACTGTATCCTACTAGTATATCGATGCAATGTCAAATTCAAGCACCAATGCTGGTATTGCAACCTTAGGATACTTTTTTATTATATATATACAAGTATCATAAGCTATAATTCCTCCAATTAATCCTTATAAAAAGAATCAGTCAAACCCAAGAATTCACATAAAAACAGTTAAAAATCTAATCTTTTATGATTTTGAAACTTTATTGAAAGTTGGGACAAAAGGCCTTGATGATGATGAAAGTTGAAACCAATAGTTTTCCATAGATTTGAT
>BMK_Unigene_022259
ATAAAATATGTGAGGGATGAGAAGAGATAATTTGGATAAAAAACAGTGTTAGATACAAATATAAGGAGATTCATTGCCCATTTTGTACTATCGCATCATAAGCTCAGATTCTTACATGACATCTCAACCTGAAACGAATAATTATGAAGAATAATTAAGGTACCAAACTTGAGAAACAACCTCACACGCAATACACGCGTCATATCTTCAATGGCTTGGAAGTGGGCGTGCCCTTGACGACTGTCACAGGACAGTTAGCATGTGAAACCACATAGTTGCTCACACTCCCAAGCAAAACCCTTTTCAGCTTTCCTAAACCCCGGCTTCCAACCACGAGAGAGTTTAGCTTAAGATCTCCAACAGCATCGCACAGCTTCTCCCTTGGATCGCCCCAATAGATCTTACATACCACCTTCACCTGTTTAGTCCTGGACACAGTATCAAGAATGTCAAGGACCTCTGGATCAGGGTTTAGCCCATATTGCTTACTGATGTTCATTTCTTTAAATTCTTCAAGAGGGATTAAAGGTGATCCAGTGGCTTCCCAAAGCTTCTTCTGTGGATGGTCAGCTTTGCTGGAATGCACATGGATTAAGATGATTCGATCTCCACTGTCCACCAGATTATCGATGGCCCATCTTAGTGCCGATTTGCTGCTTGCCGAGTCGTCCATGCCAATCCCAACAGTCCGATTTCTACCCATCTCTCTGGTTTCTTATGGCTGAAAATTTTCCGGGGGTGTGTTTCCGGGGGTGTGTTCTCTGTACAGTTTTCTATTCTCTTGTGGGTGTGGGGATCTCTCTGAGTTTAAATAGGAGTATGACGATATGGGATTCGATTACCACTTGAACATGATGATGTAATTTGATTCCTACTGCTTTATCTCCCTCTTAAAAAATGATAAATAATGAAAGCTGTCTTAACGACTTAAATGATGAGAAGGTATTAGAAGATAAGGAAGGTTCTTGAAAACACTAGCATTTGAAGGAAACAGTGATATGAGTCTTGTTTT
>BMK_Unigene_022260
GGCAGTTTTATGAATATCAGATGGATTGACTCTTACCTGATGATAGCCAGCCCGTAGATCTAGTTTGGTAAAATAAGATGCCCCATGAAGTTCATCGAGCATATCATCGACAGTTGGAATGGGAAATCGATCTTTGATGGTAACGGAATTGAGGGCTCGATAGTCGGTACAAAAGCGCCAGGTATCATCTTTTTTCTTAACAAGTAAAACAGGAGATGAAAAGGGACTGGTACTGGGCCTAATTAGCCCCAATTTTAGCATGTCAAGAACTTGTTTTTCAATTTCAGCTTTTTGAAAATAGGCATACCTGTAGGGGCGTACATTTGTTGGCTCCGTTCCTTCTTTGAGGGGAATACAATGGTCAACTTCACGAACTGGTGGTAATTGTTGTGGTTCCTCAAAAATTGCAGAAAAAGCCTCAAGTAATGTTTGCATATCTGGCTGGATGGTCTGATGTGGAGCCGCTGGTGGTTGCAGGCAGATTGCAAAAATAGATCTGGTGTGCCGCATATCCTTTGAGATTGCTGCTAGTGATGCTTGCTGAAGGATTTGAGCGCTGGATCCTTGTAATAATCGAGGTTTGTTGGCCCATTGGAACTCCATTGTCATCTTTTGCCAATCACAAACAACAGATCCTAGTTGTTCCAACCATTGAACACCCAACACCAAGTCTAAACCAGTTAGTGGTAAAGAGTAAAAAGTAATTGAAAAAGGAATTCCCTGTAGAAGGATGTGGATGTTGTCGAATCGCCCTTGGCATTTTAATGGTTGGCCGTTTGCAACTCGTACATGGAAAGGTGCAGTGGGCACCACAGGTAGATGTAGTAAAGTGGCCACCTTGTCACTGATGAAATTATGTGTAGAGCCACTGTCAATGAGGACCACAACATCATGAGTCCCAATCTTGGCTGTAACACGCATGGTTTTCGCGGCTGTCCAACCGGTTAAGGCATGCAGTGAAATTTCGAGATCAGATGGAAGGTCGGCGTCGGCCTCTTTAGTGTCTCCTTCTGAGTCATCATCGATGTTACCTTCCAACAGAAGAAGTTGAGGACCCTTGCATCTATGGCCAGAAGTGAATTTGTCATCACAGTTGAAACAGAGTCCTTGTGCTCGTCTTCTTTGCATCTCCTCCCACGATAGTCTTTTGACAGGTGAGGCTTTTGTTGTTGTTGGTAGAGCCAGCGGGGTGCGAACATGTAGTGGTGGCCGTGAGATTCGGCTTTGGCGTTGTAGTTGTTCGTCCTGCATGCGAGCCAAGCTTGTCGCCTCCTTCAAAGTTTTGGGCTTAAACATACGAATCGTTTCAGAAATTTCTGACCGCAATCCACCCATGAACGATCCGACGAGCGCCTTTTGTGACCATCCATGAACCCGATTACCCAGCCTCTCGAACTCTTTTTGGTAATCACGAAGGGATCCGATTTGCCGAACCTTGGAGAGAGCTTCATCAAAATCTTCACACTCTGTTGGTCCAAAACGAGCCCATAGTTCCTCCTCAAATAACTCCCAAGTTACCACTCGATCTTCCTCCTGGTAAGCACGACGCAGCCATTGCCACCATTGATTAGCTTCTCCTTCAAGATGAAAAGATGCTAGAGAGACCTTTTGGTTATCTGCCGTGGCTTGAAATTCGAAAAATTGAGCTACCCGGTTGAACCATTCTGTTGGATCAGCTCCAGAGTATTTTGGGAATTCCAATTTTGCCATTTTGGAAGAAAAAATTTGTCTGCCGCCGTCATTCTCTTCTCGATGTGGCCGGGCAAATCCTTCTCGCCCATTTTTGTGATTGTTGTTGCTTTCCCTAATTGAAAGCAAAATTTCAGACAGCCTGTTGACAGTGTCCTCCAGTCGTTGCATTCCATCTTGAACACCACCGAGTCCAGCCTCCAAGGCTTCAATCCTCTCTTTGTTGGTTGCCATTGTAACCGAGCTCTGATACCAATGTTAGGTCCCAGCCAAAGTTCCTTGGCAATCTTAATCTCGTCT
>BMK_Unigene_022261
CTGAGTGGTTCCACCAAGTTTAATACTTCACAATAGGAAGCATCCGAGGATCGTACATCGATGGTATCGGAACGGAATCTCATATTTAAAGCGGGAAATCGTGTCATCAGCATAAATATACGATCGCCATTGCCACTTTCCACCTCCTTTACAAGAAGAATTCGAGTTTTGACTTCCGAGGAAAAGCAGTCGTCGAATTCGATCTCGATTCTCTTCTCCTCCCTCTCTCTCTCTCTCTCAATCCCAACAAGATCCGATCCGTCAGAAAAAATGCCTCAAGGAACGCTCGAAGTTCTCCTCGTTGGTGCCAAAGGCCTCGAGAACACAGATTTCCTTTGTAACATGGATCCTTATGTAATCCTCACATGCCGTACTCAGGAGCAGAAAAGCAGTGTTGCATCAGGTAAAGGAACTGAGCCAGAATGGAATGAGAACTTTGTATTCACTGTTTCTGAAGGTGTTTCCGAGCTTACCATCAAGATAATGGATAGTGATACTGGTAGTGCTGATGATTTTGTTGGAGAAGCAACCATACCTTTAGAGCCAGTGTTCATGGAAGGAAGCATGCCTCCCACTGTTTACAATGTGGTGAGAGAGCAGGAATACAAGGGAGAGATCAGAGTTGGCCTTACCTTTACTCCGGAGGGAAGCGGTGGACAAGGATATGGAGCTGGTGGGTACGAACAAGGATATGGAGCTCCTCGTGGGTACGAAGAGGAGACTTATGGTGGATGGAAAGAATCATCATGAAGCGAAGAAATACTGGAATAGACATTGGCCTGGTATCACTTTCGAAAGACCATCCTGATTTTGTATCAGACGAGTGTGCTTTAGCTTTGGCCGTTTTAGATTTTCTGTCTTGGGGATGATTTAAGAATAAAGAAATTGCACCGGTTATGAGAAAGTATTTGGACTACTAGGAAACAAAAGAGGGCAGTAAATCGGCCACGTTTGTTTGCATAAAATACATAAGAAGTGAATATATAAAAAAATCACGGTGAAATGAGCTTCAACAGTGAGGATTATTAAATAGGTGAGGAGTGAGAATATAAAGTCGAGATGTAGATGAGGCATTGACTTTCATAGATATTGAATTATTAAGGTGATGGTTGAGCATTCATTTTCCATCAGAG
>BMK_Unigene_022264
GCCAATTTGAACCTCTTTTTTTACCTTCTTAGAGTGAGTGACGATATCATCACTCGTTACTCAACTGAAACGAGCGATGATATCATTGCTCACTCTAAAAAGGTACAAAAAGAGGTTAAAATTGGCAGGAGGACCTTTTTTGTGTAGTAGAAACTATGAGATCCTTTTTCGTGCACGGGACATCAAGTGGGTGTTTCCCGAAAAATCCTCTTATTTATATATTATTATCCTTTTAGTCATTTTGTATTTATATTGTTATTGATTTAATAATAAATAAATAGTCAACCTAGTGGGCTTAACGTTGTTCTATTCTTGTCTTCTTAGTCATTTTGTTATTATCTTGTTAGTGCTTTTATAGTAATTAACAGTAAATTTTAAAGTCTGTAATGGGTTAAGGTCTTTTTGATCATTTTATAATTATGTTGTGTCTGCTTTAATAATAAGTGAACAGACCTGCAATGATCAGTCTCTCTCTCTGCTTGTGTGTGTGTGTGTTATGTGTGTTTGATCTCTTTCTTAATCACTTAAAATTTCTACTCAATCGAAGCTATAGCAGTTTTAAGAAATGTTTGTTCTTCCTCTCAATGATCATAGTTTGCTGAGAGAGCAAGGACACTATGAAAGTCAATGCCTTCATGAAATGACTTCTCATCTCATGGGACATATCTTAATTGTCAAATCACAAAATATTATTTTTGATATTATATTGATTTTTTTGGAAATTTCTAGTAGCATTTTATTGTATCTTCCCATCATCTTTTAGTTTCATAGAGTATAAGCATGAGTCATTTGAGATCAATCATCAATAAATGTAACAAAAATATCATATAAGCAAAATAAAGCAACGGGTATGGAAAAAAACAATAAAGTGAACAATGCCGAAAGGACTGCTTTTCTGGTTTTTTTATTATTATTAAAACATATTTGATCATAAGTGATACTCAAGGGGTGGTGTGGAAATTAGAAAATTTTAATCAATGGAAAGTGTTAATGCCAATCCTCTATTAGCACTAGTGTTTTTAAAAGTTTGAGGCGCATCAAGGCGCGCTAAGGTCTCCTGGGGCCTAAGCGCTAAGGCGCGAGGCGAGGCGCTG
>BMK_Unigene_022266
TGTGCTGCCAAAGCTAGACCCAATTGTCAATCATGCCCAAAATAGGAGGAATGACAGAATGACAGGATTTTCTTGGGTCAGGCCCTTCTTTTGTAAACAAGGTTCAAGTTTGAGCCTAGGTTTGATTCTCTCTCTCTTTCTCTCAGCAAGCCCGAGGCTAAAGGGGCTGCGGTCGTCTTCTCCACCGAACCAGGCAAGAGGATGAAGGTTAAAATACTCCGTATCCTTTCGTGATAAAATATGTTTCTTTTGATTTGCAACATGCTATTTGATAATTGATTTTATTGCACCTGAGTATCTTCATCTAGACCCGTTTGTCATACTGATTTTAGATCACCAATAATTGTTTTCCTTTATCACTTCACTTCTTGGATGGATACTGGGTTTACATTTATACAGAGTGGCATCCTGTAGCTTCATGGACATGGGATGCCCAGGATGAAACATGTGGAATCTGTAGAATGGCCTTCGACGGTTGCTGTCCTGATTGTAAATTCCCAGGCGACGATTGCCCATTAATTTGGGGTGCATGTAACCACGCATTCCATCTTCACTGTATCTTGAAATGGGTGAACTCACAGACTCCTCAGCCACATTGCCCTATGTGCCGCAGGGAATGGCAATTCAAAGGGTGAACCATGCACTGCATGCTTTCTTGCATTCCATTTTTCTTCCATCCTGTTTGGTGTATTGCTTGGCTTTCAGTGTTAAAATATACCAATTATTGACATGGAATGAATCACCTTCTGGTGAGGTAGCCATTTTGCAGTCTTTGGTAACATTAAATTGTTCTCTAGAATTTTGAAGAAATCCCTTTCTTGATTATGGGGATGACCAAAATGATCAAACCATGAGCCCTTTTATGTATTTGTGAATTGCAGTATCATTAAATTATGGTGAAACATGTGTAAGTACTTGCATTTCAGCTATACTACGTCTTCATTCATTTGCAACTTTGCTGGTTTCAACTCTTTGGGCAATGGCTAAGAATTCTAAATTCAAGATTCTTCTTTTATTGTTCTCAAA
>BMK_Unigene_022267
GAAGATGATTTCGAAGAGAACGACAAACAGCAGAAAATGGTGCAACACACAATCAGAAGTAACCGTGCGCAATTCCGCCAAGATATTTGAATTCTTTTTGCAATTCGAATACAATTAAACTACTACCCATTTCAATCAGGTTCACCGCCTCTTAACTGGGGAGAAAAAAGAATCCAGCATGAAATTGTAAAACCTTAGGTCTTGAAGAGCCATGGCAGCAGAGGCAAGTGATAAATGCAGTGAAATGAAAACGTTGAAGCTGTCGTGGGGTACTAGAAAGGACTATTCTTTTTATCAAACAAAATGAAAATAAAGGGAAAAATCTATGCACAGATGCTGTCTGGTCCTGTTAGGAAGTCGTATCACATGTCTCACTGTAAACGAGGCGCCTAGAATGCGAAGCATAGCCATGATAACGATATATGATCCCATGGACACAGTCCCTCAAGCATGAGACGTCAAACAGCTCAATGAAACTCAGATCTGTGATCCGTACTTTGGCAGCCGCAAAATGTCGGTATTCCTCAAAGATAGATGATAGACACCAATTCTGCAATTTCCTAAAGCAGCCCACAAGGCAGCCGGTCCGATGCTTTCCCTGTTTGCAATGGATTAGCACGGGATGATTCCTGACATCAAGTAAGAGTCTGAGGGCATCCATTATGGTATCAATGGGCATGTTCACAAAAGGCTCCTGCACAAATGGGTAGTTAAGGAAAATGGAACATAAAACTACCCAAAATCCATCAAATATTTTAGCTCAATTTCAACAGCCAATTTCTATACATTAATATGTTTTACAGTGGGAAGATGGGCTTGAAAGAATATAAAATCTCCCTTCAAACAAGACTTTTAGGTTCTCTCCTGAAATCACATTTTCTTATTGCAATAGGGGAATATGATGGAAAAAAAACAACACAGTATATATTGAATAAATTGATGCAACTCCTTGAATTTAATATCTTTTATAGTCCTAGTAGGTACTGTTCAAATCAATTTCAATTAATACCCCAGGTACTCATTCAAAGACATGGGTGACTTGAATCCAAAAACATTTACTAATATTGTTTGTCAGCCCAGATAATCACAAAACTGAGCTTCTTTCGTAGTTCATGCATAGTGAATACATAACAAGGTTAACAGCATCAGATGCTAAATGCCCACACCTAGTCTTTTTCCCCTTCCATTCTTTCTTATCAGTCCCCAAACCCTGTAGTTCTGTTATGAAGCAGCACATGAAGGAAATTTTTCCCTGATCAAAATGGTCCTGTGAACCTACAAGGATTGGCATTGGGAACTTCCTATATAAGACAACGATGAATGAAGACCACTTTCTGGTACGATCTCGTGGATCAAACACCATCAGGGTTATAAACCTAAACTGCTAAAGATTAGATTGGTTGAATAAGCTACCTTTTTCTGTTACCCTCCTTGCGGTGCATTCGACACTACAAGGTTGACAGTGTGTCATGTTTCTTTGCCAGTTCAATAATCATCTAGTCAGATCAAATTAACAAAATAATGACTCTGGATGTTCTATTTCCTCATGGGTGGCTTTGCTGTATAGCATGGATCAAGATATTTCCCTCACATTACTTTATTCAGCAAGTTTACCGCATTTGGGTTCAGTTATGGTGAAGTGAAAATTGCCCAGAACCTTTCATCTTTTGTGTGATTATAAATAGTAAATTCAATATGGAGAAAAAACATTACATAATTACATTGAAAATAGATAAAAAGAAGATTAAAAGAATATTAAATGTTAA
>BMK_Unigene_022268
AATCTTTACTTGGAAAATTGGTTTCCTCTTTGGATAAGAAATCCTACATTATAAGCATCCTAATTATTTTGTAAAGAATTAATTGGGACGAGTTGCACGCCAATATTGGATGGTTGCTAATGTTAAGGAAAGTCTTCTTTGTTTTCTTTTTAAAAAGGAGAGAACTAAGAAGGAGAGAAGATTTCTTTTTCAAAACCTCCCTCTTGGCCGTACATGATATGGTTAAAAAGAAGTGATAAGAGGGAGAGTGCAATGGTCGCCCAAAAGAATAGATGGAGTGCAACAGTCGCCCATGTATTTTCTTCTTCTTCTTCCTTGAAGAGAAATAATGGTTTTTTGGGCCTTTTTCCATTTTTTAGTTCAGATAACCTCTCAAAAGGAATCCATACATTGATCCCACAATCTTAACCAATAAGATTGGGTTGTGGAATAGAGGAGAAGATCAAAAGGAATATTACTGCAGAAAATTCCAGCAACTAGTATTGTTGATTGCAGGCCTGACATCAGATCATTAGATCATTTCTTTCAGAGATTTGGAGTCTTCAAATCATCAAGGTATTATTCCTCTTTCATCTCTTTTCATTATTCACAAGTTGATCATGATACCATGGAGATATAATGATTATTCTATGGCTGATTTGTGCTGCCAAGATCAGATCTATATTCGTTTTTGTTGATTCAAAAATCACCCATGGACGTCCCTGCTAAGGGATTTCAGATCTAGTTAGCCTAAACTTTCAGTGGTATCAGAGCCCCTCCATGTGAAATCATGATCCCAAGATGTGTTAATTTTTATTCTAGCTTAATTAAGGGCAAGGTGGCACCCTTTAAGATACGTTTTAGTGCATGATAGGTGTGCAGGAATTTTTCCAGATTGCTGGAATTTTATTACAGAATACTTTTTACTGCTGTACATAGTATTTTGCATGTACTAACCTCTTTGAATGCAGCCAAATATGCATCCTTGATGGTTCAAATGAATGTTGTATGGATTTGGATGTATTTTTATTAGTTGGAAATTGTAAGATTGCGCGTTTAGCAATCATAG
>BMK_Unigene_022269
ACTTCTCCTACCAGCTATAAAGTACATAGTTTGGAAGATTTCAGCTGTAATTAAGATCATGAGACCCTTTTCATGTCAAACAATCCATTGAGTTTGTTTTTTGGAACTATTCATGGTGTTAGGTTAAAAAGGGTTTTGATTTGGCGAGTTCATCTCAAGCCAAGCTAACAAAGGCAAGTGTAAACAGTTTATTATGATTAGATGCTAAATTATATAGATTTCATTTGATTTGTTATAGTTGTGAATTCAGCTTTAGTATGTTAAAATTGATTTATGTGAATGAGTTGATTGAATGAATGAATGCATGCTTGGAAAAGGATTGTTACAAGTGATTTTGCAAGGGAAATTGAGAGATTCATCTTCTTCTAGTTTCTTTGGAGATTGAGTTAATAAGAGAAAAGCTGTGGTTTTCTTTTGTTGAGTTACAAGGTTGAAATTGGGTGGCTTTGTGTCAAATAGAGATTGAAAAGAAAAAGGGGTTTTGTGTTAGATTCAATTGAAAGGCAAGTATAAATAGTTAGTAATGATTATATGTTAATTGATGTGGTTTTATTTTATTTATTGTGATCGTAGGTTCAATCTATGTTGTTAGAAGTGAAGTTAATTTGAATGAATGAATTGATTAGGTGATGGTTAATGGATTAGAAGTATTATTTTTATGTATATATGAAATGATGAATGATGGGGGAACAGGAGGTTCCATTTGATTGCAGGATATGAATGGTCTGAATGTAAAGAAGGAAGGAGAAAATTGGAATTGGTTCTATTTGAACCAAATGTTCGTTTTAAGGTCGTAAATGGTCCGTAAAAATTAGTCTAAAGACTAATTATAATCAATTAAGGAATAGTAGGTCATTTACACTTTTCATAAGTAATATCATTGGATTTGGATCCAAGATGAATTGAGTGTTAACCAAAAGGTTAACCAAAGTTGGGTAATTGTAATCATAATAATATTAGCTTCTAAAGTTAGCCAATTAGACATTGATTAGTTAGCCAAAACTAATAAAATTTCAGAATTAATTTCTGAGTTTTAAGAAAAAAAGCCTATTGATTATATAAAGGCTGATAATGTTGTATTACCCCCATGGGTGTTAATTAAGGAGACTTTAATGTACAAAATTTATATAAATTGTGGTGTTCATCGAGAATAACATGTACATTAAATAACTAAGAATTACACCTGAATGGGTGGTATTACTTAATTGAATTTGTACAATGGATTGTATCCGGAATGGATCATTACTTAAATTGAATTCTAAGATAATTGTTTATTAAAATGAATCCATTAATTGTAATTGAACGGAATTAATGTGTTAATTGTATTGTTTCTTTTAAGTCTAGCACTACATAATGATTTCAAAAAGCTCATTAGAGCTGTTTCTGCTACAGCAGATTATTAGGGAGTGTTCCGGAGCTCCGTGGCGATGTCAGTTGTCCCTGGTTCGAACACTGATAAATCCCACAATATATG
>BMK_Unigene_022271
CATCTCGATCCCATTGTAACAGGTTGGTGCCTATGAATTTGCTTTTCTGCTTTTAATTCAAATATGGAAGGTAGTCAATAATATAGTTGGAAACCTAATCATAAGCGATTAGGGAGATCAGCTGTCCACATTTTTTTATGTTATTGATTGATGTGTGTATGGAGTCCAGACCTGGGGTTTCCATCAAAGTATGGTTTTAAAACCTGTATTGGCGGCCGACTTGGTCACCACCAAATCTGATACTACTTGGCCCAATTGCACCCAAACTTGGCTTGGTCTCATGAGACTAGTTTGGTTTAATAAGGAATGAGTCCAATATGACTTAGCTGAACTCATACTTCTGCTATAAACACACCTTAACTGGAATTCTGGAGTGTCTGGACTCTTGAATTGGGAGTTTTATAAACACAAATCAGGTCATGCTTTTGGACCTGATAAGTTATTGAATATAATTTCATATTTGGCTTTCTCTCTCTCATTTGTATTTCGTTTTGAAGAAATATATCATCAGATGGGTTGCTAATAGAAGACAAAGGGAGTAATTTATCATCAGCTACCCTCATGGTTTGAAACAGTGGTATTGGTGGCCGTAACGGCTGGCCCATAACGTGATAGCATCAATTTTTTTTGTCGTATTTGTCCATACATAAAAATTAGAAAGAACCCAAAAAAACTGTGATATTGTAAAAATAAAATCTGAAAATATGTAAAAAACTGTGATATTGTAAGTGCACACCAATTAGAGGCAAGTGCACATGTTCCCATATCGAAGAGTCAGCACCCTTTAAAAGCAAGCGCACGCCATCCAAATGCCTCATTAGACCTACCAGCACATTTTATTCTGTCTGTTAGCTTCCTTCAGAAGTGAAGTCCAGACAATTCGGCCACCCAGGACATCAATGTAAATCCTGAACTGAAGCATCCTTAACCACGCTAAAGAGCAAAGAGTGGTGGGAAATAAATACCAATATTAATAGTAGTTTATGTGCTTTGCGTCTGTTGTCTACATACATTTATGTATTCAGGGTGGCTTTTACTTAATCTGCTCAAAACAATGCCTCGCTATGATTGGATCTTACCTGCAGAGGCTTTATTGTATACATAAGCATCTTTCTATCCATTTGATCCTCTTTCCTTAAATTGATAACCAATTTCCAATCCTATCCTAGGGTTATTGGTTCAGTCTGACCAATTAGATGTTGTTCTTTTCTGACTATATTTACCTGCATTTATCTTACTGTGGAGGGGAGAAAACTGAATTGATTGAATTCAACTCCAATTTTCTGGCAAGTGAAATTCTTCAATTCAACGCGATCCATCAAATTGCAACTGTCCATTGTGTCTAAGATTCTGTCTATTGGCGTTTGATAATTATATGTTATGTCCGATGATTATCTCCATATTGTTTATTGCTATCCAGGGTCTTAGTAAATTGTAAGACATGCTTTTGTGTTGTACGTGTTTATAATGCTTCATTAATGTCTCATTTTGTTTCATGTTGGAAACTTTTCCTGGCAGGTGTAAAACTCAGAAGGATGC
>BMK_Unigene_022272
TCTCTCCGGTACATTGAGCTCCTGAAAGTACAAAATTAGTTCAGCAATAGGAAATCAATTGCAGCCATACAATGCTGTTTCGTGTACTGCAAAGTGCCATTTATGTGAATAGTTTGACACTTTGACGTATAGTTATCCACTCCACAATGCATCTAAGGTGGGGTAGAATATAGAAAATATTTGATGACATTTCATTGGTGTGAAGTCAATGAACTAATATCCAAAAAAATATAGACTCCATTTTCTTTGCTTCCCCAACAAAATGCAGGAACAGAAGGGAAGAATAGCCAAAGCCTATTCTCCAAGCCAAGGCTTAAGGATAATCGCAACGTTTACATCCACACCAACATTCAATATCAAAATAGAAAGAGGACAACTGTGTTTTTTTGGGAATGAAGATAGCACATCCTTTTACAATGATAACCTCTGGGATTAGCAGAACCTGTTACATGGTTGGTTTTATCCTTTTTTCTCTCTTTATCTTTTATTTCTATATCTTAGTTACAATGGATTGAGCAAATTTCTTTTATTTGTCGGTTGTCGCTCTCTAAATCTTAGCCGGGAACAAACTCCTATCTACTGATTTACAAGCTAGGATTCAAGTTAAATCTCTACAGATTTATTCTTGATTTACCAAGATAAGACTCGACTCTCAAGGCAAATCTTTACTAATTTATCATTTCAATAGGCTGGGCCTGGTATGTCTTGACTGGCCAATGGGCTTGGACCAAGGGGCCTTGGTATGGATCTGGCTCGTGATCACAAAGCCCATTTTGGGGTAGCCTGTAGTGGGCTGCATCACAATAGGCGAACATCAACACAGCCATGATGCCCAATTCAAAAATATGACTATTAGGGGTGCATTGAAATATAAACATATATTTGATCTCATACTGTAGACAATTAAGGTAATAAGGTATTGAAAAATATTAGGCAGAACATGTAACTCCCACCAAGTAAAAGTACATTAAGAAGTCATAACCATCACCTTTGATATGAAGGGAATTCGAA
>BMK_Unigene_022273
GTACTAAAAATACTCGAAAGCAGAGACTAAGAAAACACATTAAAATAATATTGATGAGTTTGCTTGATGTTTCCTTTAACTAAATATAAAATGAAAACATACGGCCTTTTTTTTGTCTGTGACTAATATATCCGGGGATGTGCATGTGGCTTGTATGCTTACTGCAGGGTGAAGATGTTGGTCACACTACCAAATCCATGAAGATTCGGTTTGTGAGTTCTAGTTTGCAACTCAATACTATTTAAAATCCATGTTCTCATTACCACCACGGTCTTGTTCGCCTTATTTCAATGTCTATTGGTCTTCGCCGCCAATAAAAATCGTCAAGTGGTCTTACACAACAACCCCATTAACCAAGTTTCGGAAGGGTTTCTTGAATTTTACTTTTCCCATCAACCCTGTATTTAAATGCATGTTCTCTGACTCCGTGATCTATTGTGTCATTCCTCGTTAGTCTTGCTTATTCAAGGTATTTATTTGTCCCCACTTCGACTTCCTTGAACCTATAAATCTTCAATAGACCATATGAGAGCTGTTATGATCAGTGTCTTAAAACTCGGCCAAGACAACTTGGACTTGGCCATGACTGAGTTGGGTAGGTATTTATTGGTCCCCACTTCTACTTCCTTGGACTTATAACCCTTTAATACATCATATGAGAGCTGTGAGGATCGGTGTTTTAAAATTCGGCTGAGTCAACTCAGACTTGGCCATGACCCGAGTCTCTCTCTCTCTCTCATGGCTTCTTCTTCTCTCTTTCCTTTTCTTTGCCTTCTCTTCCTCTCCTTCTCGATCTCCTCCTCAAAGCCCATAATCCTCCCTCTCAAAACCCAGAAAATCCCATCTGGGTCCATCCCAAAACCACCCAACAAGCTCTTCTTCCACCACAACGTCTCCCTCACGGCCTCCCTCTCTGTCGGCACCCCACCCCAGCTCGTCTCCATGGTCCTCGACACCGGCAGCGAGCTTCCATGGCTCCTCTGCAACGCCTCCCAAACCGCCCCCTCCTTCCACCCCCACCTCTCCTCCTCCTTCTCCCCCACCCTCTGCAAGTCCTCCACCTGCAAAACCCAGACCCGAGATCTCCAAATCCCTCCCTCCTGCGACCCCAACCACCTCTGCCACGTCACTCTCTCCTACGCCGACGCCTCCTCCTCCGCCGGAAACCTCGCCTCCGACACCTTCTCCGTCGGCAGCTCCGCCTCCCCCAACACCGTTTTTGGCTGCATGGACTCAACAGTCACCAGCTCTGCAGGAGAAGACGCTGGAACTGCCGGCTTGCTCGGCATGAACAGAGGCTCTCTCTCCTTCGTCTCCCAACTGGGCTTTCCAAAATTCTCCTACTGCATCTCGGGTCGGGACTCGGGCGGTGTCTTGGTGCTAGGCGGGTCGGGTACAAGTTCGAATCTTAGCTACACCCCTCTTATTCGGATACCCGACCCGCTTCCTTATTTCGACCGGGTCGCCTACTCGGTTCAGCTGGAAGGGATTCGGGTCTCGACGAAACTTCTCCAGCTCCCGAAATCGGTTTTCGTTCCAGACCATACCGGGGCGGGTCAGACCATGGTCGATTCGGGGACCCAGTTCACATTCCTTCTCGGGCCAGTTTATATGGCACTCAAAAAGGAGTTTACGGAGCAAACAAGTGGGCTCTTGAGGGTTTTGAAGGAGCCCAACTTTGTTTTTCAAGGGGCCATGGATCTCTGTTTCTTGATTGCGGAGTCGGGTCGGGTTCCGGATCTGCCGGAGGTGGTGTTGGTGTTTCGGGGCGCCGAAATGTCGGTGTCGGGTGAGCGATTGCTGTATCGGGTGGAAGGGGAAATTAGGAGAGGCGGAGATGCTGTGTATTGTTTTACGTTTGGGAATTCGGATCTGGTGCCAATTGAAGCATATGTAATCGGTCACCATCATCAGAGGAATATGTGGGTCGAGTACGATTTGGAGCAGGATCGGGTCGGGTTTGGGCCTGCAAGATGCGAGCTCGCTGCAAAGAGACTTGGAGTGGGCCTTGTTTAGATTTCTACTGTACTGGATTCCAATGTTTTGACATATTTGAAATGGACCTCCATGAGCATAGAATTGTGTGCTCCCTCGGACCTGTGGGTAAGTAGTTGTCTGGCATTAGGAAGGTTTAAGTGAGCTAGGGGTGAAGGAGTGGACGCCTGGTTTTCTCTCTTAATTGGGTGGGCCCACATTGTCTAGCTGTGGGTCCCACTGCCTCTTGATGAGGATGTTAATAAGCTCATAACTACATTGAAAAAGATTAATTGATGCCTTTGTATGTATATTACGAAAGAGCTTTGAAAGTCATTTGTGTTAATTCTAAGTTAGATTTTTGTGGGATTAAAATATGGGTTTAGAGTTTTGAGACTCAGATGTATTTATCTGGTACGTCGATACCTATGCTAACCTTGGTTGGTCTGAAAAGGTTTGTTTTTTTGGCCTTTTGGTAAGCAGTCTGAAAAGGGTTAGATACAGATATTGATGACTTCTCTTTTACTGTTTATAGTACCAATACCAAACAGAGTATGCCATGGCACGCTCTTTTTCTGTTTAGTACCAATACCAAAAGGAATTATTTCTTTTTCTAAACTGAGTATGCCATGATTTACATGCTATAATTGTCGCAGATTACATTGCATGACTTGGTGCAGATTGAACTGACCTTGTCTCTTGCAGATTTGTA
>BMK_Unigene_022274
GAGTTGCACCCAAACAAGAGTGGCGCAAAAGGTTTTCCTCTCCTTCAAATCAAAGGAGAAGATAGTTGGCGCTCTGTTTCTTTCTTATAAAAGAACGGAATGAGGAACGAAGGAGAAGAGAAAATGACGGATTCGACGAATACGAGCTCCAACTCGCAAGAAACAGCTCTAAAACTAGCAACAGCAATCGCTCTCATCAAATCCAAGCTCTCTTCTTCTTCCTCCTCCGAATCCGATCCCCAACGCTGGAAACGAAAGGCCAAGGAGAGGAAACGAGAGCTTCTGATCCTCAAACAAGAGCTCAAAGACATCCAAGATGGATCGGAGCGAGATCTGGTCCCGGAAATTGCTTCTTGCAAGTGTCATTTCTTCGATAACGGCGGGAAATTGAGTCCTAGAGGAGTGAATTTGGGAGGCGATCATCGTTGGATCAATGAGGTCTTGCATCGTAGATTCCTCAGACAAGTGCGTTGGAGGGAAAGACGAAAGAGAACAGAGGATTCTGCCTCGAGGCGGAGAATTGCGCTAGAAGTGAATTGTGATGATGAGATGGAGCGACTTAGTACCTCAGTCGATTTCTTGGTGGAGCTTTGTGATACCGGTTCTCCCGTCTGTTTGGATTTTGAACCACTTCTATCCAATATTTTGTCCCTTTTGTCAAACATTTTTCAGAGAAATATCTACCATTTCAATCTTCAACTGTTTCATTTTTTATTTGCATGCAGGAAAGTACCCTTGTTTTAGTGCATTGTCACACCAAGCTGTAGACTTCATTATAGCAACATTGAAGAATTTGCTATCAAGGAAAAGAGATTGCGAACTCCTCGAAGAGATTGTTAGTAGTTTGATTCTGCGTTTGATTAGAAGAATGTGCACCTCAGTGGAAAGTGATGGAACAGAAAATTCTGGTTTTGATTCCCAGTCCTGTGTTCAGCACATTATTCGTAAGCTAGGAAGTGAGCCATTTATTGGTCAACGCACCATGCTCTTAGTTTCTCAAAAGCTGTGTATACTTTCAGACTCTTTGCTTTTAATGGATCCCTTTGATGATGCATTCCCTAATAATCATTGCAGCATGTATATGATAACTATCAGCCTACCCAGCAGTCAAGGGAACAAAAAAGCCGTAGAATCCCACTGAAGAGCAGAACAAGAGTCACCTTCAACTAAAGTGTTCATAGCTGATATCTTTTCTAATTCACAGCAATCCCCTAGCATAGCATACAACTCTGCCCATACTACGGGGTTTTAAAGGGATGCATTCCACCAGCATTGAATCAGAAAATTTACCAGGCCTGCAGAAGCAAGTAAAAAAGTCACACATCATGTTCTTGAATGATTTCCCCAAGTCCTGCCTTTGTATTCCCCTTATTATAACTACATAAAATTCTCAACTGTAAAGTCCCTATCAAAGCAGGACAGAATTCTCAGGTTATGGGAACAACAAAGGTTATTGGCATTCCGTTAATATAATAAAGTGAATCTAAATCTTTACCCAACAATACAATTAAGATGTGCTCATGAATTCTTCTGAAGCCTGTAGTTCAAGGGTTCAAAACTTGCGCATATCTTACTGATTAGAAACAGAAACATGGGTATCAGTTGGCCAATTTCAGCGCAGCAAATCCCGTGAGCATCTAGCTATAGGGAGGGAGAACCTTATCACAACTACTATGTAAAGAACTAATTTGATCCAAAATAAGTGAAATGCAAATCAAATGTTTTATAACCAAATAGCCAACCCATCATCACTCTTAAATGATAAAGCCAAATACTATAGATCCAAACTTGTTAAGGGATGAATTGAGTAATGCTTCAATAGTAAACTTTGGAACTTCTATATTAATGGAATGAGACTTGATTACTGATTTTTAGTCTTTCTCATCTTTCATAAAATTGGGTTTTAAATAGGGTTGAATAGAAAAGTTGAAGTCACAAAGCCAATCCTAGATAAATGAGATATGGCTTTGATGATGGTGATATTACATGTCCGTGTTAACCATAGGATTTTCTCCTCGCTATGCGCTATTTGGTCCATTCAGATCTGTACCATTGACACGGCGTGGCCCAGTGAAATTCAGGGGCGGACGATCTGGATTCTGGATGCACCCTCCTGCAGGAGCGTGGACGCATGAGAAAATCTTTTGTTAAACATATCGATAGATCAATAAAAATGCCATTTTGGTACCTATTTTTACCAGTTGTCACTATCTGCAATATCTTGTAGATCCATAGTATCCATGTGAAAATAAAGGAGAATACCTAAAATGATTTTCCAATGTGTTGAGATCTGCCTGCTTGCAGTTAAACATTAAATGCTTACTTGAAACCGGCTGCCATCATTATGTAGCTATGTCACTTCCAGACTTGTGAAATGATAACTTGGGAACAGCAGAGAGTGAAGGAAGTAATTACTATTACTACCAGTCATTGATTTTCATAGTATATAAAAAAAAAAAAAGATTGGGCCATTGTTTGATGAATCTCTTAAAACTGAATTTTATTGAGTGAAACAGTGCAACACGTTTGTTTTCTAATTTAATATTTTTGCCTATATTTCCGAATTACAGAACATTACTTTGTGCAAGTATATTTTGAAAATGATGTTTGAAGTTGCAATTTTAATGTTTTTGTGTTTCTTTTACAAATAATATCAAGTACAGGATTCAACTTATCGAGTTTTTGATATCAGATTATGTCCAAACATGGACAAGTGATGAAGATTTTGAGAACAGTATGTTTCTCACTCACAATCTCTGCATAAGAATGAATCAGTTAAACTTATTGCCTTCACTGTCTCTCAATTCACCTGCATTTTCTTCATCAATGGTTTCCATATGATCCATAATGCCACTTTTATCCTCTTCAAACTTCACTTTTATTGTTAATATTTTCCATGATTTCTGTGGAGAAAGTTGTGTAGTAATTGTGTTATTTGTTAAAACAAATGGTTTGATGAATTTTATATATTAATCTTGACTCTTCATGGATTTCAGCCATTCCTATTATGTGATGTATTGATGAATATATGGTTTAGAAAAATCCGTTGTGAACATCTAGACTCATGCTGAGTTGACTTGAACAATCAGGTTTATGAAAGTTATTTGTATATTCTCTTTAATTTATTTACATAATCTTATGATGGTCGAAATTAATATTTCGTGAAGTATGAGAGTGTATCTGAGAGTGCTTCAGTTCAAGACCTCTTTGTAGCCACCCCCACTCCCAAAAATGAAACACACACACAAGAAAAAGCAGAAGAAAAAAAGAGAGATTTTGTTGGATAGTCGAACAATTAAAGCTAACCCCAGATTGACAAGTTATGGTTAGTCAATATGATGATTAATGATCAGTGGCATAGCTAGAATTTTCTTTCAGAGGGGGCAAGCGATAGCCGGCTAATAGTGGCAGAACTAGATTTTTTTCTAGAGCGGATCAATGATATTTTATATTTATTAAATTTTCACTTATAATTTTAAAATAAATTTATTTATTTTTGCAAAGTTTTTTTACTAATATCTATAGAAAAATCCCTATATTGAAAAATACTTTAATAGTTTTAAAGAAATAATTTCTTGAAACCAATCGAAGTATGGCCTATATCAAATTGATCACATATAAACCGATCCACCCGTAATTATTTAATGAAAATATGTTGATTGGTTACTTGTGACCATTTGATTGGAGACCATGCCTATGATAAACATGGATGGTTAAAAATCCATTGACCGGTTACTTGTGATCGTTTGGTGGGCATGCTTGTGGTTGGCATGGATGGTTGAGAGCACACCACTGCCATTAAACAATGCCATATAAAAGTGAAGAGTTAAGGTGTAATAGACCTTTTCCAAAATTTTACTACAATAGGAATTGGTCCCACCATAAGATTGAG
>BMK_Unigene_022275
CTAATTTTTGGGCAGTGCTGAAGCTGCATAAGAAATACAGTAATTAGAACAAATTAGAAGCCCAGTGAAGTTGGCGACCAAGCTAGTTGCAAGCATGAGTTGATGTGCATCCTACAGGTTTGAAACAAGCCAATCAGATTTGGATAACATGGAGCATGAACGTGTATCTATGAAACATATCATCACCACCATTGCAAAAGCCTTGTCCCAATGATCTGGGGTTTGCTAATTTGTTCTACGCAAGAGAAAAGTAAAGAAAAACCAAGACCTATCTAACAAAGTTGTAAATTGTATAGGAGTTCACTTTGTCCATCCCAGAGTGTGAGAGTTAATGTGTGCCAATGAGTGAGTAAAATAAGGATAGTAGGTACATGAGCTCGATGTCATCACCATCAAAGGGGCTTAATACCAATTATTTTAGGGTAGACCAACTTCCAGAGTTGGCCACTTGACCCTACCAAACATGTCCTATTTCTGGAAAGAAACTTTTCAGATATCACAATTCCAATTTTCTCAACACCTTTGCCATATTTCAGCACTAGTGTGAGAAAGAAATAACTAAGATAATGCAAATTAGAAAGAAATAGCTAAGATAATGCAAATTAGATCTAAATTTATATAAAAGGTCTTAATCAGCTATGCAGCTATGCCAATATTACATTCTGAGTTTTAAGGTTAGTCAACCATCTAAAGAAAGGCACGTGACAAAAAGTAAATAGGCACAATAATTGATTTAGAAACTCAAAATAATCCCATATAAACCTTTTCATTCTTTTAATTGCTTACAAGAATTTATTCGCTCCTGTGTGTTAGTCAGAAGCTAGTGGAGATTTTGGGCATCCTACTTCTGACCCTTTTACAGATAGAAGTATGGTAACGGCTCTTCCATTTTAATTCCATTCATAACTCTTATTGGGGAATTTCTGAAAATAATTGGTGAGCAATATGGAAATTCCAACACAATTACTAACCAAATGTTTATGGGAATGAAACCAAAGCAACAAAGATCAAAACACCATATGAAGAAAGACAAGAAAACATGCCAAGAAGCATTAAGACACAAGAAATATGCGGTTCAGCCACAATATGTGACCCACATTTGTGAAGCCAAATCTTTTTTATTTCCTTTTCCCCCTTTTCTTTATTCTATTTTTACTCCTTTAGATCCTTCTGTTATGAGCTATTGGATTGACTCTCATCCAAGGGTTTTCTTTTACAGATTCTCCCTTTTAGAGATTAAGAGCAAAACTAGAGAACAATTTTCTTTTAAGAAGACAAAGAAAGAGGAGGAGAGAAACTTTGTGACAAGCTTGTATTTTATAAGAGGGTTCTCCAAAAAGTGAAAAACTTCAATTCAAAGGATTGTAATCTCCGTTAAAGAGTAAGAAAAGCTTTGCTTTGTCCCCTCATGGATATAGGTTGGATATTATGGTTGAACCACATATATGTTGTGTCTTGATGCTTCCTGCGATGTTTTCTTCTCTTTCTTGATGGGTTTGACTTTGACCTTTGTTGCTTTGATTGCATTCCTATAAGCATTTGGTTAGTGATTTTGCTGGAATATCATATTGCTTAACAACAACAATGCAGTTAATCAAGCATCACTATCTTCACGATTCCTAAGATGATCACGGGGTTGGGTGCGGGTGAAGTTATATAGGTAATATAGCTCTTATGTTTCTATACTCTAAGCAAGTAAACCTACAAGCAATGACAATCTGCTAAATTTATTTAGAAAAAAAACATATAAATAAAGTCAAGGATGGATGCAAGTTGTTTAAGAGTTTCAGTTGGATGCTATATATCCAGTGGTGACTTGTAGTTGAAAATCACAGTATTTGAGAATGCATAGTGTAAATTATATTTGTGGTCCCCTCCAAAAAAATCTCACTCACTTTCCTCCCTAATTTGGTCACGCAGCAACCATGGTTCTAAATTCAAACACTAGAGAGTACCACAGCCACACAAAACAAACACATAAGAACACACAAAATTTTTACAAGCTGAAGCAGCAAGCCTGATAGAATATTCCAATTCAAACACCATGAATGAACAATGGCCAATTAGACCTGTGTCATACAA
>BMK_Unigene_022276
TTCACGACCCTCATCTCCAGCCTATAAAAAACAGAACTATTAGAAAGAGCCAAGGCATCCCCAAATTCCTATTGCTCCATAGATACATATCATGCATGCTACAAACCCACCCTGTCCCTTCTATCCTACCATATCCACATATTAGCGCAACCTATTCACATAAAAGAGAAAACCTATTCATCTAGAAAATCCGAATCATGGATGTAAAAAAAGGAAAAACTTGAGTGTTAAGAGATGCTCAATATCAAGAAAAAAGAAAAAGGTCGAAAAGACATAGTTGAGATTTTAAGACATGTATAAACAGCAAGATCTATAAACATAATTTTTAAACTAGAGAGGCCATCTATACTTGGACTTGAACCTGCAAACCAAACAGGCTGGGTGATTATACGCCAGAGTAGTAAGCCTACCTGGCAAATTGCATATCTAAATTGAACAGTGTATGAAAGTTTCTACACAAAGCTGAAAGAAAGATTAATTAGAATGACCGGTTCCGGAAGAAAGTTTAATTAGAATGACCAGTTCCTGGAATATTTCCCCATTGACGTCCATACATGTAAAAGAAAATAGTACGAAACCATACACAGTGAAAGATTGGCCGAGTAAGATAACATTCCAGACAACTTTAACGAAGTTAGCGTTATTAAAAAAATCTTAGCAATTAAAGCATACTGTCATCAGCTTTCAAGCACCATAGAAATCTGCAAAGAGAAAGAACAGAAAGAACTGAGTGAATGAGAAAACATGCCTTGGAAAATCAATTATAACATAGAATTTAGAGGATGTACCCCAAAAATCACAATTGGGTTTATTTATTTCTCGTCTTCAAGAGAAAAGATGGTCACTGATCCACTTTTCATCCATCCCTATTCCACCCCAAATCAAGAAATCACGGCCAATAAAGATTCTAAAGCAGAAGTGGCAGAAAGAACAGTATCACATCTAGAGTACACATTGGATTGGATAGCCATCGATTTCCCCCCAAAATATTAACTCACCCACGATCCGATTTGCATTCAAACAGAGTGAAAAAGACATCAACTTTACTTACATATCAGCAAACCAAAATCTAAACAGCAAAAAAAAACCCATCAATTTCGTCATTATCTCAAGAACTAAACATTAAACCGCATCATCGTCATCATCAATAATAAATAATAGTAATACAGCTAGCAATCAGGCATAATAAAAATAAAAAAAAAAAC
>BMK_Unigene_022278
TTTGGTTATTATCAGCAACTCAATCAGTGGGACTTTTCTTTTGTAAATGTCATAATATTTTCATCAAATTTCAATATCTGAACAATTTCACAATATTTAACAAAAGTCAAAAATTTAGTAAAATTATAAATAAATAAAAAATCAATTTTCAAAGTAGCTAATATTGTTTCAATTTTTCAACAGTTTATAAAATAAAAGTTAGTTTACTGTATGCCAAACTCACACCTGCATACATCATACACCTGATAAGCCCCTGCACACATCTCGCACATATCATACTAATAGCTGATACCCTGATTCATATCAACCATACATCGATGCATCTATAACTCAGTGATCAGGCCCTTTGGGTGAGATGTTCCCTCAATTTAGCCCATGTTTTGATTGGCCACGTTCATCTGGAAAAGCCCATGCACCCATGGACTCATCTATGGACTCACAAGAAAGCTTATTTGAGCCTGAGGCATAACAGCTCAAAACTTCATCCTCAAGTCACCCTGACTCAGCTGAGTTGCATGATCATATTGGACCATATTCCACCCCGGTTACTCGGCGCAGTGACCAGTGACCCTTGATTTCATCATCTTTCCCTTCGAAGGCAGATCAGATCTCCGACCTACCAAATGAAGAACTGAATGTGAAATGAAAAATAGGCTCAGCCCATGCAAAACCAATAGACCAGGGACAAAAGACCAGCTCAAAACAGCTAGTTAAAACTTGAAAGATGTATTCCTGTATCAATTGGATCATTAGTTATGGGTAGTAGAGAGAACAGAACTATACCAAAATCTATCATCCACCAAACAACTTCCCTGTATCTGGCATTGACATTCATATACAATTCAGCTCTTGCAGAAATTTCAAGACTGCAACACATGCACCGACACTTTAAAATCGATAAAAAAATGAGGAATTACAAGGTACTCGCAGCTTTGATCCTAACAAAGATCAAACAGAACCCTTGTCCTTGCAGTGCTGCTTGAATTTGAAGGACCACAGGGCCAACTACCCACCAATCAGAGCCAACCACGAGACTAGTAAGAGATCCTCGGACTGACAGACATGAGGGCCTACTATGAGAACACTTCCCCAACCCCAAAAAGAAACAATGAAAAAAAAATTAAAACAGAAAAAAATAAAAAAAATGAAGTCAGAACGAGAGGAACCCGTCAAAATTTCCGACAATTACTGAGGCCTTGGTAAATAAATAAATAAATGCTGCCAGCTTACACTGAATAATGCAAAGCATGATAGGTAATTATAGTGCAATCTCTTCTTTTGATGGAGCAATCTCTTCTTCTGATGAAGCATAAGAGGTTAATACCAGATCACGGCCTAGTTCTGCTTCAAGTAATGGCAGGCTCCCTGGATTTTCTTCCTCTAATACAAGATTTACAGGAGTTCCTGAAGGGTAATTACTTAAAATATATTCGATTTGGTCCCCATTGATCTCCTTCCTATCTATAAGAACACGCACTGTTTTGACCAAAGCGGCATGATGCTGCCTCAGTAAAGAAAGTGTTCTCCCGTACATGTCATGGATCAGCTCTTCGGCCCTCCGAGCAACATGATCATCCAAATTGAAATTAACAGGGGGTTCGATCAGGTCATAATCGTCATAAAGCGACCCTTCAAAATCCAGCCTTGGACCAACAAAGCTGATGTTTTTTCTCCATGGAGGCGGCTCTCCGTGTATGGTCATAGGAGTCTCCAAGTTCCATATGGTTAAGATTTTACGAGCGAGCCAAGATGCATCTGCGAGATAATTCACTGACGCTCTCGAAGTGTCTCGTCCATAAATAACCTCTTCAGCAGCTCTTCCCCCTAGCAATACCTGAAGGCGATGCAACAACTGAGGGTGCCGTTCAAACATGTATGACTCATCATCAAGACGATGAAACACGATTTGAGAGAATGTCTGCAAGCATCATCTGGCCACGAGGGTTGATCGAAATTCGCTGACACAATTCAACTTTTGCATTCTCATATCGCCTCAGTAAATGTGATGTTATTGCAAGACCTACTTCAGTGGCAGCTCTTCGGCATTGCCCTTGAAAACCCAAATCAATTCCCACGCGTTTTGGTCCAACAGTAAGCCTATCAACAGCATCATCCACATCAGATTGAAGAATTGAATCATGCTTATTCCTAACGGCCACCAGTGCAGCCTCTTGCAGCAACTGTGCCAATTTTGCCCCCGTCCATCCAGGTAAGTTTTGTGCGTAGCTTGAAAGGTCAACAGAGGGTGACATTTTCACTTTGCGAGCATGGACTTTCAAGATGTCCAATCGGCCCTTTGCTCCAGGAGGACGGATTCTTATCTTACGGTCAAAACGACCAGGTCGAAGAAGCGCAGGATCTAACAAATCCATACGGTTAGTGGCACCTAGGAATATAACCCCTTTGCCAGTATCAAACCCATCAAGTTCTATCAAAAGTTGGTTCAATGTAGTCTCTCTCTCTTGTGTAGCAGCATTATAAAGGAGGTCTGTGGATTCACTGAAGATCCCTTGCCGCCTAGTTGCCAGAGCATCAATTTCATCAATAAAGATAACCGATGGTTTGTTTACCTTTGCTCTCTTAAAAAGATCCCTGATACGAGCAGAGCCAACACCAACGAGGACTTCAACAAATTCTGACCCAGCCATTTGGTAAAATGGAACACCGGCTTCACCAGCTATAGCCTTTGCCACCAGAGTCTTCCCACATCCAGGAGGCCCCTCCAAGAGGACCCCATGAGGAGGCTTTATCCCCATTTTATCAAATAACTCTGGATTCTTCAAGTATCTCACCAGCTCCTGCAGTTCATCAACTGCTTCATCGATCCCTGCAACATCACTAAATCTCACTCCCGTTGAACCATCAACTCGAGCCTGCGGTTTGGACTGCCCAAATTCAATGCCTTGCCAAATATCCCATTTCCTGAAGTTTTTTGGTCTTCTTGAAAGAGTAAAGCGAATGAGAAGGACCATAGTCAACCCAACAAGCAGGATTGGTTTCATCATTTCAAGGCTGGCAGACACACCACCGAAAGTGTAAAACTCATAGACTTTTGAGATGAACCCTCCATCACTATAAAAATCAGAGATATTATCAAAGATCCTCTCCGCAAAACCAGACAAGATACCAAGGCAAAGTTTCAGAATAGGTTTTGCCAGGGGCCAGACAACATATACAGCCGCAACAAAAATGAAACTGGTGGCAACAAAAACCGCAGATGCCAGGAGTCCCCCTGCCACTAATGCTGCCGCAAGTATTGTAGCCGTCAGCACCCCGAGCTCAATCATCATTCTGCTGGATATCGAAGAGGCCACTGGATGAGGATATTCAGGCAATTTCGCGACATAGGACATAGTATGTTTCTCAATTTCATACTGGGGGCCGGTGTATTCCTCCATGATGACCCGTGCTTGGTTCTCACTCAACTTCATTGCCCACTTGGTTCTATGCAATCGCTTGTCGCCTGGAATTTCTTTCAAGTCCACAATGAAATCCCTATAACCAAAACTGGAATAGCCAGAATCTGATTTTGAAGTCAACAGCTTTATCTTGCCATTCTTCAAGGCCTTCTGGAAATCTTCAAAGCTCATCTTTGGCAATTCCTCCAAATTTCTATTGAATTCTTCCTCTTCGGATAAATCCACTTTAAATACATCTTCAGGAGCATAGAGCTTCCCTTTAAACTCCTTGAGAATGTCCTTGAGGTACACCGGATGCGACGATTCTCCTTTCTGACCCCCAACTTCATCTTCCTTCCTAACCCCTGATTTTTCTACCAGTTTCTTCAAAAGCTGGAAAATTCCAACGTTTGGGACCTTACCCAACTTCTGTTTCTCCCTCATTGTATAGAATCGATCCCCAACAAGATACCGGGGTTCAACTTGGCTAGGGTTCTCTCTCAAAACTCTAGATATGAAATCATCTCCTGTGCTCTTACTGCTACTGTCAGATTGTGATGCCGGCTCTGAAGTAGATTTCTGGGACCTGGCAAAGACGCAGGGGGGTACACGGGTATCTGGCGACATTGTTAACAATTTTGAAGGCTTTTTAACAGAATTAGAACGGCGGCATTGAGGGAAAGAAAAGAGGGGATGGAAACCCCTAGATGAGAATAAAATATCAAATGCCGTGCTCATTGTCATTGGGGAATTTTTCACAGCATTTATAGTGTTCTGTGGGATGGATTAAATTCTTCACAATTTTTGAAAAGGGGAGGAAATGCAGTGGAGTTGAAATGGTTTATTCTTGGGAATTGGTGAATAAGGTTTTAGGTGGGCTTCAATTTCAGCACACGAGCATGTTCATCTCATGGATAGCACTTGTGCAGAAGAGATTGGCAAAAGCAGTTTCCAAGCTCGATTCCCTTTTCTGAAGCTTTTGATGCAGTCCCTCTCTTCTGCCTCTCTTTGGAATTGCAGTTGGGGGAGAGAGAGAGAGGCAGAGAGGAGAAGAAGGCTAAGGTTTGTATC
>BMK_Unigene_022279
GAATTCTATGAGCATTCTCCAGGTAATCTTATTGAATCCTCCCATTTTTTTAATGTTCTTTGGATCGGAATTGATTGTAAATCGAAACCTTAGTTCTTTGATTGTTGTTGGAGACGAGAACACATGTCGCTTATATTTCCCACAAATCTGCCCTGATCACGGACGGCCACACGGTGCTATTTGTGAGATGTTTGGCAAAGATCTGACTTTTCTGACATTTCAATGCGTTTTTGGTTTTGCTACTTGTGGTCTTTGAATCTGAAAGTTCTGTTAGGATGTTGTTTGGATTCACTTGATCAAATGCTTTAACTGAGAAGAACAATTCCATATGTGTGGGGATGATTGATTTCTTGAATTGGTGTGAGCATTGTTTAGAAGCATTCTTGAGATGATCCTTTCGTTATTGGAAAAATGGTTCTTGCTTCTTGGTGGTGTGTCTGACATTTATTTGATATATTGCTATTTGCTAGAAACACAGATAATACTTATTATGATAGGTTTCTTTGGTTTTTCTTGCTAAAAGGAAATAGTCATGCAGGATTTTGAGGATAATGGATTTCCCAGCAGGTTTGGTGATATTGTCAAATTGATTGTAGAGAAGTTTCCTTAAGCTGGAAGGACTTTAATAAGAAAAGTAGGCAATATGCCAGTTTTGATTTGCTATAGCTATATGATAATGAAGAGATTGAGATTTGCAAGCACTTATTGCCGGTGGAAATTGTGCAAAATTGTGAGTGGATATCTTGCACCATGAAGACAAAGTGCTAATTTCAAGTTGCAGAGATGTAATGGGAAGTTGTTTAAAGGTTAGTTACTTTTGGAGACTGAACATTTCATGACAGCCAATTTGCAAACACTTCTTCTCAACTATTTGTTTGTCTTCACTTTCAGGCATGTGGACTGGATATTCTTTTTTTCTTTTTGACAGAACGTCTAGTTCTTCTTTCATTCAACCCACTGAAACTCATACCAAATAGCCTTGAGAGAAAAAAAAAATCATACAGGGCATATAGGGCAATGTTTTTTTTGTTAGATTTAGATAGA
>BMK_Unigene_022281
GCGGGAGTCCAAACCCTAATCTCTCTCTCTATCTGCAGCTGTTGTCCTTCGGAGGGTTGCAACTTGAGTTACTTGTTGCCACCATCATGGTGTCACTGAAGTTGCAAAAGCGGTTAGCCGCTAGTGTTTTGAAGTGTGGAAAGGGAAAAGTTTGGCTTGATCCAAATGAAACAAGCGAGATTTCAATGGCAAATTCTAGACAAAACATAAGAAAGCTTGTGAAAGATGGATTTGTTATCAAGAAGCCAACGAAGATCCATTCGCGTTCACGGGCCCGTCGGGCTATGGAAGCAAAGAGGAAGGGTCGACACTCAGGTTATGGTAAGCGCAAAGGTACGAGGGAGGCGAGGCTGCCAACCAAGGTGCTGTGGATGAGGAGGATGAGGGTGCTAAGGCGTTTGTTGCGCAAGTACAGGGAATCTAAAAAGATTGACAAGCACATGTATCATGATATGTACATGAAGGTTAAGGGGAATGTATTTAAGAACAAGCGTGTGTTGATGGAGAGCATCCACAAATCAAAGGCTGAGAAGGCTAGAGAGAAGACTCTTTCTGATCAATTTGAAGCCAAGAGAGCCAAGAGCAAGGCCAGCAGGGAAAGGAAGATTGCACGGAGGGAAGAGCGATTAGCCCAGGGACCCGGAGAGCGAGTGGCAGCAGTTACCCCACCTCAGCCTTCAGAGGGTGGAGCCAAGAAAGCGAAGAAATAATAAATAAGGCCAAGTTTCTCACGAATTAAGCGTGTCGTAGTTTTAGTAATGTCTGGCCAAGTTTCTGACCATTTAAGTGTTTTGTAGTTTAGTAATATGTGGCTATGTTTGTGTTCTAAAACCAGTGTCTTTACGTCAAAAAGCTTTGTTCCCTTTTATTTTTGTAATTTGCAGCATGTAAATGTTGAAAACTTCATCTTGTCTTTTGGTTTGCTCAAAAGCTTGAAATCGAAATTGTGATGGTCTTAACGTTGATAACAGTGTCGATTTCAATCTGGGGTGATTGTGCATGCAGATTCACA
>BMK_Unigene_022282
TGAACATCATTTCTTCTCAATAAAATTAGAAAGTATTTCCATAAGATAAGAAATGGTAGCTTTTCTAAGCTATGACTGCTTTAATGATTGAATTGGCATGCATGGACTCCAAGAAATACTCGTTTTAGAATAATAAAAAGTTGAACTTCTTAAGATTGTTCCAACTGAATTTTCAAGAAACCAAATGAAATTAGCATGTTGGCATGTTTTGAATAGGCAACAGGTGAGCTATCACCATGTCATTTAAAATTAGTCTGGATACTCAATGTAGGTTCAGAGAGAGAAACTTCATTTATATGCAAAGGTGAGACGATCTATAATCATGAAAGAATTTTTTTTGGAATATCAACTGTGAAGTCTGATGTCATGCTATGTTGTGTCAAGATTCAAGAAGTTCCATGAAGGTCATAAATTGGACATATCTGGCTCGGGCCAGGGTTGGTCTGAAGCCAACTATAGGAAAATGTACCCAGTCCAATCAGGATTTTAGATGGATCAATCTTACACAAAGTCCAAATAGGGAAAAATTGGACCCCAGCTAATGGTGCAAGTCACTCAAACCCAACTTGAAAGTCTATCGGGCATTTTCAACCCACTAACCTTAGATATATTTGTACAATTTATAAAGTCTTTACATATAATGTATATTGAAATCTTACTACATGCTAACTACCCAATATATAGCGCAAGGAATCAAATCACAGTTTCACGGGTCCAACCGCCTTTTTGAATGAAGTCAACAAATCTAGTTTTCTCACTGATACTGACTCATATTGTGAGTCGGGGCAAGTTTCTCAAATTTCTTATTTTAAAGCTAAAGAACTCCCAAAAGAAATGAAACTTTATATAAAGTTAGAACATAGAAAAGCATACTCCACGACAGTGAACTCTTAAGATGGACATGTTTTAAACTTGAAAATTAATGTACTTGCAGCGATTTGAATGCAAAATAACTTAATTTAGTTTAAGTAATTCTAGATTTGAAAATCAGAAAAACAATTTATTAAGTACTGATATAACTAATGATGTTTGAACTAGCCATGTAAGACTATATCATGATGAATAGCATGAGGATTGCATGAGAAACAAAACAGGGAAAGGTATGAAACAAATACTTTTTAAAAGGCCTAAAGTGATCAGTTGAACCATGTAGGGCATGCCTCTAAAGTCGAAGCCACTCAAAGTTCTGCCATGTCTTGGCACCGGCTAAATTTTACTGCAATAACATTTGGCGCCAACATCAGTTGATCACGTATAATAAACAGTATCAAACACTAAAAAAGGAGAGAGGGGTGAGTTACATGCATTTAATCTGTAAGTGGCCCCAACTCTTATTGGAGTAAAATTTGGTCCAACGTCAATACAAACAGGAATCATGATTTTGAGTAATTTAAATTTAAGAAAAGGGCCCTGAATGATGATGAATTCATAGTAAAAGCCTCACAAGAATTCCTTTCAACCTTAATAAAGTGATCTCAATTGCATCCATTTAGGCAAGACCTACCTATTAATAACTTGTGTATGTATTTAGTTGGACCTACAAATCATTCGAATTTCGAACTATCATGAACAATACCACTAGATATTCAGACAAGTGCAACAAATTCGTCACGACTAAACCACGATAAGAAATGAATTAACTCTATTGAATTTTCAAACTGCAAACTCAATTTGTGAGTCGATCAAGCAACGAACTAGATAACTATGACCAAAACTCTCCAAAAACAGATGTTAAACACAAATCAACCCCATAGAATCTCAACTAGAACAGAAACATTAACAAAATCAACCAAATGAATTGATTCAGTATGCCATAAAACAGACATCAAAACTCATTAGCAAGAGATAAAGCAAATCAGAAAATCAAAAGATAAGCCTACAAAAG
>BMK_Unigene_022283
ATCCTTGTTTGTTTGTATCTATATCTATCGTCCTCCGCTCGCAGAAAGCAGAAGACTGATCTGAAACGTGTTTTGTTGAAATGCCGACTCCCAAATCAAAGATCGGATTTGGGGCGTTGGCTCTCCTTCTCCTCTTCATCTCCACTCCCGCCATGTCCAAGATCAGTTGCAGAGAATTAGCAAAGAAGAAATACCTGAGCGAGAAGGTCAGAGAAATGTTTTATCATGCATATGACAACTACATTGCTCATGCTTTTCCGCATGACGAGTTAAAGCCTCTTACAAAGACTTACACTGACTCGCTTAGTGAGCTAGGAAATCTGAAGCTTGAGCACTTACCCCAGAACTATAATGGATCAGCCTTGACTCTTATTGAGTCGTTATCAAGTCTTGTAGTCATGGGTAACAACACAGAGTTTGAAAGAGCAGTCCTGTGGCTTTCCGAGAACCTTACATTTGATGTAGATGCTCGGATAAATTTGTTTGAGTGCAACATAAGAGCTCTTGGCGGGCTGCTCTCTGCACATATTCTTGCAACTGATTCTACAAACAGGTTAGTTCTGGGAATGTATAAGAACCAGTTGCTTAGTCTGGCAGAAGACTTGGGGCGACGTTTTCTTTGTGCATTTGATACTCCTACAGGCTTGCCATATGCATGGATTAATCTAAAGGTACAGCCTAGAAGCATGCTTCTTAATTCGAGTAATGGTTTAATTGTTCAACCTTAAAAGTAGATGATTGAGCTTAAATTTTTAAGCTGCATATGAGATGCTATAAGATTGCTAACCAAATTATATGCATAAATGGATTTCTTTAGAATTAAATAAGTTCTCAATAAAAAATATGTGCGCACAGGAACTGATAAAAACTCCATTTAATTGAAAGTTATAAATTTAAGTTCTGAAAGGGGTCCTGGGAGTTTATAGAATTGAGGAGTGAAATTGATCTCTTCTTGAAAAGTAATGGCATTGTGGTATTGAATCTGATGCCTTCTGGAGGCCGGGAACTATCAGAAAGAGGAGGCCCATAGTGGAATATACAAGCAGATCTATGGCACTTGATATCTTGATATTTGCAAAAACCCGCATGGCCTAGGCAAATTGTTCAAGCTTTGAACTGACTAGACCTTATTTCCATTGATGTTTATCTGTTAAAAAGTTCATCTTTGTAATTAATTAGATTCTTTTTCTATTTTTTAATGTTTTATTGTTACAAAAGTAGGACTTTTATTTAGAAGATGCTTTAGAAATTCCTTGTATAGGGACTATAACTGAAAAATTTGTGACTTGTGACAATGGCAAGCCAACCTATAAGCATTTAAGCCATGCAGCACTTTTAAATCATCAACGTAATTCAACTTTTCCTCATGAACAAGTGGCTACATTAGATTTACCTCATACAGGATCTAGTTTACCCAATAGACTTGCTTACCGGATGATCCTAAAAGAACATGGGAAGCTCAATTTGCAAGTATTGGAGTTGGTAGAGAAAGGGTATATTCAAGAGATCACGATTTTGTATGCAGTTCCAACACTCTGACACTTAGAAATGTGGATCATAGTGAATGTGTGTAGATACCCAATTCATTGATGAGATCACAATATATTTATATATTCATGATACCCTGACTAGATATGCTTGATATGTTAGTGTGAAAGTGTTATCCAAGATTCTGATATCCCAGTTGTTTTATCCAGACATCTTCATCACCCAAGCATTTCGTGGATTGAGTAACTTTGATTCTACCTTGGACATTAGGAAAATTATCGTCGTTTCTTCATTTGAACAATATCCTTAATTGATGAACCTGCAAAAGGGGTGACTTCTTACATATTTCAACATTTCAACATGAAATTCTTCTTTCTTTGATCTCCCTTCTATTAAGTTTTTCAAAATTCAACCACTTTATTTGCATCATGTGCAATCTTGTATTTGAACAAATGCAAAACCTATATTCCTCCTTATAACTCAATTGACAGGAATAAAAATATTAGAAATAGTGCCTGCTCACAAAACAAAGTTCAATGGTTGAAGATGTAATCAAGGATCAAAATATTGGTTGCAGTGGGCATATTGGCTGGTGGTGAAAATGATATTTATCCAACCAAAACCAGACAGCACAGTTATTAGAGACCTTTCACACCCTCCTTAAGAAGGAAAAAACTAAAAACAAAACAAAAACAAAAACAAAAACCCTCATACATATAAAAGATTCAGTGGAATATGAGTCGGAGGGTCACTAGAATCGGCCCCAGTCTGCCGAGTACGAGTCAAAATTATAAAAACCATGCCCTAAAATGACCCCAATTATTTTGTTAATATCCTTTTATAAACTTTAAAAGGACCATGATATTCTCTATGCAAATGGTTGTCTGTAGTATTAGTTGTTTCTTTGGGAGAAGGTTTGCAGGTGTTCTTCGCCTTCTTTGATGTTTCATGCAATAAAATTACAATTACCTTTTTAAAGGATTGTCTTGTCACATTCATACATGCTTACATTGCCCGCTACAAGTTCTAAGTCTTATGGTGCTGAAGAGTTCATCAATCTCCATGCTTGAAAGAAGTCTTAATAATGCATGGGTGAGCTTTTGCTTGGATGGAACACTGCCCTCAAACTTATCATTAGGCAACTCTTAAAGAATGACATCACCATTTACTAGTTCTCTGTTTAGCATATAGTCTATAGTTTTGCTGATGAAGGGATTTTATGACTCGACACCAGTGCTTTTGTGATTAACAGTATGGCGTGATGGAAAACGAAACCACTGAAACAAGTACTTCAGGGTGTGGTGAGGCTGCAATTAAAGTCTAAACGTAGTGTGGATTCTATTGCATGGCCGCAATTGACTGATTGCTCCATTTCTGAATTCAGGGTCGCTTATCCTTGAAATGGGAGCATTATCAAGATTAACTGGTGATCCTAGGTTTGAAGCCGCATCTTTGCGTGCTCTTCGTAAGTTATGGAGCATGCGAAGTTCTTTGGATCTCCTCGGCACAACACTGGATGTGGTCACTGGACAATGGATAGAGTATTCATCTGGAATTGGTGCTGGGGTTGACTCATTCTATGAGTATCTAATGAAAGCACACATACTTTTTGGAAGTGATGAATTTTGGGATATGTTCCATTCAGCTTATCTTGCAGTGCAAAAATATTTCCGGCATGGCCCATGGTACCATGAAGCTGATATGAGGACAGGAAAGGCAACATACTGGCAACTTACAAGTCTTCAAGCATTTTGGCCTGGCCTTCAGGCAAGTTTAGAATGCAAAATGGTTTTGTCATTGTTTGCTGAACAGAAATTATTTGGTCTTGATCTTCAAGTTATTGTATTAGATTCTTGTCGGAGATATAGAGGCTGCCAATTCATCACATCGTGAGTTTTTCCATGTATGGGAGAGGTTTGGGGTGCTACCTGAAAGGTATCTTCTAGATCGGGAAATGTTGCATCCTACAGAGAAATACTATCCACTGCGCCCTGAACTTGCAGAATCTACACTTTACCTTTATCAAGCTACCAAAGATCCCTGGTACATAGAAGTGGGTGAATCAATTGTGAAATCTCTTAATACTTACACTAAAGTGAAAGGTGGTTTTGCGAGTGTGAAAGATGTGACAACTATGCAGCTGGAAGATCATCAGCATAGTTTCTTTCTTGCGGAGACGTGCAAGTATCTCTATCTTCTTTTTGATGATTCATTTTTAGCCAATCAAAATTACATCTTTACAACTGAGGGTCATCCTTTTCCTGTAAGAAGTGCTTGGCATGAGAAGCTTCCAGAAACCTATGCCCTGAATAATTGGACTTCTGCTAAGAATGAAAATCAAGTAATACGCGCAAGTGCCATGTCATTGCAAGTCTGTCCTGATACTCTAACCCTGCGAAGAAATGGCAGTCCTTCAGTTGGGAGTGCTTGTCATGTCCTTGATACTCGTGCTGATCACAGATGTATGGTCGATGAGGATTGCGGTACTGATTTGACCACTTGTAGGAAAAGAACTTGCAGCCTAGCTGGCTACTGTGGATTATGGCTGTCGTTCCTGTGATTCTCCAAAAGTCCATTCTTTTTTAGCACCAAAATAAAGCGAAATTCTGTTGAAGGATACATGTTAACCAAAGAGTGGCTCCAGTGATGCTTGTGTGATATTAACACCAAACATAGAGTGGGACATGGAACAACACATGTTTTCAAAGTCCCCTTGTAAGAGTAGAAAATTTTTTGTATAGGAATATTATGGAATCTTTTAGTGATTCGTTCCCTAAATCTATTTCATCTTTATTTATCACATTGAAACCACCCTCAGTGTACAGAGTCTTTTTGCTCCTTTTGATTGCTCTTATTGTCTGACCCCAGATGGATGGGGCTTTGATGATGATGTCTCATACTATTTCAGTTGGGCATCTAGTGCTCTTTCAAGGACTGTTTGATAATTTTATTCACCTGCAAAATCATAGAGTTTGATTCTTTCCGAACATTCTTTTTATGAAGCTTCTCTCTCAGAAACATTCTGGGGGCTCTGCATTTT
>BMK_Unigene_022284
GGATATGAAGCGCCAAATTTGAGGTACCACAAATCTTATCAACTTAATTTCTTGCACGTTATTCTGTAGTGGTTGCAATTGACATTAATTTTATTTATTTATTTTTGCTTGCTCTTTATTCTCTCCAGTTTCTTTAATATCATTATCCTACATTAAAGTTTTTTGGTCGTCGCACTTTATACATATGACATAAGTCATGACTTTTCCTTCATTTTTACCAACTTGAAGATTTCTCTCCTTTTCTTGTTCCTAACTCATTATATAGGTCATTACATTTTTTTTCGACTTTGCATCACTTGTACCTTTTTTAACTTTATCTTTTGCCTTTTTATTTATTTAATAATTTATATTCCTAGTCCCATGCGAAACTTTTTTATCAGTTTCTTTCAAACTGCCTTTTGAACCTCTACACTCCACTCCTAGGTTTCTTTAACATAGTGTCCTTTTTCTTTTCGACTCTCCAAGCACCTCTTTTTGCAACCCATTTATTGCATCCAGGAATTTGGTTCCACATTACTGGAGTTTCTCTCTCCAAGTTCCATTTCCCTCCTTGATTGTCTTATGCTTAAATGTTGTTGTCATTTTTTGTTTCAATTTTTGACACCTTGTTTTAGGGTACCTTTTATTTGCTAGTACTCTATTTCTAGTCTAATACAAACATCTAAACCAAAACTACTACCCTATGTTGTGTGGTTTATCTCCCTCCTGGAATAACCTTATAATAGCCTTTATGAGTTGGTCATGTTTTTTAAGTAGAAAAAAGTCTAATTGGCTCCTATTTTTTCCACTGTTATAGGTAAAATGCTCCTCTCTCTTTTTAGTAGGCGTTTGCTATTATAAGGTCAAATGTCAATGTAAATTCCAACATAGTGTCTTCCAACTAATTCCATTCTCCAGATCCTTGTCCTCCAAGCACTCTCTCATATCCACAAGGACCACAACTATCCTTTCATACATGCCCATTTCAATCCCCTCCAAGGAAAACCTTTTCACTAAATAGAATTTCTCGTATTAAACCACCTTTCAAAATTATCTTGCTTGGGGTGCATAGTCACTAATGATATAAAGTATATCTTCCTTTGGCACTAGTTTAATTACTATAAGTTTTTCACCCAATCCTTTTACTCCTAGGATCTTTTATATCAAATCCTTATAGACTGCCATTCCTACTCCATTTGTGGCATTGTTTTTTACTATTTAATAGAGTTTGTAGCCGTGAGTGTGCTCTTTAACTTTACCGCCTTTCCTTTTTGTTACTTATGGATAGGCTACATTAACCATCCTTCTTTTTATTGTATTGACCGACTCCATGCTCTTGCCTGTAAACGTTCCTATATTCCAATTAGCAAGTTGAATCGTTCTCTTCTTCTGGACTACTTTACCCACATTCATCTAGATTGGTACCAGAACTTTTGCCTACTTTCCACAACTGGGCGAATGGAGGATTCTACAGGAGTGTCCTATAGTTTGTTAAATAGCAACGCATTGATTAGAAAAATATAATAATAAACTAATTTGAATTCAGCATGAACTTGGACACTGGAATTGATTTGGGTTTCACATTTAGCCTTGCATATTAAATAGGTAGGTTCTTGTCCTATGAATTCTTTATGGGCTAATTGGACACACCACACCTACAAGAGTTCATAAAAAAAAAAACTACATACAACAAGTATTTTTTTTTTTATATCCAATACTTTTAGCTTCATTTGAGCTTTTGGTGCAACTCGATCTGATCATCCAAGGGAACTTGACTTCAAAGCAACCGATTCATACCACGAGTCCAAGTTCTATACACATTAGGCCTCAGTTGCCCTTAAGACGCCCAAACCATATTACCAGATCCTACATGGAGAAGGAAACCATTTCATCCTCACTAATCACTATTGGCTCAATTGTCACCCCACCATTATTATGATATTATC
>BMK_Unigene_022285
ATTAACCAAGGAGTCAGGTTGATGGGAATGGCTTGATATTTGGATCTTTTGATCTCTAACTTCATCCATATGAAAATGGCAGCAAAATAAGACAATAACTTCACCCATTATCCACTGCACCTATTTTATGGCTTCTGATTGGATAGCTGAGAAAATTACAATGAACCCATTTTCTGATGATGATGATAAATTTTAAAGCACTTTTGTATTTGGTTAGACCAATCAGTCTCAAAATCTACTATCAAAAGCTTGGAAAATCTGAATCAATATATATATGGAACCTTATTTCTTATAACTGTCTGTGGTTTGTTTTAGATGCGGATGAAATCCTACAATGTGATGGATTCTTCTTTTTCAATTGTGTCTAAAGCATATAATAAATTTGATCCGTGGGCCCAAGCTGATTATAAAATGTTTGGCCAAAAGGGGAGAGGTTCGAGTGGTTCAATCTTATAAGATTGTACACTGCGTGGACTTTAGTTTTCATGGATGTATAAATAGCAATGATGCGCTCAATGAAAAGTAAACTTTCATCTATAATCATTGAGAATTACTGTTATCTCGTGGTGTTGCGTGTCTTCCTCCTTTTCCTCAAACAATCATTTAGCTTCACTCAATGGAGTGATTCTTTGAGTTATAGACCTACAAAACATCTAGAGACCAACGTTGAGGATTTTCTTAATTAATCGGTAAAAAATCGTTAATTTGTCAGATCTCCATCCAATTGATCAGCTCAATAAAAGCTACCCTCCCTCAGCATTAGGCTGCCACACTGACCCATCTACTACCACTCCAAAAGTCCAAATTGCCTGGACGACGTAGAAATCGATCAAGGTTGGACTGAAGGTTGATCAATGATCGAGATCAATTGAAGTGGATTTGTTACCATATAAACGTAGAGAATAATTCTTTGATACTCCTATAAGTGAACAATGAGATGTTAGATGCTTGCATTAAGTACATAAGACAATGTAAACCAAGATCTTAGAAAATTACCTTAATACTATCTAAGGACCTGTGGGGCTATTATGTGATTATTATACTCTGATTAATCTTAATTATCCAGCGGCTGTCAAATTACCCATGTTTTGTATGGTAATCTCTCTAAAATTAAATCACTGTAAGATGGTTATAACGTTAGTTTTAGATTTTAGATAGAGTTGCACTCTCTTCTCTTGTTTCATTTCTCTTAACACAATGAAGAAGAAGAAGAAAATATGACCTGGAAGCTTCTCAGGGTGGGTG
>BMK_Unigene_022287
GAGAGAGAGAGAGAGAGAGAGATCATGGTAATTAGAAAAGGGTATGATGAAGATGACGATTAGAGAATATACAAGGAAGACAAGTATGTGTTGGGAAGCATATACATATTATATCAGATGAATTGTTTTCATTCACTCCCTACACCCCTTAAACAAAAGTGACCACACTAACCAAATTCACATGGACGCCAAAACCCATCAATTCATGGAAATAAATTGAGTACAAGAAGACTCTATAATCGTCCCTAAGTCCCAACACAAACACCAACTAACTAATTAACTGTCACTTTCCCAACCATCCCTGCACCCTGGTGTGGAGAGCAGTAGAAACTATATGTGCCCTTTGCATCCAGTGTCACCGCGTACACCTCCCCGGGCGCGTTGAGCAGGTCCTCCTCGCTCATCGAGATCTTCCCCACGTCCACCCCCGCCGGCACCGAATCCTCGTCGAACACCACATTGTGAGGGAAGCCTGCATTGTTCTTGAACACTATCTTCTCTCCGGGAGCCACCGAGAACTCGCTCGGCACGAATGCGAGCGACCCGTCGCTGCCACCCAGCAGCACCTCGATAGCCAGGGCGTTGCTGGCCAGCATGGCGCTCGCTGCAGTGGCTGCCACAGCCACGCCCACTTCTTTCAGGGAGGCGTTGATGGACAACATTGGTGCTGGGGCAGCCGGGGACTTGACGGTGGCCAGGCGGGCGCATGAGGCGCCGGCCTTGAGGCCGGTGAATGAAGGGATGGTGATAGCAGCAGAGGTGGTCATGGTGGCCATTTTTTCCTTGCTAAATTCTCTTTTGAGCTAGTAACTTGTTTTGGAAGTGGAGGTGATGGAAGGGGAAGAGGTATACCTCTAAACTGAAGGATATCAAGAGATGAGAGAGGGAGTTGGATAAAATATAGAGAAAGGGTATGTGAGAGTGAGTGTATGGCTGTGATTGGTGAGGAGAGATTTAGATAGTGAGTGGCAGAGAGATGAGTTATCTAGAGTTCATGTGTCTGATTGGTTGCAGGAGATAAT
>BMK_Unigene_022288
AACATGTAATACATCCCTCTTAATATAAAAACTTCTTTCATATCTAATAGAAGGATCCTGATCCTCTAAGACTTATGCAGGAACTAATAATGGCATTTCCAAAAGTAGATAGCTTGGCAGGACTACTGAACCCACCAATTATATAGGCTTTCTGGACAAAATCTTAGGTACACTGGATGTTGATAACCATCTGAGGCTAAGGCACAAAATAGATTATCATTAATTTATAATTTAAAAAATAGCAGAGCATCTTGCTGCAGAGGATCATTAAAAAAAAATTTATCCTAACTGAAACATCAATGACACTAATTTGTGCATATGCACTCAGGTATCAGATCCATGGGTATTGATCCTGGCTATCTTTTTCGTCTTCTATAATCTCTACACTCTGTCCGAATTCCTCAGCTGTGGGCTCTCCGTCTGCACCTGGTGGAACAACCAAAGAATGCAAAGAATCACCTTCTTGACTGCTTCTCTCTTTGGCTTCTTGGGGGTTCTTCTGAAGCTGCTAGGAATATCAGAGACCAACTTCGAAGGCGACCAAAACATCTACAACTCTATTAATGATGCAGAAGGTCGACAGTTTACCTTCGACTCATTGGCTCTCTTCTTTCCAGCCACAGCACTCGTGATAGTGGACATGGTCGCGCTCATTGGTTTGTTCATAGGGGTGCAACCATTGGCCGCTGGTGGCTCCGAGTCTGGGCTTGTAGAGGTTGTTTGTAGTAGTTGGGTGCTGCTCAGCTTCACGCCCTTTTTGAAAGGGATTTTCAAGGAAGTTATGGGATTCCCTGGGCAACCAAATGCAAAGCAGGGACCTTGGCATTTCTCTTCATGCACTTATGTTCAAGGTTAGATAGACTTTTTCAGGGTTGAAAGAAGTAGTGCTGCTATTGTACATTGTAATAACCAATGAAGGACATGAACATTGTGGTGTTTGATAGGTTTCCATATGGGTGGAGGTGCAATTATGGCCTGCTATAAATTCCATGTTGAATATTGGCTAAAAGTCTAAAACTATGAATGGTCTTTTTGTAAGTAATATTTTAATATCTCAAATTTAATTATATTGGGCTCAGTTATAAAGAGGTATGAGTACATTGACTTTTTTTTATTAAAGGTAGACCTAAGAAAAATCAAAATCAAAAAAGAAAACTTTGGAGCAAAAGGATAGGTGTTCACCCAAGAAACTGATGAAAGATCCAAAAAATCTTGTATTGATAAGAAATAATTTCTATATACAATGAAATATTATATGATAGGAAACTAGATCTAACAAAGGCATATCCTATACAAGATTAGGAAGAAGAGCTTAATAAGACATAACAGGGCATTGCAGAATCAAAAGCAAGCCAACGACAGCTCATATTTATAGTCTTCAAACAATGCATTTAACCACTTTAAAAAAATCTGAGAAATTACAAAAATACTCTTATGTCATTTCTCAAAATTGTCCTTTAATAAATCATTAAAGAGAAATAATCAATTCCAACCCAAATGACCTAGTGGGG
>BMK_Unigene_022289
TTTTTTTTTTTTTTTGGGGTTGGGATAGAAGATGAAAGAGCATAAATTTAAAATGCCCATAACTGACAACTAATAATGCGTCAAAAGGATTTTAGAGGAAACATTAAATATTGGAATCAGCTGGTTTAATTCCCGATCGTCAGTCTTCTGACTGCGAGAACGAAAATTTGTTCCAATGGAATCAAGAAGAATACATTCCTTTACCGAGGAGTTGAATTTCTCCATCAAAATCATGAACAGTGGTGATGTAAGAAAGAAAACAGTACTGGCTCCATGTGACCCTAGGGAAATAGAAAACTCCTTGCTTTTGTACATGGACCAGATGACCCATGCACTCACCTGCGTCCATCTGCTCACTTGAGAAATATTACAGAAGAAACAGAGGAACTCATGAAATGATTCATGGATGATGAAACAAAACTACTCTTGTTGAATTCAAAGTATTGTTGAATTCAAAGTATAACACCCCTAATAGAAAACCAGAACCAATTTCTTGCCCTCCAATCTCTGTCTATTATGTTTAAATACCAGACGAAATCAATGGCTATTCAAATGGAATTATTAGAAATTTGACTGTTCGATTGTTTGAACGGTCGCTAGCCATTGTAATGTAGGGAGAAGAAACATTGGAGAATATTTGAAAGAAATTTTAGGACATTTGCTTTCCCTGATAAGTTTTAAGATGATTTGAGGATTATCTTATAAGAGGTATTAAGAGGTTTATTGAGAGGTATATTTCAATTTGGGTGGTTATGTATTAATTAATTTATAATCAAGAGCAGGTATTGATATGTAATTAAGCTTGGATCCCATTACTGCTATGATTTTGGTATAATGTTCATCCAACTACTGTTATGTAATTAAGTTATAATTGATTGCGGGGTCAAAATTCTGGGGTATGGTCAAAATTGAGACCGAATCCAGTCTCTTTCATATATAATAATTGTATGAGTATGAGTTGCTCGAATGCTCGTGGATATTCTTTTAGCTATAGTTCTCTAGATAGGTTGGCCAATTAGTAAACATGGGTGTACTTACCTTATTTTTCCGTTTTTCACTTCCTTTTTTGTTTTTTGGACTCTAGGCTCGTGATGCCTACTACAGTGGGGAGCCTTTGATTGTAG
>BMK_Unigene_022292
GTCACTTTGCTCATGGACATGGAGGTATATACTTGCAGAAACTTGCCATTTTTTCCCCTATTGATCCAATGGCCTTACTTCTTTGATCTCTTTAGGAAGCTTTTGCATGTGCAGATTATTTATTTATTTATGTAGTTCTGTCTGCTTGTTCTCTGCTTTGAATATCTACCATCTTCTCATTCAGGTTCATTTGATCAGTGTTCTTGTTACTTATTTTCTGTGAAATCTGTCTAGATGGATTTTCTATTGAAAATTTTGGTAAATAAGTTAAATGCTGGTTGTAACTTTTTATCTGTTATTCATTCTAGTGCAAATGATGTATGACTATGAGTGATATATGCATCCTTAAGCCGATTTTATTTCAGTTAGTACTTTTAGGGTGCCAATTCAACTAGTCTAATTTCCGACTCATGATGGCCTACATTTCAAAGTATATTATTATTAACTCTTTTTTTATTTTGTTATATGGTCTCTTTAATGTTAACAATTTTTTATACTTTATGTTGAATCAATGAATTCTATGTTCTACTAATTTTCTCACACTGGTCTGTGCCATGTTCACTTTTTTGTGTACTGATTAGTACCAGTGTGCTATAGTACACTTCTTTGAGTTCATGGGGTATAATCATAGTGGCATGGATCAAGTGACTAAATATAAGACAATAAGCACAATGGAGGAAAGAGGTTTTGAAGTATTGAGCACAATGTATTACAACAGTTTGAGGGACCATAAACCTTTCATGATCCATCCTGACAGACTAAAGTTAATGATGAGGTTTCTTGTTTCAGGTTCAGTTTAGCAATTATACTTAAGGATCTGGCATCTGGTTGCTGTATTTGTATTTTCTCATGTAATTTAAAGTTTTGAGCATTACTATTAAAATGTTAATTGTAACAAGCATTCAACAGAAATAAGATCCTGTGCAACGAACATTATAAGGTGTTAATAGTTACAATCATGTAGTCGAGGTTCAATTCATGCTACCTATTAGTGGGGAAAAGCTATTTAACACTTCTCTATCAATATTGAAGAGTAAAAAGAAAATTTATGTCATTGGACATATAAGATAATGATTAGTTATTTTTTCTACTTCCACATGAGTAGCTCTCTACCTTGTATGCGCAAATTAATCATTTTTATAGGTATCCTATTCTGGGATTTATAGTTGGCTGATCTTGATGTTAATGGTTGTTTGGATACACAGATTTGCAAAAGTTTGCTGGAGGTCATATGGAAGTTGACAGCGGGAATGTGGGTGTTGCGCCCCCTAAACCTCTTCCTGTTTCTACCAACCTCATTTCTCCTGTGAAGAATGGAGCAACTTGCAAGCATCCAAGTCGTGCTATGCGCCTCGCAAAATTAAATGGACCTGGGATGATAAGCCATGTATATGCTGATTGGATCGATAATCTTGAACTTTCTTGACAGTCTGCCAGACAGATAAAATGCTGAATTATAGATTTGGTCATATTGGTGGGTGAATCAGATTTTAAGTTCTATACATC
>BMK_Unigene_022293
CTGGTCTCTACAGATTTGTGCAGGCATGACACTTTCTCTTCTATTTTTACCTGCTCTGAACTAGTCTCTACGTTTGTTTTTACTGAATTTTAACTACTCATGTTGGGTAATGGTTGATAGCATTCTGTGTTTGGCAATATGCTAAAACTGTTCGCTTGTGCTTCTTAATTTAATGTTTTTCTATTATTCCAAGACTGATAAATTTATGCAGAAGCATTTAAGAGCCTGTTTAGAAGATAAATTGCTGAAAATTAGGAAGGCAGGCTCGTGGTTACTAGACTGAGAAACGGATACATTAAACATCTCATTTTGCAGCGTTTGTGGAAAGTGTTAAATGAATGCAAAGAATAGGAAGCAAGAAACTTGTTGTCTTGGTTTCCTATTAATAATGGGTTAATTGCTATCCCTCAAATAAACCATTTACATTCAAAACTCCATTTCATGGGATCTTATTTTTTTACCTTGTCTTTCTAGCCTCAGTTTAATAAACATTATGGACCATTTTCTGTAGCCATATGCCATTTAATTGGGGCTGGCCAAGTGCTACTTTTCTCGAAGTAAAATTTGAAATATTGTTTGGAGAGTATTTTATGGCTATCTTGATTTGGTTGACTCTGACTTGCCTTTTTTCGGGCATGGGACCGGTGTATGCTGAGGCACAACACATTGTGGAGTTGTATTTGAATCGGGACAAGCAAACATGTCATAAAAAACAGCATAGGACTTCCAATGTGATGCTCAACCGTTGTTTGTTCATAAAAATGGATTGCAACCATTGAGAAGTGATCATCAAGGGATGATCATTAATCCATATCAATCGATAAATGTTATGGACATCCCTACTAAGTCATTTGTTTTTTATAGGTAAAATGACTCAAACCTGCTACCTCTTAGTTGCAAAAACGAGCATCTTCCAACTGCACAAAGGGTTCTTGTCATGCTGGGTCAATACTCATTGCATGCTAAAAAGTTGTGTTTGCAAAAAAAAAGCCCATTGCAAGAAGAAACCATTTTTTCTTGATACACCATGGTTTCAAACTGACACACTATTCACACACTCATGTCTCTAGCCAGCCCAGTTACAGCTGAGGGACCGCCAAGAAGAAACCATTTGGTAGGGTTGAGAAGCGCGCTTTATGGAGCATGATTTTGTTATCTTACCTCATTGTTATTTCTTAATGGGGGAACTTATTGAATACAAGTATTTCTTGTTACTACTAAGTGAGAGGTGCATGTTTTGTTTTTCAAATGCCATGTTCATTGGGGGCTGTAGTATATCATGCGTTGCATCGTCAAGTAGTTCCTGACTAGACCCTATTCCTGCCTCATGTTGTGATAAAAACCTACTTCGTTCCATGCGAACTTCATGAAGTTCTTATTGCATGTGTGTTTGGTAAGTGATGACTCCTTGAGTTCTCCTTTGTGGCTTTAGTAATACTTTCAAAGTGATTCAACATCGGTGTGGTCACCTTTTAGTTGTTCAGACTCGACTTCTGATACTTCTCTCTATGTTCAGATCTTTCATTATTCATTCCCTTTGTGTTGCTTACTTTGGTTGTGTGCTTCAAAACAAATGTTTTGAACCAATCCAATATACTCAATCTGTTTTCTCAACATATCTAGATGACCTGTAATACCTTTCATCCTTGAAAGTCGAAACACTGTATTTATGTAATGGTCTTGCATTCAATTAGTTTGCCATGAGATAATACAGAAAAACCGATCATTCTATTATCAGTTATTTGCTGTAGAAGTACTTATTATCTCATTTCTCAGAAGTTTGTCGTTGCTGCTTTTCAATACTTGTATCTCTGCTTTTGCATACACACACTGTTCTCTCTCTCTCTCTCTCT
>BMK_Unigene_022294
GAGTATTAAGTACGGTGTTTGGGCCAGCACACCCAATGGAAACAAAAAGTTAGATGCTGCTTATCGCGAAGCAAAGGAGAAAGAAGGCATTTGCCCCGTCTTCCTTTTTTTCTCGGTAAATGCCAGTGCACAGTTCTGTGGGGTAGCGGAGATGACGGGACCTGTAGATTTTGATAAGAGTGTTGATTATTGGCAGCAAGACAAGTGGAGTGGACAGTTCCCAGTCAAATGGCATATCATAAAAGATGTTCCCAACAGTCAGTTTCGACACATTCTCCTTGAAAACAATGACAACAAGCCTGTAACAAACAGCAGAGACACTCAGGAGGTGTGGTTGGCACAGGGTTTGGAGATGTTAAACATCTTCAAGAACTATGACTCTGAAGTGTCAATCCTCGATGACTTTGACTTCTATGAGGACAGGCAGAAGGTTATGCAAGAGAGGAAGGCTAGACAGCAAATGATCCCAATCCCCATTTCAGTGGCAGCAAACAATGAGGCCCGGAACCCAGTGCCCTTATCTGGTGACTTCATAAAGCAAATGTCAAAGAGCTTTGCACAGGCAGTCCGTATGGAAGACAGCAAAGATTCTGTGATGGAAAATGGTAGGTCTGTTACTGCTGCTGCAACATCTGCTGATAATTTAGTGAAAGCAACAGTAGCGGTGTCGACATCCCAAGGCAATTAATTTGGCAGCGGTTGGTGAATGTTAGGGCATGTTGGCTAGAGTCTTATCACTGCTGCTCTTGTCGATTTCTCAAGTTTTAAGGCAATTATTATGTGGGTCAGATGGAGATGAGGTGTGATGGAGAGTGGCAGCATTGCCGGATTTGTTGCTACCGGTTAGGCGGGGCATGTGTATAGTATACGCACTTTGCTTTCACCTACAGCTTCGCCTCTAGGTTGTAACTTTAGATTTTCTTTCCTTCTTTTTTTTTTTCCTCTCATGTCTTTGTTTTGTTTTGTTTTGTTTTGTTTTCACGTTCCCTTTATTTGGCCGTTTTTCTTTTCTGGGTAAGAACTGAACAGCCATTTGGAGCTGCCTTTGTAAAATTCCCAGCTATTTAGAAAGGTTAGTGAAATGAATAAGAATGCAGTGAGTTCTTTGTTAGTTGATGAAAACTAAGATATTACAGTCTGTATTTGCACCCATTAACCTCCTAGCTGTGTTCCATTGCTTATGTCAATGAGATAAAAGTAAAATATCCAATGGTTTGTTGGTTTATGAGTATAAAA
>BMK_Unigene_022297
TCTTTTTTTTTTTTTTTTTGAGTTGGACCACCAGGTGATCAGGTATTGGAGGTCCATTGACATCCTTATATATACTTGTAGGATGCATTTTAGTGAACCCTACTGTACTAAGTCCATTATTTCACAAATTTTTGTAGTTTCTTACTTTTCAACGAAAAACTTTTTGAACAAATGCAGATAGTGATTTTTTCATTAGTATACTTGCTATGAAGAAGAAAAGTAGTTCTTTATATAAGAATCTTAATATGAAATATGAAAATTCTTGTTATGGATGACATATCTGCGTCTGTGTCTTGGATTTCAAAATGTGGAGTCATGTCCTATGCTGCATCCATACTATATCTAGGCATCATATGGCTTTGCAGTATTTAAGCATGTGGCACCCTGAGGGTTGTAATGCCATAGTCTCGAAAACATGGCAAAACACCATGTTATGGTGTGGTTAGTAAATGTATTCTTGCAGTAATTGAAGATGTCATGAAGTGTAGTTAGAAATCTGCAGCAAGGTATGAATCCCGTGTTACCTAATGGTCCTGTAATCTATATACTTGGAAGTTGGAAGCTTACCAAGAATTTATAATGAAAGGTTAGCCTGCTATGACTTACTGGAATCGCATAACTGCAGTGGAAAGGCCCACTGCATGTTTACATATCTTAAGAGGGATGAACACAACTGAGTTACAGCTGGTTGCATTTGTTTTATTCTGAAAATTATTGCCTTCAGTTGCCTATTTGTTTACCAAGTGGGAATCTATATGGTCATTTGGACCTTTCTTCTGCGGCGTTATTCTACATGCCCATGCCCCTGATACTAATTATATCCTCCAAAGCTGGGCATTGTAATCGAGATGCTTTTTTCTGGATGGCTAATGTTAGAGTTGGATGTTTCCAGTCAGGCATCTGGTGTTTTTTCGTTGCATGAAAAGCTCAAGGATCCTTTATAGCTGCTTTACCTTGATTATACAAAACATTTTTTTTTTTTGCATGGATTACTGATAAAAAAATGTTTACTATTTACTTTAGTAACTTTTGAGCTCGTAATGTTCACATGCAATAATCTGATATCCATTGTCTTTTGTTTCTTGTCTGTCTGAGACTCATTGATCATTATCTATAATTAATTCATTCTATTTGAATTCTTATTATTACCAACCCCAGATTGACGGGGTAAGGCAATGCTTTTTGGAGTGGTAACATGATTCAATTGATGTGATGATTTGAAGTCTTATTATTGCTTGTACCCATCCATTTCCCTCAATAAGGTTGACTTGGATCTCGGAAAC
>BMK_Unigene_022300
TTTTAAACTCTTCGCTGCATAATGCTCATCCCATGTCCATAGTAGGCAACCAAAAAAAAAAGGAAGACTTCATAGTTCAGATAGAAATACAAGCATAACAGATTGATTCATTTAGCTTTAAGTAGAGCATCATTCAATTCCTTAACAAAAACCAAGTTTTTTTTTTATATATTTCTCAACAAGAACTTGATTTGATTTTTCAATCTTAAGTATAAAAGGTAAAGAACAAAGCAGCTAAAAGCTTAATTTTGTTTCCTGGAGTCATTCAACCGTTGCATTATGCAACAAGGACTCCATGTAACATCTCACCTCCCTTGCAACCACCTCTCTCATCACCTCCCAAAGCCCTGTGGGAGCCTCTGTTGTCCGTTCCCCCACCAACAAACCTTCCCCAGGAGGCGCTAGCGTGAGTTCGGTCGGTGGGTCATCAGGTGAAAAGGCCCGAAATGCCGATACGGGGCAATGGCTTAGCCGAAGCCTCTTATTTACTTCTTCACCTGGTGGATGTGATGGAAACCTTCTCTTGAGGGTGGAGTTCCAATGGTTCTTAACTGCGTTATCGGTGCGTCCGGTGAGAAGCTTGGCGATGGTGGCCCATTTGTTGCCATACTTAGCATGTGCAGCGATGATGGCTTCATCTTCTTGTGGGGAGAATGGTCGGTGTTGGACATCAGGATGGAGTTGGTTGCACCAGCGGAGGCGGCAAGATTTGCCCGAACGGCCAGGAATGCTGCTGCAAATGAGAGACCAATTGCGAGGACCATGTTGTTGGACGAGGACTGTCAGCTTCTCGTCCTCTTCGGGGCTCCATGGGCCTTTGATTCTTCTTACTACTTTGGTAATTTCTCTTGCTGCTACCTGAGAAGAAGATGATGAAGAAGGAGAAGAAGAAGAGTCACTGGCCATACGATGATACGAGAAAGTGAAGTAGAATGTGTGAAATGAGTGGGAGAGTATTGTAATGGGAATTTGGGAAGGTTGGTGTTTTATATGCAAGAAAGGAAAGGGAAGAATTTACCGATGATGAAGAAGGAGAAGAAGA
>BMK_Unigene_022301
TGGGTGATGACTGACGAGCCAACTTCGTTATTATTATTATTATTATTTAACAGTAATAGATTATATAAAGAACACAAAAGAGACAAAGTGAGAATACAAGCAAGATACTAAAGATAAAGGTTGGGGAGTAGATGTAGATGAGCTAATACCCCCCAAACAAAACAGAGAAAAGAAACAGAATACAAAGAAAAGAAAAATCTGAAAGGAACAAACTAGAGTGAATCCCCTTAGCCAATACATCCGCCTCTTCATTCACTGAACAAAGAACTTGCCTAAATTCCACCTCCCACTCCAAAGATAAGAACTTAATTTCATTGAGATAAAATTAAAACTTCCATGGGCCCTTAGCTGAATTCAACACCCAAGAGATGGCATTGAGATAATCACTTTCAATGATGAAAGGATGCCGGAATGAGAGTGTAAATAACCTTAAAGCCTCAAGGATGGCTAAAACCTCAGCTTCATTAGAATAGAACTTCTGGTGAGCTTTCATTTGAGGATGTGTTGATGCTTGTCCCAAAAGGTTTTCTGGATTATATCACAATGGTATGTGATCACCTTCAAACGAGACCGTTTAACTGGATCACCACACTCGGTGTACTTCACAATATCTTCCACCTTGTCTCTAAACACGGAACTTCCTTTCCGAAATATGGCAGGTAGCGTATTGTAATTCAGATTAAACTGCTGAAAAAGCAGCTCATTTTTTTCTTGTGCTTGAGTTCCCTGCAAAAGAAAGGATACAAGAAGGTTTTAGAAGTTCCCTTTGTTGATAAAACAAGATCTAGATCTATGATCCAGAAAACCTTAAACAACCAAGATCCTCCATGCCAAATCATCGGGAGATGTAAAGCGGAAACATACCTTGATCCATTGTGGATATAAAAGATATACCATAAATTATTTGAATTTGTTTGGTAGAAAACCTTAGGTTTTGTTGACATATATAATTTGCCATCATAATAAACATGTGGTAGGCCCAAGTACTCTACTTTGAGATGTGTGGATGTGTGGTGGTATTGATAGCAGACTGTCCGATAGAAACAGGTTTTTGGGAGCACAGAAGATGGAGTTTCCCTCTAACTAGTAAAATCACATCAATTCTTTTGTGGTTGGAGATCTTCATATCTCACTGTACCATCTATTTTGCATGTAAAGTTACCCTCTTGAAAGGATAGAGGGTGATGTGAACAAATACTTCTCCTGCAGGTGATCCTAACATGCATCATATCTTGACCCTTGATTTATGCCATCTCATTGTTTGTTACACGTTTTCTAATCTTGCATCAAAGTTGCACATATCCCGAGACAAAAGTTAATGGAAAAGAGCCACCGAGAATATAATGAATCAGATCTTGATGCAATTGTATTGATCCATGTCCCAAGGTATAAAAGTTTCTCTTCATCAATACGTAAACAAGAGTGAAAGAATAATAAACAAAACAAGAATACTGTCATCATCTTGACACATGTCACGATGAAACAACAAGGAAGAAAAAAAAAATTGATCATCTTGGCACATGTCACGATGAAACATCAAGGAAGAAAAAAAAAATTAATCATCTTGGCACATGTCCCGAGGAGAAAGCTTGATCCATGACGTCATTCATAGACTTGTACAGTTGCAATTGCCATGAGGGAATGGAAAGTCAACAATGGATATTTTATTTGCTTGATGGAAAAAGTACCTTGAATTTTATATCTGTTTGATCCAATGCAGATTGCTAAATCTTGATCCATTGATCAATAAAATACTTAAAGCAATGGATCGCACGAAAATCAATAGAAAATTAGACTTGATTCATCGCGCATGTCCCTAGGCGAGGACTCATGGCAGTTGTTTTTTTTTTTTTTTTTTT
>BMK_Unigene_022302
TAGATCCAGAACGCTCTAGCCCTGTAAGTATGCCTTCACATGGTAGTGGTTAGGGATATATTTCTATTTAAGGTGATTCATGATTTATTGGATTGTACATGTTTTTAAATATTTGGGGCTGAGTGAGAGCTGGAAATCAGATTTGGTTCATTATCTTTTTGCTGGAATTCTCTTCCTTCATGATCCTAATTCACTTGTATCAACATGGTTTCTAATTTTATTGTGTAAATGCTTGTTGTGAATTAAAATCCCATGAGCATGGGTACATGCATGGTATACTTCATTGTGAAATTGCAACGAATATATTTTTTTTAGAAGTACAAAAAGTTAAGCATAATCATGGCTTTGAGAATCTTATGTAGGAAAATATTATATATATCACACCATGACCAATCTTATCTGAACACAGAAACTCAAAGTTCGGCCTTGTTATGTTGGGAAGAAGGCATTAGTCATGTCATTTGCCTCTCAAAGTTCATGATCCCACTATTGGTCTAATGCAAGCTTAAGGTTGCTGGTTCCAGTCATGTTACCGATGCACAAAAAAAAAAAAAAAGGTTTCACGGTCTCCAATCTAATTATAATTTGCCTCATGCTGTAAAATGGCAAAGATAATAGAAAAAAGGCAAGTGTGGAGAAAGGTTAAAACTTAGCATTCCAAATGGGATTGTTGCAAATGGAGATATTTGGTAGAGTTCTGGTTTATTATTATTGTTTTTACTCTTTTTTTTTGGCTATGGGATGGGAGAATCCACAAGTGACTTTTTACCTAAATGAAACTCCTAGGATTAACTAGATAATTCCCATGCACTTTAAATGGAGCTTTTACCCATTTTACATGGGTTCTAGGGACAGTATGAGTTGTGAATAGGTATTGAACGCTGTCTGTGCACCTCTCAACCTAGACATTTTGAGGACCTTGTCTTGTGTTGGAAAGATTTGGATGGCTTTTGGCTAGAAGGGAGAAACCAATTTAAGGGGAAGAGTTTCTTTCTTCTTCTTCTTTTTTCTCTTTGTTTTGGTTAGTTTTATGGGATTTTTGACAATTCATGAAATTAGGAGGTGTAAGAGTTGTAAAAAATGAGTGGATGGGTATGAAATGATGGATAGCTTAAGAATTAATGAAAATGGAAATTTTTGTAAATTTGATGATGAAAAAGTTGAGATATTGAGAGGGAGAGTTAGTCTGTTGAAAATGCTCAAGAAGATACTTGTGAGGAATTTTAGAGAGGAACTGGGAGTAGTAGGAATTTGGAAAACGAGAAGGGCTAGGACAAGTCGATGGACATATTTAATTTTTTTTTTTCCAGTTATTTTGTTTGGGGTGTGAGACGTGATTCTTTAGAAAGCAAAGTTAAAAGCTTTTATTTTGTTTGGGGTGTGAGACGTGATTCTTTAGAAAGCAAAGTTAAAAGCTTTTATTAGTATTGATAATCTGGTCTTATCATCATTATCATCATTATTATTATGAGGTCATAGTTCTACCTCAAAATTCTAGAAAGTGGGCTTTCCTTGACATGATGATTTGATTCGTGGATCCAATTTACTGATTAGATATTTTGAGAGAGAGAGAGAGAGGAGTCCATGTGTGCGCCAGTGGTGAAGAAATGGATTTCTAGGTGATGACTCTTAGGTCCTGTACCATGCAGAGAAGGCCTGAAGTGGTGACTTTGGGCGACATTTCTGCATCAAGATTAGTGGGACTCCACGATTGATCCTCATGTCACTTGTAGCTTCAAGAAATTTGAGAAACTACAGTTGAGTGACATTCACTGCCGCCTTATTAAGGAGAAAATCTCTATTTAGAAGGAAAAATAGATGATGAAAACTTCAGATTCAAAATTCTCCTAACATCTCTCTCTCCACACGAGCGCGCAAACCCCCCACCCACCCCCCCACCCCAACACACACCCACCCCACATATCTCTAACATAGCTGTCTACACACGGGCATCGACAGCCCCAATTACATAAAGCATTGACAACATAAAGCATTGACAACCATTCCATACTGCAGAAATATTTGAGCACATCTAAGATTTTTTCTCTTTTACACTAATGCAAGTGTGTATTTGGAACTCACATCTGAGACTTCTTCCTGCAAGTCAATGGAGAAGCTGAAACGTCAG
>BMK_Unigene_022303
AATTGGGAGCATTGGAGACCAAGGCAACTGACTGAATTGCTATTGTCTTAAGCATGTTAAATTTCATGATTTTTTTTAGCTTTATCACTATATGTTTTTTTTTTTTTTTATGGATTTCAATGCTTCATTCATTTTGAAATTCTTGCTATGGATTCAATTAATTTTGTAAATGCATGTTTAGTGAGTTCTTCCTTTTAGTTGAGCCTACTCAAAGTGTTAAGTTATGTCTTTATTCATTGATATGTTTAATTGCAAATGGGCTTCATGTATGATGGGTTTTGGTGATGAATTATGTTGGGAATGAGATGAGTTTTATTGTGATAATGTAGAGTGTTTGATGGAGGAGTAAGTGTGGTTTTGAGAAGGCAAGGAGGCCCCCATTTATGTAGAAAAGATGTAGCTCAAAGGGGCTGGCAAGAGAGGGAGAAAGAAGCCCCCAACTGCACTGGAATTAGGCCTTGGCAGAGTTGGCTCGAGCCAATAAATGTTAGCTCAAGCCAACCCCATCCAAAGGCCAGTTGGCTCGAGCCAACCTTGGGTTCACTCGAGCCAACCCTCCTAAAGACCAGTTGGCTCGGTTCACTTTAGTCAACCCTCCTAAAGACCAGCTGGCTCGAGCCAACCCCATCCAGATGCTAGTTGGCTCGAGCCAACCCACCTTTCCGCTTGCGTTTGTTTGAGGCTTTGGGAAGGGTGTTTTAATGATGAAAAGGGGTCTGTTTTGAGCCCTATCACTATGGTGGGACCTACCAAGTGATGTATGGATTTGGGATGGAAAGGAAACCCCATCACGGAGATATATTGATGACTCTTTTATTTACCAATGTGTATACGATGCTTGGAATGTCCTTGACCTTTTGGAGTGCCAAGCCAAAAATAAAAAATATTGACATACGAGTGTCTTATACGCATTGAACTAAGTCTTGAAGCCTCAATGTGTGGTCCAACATACGTGTGGAAAGCTCACCTTTCATTCTATTTTACTCGTGTTGCCTGAAAACAGTCACTTTTAGTTATTTTGCCCGTTTTTTACTAAAGATAATCAGTTTTGGATGATTTTACTCGGTTTTGACTAAAACAATCAATTTTGGGTTATTTGGTTCGTTTCGACTAAAAACAATCAGCTTTGGGTTATTTTAGCTCGTTTTGACTAAAAATAACCAATTCCGATATTTAGTTTGTTTTAGCCAAAACGATCTGCTTTGCAAGTCCGTGTGTTCCAGTGAGCTTTTATGT
>BMK_Unigene_022304
TAGAAAAGATAATGGAGGAGAGAATAATAACTTACGGTCAAAATTGTAACCAACAGTCCAAATTTAATTGAGAATGCTCGACTTTAATATAATTTAATTGAATTTACCTTTTAGTCTATGGAGGTGACAACTGACAATAAGCCTTTGAATGTATAACTTGGAGACTTCTGTGAACACGAGGTTGAGAAAGTTCTCAGATCTTGTTGACGCTCATGAGTTCATCAATCTTCCTATGATTGGAGGATGGTTCACATTGACAATTAACCAAGAAAAGGCTCTCAAATGCGAGCTTAATAGATTCTTGATTACTGAGAAATGAAAGAAACATGAGCATGAGCAGGAGTAAGCGAGCTGGTTCTTTGGTTAAAGGGGGAGTATATAGATCTGATTTGAATGTAGTAATGACTAATGAGTTGACGAGGGTATGATTTTTGCTGTTATCGGTGGGGATGCTTGTAACAGTACATTACTCATTCTGTTGCAGGGTTGTTTCTTCCTGTTTGTAGTTTTATTTATTTCAGTGAAAGTCCTTTTGTTATCAATAAAACAAGACAGAATGGAAGAAGTGTTTAGAAAAGCATATTGATCTACATGCACCAAGCAGACTTCACACCACAATCTTGCTTCTGGAGTTTGGAAGGATTAGATGCGGTTTGACAAGATCCTGTAACACAGTCGGAAGGTGCTCATTGTCATGATCACAAAGTTGTGGTTTAGTCATATTTCCTATCTAAAAACGAAAGATTCAATGTTAGCAAAATCAGCGATACACTAGGAGTATTAGCTCCTGCTTCGGCGACAGTGTTGGATGTTTTACCCAGTAACTGCCACATGATTGTTAATGTGTGTATTCTTTGCTTGAGGAGTGTTGATGGTGCTTATTAACTTTTGTAGACGAATATAAACAAGTGATCACATGTTCATTGAATAAAAAAATGATATTAGCTGTGGGGTGGGCCGTGTGGCGATCTCTGCATTCCATTCTCTTTCGATGTGGGTGTGGCCAAACAATTTTTTTATATTGGATAGCAGACATATAGCCTCATTCACACTCGGAAAAGGCAGTTGAAAGTTTACATCACTTGTTCTGTTTTTATTCAGGTCGGTGATGGAACCACAACT
>BMK_Unigene_022306
ATAAAAAAAAAAAATAAAAAGATTAAAAAAAAAAAAAAAGTTCCTTCGCATGCCATAAAAGGACAAAAAATCAAGAAAATAATTTTTGAGATTTTATATATATATTTTTTTTTTGACATAGCCCCTCTTCTTTTCTTGTCCCTTAAAATGAGATTTCAATTCAATTCACTTTACAACTGAATTACCCAAATAGACATGTTCGTGCTACTAAAAACACCCCACTTTACCGATTTAAATTTCCTCAATAGAGAAATCCCACATTCCACTCATCTCTTATAAGAAATCAAAATCCTCTCTATAAAAAAAAAAATCTTCTTTATTTTTTTCACTTTTCCACGTAGAAAAAAGTTCTTTCGAGAAGAGTGGAATTCTTGTTAAAAATCTTCCCCCTAAAAAACATGAACTCCACAACAGTAACAGTACTATTATATTATTCTAGTGTTTCACTTTAGTACGAGCCTGTCCTGTCTTCCCGCGTCGACTTCAATGCAGCCAATTAGAAGGCACCATGACCATACAATCAAATACAATCAGAGAAGAAGGGCCCCCACAGTGATACAATGAGTGATAAATGGCTACATGCATAATGTATTATTATTGAGTGGGGGCTACACCGTTCACGGGGTTTTATCTACATAGCACACTGCAATTTCTTTTTTTTTCGTGGTGACTGGTGGCCCCCACCAGCACCAAACCACGTGATGTCCTACAAATGGGGCACTGGTTTTTATTTTCTCGTAAAGGGGAATCAGGTCATGCTGTTATTTTTAGTTATGATGAAAGCTGAAATTCCACATTCACATGTTTCCTTTGAATTCAATCAATCTCACGTTAGGTCTGCAACTAGTCATTATATAGGAAAATTGCTCCTTAAAGCTGCCCCCAGAACTAGCATTTATGTAGTCAAGTTTAAAAATATTTCCCACATAATTGGTCGTGTAATATCTTAGGATTGTACGAAATCGCACACATCATACTATGTGATATCTTAGAGTCGTATGATATCACATCGTCATTGTATGAACAACTCTGCAGAAAATATTTAAATTTCGACTATTTTAAGGCAAATGTCAGGAATAAGGACAGTCGTTCGGTTAGAATCCCCATTATATATGCAACGGAATTAGATGGGGATGATGAACGAGTGAAGGTTGGTGAGTTACAAGTTCGGTAGGTCCCATTGCCGGATTCACAAATATTGTGGGTATTTTGAAATTATTACATACTATCCTAATATTATTGGAATTTAGTAACTTCTGAAAATATCAAGACATCTTAAAAAAAATACCAGAAACATTGAAATGATGGAGGAAACTCACAATTTACAAAATAATCAAGATAAAAATTGAAAAGAACAGTATAAAAATATGTAAAAAAAATTAAGTTTGGAAATCATTTCTACTTTTATTTTTCATTATTTAGAAATTGGAATAATTTCACAAAAGTTTCCTGCTGATATCATGAGAAAAACCCAAAGTTTTCACAAGACAATAATTTCCTGTTAATGATATTCTGTTAACTGTTGGTAGTGTCATGTATATGCATATTGGACCACTCTCGCACACAATTGGAAATGGGAGCCCATGGAGTGCAAAGTATGATGCTACTGCAGCATTGGTTAAGGCATGAATAGCTGAGCTTTTATTGTTATTTATTCGAGAACAAGAGGCATTTCAAACTAATGTTTATTTCCTGTTTTCAAAGAACAAAATCTTTATTGATGAAAAAAATGAAAAATACAGACAAAAGTATGTTATTGTTCCTGATGAAAAGGTCGATTGTCTAATCTCAAAGGGAAAAGGTCAGCAATATATTATTGTCCCTAAAGTCACATCCAAGATATGGGCAATTTTCACTTGTGGAGGTCCACACACTTCACATGCACGAAAATCACACCCCGCCTTTAATTCAGCAGAGCCCGCTCTGCATTGAAGGCTGGGATTGATTTTCCCACGGGACGTCCCATGTGGACGCAGGAGAAATTCCACTCCAATGTATTATGGAAATACTTATCTTCAAAGGTTACATACATATATGTTTGATAGCCCAGTGTATGTTATTACCATGTAAAGTAGAGCTCAGAAACGATAGTTATTACAAGTACACTAATCAAAGAAGAAGAAGAAAGAAAGAAAGAAATGCAAA
>BMK_Unigene_022307
ATATATATATATAAAATCTCAAAATTTATTTTGTTGATTTTTTGTAATTTTATGGCATGTAAAGGAACTTTTTTTTTTTTATCTTTTTTGATAAAAAAAAAAGAAGATGTGTTTTGGTCATTAGTGGAACGAGAGGATAACTTTTTGACTTTATTTTTTTTTTTTTAAAGGAGAGGTGATTTTTGAGATTTTATTTTTTGATATGACCCCTTTTCTTTTATTGTCTCTTAAAGCGACCCTTCACTTTAATACACTTTACAAGTTAGTGAAAAAAGATTATGTGGTAATTTACCTCTTCTTGTAGATGTGTCGAAACAAATTTAATAAATGTAAAACTTTCAGTAAAAATGGTTTTAAAACTTGGCTCAAATCAATAAATTGCTTGATGCATTTGGGGTTTGACTGTGTGTGTGTGTGCGGCTGTGCGCGTGTTTGACGGGGGTTTCATTTTTGCCAGTTAGAATGTGAAGAATGCAATTTTTTCCATTTTGAAATGGATCCACACTGTTTTTATGAAGATGGAGGAAAAAAATGAATTGTTAATATGAGGCTTTCATTTCTCAAAAAATAGTAAAAATAAGATTAATTTGGGGGAGGTTAGACCTGTATTTCATCAACTTTGAAAACTTCAACAAATCCGGAACATTTAAAAAATATTGAACCATAAACAGTACATAGGCCACATGGGTTTCAAGTTTCAACCCTGCCGACATACTTTATAAGGCTGTGTTTAAAACTAAAATACCTCTTTGTCAAAATCTGCACTGTGTGCCAATTGATTTCATTTGTACATCTGTTTACACCTATTCTCTTGAGGTAAAGTAACACTTGTATCCAATATACTAAAGTGATATTTGCAACACAGTGGTCTCCTTTCAATGATTGATGTGCATGGTCATTTTAGGTGTGGACCACTATATCAACAATTTAGACTGGTAATTGTTGGCCATTCCAACACAAACTCTAAAATGTTAGCTGAGTTAACACCAGTTTAACAAATTTATTCTGATGTATGCTGGTAATTCTCAATAGTAAATACATTTTCAAACACAGTCCTTGGGACCTCCAGTTTGTCAAAGCCCCAAAACCTTTCCAATATTGGCTCATAAATAGATCTAATTAGACCCATAATCACAGTTCTTTTAAGCTTTGTTTTTCATAATTAAAAAACTCAAAAAAATCTAAGAGAAGTGCAATTCCAGTTAAGTACTTATAAATCATTTTAGATGTAACTAACATAGTAAACTATAATATTAATATAGTAAGAACAGGGTTTAGCACTTTTTTAGGTTCTGAACTAAAGAAAGCCATGGAAAATTGTTCTCTCTCTCTGTGGAGACCTGCAAGCACATTATAATAGTTTGGGCCGAGTTTTAATACTATGATCTTATAGCATTAATGTAGATACTAAAACGAAGTATCCCAACACGTTACTCTATATATACACTAACTAGTGCAATATGGGCTGAAACTTTAAATCCAATTGAGCTATGGTATCCATCAAATATGTGTTCATGTTCATACCTTGGCGTGTCCTGTGGATGAG
>BMK_Unigene_022308
AGAGAGAGAGAGAGAGAGTGGCTAAGATGACGAAGTGCACCTTCTCAATATTACACAACACAAGAACTCAATTACAAACTAGTCGCAAATCTAGTCATCCATGATTAGGGGAACTATGATTCCACCAGATAGAGAGAGATGATATACTACTCCCATGAACTATGTTTTAGTATAGTTGTTTTTGGAGTATGTGATTCCAAAGGTGACTTCCCCTCAAGCTAGATCTTCGTTATCATACATGCATTGTCAGAATTATTTTAAGAAAAAAATGGTTTTGATAAGTTTCCCTTCATAGCCTTTTAAGTGCTTGCCCCACATCAGTCGGAACTTGGAAAAGCAAGGTGCTTATATAAGCTTTCTTTCATTAAACTCTTGCTTATGCAATTGCGATCGGGCTCCAAATATTCACATGTCCTGTGCAATACCCGCATCATGTTGCGCATGCACATGTGTGGGATTGAGCCTGTGGATACAAGCTCCAACATGTATAAATATAATTGTTTACCCCTGGAAATTTAATCCCTAATGTTTGAACACCTTCATTTATATGACATTCGACCCCTGCTTAACACACCAAGCAAAAGAGGGAGAAAGGAAAAGAGTAATAAGAGGAGGAAACCATCTCCAAACAGGTGAATGGTTGATTCTAATTCGATCTCTTTGAATTATAGATTATGTAAAGGTTTGCCCTGCAGACACTTGATTTTTATTTTCTGTTTGTTATGTATCTGTTATTCCATGGCATGATGTCACCTGCACAATTTCTGTAGAAGTATGAGTTGTATTTGGAAAGAATTGTGATTTCCTCCATAACAGGGTTGTGTGTCATGTTGTGAAAGCTGGGCCGGACCAGATGGTGATCAGTTTAGACTGGAACCAGCTGGTCAGCCAGTCTTAGTGTGGTTGACCAACTCCCACTTCTTTTTTTAGTTAAAATGAACTCCCTTTGAAAGATAAAGAGTGTAAGTTTAAAAAATAAGATTAAAATAAATTGTGGATGGGTCATGGAGATTGAGCTGGGTTAACCTGCCACTTGGGCCAGCCCTTCTAGCTGTACCCATCCAGCTT
>BMK_Unigene_022310
TGAGTTAGTCCCACCCACCTTGAAGTTATAACAGTTTTATTAAAAACATGATTTATAGAATCTTATGCATATTCATTAATCATATTTTTTAATCAAATAGTCAAACTTACGGTGGAATCAACTTTTATCGGGTGAAATCTAGGGAATGATTAAGGGGGCTCCATAATGGAGTCATTCTCCTTCAATTCAGGGCTTCTCTTGGTCAAAGCCTTGGAGGATCGATCAAGGAATCCCGAGTTGAAGGTGAGAAACACCACTAGCGGGGCGCGCTTATTAAAAATCAGTCGTCATTGTTTTGATGAATGGGTCTATGTCACATTTACATGAAATGGTCAATTTTACAGTAGAGCCATATTTTCTGGGCCAATTGGCCCATTATCATCAAGTTACGGTCGACGGGTCGAGAGTTAAAGTTACTGTTGTTGGGCTTGGAATTTTTCTGAATGGCTGGGCTTGGACATGAGGTATAGGGCACGGGGCTTAATTTCATGGCCCGATTAAAAATGGGCTTGGATTGACAAACCTCACTCAGATTTTTCAGGCAATACTTCCCGTCTAAGATACATCAAGTGTCGGGCTTGGGCTGACCCAATTAAGTTAATTAGGTGACACCTTGACCCGACACCATTGGATCCTCAATGTTTAAATTTTAGAGTTCGGATTATACATTCTCTTGAGGTGGGCCGCCATCTCAGGCGATCAATGCTCGGGCACTGAAATCATCCTTCGTGTAATCAGATCCCGGAAATTCTCAATATCCAAGGATTTAATAATGATCACCGCGCAGGACACCCCATGATCTGATGGTGGGCCACAATTGTGCAGACCACTGATCCACCCTCCAAATGCTTCCCAAAGATGTGCTTCAGATGATATGGATGGTGAGCCCATTTGGAGTATAGTGGATGGTATGGACCAGTAAAAGAAAGAGATACAATGAGGTGAGCTTAACCTCTAATGGGTACTGCTGAACCCCAATCTGACCCATTATTTATTAGGATGGAAATGTCAAAGCAAACCTAAATATTTCGAGTCGGGTTTGGCAGATTGAGCTGCATTTATGGACCCAACGACCCAGGTATAATTGGGTTGAAAGGACTCAACAGAACTCCAGAATTGGCAGGTTGGGTGTGGACTTGGATCAAGAATTGCAACTACAAAAAAAAAAAAAAAT
>BMK_Unigene_022312
TAGAAGTTCTACAACCACTACCCACAAGTTCTACAATTTCAATTACGAAGTAAAGAAAGTAAGTATCTATATTTGGCCTCTCCGTCTACATTTCAGAAAATCTTCCCAAACCTTCTACTAACCAGCTAAGGAAATTACATTTTGAATAATTCAATGACAATTCTACTACGGAAGTAAGGGATGTCAAATTGTGTAAATGTGATAGGACGGCAGTGAACACAATGCTTCATGAATGCCACAGCAAAGACTCCACAGTCATTACAATTGTCTTTATGAGGAATGTCTTCCTTGAATAGGATAGTCCATAAATATGAATCCGTCCACCCAAAATGTATATACATCTTGTTCAACCAGCCAATCTGCAAAAACGGAAAAATGGGGGGTGGGGGAACTGTTATCATAGGTGATGTCTCAAACTATGTATTTGGATTGCCATATGTGCTTCCCTTGCTTCCCAGACTCTATGGCCGTTCTTACCGAAGGCAGCTTCAACAATGGCATCAGATCCATCTAGCCATCAACTCTGCGAATAGTAATATCACCACAATGTAAATGGTTAATAAATAAAGATGACTCATCGAGGTGTTTGTTACAGTCAAAGATAGGACAGTTTAGCGCAGACTTACACATATGCTTGGGTCGGCGATGAAAGCGGTTGGACATCCTTCTCTCATGATCTCATAGTAATAATACATTAGATTGGTGTCCAGCCAAGTTCCCCCGTCTAGTGCTTTATTTAAAACATTGCTGGATACCATGGTACAAATACTGGCTAGTTCATTCTCTCTACATGAAAGAGGTGTTTTTAATACAACACAATGCTACAGATATTAATGAAGATGGGTACTACATGAAAGTAATGGGGCAAACATTCGTATAGAGTTTTGGTGGGGAAGGTTTCATCCGACTCAAGTCGCAACTTCCACCGATTCAACCAAAATACCAATTTCATCATTGGATGTCATAGTAGAGAGTTTCGATGGGGAAGGTCTCGGCCATTCACTCAGACATTTCAAAAGCTCAAGAGTTCAGACATCTCAAACACATTTCAAACATCTCAAATAGGGAGAAACCATTCACAACATTACAAGTTCATTGTGTCTCGACCTTACATTGCAAAAAATATATACATAAAATCTGTGTGAAAATTACAAAAAGCAATGAATGAAAACCCCACCCATGTTCTCTAATTCCTCTCATCCAATATCTCCTAGTGAGCAAAATCAATGAATGACAAACCCCACAACAGCAGCAGACTTCTTTCCCATGAGAAAAATAAGAGAAATGAGCGTGAAATTTCATTCTCCTTTCTCTTCGTCATTTCATCGAACACC
>BMK_Unigene_022314
GGTTCAGTAAATAATGGCACATTGTAAACTAAACTTCACATAATTTTATACATGAAAAGTCTTGTCGGTGAGATCCTTTTGTATTGCTATCTTTATAAATCCTACTCTTAAGTTGAACTGCAAGGGTTCTTTGAAGTTCAGCACATGTTTGAAGGACTTCATTATAATTATAATAATTTGGTTTATTTATTTATTTAAATTTTTTTTCTGGGTGTTGGTTTATTTTTTTAGATGTTAAGCAGTCATTAAAATTTGCTGAGTTGCATGGTTGCATATCAGACATACTCCTTTGCCATTTTACTTCTCTTTGAGTTTCATCCATAATCATCTGGGGAAGGTTTGGATGCTTTGATTCCTGGCCTGTAGCTAGGGTCTGCCTTCCACCACAAGCATAGTTATGACTGTTTTTGGTTCACGTTGGATAGTTGAACCTGAAGGGTACAAGGGGCTTGTTTTCTATATGAACAGGCCTCTCATCAACTTCAGGGAGATCACTCCTGTTGTTATCAGGCAAAATTCTATGATTTTCGGATAACAAAATATTCTGCAAGTGATGGTTCTTTTCAATTGATATCGTTTAATGGATAGATTATTAGATTCTATGAACTAGAATGTTGCTTCTATTGCCTGTTTAGACTTTGGATTTCTGTATCGTACCTCAGGATGGGCAGAACGTTTGTATTTATTAGTAAACTCATGTGGACCTGGATTTGTATTTTGCAAACTAGTGGATGTGGATTGAAGTTGTTGAAACCCTCTTTATGTTGATGCTAGTTTGTCACAATCTGGCGGACCTTATTGTTGTGTGTTTTATATTTATTAATTATGTGCCTATACTTCTCATGGTGCCAGAGTGGGGTGTTATGATGTTATTAAATGTTGTTGAGACTGCAGAGTGACAAGTGATGACATCAGTAGTTATACTAAAGAATTGTTGATGTCCTGTTTTTCTGATTGTAATATTTTGTGATAAATCTTATTTTCTTTTCTCTGTTTTTAGAACACTAGGGAAACTGCCCAT
>BMK_Unigene_022316
TCCTTTCCTTTCTTCATGACCATAAATTCCTTTCTTCATCTTGCATCAAAACACATCCTTTCAGGTCCTTATAAATGCAACTCCAAAACACAAACTTCCCACTCCCATTTCCACCTCTTTCCCATATTTGAAAACACTACCCTAATCTGAAATCATGGCTTCCTCCCCCAACAAGCCATCCAAGTCTGAAGACGACAGCACCAAACGGCTCGACCGTGAGGTCCGGGACCTGGTCTCCACCCTCACTGATAGGCTCACCAAACTCCACGCCGACACCAAAGTTGACTCGAGCATCCCCGACACCAAAGTTGAATCGAGCATCCCTGACACCGACGTCGACTATTCGGAGGACGATGAGCATGGCATAAGAGTCCTCACTCTTGCAGGCACCAACACTGGCGCGACCATGCGAGCGGACTTGAGCGACAAACTTTCAGACAATTCCGAGCTTCCTGGTGCCTATGCTAATAGCAATTGTCAAGCAGTGAACAATTCGATCATGATGAACGGAAGTTACACCGCTGAAGACCCTGGCATTCACATATTTATTTCTGAGTATGATGAGGAAGAGCATGGTAAAGGGAAAGGAAAGGATAAGGAGAAACAACTTCAGAAAACTAGTGATGAAGAAGAATGAAACTATTCATACAAGTGTGAGTATGGAGATATGATTAATAAATCTCTCGGCTCTACTAGATCCAAGAACTCATACAATGAAAGAGAAGAAAAAAAAGAGGAAGAAGAGGATTGTATCTCATAATAGAAGTATCTAGGAGAAGAATGGAACTTTTTATTTGTGTCTTGATATAAGATTTAAATCTAGCACTAGATATGGCAACCTCATAAAAAAAATTAATGATTGTCATAGCTCAATCGATTGTTTTTGAGTTTTATTTTGTATCTCAATATAAGGTGAGACAATGATTTGTTGGCTCTAATTCAAGTGCATGAACATGATCTTTTTCGCAAGAAAATGAGTTGCCCTTTTCTCTTAAATGATGCACACTTTTTCATGGGGCCACCCAGATGCATGACCATAAAAAATGTTACTAATATGGAAAAAGTTTGGACAAAAATAATAGATATTAGGCC
>BMK_Unigene_022318
TATATATATATATTTAAATGATTGCCATACCTCAGATCATATATTGACCATACGAAGGCACTTCAATCCCCAAACATTTCTTCTTTTAATATAAAATCATCAAGATATCACTCCCAAAATGGATGTCTATCGTTTTTTCATTTTTTTCCCAGAAAGCAGGTGAGCATACCAAGATTAAGGCAAAAGAATAAGAGGGGGGAGGGGGAACCACCTGCATGTTCCAAAAAAACATGGAACCACCCCTAACTCAAGTGCATCAGGAAGATGACCAGCTATGCGAAGCAAATTGCGAATCTGCGATTGCAAAACAGACACAAGGAAAAAGGAGACGAAGAAACAGCTGCCAAACCAAAAAAATTACCCCAAAATCCAGGCTAGCTGAACCCAAGCTAAAACAGAACATAGCAACCCGACCAAGAACTAGAAAAACTAGAGCTAAAATTATTGAAGAAAGCTGGTGATCCATGACATTCCTGATGCTATTCCAAGCATGAAGCTGGCGTGCCAAGAAGAAAAGATCTTCTTGCATTTGAGAAACCTGAGAACTCGGAAAAGAGAAAGGAGAGCTAACTTTGTTGAACGAAGCTGGTAAATTGTGACATTCCTAATGCTATTAGTCCCATCATGATTCATGAAGCATGTGTGCCAAAAGAAAAGCAAAATAACCAGGTAGCTGATACTGTTTTATTGCATGCCTACCACAGAGAGTATGGTAGTTCCTTCTATTTCAGGTTGTTCCTGTTCTGGATGGACTGATAAAGACAAGGTCAGACCATCAATCGCGTGCCCATTTTTCATTGCTTGGGACTCCCAAAAGTGGAAAAGAATGGATGACTGGCTGGTGATCTTTCGGTAAGAGTGATTTTTTAGGGTCCTAATTCGGGCATTAGTTGGTTGCTGACTTCATCTTATGGGTCAAATGATCCACAGTTTAGAGGCTAGTATTGTTCTGAGCTGATTTTTGTGGTGAACTGCTGAAATATTTCATTGTATGTGGCTGGATATTATACTTTTCCCAGTTTCTCAGGCAGAAAAGATTGGGTTGCAGTGTGTTACTTCTTTGATGAGAGGATTCTGTATATGGTTCCACATCATGATCTTGTTGACCTTCCAATAACCGGTGCCTTTCACCTAGTCAATCACCAGGTAGATCTAATCACGAGACTAAATCATTTTGCATTGTTTCCTGGTCGGTTGGAACTCCTTCCAGACACCTAACAGCTTGCTTGCCAAGGTTGAGAAAAGCTAGGGATAGAATTGTAATTTTTTTTAAAGTAATTATAGACTATTTGTAATTATGAGAATTTTAATTTCTGAAAATAGCAAATAATATAAATGAAACGCTGTTGCTAGTCATAAATTAGGGAAAATAGTGAATAATATAAATGAGACATTGCGGCTGGTCATAAATTAGGGTTGAACTTCTTTAAACTTTTATGTTTTTTCCTTAATTTCCTAGAGGATAAAAAGTTTTAACTGCCAATACCTCAAACCATTGTCCAATCATTCTGGACGTTGTTATAGAGTCATATTTGTCAAAGCTGAAGGGCTATGTATATTATGTAGTCCTATGATATACCATACCTACTGTAGGACTATACAACTCATAGTCTCATCTCGTCTTAGGAGATATAGAATCATTAGAGATTGGATTGATTTGTACTTTAAATTTTTTTTATGCAACTGCGAT
>BMK_Unigene_022320
TCTGTTAATTTTGTCACAAGGCCTGCAACATCATTAGAACATTCAATTTTAGTACTAAAAAAATGAATATAATAGCAAAGCAGTACAAAAGGGAGTTAAGTACACAGACATTTCAACAATAACATTCCCTGTAATGACTCTAAAATGTCATGAATATTAACATAAGAAGACCTCCCTTAGCATGAATGGATTAATGAAAAACAAACCATTGATTTCACCATACTATAGTACAGAAGCGGCAAGGAATGAGACAAAACACTACCATAAGTGATAAAAGTTAGCAGATGTAACTTCATGATAAATCATTCAAATGATTCAATCCTGGCAACTGGTAAAAAACGATAATAATGTTGACATTTTAGGATCAATAACGGTAAAGATTCAACAAAGATGAAACTAAAAATACATAAAAGAAAAATCTGCATAAGAGAAGTACACCAAACAGGAGAGCAAAAATAGAAAAGAAAAGGGGAAAATAAGGGCCAATCTCGAGGTATAAGAGAAATAAACTGAACAAGAATAAGATTCCTTGCATAATTCATATCCACCATTAGATGGGAAAAGAGCATTCAACATTGGTTTGGGCACTTGTTAGGTAAGTTGCAGTAAACTCAAAAGCAACTACGTCTGATCTAAAGCTCAAAGATGTTACAACCCTCCCTAAGAATGAACCTGCAAATTTTTTTTTACCGATATACATAAAGAAAAGAATGACATAAATAACCTGCCTCATTAATATAATGAATCTTGCCAATGGGCCTCCATTGAGCCCAGGTCTAAAGAGTCCGTCCAGCTGGAAATGGACTCGGGTTTGGCAGAACATATTAAAACGCTAATCCATGGCTCAAATTCCTCAGTGGACAAGATCCAAACCCACAAACATGGCCAATCAGATACTAATAGTTGAGAGACTTGGACTCTAATAGGCCCTTTGTGGATTGAGACCTGGGTTCAAATTCAAACCCTAATATGCTTGTTTGAGTTTGAAAATATGCCCATTGCTGATAA
>BMK_Unigene_022321
AAGTGAGCCCCATAGAGCTGGACTACACTTGCAGTTCACTGTAGGAGAACAGTTTCCCTACATGATGGGATCCTCTGGTTCCACTATGTAAAAGATTTTTGGTGGGTTAGCTACTTTTAAAGAATTGGCATCTTTGATCACGGCTTACAATTCAATCAAGGTCAATGATTTGAAATCAATCATTCCTTCCATATTTCCGTTCACTTTCATTTTCTTCTAACATATGGCTATGAAGTCTGATGTGGCTAATTTTTTAATGGTCACCAAATGTCTTTGGGCCATTAAAAAAGTTCTTTCATGGTCATGAGATCATCTGGCCTTGTAAAGGACCGCTCAATAAGTCCACTTGACTTTGAAGCTCCCCCCCTATTGGCGATGAAGATGATTGTCCAGATTCAAGAAGCTCATCGCACAAATGGTTCATTGCAACTCTGTAATTGACCGCCAACATGTTCATTTGGAAAGTCAAGAATCAAGATGGAGGAAATGGATTGCTAAGGTTATAAACTCTTCTTGACTTAGAAACTGTTCGTTGACAACATGATTGAACTATGAAACACTATCAGTATTTATCCTTTGACTTTGAAATTGCTTCATCAATAAAGGAGGCAATTCTGTGTGTTCTCATGAAGCTCTTCATGTCTTTGAATATCAGTCATAAAATCAAAGTAGTATGATATAGTTATTTACCTAGGGAGAAAGTGGCTTGTCTAATCTCCTCCTCAGACGGAATATCAATAAGGGATTCATTGTCTCCGTCAGAGTTGCACTTGTCAAGTAAGGATGGCAGAGATAACTCTTGAGGTTCTTCCATATTTATGGTACACCCACTCAAATCAGCAAAAGGTCTCACAGTAGTGAATGAAATTCGACAAAATTAATTTCATTCTACAGGAAACATTATAACTTGGATTGCCAAATAACATTATAATATAAAATGTGGAAGTGTAAAATTGTCAACTCTGTTAGATCCAGCACATTTTTAAAATTCAATGTGTACTCGATTTTGGGAACTTTAGGCTTTGGGATTCTCCTTGTTTCTAAGATGGAAAAGAGGTTTTTCTATTTCTGTATCATTTTTCTTTAATAAATAGCAATCTTTTCCATCCATTAAAGGACCAATAAATGTGAAGGAAAAGATGTATATAAAAGAGGGTATAGTGTGTTTAGCTTGGGCTTATCTTTGTGCATGGTGAAGAATTTTTTGGTCAACTATACAATGTTGTTGCATTTAAGATTTTGCTTACTGACAAAATATTATATATACACTTACACAATTGCATGTCATGTATATGCTTGCAACTTCTCGAGTACATACTATATGAACTTATATAATTGCATTTTATATATGTTTTTAAGTTCTCTAGTACATACTCCTTGGATCTGCACCTAGAGTTGTACCTGAATCTGATAAAGATGTGGTCAGTAGACCTACACCTGGATTTAAAATTTCTGGACTCAGGCCTTTTATATTTCTTGAGATGTGTCTTCTGGGCTTGCAGGCATTTGGAGGAATCATTTTTGTCCTCAGTCTTAACTCCAATTTTTTACTTATGTCATAAATATGCTATGGTGTCCATGCTTGCAAATCCATTTCTTCTTTTCTATAGGAGTCTGATTCAAACCCAAGGGTAGGATTAAGATTTTCCATGAACTTTGGTTACAAGCTGAAAGTGCATTGGATTTGTTATTACAAACCAAGGGTTTTGAGTTTTTTCACAAACTTAGGTTACAAACCATAGGTTCATGGGATCTCGGAGTAAATCTAAAAATTTTGAAATTTCACACAAGCTAGGCAACGAAGCCATGAGTTCAGTCAGTGTCATAAGGTTTATGATTGAGTTCAGTCAGTGTCATAGGGTTTCTTGCTTGTACTTGGTCTCCTAAAAGATAAAAATAGTCTTTGAAAGACTTCGAATTAAAAGCCTATGAGCCAATAGAGGATGATAGATATAAACTAAGATTGTACCATTTCTAAACCTTCCATGCACATGTTACAGATCAGGTCATTGACATTCTTCTGAAAAATAGGGATCCTATATCAGTTGGAGATACTTATGATGGGGTCATTGATAGGATTTTTGCCTGTGGAATCTTGGCATTGCCAGCTGCTCTCTGTTAAATTCCTGTTAGTTCTGACCAATGCCTTCCTGGGAAAGAGAAAAAAGTGAAGATTAAAGGCGAAGATCTACAGGATGGCTATGAAACTGTTGATTAAAGGTGAATATCTACGAATACGGCTACCAAACATGTAGATAAAAATAATAATAACAAAAAGACGATGGACTTGCTGCTGAGCAGAGGACTGTCTTACTAGACTAAGGTTTGATCCATCTAGATAACTCCAAATGGCCCAAATAAATGTAACATTTCAATCCCATCTTCTAGAGCTTTCCAACAGTATATTATATTCCAGAATTTGGATGGACGGATGATGAGCTTCAACTGGTCAAAGTTGGTGCTGCATGGTACTCTGAGGTTGGGTCCAGATGCAGGATGTAAGGGGTTACATGTCCAACATTGACATTGAACGTTCAATGCTGCCCAACATCTGATGTAAAGTCCTCCGCTTTTGAGATGGCGCTCAACTTCCAACGTTAGCTTTGATGTCCGACTTAAAGTCACCCACATTTGATGTCAGCATCCGATGGTTGACTTTATGCTAAAACATCTTAAGTTCACCTTTCTTTGACTTCTGACAGTTGGGACCTCCAAAGTTTTTAAGGGCGGGCCCCTAGGTAATTTGAAGATGTGAATA
>BMK_Unigene_022322
GAAGAAGGGGTGCATTTACTTAATCTAAATTTCATCCGGTTACCAATCCGCGGGCCACACATGTGTTGGCCCACCAAATAAGTGGTCCAAAAAAATCAATTGGTGGGGCTATACATGTGCTGGTCCATGACTGACAATGCCGGCGTGCTTGTACTTTCTATAGGTTGTTCTCTCACCACAAGTTCGGGGCATATTAAATAGGAAGAAACACTCATTTTTCTGAACACAAATAGCAAGAACAGCTAACCTGACAACTCAAATCAAACAAGGTATAAAGCAATCTAAGAACAATTGGTATGCTTTTATGGGATGGGATGAATGCCCCAAACTAAAGGTGAGCATGATCACTGTAAACAATTTTTGGAACCAATGTATCATCCTCAATGTCATCATCATCATCCAAGATCCCATGCATCTGCATCTGGGATACATGCTGAAACTTTGCATTCCTTGCCGTTTCCCTCTTGAAACATCTCTTTGCTAAAATAATAGCAACAGCCAGTGCTCCTAAAGAACATGAGATGGTGAAGAAGACTGCTAACCACTTTTTATTATCAATGATTTGCACATGCGGCGCCACACTTGCTGATGAATTTACAACAGAATCTGTTATGGTAGGGATTGAGCAATCGACACTTCCTCTCCAATCCGTCCGGCATTCGCATACATCCCCTTCCACACCCGCGAGACACTCTGCTTCATGGAAGCAAAAGATCTGGCCACAAGGAGCCCCAATGTGCTCACAGTGGTTCCCACTGTACCCTGGAGCACAGATGCAAGTATACTCCTCTCCTTGGACAATCTCATTACACCTCGCCCCATGCTCGCACCAGAAGGAATTGGTGCCATCACACATGATCTGTTCCTCGTCGCAGAACCTCCCCCCGAGGAACGGGCGATCGCCGTCGAGGATAGTGGAAGGGTCAGGAAGATTGCAGATGCAGGCACCGGTGTTGTCACAGGAGCCGGTGCGGCAGCGACTGTCATTACAGCTTATAGAGTAAGAATCCAAAGGAAGGAGGAAGAGAAGCACCAACAGTAATTCAATGCTTCTTTTTCTTCTACTTCTCTGAATGGACATTTCTGCAGAAGAAAAAAAAAA
>BMK_Unigene_022323
CTCAAGCAAAAAGGCAAAAGAAAGGAAAGAAAAGAAATGGGAAAAACCTATATCAAATTAAAAGACTTGCAATTGTTTTTAATCACTTTCCATAAATTGTCCTGAAGTTGTACCTCAGCTGGTAAGGGACATGGGTGCATGATTGAGAGCGCCACAAACAAACCACCCCAACCCCAACACGCACGCAAAAAATCTATTTTCAACTCAAGCCAACTTCAGTGTCAACACTGATGATAAGCTTACAGTGAAAATCATCAATACAATGAGGTGACTTTAAACTTTCATAACCTTGGATATTAGGGAAAGGTGAGGTAGAAATTAAGGTGCCCTGTATGTTTGTTGTCCTCTAATTGTATTGATATCTTGATAAGACAGATCCAATGAAGATCTTTAAAGTATTAGTTGTGGTAGCCCCTAAAAATGATCGCAGGGTCATTCTTTCATTTCCTCAGGAGTTAAAATATTCATGCAAATCAACATTCAAAATCAATTACTTTGATTTTACTGGATGCAAAACAGTGTCCAGGATAAAAAAAAGATCCCATCTTCTGAATTGAATGATGAAGGCCAGGTTACAAAATCAAAGGACTTTTCTTCTCAGTTTGTAACTATGTCAGATCCAATATAGATCTTTCAAGCATCCTTTGTGCCACAACTAAAATTAATCACAGGGTCATCCTTTTTTAATAGGCAGAGTTATTATATCTCTGAAAGTCAAGATTCAAGGCCAAAATGATTTCGTTTACTGGATGCAAATGAGGATCGGAGATCAAAGAGAACCCATCATCTATATTAAACAATGAAAGATATAGTTCAAAACTCTCTATTCCAAGCTAACAAGTAGGGATTATTGTTTCGATAACTGTATCTTGTCTTGCTAGAAAAAGACAGTTCGCTAATTAACTATAAAAGACATGTCATCATATATCCTACCTTTCTAACTAAGGTTTATTAAAGTGACTATAAAAGATACGTCATCATATATCCTACCTTTCCAACAAGAGTGATGCAGGACAAAGCCATGGCCCCCATCAGTTGACCAGCCAATGGGCCCAGTCCGTCCATCTCGACCTATCATTTTGGGTCCGGCCCCACATTTTATCATATTTAGAGTTTTTATCTATATTT
>BMK_Unigene_022324
GCCGAGGATAACTGAAATAGATAACTATAGTAATGATACGAGACTCAAGTCATTGTGTTAAAACAACACTATATACACCTGACGTAACAGGAAAAAAAAGAACAAACTGGAAATATTGAACAGACATGTCCATTAATTTTGTCGGTCTAAATCCGGCCATAGGTGGATAGGATATTGTCAATATAATGATAATGAGGAGGTGCTTTGAAAATCTAAATCCCACCATCAAAAGGGAAAGATGTTGATTCTAGCCATTCATCACTAGTGATGAAGTTAGAAACTGTGAAGTCTAAGGCATCATTGTAATCCATCACATGAAATCCTGGCCAAGTAACACGATCATCTGTCCCGGAACCAGGCCCGCTGTTGGAATATTCCCCATAATAAAGAGTGTCCAATCCCGAATCCCCGGCCCACTGGCTCCACCCCACCGGGTCAATGAACCCATCAATGTAGGACTCCATGTACACCGTTTGGGAGTAAACTTGCCATGGCCTCCCCAGATAGCTCTTGACACTCCCAACATTTGACCGTAGGTCTTCAGTGGCACGGATCGAGCAATTCTGTATTGAGATGCCAGTGTTCTCATACTCGTCATCTCTAGATTGTGCGGTGATTGCGTTGAATTGGCCTGGCAAAGGCCGCTTCACTACAATGTTACACCCTTGGAAAACGACCGCTGCATTTCCAAAGATGAAATCAATTGTGCCAAAGATGTTGCATTCTCTAAAGAATTGGCGAAAGGAGTGGGTGTAGAGAGTGTCTTGAAATCCATCGATTGTGCACTGATATATGGCTACCAGATCAGCATTAACACGAAGAGCCACAGCTTGCTCTTTTTTGGCCCCGGCTGTGTTCTCAATTGTTATATCACGGGCTAGAAAACCTTCACCTGATACCCCAACAGTTGCAGAGCCGTAAGTAGTCCAACCATCTCCAACGCTTCTGTTCCCCCTAATCACAGTCACATCCATTCCATCTCCCAACAAAACTACATTTGTCTTGTAGATCGGAATCTCCACATTCTCTTCATAAAGCCCCTCTCTCACAAAGATAATCACCCTATCCAAACTGTTATTAGGAGCAAATCCAATTGCCTCGCTAATAGTCGTAAAATTCCCACTTCCATCACCAGCTACAGTGATAATCGACCCTGGATCATATTCATCATCCGAACCCTGCAAGATCTGGCGGTCCCTCCTCGATACCCAACTGGGAAAACCCAAGATCCTCCGTCGGTTTTGGGGCCCACCTGATATCGATCTAGATGTGGCCAGAATCGACAGAGAATTGCTTACGTGCTGATATGCACTGATCACGGAATTAACCAAGGTCGGTTTGAATTCACCAGAAGCTGATTCCAGCCCTTCCAAGCAGGTGTTCTTGTTGGTGAGAGCGGCGCTGAGATACGCATTGACATCCGATTTCTTGTTGGCTCGGGCCCCAGACATGGATTTTCTCAGGTAAGTGACTGTGATCTGTTGAAGTTCTTTGCAGTCTTGGATAGACCACTTCTGTTTTTGGAATATGGAGGATGTTCTACTGTCGGACAAGAGATTGGAGAGCTTGCCTGCTTCGAATAATGCAGTTTGGAGTGTTTGTAGAAGGTAGTTTAGGATGCTTGGATTGATATTTATTGATATGGAGAGCTTCAAGGAATTGAGACAGGCATCTGGGTATGGTGTGGATTTGCATATAGATCCTATAGAAGGGAGATGGTTATTGAGAGAAGAAGATGAAGATGAAGATGACGACGACGATGAGGAGGAAGATGGTTTGGGAGGGGGTTTAGGAACCCTAGGAGCTCGAGACTTCACATAAGAGAAGGAGAATTCCCTAATCTCGCCATTGCAGCGAGATTCCTGCAACGGCTCAGCTCCAGCTTCTTTTTCCTTCAATTCTGCAATCTCGACCTTCTGATTCTCCTTATTCTCACCAATGTCGATCGATTTTGTCCCCTTCCTCATGCTCTTCCCCAAATTCCACCTCCCAGACCCATCAAACCTCTGCGACGACGAGCCGTCGTCAGCCTCCACCATCTCCCTATAAAACCTCTTCGACACTTCCCCCTTCCGCTCCGCAAGCGCTCTCCTCAGCTCCAAAATCGACTTCTCCATCTCCTTCATCTTCTCCTCTCTCTCCATCCCTTCTCTTCGAAGCTTCTCCACCTCACGCATCAGCATCTCGTTCTCAGCTTCCAAGCTCTCAATCCTCTGCTTCTGCATCTCGATCACAGCATTCTTGGAGGAGATCTCCTGCTCCAGAAAGGGGACGATGGCGGCAGTCTCTTTGAGTAGCTTGTACTCGAGGAGCTCAATCTGGAGGCGGGACTCCTTCTCCCGGAGCTCTTCCACGAGGCGGAGGAGCTCGGCCACGTCCGGCGGCCTCGGCTGGACTTGGGTGGATCGGGGGACGTAGACCCCGAACGAGCGGGAGAAGATGGTCTTAGTAGGAGCAGCAGCGGCGGTGGCGGAAGATTTTCTGAAGCTGGGAGAGGAGGTGGAGCTCTTTGGAGTTGATGATCTGGGCGTTGATGGGCTTTTCTGGAATCCCATCGCCGCCTTTACCATTCCTGTAACCATTTTTTTTTTTTTTTTG
>BMK_Unigene_022325
CTCACAACAACAATGTCTGTTCAAGTGATGCCTAATGAGCAAACCCATCAAACACTACCTGTATTGGGTAGAGATAACCCTGTGTCTATTCAAGTGATTCCTGAGCAAACCCATCAAACAATACCTGTATTGGGTAGAGATGACACTACTGCTCTCTCACCCAAAAGGTTGGAAGGAAAGGTGGCAATTGTCACCGGCGGTGCACGAGGGATCGGAGAAGCGACGGTGAGGCTCTTCGCCAAGCATGGGGCCAAGGTAGTCGTCGCCGACATAGAGGACATGGCCGGAAGGGCACTCGCCGCCTCAGTAGGCCCTTCAGTCACGTTTGTTCACTGTGATGTTAGTCTAGAGGAGGACGTCGAGAATTTGATCGACTCCACGGTGTCTCAGCACGGCCGACTTGACATCCTCTTCAACAATGCCGGCGTGCTAGGCAACCAATCGAAGCGCAAGAGCATCATCGACTTCGATGCCGATGAATTCGACCGAGTGATGCGTGTGAATGTGAGAGGAGCTGCACTAGGCATGAAGCATGCAGCACGCGTCATGGTCCCAAAGGGGATGGGCTGCATCATCTCAACCGCTAGTGTAGCAGGAGTCATGGGAGGGCTTGGTCCCCATGCATACACTGCCTCCAAGCATGCAATTGTGGGGCTCACGAAGAACGCGGCGTGTGAGCTTGGAAGGGCAGGGATTAGAGTGAATTGTATCTCTCCCTTTGGGGTGGCAACACCTATGCTTGTTAATGCATGGAGAGGGGGTGAGGAGGAGGAAGATGACTGTATTGGATTGAGTATTCCTAGTGAACAAGAAGTTGAAAAGATGGAGGAGATTGTGAGAAACTTGGCCAACCTCAAGGGTCCAACACTTAGGCCTAAAGACATAGCCGAGGCTGCTCTTTATCTTGCTAGTGATGAATCCAAGTATGTAAGTGGACATAATCTTGTTGTGGATGGAGGTATTACCTCCTCAAGAAATTGTGTAGGGTTGTAGAGGCAAAAGCGGTACTATTGTGTAAGGGTTGTAGAGGCAAAAGTGGTGTAAGCTGTGTTGCTTGGATATAGACATCTACACAAATTCAATTTTTTTGTTGATCTGTAGTACTGTTACAGTTATGCAA
>BMK_Unigene_022327
AAAAAATTGTTAAAGGGTTTGAACTTTGAATTGTGTCATATTATTTGAACAGGTTTCATTTCAAGTCCAAACAGTTTTAAATCTACTATTATTGTTAACAAAAATCATCATCATCATACAAATAATAATAGGAACAATAGCAGCACAAGCAGCAGCAACAACAACAACGACAACAGTAATAAAATAATGAGGATAATAACAACAGCAACAAGAACAATCATTAGCTATTTGGGATAGTACTGGTAAACTACGTAGGGCAAATGTTAATTATTTACAAATATAGAGTTTCATTATTTCATTTTATAAATGTGTCCTTTTCTCAGTTTGAAGGGTCACTGCTCACATGCCAAGCTGTATTTATTTTGTTGGCATCAATATAGCTGTCAACTTTTCAGACTTCAGTACCTTTTTCTACCTTATTTTTTATGAACTTGTATCTATTAAGAATGATCATGCATGCATAAATGTGTAAGTGTGGCCTTTTATAATTAAAATAATAGTAATTGGAATAAATTCTTTTCTATGAAATTGGACAATGGGAGAAGAATGCCTCGTGAAAGGGATCTCAGTGGGGTCCATAGTCCGGTCAAAGTTCTTGAGAGCCAGTGTGACATCATTCTTGTGCCGAGAAGATTTCTATCTTGAGAATGTGTTGCATTGGACTGGCCTGTGCATTACTTGTTGGGTAACATTCTGTCTGTTTTGTTTTAAGAGAGTAGAATCAATAGAATATGTTTGGCAACGTTCTTTAATATAAATCTATTATAAATATTCATTCACACATGTTAAATGCTAGAAAAAAAGAGTTAGTCGTTGAGAGTATTCATAGATCCATGTCATATATAGAATTTTCAAGAACTAAAAATTAATCATCATCATTTGTTGAATTAAACATAAATCACTCTCCTGATACACCATGATGCGCAAGGTGTACGTCAGCTATTTCATCTTGTATGCTTGCAATCTCTTACCGTCCTTGCACCCTTTCCATACAAAGGGACCTTAGGTTCACCATCATCACAAACTGTAGAGTGCTCATCTTGGAATTGAATAAAATCCCGTTCTCTTTGCATTTCCTTGTTTATAAAGTTTTGGAGGCAATCACAATTTAAGAAGTCCCGATAA
>BMK_Unigene_022328
TTTGCACAATGTGTTCCTTCCTTGTCATTTAGAAAAGCATCGAAGCTGTAAATAAATTGACAATTCCTGCAGGAATTAATTTGCTTTTAGACAAACACAACTTTCTCCCACTACCTTGTACGCTGTTATGTGGATATTTTTAGGATTTGTCATCTATGCAATTTCTTCATGAAACATTGCCTGATATATGATAAATCATGTCAAAACTATGATTTTTTTAATGTTATTTATTTAGTTTGGCATGTTACCTTTGTTAAGAGAAGGATGATAGAATGAGGTGTTTGAAATATAGCAATTTTGTTGCCATTTTTATTATATAAGTTGTGACAAAAAAAAAGAGGATTTTTTTTATGATCAGTCTAAACTAATCTTGGGTCTGTGCAGAGCCATTGTAATATGGTCTAATAATAATCTGTATGGCCCAAATTTCAGCAAACCCCAAGTACTATGGCTTATCACTGGCAACTTTAAAACAATTGTACAAATAATCTGACTAAAAAGTCTCATGTGCGACAGGTTACTTATTTTCGAATTGCAGATGCAAAGTGATGATACCTTGCATATAATGCAATCTCAATTGGAGAACAATCCATATAATGTACAAGGGAATTTCATAATGTCTGCGCTCAAGTTCGTGACAATTTTTTTTAGTGATAACTGGACTTATATTAAAAAAAGCTAAATACATCATAATACTTATATTCTGAAAGCTACAAAATAAGCAACAATCCCAAGGAAAAAAAAAAGAGAGCAATCTTAGGCATGGAAAAAATATCCTTGTGAGCAATGAACAAACTCTGCTGGACCACTCCTTTGCCAGAAGATCAGCCTTAGAATTTGTGCTTCGAAGAATATGGAGGAAAGATGCATCGATGTGATGAGTGAGGTCTATCACCTCCTCTAAAAAAAAAAAAAACAATTTCCAAGGACAACATGTCAAAGGTAGAGATGGTATGCCTCCCAAAGCCTGCCATTAAAGCCATATTTCTGCTTCATTAACCCAGCAAACCCCAGCCGGGCCTGAAAAAAGGAATGATTTGCATTCCTGTGCTACCTGTATTGATGCCAGTACGCCACCAATACCAACTCAGGATTGCCAATAGCACTCTCATCACAGTTAAGTTTGGAGTAACCTGACACCAAAGGAGACTAAGAAGATCATCAAAGTTACTATCATTTTCAGTGACCTATTTTCACTCGTTGTAAAAACACAAGGACTGAACTAAAAGTGAAGGATATAATGTGATCTAGATGGGACCCTCATCGGTGAGAGAGGTGAGAAGTGAAGGATATAATGTGATGTAGATGGGAGCCTCACTTTCCTTTTTTTTTTGAAATGGTCACTTTCATTAAAAGGAGCAAGACAGTACAAGAGGACTGAACTAAAGTGGCCGAGCCAAAAGTCGAAGAGAGAATGAAAAAAATGAAGAGGCCCAAAAACTAAACATCACAATCACATGACAGCCACCTCCCTCCAATTGTGCACAATCATGTCAATACAAATGCCTTTGAACTGAGAGACTCACTTTCCCAGGATTTGATTTACTTAGGTGGTGGCTGAGTAATCAGTTCCCACCAAAGGGGAGACTATTTGAT
>BMK_Unigene_022329
AAGAACGAACCTGAAGAAGAAATGTAAGTAGTCCTGCCGTTTTCTGTGATAGTCATTACCATTCATTCGATTTGATGCTAAAAATTCCAAGAGTATGATGCCCCTAGTGACAGCTCAATTTCATAATGCAGCAGCTGTGGTTTGTACCTACTGGAATTCTGGATGGGATCATTTCATTGCATGAATTTAATGAACTGAAAAATAATATGCTCTATTGAAAAAATGCAACACTCGTACTTATTTGATTGGTTTTGCTAATAATTGTCTGTATTTTACTGGCATTACCTGTTGGATTTATTTGGATGCTTGGATTTCTATGGAAATGTACCTTTTAATTATTTGAGAATGAGGTATATTTTCATATACAATTGAAAATCTGCGTTTTTACCAACTTATTTTACCCTATTTTTTATTTGAGTAGATAAGTAAAAACTAAGAAATAAGCGGGGCAAGGGTAGAGATATGAAGCTGATAGGATATGTACCTGACATGGAAATGGGCATTCCAAACACCACTACATTCTGTATACCTGAGAATATGGTTCATGTCCATGGAAATGGAAGTAACCGAACACGGCCATTGTGTCTAAGCCTTCCTTAAGAGTGCCTTTAAATACAGTCATGATTTCAATTGTATGATATTTTGGCATAACCAATGGTCATTCTGATATTAAAGTATCTACTGGATGGGAATCTGCACTTTGATGGGATAATGCTGTTTGTGCTTTTCTGTCTCTGATTATTAATAGCGCTGATCATTGGCATCAACCTCAGGCAAACAAGTGAGGAAAACAGGTTCTTCCTATTTCTGTCCAGAGCCCCAAAACAATGGATAGAATATAATTACTTGCTACAATATTAAGGCGGTTTCTGATTTGAGTTGACATCAAAATGTAACCTAAACCTAGGCCATTTGAGTTCATTTCTTTTCTTCAGTTCAAGGATTTCTATCAACTTGGTCGAGAAATAAGCCTACAGTCTAATTTGATCCTTCCTGCAGAAGAATAATTCAGAATGCTGGGAAAATTAAACAGATTGGGCATTCAAACTAGTTATGAAAACTTGGCTGACTCAGGCTGGTCACTGTTTCGAAATTTATGATGGACTGCAACCTCTCTCTCTCTCTCTCTC
>BMK_Unigene_022331
AAGAGGAGAAAAGGTCAAAAGAGGTTTATTCACAGCTTTCTTTTTTTTTTTCTGTAAATAGTTCTCTCCACACCACATTTAATTTTTCTTCTTATTTAGGAAAAGTTTCAAAAAAGGACATAAAAAAAATGTTGGTTTTTTATACTAAGTTTTTGAAAAGGTTTTCAATTAAGGACATGCAGCTAAAATCCAATGCTGTTGGCACCACCATATCTTCTATTTTTGTTTCAAAAAAATGCCCAAACTGCCATTTAGGGCCTACTCTTTTACTAAAATTCTAATCATTTTATCATTTAGTAGAACAGAAAAATTGATTTTTCACTTCTTTTTTCAAAAAGAAGAGTATCTTTCTGAAATTTGGTACTTTATGATATGATCCCTGTTTTTTTCATGACTCTTAAATTAAGCCCTTACTTTACTTGCACTACTTCACTTACTTTACTTCACTACTTCACTCAACAAGTGAATGACCCAAATAAGGATATTTAGCATCTTTCACTCCTTGAGCTTGTAAATGGTGATGGTATATGGCCATGAAGGCTAAATATGTTTCCTAACAAAATTAAGGAATGTATTAATGATTCATAACTGTTTAACCATTACAAAGCAAAAAGAAGATTTCGTAAAAGGCAAATTTTCAATAATTATCGACAAGGGTCCGTTTGGACGTGGATAAAAATCATGGAAATAGAAAGCCCATATACACACACATGTATCCCCAGGGATATTTTAGTAAGCTCAGTCCTCAGGCCTTTTATTATACATGTGCTGATAGTGGTTGGGACCAGCTGATGAAGGACTCCTCCACTTTTGAATAGAATGCCTTAAAAAAAGATTAGAATACAATACTTATTCATGCATTGACCTATTATAACTTATTTTAATTGCAGTGTTTAATTAGTCATGGAGCATTCAAGTTTGCTCATTGCTGATTTCTGTATCACCTCATATATTGCTCTGCACATGTCACAAATATATACAGGGTGTATCGCTGCTCACATGAT
>BMK_Unigene_022332
CGTGGGTGCATATAGAATCTCCCTGGTCTTTGAGATCTAAGATAATTAGTTTGAAGGTTTTGGGGTTTATTAGTTCAATGAACAAATTGAATGGTTTGGATTTCAAATTTGGGCCCATAGGACAAAAAAATAAAGGTCTTTCATGGGCTCATGCGAGAAGTTTTTTTTTGTATACATACGTACCATCATCTTTTGCAATGATGGGGTGTGTAACATTATCACATTTGTTGAGGTGTGAAAATGATGGTGTAAATGGCCTCATTTACACACCTCATTTACGCAACACATGCATAAATCTGTGCAAACAAATGTGACATGTGTAATGTTTTTTCACGTGAATCATTTGCGTATGTAAATAAGCACAAACAAACGACCCTTTAATATGGATGACTTTTTCCTACAAGCATACCAACACTACCTAGGAATAAACCCTTGTTTTCTTTATTTTTTGTTTCCTCATCTAATTATGTATGCCAATTGTGGCATAACTATTGGGACATCTAAATTAAAAAAAAATAATGTTTTTTGTTGAACTTGGGTTTGCTGTTAAACAAATCATATTTTTTTGTTGCAAGAGGAAATGCATTGTTGCTGAGTCTATTGCTGAAGATTGGTCTTTGTGTAGAAAGGAAAAAGCAAGGGTCAGTCATCTATTTCTTCATTGTGATTCTTCCTCCTTTCTTTGGGTTGACTCTATAGGAGATTCGGGCTTTTTTTTTTTCCTTACATGATAGAGAACGGTAAACTATCATGTTCCTAAGCTAGCCTAATCTATCAGCACAGAGGTCATCTCTGGGGTCCTCCATGCACTGCTTGATCTGCCTAAATATGCTTCAGTCGTCCTCCGTGCTGCTTGAGTGCCCCTCTACCTCGTCCTCTGCCTGAGTACACTCGTGGTGGTACTCCCCTGGCACTGCGGGTGAGAAGCAATGCCTCTTTACAACTGAGGTATTTCTTGCTCCTCAAGGAGCCATCTTGGTGCATGGCAATTTCTTTGGGTGGGTTATTTGAGGCTTAGAGAATGACTCCTTTAGATGGTTATTGGTTGTTAATTTGGAAAGTTGTTTCTTTTGCTATTCTTTGGTCAATTTCGAAGAAAAGTGACAAGATTTTCAAGGGTTTTAACTTCATCTTTGAAGGAATTGTTTTATGCTGTGGGTTTGATGATAGCGAAGTGGGTTGTCACAAGCAAGGAGTTTAAGGATCTAAATTTAGTTGATATTTTGTAAAAATAGGAACATGTGCTTGAATTGAGGGTCTTGAAAGGGAAAGGGAATGGGATTGTTAGAGGTGCTATCTACTTTGGAAGGTACCATTCAAAAAAAAAAAAAAAAC
>BMK_Unigene_022333
GTTCAAGGTGGGCCCCACGGCTCCCTTTATACGTAGGCATGGCCTAATCCATTTGGAAGTTTTGGCCGTTGCTTTTTTGTGCAGTGCAGAAGATGGCAGCCACATCTCTCTCCGGGAGCTGGGTTTCATCCCTTCCTAATCAGTTCCATGCCCCGAACTCGTCCTGTTGCAATCGTCCCAGAGCAATTCCTCTATCCATTGTAAAGTCATGTTCAAAAGAAACCCATTTGAGCGAGGAAGGCTGTACTTTTAGTAGAAGGTTAGTACTGGCCGGAGTAGGGACTCTAGCAGCAAATATCTTTAAAAGCTTCGCTTTTGCTGAAGAAGTACCGGAGAATTACCGAGCTTTTGTTGACTTTATTGATGGATACTCATATTACTACCCCTCAGATTGGAGGGACTTTGACTTTAGGGGGCATGATTCTGCTTTTAAAGACCGTGCTCTAGCACTACAAAATGTTCGGGTCAGCTTTAAACCAACTGATAAACAGGACATCCGAGATTTGGGTCCAATGAATGAGGTCATTTTCAATTTGGTGAGAAATGTTTTAGCTGCACCTACTCAAAGACCAACTATATTTGACATGCAGGAGAAGACTGTCGATGGAAAGAACTACTGGACCTTTGAGTATGAACTTGCATCTCCAAACTTTTCCCGAACTGCCTTCGCAACTATAGCAATTGGAAATGGGAGATATTACACATTGATTGTGGGAGCAAATGAGCGAAGATGGAGCAGATTCCGAAACAGGCTGAAAGTAGTGGCTGACTCTTTCAAGCTACTAGATATCTGAAGCACGGGATATGCAACATTTCAGACTGCAATACTGATATCCAGTTGGCAATTAATTGTAAAGTGAATATGATACAGTGATCCATCATTTGAGTCTTTTTGTATATGTAAGTCCTCATTGTGTGGTTATTATTTTATTTGCAAGCACATGGTGTTCTTATGTTAGCATTCTGGGAATGAAGTAATTAAAGAATGATGTAGTTGTTGGGGTGCTGATAAGTACAATCTCCTGTTCCTGGATGGGAAAACATAAAAAAGGGTAAAAAAAAAAAGAAGCAGCAGT
>BMK_Unigene_022334
AACATCTCGTCACAAATCAATCGATTCATCATGTTTGCAGCACGACAAGTTTCGTCGTCCATTGTTGGCGCAGTCCAGCGCAGAGCGTTCTCGCAATCAGCAAGCAACCTCTCAAAGGTAGCTGTCCTCGGAGCAGCTGGCGGAATCGGTCAGCCATTGTCGCTCCTCCTCAAGCTCAACCCAAGAGTCACCGAGCTTACCCTCTACGATATCCGAGGCGCTCCAGGTGTCGCTGCTGATGTCGGCCATGTCAACACCAAGAGCACTGTAACCGGATACGAGCCAGATGGAAAGGCTGGTGGTCTCAAGGAAGCCCTGACCGGCGCTGAGATCGTTCTCATCCCAGCTGGTGTACCAAGAAAGCCAGGAATGACCCGTGATGACCTCTTCAACACAAATGCATCCATCGTCCGTGATCTTTCCAAGGCCGCTGCAGACTACTGCCCAGATGCCAACATTCTCATCATCTCCAACCCAGTCAACAGCACCGTCCCAATCGCTGCCGAGGTATTCAAGAGCAAGGGAGTATACAACCCAAAGCGACTTTTCGGAGTCACCACTCTCGATGTCGTCCGAGCCAGCCGATTCATCAGCGAGATCAAGTCAACTGACCCAGCTAACGAGAACATCGTCGTCATCGGTGGCCACTCCGGTGAGACCATCGTCCCGCTTCTCAGCCAGTCCGGCCACAACCTCGAAGGTGCCGAACGAGACGCATACATTAAGAGAGTCCAATTCGGTGGCGACGAGGTGGTTCAGGCAAAGGGAGGAGCGGGATCTGCCACGTTGTCAATGGCAATGGCAGCGGCAAGATTCGCAGAGTCGTTGTTGAAGGCTGCTCAAGGCGAGAAGGGAGTCATCGAGCCAACATACGTCGATTCACCATTGTTCAAGGACCAAGGTGTAACTTACTTCTCCAGCAACGTTGAGCTCGGACCAAACGGAATTGAGAAGATCCACGAGATTGGAAAGGTCACCGACCACGAGCAATCACTCATTGACGTCTGCGTTGGCCAGCTCAAGGGCAACATCGTCAAGGGAGAAAAGTTCGTTGCTGAGAACCCATAGATCACAATACTGTGATGGCCATGCTCTATGAATGTACACTACATACTGCTACGATATGATAGCGTGCAAAAGTTCGAC
>BMK_Unigene_022336
ACGTTAGGAAAACGGAAAGAACGGTCTGATTCGGAGCCTGATTCTGCAGCTTCCTTGCTGATTCCAACTAATACAGATTGCAGCTTAACAGATGCAATAGCAATGGATTGTGAAATGGTTGGTGTCAGTTCCCAAGGAAATAAAAGCGCCGTTGGACGGGTCACACTGGTGAATGCATGGGGCAATGTTGTTTATGATGAGTATGTTCGCCCTTTAGAGTATATTGTCGACTTCCGTTCAGCGATTAGTGGAATCCGACCGCACCACCTAAGAAAAGCTAAGGACTTCAAGACAGTTCAAAAGAAAGTAGCAGAGATGATTAAAGGAAGGATCCTTGTTGGCCATGCTTTGCATAATGATCTTAAGGTATTGCTGTTGAGTCATCCAAAGAAAGACACAAGAGATTCTTCAGAATATCAGCCCTTTCTAAGGGAAGGGAAGAGACGGGCACTTCGTGATCTTGCAGCCCAGTTTCTTGGTGTCAAGATTCAAGAAAATGAGCATTGCCCAATTGATGATGCAAGAGCGGCCATGTTGATATATCAGAAGCATAAGAAGGAATGGGAACGAAATATTAAAAAGAACTTGAGGTTTAAACAAAAGCACAAGAAAAATAAACAAAAACGCATATCAAAGGAGAGAGATAGTGCAGAGCTTGATCATACGACGACCAGTTAGTGATCAGTGAGATTGAAGAGATTGCTAAATTGAATCAGTTCTTTGCAGCATCTTTCATCTGCATTGCATGTATGTTATGATAGAGTAAGCAGGCTTGTCCAAATTATATTTAAGCTCTTTTCCTGGTGAAGCTTCTTTTGTATCTGCAGTCAAATGGATGAAAGGGGAAAAGAAAAGGCCTTAGCCAATTTGTGAGTCAAATTTTACCATAAAAAGTGCTGCACATTTTATGGTAAAGGCACGTTTGGAAACATTCGTGGATTCCCTGGCTTGCCATGGATGTTTTGGGTGTGGATTTTGCTTGTCATGGAATCCTCAATTCCTGTTCGGTTGAGTGCGAGAGAGGAGAGGGGGAGAGAGAGAGCATAAAAAAGAGTTACAGCGATCCCCTTCGTTAAGACTTCAAAATTCTCAAAAGCAAGGTGGTCATCTGGCACTTTTCTGCAGCATGTTCATGGAAAATTCACACCGAAGGATGGAGTTGCATTTATTTCCATGTTGTCTGTGGTTACATGAAAGAGGATGGTTCAAATTTAAAAAGTACTAATAGATGGCCTTTTAAAATTCAGCGAAGGAGATCACCCAGTATTGGCCACATGAAGAAAGAATAACATTGTTGCCAGTGATGATAGACTTATTGTGGCCGTGTTAGTAAATTATAGAATGCTGAAATGACAATGTGGGAATATTATTCTAGGAATGCTAAAGGTGAGGGCCTTTTTTTAATCTGTTTCAGTTCATAGGACCAAACCTAATGTGGCTGGTTAATTTGTTAGTAAAAATAATTCGGTTGCCCCTTTACTGACTCCATTGTAGTTCTAACTTCTAATACTGCCTGCCTGCCAACTTGCACATGGCAAGGGTTAAGGAGCAGAACCATGA
>BMK_Unigene_022339
GCTTCTTCTTCTTCTTGTTTTTTATGTAAAGATGGAGTCTTTTTTGCCCTTTTGTGGAAATAGAGGTGAGTGTTCATTTTTCCAGAGGAAAAAATAACTGGGTGGTTGTTGTTGTTAGTAGTACTACTACTATTCCATGCTGTAGTACAAAAAGTAACATTAAATTGTGATATGAGGGTGCATTTGGATGGATGTTTTGAAATGCAATTGGATGATGAGCAGCTTGACTGGACTGTTTGGTCCAAATTGATTTGAGGGGCGGTTCAACCGGTTCTGACCAACTGTAATAACTTAACAGTTAAAAAAAAAATATAGATAAATAACATTAAAGTTGGTTAGCATCGAGTGGAATTGATTGCGATTTTTTACTGGTTTAGATGATTTTGGCTGATTCTTGACCAGATGTAATGTTTAGGTGTAATCTACACCATCCAAAGCATTGGTCATGTTGAACCAATGGTCCGGTCCAATTCTTGGAACTCTGGTTTGGATATATTCGTTTTATGGTGTGTAGAACCTCATTGTTATTTGTTCTGCTCCGGTGCATTTTTATGCTGACACGAAATTGAAACTACCTTAGAGGACGCCACTTGTGTTTTTCTGTTGTCACAACTAAGTGCATTTTGATTGAGCTGACATTCAAATGTTACCTATGTAATTGGCTTGACTTGACTCGTTAAAATTTAAAGAATTTGAAATTGTCAATTTTCTTTTAGCACAATTAGTAAATTTTGGATTTATCACTTGGCTCCATTTGGCCTTTTGGCATTTTGGAAGTAGAGAGAAATATCTCCTAGTTTGAGTTTCTTCTCCGTCATCCTTACATTCCATCTCGACTTTCTCTATTGATCCTATGATAACTCTAGAAGCTTTATTTGGATCTGTGTGGGCCAGTTGATACCTAATACTGATGGTTTAATTTCTCATTGTACATCTCTTTGGCAGTCGGCATTGGAATTGCCATGCGACTTCTCTAATGATTCATTTTGTGTCTTGCTTGCGTTCGAGGGTCTGTATGGGTGTTGGAAGAACCCATTTGCACGATCTTAATCTTCTTGCTAGTAGTTAGAATTATTTTTTCTTCCTCAAGTGTTCTCTGCTACACATTTATCCGTGTAGATAATTTTAGTCAGTCTTCTTGACAAAGTCCATTAAAGATGTTGCAGTGTGATCCCATTTTGGTCGGGTCTGCTCTGCCAATCAACTTGTGGAAAGCCTCTAATGAAGTGAAGTTACAAATACCTTTAGATTCCCTTGTTTTCAATTTTTCAGATATCAAAAGATATCAAATAGTTAGGTGTATATAAATATATGAGCTTGTTTGATATGTAGTGTTTCATCTTGAGGACTAAAGAAGGAAAAAAAAAAAGTGCCCAAAAAAGAAAGAAAGAAAAAGAGCATTCTCCTTTAAAATTTATAATGGCAAAGCTAAATCAATTGTTTTTTCTGCCATGGTTTGGTATTTTGCTTCTAGATGCCTGTCAATTTACGATACTTTAATGGACCATGATGTTATGTAATTCCCAAATGCTTAAGTTACTTTCTCAAATGCCTACCTTGCATTTGTGTAACAGCACAGGTCATGGTGAATACTCACTTATGGAGTTTTCAGTTTCACTCATTTATTGTGCGATTCAAGTATTCAAGGCCTAGCCAACCTAATGTTATTGAAGTGGCAAAGCATCTGTCATGGAAAGACCAGGGTTTGAACACTTGTGTTTATGTTAAAGCATAAAAATCTGTCCAGTTAGGCGGTGGCACTTGTAGTGTAAAGAAAATGTATTCAGGGCTTATGGTAAAGGCTTCCGAGTGGGATTTTTACGTTTTATGCTTGAAATGATAGCCGTTGGAAGTATTGAACCTCCTGTAGTTTGCACTTAGCTGAATATCACTTTCATTTTAACCTTACAGATTATAATTCGAACCTTACAATTTGGATAAAATCTTATAGAAAACAGGATGAATCTTATGGTTGAACTCCATGTCCTAAGCATCTTAATGCTCTTTCTTCGTGAATCTTACGACTTGCAATTTGAATCTTGCAAATAATCAATTGTTGCAGTTCCTTTAAAAAACAAGTGTAGATTTTTTGGACAAAACCATGACCAAGTGAATTTCCTTTCCTTTTTTTAATTTTATTTCCAATTTTGTCTGAGACATTTTGAGCTGTATTTACTAATCACAAGGGCTTAATCTATCATTAAAAAATCTTGAATCATGAGATGACTGCCCTTTTTTGGCATTCAGAATTTCACAATTAAGACTGCTAAAGCAGTCAGTCAAAAATATAACTGTATCAGCTTCCACCAACTATAATTTTGAACTATGGAAATGTGGACCATCCTTGAGGTAATTCAAGAACAAGTGGAAGCTTTCTTTCCAAAGCTGGCAAACACTACTTTCTAATTTATACTGATTCTCAGTTTCCAAGTTAAACCTAGATGGTCATTTCCTTTTCTTCCTATGTAGAATCTATCAGGTTTGTTATGTAAGTGTCAAAACAGAGGCAAATGCCATTTATGTTGTCAGCAAACCTAGAAGATATGTAAGCAAGTAAAATTAGCAATTCTGTAACCCAAACATTAAATATACAATAAAAGGGAAGAACACCCAAGAGATAATTCATTTGAGTATTTTTATTACAATTTTCATAGTAAGTTATTCTCTGTTAGTGGAAGAAGGAGAGGAAGAACGGGTGGTTGAGCATTCACAGTCCTTGTTGGGCTTGTAAATCAAAACATTTTAAGGTGTTTCCATCTTAAGGGAAATCATCTTACGAGATGACCTTTGCATGTGGGTATAAATCTATTTGTTTCTTGATTTTTCTTGATTTCTGTGTGGTGCATTGTTCATAACAGTTGAGATATACCTAGTGTGAGTCAAACAGCCAGCATCGCATGGAATTAGAACTCCCATCTTTGCTATGTTTATGTGTTTTGCAAGCCTCCGAGGACCGTCTTGCAGGCACATATTATAACTTGTGACATGGGCATAGGTTCATTGTTGATTATTAGGTAGGCCGTAGACCTGCTAGGTCTAGTCCAAGTGCCAAAAGAGATTCATCAGTGATTCTTTAGCGAAAAGGATCAGAACTATCACAACTAATCTCGGATTTACTCATTAGGTAGCCACAAACCTACAGAAACAGTAGATGATGTAGTGAAATTAACCAAACAACCCACATTGGTCTTACCCAGTGAATGACCCAATCTGATTTCAGGCCAGAAGAACTACATAGTTGGTTCTATTTAACGAGTGTTTTGATCTTGCACATGTGCATCACAGTGTTTGTTTTATAGTAGTAGGTGTGGGTGTGCCTAAACAACTCTTCTGTCAGAATTGTATATCTTGCTGCACAGAAAGTGTGAGTTTTTTTTTTTCCTCACACAGACATCTCATTCATACCTTCTTGGCCAGTAAGCATTGAGGTTTTGTGATGGGCTTTTACCTACCAAGTATTAGAGAATTGTCAGAAACTGAATGGTTTCTGTCCACATATTATGTTGTTGGCTTCCTTGATCAATTGTATATATTCTTTAGATGTCTAAAGAGTGTCAGGTTTGCGTATAAAAAGGATTAGCTTGTGACCTTTTCCTCATGCCTATTGTCATTTTGGGTGCTTGATGTATATTGTTCCTGAGTTCTGACAATTATCTGAATAGGTGGTTCAAGGCACTTAACCATACCTCATGCAGTAATTTCTTGTTTTAAAGGACAGCCTTTTCACCTGCTTTTATTCTCTTTCAATCGGTTTTATGTAATTTCCTTACCCATGCAGCATGTTTTGGATACTCAGTTCTTTTTTAAGGATCTCATTGTCATAGGATATAGAGGAAGAGTTACTAATTTATCCATAGAACGTAAGTGCAGGACCAAAAGAAATTTCAGTTTTTATGTGAAACATATTCTTAGATCTGCATATTAGGTAGTTGCTAAACTACATTAGAATGGAAATGCAACAGTAACTAGGCAAGAGTGTAGCCATGATGCGACAATCAATTTGTGCTTGGAACATCCAGTCCTTTAAAGCAAGTTTCTCTCTAGAATGTTTTATTTCTTACCTGAGTAACTTTGTTTACTTTTGTTGTCTTTTTTCCTTGAAATGATTTTTCAAGTCATCTTATATGTTTTACTTCCTTTCAGATTACCTTTTACAATATTCCA
>BMK_Unigene_022340
AAAAGAAGAGGATAAGCTCTTTCTCTCAACACCCCAACTACAAGAGGAAGAAAACACAAGCAAAAGAACTCAAGCAGAGATGATAAAAGAAGCCACAATTTCTGAAGATTTCACCTTCCCTACAATAACAGACAACAATTCTCTCTACCATCTTCACTTTCCTAGTTTCAACACCTCTTCTTTATGGCATGTATCTCCCACAGTTTCTGATCTCAGCGATGCGAAGCAACTACCCCAAGGAGGCAAAGAATTCACCTTGGAACAAAAGACCCATCAGAGAAAAAGCTTCTCCTCAGTAGAAGGTGGCAAGAAAGCGGAGAATTTGTCAAGAGAGCTTGAATTCTCACATTGGGGGCATCCAAATTTCAATAGTGATGATGAGAAATCTGAGTTTGGTGGGGATGAAGAGAAGATGGACATGTTGTGGGAAGATTTCAACGATGAACCACGTCGGCCTTCTTTGGATAAAAGAGAAGGGGAGAGGCCAAAGGCGCGATTTTCTGATTCTGCAATTCAATATGAACCGGATCCTGATGCCAGGGAGATGGCTGATTTGTGCTGTGTGCAGGCCCTGAAGATGTCCAAGAGTGGTAGCATGATTCATCATAGAAGAGGAAGCTTGTTGGTGATATTGAAGGTCTTGAAGAAGCTCTTTCTGATTCACAGCTCTCACTCCCCAAGAAGACAGCAGGTGTGACACTCTAAATTCTGTAAAAAGCTCTTATTGTACACCTTGTTTGATTATGGATGAAATTATCCCAGTTCTCAAGCAGATGACATTATATATTTGTATAAAGTAGGAAAAACCAAGAGCTTGATGTGCAATTTATGCTATAGATCTAGAGCTGGTAGTCTATAGAAAGGGTGCAAAGGGTGCTAATTGCATTGGTTTTAGGTCTTTGGAAGGGTTATTGATGCAAGTTTTTGTTGTGGTTGATTTTTGTCCTCATGCCATTATTACCCCTCTTTTAAAGAGGAAAACGTTCAATTAATTATTCATAATTAGTTTCCATACATGGAACTTTGATTGCAAA
>BMK_Unigene_022341
TCCCCTTTATTTGGTGCAGAAGTTTTATGGATTTGATTTTGTCATCTTATGAGCCTGACTAGATTGGGATGGTGATGGGCCAAGGTTAAATGGGAGACCCACCCCGACCCTTGGATGGGTGCGGGTTGTAAATTTTGGGCCGAGCTGGGTACTGGTTGGGTTTGGGTTTTGGCTCTATTGACCCTCCCCTTATATAAATAATTTATATTTTTTCAATAGAATCATCACCATCATCATTAGCATTAATATTTATCGAAGTTGGTATTGGATATTTGAAACAGTGGGTCTGGTGAGGTTGCGAGTTTCATGGACCCCCTTAGTGGAGGAAATATATATTCATCTATTTTTTATATAAAAAAAAGTCAAAGATGACCTATACTGAACCAAACCTGTCCCGCATCCATCGTGGGTTGGGGTTTCACATCGTATCATGAACCCATCACTGGTACAGGACAGGACTGGTACGAGTTGAGGAGGCAGGTTCGAGTTATACCTCAACCCATAATAAAACCTGAACCGTCGCCATCCCTATTACAAATGTATGTATGAGGCCCTACATTTTGGTGATCCATCTAGTGCCGTGCATGGTGGGCGGCATTTAATGGATCTGAGATGTTTGCCATCTAGTGCCGTGCTTCTGTTGGCATGATTCTTTACTGTCCAATTTTGCCAAACTAGATGTGCACCATTGTCTGTAATTGCCCTTTGGTAGGCCACCATTTGAGCAACTATCATCTGAATGCACAGAGGGTATGCCAATTACACGATTGGATCCATTTGTATGCTCTACATATTGCTGTCGTAAATTTTCTTTGTATTTTATGTATTTAAGGGACACTTCCAAATTTCCAATTACCTTTATGTGTAGTCCTGATCTGTACATTCTTTCTTTGCTAATAATTATTGTTTAAAGGGAAAACCAAATGATGGGATGCATGAATATACAGCTCTCAATTCTTGAATGTTGGGCCTTTCCTTTTGCTCTCTCTCTTTTTTTTTTAGGGCTTCATTGGGAACTTGAACTCATGCACTCTTTAACTCACACATGTGCTTTACTAGCTGAACTACAAGCTTGGGGATGTTGGGCCCTGCATTTATTGCCAGCTAAACGGACTGTCGCTCTTGGTCTGGCATCACAGCTGCTCTTATTGCTTGGCAGTGATATATGCTTATATGTTTTCTCCAGTACTTGAGATTCTTATTTTAACCATTAAAAAAAAAGCATCTTATTTTATGTTTTTCCCCCTTCAGATTTGGGATGCTTACAATGTG
>BMK_Unigene_022343
CACACACACACACACACAAAAATAGGAAAAGCTTTTCTGTAGAATCGCTAAAAATTTAGCTCATTTTTGCACTTTTCCTGTTCGGAGAAGCGACCACACCAAATATTGATTTTATTGTAGCTGGAAAGCATTTCTGTAACCCTTAGCCCTTACTGAAAGTTTGAAAAATTTCCTTGCCATTTCATAACAAGTTCTACAGTTTTATGAAACAAAAGGAAATCTTAAAGAGTTACATTATATTAGAGAATGATTTAGCAACATATAGGAATTTTCTGAATGCCCAAGTGGACATCATTAAATCATTCCCTCGTGCTTGAATTCAGAGAATCTCTATCTCTAGCTTCAACTCAACCTCGTTGGAAATTGATAACAACTTCACTCCATCGATAATGTGCCTCTTGATAGTCAATGCGTAGTGAAGGAACATAACAAGTTGGCACATAATTTGAGGCCTTCTCTTCCTGTTTGAATTATATGTTTTACCTTGTAGTGCTAACGAAAATTACACTTACTAAACAAACAAAAAAAATGAGACAACCTCTACTAAATTCAAGTATCCTTACTGTTAGTTGGACAACAATAGTAAATAAAAATTGTATGATATATTTGCTGTGGGTTTTGTGGTCTTCTTGCTTGTTTGTGGTTCATTAGTGGAAGGTTAGTGCCTAACTCTTTTAGCCGGCCCCAGATTGAAGGAACAAAATCATAGTTGTGAATCTCGGTTCATTTCGGCTGAAATGGCCGAATAATTTCGGTTTAGACCGTTGTCTAAACCAAACAGCCCCCCTGAAAAAACTCGGTCCAGATTTCAGACCATTTTGGCTGAAATCTCGGATTTCGGCCGAAACTTTTTTAGCATAAAAAAAAGCGCCAAATGCCTCGAGTCCTGAATTTTTTTCCTCTTTTACTTGTACCCTTTAATAGGTCCACTTGATGATTGTGGCATTTGTTTTTGTGGATATCTCACTCAACTTTTGAAGGAAATAATTTTCATAACTCGAATGCACTTTGAATGATACAGCTTTCAATTTGGTAGGTGGTGCCGATGGAGAATCTGA
>BMK_Unigene_022345
AACTCCTGTTGCTGCACTAACACCAGCTTCACCAAAAGTTGCTGTTGCTGCCTTAGTAACAAGTGCAGTTGCAGCAATGTTGACCACACTTCCAAGGCCACAACGTAGTGATGGAAGTCTCCGCCATCGAAAAGAAGGCAGACAAACCCAACAAAGCTGTCAAAACCAACCCTTGCTCTCTCAAGACTTTTAAAACCAGCAACATTTTCGGCAAAGCCCCTTTAAACAGCACTCCACCCTTCTCAAAAACCCTAACCCCCGCATCCAAAACCCCTTCCATCGCCAAAACCCTCCGACAACCACCTACCAAGAAAACCCCACAAACCACCAACGCCAGCAACAATCCGTGCCTCGCAAAAACCCTAAAAACCCCGAAATCCGACTCCTCAATCGAACCTCGGCCTACTTTCCCCCCACTCGAAACAACCCATCCCCCCAAAGCATCAAAATCACGGTGGCTGCTGAAATCAGCTCGGCCAAACCCGCAGCAGTTCTTCGCGGCCCGAAAGGAAAGAAGGGGTGTTCTTGGTCGAAACCTCCCTGAAATTCGACAGCAAGAATTGATTTTGATGAGAACTGGAGGTTTGGGGAGGGATATGAATCTTGTTCGTCCGAGAATAGAAGCCTCTACTGCGAAATCCATGGATTAGTGTATAAAGAGAAGGTAAAAATCGGATTTTTTTCAGAGGTTTGGAAGAGTATTCAGATTACAGAGAGTTTTGAATAGGTGAGATGGGGAGAGGGAGATTTCAAAGCCCTAAAAGGAGGGATATTATTACAGAGACGTTTGGTACTTGTGTGGGTGAGAATCTGATTCTTGGGTATCTCATTTTCAATCTAAAAAAAGGGTGAAAGAGATGAGATGATGATGATGATGATTGTCCATTTGCTTGTTTTGGGTTTGTTTATATGCTTGTGAATCAGACGCCAAGGTACAATGCAAGTGGAGCAGAAGGGACAGACAGCAATGCCTTCAAATCTTCTATTATTCCTATTGATAATCTGTCGTCGCGGG
>BMK_Unigene_022352
TTTTTTTTTTTTTTTTCTCCTATTGGTCACATGACTTGAACGCAAAACCTCAGACGTATAAACTTTTGAGAACTCCATTTTCATTTCATAAAACCAGTTGAACTCCATTCTGAAAAAACGAGCTGGCCGTTTTATTTAACCAAAAAGGCAGGAGTTAGCAACCATTTTATAGCAAAAAAGTGATACTTGGTAGGGCCCATTGGCCCTAATAATTGAAAGAGGGTCTAGAGGTCAATTACTGTGCTTGTAAGCCCTTCAACTGTTTTCATTCCATTGTCCATTTTATTACCATAGATTGGATGGCTAGCAATAGAAAATCAGATACATTTTGAGGATACCTAATCCAATCCACAAACCTCTCTTCTAGCTGGTCGGACTGATGTGCCTCTCCAACATGCTGCGTATTCCTCATTAATAGTCATCAGTTCATCGGTCACTCATCATGCTAACACAACACTTCCTCCAGCTATTTAATTTTCTCATCTGTAGAGCCTCTTCTGGCAGACTCTAATCGATTTTTTTATCAGTAGTTTGTCAAAATCTCAAAAGGGTTACAAAAGAAAAAACTAATCTTATCAAAATTTGATGAGTTCAACAGCATAGGAGCAAAAGCAGTAATAACCGATCAGATGACCATCTTTTGCACCCACATAATATTCTCTTCTCAAAAAAAGGAAAAAAAAAGGAAAATAGAAGTAGAGGGTGAATGATGTGGAAGGTATTCTTTTTTCGTGGTTATTTCGGTGATGTGGCAAGAAAGAAATTAGAGATGCTTCGAGGCTTCGTTTTCTCTTGTGGAGACTATAGTAGATAGATTCAAGTTCTTTTTGGTCTTGTGGGTGTCCGTTCTCCATCTATATAGAGAGATTTCTCTGAGCACTATCATTAGAGGTAGGGTGATGTGGCTTTCTAATCTTTTTATAGTTCCGCCCCAACCTAGATGGTCTCCTCTGCCGAAAGGTTTTGAAATCCAGGCTTGGTTGGTATTAGGGGTACATCCGTGGCAACAAGGAATCTTCCATTGTTTCCTTTTCAGGCCCTGCTGGATCTTGTTCAGTTAAGAAAGTAGAAATTTTAGTATTAGGAATGGGGCTCTGTGAAGCTTCTCGTCTTGGTTTCTGCTGCATCCTCGTTGTAGGTGTCTCCTTGTGTGCTTATTAGATGGGCAAGCTGGCAATGCAGTCCTCCACGGGAGTTAGCAGATGTTGCTGAAGAGGTGCTGGACCTAGCTAGGTGTCTTGAAGCATGCTTTTACTTTGTTAAATGAAATGAAAATTCAATGTCGGACCTCTTTCAGAAGTGGGAGTTAACTGGGACAGCTTGATAATCTGCCAATTTGTCTCTCTTTTTGTTTGGTCTTATGGGTACTTTTTTCTTGCTTTGATGCATCCCTATAGCTATTCAGTATACCCCTCCTATCCTGTTGGGCTTTTGGTTTTTAATAAAATTTTTGCTATAACCATTAAAAAAAGAGTTAACATTAAAAAAATAAGGTAAAAAGAAAAAGGAAACCACTTTTATTCATTTCTGGCTTTGTGCTTACACTGGGATTTTGTAAGTGCACAGGAGTACAGGATACATACGTAATTTGATAAACCCTTGAGGACAAGTAGTAATTGTCAAGAAAACTTCTGTCCTTTTAAGTTCTTTGTTAACCAGCTCCCAAATGGAAACTCAACTATGGTTCTACAATAACATAACTTTCGTCTGCAATTCTTCTTGTTTACTCCACTCTACACGAAGACCTTTCCCTCAAGTGGCAGTACTAGGGTTATTATATATCAGTCTTTTGTGTTTTGATCCACAGTTATCTACCAACTTTTGGGCATTTAGTTTATGAAGTTCCACACCCTGCTGATGCATCCAATGATTGGGCTCTGCCTTGGCTTTTCAGACTGGTGAAGCTTGAGGTGAAGTCCGGCTAGAAAATAGGTGATAACTGGCAGGTCTAAATGACTTATTTTGTTGGACTTTGTTGCTCGGTTTTATAAAATAAATATTGTAATTGTTATGCAAATGAATGCCTCCATATTAAATCAATTAAATAATGTTTGCTAGAACACAAAA
>BMK_Unigene_022353
AGAGAGAGAGAGAGAGAAAATAATCGTTGGGGACAATTGAGAAACGGAAAGGATATCAAAAATAGAAACCCCTTTTCATATTCCAATAAGAGGAAGTGCAGGGCAAATGAAACTCTTATATGAATAGAAATAAGAAAGCTTCTATGAAAGAGTTAAGAACTTGCAAACTGACTCATCACGGCACCTATACTTACCTTGGGCTTTTGAGTCTAATAAAGGACCAATATATTGAGAATTCCCGCTCTAGAAGAACAAAAGAGATAAAAGGATAATAGTCGTGTCAACATCAAGGATGAAAAAGATATTTGCAGTATGTAGTAGCTCTTGTGCTTTCATCTAACTCAAAAGACTTCTTATCATTATAGAATTACCTACTTTTTATTAAAAGGAAGAATTTACAAAGAGCAATTGCCAATTGGAGAAGTCCATCTATATAGATAATATAAACCTTTATACACAGGAGCAGGTCAATCTAATGAACCAAGGTAGATGGTTTGGAATTTGGATCATCTTTTGTATTTGAGAAGTGGCTGATGCCTGAGGAGTATTTAAATTTAGTACATACACAAACATATACGTTCTTTTTTATTTCACTATTTCCTTTCAATGATAACAAATTATTTATGGACCTGAATTGAACTGCTAAACAGATCCTCCTCTACAAACCTTCCAGACAATATCTTTGTCAGGATAGTACCAGCAGAAGATTATATTGGGATAATCTCAAATATTGTGTTTTTCTCAAGACAACATTAGGAAGGACCATTGATTAAATTATAGAAGTACTAAAAAAGATCTTAGCACATGTATATAAATGCGAGGTGATTTAAAAGTAAAGAAAATATAACTTTAACATCTTATTTATTGCTCAATTATTACTATATTTTAAGCAATGTTAAAGTTTAATTTTCAAAAGCAGCCATAGGATCATAGTTAGAAACTCAAGGGACGTTGTCATGAACAATTTCTTCCAATGCTAACAAATCAGATAAAAAAATGGCTTATTTTTTTCTTTTGATTTATTGCTTTTGGATCAAATCATTTTAAATCTGTTATTCTAGATGAGTGTATCTAAACTAAATAACATAATGTGTATCACACATAGGATATACCTACCATGTTTATAAACCCCACCTCTACTTTGTATTATCTTAAACCTATACTGCTCACAATCAGACAATCAAATAATATCTTTTCTGAGTGGGTCCAATCATCAAGCCAGACTATGACCTGTTTGAGGTCTTGCTAGATTATTAATATCCGCTGTCTCTCATATTAATGTAATCCGCTTTTTAATATAAGTAGTATATGCTTGGGAAAGCTCACGTGTTTAACCTATAGTGAGCCTTTATATGTTATATGTAGTTAGAATAACATGATACATGCACAGCTGGAAGTTCAGTTGGTGAGGCACCTATCTTTCATAGTGATTCCTGGTTGT
>BMK_Unigene_022356
TCATAGGACATCATTTTCTATTTTTAAAGATTTTCTTTTTATCATTTTTTTTCACAAATTTAATTTTGTGCTCTAGGATTCGACTCGGCTGAACCGATTTGACTCAAGGGGGGCTGAATTCCCCCGCAAATCCGAGAGTTAAAACATTGATTTTGAAGCTGCTGCAGAGTTCTTATATAGACCAAAAAGGGGTCTAATCACTAATGTATACCCGATTACGAAAGCCAAATATGATGAACCCACCCACCTACTGCTTCAGATGTCTTTTCCAAACAAATAGAATGACGAGCAATAAAAAAATAACATCAAGCAAACTCAATAGTCTAGTCCATTAACTCAACACCAGAATCGCAAACAATTGGATGGATGGTCTGATCTTCAAACCTTGGGCAATTTTCTTTATTATAACAAACAAAAACATCCAGTAATACTATATCAGTTATTTGGACTACCCTTTTCTAGATGTATTTGCTTGACTCCTGTTGCAACAATAAAAGCAGATCATGATTTCTTCAAATCTGAAATTCTGAATATTTAAAAGACCACGAGTTCTTGCTGTTGCAGAAATAAGAAAAAGGAATCACAAGAACATAACCATGGCAAAAGGACTGGTTCGTCCTCAGATTCAACTAAAGTTAAATCAACTTCAAGATCGAAACCATCTGCAACAACACACATTCTGAAAGAAGAAACTTTACTCTCCCCCACACAATAATCTCTTAAATACAATATTTCCATGAAGAGAAACCCCAGGGGGAACTGATCTTTATTTCTTATTCAACCAATATTACGAAAGAAAAACAAAATCCTTGCCACACATCTAACTAGCTCAAGATAATGGAGTTTCAAATAAAAATAATATTTTAAACGATAATAATAGAATTAGGTTGAGACACTGAACAATACTCAGGCCGGCTGTGGATGGGTCTTCACTCTTCAGAGGCCCATGAATAATAGCCTGCTCAATATAGCTCATGAGCTGCATCAAATTCTCCCTCTAGATTGTTGGAAAAAATATGTAATATTGTTTTACCCAATACTTGCTTTTTATATGGATTTAGTGAGGAATTCAAAGACCACCTTTCCTTCATAATTCTACATCCTTGATTTGGGATGTTATTGTCTTTTGGAATGTGATATATTTCCGTGGAATATCCTATTCCTTGCCTTGCACAGTGGATGGTTGGTCTGCGGGCCCCTCTCTAGGAGATTGTGATTTGGAAAACATTACATCTAGCAAAATCATGTATAGAAGTTGAGAAACTGTGCGACTCTGAAGGAGAATTTTCGTCCATATGGTTGTTGGCAAACAAGATGGGAGCTTGGAAGCAAAGGTTTTTCTGAACTTCATCCATAAATCATCAGTTGAGAGTTGGGGTTTGGCTCTTTCAGAAAGTGGGGTCAAGTTTTATGAGGAGTGGTAGCACTTGCTATCTAGGGTCTCTGGAAAGGAATAAACGAAAGAATCTTTGAAGAAAAAAGGCTCTTCATGCAATGCTTT
>BMK_Unigene_022357
CCACTATGAATCCGGAGCTGAGCTCCACAAGTTGGAAAGACTGAACAATTGATGCGGATGGTCTTGAAGATCAAGTGGTTGAGAAGGCTTTGTCATTCATAGAGGCATTCCATCGAACATAAGGGGTCCAAACCCATGTTCCACCTGCATTAAGGAGCTCAAAACAGACCACATTTTTCTAAATTTATACTCATACGAGCTGTTTAATAATTCCAAACGCCACAGGGGTGTGTTTGCAAAACTGTTACATTGAGCTCATAAGGCACACATAGCAGGGGCAGATAGTATGCCTGTTTTGGGCTGGTGATTGTAGGGCCCAACTGGGCCCAAATCTGCTTGAGCCCAGCACCCCCAGGTGCGCCCATGGGTGTGCCTAAGGGTCTGGGTCTGCCTACTCAACAAGTGGGCCATGTGGTCCCCATCTGCATTTTCGTACATAGGGTCTGGAACAACCCAGTTTTGGTTAGCTTCATCAAAATCTTGATTTTCTTCACAATTTATTGCTAATTTCTCTCCATTATGATCTATCAAGTTAGTAAGTAGTGATTAGAGTCTGGAATTGTGGATTTTATTGCTTGCAATTGGTATTATTAGTCAACTGTTACAACTCAGTGAACAGTCCACAGTCAACTTCTTCAATAAAACTTGAGAATTGCCTCTTTTATCTCTGTGAAGTACTCCTTATCTTTGGTGCTCTGTCCATGCTGTTGGGTGGTGAATACTAGTATTCAGTGAGTGGTTTGATCTCTTCATTCTGTTCAAACAGTCGTCAAGTCGCCCTACGGCTCTAATACTTACTGATGTGTTGCAGTATCTGATTGGTTAGGCACTGTCCGCAGGTTCGTTAAATACGTGGGGCTACATCAACAATTGATGACAAGTTAGATGAAGATCGCATTTTTCCATCACCAAATGGTTCATGGGGCAGTATGAAGGCACCAAACCTAGGTCTGGATTCAGAATAGATCAGATCAAAGTGTGGACCCATGGAACAGTCTAAAATAAATACAGTTCAGAAATAGCCAGATAATAACTGTTTAGTGGGCCTTACTCAAATGCACCTTATTGAGCCCAAACCAATGGAACACCAACTCCAGCATGGTTGCCTGGGGTCCACCTGGCAAGATTAAGTGCCATGTGGGCCCCACAACCAGAAACATCACAGCTGTTATGGATGTCCAGCAACTTGCCCATTTCACTATTCTTATTTATTTTAGGGCATGTTTGTTTGCATGGGAATTGAACACAAGAAAAAAAACTCCTGTTCAAATTAGCTCCAACAAGAATTAATAAAGAAGTGAGATGTGAAGGATATAAGTTGGAGATGAAG
>BMK_Unigene_022359
CATGACTTGAATCCGCAACCTCAAAGCTGCAGTGAGCATCTTCCACTGTGCCACTCTGTTGTTAATGGAAATATGGCTGCAGATAGGTTGAGTGGAAAAGTAGAAAACTCATAAAGCTAAACACAAACAGATGGGATATGGTTCAATTATGATGATAGTGATTATTTATTACCTTCAATCATAGATCTAGCAATGTTCCAAGGATTTGATTCTTTCAAGATTGGTATCAACAAAACATTCTTTCATATGGTGGGAACAGCAGACTATGTCCTTTATAAAATTTGACATTCACAGCACACCAGCAAAACTCCATCTTCATATTCATATGAAGAGGAAGAGCCCACTCCTTTGTGATACTTATAAATCTTATAATATCTTCTCCATTCCCTAATAATGTTGTATGCTATTTTTTATGAATAGGAATATATATTATATTCAACTAAGTAGTTTCTAAATGTGTCAAAACAGCCTTATTTTTTGAATTGCCCAATTTGACACCAATACCCATACCCATACAACATAGATATCCAAAAAGAAACTACATTAAGTATTAAGCGATCGAAATGTACAAAGTACAAAACTAACCTCTGTAGGAAATGAAATAAAATAACAATCATTTCTTTGATCAGTAAAAATATCAACTATTCCAACATGATTTCATCAGCCCATATCTTCTCAGTTCTCAAAGATGCAGAGAAATTCTAATGACATGTATGAAAGACAAAACAATGTCAATTTTTCCACTCCAAGCACAAATCCACACTTTGAATCTTGCATATTTTCTTACCAGAAATGATTTTGATCAAGCTAGGATTACTTTTGCAGATTGAGATATCAAAATATGCCCCACTCTCATCAGTACCGTGAGGTATTACTGCATTTCAGATGGATCTATTAGATGGGTATAATCAAAGTTCTCTTGATCCAACCCCTCATCCCAAGTAGTTTAGTTAGTTTCAATAAAATATAGGTGTCTTCCCCTTTATCTCAATTTGGTGGATGGGAGATGGGATGAGGATGCAACTGCTTCTACTCGCCCCTTTAAGGAGGTGGGAGGGACCACTGCAGTGGCATTCAAGTGCACTTGAAAATGTTCTATTTTTTGGAGTCGTCAACGGTTTTAAAACTGGTATTTAGACCAAATTGTTTACCACCAAGACTGAAATTTGACCGACTCAGAACAAGATTGGCCTGAGAGCTCAATGATTCAATAGAAACCTATTACAATATAGCAGAGCCAATTTGACTCTACTTTGCCAATTTTTAAAACGTCAGTGATATCCTAGGATAAGCCATTCTTCTCCCTTGATCCCTCAACCAGAGGATTACCCAATGAGTCACTGAGCAAGGGGTGATAGGTTGGCCACATATGTTTCATTTCCAGAGGCTCTCTCCAAACAAAATCGAACCAAATGCAGATAGTCAATTCCAGAGCAATCGCATTTTGGACACTATCAGTCTGGTTGCTAGTAGTAAGGCAAGGGTTTGAACCTCAAAGAATGTAAGCAATGCCAGTCAGCCAAGGTGCCTCTTGAACTGCTCTCCAACTAAAGTTGGTGAGGACTCATTCCTTTCTCCACTGCTATCTTATACAACTAGGTACAGTATATAGCCATGTCTTATTATATTAAAAAAAGAAAGGATTATATCCAATGACAGTTTTTTGTA
>BMK_Unigene_022361
CACACACACACACACACACACACGCACGCACGCACACACACAAAACACAAGTGCAACTTTAGAAATCATAGATGATATGCACAAAGGTACATTAAAATAGAAAACTAAACTTCCAGATCAGTCAAGATGTTGAAAATTTGAAAAATGAAATTGCTACAATCTCAATCAAACCAAGGAAATCAAACACCAAACAAACAAATTGGCATTAAAAAGAGAGAGAAAAAAAAGGCCAAAACTCCAGGATTAACACAATGACTGCTTTCCTCAGAGCTGCATAAAATCTTACAACCTTTTCCAGACAATCTCCTAGTCATTCATTTGAATCCATTCTTAAATCTTTCTACATCCACCACGTCTTCTCATTCCTTCAATTGATATCTCTCCATATCCAAAGTCCTTTACCAATTCCACCGATCAATGAGAAAATCCTAACTCATTTATGCATGTAAGCACCGATGAAAACATCTTAGATCCTCCTTCTGCCAAAGAGTTATGAGTAAAATCAAACTATTCAACAAACAAAAGGAATCCAGAACGAGAAAGAGAGGAGAAATCTGTCCAAAACAGCAAGAGAAAAAAAGAGGCATATATAGATAGATAGGCAGCAGAGAAGCATATACATATGAAATCTATTCTTCTTGTTGGTGTTGTGTTCAGTCGGAGTGGGAATCGTCGGAGTCGGAGTAGGAATCGGAGGAATCGGAGTCGGAAGAAGAGAAGGCGTAGGAGTCGGGAGGAGGGAAGCAGAAGAAGGACCAGAGGCAGAGAGCGATACGACGAAGCTGTTGGAGAGGAAAGCAGCAGATGAGATCTAAGACCTCTTCGCTGCTCAGACGCTGCGGATTGCAAGCGATGTATTGGCACAAATCTGCAGAAACTGTTGCCACCGTTGCCACCAAAACGCTGCTGAAAACCATCTCTCCTCCTCCTTCAATTCCTTAACTCTCTTTCCTCCCCCTTGTTTTTTTTTTTTTTTTTATCAATAGTCTTCTTCTTCTGCACA
>BMK_Unigene_022362
ATTTGATTGCCAAACATGACCTAAGTTAGCTACGCATAAATTTAAACTTGAATGTTGATTGGTTACAGCTTCCTAGGAGATGGGCTAAGTTAGCTATTAAATATAGCTGTAGAACATTAGAGGGACTACCAGAGTTGGACTTTTTCTTAATTATCTTAGTGTGCTGTTTAGCTACCGTTTACTGTTATTTTGCGAGTTGGAACTATTTTTCAGAGAATCAGAGGTAATGAAAATTTCCACTACTTGCAAGTGGTTGCTTTCCTTCTTTTGGAATTTTTGGGTATTTGAGAAAGGTCCAGGTGTTATCCATTTTATGGAACAACACCTTAAATAAACCGATCTGAAGATCAGTAGGCTGCTGCATCAAATACCAAGTCCATTTCTTCATACAGTTCTATTAGTTTTCCTACCTTTCAACATAAAAGATGTTAGAAAGGCATGTAAACAAAGATAATTTAGTTAATGTAGAAAAATATGCTGAAGAATTTTATTTATTTTTTGAATGGTACTGAAGAAAAAACTTAATACATTGTCTAACAAACTCAGGGGTTGTTTGTTTGCACTCACTTATATATGAAACTGATGCACATGAGTAACGGTTACGCATGATCACATCTGTTTGCGGTCATGCATGGGATGCATAAAAAAAGGTGCGAAAATGGTGTGTAAATGACTAAATGAGGCCATTTTATATGAAATTTTATGTGCCTGAAAAGGTGTAAAACCATTACATACCTCTTGGTTAGAAGAGGCACCGGTACAAGTTCCGTCCAAGATAGGTTGTGGTTTCAAACTCCGCCACCTGACTTTTATTTTTTCCAACTCCTATGGACCCCAAATTCTAATCCAACCACTTCAAATTATATATTGAATCGTTAAACCCCAAAATGTTCAGTTTCATGTCTTAAATATTCATATATATATATATATATATGAATATTTAAGACATGAAACTGAACATTTTGGGGTTTAACGATTCAATATATAATTTGAAGTGGTTGGATTAGAATTTGGGGCCCATAGGAGTTGGAAAAAATAAAAGTCAGGTGGCGGAGTTTGAAACCACAACCTATCTTGGGCGGAACTTGTACCGGTGCCTCTTCTAACCAAGAGGTATGTAATGGTTTTACACCTTTTCAGGCACATAAAATTTCATATAAAATGGCCTCATTTAGTCATTTACACACCATTTTCGCACCTTTTTTTATGCATCCCATGCATGACCGCAAACAGACGTGATCATGCGTAACCGTTACTCATGTGCATCAGTTTCATATATAAGTGAGTGCAAACAAACAACCCCTGAGTTTGTTAGACAATGTATTAAGTTTTTTCTTCAGTACCATTCAAAAAATAAATAAAATTCTTCAGCATATTTTTCTACATTAACTAAATTATCTTTGTTTACATGCCTTTCTAACATCTTTTATGTTGAAAGGTAGGAAAACTAATAGAACTGTATGAAGAAATGGACTTGGTATTTGATGCAGCAGCCTACTGATCTTCAGATCGGTTTATTTAAGGTGTTGTTCCATAAAATGGATAACACCTGGACCTTTCTCAAATACCCAAAAATTCCAAAAGAAGGAAAGCAACCACTTGCAAGTAGTGGAAATTTTCATTACCTCTGATTCTCTGAAAAATAGTTCCAACTCGCAAAATAACAGTAAACGGTAGCTAAACAGCACACTAAGATAATTAAGAAAAAGTCCAACTCTGGTAGTCCCTCTAATGTTCTACAGCTATATTTAATAGCTAACTTAGCCCATCTCCTAGGAAGCAGTAACCAATCAACATTCAAGTTTAAATTTATGCGTAGCTAACTTAGGTCATGTTTGGCAATCAAAT
>BMK_Unigene_022363
GCGGCAAAAAAGCTCTTAAGCTCAAATAGTAAACCCAAGAGTGAAGACAATTTCATACCAGGAAAAGAGGAACTAATAGAAGTGGGATCGGTTTTTGCATAAACACAGTGATGCTTGCATAAATGACAATGTGACATATTCCTAAGAACCCACAGAATTTCAAAATTCATTCATTAATGTCTGTGACAGCAAATAATAACCTGGACATACTGTTCAGCCACATAATGATGTTCACCTACTTACATAAGTCTTGATCCCTCAAAGATATTAAACTACACGAACAAAAGGTGGGCATAACTTTCACCCCACACTCAATTCACTTCTGCAACTCTTCCTTCCTTACTCAATTCACAACTGTGCTTGATGGCACCTTCTGCTTCTCTGCATAAAGTCTTGATGGCACCTTCTCTGCATTGCAGTAATTGAGCATTGTAAGTCATTGCATTTCTTCATCAGAGCTTTCTCTACTTCCATAGTTAGAGATCAGTGACTGGCTTGGCTCAGCATCAACTAACCTGAAATATTTTGTTATAAGTACTATTTTTATGTGCAACATGGGGGAATAGCTAGAAAAGTTACTTTAGTTGTTTACTTGTTCAACAGCACTGGACAATTTCTCTTGTCATGTGATACACCGCGCTTGTTGCAGCCCCTACAAAGACGCCCTTTTGTTGCATTTTCCTTCGACGATTTAAGTCTCTTCGCACATCCTTTTGTCACAGCATGCGACGGCTCATGATATTCCACCACATTACTGTCCACAAGTCCTTTTCCGTTACCAATGCTTGTATCTGTTGAGTTGTTTAACGTCACCTGCCTCAATTTCATTTCCAATTCAGTAAGACTGCTAACCAAAAATTCGAAACCTTCTCTAGATTGACTAGCTATGTCAATAAGCCCTGCGAACATACATGACAAGTGACTATGTCGAGCCAAGCATGGGTTAACCACCGACAGATCCACCTGATTCAACAACGTCCACAAATGCATCTTTTGTAACACCCTTCGTCCATCGCTTCAAAATGTAACGCTCGGGTAAAAATAGTATAGAACCTCTCTTCAAGATAGTCAAAACATGACAACAAGGGATGCCTTCAAATTCAAACTTCTTGCAAGAACAATATGCATGCTTCTCGTCTTTTTTCCATAAAACCTCTCTTTCAATTTCCTTCTCATCGGAATAATTTTTCACAACGAACTTACAAGTGACATCATCTTCGTGAACAATATTTTCTGCAACTGACATGGTCTTGAATAACTCCTCTTGAAACTTATAAAATAAGTTTCTTGTGTATACTTCGGCCATTTGCTTTTCCATTGGTGAACATGTCTTCAGTTTAGGCCTCCCATTGCTATTCTCAAAATCCTCTTTCTTTTCAAGATACTTTAGGCGTTCAACTCCCGTGTCAAAACGCAATATGAAATCAAGGAGAGAATTCTTGTACTCTACGTACTGCTTCACAAATGCATTCATGCTTTTACTTCTTTGAGTGGTTGACATGCCACCAAAAAAATTTTCCTTCAAATATGTCGGAACCCACATATGACGAATCTTAAATATATCCGCCAACCAATCATTCTCCTTAAGCATATTGTCTGTTATGATCTGATTCCAAAAACTCTCAAATTGATCAATAGTGTCAGAGTTATGAACACATTTTTTTATCTGATCTATTAAACCCTCATTGTGAATATGAACCCCTCCTAAATTCGTAGGCAACTTATCCAAAATATGCCATAAGCAAAACCAATGAACAGTGTTCGGCATGACATTCTTTATTGCTTTTGTCATTGTCAGATCTTGATCTGTTATAATAACCTTTGGTGGACTAAATGACATGGCCTCAAGCCATGTGTTAAACAACCACTCAAAAGACTCTGTTTTTTTATTTGGTAGAAACCCACATCCAAATAAAGTTGTTTGCCCATGGTGATTGCAACCTACAAATGCGCCAAAAATAAGTTCATTACAATTTGTTTTATAGGTTGTATCAAATGTCACCACATCACCAAAAACTTTGTAAGCCGAACGAAATGCTCCATTTGCCCAAAACACATGTGTTATCTTTTTATCTGCATCTCGCTTAATGGTATATGTGAAACCATTTTCCATTTCTTTGCGGTTTTCAAAGAGTTGAAATAGCAACTGTCCATCTAGCCCCCTTTTCTTTTCCTTATCATCCCTACGGTGATTCTTGGCATTTGTATCTGTAAATCCAATTTTGTCTAGTCCCCCAGATTGAGATGCAAACACTTGCATTTGTTGTTTGCTTCGCACGTTTGCTGAATCATATGTGTTTTTAAGTTGTCTCTTTGATTCTGGCACTTCACGATGTGACCTCAACATAAATCTCTTACTCGGAGTAGCGGGGGCATGAGAGTGTTGAGGAACAAACATGGATACCACATAACCACCTGACTTATCTATTTTCACTTGCAACTTAGCCTTACAATCGAATCTTGTTTCCATTCGACGTCTTTGAACAAGTTCCTTACCAATCCAGTGTTTCTCATCTGTTTTACCCTCCTTTGAACAGACAAATCGCTTCCATACAACCTCCCCATCTTTACCTCTATTACTAGATTCTTTTCTTATACTAAATCCAGCGAGTTTTCCATAAGCATTGTAAAAGTTATATGCCTCATCTAAATCATCAAAATGCATGCCCAATTTTGGTGTTGTCTTTTCATCTACAACCGGATAGTGAACAAATGATGATGAAGAGGGCGTCATATCCATATGCAATCTTAAGCCCCTTTTACGGAACTGGGCGGAGATGGGTTAGCAGGGCAATGCAGCTTCCAAGATGGGGAGGGACAGAGGAGATGGCCTCAACTTAGCTTTGCAGACAGACGATGTCGCGCGAGAGAGGGAGATGGTCGCGAGGCCGCGACGTTGAGAGGCAGAGAAGAGAGAGGGAGAGCTGCAGCGAGAGAAATGACTTTTTTTTCTTCGACTAGGTTTAGCTACAGAAGAAAAGAAAGGGGCGGGGGCGGGGGTGGGGATAACAAGGGATTGCACACCTGGTGTTAGCTGTTGCCAATTGTTAATCTCACCACCATTGAAATTTAATAGCCCAATTTTCAGCTTTTCGTTTTTACCCGCACTCAGTTGGTCAACTATTTTTGAAATGTGACCCCAATTGACATCTGTATGTGACACGTAATGCGAATCTGAAAAAGTAAACTCCCTGATCCATCCAATGTTAATGAATCTTGACCCGGAGTTAGAATGAAAGAGATGCTCAGTCTCATAAGCTGACGGAGAGTGGAGAACTGTTATGAAAGTTGCACAAATAATAACAAGGAATACAAGTTTCAAAGAACGAAATTTGCAGTTTGAGCTCCTTTCTTGAATGGAAGAACACAAGTCCTTTTCAATATCTTTAAATTCTCTACTCTTTTGAGACCTTCTGTTCATTTCGTCTGTTGATCCTGCTAATCGATGCCTGGCTTCAATGGAACTGGACAAAATACCAATAGCTCCTTTCGGCCTTACTCAGTTTCAGCAGGCAAAGGCACCATCTGAGATCTTTACTAGTTGGGTTTTGGTTGGAAGCATGAGGCAAGGTTTTTGAGAACATTTGGAGAGGGGGGCTGAATAAAAAGGGTGGTGAAATGGAGGTGGAGTGTTGGAAAATCC
>BMK_Unigene_022364
ACCACCCAGCACAAGGGCAAAAAAAGAAATTTCACAAGACACCATTGTCCACCCTTCCCTCACCTTGCAATTGCTCCTTTTCCTAACTACACATAAATTCTATTGTCCCAACAAAAAACATTCATCCCCTTACTATAAAATTCTCTAAACTTTCCCTCCCTTCCCTCCCTTCAGCATGGCTGAGGAAGCCCCCAACACCTCCACACGCGTGCACATAGAAGATGATGATGAGGAAGAAGAAGAAGTGCCCAACACAAATGCATTAAACTGCACATCCCACACGTGTGGCTCCCAAAGGGAAAGAGGAAGAGGAAGAAGAGGAAGTATTTTCTTTGGGGTCACATTAAACCCCCAATCTAAATGGATCCAAGAGTGGAACCGTGCCTTCCTCCTCGTCTGCGCCACCGGTCTAGCCATCGACCCCCTCTTCTTCTACGCGCTCTCAATAAGCGACACTTGCATGTGTCTCTTCATCGACGGGTGGTTCGCCATCACGGTGACCGTCCTCCGGTGCATGACCGATGCAGTGCACCTATGTAACATGTGGCTGCAGCTCAAGATGGTGGATTCAATGGACCGCACACATGCGGTCCATGAAGAAGGATGCAAGCAGTCACACACACGTGCGCGATGCAGTGCAGTGCACTACTTGAGATCAAAGAAGGGCTTCTTCTTCGACGTCTTCGTTATCCTCCCCGTGCCACAGATTGTTCTGTGGGTGGTTGCTCCATCTTTGATTGCAAAAGGATCCACAACGACAGTGATGACAATATTCTTGATCATGTTCCTCTTTCAATACTTTCCAAAGATCTACCACTCTGTCTGTCTCTTACGTCGAATACAAAATCTTTCCGGCTATATTTTTGGGACAGTCTGGTGGGGGATTGCTCTCAACTTGATCGCTTACTTCGTTGCATCGCATGCAGCAGGGGCATGTTGGTACTTGCTAGGAATTCAAAGGGCCTCAAAGTGCCTTAGATTGCAATGCAGAGAGACAATGGGTTGTGGGCTAAGGATGTTAGGGTGTGAAGAGCCAATTTACTATGGAACGGCCATGATGAGAGATAGAGGTAGGTTGGCTTGGGGTGGCAACAAACAAGCAAGGCTCCTGTGTTTAAGCAGCAGTGAAAAGTTCGACTATGGTGCATTTAAATGGACGGTCCCTCTCGTTACAAACACTAGCCGTTTGGAGAAGATACTCTTTCCCATTTTTTGGGGTCTGATGACATTAAGTACTTTTGGCAATCTTGAGAGCACAACTGAATGGCTGGAAGTGGTTTTCAACATCATCGTGCTAACTAGCGGGCTTCTCTTGGTCACAATGCTGATTGGGAATATAAAGGTCTTCCTCCATGCGACCACGTCCAAGAAACAAGCAATGCACATGAGGATGAGGAACGTGGAGTGGTGGATGAAGAAAAGGCACTTGCCTCAGGGCTTCAGACAAAGGGTTCGACAGTACGAGCGCCAGAGGTGGGCCGCAATGCGAGGGGTGGACGAGACTGAGATGATCCGCAATCTTCCAGAGGGCCTTAGAAGGGACATTAAGTACCATCTCTGTTTGGACCTTGTACGCCAGGTACCATTGTTTCAACACATGGATGAATTGGTCTTGGAGAATATATGTGACCGTGCCAAGTCTCTCATAATCCCCAAGGGTGAAACAGTGAGTTTTACTTTCTTATTAGCTAAATAGCCCACATGGTTAGAAATACGATTGTAATCTGCTACACAAACCCTAGGATTGGCCTCACCTTCTTTTAGGCCTTGGGATGAAACTTGGGCCTATGTTTTAGCCCAACAACTAAAAAAGGTTGGTTAAGCCTAAGCTGACCGTAGTTCTAGAACTTGAAAAAATGGCTCAGCTCAGAAAGCTACCTTGGTGGCCTGATCTTAACCGATTCAAAAAGTCAAAACTAATCCTACTAAATGATTCTATGTGCATTCTAAACACCGAAGTTACCGTGTAAATCTGGCAGCCGGACACACTTGTATGAATGAAGTGATAAAGATGGAGGGCAGCAAGATCATATTGATACATATGAATGTGCAAAAAAACCAGCACCATTATCATTTTAACCCCTTGATTTTTGGGACTATAATTAAGTTATGGGGCTTAGAGGCATCAATTTTTTGGGTTTTCAATCCAATGATTACTGTGAAATGGAAGGTTGGTTGATGGATCAGAGGTGGATTCTTAAATTTTTACTGGCTCTATTGAGTCTTTATCAAGATTAATTTGGCCAACCAAATCGTGTTTTGAACAGAGCTATTCTAGTTTGGTCGAAAGATCTCTATAGAATTCTTGAGTTCAACTATATTTATGCTTTTAGGCTCAACTCCTGGTTATAATGGACCTCACCATGGGTCTGAGTTTTTGGCCAAGAACTACCATTAATGCCTTAAAGCAGTTAAGAAGAACCTTATTACATGACCTTCACATGCTTTAACCACATTATGCATAGCATGCCCCTGCTCTTACCCCTTCCCTAAAACATCCCATAGACAGAAAATAAGCCTGCACGCAAACACACTAATGCAGATTACAAAAGAAGGTGACCCAGTTCAAAGAATGCTGTTTGTTGTAAGAGGACATCTCCAAAGTAGTCAAGTGCTCCGAGACGGTGTCAAGAGCTACTGCATGCTAGGACCTGGAAACTTCAGCGGCGATGAGCTACTGTCATGGTGCCTCAGAAGGCCATTTGTAGAACGCTTGCCTCCATCTTCTTATACCCTGGTGACCCTTGAGACCACAGAGGTGTTTGGGCTTGAAGCAGCCGACTTGAAGTATGTGACCCAACATTTTCGCTACACATTTGTCAATGAGAGGGTGAAGAGAAGTGCAAGGTATTACTCACCTGGATGGAGAACTTGGGCAGCTGTGGCTATTCAGTTGGCATGGAGGAGGTACAAGCACAGGCTCACCCTCACATCTCTATCTTTCATAAGGCCTAGAAGACCTCTTTCGCGTTGTTCCTCACTTGGGGAGGACAGGCTTCGACTCTACACTGCCTTGTTGACTTCACCTAAGCCCAATCAAGATGATTTTTCATTCTAGAGAGATAAAATTCTATAAGATTTATGTGTTCATTGGAAGTCTGCATGTACGTAATTTTTTTTTTATTAATGCATGGTACTTAGTGAGGGTTGGTTTGTATAAAGAGAGTATTGCATAAACAGAATTTAGGTTGGAAATGCTTGAAATCGGGCAAATAATGGAAGAAGATTATATTTCTGTGGAAATG
>BMK_Unigene_022367
CACTCGATCCTTGGTAATGATAGTGTAAAAAAATCATTGTTTTGAGGCCTTAAGCCCTGCCCTGAGCCCGACCCTGGCCCTTGAGGGTAGGGTAAGGCCTAGGTAGTGCGGGCCCTCCCAGGGCTTTGGCCCACCTAGGCATGGCCCTGCATATATTCAGGGTAGGGTAAGGACAACCCCGGGCCCGGCCCTTTGACACCCCTACTCCCGTCGACTCTGTGTAGTCCTTGTTTTATAGACTGCAACATATCTGACAAGGAGATTGGATTGTGAAAGAGTATGTTTTTTATTATGACTTTGATCAAAACAGAATCCAAGGTTTTTGATGACTTTGATCAAAACCAGTGCAAAAAACAATCCAAAAAGTAAATTGACTCAAAATCTTATGTCTGATCACTAGAAAAATCTGAGAAAATCTCCACAAATTTTTTTTTTTTAATGGGTGAACCAGAGTTTAGGTTTTCATAGTCAATGGAACTTTGAAAGAGATCTCCCCAGTCATCAATCAACAGTGCCAAATGAACTGTTGTCTTCTCAGTCGGTAGCCTTAAGAGGAGATTTAAATTTTAGACCAGCATACCACAATGTATTGTTGCTCTGGTACCATGTGAGAGATCATAAACCAAAGTAAAGAAGAAGATTTGAAAGAGGAACTGTGTATTGTTCCCAGTCTTTTATTCATTATTTGTGATATACATGTTAGCATCTTTACAGGTTGATTACAATCTGTCATGTCCAATCTAGGATAATTAAAAGTATCATATCTAATATAGGATCTGATTCTAGAGGCTAAATATAGAACATACACTCAGCTACAATCAATATAAGAATAATGTACAGCAAATCTGTATTGACTCATGGACTTTCTGTCCATTGGGTTATCTTGGCCCATTGGATGGTTCTGGCCCACAGGGTTGGGGTTGACCTGTGTCTTGACCATAAAGGAGGTTGTCTTTGGAAAGTATTTATATGTTGGATATGGGAAATGATCAAGCCACATATACAGGTTAAATGTATGTTAACAGTACCAAAATGGTCCCTGTGCCTTTAAATTTCATGTATCAATTTGAAAGTTGTTCTTGATATCCATTTGTCTTGTCATTTTTTGACATGTCTCTGTCCTCATTTTTTAATGTCATTTACTGGTTCTTGCGATCAAACATGATAAAGCATTTAAACCATATAAATTCTGTGTAATGTTTATGCATGTCATACTGCAGTTGTAAGTGTGGGGGCAGCAC
>BMK_Unigene_022370
TCACATCATCCACAGCAATATTTCCAGGATGCTAGAAAGGAAAACGAACGGCACCAAGTAAATCAAGAAACAATTGAAAATTTAAATAAGTCATCTTGATGCGAAGAAAATATAAGGGAAAAAGAAAAGAACAATGGAGGAAGGAAATGCGCAGCGGTCGTCCAAAGCATTCGATAATCCTCCCTTTCATTAATATTAAGTCTAACTAAACACAATCAAAAGAACAAAGTACTATTATTCCCAAATACACTTGTTCTATTATGTCAATTAATTTTAGGTCTCTTTTCTACACTCACCCTCAAGTGGAGCGTAGATATCAAACATGCTCAACTTGCCCAAAGCTTATGAGACCTACTTCAGTACTTCTACCAAGATGATTTTGTGAGGAAATCTGCTGGTCGATGCTTAGATATAACAAAGATTAGGACAAATAATGTTTATTGCAACCTTTTCCTAATAAAATGGCAATCTACTTCAATACGGTTGCTCATCTCATGAAACTTGTGATCTATGGTTTGGAATTTTTCATCTTTGGAACACATGTGCTCGCACGCACACGCAAAGTCACAGATGCATAATGCACACAACACAAGCACATGCACATACGCACGTGTGCACACACCACAAACAGATGCACACACGCACATGCGCATGCGCACATGCACACTCTCACAAAAGTTGCTTGAGTAAACTGAAGGGTTCAAATGTTTGATCTTACACCAATAAGCGTCCAATCTGGAAAACTACCAAAAAGTAGAGTTCGGAGTCCCCACAATATTTAATTAACTTAAATAAATGTCTACTTATGATAGAAAACCCAACATACAAATGTTATGCTAAAAATTCTAGTAATGTTGCATTTGTTGACCATGCAAATAACAGCAATTAAGGAATTGTCCCAGTAGGGACCTGGTCCAAGGACTGAGTTCATGAGAGTTGCATAGATTCATGAAATGATGTAATGACCAAAAAAAAAACCAAATAAATTAACTTTTTAGTGATTAGTCAAGTAATAAACATTCCAATACCTAACTAAACTTTTAAAAAGAAAAAAAAAAGTTCAAAAAATAAAATGTGTAGTTTTTTATGTTAATATTCCCATGTCTGTCTGTCTCCAGAAATCTCAACATATATTTGATGGTCATCAAGTTGATCTAGGGTGTCAACTGCCCAATAAAAACAATGCTACAAGTGTAATCAGATTCAATACCTTGAGTTCCTATAAAAAAAAAAAAAGAAAGAA
>BMK_Unigene_022371
GCACATTCTTCAACCCTGCAAGTGTAATCTTTTTCTAGTCTTTTATTTATTGATCAGAATTTATTTATGTAGGCTCTATCTGGTGGTGGGAGAAAATTTGTGAATTCAAAAAATATGCATTTAGCCAGAGAAAGAAGCACATTTTTTTTCTTCCATTGTGGTTTTGTTGGGAACCAGTGGTCTATTTGCTGCAGGCTTAGATTTGATCTTGGATAAAGGTTCATCAGAGGATTTAGTTAGTTATGTATTTGTTTCTGTGGAGAAAATTTGGGAAGTCATAGGGTTTTCAAAGGAAATGAGGCCTGAAGAATCTATTGAAAACTCAGACAGAAACATTTGGGAGTTAAATTATCCAGATTTAAATTATCTCCAGAGCTAGTAAACAGAAAATACTTTGAGATTTCATCCAAGCATTTGAAAGTCAACTGAATCTGCTTTGAGAGAAAAGACTATTCAACTGTTCATAGTTTGGATCAAATCTACACCTGTGGCAACAGGCTGATAAAGTTTCTCTCCCATTTTGTGAAACAGAGCCTTATTATGTACGTGTGATCTGAATGGCAAGTATACTTTTTTAATTCTAGATTAGGAAATTTTCAAAATATTAACTATGTTTTTTTTTTTTGGCTTGAGGGTTCAATGAATTGATAGTGTGTATGCATGTGTAAATAATGTTTGTGTTTCCGTGGCAGATTTCTAAATAACGCCTTGCTGTTAACTCACCCTAATGCTACACAATTGATGTTAAGCAAAGAAGCAAAATAACTTAAATGCCCGTTCTCTCCCAATGAGTTTTCAAACTTAAGTCCCGTAGAGGGGTTTTCATTTTTCACGAAATCAATACCAGGTGCACCCAATCTAACCATCCATTCTGTCAAAACAGGCCCTATTAGCTCACCCAACCCATTGCAGTCCATTCTCCATATTAAGATCAACCAATATTCATCCCTCTTTCTCTTGAAAATTAAATTCCCCTTCAAAGTAGGTTTTTTTTTATTTTTTTTTTTTA
>BMK_Unigene_022372
GGGGTGGTACATTTGATGTTTCAGGTATTGTAATATGGGTTTTGAAATTTTTGTTATTGTGTTGTTACTTTTTTATAGTGTGATTATTATTTATGCTGGTTATTTATAGTTCTGCAAAATATAAGTATCAAAGTGGAACAGTGGATGGCCTGATGTGGATTTATGCAACACTAGTTGACTTATTTTACCTAAGGTGCTTTGGGCCACTAAGCTACATTATGTTGCATGCACCACAGTACATGGTGCATCATTGTTTACAACCTTATTTTTTTGTTAACAACTGTGCAATTAATTGTCCCATGGTACATTGGCCCTCTATGTGCTCCTGGACAATAATATTTCTCAACTGGAAAAACTGAAAGTTGGTTTTTAGGCAATAGCTGCTATAAATATGCTACATACTTAAAGAGGTGTATGTATTTTTTGTGTACTGATATTTTTAATGTTACCATCTGTTATTGAGGTTCAACTCCTTGCATTCCCCCATGCATCAAGTTTTTCCAACTCCCGTCATGTTCACTTTTTATAATGATATTGCCTCACTGAGATCTTTGTTAACACTTGTAACACGTACAGTAGCCTCTTAAACCTTGGCACACCATTTATTTATGTTGTCATAATTAGACTCTCAAACTTTGTACCACATACAGTAGATGCTCAACACTTGTACCAGTGTATTATTTGGGCAATCAGATCTAACAGTCTATATGGAGTGCGGAAAAACTAAGTATATGGAGTAAAGTAGGGACAAAAGTCAAGAACCTCTCCAATACCATATTGCTTTTCATATTGCAGTTCTTATTGTACTTTTTATGCCTTTTGATTTAGTGATGGCTGGAGCAATGGAATATCATTTACCTTAACAATATGCTCCTTGTGCATGAACTTCCATTTTGGAACTGTGGCTGCAGAAACATACGTTGTGCATGTTACAACTTATTGGTTCACTTCTTCTATCAACTATTCCTTTAACTGTTTTAATTACTTGGCTGCCTTGATTGCAGTACTTGAGGTTGGAGATGGA
>BMK_Unigene_022373
GACAGTTATAAAAAAAAAAAAGTGAGAAGTATTAGGTCAGCCATCGGATAGATAGTGTGGAAACCCACTTACATAGTTAGGCGGTCTGGGAAACATTGTACTAGATTAAAAAAAAGGGAGCTCTATAATACATAGAGCTTAAAGAGTAAACAACACAATCAACTCTTGGAAAACTGATGCAAATTAAACAACAAACTAAATTTCTTGCCACGGGAGACAAAAGGTCAAAAAACAAAAAAAAACAAAAAACGCCTTCGAGCTTTTAACATCTCTTACCCCGGTTTTTCCTTGCGGGGACAACAGTCCATCCTTCTTCAGCTTCCGTTGATTCTTCCTGCTTCGACCCATTTGTTAGTGTCTCCTTTGGCTTTGGATTCGTCTCATCCACCACCATGCCAGCTGCCTCGTCATCAGAACTCTCATCCTCGTTATCATTTACCACCCGTCTGCTTTGACTAACTGCTTGGGCTCCTTCATTACATTTCCTCAAATTTTCAATTGAATGATAATTGCCTTGAAGACACTCCTCGTGCATGATCATCAATTGTTCAGCCACCTCCTCAACGCTACCATCCTCGATCTCCGTATTGAAAGAAAGCATCATGCACTCATCCAGCACATTTTCCAAATCATCGATATAACGTGGACCTTTGGATTGGGAAAACCAGTTGAAGATATCGGAGGCGAGTTGGGTCGATTTCTGAAGTGAATCTCGTCCACCCCATTCGTTCTGAACCGCCATTTGAAGTGCGGTCCATCGAGAGAGCAATAGGGATATGCCCTCGGACAAGGCGGGGAGAGACTCTGTAGAGAGCATGGCCTTAGAACGTTCGTCTGTAGAGGGAGCCATAGTAGCTTCTCTATGCAAAACCCTAGCCGTCGTCGTAGGGAAAAGTGGGGGAAAAAAAGAGAAAGACAAACGAGTGATTTTGGGGTTGTGAGAATGGGATATTTGTGGGGGTTCAGGAATCGGCTGCATGAGCCCACATAGATGTTCTCTCAGCATTGAAGTTGGAGGTCCCTGGGTCTCCTTGTGGAGAGGGGGAGCCAAAAATCAG
>BMK_Unigene_022374
CGGGCGTGTTAGCGAAGCGATTTTTTTTTTTTTAAATGTCAAGTAAACATCATGGCAAAGTAATGTTTTCTTTTCCTTTCAAAAAATGAAAAAAAAAAGTAAAAAGATTTATGAGAAATGACAAGGATACCAGAAAAAAGGGGTGAGTTATCTACAAAATATAAAATAAAAGAGCAGCACATAAGAATTAGGTAACAGTGGCAAATGAAACATTGACTTGACAAACCAGCACTGGGCACACCTGTAAGGCATACTATACCATACATTATGGAGGGTGGGCATACAAACCTGTTGCCGGTCGCGTTTGTACACTGCCACTAACTCAGCACATCCAAAAAAATCCAATCAGCTATGGGATAGAAAGAAGGTCATCTGAAAAGTCGATTTTTCCTCTCAAGAAAGTCCCCGCATAATATAGAATATAAAGATAAAAGGCAAAGCACACTTTAGTCCTAATTTAGTAAATGAGAATGACAGCCAAAACACCCTTTGCTCCTTTTAAAGGGCCCACCTCTCAACATGATAAGAGACAACTGATCCCCACAGGGAAGACTAAGTTTAATAGCATTCATTGTTACGAACCCTATTTTGGTTTCACTCTGGATTAAAATGTTTCAACCTGCGTTTCATTTGGAGTCAAGGTCCAGTTAAAAACTTAGAAATTAAAAAATTATATAATTAGAGAAATAAAAAAAAAATAGTAAAGAAAGTGAAACTAATATATTGTATACTATATATATAACCCATTCTACTTAATGAACAAAACATCGTGTTATTTCTACATGCCAATTAAATAATTAATAAGCCATGCTAGTGTGTAACAATGTGCAATATGCCGTTCATTCTTAGCTCTCACCTCTACTATCAATTTCATTTTTTGACCATCCATTTCTTGGTTTTAGATTCGAAAGCTTGCTACGTCTAATAGACAGACCTTTTTTTTTTCTTTTTTTATCATATTGCTAGATCTCGCCTCTTGCATTTGACAGGCTAGTGAGCCCTACAAACTATTATCGTCATGCTATCAAAGCAGTAGAGGATCTGGATTTTTTTTTTCCAAACTGCCAATTCGTTTTTGTTTTAAGAGGCTTTATCATATCCATATGTAAACCTCTATCAAACTCTTCTATAGATTTAGCAACTCATCGATTTATTTTATATTTGGATTTGGATCCTCCACTATTTTGGTAGTTTTTTTTTT
>BMK_Unigene_022375
GCCACACTTAACACTGGCACATGAAAAATGGTCAAAGTTTTACCAGAAGAAGAAGAAAAGAAAATTGGTAAAAGAAATTTTGAAACTACAAAACAATTAAGAGATATTTGGAAACTGTTCGCATGTACATGGAGATAATACATGTTTCCTTCTGTGGAGATGTATCAATTACCAACTATAAAAATCTCACTTGTTCTGGAGAACCTACGCAGAAGGTTCTCTTTTTTCCTCAAAGTTCCTTTTTTTTAATGGTCAAGATCAACAATCTCAGATTTGTCGAAAACTAAATACTGAGAGATAGAGAGCTTGATACCTAATGCAAAACTATTTTACAGCCTGTTTCTGCTTTCTTTAAAACTTGCTTGCATGTCTCTAGCAATAGAAGGCAGCCACTTCTCCCCCCTAATCCTTTTTAGTTCTGCCACTCTTTCTTCCTCTCTCTTTGCCGCTGCTTTTGCCGCAATCTCTTTAGCTTCAAATCTAGCCAATGCTCGATGGCATGCACCTTTTGCTGCAGCAATTATATCAGAGCCATCGACAGCAACCGACTGAACCTGATGCCTAAACTTCTTTGATTTCTCATTGATTTCTTCGGTTGGAAGGATTTTTGGTCTCTTTGTTGGTCGTTGATATGTATCAATAGGATCGAATATTATTCCAGGAGGAGCTTGGCTGAATAATCGGATGCCTCCTTCACTTCTTTGGGCACTCTCATCAAAGGATGGGGTAGAAGTTTTCACCATAACCAAGCTCTTATCTAAGAGGTCGTCTAAAAGCTTTTGTGCCTTGATCTGGTAGAGCTTGAAAGCATGGGATTTGGGCTTGTTTTCCTCATCATTGGCTTCGTGTGACTGAAGGGGATAAGAGATGGGTTTTGTGGGAGGCTTTGAGAGGGAGATGGAGAAATCCGAGGCAGCAACAACCGAATCGATCGCTGCTCTCCTGCGGGGATCTTCGTCTTCGTCTTCGTCTCCGCCGCCGCTGCTGCTGGTGGTGGGAGAAGAACCACCCATCTCTCTCGGTGGATCGCGGAGAT
>BMK_Unigene_022376
CGCTAGCACTATGTTCCATAACATTCACTAAAAAGCCACCTTTATATATCATTGCTGTGAGCATTCAGTCAATAAACAAGCAAAAGATGTCATTCTACATATAACCTACAGTCTCCCAACTTAATACGAAAATACATAATACAGCCAAAATAAAAAACGAAATTAAATATAAGATACAATCCCTACTGACTGACTAAATACGAAATTGTCTGGTCTCGAATAATCACATGACATCAGATTTAATGCCCCTCCACACCCCAACAAACAGAACAGAGAGGATTAAAAATATAGCTGTACAGACAACATAAACAGATGTTGATGAACCAGGTTTAGCTCGCCCGAATTGCAGTGACCGGCCTTTTACTGCATCGCCCTTTTCATCATCTTGCTTCTGCGTCAGCCTCCTCTTTATAATCAACACAGGACTAGTCTTGGTTCCAACATCAGAATCAAGAAGCTTCGCCTTGTCTTGGAACTCATCTGCAAGGTTTAAGGCCTCAGAATTTGGCTCCTCATCATCCTTGGGTAAGAAATGAATCTTTTCAGTATTGTAAGGCCCAGCAACTACAGATCCTTCAGTGTTTGTATCATCCATATTTTCTCCGGCCACACTTATAGCTTCTTGATCCTCATTGTGTTCCTCATCACTGCTGGATTTATTACCAGTACCGATCATTGGTCGCACAGAAATTTTCATTTGCAAACGAATCCTTCTTGGAGCAAAGCCCTGAAACACAGGCCTGCCTGTATTTGGTACATAATGTGACTGGCGATCTCTTATCTTGATTCCGGTCCCCCCATCACTAGTTTCATCCAAACTCGGAAAAAATCCCTTTGATACACCTATAGATAGTGGCTGGCTGTCCCTAATTATGATTCCAGCTCCATAGTCAGTACTGCCACCCAATCCTGGAGAAACATCCATTGCACTAGCTATATATCCTGGCCGGCATTCTGTAATCTTGATTCCAGTCCCATCGTCAATATTAGTACCCAAACTTTCCTGATCAGCTGGTTCTTTAAAACTATTCGGCACAACAAGCAAGGATTCTGCAGCGAAGTGATCAGGAGAAACATTCCATCCAGCACCACCATCCACCAAACAACCAGGTCCAGATCCATATTGTAGGTTGGATGAAAAAGATTCTGGGCCAGAAAACACAGAGCCATCCAGTCTCTTATCAACCTGTAAGGGAAGTGGCACTGTCATTTCAGCATCTGCATCACTGCTTGATACACTCACAGACCCAGACATTGATTCCCATGTATCTGCTACTGGAAATCGAATGACACGTTCCATCTCAGATTGCAGCAAGTCACCACCCCGGATTTCATCTCCAAATCCTCTCTCAACAGATGCATTCTGACCAGCAAAGTCTTTCCATGAAGATTCTTCAGGATTCTCAACCAAAACATTGCTCAAGAATTCTTCGACGGAATCAACAGAGGATGCATCCTGCTCAGCTGGGCCAGCCGGCTCCATTTGTGGATAGTGCCCAAAACAACTGTTGAAGTGCGAATCCACATAAGGAGGTCCAAGTTCTCTATACATCTCGGTATTCAATTGCGGATGAGTCAGGTTATCAAGACGGTCATTAAAATTTGGTTCGTAGAATTTTTCTAAAGCTTCCTGAATGGATTCCTCCTCCGCTGGTGCAACTCCAGCCTCACGTTCTTCCACATCAGAAGCCATATTGCTATTGCATATGATCTCTTCTGGTTGTGGGAAATAAGAAGAAGTTCCTCTGTCTGCTTCATCAGCAATCACCACAGACAAAGGCTGAGGCATATGAGAACTGGGAATGCCTATATCTTGCCCAGCCTCATAGTGCTCTACAACAAATGTTGCAAGCTGTCTGCCTTCAGGAGAAGATTTGCTCATGGTAGGAGACGAGCTGCTCGGCTCCTCCTCATCAGAGTTTGGTGATTTTCCACTCTCCTTTCTGAATAAGCGGCAGATAACAAAGCCACCCTACAAAAAGGTAAAGGAATAATAGTCTAAATAAAGGTTAGAGAAAGGCGAAAAGATGCATGCTGAGAAACCGAAATAAATTACCAGATAAGCAAAAGAGCCTGCAGAGAAGAGACCAAAAACAATTAAATATAGAAACAAGAACCTTTAGAGCCTTGATAGCAGTACATATAAAATACAAAGAAAAACTACACAAAAGATGGAGGAATATTGAAGTAACTAAGGAGTCGAGCACTTTCAAAACAATCAGTAGATTATGAGATACACTAATAAGGAAATTTCAGATCAGATACTATCCATACATTTCTGATCCCAACATGGTCGGGACAAGGTCTTGAGGATGATGATGATGATACTATACATACATTTAAACCATGGTGCCCATGACCAAGCGATCTAGACTATTGAACTGATGGGGCGACAGGCCATCTATGGATGCAGGATAACCACAAGTCCTCGCAGCAGCAATCCAGAATTAACAGTCCTTGCTTATCTTCTTTATTCTCAAGAATGTAGCATCAAAATCTTAAATTTAGAATATATGGAAAATAGCAGGTTAACCATTTCCTTTTTGGATTTCCAAAAATCCAAGGACATAATGTTTCTAAATGCTATACGATTTCTTTCACTATATCAGCTACACCTTGCAACTCAAAGATTCCCCTCATGCACCAGGAAGAAAGAAAAGTAAGCTTAACATGCTAAACCCATTTTCTTCAAGTAATTACTCATTACGTTGTATCCAAAATGGATCGCCGGCACCAGCTGACTCAATTATCCACAACTTCCTATGGGAACTAAGTGATTTCAGGTCTCTAATTGATCTAGTGAATAAGGCAACATGCCAAATAATTTGATCTGAGTTGATGATAGGAAATGAGAGTTAAACACCTTTCATATGACACAAGAAAGGGGTGTCTGGTCCAATTTTGTTTCCAAGTATCTAATATGAGTATTCTAGTTGTCTAAAAGATGGAAACAGCATGACCTTCAGACAATAGAAAGACATTTTCAATGGCAGATCCATCCATTTGAAGAGTTAGACTGCGTAGGCATTTCCTGCAGTGAGAACTTACCAGAATTTCATTGGACATGCTAAACAATATTTGGAAACTTATTCCATCAAGAGAAAGCAATTGTCTTTTAATAATAGAATTGTACAAAATATACATTATACATATACTAATTGCAGTCACTGAACAAATTTACATATACTATTTGTATACTAGGACAAAAGCAAACTATCACCAATAATAAAAATTGTACAACATATCCGAATTCATCAGGCGCGTCTCCAGCAACATAGACAAAGCTAGACAAACCATGTTCATTTTTCAACAAAACATGAAAGAAACAAAAAATTCTGAAAACAAGCAGCCTAAGCCAATTAGCACATTAAAATAACACAATCTCCAGCCAATCATTTGGTCAAAAATCCAAATGCTTCTCAACAGCTGCACCTATAAGCTTATTACTACTGGAAGAACTTCACAGATGGAATTGGAAACATTTAGAATATCTCCATAAAACCTGCAAAGACTTGTTAAAAATCACTACACTCAACTAATCACTTGTGTAGAGACTAGAGAGAGACAAACAAATGGGGAAAACTCATCAGATACCCAACACATCTAAACAAGAGACAAAAAACAATAATAATAAATCTTCAAATCACAAACCTTCAATCAATTAAAAACATGATAAATCTCACCTGCCAACGATCCACTCCATCTGGGGTCGCTCGATACTCGTGTATAATCCAATTAGTCCTCACCCCTTTTGGAGCACGCCCTTGATGGAAAACCAATGTCTTCTTCATTCCAATCAATTTCAACCGAGGCGGTTGGCCCTTGATCTTCCGATCTTTTCCTGTAGCTTTCCAATACCCAGCTTCTGTAGCCCGTTTCGATCGGTGCCCATTCGGATACTTCTGATCACGGGGTGAGAAGAAGAACCATTCAGGATCGTCCGATTTGATCACTGCTTTATCAGGCAAATCCCAGGGCTCGCACTTGCAGACGTCGACTTCCGCGATCACCTCATCCTTTTCAGGTAAATTACCGTCGATCTTTCCTGTCAAGTAATGTTCCACGAGCTCTTGATCCGTTGGATGGAATCTGCATCCGAACGGGAGAGATTGAAGAGATAATGTCATCTTCTCCAACTCCAACTCCAAATCCAAATCACTCGTTAGAAAGAAAAACCCAATTTCGATTTCGATCTAAAGGAAATCCGATTCAAAATGGAAGAATGAAATCTGTCAATTTTCATTTGCATCTAGAACACTTGTTTGTAAGCATGTATATGGAGCGGAAAGGAAAGATGGAAGCATTTTCGCAGCAGCAGGGGAGGAAGGGGACTCTTGTCTCTCTTCGCTTTTTTATTAGGAAGGGCGTAGAGGAGGGCCC
>BMK_Unigene_022378
GGAAGAGGGTGGAGGGTGGGAGAGTAAGGGAAGAGGAGGGGACGGGTAGTTTAAAAAAAATTATTTTTTTTGTCTTCCAGTGCGGAGGGGAGAGAAAATTTTGATCAGGCCAATAGCACTCCTCTTATGGATAACCTATGAGCCTCCTCCCCTAGTTATCCGAGGTTCATTCGTCCCTCTTGTTACAGAAGGTTGGTTGCTACCCCTCTTCCTCGGCACCTCCGTCTTTCTTCCGAAGCAGGAACTTGGGATATACTCTGAGTGATGGGAAAGGACTCCAAGCCCAAAGAGTCTGGAGGCAAAGGCAAAGGGAAACAGTCTGCTGGTGGAGGCAACGAGAGTGCTGCTTCCAAGGGTAAAGGAAAAGTTGGGAAAGCGTCAGATGGGCTCGGCACTTGCACTTATGTCAAAGCACGGCATATCTTATGTGAGAAACAAGGGAAGATAAATGAAGCTTACAAGAAGTTGGAAGATGGTTGGCTAAGCAATGGAGATAAGGTTCCTCCTGCCGAATTTGCAAAGGTGGCTTCAGAGTACTCAGAATGTCCATCAGGAAAGAAAGGCGGGGACCTCGGTTGGTTTCCACGAGGAAAGATGGCAGGTCCATTTCAAGATGTTGCTTTTACCACACCGGTTGGTGCTACCAGCGCACCCTTCAAATCTACGCATGGATACCACATAATCCTGTCCGAGGGAAGGAAAAACTGATGGAACCTGCTAATGACATAAAGCCTGCTTTCATTGGAAATGATACATGCATGACTGCTTTTGTTAACGATGGGTGTTGTCCCTCTTGTTCAAGTATATTTTCTTTGGCAAACGTGACAATGAAAGGTCATTTAATGCAGTATTTGGTGTTATAAGGTAGGACTGTCTCAACAATTAGCAGGAGAGGTGCTTTATTTTTTAATAAATGGTGTTTACAAAGACAGGATACATCTCATTCTCGCCTAAGTATATTTGCAGGCACGCAATCAGGTTAATGTGGTGCACTTTCTTTTTAAGTTAAATCCGCTCATCTCTTCCCACTTGTATGGGCTTTCTTCCTTTGTGTGTGGGCTTTCTTCCCACTTGAGTGGGCTGCTTTCCCGTGTGCATGCGGGCTCTCTTAAAAGTCCAGTAGAAGTTGAGGAAGTATCCGCTCCAAATGACTTCCTTCGATTTTACCAGCTCCTTCTGCTTCAGCAATTATAGCAGCACGCTGCACAGCCTCTGTGACAAATATCCGTAGAAGTTCGCAGCTCAGCTTCAGAGCATTTGACTTAGCTATAGTTGGCCGGTGTTTCTTTGATGTTCCAACTCCTTCCTTGATTTCCAAATCCTCAGCGCCTTCTCTTTTCTCACCATCTTCTAGGGTTTTTCGGGTCCATACGAGATTGAAAATGGCATGAATAAGATCCGGATCGAAGGTGTGAGCCATCGCAATTCGGAACGGAGGGAAGTGAAGGCCTCTCTCTCCTATCCCCCTTTTCTACGGACCGCCAAATCTTTTGAATATTTGTGGAGGAAATGGAATGCAGAGAATTTG
>BMK_Unigene_022379
GGCCACCTTATAAAGATGCAAAGCCACCAATCAACACATTTACTTAAAAGAAAGAATCTGAACAGAGGTCTTGTTCAATGTTCCCCACATTCTCACTTTCCAATATTTTCTTGGTGATAAAAGTAAATTGACAATGTTTGTACAGAAAAGAAGACAGCATTGGCCCATAAAGCAGTATCCAATAACTTGGATATATATGAATTATACAATTGATCTAATATCTTCCAATGATTTGTTATCACCAAGAGTAACATTAAAGTTGCTCATGGTCAATGATTCAATGTGCTATAACATGGGCACATATCCTGATACACCGAGTTTGTAGTTCCAAGATTGCAGAAAGCCCTGTGATTTCAGATGAAGATCTGCCCTGTGATTTTGACACCTTTAGCTTAGTAAGCTGGAGTCAGCTTCCACATTTACTGTATTTTGATGCATCAGTTGAGGTAAGCTAGCGCCTGCTTCCTCATCCACTCTATTTTGATGATTCCATTGAGGTAATTGAGCATTGGGTTCCTCACCTACTCCATTTTGGTGCTCCAAATTAGGTACTTGAGCACTAGCTTCCAAATCTACTCTATGTGGAGTCTTCAATTGAGATACTTCAGCATTAGCTTCCTCATCTACTCCATTTGAATGCTCCAATTGAGATACTTTAGCATTATCTTCCTCATATACTCCATTTCGATGCTCTGACAGAGATACTTTAGCATTATATTCCGGACCCACTTTTGATCTAGTCCTAACACGCTTCCCTTTGAAATACCGATACTCCCATATAGTGGGTGGATATTTCTTCATTAACTTTTCATATTTGTCCAGCATGCCCAACTCCTGGAATACATTTCCAAGCATCTCAATGATGGAACTGTTTGGCCTGACGCCCAGCTCTTCCATGTCAGCAAACACCTATACGGATCAGATTTTCAGGTTAGAAAGCCTTCTGCCAGTATCCACCACCACATATCAACATCAAATATGAAGGTTTCAAATGACACTATGGACCCCAGTTGCTAAAAAATATGCAGCAAGGGAAAAAAAAGAAAAGAAAAGGATTGAGTTTAGATGGAACCTATTTAAAATTAAAAACAGTAACATTTCTCTGTCTAGAAATAAGCTCAACAAATGCCTCACTTTCTGGCAAGCAATATTTCCAAAGTCTGCATATATTGTGCTTAGATGGGATTAGCTATGGAGATGATGATGATGATCTATTGTGCTTCCCTTCTGCCCGGTCCATTTCAGGACATGAGAATGTGAAAGGCAACTATTATGGGGAGAGGAATAGAAGCCCAGTACTTAAAAAAGGCGCACAAACTTTGAGGCCATGGAAACTTTATTTTAGCTTAATGAGATCAAGGTGTTGTCTTCCTAGACACGGGCGGACTATCATCATGGGATTAGATTGACTAATAGTATGGTGGATGTTCTAGCAAAATAGGGGCGGATAGGGTTTCTCCTCGGGTTATATTTCTTGTGTAACTGTTTTGCTAGGGTATAATTCTCTTATCCCAGGTATCTCTTATTTTGGTGGTTGTTGTATGGACTTGTCTGTTTTGTTTTTATTTTTATTTTTAAATACCGTTACTGATCAAAAGAAAGAAGGAAAAAAAAAAACCGCTATCTTGGCAGGCAGTGTTATAGTGCCTCTACCCAAGAACCATCTTCTGGAATCACTCACCAGCTTACATAGGAATTACACACTACAGCTATGAAAACTCAAACTGATGTTAATTTGCATATGAACCATGTGATGTTGCACTTCTTTATGCAAGCCACATGTGAGAAGAAGCAAGATTGTGGGCAGTGTCCTTCTATTAAATAGTAAAACAATGAGATGACAAGATTCTACCTCAAACATCTTCTCGTGCATGCCCTTGGTATAGTAAATTGAGATCATTTTACTAAAGAATTCACGAGGCAAGTTTTCCAAATTTTCAGAAAATATCATAGCCCAAAGTTCTTCAGCTTCTTCCAGTCTACCATCCTCTGCTAATGCATTTAGTAGTGTATAATAGCTTCCCTTCGTTTTCCCTTGACCTTTGCTTAACATCCACTTTGTCACCTGAATTAACCTCTTCCATTCTTTTTCTCTCTCAAGGGTCTTCAGAGCTTTCTTCACTGTAATCAAAGGAAATTCTAACTCCCAAGCAACGAAAGAGTCAAGAGCCCCATAAACTTCCTCCTTGACATTCGACAAGCCCTTTATACATTCAATAAGCTTTGTTGATTTGGAAATGGTGCCTATTCTCTTTCTGGATTTCCAAACACGAGGATATCTTGGTCTTGGACCTTTCAAAGAACATACCACAAAGCCATTACCATTCAAACTCCTTGAAACATTTAATTCTAAACTCCTTGTAACAATAGCTGGAGGATATCTCAAACTAAGCATCCGAGAAGAAGCGCTAAACACGGGATGATTGGGAAGAGTTGCAGGGTTTTGAATTGGGGAAGAAATCGCAATCGAAATCGTTATCTCCCTCGCGCCTTTCCACCTCTTTTTCGCGGAATCCAAATTCCAAATGAAGAAAGTGAACAGTGAACGAAAACAGAGATAGTTTGGCGAAACGAAT
>BMK_Unigene_022380
AGGAACGATTCCAGAGGATTTTGGCAAGCTGGTGAATCTGAAAGACTTAGATCTCTCCATGAATCAACTGACGGGAACGATTCCAGAAGATTTTGGCAAGCTAGTGAATCTGACGTATCTGTCACTGTACAGTAACCGACTTTCTGGGGAAATTCCTACATGTCTGACTGCACTCCCTTTGATACAGACGCTTGAGTTACAAGAAAATAGACTCTCCGGAGAGATACCGTCCAATATCATCTCGTTGAAAAATCTCGACACTCTCAATCTCAGTAAAAATCAGCTCACTGGCAGGATTCCTCCGGAGATCGGGTTTATTCGCGAGCTCGACTCTCTTGACCTATCTGGAAACCAGCTCTCTGGCGAGATCCCGCCGATACTCAGATACCGCCACTTGCACAAACTTGACCTCTCTTCCAACCGACTCATCGGAAAGATACCGGACGAGTTAGACAAGCCTGAGTTCGAGACGAGCTTCCTCAACAATTCGGGATTGTGTGCATCCAAGTCCAACCATAATCGTTCCACCAACTTCAACATCCGCTCCTGCGACTCCTCCAAAATATCGCCCCGAGTTCTCGCTTCCATCTTAGCCATCTCGGGCTTCTCAATCCTCCTCATTCTCGCTTTCCTCGCGTGGTTCTTCGTTACACGAGATCACAGGAATAGGAAGCGAAAGCAGAGACAAGAAGAAGAAGATATCATCGCCAAGTGGAAGTTTATCTCGTTCCAACGGCTGGATTTCACGGAGGGCGATATCTTAAACGGGCTAGTCGAAAGCATTCTTATTGGGAGTGGAGGATGCGGGAAAGTTTATCGGATCTCCGTGGGGAACCAAACAGACGACTTGGTGGTGGCCGTGAAAAAGATTTGTAACAGCAACAAGTCGGACGCCAAGTTGGAGAAGGAATTTCAAGCGGAGATTGAAATACTGGGCCGGATCCGACACGCCAACATTGTCAAGTTGCTCTGCTGCATTTCAAGCCAAGATTCAAAGCTTCTCGTGTACGAGTACATGGAGAATGG
>BMK_Unigene_022381
GTCCTGCCGACACTGTGAGCCCCTGTCAATTGGGAACAAGGAACAAGAGTGTAGTCAGTGTTTGTAATATATACATGAGGGGATAATGCATGCACCTACAAGAATTTGTTGGGACTTGGGAAACAAAGATTTGAACAGCTTAGATGTTTAGATGTGCTCCACTGTAAAGCTTCACTCCTCTTATCTCAGAATTTCTGGATTCTGTGAGGATTCGGACTTTAAACGAATTAGACAGTACCCATGCCCAGTTCATGCTCTCATCCTGACTAGTTATGGCCATGCATGTATATAGACCTATGACAGATGCATACATGAAGTATATATATCCCATATTCATGCCTTCTTGAGTATATATCATGATATTTTCATGATAAATTCAAAAATAACTGTTGTGACTGTGCAGGTGAATGCGACTGTGCGAGTCTACATGGATGATGAAGTCAAGTTTATTCAATACATTTTCACCAACAATGGCATTGTTGAGAAATGGATCATTTATGTCATCTTCATTGATACTTTAAAATTTTGATAGGAATGGATGGCTAAGAAAACTTAAAAATAGCTAAACCCGCTATCTAAAGAATTATTATGCATGTCCAATGCATGATTTAATTTCATCATAATGGTGTCATAGACATGCATGCATGTATGTATCATATTGTAGATCCGTACATGAAGTATATCTAAATATCTAATACCATTTCGGATACATATCGTGTTACTTTGACCATATTTTTCAGAATTGGCATACATTTATGTCAGTGTCAGGTGAGCAGTGACTAGTGAGCGTACATATACATAAATAATGCAAGCATTTGTATTTAGCACACGTGTTTGCAACAGAGCCTAATAATGACATGGGCCCAGTAATGAATAAACAAATACAAATAATGCATGCCCAATTACTGCTTTCATCATGCTGATGCCATGTACATGTATGCATGTATATACTCATATCAAAGATCCATACATGAAATATGCATATGATAGATGCCTGTACATACCTAGCAGGGCCACAACTCCAGG
>BMK_Unigene_022382
AAAAAAAAAAAAAAAAACTCAACCAACTTAATCTTGAGTAAAAAAAAATGTTTTTGGGGTTCTCTAAGGGGGATAACAAGAAGTTTGATTGAATATCTGTCAACCCCTTTTTTTATATCAGAGAAGTGCCTGTATGCCCCAGAGCTCCAGGGGTTCTCACTTTTTAGTAGGTAACATGATGGAGAATGCTCATTCCTATTTTAACTGTGTGATGGAGACCACCTATATCTATGGTTGTGGTACGCATGGTTGGGTGGTTTAGTCATGTAGGCTGCTTGATGACCTCATGCAGGGGTGGAACCAGGAAATATGCCTTTGGCGGGGGGTCAATATGAAAAACTGTTAGAAATTGCCATTGAAATAAGAGGCTTTTTGAGGTTTTGGTCACCCAAGTTCCACCCATGGCCTCATGGAGACATGGCCACGGATGGAAAACTAAAAGTCTTTCCTTGTTTGAAGCATCTTAATATAGGACTTAGCAACTCCAATTCAAACTCAAATTATTTCGAAGAAGAAGTTGGAAGGGCCCATACTTCCTAAGTTATGCTCTCTTAAATCATTTTTTATTGTTAGTTCCTTTTTCTTGTTATAGCAGAATCAGTTTAGGGTAAATTTAGTTTATTAAGTCTAGGAACTGGAGCCAAGTAGCAACAAATTACATCAACAAAGCTCAATTAATATTTACATAAGACGCAAACACTAATGCACAAGGAATTATTGAAATTATATTTTTATGATTTGATCTCTAGTCAATAGAAATTAAGAGTAATGAAGCGCATGTGGTCCTTCTTTTCTCCTTTGTTGGGTTTCTGAGTATATAACATTAAGACCATGTCTGGCATCTAAGATATAACTCTGAATTGCATTTACAAGAGATTTTAACCTTATTTTCCTTTCATTCCACTATTTTCTTCCAATCCATGTGGTGTGACTTGTTGTTGGTAGCAGCTTGCCTAACACCTCAGGGCTCAGAGTGGGGTGCACTTATCACACTTGGCTGTTAGTGCTCTTTTATTTATTCTGCAGTGTGCTCCCTTTATTTGACCAGTTTCTTAAGCATGCTCCTTAATGATGTTTTGACTTGTTTTAGGCTGATTATGTCCTGGGTGAC
>BMK_Unigene_022383
AAAAAAAAAAAAAAAGAAAGAACATGAACAAAACCATCATCCCTATTCAATCCTTTTAAAGACAGCCCCCTAAATCTTCTTGATCCCATTACACCCTTGATATCAGCTAACATTAAATCCATAATAGAAAAAAAACATTAAATCCATAATATACTAGGAAAAGCAAATAAAGGAGATTGGTAATGGCATTGACTGCCGTCCTTGACTGTGTGCATGCACAGTCACAACCCAGATCTCTCCCTTTTATGATTTAGAGCATTCAAAATCCTTCCATTTTGGCTGAAACTTTAAATCTCTTCCCATTATGCATGAAGAGAATCCTGCATTTATTTGGATTTAAATTTCAGACTTTGATGATTTTTTCCAAAACAGGATCGTCCCAGTTGCAGTTGGGTTTGGGCCCATTTGGACCCTCAACTAACTGCTCCAAACAACACTCACAAGACCCACCTTCTCTGCACTGCTTATGAAGCGCAGTTTATTCAAAATTGCATAAACACCTCCGCAGTTTTATGTGTTTTATAAAAAGCCCCTGTTTCATTCAATTCTCACATGTTAGGGATCGTTCCGGGTTCCTTTTCTGAGAGATGGGACTTTACACATGGATTCGGACCCCATGTGCTCAATCAAATGCACTCATGAAGGTCAAAGCCTGCTCAATCACTTGATCCGCATCAATTATCCTTCTTTTTTTTTCTGGATTCTTCCTTTTTTGCAATAAGAAGAAGAGGTATATGATAACCGTTAAATGTAAGTGAGCACCATGAAGCTTGAGGATGTTGATAATATTTTAGGTATCCCAAGAGAATACTGTGTTCATTGTGCTAATAAAAATTGCATTGAAGGTTTACGCTTCATCAATGTTGACATCTCCAACTATAATATGTTGTCATATCCTTGTAATTTTGTTGAAAAATCCAGAAAAAGAAAAATGATATTAGGAAAGATTAGAACTTAGTATTATAGTGGTCAAAAAGGAAATGTTTGATTCCGGAGGTTTAGCACTAAATAGGGATGAGTGGATAAAACTCAGAAAGCTGACCCCAAATAGATGGGTACGGTTTCCACAATTTCGACGAGGATGACAATGATATCTGTCCTAAATTGGGCTAGAACTATAAAAATAGTTTTCATATTCAGAGTCGTATCGAAAAGTGCTACATACTTGCGGCCAAAAAGATTTAATTGTCTGTATTCTTTTTACTTCTGTTTTTTTTTTTTTTGTTTTTT
>BMK_Unigene_022384
AGTGCTGCCATTGGATAGGTGTCAGAGGTATTGCCTGGTACATATCTCTTATACTAGCATAACTTTGTCTCTGTGTTTTAGTGCTCTTCATTGTTCTAAATTCTCCTTTTAACATATATCATCGTTACTTCTTCTTCTTCTTCTTCAAAAAAAAAAAAAAATCATTACTAAACATACCAAATTCTTACTACTAAGGGAAAGTTACCCCACTTTTTCTCTAAAAGTTTTTTTGTTTTTTTTCTTGAAATGCCTGTGTCATGAACCCTTTTGCTGTTTGCAATCTCTATCTGCACTTCTTCCAGTGGACTGTTTCCCATAATTCACAGGTTTGATGTTCAAAAATTAGAATGGCTAGCGGAGCTGATAAAATAAACAATCAACATAATTTTCTCTGTGAGGAATGAATGGATTTCCCCCTAGTTCTTTGTATTTTGCAGGTGGAAGCCATAATAACATGCTTCACTTTCACTCAACACGCAAAATTGGGACCAGCCTTCATGGTGAGGTTAGAAATTATGAGGTGAAATTCTTTTGTTTTCCTTTCTTGTTCTGATGGGCCCTCAAATCACATATGCTATAATAGAAACATATACTATTGATAGTAGTTACACCATTTAGCGAATCTCAACATAGTTGGGATAAGACTCTGATGACGACAATGATGGTGATGAGCAGTTACACCTTTAATTTTCAGTTTAAAAATGTTTACAGGCCTCTTATTGGTCAGCTTTCTCATTCTTAAGCCACCTTATCATGTTCCTTTGCTGCTGATAATTAAAATTTTCAAAATTTCTTGTATTGTATCAAAATCATATCACGATAACTAAGGTGGGAGGTACAGTAAAATTATTGAAATTATCATTATGTATAACTATTGAATAGAATAATTTTAATGAGTTCAGTGGTGGGTTTTCAGTGCATGTGTGTATTAATTCCTCTGTGTTTCTCTGCTTCTTGACTTTTCATGACCATGTGGCCAATAGACAAGCAGCCTCCGAAACAAGTGCAACGGATAAGTGTTCAACCTCTAAACCAGGTATAGCCTATCTTGTATCTCTCAGGTGCCACCAACTCCACCCCGAAACAGCCCTCTCTAGAAGGAAGAATGAGAATTGGAATTTTGAATTATGAATTCTTCAATTGAGCTTTCAATTGTTTCAGTCTGCGCATCAGTTCTTGCACATTTCCATATGTTCTACATATATACGTTACCTCTTTCAATAGGAATTGTGCACCAACATTATCTCGTTTAATAGAATTTGTGTGAAACATACTTGTGAGAACCTGGCCAGGTGCTTATGGCCTTTTAAGATCCTGAAATGATAGAATTAGGATTTCGAATATTAGAAATTTGAATTATTGTTCTTTTAAAGGTGTTCCAAATATAAATCTCACATCGAGATGCTCAAAAAATAAGTCTAGCTCATAATACATCTACTAGCACTCATGCTTGAAATAAAAATAAAAAATAAAAAATCACACCTTTAATTACTTTTAAAGTATCCTTCATCCACAGTAAGCCAGTGGTTTGGATCACATTTTGCCATGTGTCTTTAACTAATTCCTGACTAACAGGATCTTGGTTTAAATATGCAACTCATTTAACTCCTACTCTGCAGTCCAAAGAGACGAGACTCTTCTTATTTGTATTCCCATTCGAAGCAATACTGATGCTGTGCATGCAGACAAATTGAATGCCCCAGTTTTGGAATCAATACAAATGTTTATTTGGTGAAGTTTTAAGTTTCTTTGAGATGAAAAGAGAAGTACTGTTGTATTTAAATCTGTAGTATCTGGGCCCCAGTGCATTTGGTGTGGGATATATAATCCCACAGAGAAAAATCTGTAGGCAGGCAGTG
>BMK_Unigene_022385
CTAATCTCTTATTTAATTGGCCTCATATATATAATTAATTAATTTTCGACTTGTGTAGTATGTGATGCACGATCCCACAGTTGGGGTCTACAGTCAAGAAACGATGCTAATGGTGTTCACCTGATCATTTCCATTGGCTTTACTAGTTTCTTAGCTGGAAAATGGAAATCCTTTATTTCAGGCTGGAATTGATTGGAATGGTTCTAGGATTTACTTTAGTATTCAAGCCTGCCATCATTTGATTTGATTTTCTGGATATTGGATCTGATTTGTTTAATGTTAGACTTCCATGACTACTACTAGCTGAATTTTATTTAGTGCTCTCTCAGCCTGTTGATTTTGATATGTGGTGTGGGCTGGTTGTGCATACTGCTTTTTGAATACTCAGAAGTCCTTAGACTGGTTGTTGATTGCATGCCATCTCAAATTTGGAGAATAGTGGAGTGGCACTGCTGTAGGAAGTTGATAGCATGTAGACGTGAGTTTGTGGAGCTGCATAACATGAGAATGGTTGCTGAAACTTCTAACAGGTTGACAAGTTTTCATGTATCATTCATTTGGTAACTTGAATTTCCTTCTTGTGAGACACCAGGTTTTGTTTGGAACTTGGGTTATCGACCAGTAGTCATGGATAAAAGAGAGCTTAGGTTATGGTCTGAAAGTAGAGGAACAATTCACAACCCACATGAGTTGTAGGATACTAATACAAGTTTAAGACTTGACCTAGGCACCGGCCGAATCTGATACTGTCATGAGTACCAACTTCAAGTCCTTGTCCATGCATCCCCCGCACACAAGCCATGCCCAGAAACCTAGAAATCAAATCCTATTGCCCATTCTCTTTACTTTAATGTCCTTTTAGCAATTAATGCAAATATCTTTGATTTTCTTTGTTGGCCTTTTTCTAAGGGATTCCTGTATTGGCAATGTATATAAGACAATTGCATAAAATGAAATGATTAGACTTTTTATTGTTGTTTTGAGGAATTTCTTATTCTTGGCGTTAAACCATCTCCG
>BMK_Unigene_022390
TTAGTTGTTTCAGATTCCAAATGTCGTCGTAGTTGTTTTTCTTTTGACTTCCATACGGTATATTAATCAACAAAAAAGAAGTGAAGGAGAGTGGATTAATGTGGAGTCTTCACATACATCTTGAAGCCATGTCGATGGTGTCTTCAATTCCTCAGATTACAGGTAAAAGAAATCAATAACTTGATTGAATTGATCATGACGGAAATGCAAAGTAATAACACAACATCAAATCCATCAGCAGATGCATTCTTTGCATACATTGCAGTATTTTCAGTTCTTAAAACAGAAAGGATGATGTTTAGGAAAAGTCCAAGGATTTAGTTTGGCAACATTTTATCTGTGTTCCATAGTCTACCCTCACATATATGTTCATCTATTTTGCCTTACGTTATTGTGAATTATGTTTAACTTGTGTTTCTGGGCAAATAAAATTGGAAAATCTATGAAATTATCTTTTGACAGTACTTAACTTGTTTTTTTTAGTTATTGTTAAGTATGATCTACACTTTTGTTATCGGTGAGTTTTGTGAATTGTGTTAAATTATGTGAAATGAGGTCAGATAAATAAAATAAATATAACGTGCAAACATATTTTTAAAGTTTATTAGATATCAAAAAAAAAAAAAATTTAACCATGGAGTACTGCTACACCAAATAGGAAAGATTGGTCCTCTCTTGCAGCCGTCCCAAACATTAAAAGCACTATTTCACCAAAGAAAAAAGAAAATTCAGCACCAAACATGGATTCGCAACACCCATAGAAATGCTTTTTCTTTTTTGGCGATGCATTTACTATGAATTTTGTTGATGTGTCATTTTTTCACATTTCTTAGAAAGGCACATGTACACAGACATGCCCTTAATGTATATAATGAACTTGTTGCTTTTGTTTTCCAATAAGTGGCTTGCAAAAACTGATTATATTCATTGTTACTTTTAATTTCTGGGAACAATGAGCTGTCAAATTGTAGGTCATAATGTCTTGAAACCTATCTTGAACTCTGGGGGGCTTTTCGAGCTGTAAGCTGTTGTACTTTTAACATTTTATTTTGCAGGTTTTAAAATGAGTAACGACACAACTGTTTGCGATTTTTGAGAATTCACCAAATCTTTCAAAAAAGTCATGCTTCATTGTTTGATTTCAGGAAACCGAGGAACTTATTGCC
>BMK_Unigene_022392
ACTGTTACCTGTCATGCATATGTATATGTATGTATGTACAAAACCTTGATTTTTGCATGGAACCATGAACCATCACATAGGCCTACTTACACATTCCTCCCACTACCATGTATTGGAACTCATCCAGGTGGAAGCTACCAATATATACAACTTCATACACACAAAAACACAAACATATATTTGTCTTTCCATCTCTCTTGAGTACGCACACTGATACAAGAGGGAACTGGTTCCTTATTGTAAACTCTTGCGGGGCCTCAGAAATTTTGGATAATTTTCGGTGGTCTCCTATGGATGCCCAGTTGATCCTTTTACACTTGTAAGAGATAGAGTACAAGCCTATTCTCCAGGATTTTCTCAACAATCTTTGCCGATAATCCTCCTTGATAACTACACTTATCTAATGGTTACAACTGGGTCAACACGTAACCCATTAGCCCGTGTTCCACCAGGCTCATCGGACCTGAGGCCCTGTTTTCTTTCTAAATTGGCTGGATGCAAACCATGGGGGATGAGGGGATGGGTAGGGCTACATGGGGATTGTGGGTAGTTCAAAAATGGTCCCTACTTCCCATCGCAACAACTTAACCCTTGAATTAAGGGCCTTGGAGTTTAAGCTAATAACTGTTAGATGAGGTGCTTTGTGTGTGTTTTAATTCAACGGGGGATATCTAAAGAGTGTGGAATGGAGGTGAGTGCCAATGCATGATTTTTAAGTGTGTCTGAAGATTGGAATTCATAATCAATGGGCCTTATTAAAATCTCTTCAACTTTAAAATAAGGAATCACTTCCATTTGGAACATGGCACTGAATAATACTTCCTTTGACAGCTATTTTGAGTTGATTTGCTTTGCAAACTTCAACTCTACAAGCTGAGCAATAAAAATGGTGGATAGCTTACATCGCACTGCCCTTACGCTGGATGTGAACTTTTAATCTATGTAATAGCATTTCAGTGACTGCTTGTTTTATATATTGGCACCAATTATCAGACAATATTTAGTACACTTGCTTATAATACACCTCCTGACGTTTTTAGATCTTACCAGGTCTATTTCCCCGCTCAATGCC
>BMK_Unigene_022393
AAAGAAACAATCACAGCTATATTTCATTTCGCGTGCTCAAAAGAGAGAAGACAGAATAAAAGCTGCATCCCACAGCCATATGTAATTTCACTACATGTTAGACCCCTTTTTTTTTTTTTCTTTTCCTTTTAACATACAGTATAAAGAAAAACAAAACATAAAGTTGATATATAGAGACAGAAATACGGTATTCCTATGCTCTTTCAAAAAGATCTGGAGAAACCCCAAAAAGCTCCTGCCACCTTCTCTCCTCTTTTTTGTATCTTCTGCTACTGCTGCTGCTACCGTGCAATCTCTGCTTGCAAGGTAGAATTATAACCGACCTGCTCGTTCTCCCAACGAAGTTTAGACACGACTTCATCATGCACAGGCTCGTAGTCCTCTAGCTTCTGCACTAGTTCTTTGGCGTTAGGTGCAGAGACGAATATGTAGCGTTGAAAGGGCTTGATGAAGCCATCGTCCACTGCTTTGTCGATGAAGGTGAGGAGGGAGTTGTAGTAGCCATCCACATTCAAAAGACCCACTGGCTTATTGTGGATACCAAGCTGTGCCCAGGTGATGACTTCCAATAGCTCTTCTAAGGTCCCATACCCACCTGGTAAAGCAATGAAGGCGTCTGAATGGCGAGCCATCTCTGCCTTTCTTTGATGCATGTCAGCAACTGGCCTTACTTCTCCCACTGTTTCTCCTGTTATCTCCTTGGACATGAGAGTCTTGGGAATGATCCCCAAGACATGTCCTCCACCTCCATGAACAGCTTGAGAAACCAGACCCATCAGCCCCACGCTTCCACCACCATACACCAGATTCACCCGACGAGAAACCAGCTCCTTTCCCAATTCAAGAGCTGCATCTTTGTAGCAGTTTCTCTTCCCAGTGCTGCTCCCGCAGAAGACGCAGACCGTTTTGAATCTTGATTTCGCTGATTTCACTTCCATCTCTCCTTCTCTCTCCCCCATCTCTTCTCTTTTGGAATACTGTTGAGATTTTTGTACGAAAATACAAGACAGAAAGGGTGGGAGCAAAATGGATGGAGGGAGGAAAAGGCTT
>BMK_Unigene_022394
GGAAAGATCTCTTAAAATGATTATTGAAAAGGGTTGTTAGATTACAATGAACCCGCGCTAAATGCAGTAGTTTGGCATACTTCCATTATAAGGGTGACAGGATTGGAGCTGGTCATTGTCGAAGGCCGCATCAAAAAGAAAAGAAAAACCTTGTATGATTAGTGTTTACATATAAAAATACGCTCCATCTCAAAGCTGTTTACATATAAAACTCTGTGCAGAAAGAATAATTACAGTGGTGGCTCTTGGCAATAATATATGCAGAAACAAGTGCCTTCTTTCCATTCCCCCGAGCCATTCCCTTCCTTAGAGCACTCCTGCAAGCATTTTTGCAGGTCAAAGTTGCCAGATCCAATCACCTTCCGACATGTGTGCTCCGGAGGCCTTATCCCATTGGCCCCTTCTATCGCAGGGACCATCTCCTTCACTGAGATGAACAGGAGGAAGAGGAAGATATAAAGGCTATGGGAGATCTTCATCTTTCAGCTTCCAGGCAGATGACGTCTTCTTCTCTCTTCTGAGAATGAAATTGGCTCCAAGACCCTGCCACATGGTAAAGTGTGTTTCAATCCAAGTATCCGTTTTGTCCCCCTCTTTCATATAGTGAGCAAAAGAACTTGGACAGAACTTTTCTTTTAAACTGAGAATACATTCCTTTCTTTGTATGACCAACCTGCCGAACCGTGCCAATTACTTGTTAATTGCTTGGTCATCGTCCCTGCAGAAAAAGATATAATAGAACATGTTATTTTAGCCAAGCTACAGGCTACTATGTTAATTACTAAATGACACCAAAACGCCAACACAGAAGAATCTTAAAGAGGGATAAAGTATATATGATGGTAACGTAGATAAAGCCTAGGCTTTCTTTTGATTATGCTTCTACAATCGTTTTGCCACCAAAGTGGAGATCATTTGATAGCCATGTGTGGATCTTTACTCAAGTTACTTCAATTTTAGCCACTACCAAAAGAATTACAAAAATTCAGACTTCAATTCGACACAATCTCATCTCATTCGAGCCGTACTC
>BMK_Unigene_022395
CCCTAAGCTCATGCCTCATGCCTCATCCCTCACCTTTAACTAATCCCAAGACAAACAAAGCCAACAATCTCTCAGATCTCCTCTAATCAATTAGATACTAACATGTGCCCATAAAATAATTGCCTATGAAGACAATATCATACCAGAGAAGAACTATAGGACAAATGAATGATAGCAAAATGATAAAAGAATACAGATGGCAGACTGAATCATATAACAGAAGCAAATATAATAAGCTCTTAAAAAAAAAAATAGATGGATCATAGAATGACAATAAAAAAAGAGAAGCCATGTACCAAAAAATCTCTCACATGCAAGTCCATACATAGATATGTTATCATCTATATACTTGATTTCCTTATTTAAAATCCAAACCACCAAAAGACAGTATGAAGTATGAACTAACCAGAAAAACCATGTAGGGAGGGATAACAAAAAAAAAAAAAAAAAAAGGAGTCTTCTCTTATAGTTCTTGTTCTCCCTCCAATAATTACATTTCAAAAATTCAAACTCCAACACCTCTTCTCCTTCTACACTTGAAAGATAACAAAACCCACCACCAAAATTCATATCTGAATGAGGTGAATTCATTCAATCCTCTTTAAATTTCCTCTCCCCCAATCCCAACTTTCTCACAATTCTCCTTTTCTTCAAACCCATGTCCTTCTTTTGGGCTCTCCAAAGCCCTCTTTTCCTGCTCTTCCTCTTCGTCTTCCTCGCCGGAATTCTTCCCTCCAGCCTCCACAGTAATCCTCCCCTGCCTTTCTGCCTTCTCCCTGAGAACATTCAACAGCTCCGAAACCGCCTTCTTCCTATCCATCCTGTTCTTGATCAAAACCTCACTGATGTCCGCCGGCGTCATCGCCGCCGGATCAACCACCTCCTCCAATTCCTTCACCACCCCATCTCCCAATTCACTCTCCACTTCGACACCCAAGTAGTTTTTCACCAGAATTTTCAACGCCGGGAAAGTGCAGAAGCTCATATGGATGTGCATATCCATCCTCCCACACCTCAGCAGCGCCGGGTCGAGCTTTTCAATATGATTCGTCGTGAAGACGAAGATCCGCTCGCTGCCGCAGCACGACCAGAGCCCGTCGGTGAAATTGAGCAGCCCCGATAGCGTGATTGTCTTCCGGCCATCATCTCCCTCCGCCCCCGCCTCCGGCGACTGCGGCGGCAACGGCGGCGACGGCGGCTTGGGTCTGCTCCGATTAGTGAGATTAATCGAGCAATCGATATCTTCAATCACAATAATTGATTTCGAAGTCGTCTTCATCAACAACTTCCTCAGCTCTGAATTGGTGAGAACTTCAGTCAGTTCAAGATCGTAGATATCATACCCAAGATAATTCGCCATTGCGGCGATCATGCTTGATTTCCCGGTGCCTGGAGGGCCGTAGAGGAGGTACCCTCTCTTCCAAGCCCGGCCGGTCTTCTGGTAGAAGTCCTGGCCGTCGGCGAACGACCGGAGATCTGCCATGATTTCAAATTTCTTGGTGGGATCCATTGCAAGAGTGTCAAAAGTACTGGGGTGCTTGAAAGGAACAGATTCCCAAGGCATGCCTCTTGGGTCCATCGACCCGCCTTTGGAATTGGTATACAATAGACGGTCCTGATTTTTCCTCCTGATTTCGGTAGCCCGCTCCATGATGTGATCGAGATAAGACTCTAGCATCAAAGGCTTGTCCTTTTTGCGGATTCTGAGAGTGAATCGGCGTTTTTCGTCGGGAAAAGAGCGCCAGGAGAAGGACGGGGACTGGCGGGGGATGACGACGTGCTCCCATACGGCGGGAGCACCGGAGAAGGAGTCGAGGAGGCGGTCGTTGGAGGAGAGGCCGAAGGTGAAGGCGGAGGAGTTGAGGTGGCGAGTGAGGATGACATGTGTGGCGGAGGTGATGGAGGGGGAGTTGGAGAGGTAGAGCTGGACGGCGTTGTAGAGCTCGTTGGTGTTGACGCCGTCGATTTCGGTGATGTCGAAGTAGCAGTAGGAGGAGAACCAGTTGCAGACGCGGGAGAAGAGCTTGGCGAAGAAGAAGCGGATTTCTGGGGGGAAGACTGATTGCATGAGGGTCTGGAAGAAGGCGAAAGCGCCCAAGAGAGAGGCCAATGAGGTCCAGTACTCTTTCATGTTTGATTTCTGAGAGATGGGTCTTGTAAGTCTTGTTCTGTTTAATGAGAGAATGATGGGTTTTGGATTTGGATTGGGAAGAACTTGAAGGCTTTTGGGGTTTGAGAGATGGATCTTGCTCTCTGTTTGAAGAGAACGTTCAGGATTTTTTGGAGTTTGAGAGATGGGTCTTGCTCTGTTTGGAGATTAAAAAAAAAAAAAAAAGAAGGATTTTTGGAGTTTTAAAGATGGGTTTTGGTCGGTTTGGAGAGAAAATAAAGAATCTTGGGATTTTGGGTTATGAAAATTCCAAAGGTTTTTGGAATCTGAGAGAATAGTTCAGGGATTTGGGTTTTGAAGAATCCAATGGTTTTGGGAGAGTTTTGAGAGAAATTTTTTTTTTCCCTTCTTCTTCCACTACTTGAGATTGTGGAGATGGGGTTTGGAATGGGTTTGAGAAGAATTACAAGATCCCAGGGGGGTTTGGAGGGATGGGTTGTGTTTAGAAGTGGGAAAAGAAGAAGATTTGTGAAGATTGGGAAAATGGGGTGGGCTTGAAATGCAGAGGATCTGAAGAGAGGTTGTGTTGTGTTTGGGTTTGGCTATGGATATATAAAAAAGTTGAGGTCTTTCATTCTTATCCTTTCAAGAAGAGCAGGTGTGTTGAATAAAAAGAGGAGATAAAACAGAAGAGAATGTGAAGGGGCCTTTTTTCTTTCAATTGAGAGGGGGTTGGTACGTTAGAAAAGACCGAAGGTTTTTGGAGTTCAATGGCGAGAAGTACTTGATGCTTCTTGTTCCCTCCGTTCTCGATGTGTTGGAACTTACATGAGTTACATCTCACGGAGCAAATAAAAAAGGAGATTTTGTGGGGAAGCTGGTCGATAGAAAAGCCAGTAAAGTGATAGGGAAAGAAGAGAGGAGAGCTTGTGTTTGTGTATGGTTGGGGCAAAGGGAGAGAGAAGAGAAGGGGAGATGGCTTGTGCCTTTTCCTTAGTGATAGATTGATTTATAGGCCTTGCATGGGCAGGCAGCTAAGACAAGGACTGATTGGAGATGGGGATTTGGTGCTACTCACCCATCATCAATGAACGGTAATTAGACCTGTACTATATTAATTAATTACTGTAAATCTCTAGATGGTAGAGGTTTTGAGCTTTGAAAAGGTAAAAGCTGTGTGCTTGTACTTGTCAAGAAAAGGTCAAAAGTAAGTGATGTAGAAATGAAACTGATTCTTATTCATTTTAAGTTTCAAAGAATGGATTGTAAATTCATGAGACACATCACACATCTCACTCAGTTTTTGTAAAATTTTG
>BMK_Unigene_022398
ACACATTAAATATAGAATTTTGGTAAATGCAAAACTTATAAATACCACAGGTTAGTCACGCAACACCCCACTGGAACAACCTGTGTTTTTTTTTTTTCTCTCTGATTATCTTTCAATGCTCCTTATACCCTAATTATTTCTCTTTCCTAGTTTTTGCTTCATCTTCTTCCACTCCAACTTGATTTATCTGTAAGTTAAAACTCTCCACCAGTGCTAGGATCAAGATTGTAAAATTGTCGTACCTCATTATAGTAGGATTCCATATGTTTTGCATATTGGGAGATTCTTAACCTCTTGATACATGGACATCTATCACAACCACAGTTGTAACCAAATGCATCAAGGGGTTTACAGAAAGGCCCATCTCTGTGCCTCCTACTATTGTTGCTTAGAGCCACATCCACTTATAAAGTGTGTGTAGTTGAGTTGTTTAAAGTTAGCAGGTTTCAGAGTAGGGAAGCAGGCATTTATTTATGATACATTACTCCCTGCAATGCTCAAGAGATCAAATCCCAATGTCCCAAGTATGCTCTGTTCGAGGCTGCATCCAGTATGAAGATGAAATAAAGGAAAATCTCTCTCTAACCAGAGTGGAGGTAACTAGTGTTGTGAATCACCTCCTCTTTGTTGAGATGCACGGTTAGTAGCTTTCCCATCATTTGTCACCTTCTTCATTAAAGAATATTTAAGAACCATTTTTGTATAGTAGCAGATAAGCTTTATTGGATAAGCAACTCTACAAGAGTTACAATAGTTAACATGGGCAGTCACCAGCAGCAACTGGTACTAAATATCAGATCCTACTAGTTAGTAGCTTCCCATGAATATGATGCTGCTCACCGAAAATACTGCATGTTCGTACCTCTTTCCCAACAAGGCCTTGACTTATAAAATGACAAGACAGTGTGTGAGTTAGGTTTTCCACGTCATTCGTAGATGTGAATTAGGTTTCTATTTCCATTCCATAATAATCTCTGCATTTGCTTCATATGCCTTCTGGACCTGACTGGCTTCATTTCTTATCTCTTTATTTTATTCTCCTGGATTTGCTGATAACTTTTTTTTTTTTTCCGGATAGCATGTGATGGTTCTAGTGTTTTCTATATTGATGGATAAAATGACTACAGGATTATATTAACAACTGGAG
>BMK_Unigene_022399
ACCAACAACACCGACGACAACACCACCAACAACACCGACGACAACACCACCAACAACACCGACGACAACACCACCAACAACACCGACGACAACACCACCAACAACACCGACGACAACACCGACGACACCAACAACAACACCGACAACACCGACAACACCAACAACGACACCCACAACCCCAACTATAGGAACACCACCATCCACAGGGTTAACCCCTCCAACCACCACCACTTCTCCAATGATAGGTGGAACAACATCTAGCATAAGTCCCTCAGGGCTAAACAATGACTTCAATGGTGCTTTCCATCCAAAGGCTGAGATGGGCCTTCTCTTTCTAGCCTGTTGGCTCTTGGGCCTGGTTCTGTTAAGGGGTTGAAAGCTTACAGATAAGAGAAAGGAAGGGTGTTGATATAGAGCCGTGAAATTAAAGTAGTGCTTTTGATGGGTGGATGATGTTTATGATTATGAAAGTGTGGGTGGTGGTGGGCGGGCATGTGATTCTATAGTGGGGTGTGATTACAGGAATCATTTAGAAACATCCCCCCACTAGAGTGCTTTTTAGATCTCATGAGGGAAAAGGAGTCTGATTCCTTTTGGATAGTGATGTAGGAGATGGTGGTGCGATGTTAATGGTATACATGCAGATCTTTTTGACCCCCCTCTTCTCTTTTTCTGATTTCTACTCTTTCTTCTTGTATATGCAGGGACGCAGTAATTTATTAATTATTGAATGAGAATCTAGTACCTTTTCTTTGTAGCAGTGATTGGGGTGTTTTTTCACCTCTATTTTGTTTTATGTGGAGGGTTTTGGTTTTGGTTTTGGTACGACCATTGTTTGTGTTAAGCCTCATTGTGTTTCCTACCTGCTACTTCTATTCTCATTGGTCCTTATTTTATGAGGATAAGAAAGATTGAAGTCCATTGTCCACATCAATCAGACAATCCAATCCTATCCTAAGAAATGGTGGGATTTCTTTGGGGAGAGACACAGATAAGTAGAGATTTGTTTGTGGTGGTGTTTTTGCCATGGCAATTCATTTACTTTCCTAGAGGTTCAATCATCTTTTGTTTTGGTTGCCCATGCATGTGGTTTTTTTTATTTTTTATGCCATATGGCCCATCT
>BMK_Unigene_022400
ATTCAACATACCCTACTTGATCAAGATTCATTGAGCTTTAACTTCGACGCGAATATCTTTAGACGGTTACATCCCTGATTAAATAAACACCGCCAGATGAATCACTCGAATCTCCCATCCTGTGCGGTGCTCACGGAATTACCGCCACAAAAAAGACTACGCGGGAAACCATCATTTCAAAACTCTCACCGCTCTAACATTAAAATCCCCCAAACACCCTCCCTTCTCCATTCCTTCCAAAACCCTCGTTCTCTCTGCAAAACCCTAATCCCAAAAGAAAAAGGTTTAAAGAGAAATGGCGCGAGATGACGTGCAATTAAAGGCAGCAAAGAGATCTTACAAGCAGGCGTCAATCAATGGAAATCACCAGGAGGAAGCAAGGTGGGCAAATGTCATCGGCGACATCCTGAAACAGAGAGGAGAGTATGTCGAAGCGCTTCGATGGCTTCGAGTCGATTATGAGGTCTCTCGCAAGCATTTGCCCGAGAAACAGCTCCTCCCTACTTGCCAATCCCTCGGCGAAGTCTATCTCCGTCTCCAGCATTTTGAGCAAGCCCTACTCTATCAGAAAAAACACCTAGAGCTTGCCAAAGACGCCAATGATATTGTCGAGCAGCAAAGAGCCAGCACACAGCTTGGTCGAACATACCATGAATTATTTTGTAGATCTGAAAATGACCATTATGCTGTCCGGAAAGCCAAAAAATGTTTCTTGTTGTCCATGGAACTTGCTCGGACTCTCAAAGAAAACCCCCCGCCTCATAAATCTTCTTTCTTTCTCAAAGAATTCATTGATGCACATAACAACTTGGGCATGCTTGAGATGGACATGGATAATTTGGATGAAGCCAAGAAATATCTTCTTAAGGGCTTAAAGATATGTGACGATGAAGAGGTAATTGAAGATGATGATGCACGTAGCAGGCTTCATCATAATCTTGGAAGTCTCTACATAGAGCTGCGGGCATGGGATAAAGCTCGAGAGCACATTGAGAGGGACATTTTGATTTGTAAGAAAATCAGTCATCCACAAGGGGAGGCAAAAGGTTACATCAATCTTGGTGAATTGCATTAT
>BMK_Unigene_022401
CCAAAACTAGAAATTGTATTGATTTTTGAATGTGAACAACTTATTCCATTAGGATCCCTTTAGGAGGGAGAAATATTGCAAAAAGGTTAAAAAACGAGAAAGAATTTTGAAGACCCTAACTAGATCCACTATGAGCGTTGTCGTCAATGTTGACTCATCTTATTAATAAAAGGAAAAATTTCCCGGAAAAAGACAGACTATCCATTGTTGAAAATCATCAATTTTAGTTGACGAATCGACAATTTTTCCTAATCTCTCCCTCTGCACCCGTGAGAACTCCTATATTCCCCAACCGAATCATGGCTCCAGCAAGCTTCCCATGCCACAGCTTTTCATCATAAGCCATAGCTTTGACAATATCCTTAGTTCTGGGGTCGTCAACCATTTTCTGATCTGATTCCAAGATCCCTTTGTTGTCCAAAAGAATCTTGAAGTAATCAGTATCCAACTGGTACTGTGTGATGGGGTCAAAGGGCATAGTATAAGTAGGGGCTTTGCACGTGGAAAAGATATCTTGACTGACTCTATAATCTACTGGTCTTGCGGTAGGGCTTGCAGTCCTGTAATCAAAGTTGAAGCAGTGGGCAACACCAATTGAGTGTATACCATTCATCACGACCATGTCCTCTACGGACAGGCCTCTCTTGTTGAAGATTGCTATTAAGTGATCAAGAGAATCCGCGGGGCCCGGGATGTTTTCACCACCGCATTCCGCCTCACGAGAGATCCTGCCATCACGCCTACCAGCTGGAACCTCGTACCTGTAGAGACCTGTTAAATTAAGTGCATCACGTGCTGCAAATGCTAATATATCAGCACAAGACACAACCCCGGGGCAGTGGTTCTCAATGTCCTTCTTTGCCTCGTCTATGATCTCGAAACCACGCAGAGTCATACCATTTGCAGGTGCTTCCTTCTCTGTCTTCCCTCCCTCGGGAGTTTTGTCCAAAAGATTCGATGCATCACACCCTCTGACGAAGCAATCGTGCAAATGAAGGCGGACCAAGTTAGCAGCAATATCGGGGTATTTTTTGAAGTGATTGGTGACAGAACGGAAAACCATCTCCTCGGATTTAAGGCAAGTAGCATCATAGAATTTAGGCTTTAAGGGGCCTTGCTTAATAGCCTCGTCGGCGGACGGGGTCATAATAGGATTAGTTACCTTTTCAGCGTCGTAGCTTTTGACGGTCATGAATTGTCCAGGTTTGTAGTCGGAATAACCGGCGGCTGAGGCTAGAGGAAAGAGGATGGAGTATACGATGAAGATTGTT
>BMK_Unigene_022405
AGGGGCTCCATTTTTTTTTCAAAAGAAAAGAGTTAAAAGGGTAGGCACTAGGGGCAGGATCACATAGTAAAGAAGCCAACAGGGCTTCTCCCTTCTTCCCCACCAACAAAAAGGGACCTTTTCCTATTTTCCTTTTCTCTAGCACGGTTCCTGTAACTACCTTGCTCTCCAGGAGAGATTCTAAGACCCAGCAGAGGAAATCTAGAGTTTTTGGAATCAGTAGCACAACTTGGATGAAAAAGTTAGGTGATGATATTACAGGCATCAGGTGTTGTCTAATAAATTATAGATTAATAAAGATATGGTGTCATGACTCATGACTCATGACTCGTGACTTTGGCTTTTGGATTTTCAATTAAATGGATCTTAACACAAGCCAACACAAAATACAGTATTGCTGCAATCATGAAAGCAAGCGCTCATGCTTCAGGGGTAAGAACTAGAAGTTCTCTTCGAGATTGAGGATGTTGAATCTTCCCTTTGGAGGAAATCATGAAATTTTAATCCCCTTAGAGCCAACTCAATTAGCTGCTCAGCACTTGTAATCAATACTTTATGAAATTCCCTTTTGGACAAGATCTTGAAGTTTTAATCCTCTTTGGGCCAACTTAATTAGCAGCTTAGCACTTGTACATCTATGCTTTAAAGGCCTTTTTTTTCTCTCTCAAGATTTACCTATTAAAACAATCGGAATTAATTCACTCTGACCCATGAAGCAAGTGTTTGGCGTCCCCGACCAGCTAAGCTATAGCAAGGGATGCTTCAGGGACATGTTGAAGTTGCATTTTTAGCGACACACCCATGTGACATGTTGATATAGGTTGTAGAACTCGTGGGAAGGGCTAATATAGTATTTAAAACATCAAGGGCTTGTTTGTTTCTATTTAAATACATAAGAATTGAATCTATAGGATTTATGCCATAAGTAGTTAACAATGAAGAGCATATGTCGATTTCAAAAAATAATATTAAATAACCTTTCATTTTATGAAATTTATGAAAATAAAATCCATCCGGTTTCCAAACTTTCTGCTGTCGTCTTGTCTCTCTTAATTCTCAGTTATTGCACGAACTTGTAACTACCCAGGCGCACTATCCACATGTTATTGTCCACCGAACACTAGGTTTTAAAACACGTCGTGTAAGGTTAAGACTAGGTCATCCATATATACCCAGGGTCTGGATATTGATAAGGCCTCACGGTACTAATCGAAGCACTCAACAGATGATACCTTTTATTTCTTACGTAGGCAAGATTCCAAGCATCATCTTGTAAACAACTAAAAGCATTCAAAATGTTTTCAATCTTGACAAAATCAGTTACTGGTTTTAACAAAATTAACAGCAACTCCTTTTTCTCCTCCCTTTTGCTATACTAGGAAACTTAAAAGGAGAAAAATAGTGTAACTACTAGTTCTCATCATGCTTTGATCTAAACCCTAACGCCCAAATGAGAGAAAAAGAATAAAGGAGAAGATGCAAGTTTTGGCAACGTGCTTTTATTGAAAAGTCATGAAAATTTATATTAGTCTAGAGATTGGTTGAAATTTTGTGTTAACCTTAGAAAAAAATTAAAGGAAAGAAAGAAAAAACAACTTTCACCATGCCCACTACTATATACCGCAGAATGCTGAGAGAGAGAGGGGGTTCACACTTCAGTCTTTTTTATCAGGGGTGCTGACAACCAGAATTTGGTTGGAGATTTGATGAATCCTTGGTGCTATAAAAACGCGTTTACTCCAATAAGCCAGCTGTATTTATATTATAGTAGCATAGAGTTGTGTTATCTATTAAATAGACGTCATGTTTCTTTAGTAAGATCTAAAGTTTACATTCATATGTTAGCATGGTGGAAACTTGTTAAAATTAATTCAATTCAAATCTTGAGGGGGCCAACCGGTAGAATATTGAGATCATGTATAGATTTTCTCAAATCTTGGTGGGACAGGACAACTAATGCACATTGGTTCCGCCTCTGGTTAATGTTTCTCAATTTAAAAGGTTGCTTTTATGATGGGCGGGTTCCATGGAAGCATAAAACTCGTATTGGTAGTGACTAAGTGACTGAAGACCACCACTTATGATTCACCCCACTAAAGAATAAAAATTTCATTGATGGTTTGAAAAAGTAGACATATTTTACTTGAAAGATTGGGGTGTGGTAGG
>BMK_Unigene_022406
AAAACCCTACCCATTAAGCCCGACCCATTCCCATGTGACTCCTCTCCCTCTCCATTCCCTTGCTCTAGGTTTGATGAGCAATGCAGGCAAAGCAACAACTTTCAGAGCTAGAGAAACATCTTCTGTAGCAGAAACCAAGAGAAAGGAGAGGTCTTTAACCAAGAAGAGAATGGAGAAACAGTAAAGATGCGTTTTTTATTTCAGGTAAAAAAAACCCTCTTCTTCTTCTTCTTCTCATTGATCCGGTGAAAAAAACTAAACCCCAACATCAGAAATCCCCTCCAGATGCAAAAAGCAATGTCTTTTCCAGCCCTCAAACGCCTTTTCTTCCTCCCCAATTCCCATGTTCTCAGACCCATCACCACTCTCTTCTCTCCCTCTCCCAAGACCCCAGAACCCCAGAAACAGCAAAATCAACAAGACCCATATGCTCTAATGAAAGAAGACCCCATTTCAATATGCTCCAATATCTGGGTCAAAGCCTTCTCAAACCCCAATTCATCCCAACAACCCTTCTCCAATCTCACAGGCTTCCTGAAGAAATTTGACCTCTGGGTCTTAGCCTACCAGCGCTCCTGTGCCCACTACACAGGCTCTTTCCCTCCTCGCAACGCCATACACTACTCTGCCCTCAACAGCCTCCTCTCCCTCCAAAACGCCGTCTTGAATGGCATTTTCATGTGGGGCGTGAAGACCCATCTCTTCATTCGATCCCCAAATGACCGACCCATCACCCGTTTGATCTCCAAGCGCAAGCTCAAGGCCTTGCTCGAATCCAACGAGCCCGCCTTCCAAGACCGTGTCGTTCAGGAGGTCCTCCTCCTGATCCTTGAACCCATTTTTGAGTCCCGGTTCTCGCCCAAGTCGCATGCTTTCCGGCCTGGGCGGAACCCGCATACCGTAATTCGAACAATTCGAAGCAATTTTGCTGGGTACCTGTGGTTCTTGAAGGGGAACTTGAGTGAGATTTTCGAAGACATCGATTCCGACATGTTGATGGGTTGTGTGGAGAAGGGTGTGAGTGATAAGAAGGTTCTGGGTCTGATCAAATCAGCAATTCGAACTCCGGTTAAATCTCTGTCACCAGAGGAAAATGAATTTGATGATGATAAGTTCAAGAGAAGGAAGAAGAAGAGAAAGAAGAAGAAAGGCACTAAGAAGAAAGTACTCAATGAAAATGAACCAAAACCTGACCCATATTGGTTGAGAACTTTCTTTAATTTTGCACCGGAAGAAGCAGCAAAGGTCCCTTGCTATGGTCATTGTGGAATTCTCAGTCCTTTGCTTGCCAATGTGTGTCTCAGTGAATTGGATGCTATGATGGAAGATAAGATTGTCAAGTTCTTTTGCCCTTCTAGGCTTGATTCGATATGGAGAGAGTCGATCACTGATGGTTGTCATAATCCTTCTTGGCCCGAGTTTGTTCCATCGAGTGGGCGAGAGAAGACGAGGAAAATGGATTACATTCGTTTTGGGGCTCATATTTTGATTGGAATTCGTGGGCCTAGAGAGGATGCTGTGGAAGTCAGGAAAGATTTGATTGATTTTTGTGAAAGCAGATATGGGTTAAGGTTGGATAATTCAAAGATAGAGATCGAACATATTTCCAGGGGAATTCAGTTCTTGGATCATATAATCTGTAGACGGGTGATTCATCCTACATTGCGTTATACAGCGACAGGAGGGAAGATTGTGAGTGAGAGAGGAGTTGGGACATTGCTTTCGGTTACTGCAAGTTTGCAACAGTGCATTCGCCAATTCAGGAGGCTTGATTTTGTTAAAGGTGATAGAGACCCTGAGCCATTGCCTTGCACTCCAATGCTCTATGCCGGCCAGGCTCACACCAATGCTCAGATGAACAAGTTTCTTGAGACAATGGCAGATTGGTATAGATATGCAGATAACCGCAAGAAAGTGGTCGGGTTTTGTGCGTATGTGATAAGAAGCTCTCTGGCTAAGCTCTATGCTGCAAGGTATAGACTTAAGTCTCGTGCGAAGGTGTACAAAATTGCTTCGCGGGACCTCAGCCATCCATTAAGGGAGAGTACTAGGAACAACGCACCAGAGTATTCAGATCTTTTGAGGATGGGACTTGTTGAGGCCATTGATGGCATTCAGTTCTCTCACATGTCATTGATTCCATCTTGTGATTACACCCCATTTCCACGGAACTGGGTACCGGATCATGAGCGTGTGCTGCGTGAATATATTAGACTACAGGACCCGAAATTTTTCTGTGAGTTAAATAAGTCAATAAAACGGCAGGGCTTGAACCTGCCTCAGGATGAATTATCAAAGATTCTATGGGATTGTAAGGTTCATGGCATTCGGGGCTATCGGTCCCATAACAATATCAAGCAACTCAATAGCTTTGATAAGCGCGACAGTGACGATAGAAATTTTGTTACTGGATGATTGGATTTGGGCTTTACTCTAATGTACACTCCTTGTGCTATATTGATGCAGCAACATTGGAAAAACATGGCATTTGGAAAAGGAGTTCTGTTATTGGATGGATGGGTCTAAATGCTTCTACAATTTTCATTCCTTGTGCCACCTTTATGTGACAACTGATAATACTGGAAGAAGTGGATCAGTGGTGGGTTGAAAGTTTGAAAGGCACCCTTTGTATTGTGCGGTGAAGTTGAGAAATCAAGGACTGCGAATTTAATTTAATTTTTTTTAATGGTAACAGGGGAGAAATTATCAGTGCATAGATGGCAGGGTTGAAGATCTGAATGCTGTGTCTTGTTCTGCTCTTGGGCTGAGACCTCTAGGAATTGGAAGAAATAATCTTTGCATGGGTGGTAGGATTGAAAATTGGAAGTGCCCAACCTGCTCTTCACATGTTGAGGCATCTACTATTTGCGGATGAGGTGAGGATTTCTTAATTATACTTTATATCAGAGGGGTGAGATTTGGTGTTTCATAGGAAAAGATTGTCACTAGGCCAAGGAAGCCTTTTACTTTATTAACTAATGCAAATATTAGTACCCTTTTTCTAATGCATTAAGGTGAATGATGATAATGTAGAGGTAGTCAAGGGAGATGTTCCTCCATGTATATTTTCTCCTTCCAAAGGCCAACCAGTGTCTTCCCAAGATAATATTCTGTTTATTCACATTGTTTGCGTTGCACAGTTGTCAGCTATTTGTCTATATATTTCACACAGGGAAGGCAAAACAGAAGGCAAATTAATGGAATATACTTGCCCAAACTAAAATAAATATAAATTATCATAATGCATGGCCTCCTGAAGGGTATTGTTTGTATCTCATTAACATCATTATAGATTATTTTGGTTTCAGCTATTCAACATATGACTGTCTATTGTCTTATTCTTATTACCATACAAATATCTTATTGGCTAGAAAGGATGATGTGTAAAAGGATTGTTGATATCGAATTCTCATGCTTCCGAGCTACAGTGGATCTCAGAGAAATCGAGGCATCGGCTGATTATGCCTTGGATGCATCCAAGTTCCTTCATAAGCACCACAGGTAAGGTTGTGCCAGTGCCACACTGCCAGTGCTTTTCCTTCATTGATGCTCATGCCCATCAGTGACATGCTATGATGCATGGATTCTTTGAAATGATCAACATAATGGTGTTGGGTATGAAACCGAGTTATATATTCACAGATTCTCATATTTTACTGATTTTAACAATGTAGAACATGGGTTTACCAAAAAAACAATGTAGAAAACGGAGTAATTTCTCATACTAAAAATCAAACTAAAATATTGAAATCTTTTTCAAAGATTTTATACATTATTTTTATTTAAAAACAAATATTTCTTGAGATTCATTGAAATATTATGCTGAATCTGTGAATCACATGTTTTGCCTTCTTCCAATATGGAAATATCTTTATTAACTGATAAAGATATATCAAGACATAAAAATAGTGTCCGCCCAGAAGAACATGCATAATTCTGGCCACAATTTTGTTTTATTTTTATAAAAGCATTGCTTTTCTCTGTTTGGAAATCGATGATACCTGAACTTACATATATTCGATAACAAATCGAATTGGGAAGATTCCTAAAATGTTCATTCATTTCATCCATGTGGTAATTTAATAGAACATAACGTATTAAGGTCATTAACCAGCAGTATCCCCTCAAATCCCCAATCAAGGGGAGAAGACTTCTAAAAGAGAGATTCTGGAATCTCCAGCATCCAGATTCTGTTCTAGGAACTTGTATAAATATCATTCAAATTGATGTTAGAATAGAAAATCTTCATCTTCTTCCACTAGGATGTTCTGATTTCTGAATACTGTGGGTTGCTACAAAACTCATATTCCAACCAATTAGGTGCTCCATTGAAAGAGTGTGGTGGTTTCCTTTTTTTATTATAAATAATTCTCAGACATTATTCTTTTTTTTTTTGTTAAAAATTCTTAGACATTGTTCTTAGCGGTGTCATAGGGACAATTTGGCGAACCCCTCCTGGTTTCTTGTGAATATCTTTTTTCAGTTTGTTTCTTAGGCTCTGGTAGATAGAGGTGTTCATGGACCGGGCTAGCCCGAGCGCAAGTCCGGCCCAACCTGATTTAGCCCGGGCTTAGGCCGAAAGTTTTAGTTCTCGGGCCGGGCTTGGAATATTTATTTGGGCCTGCTTAATAGATGGGCGGGGTTTGGATCCAGTGGCGTGGAACCCAAGCCCGGCCCAGCCCAGCTGTGGAAAAACAATGGTATAAAAATTAATGGAAATTGATATTGGCACTCCTTTTTTTTTATGGAGGCACTTCTTTTCAAGGTAGCTGGTGAGAAGGAAATTGACTTGAATTGGAGTACCTCCATCAAAAAAAGGAGTGCAATATCAATTTCCAAATTAATTACCAAGACTTGAACCCATGACATCTCACAAAGATGGGCACAGTCAAACCAGTTCAGATATAACGAAGAGATTGAAAGAATTTCTTTTTTTTCCTATAATGTAAACTCGGGCTGGGCTCGGGTTCTCTATTCTTCAGGTGGGCTGGCCTCAGGCCAGCTAGCTGTGGCCCGAGTCGGGCTTGGGCTGGGCTTGGGGTTATAGTTTATAAGTCGGGCTGGGCCCGGATATTCCCAGTCCGGCCCAACCCCACCCATGAACACCCCTACTGGTAGAATTCAAATGATGTCAATTTAAATAGAGATGTGGACCCTTCATGGGCCAATTGGATGGACATTGAAAATCCACGTTCACACTTTGGCAAAGGATGCGTTCTCCACTTTAAGATGAACATTGTCCATTTATGTTGTAGAGGACCAGAGGTGCTTTTAGATTATAAATGTGGGATGGACTTGAAGAAGACTTTGACTTTCTTTCTTTCTTTCTTTTTCC
>BMK_Unigene_022407
TCTCACTGAAAAGAATAAAACACCCATCAAGTACAAGTTCAGGCATCTGTTTTTAGCCAACCAAAGTAACTTTCTTTCCTTCACATTGTTGTTATGACAATACAACAATATTTTCTTCATGTCTGACTGAATAAAAGAAAAAAACATCAAGTACATCCCATTCCCTGTCTCCTAACCCACCAATACCCACTTTTTATATACACCAATCTTTCATTCATATTACAACTCTCCCCTATAAGAGAAGAATCCAAATATGCCTCTCCATTGCTGACCACTCTCACCACTACAATCCCAAACAGCTACTGATCTTATGGACTTGAACACTAAGCCCCTCATTCAAAGTAGCAGTGAGCCCAGGCACAAACTTGAGTCTACAACTTTTATCAGAAACATCAATCTTAAATCGTCTAATCAGAGAAGCAGCAACACTCTTCATCTCCATAAGGGCCATCTCCTTCCCAAGACACACACGAAGTCCCCCTTGAAACACTGGGTACTTGAAGGGGCTTTCTGGGGTGAACTTCCCATTCTTCATCCATCTCTCGGGTTTGAATTCGGTGCAATCACGACCCCAAATCTCCTCAATCCTCCCCATAGCATAAGGATGATATGTAACTCTAGTACCCTTATTAATAAAAGTTCCATCAGGGAGAACATCATCTTCCAAGGCGAACTTGGAGTCGAACTGTACAGGTGGATAGAGCCTCAAGCTCTCGTATATAGCTGCATGCAAGTAGTCCATTCGTTTGAGCTGATCCAAGGTTGGAACTTGTTGTTGGTCTTTCATTTCTAGCATGATTTCCTTCCGGATATTGTTCTCTACTTCTGGGTTGTTGGCGATTAGATAGAAGAAAGTGGTCAAACCAGATGCGACCGTGTCTCGACCAGCTAATAAAAAGCTGATTACTATGTCTCGTAGATAAGTGTCGTCGTTGACCGTGGACATGAAACGAGAGAGAAGGTCATGCCGATTAGAGAGCCCCATCTTTCTCCTTTGCTTTATAACCTCATCAGCAAAACGGTTGACGACTTTAATGGCTTCTTTAAGCTTTTTCTCAGAGCCTATGTTGAGCAGCCTCTTCATCTTCCATATCAAAGGCGACGCCAACGCCGCCCGCCTCGCCGACAGCTTCGAGGCAAGGTCAAACGCCACCGCCAGTTCCGACATCGGCGGCAGCGGCTCATTCAGGCAACCAGGATCCAACCCGAATGAGATCTTGCATATGTTG
>BMK_Unigene_022409
TCCCTAAGAAAAAAGGAGCCAATAAAGATTGAATTTCTCAAGGCAGTCGGAGGAGGTCCTCAAGCCATCCTTTAAAAAAAAAGTGTTCCCATCCATTAAAGAAGAGGAAGAGGCTCCCATTGGAAGGCCTCGTCGGTCGTCCCTCAACCATTAATGGATTCGGAAGGGGGGAATTCCATAAATAGTAATGGAGAGACATTGGATTCACTTAGAAATACACTCTACTTGTAGCAGTTCTCTTTTATGAAGACTATAGAAAAGAGGGGATGTTGAAATGGCCATTCAATGATTCACTTCGGATCTTGATTTTGAGCTCTCTACCTCGCTCGCTCTACTTATTAGGATCTCATTGTCCATTCCTACCTAGGGCCTTTTATTGCTATCTGTACTGGGGCTTCACTCCCCACCACTGCTCTCCGTTCTTCACCTCACTGAATTTGGGTTACACTCCTGCTTCTTCACTCTTCCACTATCCATGCATGGTGCGAATCATCTCCTTGATGCCCTACTCAATCTCCATTAGGTGTCTGGAGCATTCACATTGGTGCATTAAAAGGGTCTGTGGTCTCTCTCCCCTACTCCACCGAAATTGCAGACATCTGTGTGGGTTCCAGCACTACCTAGCTGTATGGCTATGTGCTTTGACCCTACATAGACCACATGGGTAAGAAGAAAGAATCTGTACTATACATATCTTTATTGGGATTGAATGCTTGAAAGCCGCCCATTGACCTGTATGATGTGACTACGGTGAACATGAGGAGCACCTACCTAATTTTATGCACATAGAGTAACTCATTAAGGAAATTTGAGTCATTTAGTAATTGTCATACACCTACACTCCAACCTACTAAGGGGATAGAGCAAGACCTAGTTGCTACTGGTAATTGTGATAGTAGGGATCGATATGCGAAGCCACAAGCTAGAATCGAATGAGTAGTTTCTATAGCTTACCTAGACCTTCGGGCCTAGATATTTAATAACCTTGAACTAGTTGACCCAATTCCTTAGCTTAAGTTGATACCAGGGGCTATTTACATCAATAACAAAGCTATTACAAAGGCCGGGATCTCTCGCAACTACAGATCCGAAGCTAGTATTTGACCTTGATCAAAATATTTCTATACCGATAGACTGGGAGAGTAGAATATCCTTTCAAAACCTTATAAAGTATAAGATTCTTACATATTCCTAATTTTCATTTTGACGGTAAATGGAATAGAGGTTTTATCCTCTATAACGCCATGTTTTTGCGGGTCTCGACACGCGCGCGGGAGAAATGTGCATATCCGTATCTATACAATGCTTGTACGAAATTGATCGATCCACGCATTGTTCGTTTCAAACAGAACCATTTTCTCCGCTGCAAATTAAGCAGCTGGAAGTGTGCCTTACCATCTCCAACCTGATTAATGTCGGCGTTCGTATCGTCCATAGAGGATAGAGGCGTTTGCCAAGTGATTTCACCGACGAAGGCAGGGGATAGTACCTGAAAGATTGAAAACTTGATCCAGTATCCTCACCCGCTAGCAGCCCGGGTTGAATCAGCAATTGACCTTGTTGAAATAGCAGCACATCCAGATGTAGATATTGATCGAGATGGAGATGAAGGAAGCGCCTGTTCGAAAGTACGTTGACGACCTGGATCCACCGACATCAATGACATAGGAAGCATCTGGACGAGCAGCAGTTTACGAGCATAAGCAGATTCATCAGTAGGGATAGGGGCATCAAAACCATCAGTTCACATTTCAGTCTGAAATCCGGAGTGGATTGGAAATCCCCTAATGTATCTGATGCTAGTTCTTCAGCTTTTGGTAATAGTTTTCCATACACGAGCTTCTAAGTCATTCCCCACTACTCATTCCAGGAATCCGATCTCAATGTTGATTAATCACCACATATCTATCTATGGGGTACTATGCAGTTCGCCTTGCTTCCCCCAACCCCAATGAATGA
>BMK_Unigene_022411
TGTTCAAAAAAAAAAAAAGAAAGAAAATGCACAGAAGATGGAGCCATAAAATATTCTCACTTCCATTCCTTCTTATTTATTGTACATAACAACTAAGCATATATAATGGAAAAATTAACAAAGGAGAGACTAAACTAGCTGACAAAAACAAATGAAAAGAAGATTCTATAAATTAGACAAAGGTAGAGCCAATTACAGCATGGAACAGATGGATATATTGTATCTTCCTACTGAATAAATATATGCCATGCCTATATGTTATCCTACAAGCAATCAAGCAATCAGACTACATATATTGCTTATATGTAGAATAACTCGTAGAGACCCCACCTGGATCCATGTCTATCAATGGAAAGAAGGTAGATGAAAAGGCCTCCTTGTGGACCAGATGGAGTAAAAAAAAATGAGCCCCACCAGATTATCTTAGTTAGTCCTCGATTTAATAGCCTTAATTTTTAGTATCAAATTATCTATAGAGTTTTACTAGAATAAATTTAAATTTGGAGTGAAGTTCAATGACTTTAAAATTAGGCTTGATGCCAAACCATGGAATGACAAGATTTTCAAGGGACTGCATTAAATCAAAAGTAGGCCCAAGTGGGCACCGTAGAGACCTTATGAGAACATTTACCCAACATGATATGCGTGTGAGACTCTTAAGTTGGTCAACTATGGAAGTTCAGTATCATGCTAAGGTGGGCTTTTGGGTTAGGCATGAAACAGCCTTCTGCCCATAAAAAAATGTTCGCCATTCAACCATGGTCATTAATATGTACAGTCCTTTTCCATTTATCTATGGTAGTAGCTTAGAGTTTTCATATAGAGAGATAAAGAACAGAGTATGAAATCTTGTAATTTTAACCTAATAATGTGTAGAATAAGATAGAATTACTAAGAAGTTAGGTACAAGCCTAATTTATAGATCCAACTTTATGTAATGGGTCTAAAAGAATCTAAAAGAATGCATGTAACCCACCATTTATTACAGGTTCATCTGATTCATATATCAGAAAATCTAGACTCGTTAAATCCCAGATAAACCTACTGTGCATACTGCATACATTGCATAAAACTCTTTCTATAATTGCTTCAATTGTAATGCCATAGTTACAGAAAATGAAATAACTAATGGACAAAATATCTCAACTGTTCAAAGTTTTATTGAAAAAAAATATGAAGAAGAAGAAGTTATCAACTATTACAAGTTCTGTCAAAAAAAAATCAAAAAATAATTTTAACGCTCAATTCATAACTAATGTTATAAAAAAAATAAAAAATAGAAAATTAGAATTCACAAAGCAGTAAAAGGAGTTTCGTAAATGATATATTATCAAGATTGATTTGATTTTGTAAAAAATCAAAGATCAATTTGATTAGTTTTTTTTTTTTTTTTTTTGCTCCCTCCGTTTAACTTTTTTTATTGGAATTTCTATCAATTTCCAGGTCGGTTCTATTTTTTATGGGTTTATTCTGATCTTTAAAGTAGAAAATATTATGGTTTTATTTCCATTTATGGTATTATTTTGTTGGTTAGATTTCAAAAGATGGAACGACCGT
>BMK_Unigene_022414
TTTTTTTTTTTCTTTTTTTTTTGCATTTATGAACTAAATCTTATACAATAGAAAACTTTTTAATATTGTAATATACAAAATAAATATAGGAATATTTCCAAGAGAAAGACCTTTTTACGTATTCTTGAGGCCAAAGTACGATGAATCCAAATCCTTCACACGCCTACATGACATAAATTTCCTAAACTTATATATTTATTTGTGATAAGATTTGTAAGCTCTATTTCTTCAACTCAATGCCATTTAAAGCCATGTTCTTAGTAACTCCTCGATCAATAATTTCTTCAATTCTTCCTCATTGCTTCATTCAAAGTCATAACTTGTCACAATTAAAAAAAAATCTAAACTGATCAGCCCTTACGGTTCCTCGGACATATAAGTTGTAACCCTTCAGTATACCATATAAGGGGTGCTTCTAATATTCTTTAGTAGATGCCAAAAACCACCTAGAATGGCATTCGTAGATTTCCTCCCCTATTGGTGATATCCATAAGTTCCCTCTCGCAGATATACTAATTTCTGATTCAATATTTTCAAGGACTTTTCTGGCCATGCAAGTGATAATGAGATGCCTGAGTCGTAGAACTAAAACGAAGTAGATAGGTCACCCGATTTCTCTGCTACTTCAACATCCTATTGAAGCCTTTGCAGTTTTCTAAATCTAAAAACTAATCAATATGTGGATACAGCAAAGTTCACTATTAAAGCCTCTTCATAATGAACCCTTGCCAAACACTGCATACCACAAAACATAGATTTTCATGGTTGTACTTAAACAAAGTGAAGTACAAAACAAAGGGCACCAAACAACCAAAGAAGGCCAGTATAAGAGCATTCTACCCTGCCCAAATGAAGTTACATATTAGAAACAACCCGAGGATCAACCCAGTCCAAACCCATTTGGCCACGATTAAATTCGCTAAACCATTTGCTGACCTAACCTCATATCGAAACATCACTTGACGCTCAGATGTCAAACACCTGAATCTCATTGCAGTAGAACTGGAATCTCCACAGCCTTTTCAAGAATCCACCAGTAACCTTTTGTGGGGCCCAGCCCAGTTATCACGAAGGGGTGTGGGATAGAAAGGACCCATCATGAATTAAATTGACACAAGGATCACCCTAATTAGATACGGATAGCCATAATTTAAGAATAGAACAGTTTTAAACATAAAGTGCTTTAATCCCATCAAACCTAACAAGCTTCTATAATTACAAATATAATGGACAACAAATACACATGTTTGTGTTTATGTTAAAAAGCTTTTAGTTATAATTGAAAGTAACCAACTGAAGTGATTTTTTTTTTTTTGGGACGGTAGAACCTAAAAATTCAAGAACTATACCTGCAAGCATCCACCATCTGAAA
>BMK_Unigene_022416
TTTATGGTTTGTTGGTTGTGTTAGAAAGGCATTCGAGCATCACTCCACCGCGGGTGCACATGAGGGTTGTACTAGGGACCTAACAGATGGGTATGATGCTAGATCATGGGGAGATGAGGATGTAAATGGGATACTTTGATCAAAGATTAGGCCCAAGTGGGCGCCAAAGAGTTGGACTGCATATTTAGTCTGTTGTAGGAGAAGATGCTCCATGAAACACATGTATGAAATCCATTTGTCTGATCTGGTGAATCTAACTCTGGTTGGACCGAGTGCGTGACCTCCCACCAATGCCTATAGATTTTCAATTTTCTTTTCTAATTTAATGAAGCTCCTAATTTAAACAAGCTACTACTCTTCAAACACCTATATCAATTCCTTAGTAAGAAAAAAAAAAGTGAGTTTAAACTAACTAAAGGCTTTTATATTTACTGATATATGTTTGAAGTCCTGGTCCCCAAATATAGGGCAATGTTTTAAAATGTTGAGGCATGAGATGAGGTGTTTGAGTTGCCCAAATTGTGGGGCATATGCCTCAAAGCGTGGAGAGTAAGGTTCATGAGCATGCGTTTTTAATAAATAATTATATTAACAAAATAGAAAACCTTAGCTGGTTGGCTGTTTTCAAGCCTTTTATTACTAGGAGTCTAGGATATAAAGTCTAGTTAAAACAGTCTTTAAATTTTTTTTTGAAGTTTTTAAATTAGAATCTGTCCCTCTCTTTCTCAAAAGCAAGATGTGTTTCAATGGACTTTTGCTCTCCGAAATGGAGCGTGATGCCTCATCTGGGGCGTGTGCCTCAACTATGCCGCATTATATGAGACGTATGCCCCGAATTCAAGCCATGTGTCAGGCCTGAGGTGTGACCGTGTGAGGCATTTTCGGCAGGCCCCGCCCTGAGGTGAGCCTCGAGGCGTAAGCCTTGATGCTTCTAAAAATACTGGCATAGAGTTTTTAGAGACCTTTAGATGCTTCGAGTGGGCCCAACAGGGCCTGTCCCTTCCTCAAGTGTGTGCAGAACCACCTCAAGGGTCAGTTGGGCCTGGCTGACCAGCGCAGTTTTTCACTATGCGTTGCTGACCTGGTTTATATCTAGCTGGACATGTTGAACTCAGATTCAGCTGGCTGGGCCATCAACCTTGGGTGGTCCAATTCAATTGAGGGGATGCCTCAAAATAGGACATGTATCATGGATTGTGTAACCCCTTCTCAAGGTCGGACTCTTTGGGGGCAAGAATCCTCTTTTGGCAAGGGGACTGTGGGATCCTTACTACTCTCTATCACAACCACTAAAGGCACATATGGGCGAGTGTAGATGTTCTACAAGGCACAAGCACATGGGTCCCACTAAAAGTCTCAGGTAGTTTCTTTTTTCTGATCAGTAACTACTTTAGTTAATTTTAAGAGAGAAATCCATTGCTCTACCTATTAGGATCCTTTGAGGTGCAAAATTTGGGCGGTTTATTCCTCTTCCACTCTCTCCCCCTTAAAAGTTTTTTGGGAAATTTATTTTTACAGATTTCTAGTAAGTAAAATTTTCCACTGACACTTTAGACATTTGTGAAGATTTAAGTGTAAGCTGAAGGATGCTGAAACTCTACTTTCTTTGGCTTTGCTAGCCGTGATATGTTTAACAAATGG
>BMK_Unigene_022417
TTGAATCATTATTTACTGTATACTAATACTTTTTGCATGTCTTGGTCCGCGAGAGACGTATCTCAAGACTTGACAACCGCGACCTGACTTCTCACAGGAACATTCTCTTTGCGTCCCGGTTGCGGGAATCCCTCAACCTTGACATCCTTCCTGAACATCAAAACATGCGACGAACCACCGAAATGGAACATGCCAGTCTGCTCACCCTTCTTGACGTGCTGACCTTCCTTCACTGTGATCTCGCAAGTCGATACCTCGTCCATACCAATACCGATGAATGCCATAAGACCAATAGCTGGATTATCAGCCTCGATGAAGATGATAGCTCGGGTGGCCAGAGCGGTCAGGTATCCTTGACCAGTAGAAATGCCACCCTTGTCAATCTCCTTTGTATTGGGGTCTCCAAGGCCTTCGAAGAGTGGTTCACTGAAGTATGTCCCGTCCTGTACATAGGCCTTCTTGATTGTGCCAGAGACGGGTGAATGCCATCTGTGGTATGAAAGGGCTGACAGGAAAGCTTGATATACTGTTCCTCCTGCGAACTTCTCGGCCAGCGGATCATTAGCAAGCATATCTTTGATGCTGTACGGCTGTCCCTTGTTCCAGAAAGTATCTCGTAGCTTAACGTTGTAAGCTACATTGAAGACCTTGCTTTCGCATGCATTTGCAATAACGTTATCATCATCGGGACTTGCAATTGGTCTAACCTCTTCCCTGAACTGTCGAGTGAAGAAGTCATCCCACGACTTGTAGCCGTGATGTTTCTGGGATGCGTCACAAACGAAGAAGTCCTCGAACTTGTGGTCCGTCTTGTACGGAGCATTCGCAACGGACATAATGTCGTTGTTTCCAGTGGGGCCGAACCAGCCTGTCTTTTTGTCGTGAAGAACACCAGCTGATTCTGGCTGGGTAAGGAACTTTCCCCATTCGTTCAGGATCTTCTTGAGGGCCTTGTTGACGTCTGGATCCAGGAACGCGGCGTGGCCAGATGGGGTCGACATTGGGTAATCGAGAATCGCACACATTGGCACACCGACCATACCAACCGCTTCAGCGGCATCGGTCCATACTGGAGCAGATCCAAAGACATGGTTTAGAACTTCAAGCATATGCTGGTAGTCACGGATTTGCTTGCGGCCAGTAGGATCTTTTCGGTATATACTCCTGTAGGGCACTTCTTGGAACATGGCGGTGAAGTACATGTAGAATCTTGTGTTTGACTCAATCAGATCCTTGAATTCCTGTAGAACTGGGATCAAAGGCTTCTTCTTCTTCTCAGCATGATCTATCTGTTCGTCGAGCCATGCCGTGTGTGCTCTGTGGTCAGCTGGTAGCCATGCTCCAGGTCTGTGAACTTTGTGCTCGTCTGGAATGTCGTGAGCGTCTCCGTGCTGGTGCACGGCAACATCTGGATGTCCTGACATTGTGAAAGTGGTATAGTTGA
>BMK_Unigene_022418
AATCTTAAGGTGCGCTTGTGCAACGAGAGGAATCCATGCTAGAGAGGAAATTTTTTTGTATTTTCCAACGGGTGCTACACATTTTCCCGACGGAAAAAGGAAAAAAACTGAACTGTTTCCTCCATAGGGAGGATTTCCATTTCCAATGTGAGGTGTAGGAATGAATGATTCCTCTCTAAAGCGGAAATAGAAATCCATGGAGAGCTAATTCCTCTCGCCGCACAAACGCAACTTTAGACTTGAGCTTGCTTCCCCAGACATGAAAAGAGAGTTCGTGCTTCTCACGCAAATTTGCTAAATCAACCCATAGGTTTCACATGGCATTAACGCTCAGCCACATGTGCCCGTTGTTAGAGATTAGTATATTAGATAAAATTAGTTTGGATAAGATTGAGACTGTCAGTGGTTTGTTAGAGAATATAGGTTAGGTTAAATTTTGAATAACCTTATTAATCAATGTAAAAATTGAGAGAGTTTCCTCTCAAGACAATTTACGGTGAAATTTTATGGGAATATATTGACTTTTGGTATTCTTTATGATATCAGAGCTGGGCCTGGCAAGGATCTTGCAATCAAGCCGGGCACAATCCCGTTTCCGCAATTATCATAGTCAATTTTTCTATTTCAATGAAAAAATCTACAACCTCTCCTATCAATCCATCAACCCAAGCCTTACAATCTCGTCATCTTCGTCAAATTTCCATCTCCATCAATTTGCACGTTCAAAGCTTCTGGAAGAGATTGCGTCAGATCTGATCTATAGGACTACCGGCACCAACACACTCAACAAGACCGGGTTGCGACAAAGTGATATGAATCCACAGACGGACGATGACCCCCCGGAAGATATGATCGTTTTTGAAAAATATTTCTCATGAATATATATAGATTAAAGGGTTTTATATTTTATGTCAACAATCACAAATCGTTTCCCTGAAAGGATGAAAGGATCATGTGATTGTGGGGAGAGATTAGTATATTAGATAAGATTGAGATTGTAAGTGGTTTGCTAGAGAATT
>BMK_Unigene_022420
GATGGAATTGATGTAGTCCCCCAGCTAACTTTCACATAATAGTAGACTAGCATAAAAGTCTAGCCTTTTCTCTATAAGAAGCTACACCTTCTGCTCAAAATGATAACAGAACCTGCACAACCATCCACCATCACTAACCTATCATGGCTGAGAGAAAGAAATCATCACTCTCCTTACTTGTCCACTCATTTGCATTGCTTCAGCTGTTGCTTTTTCTTAATGTCCGTGCCATTCCTCCAGCTCCAGTGACCCAAGAAGCAGCTGAGGCTCAGGCTCTCCTCGCATGGAAAGCTAGCCTTGAAAACCACTCTCTTCTTAATTCATGGTCCCTCCACAACAATAGCAATGCTACTTCCAGGGAAAGCAAGAGAAACTCCACATGCAATTGGCTTGGGATAACCTGCAACCTTGCAGGGAGAATCACACGGATAAACTTGTTCAATGCAAGTTTAAGAGGTAAGCTTGATAACCTCAGCTTCTCCTCCTTTTCAAAACTCACCATTCTCAATCTCAGCAGCAATGCACTCTATGGAACCATTCCGGCCCACATCGGAACTCTCACAAAGCTCAACCTTCTTGATCTCTCCATGAATCAATTCTCCGGTTATCTGCCGCTTTCACTTGGAAACTTGACAGAGCTCACCACCCTGGACATCTATGAAAATAGTATTTCTGGAACCATACCTCAAGAAATAGGATATTTGAAGAATCTAATCGACATTGGATTTTCAAGAAACCTACTAACAGGTACAATCCCTCCCACTATAGGAAACTTAACAAAACTCACCATGTTGTCCATCCTTAGAAATAATATTTCTGGCACCATACCTCAAGAAATAGGCTATTTGAGAAATCTAGTTAAGTTGTTTATGTTTAAAAACCTTCTTACAGGCTCAATTCCTCACAATCTAGGAAATTTAACAAAGCTTACCACCTTGTACATCTATAAAAATAGTATTTCTGGAACCATCCCCCAAGAAATAGGAAATTTGAAAAATCTAAACGACTTAGAGATATCATCTAACCTTTTAACTGGTCCAATCCCATCAACTATTGGTAAATTGAAAAACCTTGACAAATTGAATGTCTTTGAAAACCAACTCTCTGGTCCAATTCCTTCGGAAATTACAAATCTGACACATTTAAGTGTGCTTTGTTTAGATGAGAACAACTTCTTTGGCCATCTACCGGATAAATTATGCCAGGAAGGATCACTAACAATATTTAATGCATTTGGCAACCATTTAACGGGTCCTTTCCCAAAATCCCTACAAAATTGTTCAATGCTGAGAAGAGTCCGCCTTGAAAACAATCATCTATCTGGAAATACATCCGAGGTTTTCGGGTATTATCCAAATTTAATATATATGGATGTGAGCTACAACAACTTGTATGGTGAGCTCTCACCAAAATGGGGAGAATGTCAAAGTTTGCAAAAGTTGCAATTATCCGGTAATAAGATCACAGGCAAAATTCCACCTGAATTTGGAAAGTTGAGCCAATTGGAAGTAATTGGCCTTTCTTCAAACAATTTGGCTGGCAAGATCCCGAAAGAGATGGGAAGGTTGTCTTCATTATACTCCATGAGTTTGAATCATAATGAACTTTCTGGCAGTATACCATTAGAAATTGGGATGTTATCAAACTTGAAGGTTCTTGACCTATCGATGAACAACTTGAGTGGGCATATTCCAGAAGAGTTTATGAGTTGCTTCAAGCTATGGTCCCTAAATCTGAGCAGAAATGATTTTAGTGGGAGAATTCCATTTCAAATTGGAAATCTAGTTGCTCTTGAAAATTTAGATCTCAGCCACAATTCACTCAGCAAAGAGATACCATCACAACTTGGAAGTTTGAAGAGGTTAGAAAACCTCAGTCTTTCCCACAATATGTTGTCGGGTCCTATTCCTTCTTCTTTTGAAGAGATCTCCAGCTTGACGTCCATTGACATTTCCTACAATAATTTGGAGGGCCCCATTCCTAAAAACAAAGCATTTCAACAAGCACCAGTCGAGGCTCTCAGTCACAACAAAGGTTTGTGTGGAAATGCCTCGGGTTTGCAACCATGTAAGTCCACTTCCATTAACAAAGGCCTTTTGAATAAAGTCAGTAAAGTTGTGATCATTATTACTCTTTCTGTTTCTGGGATAATCTTCCTTTTACTTGCATGCATTGTGATATTCTTCTTTCTAAAACGGAGAGCAAGGCACATGACAATTGAGTTGCAAGAAATGAGCAAGGGCGATATATTTTCAATATGGAATTATGATGGAAGGATTGTGTATGATGATATCATCCAAGCGACAGAGAACTTTGATAGCAAATACTGCATTGGAGTGGGTGGTTATGGAAGTGTCTACAAAGCAGAACTATCAACTGGCCAGGTGGTAGCTGTAAAGAAACTTCACTCATTGGAAGGAGGGAACACACATGATCAGAAAAGCTTCAATAATGAAATAAAAGCATTGACAGAAGTTCGGCATCGCAATATTGTGAAGTTGTATGGATTTTGTTCTCATGAACAATGCATGTTTTTGGTTTATGAATACATGGAAAGGGGAAAGTTGGCCGGAATCTTGAGCTGTGAAGGAGCATTGGAATTAGATTGGATTAAAAGGGTCGACATTGTGAAAGGTGTGGCCAGTGGTTTATCATATATGCACCATGATTGCTCTCCACGAATTGTTCATCGGGACATATCGTCAAGCAATATACTGTTAGATTCAGAACTTGAGGCATGCATATCAGACTTCGGTACATCTAGACTTATAAAGCCTGATTCATCAAACTGGTCATCACTAGCAGGAACATATGGATATGTTGCCCCAGAGCTTGCATACACAATGGAAGTGACAGAGAAGTGTGATGTTTATAGCTTTGGGGTGTTGACGTTTGAAGTGTTAATGGGAAAGCATCCAGGAGATCTCATCCACACTCTACATTTTTCTACTAGCCAAAACATACTGCTGAAAGATGTGTTGGACCAACGTCTGTCACCTCCCTCTGCTCAAATCATAGATGAAGTGATCTCGTTAGCTGTGGTAGCACTTGCATGCATACGTGCCAATCCGCAGTCTCGGCCAAACATGCAGAATGTGTCTCATAAATTGTCAAGTCGTGGTTCGTGCACTTCGGAGCCATTCCAAACCATCACATTGTGCCAATTGAATGATATTGGTATTTGAAAGATTGGTTGAAACAAACCAAGGGTGTATATTGGTTGAAATCAACCAAGGGTGTATAGAGTGTGAGTTTGTCATCTTGTTCGATCATGTGTATATTTTGTATGGATCCAGATCTGGTTGGGCACCATGTCCATAGATTTTCTCTGTATGTATATAGTAAAAAGGTACCAAGAGTGAGTTTGACATCTTATTCTTGCTTATATTTCAAGTTGTAGAGTCATGTTAAATTGTTAATGTATTGTATCTTCTCGTTGTTTGATAGAGTGGATTGTAGCATTTCGTATCACT
>BMK_Unigene_022421
CGGGGCCGGCCCTGCACCTAAGGATTATCAAAGGGAATGATATGAGATGGTGGGTGAAAGATATTTGGTAACAAAGTAGAATTGTAGAGGCAACCCTCACAATCCTAGGCTTTGAATTACTAGAGAGGTGGCAGGGTATTCATTTTCGGCCTTCCTTCCATTAGGGGCGATGTAATTTGATGGTCATTTTTTTAAAATTCACATTTGCTTCTTTAATTTTAATCATTTTTAGAAATGGAAGTCTTACAATTACTGTATTCAATTACATGAAAAAAGGGGGCCCGTAATTTCTATCAGAAATTTGAGGGATCTCAAAAATTTTCCAACCAGCATTTCGAAATTCATGTGGTGAAACAGACCCTTTTTTTCCCTCGAAACTGAGATGATTCTATAATTGCTCGATTAAGCATACAACCCATGAAAGAGCTGATTTTAAGATCGTTCATATGATTGCACAATTTAATGCAAACCAGGACTCACCTTATGATAAATGCTTTTTATGACAAGACTTGAATCAAAACAACAGATCTACCAAAGTCACATTACTTACACATGGACATTCAAATGACAACCACAAGACTACCTAGACAACAATATGCAAGTCCTGCCTGTGCGAGCATTGGCACCCCCATCTCAGCCTTACTTGTGACAGATGCGAGCTGTGGGCATGGTGACACAGACTGGAGCATAGACCTTCCTTGCTTCTGGGGTACCTGGCTTTGGTCCTTCGGCGGCCATGGCATCGCCATTACCGGCGGCAATGCAGCAAATGGCAGCAGCTGCAGCCGCAAACATCACCTCCCTCCTACCATTGTTAGCCTTGTTGGTCGCCTCGTCGCAATTCAGTTTCACAGCCCGGTCTGCAGCCTCGGTCTTCATCGCCTTAGCCATGATGGCCCGGCGATGGTGCACCGATGGGCGGTCGCAGACGCTGATCCCACCAAGCAATGAGGCTGTCATGGTAATGGATGCCATCTCTCAGCTGGGGCTTTAGGGGCTGTCTTGGTCTCTCTCTCTAACCCACTTGCAAGCAGAGACACTTGGTTTGTATGTGAGAAGAATGAAATGGATATAGCTAAATGAATAAGGAGAAACCTCACCATGAAAGTAGTGGTTCTTAGACCTTGGTGCATCATCAATCATCTTATCGCTTAACATCACAGGGGCAATTGGAAGTTGCCACGTGTCACCTTTTTATCCGGGTGGGCATGTGTGGATCTCAGGATAGGTCGATTGGGAAGCTGAAAATTATAAGTTTGATTGTGTATACACTGAAAAGCAGTGTATATCTTATACCCAACTCTTATCTCTAGCACTCTGATACTTCAAAATAAGTAGCTTTTTATGTGTGAAATGTGTCTTTGCCACACATTCCTATCATATCCATCTCCATCTATGGATCATGGTTCTAGTATTCAAATTAGTAGGTCTAACAAATTATTGTTGGATGCTCCAAGTTGCATTTTATTATAAGACATGTAAAAGAGTTTTTTTGGATCGGACACCATAGCTTCAAAGAAGAGGCGTTGCAATTCGTGGTTTGTGGGTCATCGTTTGCTTTATATTAATTAGTGATTCTTGTTCGTTGGGCATAGAATGAGATAATTTGTATTTATG
>BMK_Unigene_022422
AGAGAGAGAGAGAGAGAGAGATTGATTCTTTCAAGAAAGTGGTTAAATCAACCTCTGCACCTTGATAGACGGAAAGAAGGAGAGAAAGAGAGGTAAGAGAGATGGGAAATCAGTGGATAACGCGGTCTGACTCGTCTAGCTGCAGTTCCAGCTCGACCAGACCTTCAAGCCCAGAGATTGCACAGAACATCAGCAATGAAGGGACGCATTCGGGAACTGGGATTGCATTTTCGAGCCGTTTGGATGAGGTTTCCCCAAACGAACAGATCCTTCCCATTACTCCCACTTTAAAGATATTTCAGTTTTGCAGAGTTGAAGAAGGCGACCAGGAACTTTAGTCCCGATAGACTTCTTGGCGAGGTAGGTTTTGGGAGGGTTTTCATGGGTTGGATTGATGAGAAGACATTTGCACCAACCAAGGCCTGGAGTGGGATGGCTATTGCAGTATTGCTGTCAAGAAATGGAATTCAGACGGCTTCCAGGGAAGGGAAGAGTGGCATGTATTTTCCATTCAATCCAATATTTGTTTGGCAAAATTTGAGGGAAATAAAAAAGAAAAAGAAAAATAGGTTGGCGGGGTTGTGGTGCATGGAAAAAAACCGTGCCTGGGCCATTGACTAGTGCCGACCCATTCTTCAAGTTATAAATGAGCATCAATGTTTTTGCATTTATTTTAATAGTTTAATTTTATTTCAAATTAAAGAACCTAATGAATCCTTCTCGACATATAGATAGTGTTTTCAATACACTTTCTAAAGAAGCAATTGCAAATAATCGGTTGCTTCTCCGAAATGTTATTCAATGTATTCGGATGCTTGCATTACAAGGGTTTCCTTTTAGAGGACATGATGAATCGAAGAAATCAAAGAATTGTGGAAACTTCATTGCAATGTTCGAGTTTTCGAAAATGTTGAACAAGAAAGTTGCCGAAATAGTAGGTGATTGTCCAGGAAATGCCAAGTATACCTCACATGGTATTCAGAAAACACTTTTGCATATATTTGCCGAAAATGTGAGAAAGAAAATACGCGAAGATGTTGGTGATGCAAAGTTTTGTATCCTTGTGGATGAAGCACAAGATAATTCACATAGAGAACAAATGGCCATTATTCTACGATTTGTTGATCGTGGTGGTTTTGTTAAAGAAAAGTTTTTGCTATTGTTGGTGTTGAAGACACTTCTCGCGGATTGCATGGTTATTTACATCGAAAGAGAGTTTGCTAATGAAGTCGACATAGAGTTGGTAATAGATGAATTTGATAAGAAGCCACGCAAGTCAAGATTTCACTAGTGTCATGTTTTAACTTTTGTTTGTCTTTTGTCATACTTGTCAAGATCTATTGTGAAGACATTTTTTTGTTGATTTTGAGTAGTATAATAAAAATGATCACTCTTTTGGTATGATGCTTGTAGAAAATGAATTATGAAGATAGTACATAGATAGTTTTTGGTGAACATTGTTGCTATTTTTTATAATTTTTGGTGAGACATTGTTGTTATTTTTTTAGTGTAACTTAAGTGCAGCCCCTCATATTAGAAATCCTGGATCCGCACAAGGATATAATAAATCCCATAGTAGCATTTTTTTTCAAGTTCTAATTTGAAGAGTAGAAAGTGCAGAAGAGAGAGAGAGAGAGATGGCAAACCAGAGAGCCCATGTAGTATTAGTCCCCTACCCATCTCAAGGCCATATAAACCCACTCCTCCAATTTGCCAAACGTCTCTCCTCCAAAGGTATCAAAGCCACACTAGCCACCACCCACTACACAGTCGATACCATCCACGCCCAGGGTGTGACCATCGAACCCATCTCAGATGGGTTCGACCAGGGTGGCTTCTCACACGCCCCAAATGCCGACATCTACTTGGAAAAATTCAAAACCCATGGCTCTAAAACCCTCTCAGACCTCATCAAGAAACACAAAGCCACAAGCTCTCCAGTCACTTGTGTGATCTACGACTCTTTCCTCATATGGGCCTTGGACGTGGCTCGAGAACATGGCCTAGTTGGTGCGTCTTTCTTCACCAACTCGGCTACGGTCTGCTCGATCTTCTGCAGGGCCAGCCATGGGCATTTTGAGGTGCCTTTCGATCCCAAGCAGAGGCCCTTCTCATTTCCTGGCCTGCCTGTTTTGGAGTATGAGGATTTGCCTAACTTTTTGACATCTGCAGAAGTTTATCCTGCTTATAAGAAGATGGTGTTTAACCAGTTTTCCAATGTCAGAGAGGCCGACTGGGTGTTTGGGAATACTTTTGAGCAGTTGGAAGGCGAGGCACTGAAAGCAATCTCAAGCCTGTGGCCAGCAAAGTTGATAGGGCCAATGGTGCCATCATTCTACTTGGACGGCCGGATCAAGTGCGACAAAAGCTATGGGGCCCATCTCTGGACACCAATAGGAAGCAAGTGCATGGATTGGCTGGATCAAAAGCCAGGTGGCTCCGTCGTATACGCGTCCTTTGGGAGCATGGTCCACATGCCCCCCAATCAGATGGAGGAAGTGGCATCTGCACTCAAGGAATGCAACAAACACTTCATCTGGGTGGTGAAAGAATCAGAGCAGCCCAAGTTGCCAGACAAGTTCCTTCAATCCATAGATGATGATGACAAGGGCCTTGTGATCTCATGGTGTTCCCAACTTGAGGTCCTGGCCCACCAGGCAGTGGGCTGCTTTGTAACACATTGTGGGTGGAACTCAACATTGGAGGCACTGAGCCTAGGTGTGCCCCTTGTGGCAGTACCCCAGTGGACTGACCAGCCCACAAATGCTAAGCAGGTGAGGGATATTTGGGGTGTTGGAGTGAGGGCTAAGATGGATGAGGAGGGGATTGTAAAGAGAGAAGATATAAAACATTGCATCAGAGAGGTGATGGAAGGGCAAAAGGCAGAAGAAATTAAAAAGAATAACATCAAGTGGAAGAAATTGGCCAAGGATGCAGTTGAAGAAGGTGGGAGCTCAGATAAGAACATTGAAGACTTTGTAGGAATGTTGATGAAATGGAAGGGTGAGACAACTTTGTGTAATGGGCATGGCCAGACCTAATCATCAACTGATTTTATGTGGGTTTATTTTTATTTTTATGGGTGGTGTCCAGAGAAGTCTTCTTTCTCATAAGATCATTTATTAGAAGAGAGGTTCATTGGATTGAGATGATGGGTAGGATGGGTAAGTTGTAGGGTCTTGTTGAGTGATGATTGATAGGTGTTTTGATTTAATTGATAGGTCTCAAGTCTCAACCATTTGAACTATAAAGGTGAGTTAGGGTGTGGAGCGTTTGTGATAATTGTTATGTGTCTCTGTATTTGTGATGATGATGTCCATCTAATCTTTTATCCGTTTAGTTTGGGTGGTGTGTGTTTGTGGGTATATTTTAGTTGTTAGGCAATTAAATTGAATCTAAAGTGTTTTATTTATTTATTTTAAAAAAAAAAGGCAATACACCAACAATGCAAAGCTGAAGGGAGTTCCCAAAGATACTTCGGATACAGTACAGGAAGACAGGATAATTAATAGAATCAATATATCCCGTCATGTTATCTTCCTTCTTTTCTTTCTCACTTCCTGTTTTTTATAGGTAAAAACAGCATACCACTAAAAAAGCAGAAGCAACAACTAAGCAAAAAAGCAACATCAAGGACTTAAAGGGGCGAAAACATTTAATTTAAATTAGACTCCCCGGAACTGGAACAATTTTTCCATGTGGCATGTACAAATACTTTATGGATATGTTTATAGGAAACACAAATACAGCCCTCACCTCAAAGGCAAGGACACGAATATAGATAAAGGTTGTAACATAATGTTCACATCAGCTTTTTTGGTTTTGTCCTTTAAGATTTTTACTTCACTAGTTCTATTAAACGAAATGTCTATTGTCTTTTATTGGTACAAACTTAATGGTCTCAAGCATGCTAAAAATAACCGAAGTTTTGTAGTTTTTTTCCCCAAGAAAATTGTTTAGTAGAATTTCTTTTATATAATATAATAAATAGTAAAATAAAGCATTATGAGTTCAAATATAAAAAACTAATACAATAGACCTCAGTCAAAGCACACACTAAGTATAAGATAACTAAGTACTCTATACTTGTACCGGCACCTTTTCTTGTGGACACCATACCTTGAGAATACAAGTATCTGAGTATTTAAGCATATGAGAAGCTTCATTTGCAAAGTGAAGCATAAAGTCCTTAGCTAGAAGAAACTTTTCTATAGAGTTTTTTTTTTCCCTTTTTCGTGAAGAAAAATTTCTTGGCAATGAAAGTACATTACAAGGTAAAAAAAAAAAGGGCTAGTACCAAGCCAGAAACCTAGTTTCCAGAAGTAGCAACAAAGTTTAGAATCTATAAAATCATTCTCTTTTAAGACCTACAGCCTACAGATTTTAGTACTCCTAAGTGAAAGTGACACCTGTGGGTGGACAATGCACAAGAAAATTAACTAAGATAATATATATATTCACTTTTGAAAACAGAAAATGCACAAAAATCCTGACATGTTAGGTTTTTTTTATTTTTTTTTGGACGTGTTTGCTGATTCAATACAATAAAGCAAAATAATACAACCACGATACAAGCGAAAGGCTAGATTGGAAAAGTAAATCTAACAAAAATAAAGGGAAACACCACAACATTCCATCCAACCCTTCCAAAATCTGAGATAAAGTGTGTGTAATGTAGGTTTCAAAGTATGCAATCGTTTCAATGCTTTTTCATCATTGTACTAAAAATCCTCCAGCTATGTTTAAATGCTTTTCACAGTAAAATAAGTCTCAAATTTAAAGATCCAAATAATCAAAACAAAAATATCATTAACAAAAGGAAAATAATTACATAAGGTTGACCACAACATTTGGTCCAGATCCAACTAACTCTATACATGTGTGTTCCATTTGTGAGTATCCAAACTATTCAAAAGACCTACCCGCACATGTAAGTCCATGGTTTGCAACAGTCACCATTTGGTTCAGACATTGAAAAAAAAATATGCTGAAATTGCATATTAATCATGTCTTCGCAATAAAATCAAATTTTCTATAAAATGGGAACCACATGGATGTACACCAAGTCACCAACAATTCAATTATCCCTCCATGCATCGATACACACCCCGAAGTTCAAGTCAATTGTAGTAAGATTGACTGTTGAATTGGACATATGTGAAACATGGGGCCAACTTGTTTTGTCCAATCCGAAAGTGAATGTAACTTTGATTGGACTGAAGATTCATATTTCATAAAGGCATAAGGAAGGAAACTGCACAACGAATGAGGGCCCTAATGTACGCAGATAATAATATATTAATGGGCAATTATTAATTAGTGTTATATTCACCTTTTTCTTCAATCCAACAGTTGGTATTGCTTTCTACAGAGAAGAGCTTTAAACCAACTGTAGAGAGACAGGGTGGGGCCAAAACATGAATTTCAGGTTTTTAAAGGTAAACCCTGCATTTGATCTAACCTTGCTTGACCACACCATCTAGTCAACCTTATGTAATTACTCCTCAAAACAAAAATAAAATAAGATAATTATTTGACAATAATTGGAATAGATATATTGGAATAAAATGAGCAATAAAGAAAAACCTGGAGCAAATGTAACACAGGTAG
>BMK_Unigene_022424
TTGAATGGTCCCGTGTAATTTCAGGGGTACCTATTTATAAAATATCCTAATGAATGTGACCTCCACCAAACCCCAATCCTGTAGATGAATTGATTCAATCCAGTCATACACGAGAAGTGGAGTTCACTCGTGTCTGCCACTGTCTCACAGGTCTACGACCGCAACAAACCATAGATAGATTGACATATCTTTCAGTAGACGACCGACAACTATAAACCCACTCCCACATCCAAATTAAAATAAAACTGCAACATACCCCAATCCCCCATCACAATACTTCTGATCAAGATCACCCTCCAATATTCGGCAACCCACTAATTAAGTACGGTGGAGCAGTTGATGTTAGTGTCAACACCGGTGGCGGCGCCATCTCAGTCCGGCAAAGCGGGCAACTTGAGTGCGAATATAACCACATATCAATACAAGGAACATGAAAAGAGTGCAAGCATTCAGGCAGCCTGCGCACATCTTCCCCCTCCTTGAACTCGCAAAGGCACACCGCACACGTTTTCTCGGCTTCGCCGGGCTCTTTACCATATTTGTATGCCGGGATCAGCTGTATGAAAGATCTCTCTTGGCCACTCAGTGTTCCTTCTTCCTGTGGCAAAAACTGAGGGCGCCGTGGCTGACTGAGGGTGTCGCGGTGCTTGCAACACCTCACAAGGATGCAGTGGTAGATCATGAGCATGACAGCAGCCGAGAGAACTCCGATGAGGGCAACGGAGAGGGTGGAGAGAGGAACTCCCGAGTTATCTCTGTCCATGAGAGGAAGAAAGAGGGAGAGAAAGGTATGGACTATGGATAGAAACAACAAAGAGATTAAACTAATACAACGGCGTTGAGAGCAAGAGTGCAGCTTGGTCCTTCTACGAATATTATATAAATTGTGGGGTTCATTTTGTTAATGAATCATTTTTATATTTAGTTAAAGACAAACAAGGTTGCCTAGTTTTGCAAGCCGGCCGGACCTTCACCGACCCACTTGGTGCTGGACTTCAATTGAGAGCTTAGACCCTAAATTCTAAGCAACCTTACTCTCGAGTCTCGACCAGGTCGGAATTTACTTTTAAGAAGCATTTTCTAGCGACCCTCGTCAGTAGATCATTTGGACCTTCGGCCTGGGCTTACCCGATACTAATGAACAAAGACTATTTCGGTGGGGGTAGGTACGAAAATGGAGAATCTGGA
>BMK_Unigene_022425
TTTTTTTTTTTGTTTTGTTTTTTTAGACGAGCATTTGAATCCTCAACTGTGCATAGATAGACTCCATAGCAGATTTTTTTTTTCCTTCAAATCAACATGTGGCAGGTAGCACTTTTGCTTGGAGTTCTCTGCCTGCGTATTGGTTAGAGAGAAAAAATAAATGAAAAATAGATGGGTCTTTCAGTTGTGATGGTTGCATGTCTTGTTCTGTTTTTTTTAAACCCTCTCAAAAGTGAGGAAAATGATTGAGTGGCCCACACACCCAATTTAAAAGGCTGATTCAAAGTCTTGAAACAGTGACTGCATTTGGTTAAGCACCTGAGGATGGATGTGTCTGGTTGAATTTTTGGTGTTCACATCTTGGCATGGATTTTGAATGAAGTCTTCATAGTTCATTCTATGCATGAGGATTCACAAAGAACATAGTCATTGTGAGATAACACAAATAGTGTAATGATAATGGGCCACTATGACGAGGACAGGGGAGTTTGTTTTAAGCTATTTGTGCATGCAACTTAGCTGGAAGCATGTAGGGATTTGATTATTTGAAGAAAAAAGAGATGGGAGAATAAAAGAAGGAAATCAGGAGTTAGGTGAACGTGGGCATTCAAAGAAGTGGGGATCTAACAGGTGCAATAACTGGTGAAGTGGCCAAGTTTTCCAGAAAACTGCCCATTTCTAGCAAGTAGTCTTTTCTATAAGGATTTAAGCTGTTAAAGAAGTGTAGTATTTTTGTAAAAGGATGTTGAGTTTGTTATGGAATGAGACATGTGGATTTTGACTTAGAGAGGCATTGGTGGAGAGGAGGTGGGATAGGAGATGTCACTCTTACATAATTTTGTATATTTATGAATATACACTTATGTCGCTCTTACATAATTTTGTATATTTCTGAATATTCACTTACACACACCTTTGTGGCTTGTCCTGAGTGAAAGATGTAGTGGGCTATCATGGCTGAACAAGGGCAATTATAGCCAATACCGTGTAATGACATGGCTCCTCTTTTCTGCAGTTGGGAGGGAGTACTAAATATTCATGACTTAATCAGCGGGTATTTGAAATTTGAATTTGACAATTTTGCTACTGCATTCTCAAAGTCCATCCATTTAAATGCCAAAGCTATGCTTCTCTTCTATCAGAGTTGGTCATTGATCACTACTCACTTGGTAGTTGCTGGTAAAGGAAAGGTCGATTTGCTT
>BMK_Unigene_022426
GACGTTGCTATCCTGCGCATCGGAGCTTGAATTGCACACACCAGAAGAGCTTTAAATAATAGAGTGAAGAAGGATCAGTTTCATATCAGAGAAGAAGAAGAAGGGTAGAGATTGAGGAAAAATCTCTACTGCTCTGAAGATGGTGAATTTTCAGCTGCAGATCACTGGAGAGTTTGAGAATATCACCAGCTTGCAGCCTCAGGGAGGCTGTGATAGTCTCGATTTCCGTTACTTCTTCAAGCTGCAATGTGGAAACTGTCAAGAGGTGACCCAGAAACATACGTGTGTTTCTCTGTCTGAAACGGTTCCTGTTCCCAATGGGAGGGGAACTACCAATCTCGCTCAAAGGTGCAAATTTTGTGGGAGGGATGGGACCGTCCTGATGATCCCAGGACGAGGAAAACCGCTGAGCCTGGATATTACTTCGAGTTCAAGGGGAAATTTTGCTCCATTGATGATTTTTGACTGCAGGGGCTTCGAGCCTGTGGATTTCTTTTTCGGAAGTGGTTGGGAAGCTGTATCTGCGAGCGGGACCAAGTTTACTGACATCGATTTATCTGAAGGCGAGTTTACTGAGTATGATGAGGAAGGAAAGTATCCGGTTCAGATCTCCGACCTGAAAGCAAGTTTCATTGTGGTGAAGTAGAGTGATTGCAAAAATTGGAATCATAAAACATCTTTTAGTGACATACGTACAGTAGATACAAACTGTCTTTAGGATGGGTTTCTTACAGAATGATGTCTAAGAAAACTTGCTCTAATAGTGCTTTTGTGAAACACAGACACATCTTACTTTGACAGCTTGGTGTGAAAGAAATACAAGCAGTCTTTTCTGGCTAAACTCCTGTGTTCCTTTATTACTGTAACTGCTACATGGTCTCTGTCCATATCATTGATTTGAAACACAATTAGAAACAACCAGACAGGCTGTTGTTCAGTGGGGGGGGACTATATCATGTGTTTTTACTTGTTCGCCATGATTTCAAATATCATATCATACAATGCGTGCAGTATATATAGGATTTCGTGTTTTAGAATGTAATACCCCCAAATGGGGAATGCATTTCATCATATCTGTATAGCTTTAGGTTTGGATTGGCTGATGGGGCAAGACACCTGAATCTGATTAAGGTGTGATTAATTAATCCCTCTTTTGAGATTCATATTGGATTTCCCAGTCAGTGCAATGCCTATGGCTATGGAGCTGATAGCTT
>BMK_Unigene_022427
TTTGCATCATTCTCAACAGAGCTGATAAAAAGAAGACGCATAATAAGCTAGAATCACAGGGGGGAAATTGGTGCTACACTGTAAAGAAAAATAGCAAAAGAAATTCTGACGTAAAACATAAATAAGAAATAGCACGGTAACAAATAACAAATAACAATACAATATACACCTTGGTGATCCCATCCCTCACACAGACTAACCCCCCTCCCCTGTTTTCCTTTCCTGCAATGCCACCATGTACAATTAGGCACCCATTTATCATGGGGCAATACTTATTCAAATTTTGAGCATTTCTCTGCCTCTGATCTCGAGGCGTTAAAATCTAGGCTATCGCGTGGCCTATGAATTATATTTCTGGTGCACTCACATGCACAGACATACATGGGTAAGAGGTGGTCCAAAAATCAAGTTAATTGAATACCATAGCGTAGATATTGAGGCACCAAGATTAAGGGTGTGAAGTGCTAAAAAATCTCCCAACATAAAATTCAATGGTTGATACAGAGAGGATGAGTGCCATACTAGGTTTCATGTCTACTGAACTGCCCGCGGGGGGGAGGGGAGGGACGGGGACGATGGGAACTGTGTGGGCTTTACATGAGCTCCCACCCAAGGATGTCCCAGAATGGCATCATGTGTGTACCTATTTTTAGCTCCCGCTTAAGTGGAGTATGCACACGCTTTCTAAAATCCATGCAATGAGCCCATTATGATAAATCCAACCTGCCCATACCACATGTGCACCCCCTCCCCTCCCCCCAACCCAAAAATCAAAATGGCTCACATCCAAATCCACTCCTAACAGACTGCAGCCATTGAATTGATCGCATGTAAAACACACAATTTATTTCATTGGAGTTAATCATGTGTTTTCACTTTTACATGTGATCAATCCAACGGTGATTCCCACTCCAATTGAATTGAACTTTTTTATGATGTCTTTACACTCATTGGTGTGTGATATGAGTGGCTGCAATTCATGAATGGTGGGATAATGTATATTTTGCATGCTCCACTCTTACAAGTGAGAGAGACTACATAGAACAAAGAAGCATCCCAAATTCTATGCTCACCCTACGTTACCTTATGCAAGCCGCATTGGACCCAACTTTCCTACCCACGCCCCCACTTAAATCATTGGAAAACCTAGCCAAATCTAGTCTCTTCCGCATTCACTGCTATTCCTTCACCTGATCATTGGGATCCAATGTGTCAATCAAAGTCGAACTCAATCCCATTTGGGTAAACACAAGCCACATCTTTTGAACAGTTCAGATCTCTACAACATGGGCTCAGATGTAGAAATCTTAGTTGACCTATTCTTACCTTGTTATAACCACCAATGGAGAAAGAGGGTCAAAAAAATACCGGCCCTAGTTTCTAAAGTGTAGCCCACAGCCCATTTTGTGGGGCGCACTTAGATGCAAGCCAATTGTCCTGCGCGGGTGGGAAAATTCTGAATGATGCCCATTTATTTGAGAAGATAGCGAGGCGGGGGGAGCATCACCAATGTTCAGTAAGGCTGTTTGTTTAAACTACTATTAGAAGTGAGAATCGTTGCCTTCCCATCATATGTTATGATTGATAGCTTTGCTTCAGAAGAAAAACCAAAGAAATAAGAATCTCATCATATCAATAAATAAAATAGGTTCCCAAGTGATAATTAAAATTATAAACTTCTTTGTGGATACACAAGGAAATCATACTAAAGGAAGAGAACAACAAACTACACAAATATAGGAAGGGATGAAAACCTGGCATTCCTCAAGAAGTCATTG
>BMK_Unigene_022428
TAAAATACAAAACTTGTTTATAAAAAAATATTACCTGAGAAATAAACAATTTCAATTTGGAAAAAAGAAACAATCAAACTGTGAACCATTTGCTAATGAAGGAAAAAACATTTATCTCTTTTTTTTTAAATGGTAAAACATTTATCATCCAACATGTCTACCTACAATGATAGGACAACTCTCAAGGGCTTGCACAAAGTCAAAGCCATTTTCACCTGTTTAAGTAAACACAATTTAATCCATCCACTTTTTTAGGGACATCCTAGCAGGAACTACCAGTCGACACTTGGTTTCATAAGCCATCAAAGGAAGTTCTAGTTTCAATGCAACTGCTCAAAGCCAGTGGTTGAACACACTGCTGTGGTGGCAAGAAAAAAGTGAGTCATCAATCCTAAAGAGTGATCCCTAAGATATACAAGAAAACGCAACACTGTAGGTTCCATAGAATCAACTGCAATAACAACAATAAACATTGGAGTGCAAGCTGCAAAGGCACCATAGCAACGAAGCCTGGTACTCAAGATATTGGAGTGCCAAGGCACAAACAACAACAGCAGTTGATGTGAAAAATTGATCATAGGGTAACTACCAGTAACCAAACAGAGACGAAAATTTGATAGAAAAAAGGTAATATAGGAGTCACTATTTGCTAATTTGATCTAATGCCTTCTAGATTGAATCGTCCATGCAATATTGGCGGTGCACCCCACCAAATACAAGGGTCCAGGAAGGTTATGATTAGCCATATGCCAAAAGATCAAGTATGTCAATCATTGTTAGTCATCTGAGCAAAGGAAATGAAGCAGATAATTGAAGTAAAATCCAGTAAATACTCACGCACCTCACATAAGTTGGATGGTTAGCTCTGTCTAACAAATCTAATTTTTGACAGAGGGAAAATCCAGAAAACCACCTCGCATCTGGTGGGGTCACTAGGCCGAGCAACGAGCAATGTCACAAATTTCAACAGAGTTTTTCTATCTGTCCCCATCAAATGCTCACATCTCATCACAGTAGCTTTTTAAAAATTAAAAAAAAAAAATTTTAAAAA
>BMK_Unigene_022429
AGAGAAGAAGCAAGATCCTTTAGATATACAACCACCTTCTCAAGCACAGCTTCTTCCCCTAGGTACCCCACAAGAGGAGACTATGTCGACCCATCAACATACTCATTCACAGCAGCTCTCAAAGCTCTTCAGACAAGATCTGGAAGGGACTTTTCTTCACAACCAATTAAAAGCATATTAAATGGGTGCCCCTTGCATTCCAAGTGGAATGAAGCTGAGAGGTTCATCTGCAACCCATACTCGGGAGAAGTCCCTCTGGAGTGCTTATCTTCTAAAACATTGAGTAGAAGCGCCTTAATTAATTCAAACAGAATTGCCAAGTCTGGTCCTCTGGTTTTCTCTTATGCACGAGGTGAACAATCAAAGTCTACCATAACACATGGAGAGGAATCTCCAGTTGCAGAAATCAAGAGTTTCCAAAAGCATAAGTCTTCGAAAAGAGATGTCGGCACTCAAAGTACTCCACCTGATCGAAGTTCATGCGGTGCCAGCCAGGACTCAGCTCCCCCTATCAAGGAAATCTTACAAATAAGCTATAGAATGGAAGAAAAGAAACTGAGTTTACAAGACCAACCAAAACCACAGCAAAACGAGCAGGTTGAAGGGAGGGAAAAGCAAAAGGTCCAAAGGAATAAAAAAGGGGAGGGAAATAAAATGTTCAAATGGAAGCTTGGGCCTTGCTGGTCGTGGGGTCCGTGGGTCAGAAAACAGGAAAGGGGAGAAAAGGAGGAGATGAAAACCAAACAACCATAAAATCGTCAGACCTCGGAAAAGTATCCATGGAAAGTGGGGAAAATCAAAAAAAGGAAAGCGGGGATGGAAAATTTCTGCAATGTCAGCCTTTTTTTAACCTGTGAGGGAGAAAATTGAAAGAGCTGTCCTCGTCTTCCTGCTCTGCTCCTGCCCCTACCCTTGAGTCCTGCCTTTTGATTCGCATTTCAGTGTACGTCTTCCTTTTCTTCGTGCATTCAAGACAGCTGGGCCTGCGCTGGGCGGGGACTGGGGCGCTGGGCATTCACGTGCAGCTTTTTCATTGTTACTTTATTAGGATTGATAGAAAGGAAAGGTACATGTGCTTTCAAGTCCAGCTTCAAACCACCTGTCACCTGTGACTGTGACCTGTGAGGTTTGTTTTGTGCAACGAAAGTACTTTTAATTAAAAGTGCTTAGGAGATACACTTAAAATTTGGATATATTTTCCTCAAAATAAAAACTTACGTG
>BMK_Unigene_022430
CACATGACCAAACATCTGCCAACTGCAGAAATAACAAAATACAGAATATCTGAAAGTCCACCCTTAAGTATTGATTTGGATCAGCATGTATCCACTGAAGATGACAATGAAGTTCAAGAAGATCACATCATGGCCCAAACCTTGCCTTTTCTGAAGGCGTTTGAGCGTGCGTGTTTAGAGGTACCCAAGTGAGGCCAAAAACAGCCCCTAAAATACACTGTAGAATGTTGTGCAGAACAGCTCTTATATTGGGAGTTGGGACTGTTGGGCTGAAACCAGTGAGTAGACAGGGTAGTCTTCTGGTCTGATATGAACTACAAGTAATTCCATTTCAGTACCCTTCATGTGGATGTTAGTTCCTAGGACACTCCAAAAACACCACCTTCAAACTCCTTGGGCAAGTACAACTTCTCCTAGGGAAAGTGTCCACAATTTCACGAAGTAATTGTTCTGGCCCTCAGATCCCCAAGAAAGGTCAGCTTTCATCATAATAATCATGGATGTCCTCAATCAATTTTATTTTCATTCACTTCAAAAGTTTTATGATGTTTAAAAAGGACAGTGGTAGACCAATAATACTTATATGATATAAACTGAAAAAGAAAAAAACTGCTCTAAGGTCTATTTCATTCACTAACATTGCTATTGTCTTGCCCAAGAGGTTTGTGTTGTGTCTATGAATTGATTTATGAATAGTTTCCAGGAACTTACACTCCAACACAATATACGGTGAGACATTATTGCATATTTCTTCTTTTACGTTGGTGCTCGCTGCTCCCTACTATGAGTTGGTGATCCACAGTCCGCAAGGCTAATCTTTAAGCATGTTCTTGACCCAAAGTCTAATTTTAGGAAGCACATAAATCCAATGATACAGATGCGCTGATCTGTCTCAGTACCAGGAAAGAGGAATGAAAGCAATTTGATGCTAACAACTCATTTCATCCAAATCAAAATTCAAAGCCATAACTGTCAGATCATCCACGACCGAAATTACAATTCCAAAAATTTAAAGAAAAGAAAGATAGAATTCTCCACTACGTCCAATATTTTATGCAAGTTTATTTACCTTTCCATCATACTCTCGCCGAGA
>BMK_Unigene_022431
TGCTCCGTCCCATCCCGCTTGCCTGGAATAATGGTATGTATGAATGGGATGTACAGTCACCTCCATTACGGCCTTTTGATGAAAAGAGAATTACTAAAGTGACCCTTTCACCTTCCTTTATTACGGAAAAGGGTGAGCGTCGTTTCTGTAAATACGAAAAGCAGCCAACGCGTGCGCGATTGTCTGTCGTTTTGTGGAATTGATGGGGAGAAAAAAGAGAGATACTTTCTCTTTGAATCTTTTTGCAGAAAGCAAAAGACAAGAGGCTCTTGGATAAGCAGCCCAAGACCAAGAGTAACAGGGATAAATAAAGTACTCTTATTAAAGGAGCACCAAATCTAATATGGTAACCATTTTTACCATATGGCTGATCTAAATTTCCAATTTGTCCGTCAATTGTTGAAGTTTATTTATGATGTCTTACGGTCTAGAGACATCACACAAACAATCCTTTTAAAAATTTTATAAACTTCAATAATTGACGAGTAACTGTTAAATCCCTAATTTAGCTCAGTTTGCTAGAGATATGAGTGTGTGTTCAATTCTATAATATGGCCAAAATAATTTTAAAAAATTGTAAAGCACCTACTAATATGATGCGCTGATAGATAGATTTAGAAATTTCAACAAGAGACAGCTTTTGAAGAATTTATGAATAATTTAGACATGAATTCCCTAGAGTACTCTAATCAAGAAACAGTCCTAAGTTTCCGACAAATTATCAATGGGTCGGTCAAAAACACGAAATTTAGTTTGTCTAACTTGTAAGACCCCCAAAACTTCTGACATTTGTTGATCAACAATGATGGCCATGTCTTCATTTGAGGATATATGGAAGTGCTCCAAGATATTCTCATAACATGAGAAACTATAAGAATAGATTACTATGGGAATAAAAGTGAAGAAAAGGTGGAGTAGATCAAAGGGTTCATCATGCACCTCTGATATTGGGGCCATACCAGGTCAACCTTTTTGGATCGACAAAAAGATGTGCCTTTAGATAATAGCTAGACATTAGTGGGACATATATACTTCTTTATCTCAAAGTTTTTAAATATTGTTGCTAGCTAATATTATTGTATATTACCTCAGAGGAAATATCAGCCACAA
>BMK_Unigene_022432
CTTAGGTGGTGGTGGTGATTGAACAGGTTGCGGTGATGGTGAGACCTTAGGTGGCTGGACCTTCTTAGGTGGGGAAGGCTGGGGAGCACTTGGTGTTGGTGGGGGCGTAGTTGGCGGTGATGCATTTGTTGGAGGTGACTGTGATGGTGTAATCGATATAGGTGTGGGAGAGGAAGGCGTCATGGCACCAGGTGATGGGGATGGTGTAATCGATATTGGTGTAGGAGATGAAGGTGTCATGGCAACGGGCGCCGGTGATGGTGTAACCGATATTGGCGTGGGAGATGAAGGCGTCTCTGAATCTGGTGTCGGCGAGGGCGTCATTGGCATCTTTGGTACTGGTGTGGGTGATGGTGTTGGCACCTTTGGTGGCGTCGGGGACGGTGTTGGAGCTGACTCTTGCTCAGGTGGTGGTGCCGATGTTGGCGGGACCGATATGGTTGATCCTTCTGGAGCAGGAAGCAATGGTGTAGGACTTGGTGAAGGTGTCGTTGGAACCGGTGATGGCGACGGTGATGGTGTTGGACTAGTTGGGGGTGTTGGCGCTGGTGATGGTGTCATTGGTGTCATTGGCGCTGGTGATGGTGCCCTTGATGGTGAAGGTGTTGGTGATGGAGTCATTGATACAGGAGGTGACGCTGGAACAGGGGCTGGTTGGGGTGTTGGTGATGAAGGAGTCGAAGAGGAGGGGGGTGGGGAACCACCGCCGCCTCCCCCACACTTGGACTTCCCACAGTCGACTGGACGGTTAACCACTGGCACACACATTTTGTTGGTCTTCTGTTGAGGTCGATCAGGCAAGCAATTGCTCTTATCATCTATTGCAACACCTGATTTCTGTGCTGCATCGCATTCACCAGCCTTCCCCTTGAAGTAGTTGTATGAAAATGTGAGGTTTTTGAGGCCTGGCAATTGGCATATACTCTCTGGCACAATGCCCGTCAACTTGTTATTAGAAATATCCAATTCCACGACACCTTTCAATCCAGAGAAGCTCTTGGGCAAAATCCCTGTCAGCGAATTCGAGCCAAGATTGACCACAGACACATTTGCTAGCAACCCAATTTCTGAAGGCAAGCACCCAGTGAGCCTGTTGTTGGACATAACAATCTCATCCAATGTCTTGGACATCTTGCCAATGCTGCTTGGAATACAACCTCCAAGCTGATTATTGGATACCACCAAGACAGAAACAGTTGAATTACCAAGATTTTCTGGTATGTTGTCATGGAACCGGTTGTCGTTCAAGAACAAGGCATCAAGATCCTTATCGAAGAGCTTGGGAGGAAGACTCCCTTCGAAGTTGTTGAATCGAAGATCTAGGTACTTTAACGTGGAGATCTCAAGGACAACATCAGGGAAGGGACCAACGAAGCGGTTGTTACTAATATCAAGCTCATATAGCAGCTTAAGCTTATAGAAGCTCTTGGGGATGATGCCACAGAACCTATTGGAATTGATATGGATGAGAGCGAGGTCGGTTAGGAGCCCCAACTCAACAGGGAGGTACCCTGCGATGTCTGCATGATTAAGGTCGAGCCCCGCAACCACCTCAATAGATTGGTCATCAAGGGCAGGGGCGCAGAAGACACCTTTGTAGGAGCAAACATCTTCGCCATCCCAGTTGCTGGTAAAATTGGATGGGTCGGAGTAAATGGCCTTCTTCCATGCCTGAAGGACGCCATAGGCTTGTTTGAGCCTGTCATTCTTGAATGATAGGGTGATATTGATATCAAACTCAAATTTGAAATTGTCGGGCAGGTCTCCATTTTCGGGCAACGTTAGGAGTTGCCGACGGGTAATGAAGGCGGCCTCGGCATCGGTGAGTGCGGAGGTGGGGGAGGAAAGTGAGAGAAGGAATAGTGAGAGGAAGAGGCAGCCCAAGGCCAGCATTTTCTGATTGTTCACCTCCATGGAGAGGCCCTAAGGGCTGCTATAGGAGGGGAGTTGGGGAAGAGAGGTGGAAAGGTTGTTATAATGAGAAAAGAAAGGAATGGTGAAGCTTCACTTGGAACACATTCAACTCCCTCCTCCTTTTCATATTTCTGTTATTTCTGTTACTGCTTTGGCTGTCTGAGTGGTGGTGGTTTCCTTCTTTATTTGGCTACTACTAAAGTGGGTGTCTATTTTTAAGGGGAAGTCTTCTATAGGCCCAATCCACCACATGTTCTAATGTGTGGAAAACCATTTTAGACCATTGATTTATCTGGTTTGAAGGGAATACTCAAGCCCAAAAAGTCCTGTTTAAATTATGGAAATTTAC
>BMK_Unigene_022433
GGGAAGACATGGAGGCTCTTCCTCTGTTTCGACCTCCTGCCTTCTCCTTCCCAGCCCAAAATGTCCTCTTCCAATCCAAAACCCTCGAAAAAACCCCTAGATTTCGAACTTTCTGCAATCCGCTTCGATCTCAATCGATCGATGTGATAAACAGATCTTCCAAATCCGAATATAAGCCTGGCGTTTTGGACGACTTTCTTCTCGCTTATTTCCGTAGAAAAATGGTCGAGGAACTGGGATGGGATTCGGAGAAGCCTGGATATCATGGGCTTATTGAAGTTGTCAACCGTCTAATGGCAAAGGGCAAAACCAATTTGGAAACACAACAAGCAGCGGTGCGTGTACTACTGTCTTTGTTTCCTCCCTTCTTAGTAGAAAATTTTCAGAAGCTCATAGCACCCATAGGAGGTGGGACAATAGCCGCAATGATGGTTGCAAGGGTGACTGCAATCTCTTGTCGATGGTTGATGGGTCCATGCTCAGTAAATTCTGTCGACCTTCCTAATGGATCTTCTTGTAGTAGTGGGGTAGTAATTGTCAAAGTTCCAGTATCTAACTTTGGTTTCCAATATCTGATTTTGAAGCCACTTTTATTTGTACCTTAAGCTTGCATTCTATGAACATTTTATTATGCATCTTTTGTCTATACTACTCTTTTCTGATGGATGATATGCCAACTTAATATAGGTGTTTGTTGAAAGATGCAAGTACTTGGAAGAAAGCAAATGTGTGGGAATTTGTATTCATACATGCAAGCTACCAACTCAGACTTTCTTCAATGATTACATGGGCGTCCCTTTACAGATGGAGCCAAATTTCAGTGATTTTAGCTGCCAGTTTAATTTTGGAGTTCGTCCTCCTCTGACCACAGAAGATAAAGCTCTCCAAGAGCCTTGCTTGGAGATATGCCCAAATGCTACACGTCGTAGAGAGCTTAGTAGAAATGTTGAAACCTCCCAGTGTCCAAAGGTATAACATCTCCTGTATTGTCCGAATACTATTTAATTGCAAACAATGTCTTTACACTAAATTGTTATTCTACTTCTGTATAGAAAATTTGTAATCATGTTACAGTAGTCCAAATGCAATTTTACATGCCCTTCTTTTTTTTTTGGCCAACACTCCACTGAAAAAAGGA
>BMK_Unigene_022434
AAGGAACATAGTAACTCAGCTGAGGTATGTGCAGTGTTGTTTTTTTTATAGGGCGAAACAATAATGTAAGTTTGTTATAGGGCGAAACAATAATGTTGGTGTACCACATAAACCAAAGCTGATCATTCACCCCCTATTTTATGTGGCATACATGAACAAAATCTGAACTGTCCAAACCCTTGGGACTTGCCATGGATGGACTGTACCACTAGTATCATGCTCGACCGTATTACTAGCCATATGATTCTGTCGTGGATTACTGCTACTGTTCTTAACCATCAGTGGGTACCAATTGGATGGTTAAGATATTTCATCTGTGCCTCTCATAATGCCGATTGTGCTAAACTAACATGATTTGGAGGTTCATCCAAATGGGTCATAATATGCATTTTGACCTTTAGATATAATTAAAATAAAACTTAAATGAGTTATAAGCATTTTATACACATTCAAATAGTTTTTTGTTGAATCCATGTTAACTTTCGCGCTTCTAAACTTCCCGTGATAAATAGAAGATACACTTATAGCTCCTAAAGCTTTGTCCTTCTTTTTAAGTCCTTGGAAGAGAGTTTGTTAGGTTTGTTTGGATGTAATCAAATCAAAATCAGTTTTGACTTTTTGGTTTTTTTTATCTTTTATTTCTGTATTATTATGTTTTGTTTTTTTCCCGAAATTTGAGACACATCAGTCATCATGTTAGAATACCATTTTTGACTGTCTCAAATTAGTGTTACTATATCATCAATGTTCCATGTTGATTGCACATTTGGGTGGAGATTGGAGAAGCCACAAAAAAGATCCCTCCAGCATCCCACAGTTTGGTTCCAATTTTCATTTTTATGCAAATGTCTGGCGATGATAAGGATAGCAATCCATTACCGATAAAGAAAAGTGGGATAATCTTCCACAAAGAAAAGGATACCACCAGCATCCCACCATTTGGTTCCAATTTGCATTTTTAGGCAAATGCTTGGTGATGAGGATATCAACTCATCGCTGATAAATCAAATTGGGATTATCTTCCATTATTTCACTATAATATATCACCTGTTTTTTTTTGAAACATAATTATGTAAATGATTTTTTTATAAAAAAAGATTTTTTCCCAGCATACTTATGTAAATGATATTTTATGGAAAAAGATATTTTTCCCCAGCAGCAGCATTGTGCTAAAACACCATAGTACTGATTCAAATGCAAACCAACAAAGGTCATAAAGAGCATCAAAATAGTTGGACAAGAATTTCAGCTTCTCCATTGTTCCCTCTAAGAACACCAAGGCAAGGCAGTCAGGCTAGGCTACTGATTATCAATGAAGGAAGTGCAATACTGTTTGACAAGAATATCAGAATTGCTAATGGCCTCTCAAACATGCAACATTTCTCAAATATACTCATTTTTTGGGTTTACATCCAAATGGATTGATTTCTTTCTGCTCTTGTTGACCAGTTTAAAGTTGCTTATGACATGCATTATGCATACCTTAATCTCTTACATATTTTTTTTGGCCTTTCCAATGTGCATACCTTTTGTCTCTGGTTGAGATGTAACTTTCATTCACGGTGAAAAAATAGATTTAACTTCTGATTGCTTTTCTAGCAGCCTAAGACGGTAAATGCAT
>BMK_Unigene_022435
AGTCTTGAAGTTGAAGTTGAAGTTAAAGTTGAAGTTGGATTAAAAGAAAGAACAGAAAAGACAAGGAAAGTATCACAAGAAATGTGATGAAAGAAACGGCCAAGCTCAACCTGGCGTGCCATAACCCTAGTATAAATGCATTGGGGCTCACCGCAGCTACTTGCATGTGCGATGAAGAGTTGGGCAGAGTGTGCCTTCTCTGAACTATATAAGGAATGACTAAATGAGTATAGAAATAGATTAAATGAGTGGGGTAAGCAGGGGCTGCCGTTTAATAATTGGCATGGTCCTCGAATCAATAGCTGTGAATGTGATCATCAGCTCTGAAGTATCCCGTCCGAGGTTTATGCTATAGTTCTAGCCTGACTGGTTGGAAATAGCAATTCGATATTATATTTATGTACATGTGGAATTGTGGACCATTGTAGAAGAGTTAGAGAGTTTAGATTTCTCTGACATGGCAATTCGTGTTACGTGATCGAGTTGGATGAGCACGCGTAACATGCATAAGGGTAGGTGCAAACCAATGAATGCATGAAACCATATAGCTAGTTACCCGATGATAGAAAATCAATTAAACTTGGAACATCTACTTTAATCCAAACCGTTTAAAATACAAACGAATGAATTGATGGTCCTTTTAAGATTTTCTTAAGCTAATCATTTCTGTCAAAACCTGAAAGTATTAGTAGAGGTTGATCGGGTGGAGCCAAGTCGTTCATCCTTATATCAAAATCTCAAGGCGTTAGTAGTGATAACATAAATATTCAGCTGAAATTCGCTCGGCGCACTTTTGGCGACACATATTTTTTTAATACTGTGTCGTTCCTTTTCGGATTCGAACTTGCGTCCAGTTGACTCTAATACCATATTAAGATTTTCTTAGCTAATAATTTTTGCCGAAATCATGAGGTGACCATGTGAGCGGATTACAAGTTTTGTTTTGGTAAACAAGCTGATAACAAGTTACCAATCTCGACTAACATCGGAAACCCTTGGTAGCGTCATTTGTAAATAGATCTAGATCATCCAATTAGCAGGCATCTTCTTTTTTCCTCTTTTTGGTATTCCAGCGAAGGGGCTAGTCGGATCCTTGAGAGAGTTGCACGTGCGAGGTAATAGATACTAGGGAGGGCAACTCACACATACGAGAGGAAATAGAAATTCACACATGTTAGGAAGATTAACGGGCACAGGGCAACTCACACATA
>BMK_Unigene_022436
CGGGGGAGTTATGCTCCTCAATTGATTAGATTAGGGATATACTAATATTCGGAAAGAAATAACTATTTATAGAAGTTTTCTTATTAGTCCCTCTCAATATCAGGATTTCCAAATTGCAGAAGTATCGTTCAAGCAAGGCACAGAGTGAGAAATAACAAAACAAGAGCTTTTCATTGTCGCCATAGATTCAATTGAGGTTCTTGATAGTACTTTCTCGAAGAGGAAGAGATTCAAAAGCTCCTTGGACTCTTCGATGGAAGCAGACAAAGCTAAGGCTGAGCTTGCGGCTCTAACAGAAGAGCTTGGGCGAGAAATTCGTGTATTTCTGACCACAACAACTCCAACATCGGATAAGGCACCTAGTAATTTGACATCACATGATGAAGAGTCAGAAGATTTCTATGCGTTCACTCCAGAGGACTATTATCGACTCCTGGGATCCAAAAAGGAAGAAAAATTTCTGAAGACTCGCAAAATTCGAGAAGCAGAGGAGGCTGAACGTAGATCTAGAATAACAAAGGCAGTAATTAGGGTCCGTTTCCCTGATAACTACACATTGGAGGCAAAGTTTCATCCATCAGATACAGTTCAAAGTTTGATGGATCTTCTCATGAAAGTGATTGCTCGACCTGACTTGCCATTTTATATATATACCACTCCTCCAAAGAATCAAATCAAGGATATGTCCAAGGATTTCTATTCCCTTGGTTTTGCCCCTGGTGCAATTGTATATTTTTCGTACAATCTACCAAAAGAGGGTGATGATGGAGTTGCAGATGTGGGGCATTGCCTTAGGGATGACATCATAGCTTTGAATAGCCTGGAAATCATTCCTGAACAAGCGGAAGTGTTACAAGCTGCTCCTGAACCTGCAGTCAAGGAGCCATCTCTCGACACTCAAGAGCCTAAACCTGTTAAGAAGCCTGCTAAGCCAAAATGGTTCAAAATGTAAAACATGCCATATTGGTAATATGGGCACTGCTTCTGAGGGCTTGGATGCAACTGGTACCATGGAATGTGCTCTTCTAAATTGAAAAGTGCATACAGGTGAAGGCAACATTGTAGACTAAGATTAGCTACAATCAACTATATTTTGGCTCGTGTGATGTGAACTGAAATATATTTCATAATAATGAAAGCTATTACCTTAGAATAATGTTTCCAGCGTAATTTTGTTATTTTACCCACTCATGGAGTTTGCTTTATTTTGAAAAAAG
>BMK_Unigene_022437
ATACACAGAGACTTGGAAATCATGGGCTTCATCATATAAAAGATGTGCATCACTGGATGATTGGACTTGCATGTGCAGATTTCAGCATCAGTGAACTGTACATTTCCTGAAGTCCATAGTCCAAGAACTTTCCTTGGCCCAAAGTCTGTTTGGATGTTTGATTTCGTCCTTCTAACCAATAACCTCTAATCCATTGGTTTAAGGTGAAGATAAAAATTTGTTGTTGGATTTCGTTGTCGAGGGAAAGGAAGAAGCATTAAAATGACTGTAGAGCTCGAAACTAAAAGTCTTCTATTGCAACTATATACTATGCTGAAAATTACAAGGTCCATGCAGATGTAATTGGCAACAGGAGCCTGTCCCGCAGTTGGAAGGTGCTCATTGTCACGACCACAAGGTTGCGGGTGATGTTACCTACTAAAAGAAGGCATATGTGATTGGAAACAGACAGGTCCAATGATGCCGCTCAGCTGGTTAGGGACACCGGACACCCCCTTTAGTGAGTGACAATGCATGAGTTTGAGTTCTCCTCACAACTCCCAAGAAAGAAAAAAATTGGAAACAGGTCTGTCCAGTGGGGGATGTAAGCTTCTAATAGTGGATTGAATACATGATATTAGGACTGCTCATGGGCTGGGCTAGCCTGAGTCTGACTTGAGCCTGGCTACATTGGACTGGATTTGGGCACTCTTTAGACCCGTGGCTCTACCCAGGCCGAATTTTCTGTCCTAAGTATTAAATCAGATTTGCTATAATTTTAAAAGCTCAACCTAGCCCGACACATTTAACACAAAGGGTATATATATTTTGTAAATGGGCTCAGCTTGGGCTGGACTAAGCCTAAATATTAGGACAGATAGTTAAATAAGCCAGACTTGGATAAGCTTTGACCCAAACCAACTGGCTCATGAACTTCCCTGAGATACTTAAATGGCAATGGCTGATGTTAGTATGGTACCAATTAATGATAAGCAAATAAATTTCTTTGACCGTCGGAAATCCGTGTTAAAGTCTGCATATTTTAGATTTTATTGTGCTGCATAGTTAAGTAAGTCACATTGACATAGGTTCTGCTGTTAATGGCCATTTATTAAAGTCAAACAGATTAAATTATAATTAGAATGGAAACGTTTCTTGGATCAACTTAAATACACCTGTTGTATGAGTTTCCACTTTAAATAAAGTGATGTACTAGTGTGTTTTAACTTTTAACTAGACTTGGTACAGGCTATCTTTTCAGTAATGCAATGTTGAATTTGATGGTTTTTACAGAAATTGCACCATCTATTGACTAGGTGGGCAATTTGCAGTCTTGGAGATTATATAATATAAGGGACCTGGATTTATGGGAACTAGACAGTTCAGGATTTTAACCAAGAAGTTCTTTAAACTCTTCAATCATAAGTCGTTATAACCATCTCTCTCAGACATAAGGTTCTAACTCTTGATGTTTCTACTTGCAGTTTCGACTCTTCATTGAGCTAC
>BMK_Unigene_022438
AGAGAGAGAGAGAGAGAGAGAAAGGAGGAGAGAGAGAGAGAGAGAATCCATGGCTTCCAGAGGAGTGTCTTTGAAGTCGAAGGGAAAGGGGAAGTCTGCAAAGGGGCCTGAGAAGCGATCATCGGTAGATTGCATGAAGAAATGGAGCACTTGGGCGATGAAGAAAGCTAAAGTCATCACCCACTACGGTTTCATCCCCCTTATAATCGTTATCGGCATGAATTCAGAGCCAAAACCCCAGGTTTATCAGCTCATCAGCCCCGTGTAATACGGATTCCGAAATACCCAGATGGAGTTTCCAATCTCGCATCCATGTATTCGTCGAATCTACAACATCACCCGCCGTTAGGTTTTATGGGTTTCCTACTGTCTTCTTTTTAAAGCTTATTTTCTAGATCTGTGTGTGTTTGAACGAAATATAAAGTAGAATCTTTGGCTCCTAGATGGTTTTGTGGCTTAAATTGATGATATTTACCTGAATTTTGTGGCAAGATGTCATCTTTATCTTTATAGGTTGAAACCTGAAATACCCAGTTTGAATTTCTGCTTTAACTTGGTGTGCTTGAATTGTTATGTGTAGATCTTTGACGCCTAGAGCGTAGTTCGGCTTTAATTTTGATCGTATTTATGTGGGTTCTGTGGAAAGATGTTTTCTTTTATCTTTGTTGATTGAAATCTGAAGTACCCAGTTCGGGTTTGTGCTTTAGTTTAATGTGTTTGACTTTTTATGTGTAGATGGTAATAGCTTTGTCTGGCCATTGGATTTTCATTGCGTGTTGATGGGTTTGTGCATGCAGATTCGAATCTGAAATGCCCTTCCATGAATAATGGTTTAATTTGATGGATTTTGAGTGCTTCCCTGCTCTTCTCCATATGGATTATTCATCACTTTGAAAGTTATATGGTCTTTTTGTGGGATGATTTTATATGTCAAGTAAAATATGAGATACCCAGATTGAATTTAAGTTTCTACATGGATTGATTTTTTGAGGATGTATATCTGTCAAGTAAGATATGAGATACCTATATTCCTTGTCAGACGAGTGCCTGTAGCACAGTTGGAAGGTGTTCATTGTCGCATTAGGAGGCTGGAAAGCTTATTGGCTCAACACAAAGAAGAATAATATGGAATCCAGAAAATAGATTGACAGACATGAAATAAAGTAAACCACTGGAAAATGTAATGGAATAATTGAATGTTCACTTATTGGACCAAGGCTCTTTGCCCATATGTCTATAAATTAAGAAACTCTTCTCCTCATAATTTTGAGAATTAAAACAAGTTTGATTACCAAAAACCTAAAAAGATAATTAAAAAAAGTATTTTCTGGAAAAACCAGAAAGAATCTAAATACTTTCTAGGAGTTTCTGGAATGAAAAAGCTCTTTTCTGAAATAATGAGCACAGAACAGCTTGGGTTGAGTTTTGTTTTTCAAATACAATACTTAGTAGGCATCAGTAACCCCCAAGGATAATTATACTGTTGCTGATTGTGTTGTAAATGACTTTTGCAGTGATGACTTGAGCCCTATATTCTACTCTGCTGCTTCCTAAATCTTAATTGAGCATTCAGTGTTGGTTTGAAACCTGGATTCTTCTAATTAATGATAGTAAGGCCTCACAATGTCTTCTAGTTCATTTGTATGGAACTAGGAGCACCAAATAATAACAGAAATTTATCCAATTGACATGACAAGTTCTAGGGGTGTTCTTGGGCCAGGCTGGGCTAAGGCATATCCAGGCCCGGCTCAACTTAAGAAACACTGGCCCAAGCCCGACACAGGCTGTAAAATTCAGGCCCGAGCTCGCCCATTTAATCAATCAGGATGGGCCGAACTGAGCTTTTATCACTTTTATGGGCATTTGAGCAATTGTTTGG
>BMK_Unigene_022439
GAGAGAGAGAGAGAGAGAGAGCTGACACATTCCAAACCATCTCCTTTTATTTAAGAATTTCAGCTGCTTTAGTCTTCTTCTCATGGTCCTCATTTCCAGCTTGTTAGGGTTTCTTGCATGCTTCAATCTCTTCTTGTAACAACTGAACTGTTCTCAAGTTTTTGAACTCAATTCAGAAGATGAAAGCATGATATGTTGAACTGGGGTTGGGAGAGGCAAAACTTTGATTTCTCAGCTCTTAATATGAATTTTCAGCAGTCAGAGTAGTCAAGATGTATTTTTACAATATGAAAGTTTATGTTCGATGTCAAAAGCTATGTCAAACAGGGACGAGGAGATTGGTCATAGTGGCAGGGATAATAGTTGGTGCTGTTTTAGCCATCCAGTTTCATACGCTTCCATATGGAAATGCTCTCACATCTTTGTTTCCCTCGTTTACGGTTCCACTACTTGCAAAGAGAAGCTTCACGACTGAGGAATCTTCTGCTCAAGCTACAAGCGTTGGTGAGCTACATCTTTCTAGTGGTTTGGTGAACTCGAATGACTCAAAAGTAGTTCAGGTACCAATTAAAAATAACTTCAGTTCTAATACGGAGGGAGCAATTGATCACGATAATAAAATTGAAGAAAATAACAGAAACTCAGAGATTGATTTTGATTTGGAAAACGAGAGAGACCGAGGTGATGATCTTATGCTTGATGAGGGTCGAGATCCAGATGGCGAATTCTCAATTGAGAAAGTTGAAGACCCAGGTGGTGATGTTAAACCAGAGAAGACACCAGACCTGGATAATGGCTCTTCACCTAAAAATGCTAGTTTACGTGAGAAACAATTTTCACAAGAGAAAAATAGCACACCTGCAGATAATGTTGCATTAGATAATGTTGGAAAATCAGACATTTCTGTGGCAGGAGAAGTTAGAAGCCAAGATAAGGATGTTGCAATCTCTCAAATTGCATTATCTCCTCTAGTATCTGATACTAACTGGACTAATTTAGGAACTCTTGGCTCAAATTTAAGCAATCCTCTTATATCTGTTGCGCCCAACAGGCCTTCATTGGCCAAACAAACGACTGAAATTATTTCTAAGGCTGAAAATCTGGGGCTGTTGCAGAGTGGTCCAGGCACTTTGAATGAGAGTTCTACAACAGCTAGTATTCCCCTGATGAAGAAGAAGAAGAAGAAGACGAGGAGGAAGAAGATGAAGAAGATGAAGATGGAGAGAATCAGGTGGTGCCGTGGTCATCGGCGCCACCGCCGATCCCGAGCTCCTCCAGCAGCGACGAGTCATCGATCCGATTCGGATCAGCTTCTTCTCCGCTGAAACGGACACGAGAAAATGCAGATTTCTGCAGCTCTCAGGATGATCTGGGCTGTTCGTCATCGAATCAGAGAGCATCGTCGTCCTCGATCGAGGAGGAATCGATGTTTTTCGGCTCTTTCTCTCCGTTAAATGACAGGAAGAAGAAGGTAACGGTATCGGTCCGATCCGAGTGGAGATTCGGGCGTGAGGAGGAGGAGGAAGAGAAGGTTTGTAAAGATCAGCCAGCCGTTGATCTGGTGTCCACTGCTTATCGTAGCCGTTAGATCTGAGAAAGGTAGTTTCATCAGTCCCTAACCCCAATGTTTGTTTGACATTAATCCCCTTTCTTTTAATTAATCAGATCTTCTAACAACAGCACGTAATTAGTGTGTAATTATATTTTATCCTCAGAGATTTCTTCTATTCAAATTTTACAAGTCTTTGTTTGTGGTGGGAATTGGATTCAGAGAGAACCAATCTCTGGTACTGAAAAGATGTGATGAGTGGGTCTGCCATTTCTGGTTCTGTTTTTTTTTTTTCGTTAGCCCATGCTCCATCATGGTGGGCCCACTGATTTTCAAGGTCGATGATCTGCCACGTGTATGGCTGACATTTGCTGGTCTCTACATGCATTGGATGCACACACAATAAAAACAGAAACCAAATCGATTGAGTGGTTTTTTTCATTTTGCTAACGTGCGCCGGTGGGTGATGGTAATTGAATTACAAGCAGTTTTCACACTGGTTTGTTTTAAGGACACGTGCTTAGAGTTCTCTGTAGAAGGAATTAATGAAAGTGGGCTTGTTGATATGACTAGGTTGTTTGTAGTAGGGTAGGGTAGGGTACTTGGATTTGACTCTTCCCTCCCAGGGAGAAGTGGTTTGTGGTATTTATGGTGTATGGCTGTGATACCCTTTACTGGGGCCCACTTCATTTAATTTAAACCGTTTGATCAGACAAATCACCCTAAAAAATGGGTCAAGTATCAGACCAGACTAATAATGAGAGTGATGTTTACACCTTTGGATTATAACAAGTGCATATGATGCAATTAACCCACTCACCTAATTCTTGGTACCTACACTGTCCAATTTTACCGACCAGTGTGGGGCCCACATGGTTGGTGTGGATCATTTATATATAGCTTTATCTGTTCAGTTGATTAGCCCCCTTGTGCATTTTGAACACAGTTTTTATCATTATCCTTCTTTCTTAGAAAGCTTGAAAATCTTGTTAGATATGTTAAATAATAGTTACTTAGAGTCTTTTCTTTTAATTTGAATAATTTAATTATTGCCTTATTGTGAGGGATCAAACAATGTGGGCC
>BMK_Unigene_022440
AGAGTTATAACAATGTAAGGTGATCGGTCACACTATACATGTTATCTATGATAAAAAATTTGCCAATATGTTCATTGGCAATATAATCTATCCTAACAACCTACATTTTTTTGTCTCTGCAACAGACATTATATACTTTTTTGTATAGAGCCTCAAATTACAATGAACTATATCTGGAGTAAAAATATTACAAATGTAGAAATAAGATCAATAGCATCTGTTGAATGTTCAAAGCATACGAAAGTAATATTCATCAGGTTATGAGCTTTACTTTATTTATATTCCAAGTCTTAATATTCATCAGGTTGCGGTAATGTTTAAATTTGGTGGGAATTTATGTTGGTCTTGTGTAGTGGTAGCTTGCAGCAACTGTTACAACTTGTGTGATGCAGTTGACATGTTAGTATAATCACTGGAATGGTGTTGATGGAACGTTGGTGTGAATGGCATATGTTTGGTGACGAGTCTTGGCAGCAAATTACCTATCCACAATCTCTGTATGTGGTCCAGCTGTCCTGCTGCCCAAATTTTCTGCCAATGTGTTTCTGGAATCACTGCATTTGGTTCAGTGATCACACTTTTCCTCATCTGGAATCACTGCAGGACATTTTGTTTTCAAAATTAAACAAGTAAAGACTAACTGAACTGATTCAGGATGGAAGTTGTCATGTAAATTCTGAATTGACCAACGTCTTTATTACCGTGTATGTATAATATTTCATGGGATCGATACGGTGTTGCCATAGGGATATTTCTATAGTACAAGAGTTTTTCCATGTAGCTAGCTGAGTTGTACTCATTGGAGACCGTTTTACTGCATGTTGGTACCTCTGTTCATTTGAAATGGTGTTATAGAAGACTGCATGTTTGCCCATCTGTTGTGTTCAGATGCCTTTGCGTAACGATCAATTCTCAATAAATTGTGGTATTGCCCCTCCTTTTTCTCTGCCTAAAGTTGGGTTTATTTTAATAATTTGAGGCCAGGAAATCCAAACAGTAGAAAGGAATGTACAATAATCGCTTACATCACAATCCAAACACCTTTTTCACTAAACCAAAAAGTCAACTCTACTTTCAAAACACCTTTATTACCCATATAAAGCAATGATGTGACATATAACATCACCTTCACTATACTATTTAAATTAACAAACGGATCAGGGATCCTCCACTTGTGAAGAACCTAGGATGAATCTCCCTTCTTATTTGAAACTCCATGCTGTTAGAGCTTTGTGCATGCTTGGCTTTTGAGCCTGGAAGCGCAATGGTCCCCTCACAAGGCCGAGTCACGTACATGGTCTGAGTCATATAAGGGGTGTTTCAATTCCACTCGATATACTACCTGTTGTTTTAAAAATTAGAATACTCGCAAAACGGACCATGGGAATCCTCCCCAGGTCCACTGGACTTGGGCACAAGACAGACCAAGATGCAGCACCTGGTGCCTGGAGACTGACATCTGACATTTCACATCTGGCATCTGATGTCCCGTGCCCGGGAGATGACACCAATATACCTCAAGGTATTTTTATCCTTCCTTTACTTCCAGCTCTGCTTCACCTTCATAAACTGCTTTGCCTTTGTGAACTGCTTCGAGGTTACTTTCAGATATGACTTGCACTCCGATAGAATTGAAAACCTGTGTAAATTATTCCTGTGAAGGAAAAACCCAAAAGAAGACGCCCCAAGAAGGGACAGAGGTAGTTTGGAATCTGCTGGATTCAACTTCTGCGAAAACTTAGATGGCTTTGGCTAACTCTTCAATGCTAATCAAGAGTAACCACTTGCTCGAAGAACCACGCCTTGTGGTTGAGAATCGCACTCTCAAAATAGACACAAAATGCAATCTCCATAGAAGTGAGCCTCAAGCAAGATGGTTTGTCAGTAAGTTTACTTGTAAGGAAGCATATAGAACTCCTTTCGGGAGCATGTACTGAGTTGTCCCACTTAACAAATCAATTTTCCTCTTTTCTTGAAAATTCAATCCAGTCGTGCTCCCCCAGTTCTATAAGCAAGAGTTGTGAGCATATCAGTAAAATTGAAAACTTGACAGGATACTGTTTGGATACTCTTCTAAATTATCCCCAAAAACTGACAAGGAGATGATTTTGTGGTTCTGCCATTTGTAGTGCTATACCTTCAAGAGGCTTGAATTTTGAGAGAGAACCTGCAAAATACTGAAAAAAAAA
>BMK_Unigene_022441
GCCTGGTCCATATCTGGGCCAACCAGATTATCCTCACCTGCTTGAAGAACAATTTTTCACCTCTGATCTTTACATCATTAAAAAAAAAAAAAGACAAATGTTTGTTGATCATCTGAAAAGGAATGACCACTTCCTTTATTAGGCAACTTAGTAATTGATGAAATCTATGCTTTGATCATCTGAAAAGGACGATGATCACTTCCTTTATTATTAAGCAACTTAGTACTTGATGAAATCTATGCTCCTGATGCCATCGCTAAATAAAGACCACCAAAGAAGGCCTGACTTTAATTTGACTGTAACTTGGATCAATTTCATTTTCCACATAACTTGGAACTGGTACACATTGAACTGATCAAACCTGTATCACAATCAACTTATATTTCCATTTCTATGGTCAGTTCTCTCCCCATTGTAGACATGGGATGATGAAAAATATCATAAGATCAAACTTTATAGAGATGGGCCACTCCATAAAATCATGCAACTCCAGCAACTTTAGTCTGCTTTTTGCAACCACCCAAGCTTCCATGCATACATTAGAAAGAAGGCAATGGTATCCGCAGACCAAACGACTGAGAAGGATTTCCAAAAGAATGGAATCAATACATTGAGTAATGGGATGAGAAGAAAGAGGTAGTTTAAAGCTTCCTTCTCATTCTTTGAGCAGTCCCGAGCTCTAAGGGAAGGAATCGTGAACATCCAGATGGACCACATTCCCATTAGTCTCCATATGTCTGGCTCATTTGATGGGAAGAGAAGGTTGAAGGATAGAACTCCACCCAATAACATCGAGGCATAGCCTTGGACTTCAAAAACAGTGTATAAAGCAGTGCCAGGTACCGCAGGGTTCTTGGTGGCAGTGGAAGCTCTTGGTGCAAAGGTAGCAGCAGTCTTTTGAACAACCTTTTTAATGTCCTTGTCGACTGAGGGAGCAGAAGTAGAAGAAGAGGGCTTGGGTTCGATGGTGGGCTCTTTCTCTTCTTCACGTTGTTCGATCGTTGGGGCTTCGAAACCGTTCGAATTTGCATGGATTTTGATCCATCCACTTCGCAAGCTGATGGCGTTGGAGTTGTATCCGAGGAAGGGAGAAATGGCGGGAAATTTTGAAATTCTGGTGTTGGAAGGAGCCGTTGAGATCAATGAAAACATTTTTCCCTTCTTCTCCAAAATAGAATTCAAATCTTTCTTTTCATCAGAGAAAGATGAGGAATGTAAGGTCTTCAAGAGACTGCCGATTAGAAGCTTATCTTGATATGGTCAGACGCGTCTGACGGAAAGAAACAAGTTCCATTTGTCCTTTTTTTAAATTTTCCATCAGACGAGTCTGAGCGTACGATGGAAGTGAACGTTTCAAAAACGGAGTTGACCGTTGCGAAATGAGAGTGAGCGGACTAAGTTTTTCAGTGGTTGTGAGGACCAGTGGATAGGTGTCTATTATCCACCTTGCCAACCATCTTTGCTGTCTGACGAATATTCATGGAATCATGGCCGGCTGGGTCCTATTGGCTAATTGGAGGGACCCACTTCATCCTATTCATTTTCCATGGAGAATACCACTTTCCCTTGTTTTAATGTGGGTCCTATTGGCTAATTGGAGGGACCCACTTCATCCTATTCATTTTCCATGGAGAATACCACTTTCCCTTGTTTTAATGTGGGTCCTATTGGCTAATTGGAGGGACCCACTTCATCCTATTCATTTTCCATGGAGAATACCACTTTCCCTTGTTTTAATG
>BMK_Unigene_022442
GATCCCTTTGATGGTGACGGTATTTTGTTAGATTTCATTTCAATCGGGAGTGGGTCACACACCATTAGATTGACTGAATTAAGTTTCCATCATGTGCTCAATTGAAGGTGGGACCCACTCCTAATTTAACCAAAATTTTAAGGATTTTATTTATACCACAAATAACAATGATGGATTGCACCCGACCCAACCTAACTCGACCCGACCCGACCCTAGTATCGCAAGTAAAGTGGGTCGCTTTATTAACCTTTTATTTTCTTCCTCCGCAAGAAGTTGTGAAGCGACTTGCATAGGCATTATATATTTCTCTCTCTAGCCCTCTCTCTCTCTCTCTCACAATCTCTTTTGGTCTCTGTTAGGGTTTTCGTCGAACATCTGATCTGCAAGCAATGGAAGATGTAAATGCTCCCCATTCCATGGGCACGACCATCATCGGAGTCACCTATGATGGTGGTGTCGTCCTTGGCGCTGATTCCAGAACTAGCACTGGTATGTATGTCGCGAATCGGGCATCAGACAAGATCACGCAGCTGACTGATAATGTCTACGTTTGCCGATCGGGATCGGCAGCAGATTCTCAAGTTGTTTCTGATTATGTTCGGTACTTTCTCCATCAACACACAATTCAACTTGGGCAGCCTGCAACCGTCAAAGTGGCTTCTAACTTGATCAGGCTATTGTCGTATGGTAACAAGAATATGCTAGAAACTGGTCTCATTGTTGGTGGATGGGACAAGTATGAAGGGGGCAAAATATACTCTGTGCCCCTAGGAGGAACATTATTGGAGCAACCATTTGCCATTGGAGGGTCTGGATCTAGTTACTTGTATGGATTCTTTGATCAAGCATGGAAGGAAGGGATGAACAAAGATGAAGCTGAGAAATTAGTTGTTAAAGCAGTCTCTCTTGCCATTGCTCGTGATGGCGCAAGTGGAGGTGTGGTCAGAACAGTTATTATAAACTCTGAAGGCGTGACCAGAAACTTTTATCCAGGAGATGAGCTTCCACTATGGCATGAAGAGTTGGAGCCCTGTAGCTCGTTGCTGGACATACTGTCATCAACAGGTCCGGAGCCCATGAGCATTTGAAGCTAATGGGGGCATATTGTACTGGTTTCTAGCTGTCGCCATCTTTTAGTTACTGGTTACCGTTTGCATCAGCATATAGTTGCAGTTCTGTGATCCATAATTTATAAAATTTGGTTGAAGCATTTGTGGGCGCAAATTTTTTCCTTTTTATTTGCTATGCTGTAGACTGAAAAAAAAAAACTGAGTTTACTTTCATTACATTGACTTCCCTCTCGAGACGAATTATCATGGAAACTACTCTTGTTGGGCTTCGATCTGG
>BMK_Unigene_022443
ACATGCCTTTTAGTAAATAATTATTTACATAAAATATTAGAATATATTAATGTAAATATAAAATTTGATAACAAATGTCAAAGTTCTTGTGCTGGCCCCATTAATCCGCTATTCTCTTCTTTCACAGTTTCGTCTGTTTTAAATTTCTTTTAACTTAACCCCAGTTAATTGCTAGATTGTCCCTGCCTTTGTTTAAAAATAGGAGGTATTATGGTGCTTAAATAAGAAGTGTTAATGGGGAGGCACGCCCCCTCCAGGTGTGGATGAAGCACATGCTTCATTTAGGGTGTACACCTTAAATGCGCCTCATAAGATGAGGCACACATCGAATGAAAACCATTTACGGCTGCATCCTTGGTCTTCTTTTGGAGATGCCTTACCTGGGGTGCTCTTCGGTTGTATGCTCCAAACACTGATGCCAACTGTTTAATGAGGAAGCATCCAATGTTCAATCAAGCATTCACACCCGAGAAGAAGGAGAGTACAATCTGTGGTGGAAATTGCCATGTAGTGCTTTATAATGATACAATTACATATCTAGTGCGCACCTGGAAGTATCTTGTTGCCGTTATTTTGAGAAGCGACATTGTGACATCCCATTCGATTTGCAAAGTATGCCTTGCAAGAATATCACTTCTGTCCTATTTTGGGGAGTCACAATGTCTAAAAAAAATTGTATGGGCATGTCATAACTGAAAAGAACATTCAGGTATTGACAAAGTGTTATAGTTTTTAAAAAGGTCTAAGAAACCACAGATGGATTTTGTGAACTAAACCCTAGGTATTACTTTGTACCAGTGCACTTATGCAAGGAAAACTTTGTACTGTCATAAAGATAGACAGTTAGATGGAAGCCTTGTATAATGATTAATGACGTTGGGATCATGCAGAAAACTGGAGTACCCATTCCCTGAGATGGACTCTAGATCTACCTGGATGAACTCTTATGTGATCTTCTTCACCAAATAGACTACAAGTGATTTTTTATTTTTATTTATTTTATACTTTTGAAGATTTTACAGATTTATCAAACAGATACAGGCATACAGTGCAAAACGATAAAAAAGGTTATGGGATTACAGAATATCATCATGGAAATTTCCCTTACATTGATTGCCTTTCAATCCTGCCTTAATTGCAACAAATTCTTCCCTAATAGAAGTCCAAATGGTCGGAGGCTCCTATTAATTAATTATATCACCAAGTCCACACTTTTAACCTTGTGTTCATTTTTACCATTATATGAGGCATTTGGAAAAGAATTAAATACCAGATCATGTAAAGTTAAAACTTGTGATATTATGTAAAGAATCTCTCTTATAAATATGATAATACTCGCAAGTTGTGACCAACCCATATTGTATTCATATCCAGACAATTTTATTTGGAGGAATCCCCATACCTGATCCCATAAGTGTTCTTGTAGTCTTGTACTCCTTTCCATTACCCATATTCATGTGATACTTTGAATGACCATGCATGGAGGATGCTACAACTGCAAGTTCCCAATAAGTGAGATAGTATTAATCATATTTGTAAGACAAGGAATGTGAGCATCTGCCTTATTCCTATGGGAAAAAAATTGGTAATACAGGTTCCTCAATTTTCATCACACAAAATTGTTTTGTTTAAACTGTGGTACTGAAAGGTTATGAACATGAGGCAGGCTGATTTCTCAAATTTACAAAATATATGCTGATTCTTTTTTCATTTTCTAGTTTTATGGCACTGCTCTTACACCTGAACTAGGACAACATCTCTAATATTTAGGTGGAAACTTAAAAGACCAGTAACCACTACACCAGTGACATTGTTCTCTGGTATCTATAATATTTTGTATTTGGGCAGGGCCTTGGCAGGTGATGCTCAAA
>BMK_Unigene_022444
GATGGCTTCATCTCTCTCTCTCTCCTCTCTCCTCCCTCCATCTCTCTCGTTCCTTCGTTTCTCTCCAAGCTTTTGATTCTGAAGCTCTTGAAACCCTCGCCTTTCGCGTCTGGATCGAGGTTCTTCGATCTGAGAGCTACCGTTTGATATCTGTTTCGCTTGATCTCGTGATGTTTTTCTCAGGAAATGCTCGAAATTAGGGTTTTCTTCTTCCAAGCAGGACATGTTAGCAGGAATTCTGGTCTTTGATGCGATTAGATTAGAGCTGATTGTTTGGACCTTCATCGGTGGTCTTTATAGTCATTAGACCTCATGACACTTTACAAGGGAAACTTATTCTTTGTTGGATATGCTACAGTGTCATTAGAGACATCAAAGGAGGACACATACCTTTCGCTTGAAGTAGACGAGTGTTTTCTTGAGGATCACAATAATCTGGTCGTCGTCTGGTGAAGGTGCCTGGAACTACCTTTCTTTATAATTATGACGCTTTGCAGCCTGTTTCAGGGAGGACACCGATTGCTGTTGGCCTTGAGAATTTAGCAGAGTTGCCAGTGGTTGCATACAGTTTCAGCCTTTGTGGAAAGCAATCTTCCTTATTTTGAAGGGCTTCTGTTTATTTTGTACATTTTTGAGAAGCAACCTTCCTCATTACTGGAGGGCATTTTCAGTATCCATGCTGGCAGAGAGCATGCGTGGAATCTGTGCTTCGGGTGATGCCTCTGACCAGACTCGCAGCCGATGCATTCGGTGTGGTGACAATTTGTCTAGTCTTTCTCTTGGTGTTGCTTGGGTTTCTCTGTATTTTTTATTCTGTTTACTTCCGCTCTCGAATACAGAGACAGGGTTTTGTTCAACTTGGATATTTTAATGGTCCGTGTTACATCAGAATTGCGCTCATCTTAATTGCAATTTGGTGGGGCATAGGGGAGATCGTTCGGCTAAGTTTGCTGAGGGGGAAAGAAAGGGTCTTGCATTCCCTTAGTTCGACATGGCAGGAAAATATCTGCAAGTTTTACATCCTTTCAAATCTAGGATTTGCAGAACCAAGCATGTTCCTCACACTCATTTTTCTCCTCCATGCGGCATTGCAGAGAAGAGAGTTGGGAACTTTAAGCCGGCAATGGAACAGAAAGATCTTCAGCTATGTTCTTCTTTTTTGCGTCCCTATCTTCATCGTGCAGCTTGTCCTTGTTTTAATTGGATCCAAGCTCAGTAATAAACAGGGTTACATAAGGAAGATGCCCAAATACTTCACCAGCACAAGTGTTTCTTCCCCGCATGATGGTCACAGCAACATTGATATTGCCTTCTGTACTTATCCCTTACTGAATACAATTGTGCTTGGGCTTTTTTCCTCTCTCTTAATTACATACATACTATACCTCGGAGCAAGGATGTTGTATTTGGTGATCAACAAAGGACTGCGAAGGAGAGTTTACTTCTTGGTCTTTTCCATCATCGGCTTCTTACCATTGAGGGTTTTGTTTCTTGGCTTTTCCATATTATCTCACCCAGGGCATCTGGCATTTGAATCTCTCGTCTTTGTAGCATTCTTTGTTCTCTTGTCCTGTGCCTTCATTGGAATTTGCATGCTTGTCTATTGCCCTATTGCTGACTCCTTAGCTGTGAGTAGCATTCGGGACTTGGAAATGGGAGGACAGCCCTCTGATGTTAACAGCAATTCATCTCTTAACTCTAACCAGGGCCTTCTAGAGGCGGCTGCAACTATGAGTGTTGAACAAAACTCTGATGTGTCTATGAAAGATGGCTCAATCTCATTTCGGTTGATGGTCAAGGATGAGACCCTATCCGAAGGATTTGAGGAACTCAATCTGCTGTCTTGTGGCGCTCATTATTATGCATCCTCGCCTGACTCACCTCCGCTTCCTGGCTGCCCCATGATCCCACTCCAAGAAGTTCCCAAATACTGAGTACTGGGGTGGTTTTCTTCTCATCATCATTTTTGTGGTAAAGAAAGATAATGTAAAGGGGTTGGCTACAATTTAATAAGAGTTGTTTGTTCATAGGAGTTACGAAACTGTATCTTTAATATTCCCTGATAGACATTGATTTTGCATGTTAATAGGAGTTAGAGAGCTGTATTTTAAATCATATTTTGCAAGTTAATACTGAGTTCAGCTATGTGCAGGTGTTCTCAGGGATATGAAGGCATATTGCCTTGTTGGAGAAAAGCATCTCTTTTTCCCTTTGATGCAGGGGTTTCTTTAACTTGATTCGGTAGCTCTGGTTCTTCAGTTTGCAAATTGCATCTGGAGTGCAGTGAGCCGTAAAAAGAAATTTAGATGGCTGCATCAGCAGTCTTATTTGTTCTGTTCTGAACAACAAGAAGCTTATTTTAATATGCTTTTGTTTGTAGGCATGTTAAACTGTTACTGGTGCATGATTTTTTTGGAGCTGCAGTAGTTGCAATTCCAAGGCTTTTGCATTGGGTTGCCCAAGGGATTTGTGCTACAAGTTACTAACATGTATTGAGTTTTTGATAAGCATTTCCGTTCTAGCGTTCACTTGATGAAGGAGAAAACTGTTTGTGGGTTGGAAGTTTGTAGTGTGTAGGTTTTATCTACCTCTTCTCATCCAAAACCGCCTCTTAAACCC
>BMK_Unigene_022445
TGGGCCAAGTTCATTGAAGAAAAGGTAAGGAAAAAGATCCCCTTTGTAGGAGAACATTCTGATGTATAACATCAATAGTGAAAATTCACTGTTGGTTTAGGTGTTGCCTGGTGAGGAATACCAATTTACACAATATTGGCTGTAGGGGTTGTGAGGAAAAACAAAAAAAAAAATCCTCTTCAGAATGGTATTTGTATGCACAGGCCATTCTGAACTGAACTTGAGCTTGAGCTTGACTGTCCGATCCACACAGCTTGATCTTAGCTTGAGCAATAGTTAATTTTGGTGAGCCAAGTTAATTTGAGCTTAAGCTTCAGCTTGGGCAGGTTGGATTGCCTTCCTCACACATATGTTTTATGCTTATAAATATTCTGAAACTGAACATGGCTGGGCTCTCATATATGATGTTTAACTTAATCTAGTCGGGCTCACGCCAAACCCTTAATCAAGTCATTGCTTGAAGCAATTCTAGCTGAAAAGGCCATTGGTCGAGCTCAAATTGTGAGCTAACTGATCTAACAATTAAGTCAACCTCGAGCCCAAGCACAACTGAGCTGAGTCAAGCCAGCTCGACTTCTTGACTAGTGTAGTATAGGCTGCAGGAGCCCACCTTTGTTATACGATTACACCTAAGTTTAGTGGATTCTACTAGAGTTTCTACTTTCTCAAGCTTAGGAAGATTACCTAGAACCTTTTTTGAACTGAAAACTCCTCTGTTGTCTTATTTTCTTCTTCCAAAACTGACCTTAACGTTTTCTATAGTAACAAATAAATAAGGTTCTATTTTCAACACAATTTCCATTTCAATTGGATTTGAGTCCAACATCAATATATACTAGTGTAAGGTGTGTGATTCTGAGAAGGGATTTCAAAGTTGGACCCCATTAATGAATTAATAGGGCTGGCTACAAGATTTTTTCAAAGGATGTAGATTTTGGGGCATTACCATCCTATGAGCTACATGTTGGAAGTCATTGCTCAAATGATTATGAGCGATTCAAATTTCAAAGCTAGATCACATGGCGGGTGGCTGAAGAAAATTTTCAGAGGATATAAGTTTTAGGCACTACAATCCTATGAGCAACATGTTGGAAGTCATTGCCAATTCCCTGCAATTGTTACATAGTGAGTTATGACTGAGTATTAATCAGTTTCTGTAGTTTTTTATTTTAGTTACATACTTTATGCTCATGTTTACAGCTGTCAGTAAGTTAAGAGTCTATAGGGAAATAATTCAGTCACAGAATTATGTGGCAAGTATCATGTATTCTCTGGAGTAGTTTCTCTTTTCTGTTTTACTGTATAACCAATTTAATTATGATATCCAGCCTCAGCTGTATATGTCTATGTTATGCATCAATAAAACTAGTCTCTTAGTTTTTCAGATAAGCTTGCTGTTCTGTACTCTCTTCTTTTGTTTGCTTTTCTTTTCACAACATGCCTCTGACTCTTATCTGATTCTTTCATCTTCCCTGTTTAATTTTTTTATGAACAGTGCACCCTACAAATCTGGAAAG
>BMK_Unigene_022446
CGTTGATACAAAGTACAGCTGTGTGGAGTGGGCATCCTCACCGTGTCTCCTCTCCCTCCTCCCTTTCCCTCCACACGTGGCCAGTTCCTCTCTTCCCTATAAACCCTCTCCTTAATTAACACCCACACCACCCTATCATGTATCAGAATGCATCCCATTTCCTCTCTCTCTCCACACTTCTTCCTTCTTAATTAGTGCCTGTGTAGATACTAGCAAACGAACAACTGTCTTAAAGATCTGTTGCAACTTCTAGTTTTTTTTTTCTTTTTAAACTTCTTCAAATAGATTCATATGCATCAAAGATGAGCCAACGCGTTCCGAGCTGGGACCTTGAAGAGAGCAACAATTCCACCAAACTCGCCTTTCATGCCCATCCCAACGCCAATTCCTCTTCATTGTTCGACTATGGAGTGACTGAGCTGGCGTGGGAGAATGGACAGCTCGCGATGCACGGCCTAGGACCTCCTCTTCCTCATCCCTCAACAAGGCCCCTCTCCAACAAATGCCCCTGGGATAAGCCACGTGCGGGCGGCACGCTCGAGTCCATTATCGACCAGGCCGCGTTTCTCCCTCTCCACAAAGAAGGTGATGAGCTTCTCCCATTGTTGAAGTGCCATCACCGCTCCGCAGCCATAGACGCCCTCGTCCCTCTCTCGAACCGCGCTCGATCTGTTGACGGTGACGATGATGATGAAGAATCCACACGTGTCCCAGATCCTCATCCGACACGTGAAGCCTTCGGCAGAGGTGGTGAGGTGGAGAGGATAGAGGCGGCTGCTGCTTGGAGGAGAAAGCGAAGGAGGGTTGCAGAGGAGGCCGGGAGCATGAGCGCGAGCGCGAGCGCGAGCTGGCACGTGACGAAGGACACGTATGAGATGGATTTGGAGGTGTCGCTCGGGTCGCACGAGCCAACGAGCCTTGGGAAGTCGATGTCGTCGCACACGAGGCCTGCCACAATTGACGACCATGACTCCGTCTCCCATGACAGCAGGGCTCAGAGATTGCAAGGTGGTGGAGAGGTCAAGAAGCGGAGGATGGATGGATTTTCCATTCCTACTAAGAGGAACAAGGCAGCGGCTGTTCACAACCAATCAGAACGAAAAAGGAGAGACAGGATCAACCAAAGAATGAAAACACTGCAGAAGTTAGTTCCAAATTCCAGTAAGACCGACAAAGCGTCGATGCTAGACGAAGTGATCGAATACCTGAAGCAATTACAGGCCCAAATCCAGATGATGAGCAAGATGAGCAGCATCCCCCACATGATGATGCCCATGGCCATGCAACAGCTTCAAATGTCCATGATGGCCCAGATGGGGATGGGAATGGGGATGGGGATGGGTGTGATGGACTTGAGTTCCATTAATCGGACCAGTCACGCCACCACCCCGATCCCTCCCATGCTTCACCCTGCGGCTTTCTTGCCTCTGACTGCTGCTGCATGGGATGGCTCCGGTGATCGGCTACAACCAGCCGCCGGAATCATGCCAGACCCCTTCTCCCCAGCATTCCTGGCTTGCCAAACACAGCCATATAGTTTGGATGCCTACAACAGCATGGCTGCTCTGTATCAACAGCTACACCAATCAACGGGTATTGGGCCAACCATTCCAAAGACTTAGGTAGTAGTCACTCAGTACATGTAATCCTCCTCCTCCTCCTCCTCCTC
>BMK_Unigene_022448
TTCTGGGGGAGAGGATTGCTTCAGGCTTGATATGTGGGTTGGAGATAGGCCACTTGCTGCAAGACTCCGAAATCTTTTCAGGTGTGCTGTTAGCTGCCGGGAGTTGGCTAGCTCTTACATGTCAATGGAAGGGGGAAGGATAGCTTAGGGTCTCATCTTGAGAAGAAGTTTCATAGGGGAAGATGAAAGGCAATTTCTGTCCATGCAAGCTATTCTAAAAGAAGTTTAAATTCAGGAAGGTGCAACGGACATAAGGGTGTGGACGGGCACAACCAATGGAATCTTCTTTGTTTCTTCTCTATTTTCAGCAAGTATGGGTCATTCTCTGAACGCTATTGAATTATCTTCTCTTTGGAAGATTAAGGCCCCGCCGAGGGTGGTTCTAGCGTTTGGATGGCTGGCTATTCAAGCTTTGGAAGCGCAAATTGATAATTGTTAATGTGTCTTATGTGCATAGCATAAGCTAAGTCAATTGATCATTTGCATTATCTCTTTGCTCAGTCCCCCTTCGAATCTCGGTTTTGGGATGGTTCAGTTGCAACTGTTCCTCCAGATAGACTTTGTTATCTTTATGAGGATTGGACACTGGCTAGGTTCAGCTTGGGGAAGAATCATGTGGCATGTCTCTTCCCAGTGGTTATTTGGGTGCTCTGGAAGGAGAGGAAAAAAAGATGTTTGGAGGGATCTTCCTCTTCTGTGTTCACGTTGGCGGATAGTGCAAAGACCTCACTCTTTTCAAAGGAATTCATATATGCACTTATCAAAAGCTGGGGCGAGGTCGCCTTTTTCCCAAGTTACTAGGCATCTTCCCCAGGCTTGCTTAGATCCCTCCTCCCTACTGGATGCCTCGCGTTGAACTTTGATGGTAGTGTTGTTAGTAATCAAGGAAGAGCTGGTGTGGAGGTGTTGTTTGTAGCAGTGAGACAGAGGTTTTATTCTCTTCCTCCGGTCCTGTAGGCTTTTGTTCTGTTATTGTGGCAGAGATCCTTGCTTTGAGAACCAGGCTACATGAAGCTTTTCAATTAGACTTTCGCCAGGTCTTAGTCAAAGGTGATTCCTTGAGTGCAATTCAATGGGCAAAACAGATGCGATCGAAGAAATCCTTGACTTAGCTAAGTGGTTTCAAGCATTGCAAGGTGCCAATTTGTGGGCAGATTCTGTTGCCATTGTGGGTGGGGGGGCTTTCTGTTGTTTGATCTTTTAGGGTGCTTGTGTCATTTCTCTTTTTTCCATTTGTTTCGCATGAAGATATTTGGTATATTGTCCTTATGTTGTATGGCTTCTTCAACAATATTCAGTTACCATTCATACACACACATCACCGATAATATATGTAATACATGAACGAGTCTTCCCTGAACACAGAAGGCTAAAGCATCTCAAAGTCTATGCAATCAAGGTAATAATAAGTTAATAACTATGCAATGATGAATATCAAGCGTTATCATGACCAATAATGCTATTAGTTGATTTTATTTTATTTTGCAATAATACGGAATGAAGAGAAGAGAGCAATAATAGAAATGAATACATAACAATGAAGATACTAAATCTTGAAGTTTGCATTATCCAACCAACTAAAGATGTGAAAGGAAATGATCTTCGTCCTTCAAATAGAAAAATGTGCAAACCTTCGTTAGTTGCCCTTTGCAAAA
>BMK_Unigene_022450
CTTGGTCAATAATCCCCTTCAATTGCTCTCATCTATTTATTCTTAGACTTACTGCATAGGCACTCCTACTTTGATCTCCATCAGTCTCATTGGCTTTCTTAGATTAACCAAAGATGCAAAAGGGGCTGGGCCTCTCACTGCTTTCTTAGATTAACCATCTGCTTTCTCTCACTCTTTCTGTGTATTATCTCTCTCTCATTCCGGCATACGAAGAGAGCCAAACATCTGGTCGGATTCCTCGGAGGTGCTCAGTCCGGATTAGGGTTTATGGTGTTTTCTTTTGGGACAAGCAGAACAGTAGAAGAGAGAGACCATTCGATTTGGGTCCGTGGTCTTCAACTTACTTTCCAGGGATTTTACTTTACTGGGCTTGGGGATTTTTTTTGGTACTGCAAATCGGACACTAAGAAGGGGAAAAAAAAAGAGTTCCACAAAAATTGGATTCTCCTCCATATTGTATTTCTATGTTTGTAGTTTCTGTTTGTTTTATCATTATAGTCCTCTTCGTTTACAATCTCTTTGTTTTCCTTTCGGGTATGTTTGGAAACAAAACCACTGGGGTGAAAATCCCGAATTTCCATGGGATTGAGCAAGATCCATGTTTGGATAGCTTAAATCTCCGAAGATCTTGGCCCCGCAAGATCATCATTTAATAAGTGGATTTTGGCGTCTCCCCCTTTCGACCGTATGTGGTAAGGTATATAAGATGAAATCCAAGGGTTTGATTTGCCATTCTCATAATCCCCCTCTTTCTTCCTTATCCCGCGAAAGCCTCTCACGAAGGAGTCTCCCTTGCAGCCTTCTCTTCTCATTGATCCTCTTTCTTTCGTCGACCTTCTCCCTCGGCCAGGTACAAAATCTCTCAACTGATCTATGTTATCTTCCTCTGCATCTTTTCTTTCTCCTTCTCTCTGTTATAAATCCTGATCTAGCCAAGCCCACTTTCACTACTGCATGGTATTATTTGGCAATCGACTTTGGACATAGAGTTGTTCATCTTTTCTTTGGCAAGCGACTCTACTTATGGTATTATTTGTTCAAACATTGAGTTGTTCATAATATGGGATGTTGTTTTTATTCGTTCTTAATGTTGGCTGGCCGTTTGGGTATATATTGGATGCATTGATTTGGAGGGTGCAGGGGGTATGAGAGCTTGAACAAATGGGGAGGTGGTGTAATGATTTGTGGCATCTGGAATGGGTAGGGTAACCCCAAATCCAATTGAATGAACATTACCACTCATGGGAAGAGGGGTGAGGCCCGTATACCACTAACCCCAAATCCAATTGAATCAACATGACCACTCATGGGATTTGTCACCTTACTATGTTGATGCGCTTCTTGTTCACGGCAATGATTCACTTCGGGGCTGTCAAAAGCAAATGATAGAATTCATGAGGATGTGGTTGATGATGATGGTGTAGTGGGAATCACAAGGGGATTTGATATGGGGTTATTTGGGCTTGGATGATGAGCATTGCTTTTAGTAGCGAAGATAAGGGTGGTTGTGTTGGATTTCTTCTCCTTCCTTTAATTTGCTGAAATGGTTTGTTGTTTTCTAAAGTGAAGTAGATGGATATTCTAAGTAGTGTGATTTAAAAAAAAAAAAAAAATTTAAGGTGTTCAATTATTAGTGAGAAAATTGTGGTTTAACCTTGTGTCAGCAAATCTCCTTTTCTTAGTTTCATGATGGAAAATTGTTCTTTATGCAACAAATACATATTTTATTTTTTTTTTGCTGTAAGGTAAGAATTGTATTAAGAAGGAAGAAAAAACAGAGAAACAAAGAGCTGAGAAGCCCCCAAGATTAAGAAAAGCCAAAACACAGAGGCAAAACAGG
>BMK_Unigene_022451
TTTCTGCTTCTCGTGGTTCCAAGGAAGGAGTGAGTGACCATTTCATGGCACTTGCACTTGGTAGCCTGGTGTGTGCTGACTATTCCATCATGATGCCAAAAATCTGATCCTGGTGGTTAGGTTGGAAGTCCATACAGAACACCTGATCATTTGAAGTTTCTTGGTGCATTAGATTCTTTAACTAATTCCTGCATAGAGTACGTATTTGCAACACCCAAATGCGGGCATGAATTTAGAATGGGTCCACAACCTGTACACTCATCTGAATTTTTTTAGGCTGGGGTCTTGCCATCTGTGGAACTGAAGACCCATTTTTTTCATCTTGGCTGTGAGATTTAATATGTATCTTGACGGTGGAAATAAGGCTAGAAGGAACTACAATAGGCCAAGGATAGATCTCAAATGTATTATAGCCGCAAATGGATGGATGGGTCATACTCGGTTCTGAGTGGGATTGTGGCACCTGAAGGTTATAATCAGCCAGACAAAATGGTGTTTATAACTTCAAATGAAGTGGGTCACCTGAAAGTTCCTCAGAAACCCAGAAATTACTTTACAATGCCTGCCTTTCAAAATATTGCAGTGGGGTGTTTCATACTGTCAAGTAGAACAACCCAAAATCTTGTAGAAACGGCTTGTTTTCATTATAAGAGAATTGGCTACAGAATCCCAACCAAGGCGGGTGCATTCAGCAGCGAATATACATTCCATTAGAATTGTTTGTGGCATTGAAAACTAATTCAGAGGATCTAATAGTTGGTGCATATGATCAAGGTCTAAAATAATGTTGTTTGTATCCAGATGCAACTCAAATCTAGTAGCCGACCTGTCATCTGCACATGCAAACATGTCGGCCATAGGCATACAGAAAGCCTTTATTACATTCAGTGAGGGATTCTGTATTGAGCATGTATTTCTTTAGCATTGTGCAAAATTGAGAATTATAGCATTCAGTGAGGGATTCTGTATTGAGCATGTATTTCTTTAGCATTGTGCAAAATTGAGAATTATAGCATTCAGTGAGGGATTCTGTATTGAGCATGTATTTCTTTAGCATTGTGCAAAATTGAGAATTATAG
>BMK_Unigene_022452
CAGAGAGAGTATATAACAAGCAGTGCCGCCATTTGCTCTCCCCAAACTCAGAGCTAAACAGACATCTCATAACAATCGTCTTACAATCCAAGTGGACTACATCACAGCCCTCCATCACAACCGAAAAATGGTAAAATCAAACGCCGATAAAGTTGCCACCGATACGGAGCTCCGTTACAAGGGCGTCCGAAAGCGGAAATGGGGGAAATGGGTGTCGGAGATCCGCCTCCCGCACAGCCGGGAGAGAATCTGGCTGGGATCGTACGACACGCCGGAGAAGGCCGCCAGGGCCTTCGACGCCGCCGTCTTCTGCCTGCGTGGCAGCAAGGCCAAGTTCAATTTCCCCGACAATCCGCCGGAGATCGCCGGCGGCGCATCCCTCAACCCGGCCGAGATCCAGGTCGTCGCGGCGAAGTTCGCCAACGAGGCGCCGGAACCGGAGAAGGAGCAGTTGCCGGATTTGCCGGAATCATCATCATCATCACCGTCGTCGGAGTGGTCGTCTCCGTCGCCGGGATGTGAGGCAGATCTTGCAGGGGAGAGCGAATTGATGATGGATTTGTCGTTTTTGGAGTCGTTGGGGCCACCAGGATTCGGAGAGAGTGCGGCGGGTTTCGAGGATTTTCCGGTCGGGTATGATGCATTTTCCGGCGACGTGTTTTCAGAGATGCTGCAGGATGTTGAGAGTGGGTTTGATTTTTCTACTCAGGGGAACTCGTTGCTTTGGAGTTTCTGAGCTGCCGGAGAATTGGAATTCCGGGGAGGTTTTTGTTGCCCGGATTCCAACAGCTGCCGGAAACACGAAATTGTGGATTTTTTTGGTAGAAGAAGGCATTGTGAATGCTGCTGTGAGTAAATGCTTTTTGTACTGTACAAAATTGTCAGAGGTTAAATTTATCTTTGATGTATAAAATTGCGAGATCTTATAGTAATGACTTTTTTTAGATGGCGTTATTGACATTAAATTCTAATGTTATTATTTTTTTGAAAGCCACACGTTCCCATTTATTTGTAAAATATTTTGTTTGGGTTTCTGTTGTCACTTCAAAAAATTTTCTTCCCA
>BMK_Unigene_022453
TTTTTTTTTTTTTTTTTGTGTCAGCTGGTGTGTCTGAAGTCACATATGGTTTACAGAGTATCAGAGTGGTGGGAGGACTCTGGAAAAGGTGGATGCGGTTGGAAGTGTTTCTTGCCGGCAGCTTTATGGTGAAACTGGCTGGAAAGAACTAGCAAAATTTTAGGAATTAAGGTGAATGCTTATGGACTATTCCATAGATTATATGGAAAGCTTCTATGTGGGTGCTAGCACAGAAGAGCTTTGAGGGAATTATTATGACAAACTTGAGGTATGGATGGCTATATATCTTGTATAATCAAAATGGGGTGCATTGTTATGAGGTTCCTTGTTCGTCTCCATCGCCTAGATTATTAAATTTAATTTTGATAGGAGCTCAATAAGCAACTAGGACCAGTTGCGTTTGGGTCCACTAGTAGAGTGGGGTAATTGTTTTTACCTTTTCTGGTCATATTGAGATTCGTGGCTCAGAGTGGAGGCTCTTTCTATGCTGGTAGGGTGTAAGGAGCTTTGCTAGATACCTGAATAGTTGTGGATGGTGTCTCAGCAGTTAACCATTTCATATATGTTATCTTAGGATGAGTCACCATCAGATATTTGCCAATTAGATAAAAGAAATTAAGAGACTTTGCTTCAGTTTGTGGTGTTTTCAGTCATTTTTCTACAGGCAAACGTGGAGGCTGATAGACTTGTGGAAGGAGTCAGTTGGTCATGTGTGACAATGGAGAACAAGTCTGCTTGTAGCCTTGTACAGAGGCATTCATAGGAAAACCATTGCATTTCTTCTATTTGTTGAATAAATTAGATCTTTTCCTGCGGAACTAAATGCTAATTTCTGACATAGTGACATGTACTGTGAGCAGATACATTGGCAAATGTTTTGAGATTTGGCTAGTTGTCAAAACTAGGAGCGGCTGATGGATACTGTAGATAATGGGCTTCCCTTTCATCTAATGGAGGCTGCCGCTGTAAATTCTTGTTTGAATGAATTAAAGTTAAATATTTCAGCTGATCTTTCAAATGGATACAAGACCTAGACTTATGAGGAAAAAAAACTCACTGTATTTTGTGGACGGCTCCTGTTGCACCTGTAATTTACCAAGTTATTGCCTTGCCAACTTCAGTGTTTTTTACTTATGTGCACTGCTTCACTCATCTTTCTAACCGGTATAAAATAAGCATTCCATGGCATTTTTTAGTGTTATACTAGGTTTTGGAGTATACGTCTATCAACAGAAAGCTGCATCTCCTATGATTTTAAACAGTAGGGGCCCAAGGTGGAGCTGTTTACCAATAAAAAAAGGGTGAAGCTATTTTCAATTGCTAAATTTCTGAACACGTCGGAGGTTGTTTGTGTCGAACATGTCTCTAATCAAGTATCCATGTGCTTGAGAGGATTGTACCATTGTTTCCATTGATATGATTTCAGGTTTTGTAGTGACTGCTCTTCTGATGCCATGTTTTAACATCATTCTGGAGATACTTCCAGGAAAACCATCATATAAGCTCTTAGGTGCCTTGATAAATGAATATTTATTAGGTGGATTCCTTGATCTGATCACCAAGTCGCAGGCTTTCTTTACATGGAGCTGCTGCAGGATAATTCTGTCAAAGATGCTCTGCTTTATAATATATATTTTTTTTACAATTTGTTACCACACTTGCTTCTTTATATTTCTGGTGATATTGTACTGTCTGATAGCAGAAAAGAATTTTTTTTTCATATGTGATTTAGTTTTTGTATAAT
>BMK_Unigene_022454
CCATTGATATGTGCTGTTGATGCTGTCGAAAACAAGGAAAACAGGAAAAAAGAGTGAAGAAGATTTGTCTAAAAACTAAATGAATATGTTTGAATGGAGCATTTTTCAAAAAAAAAAAAAAGTTCCTAGAGCTGTGTATAGTTTTGTTAACAATATTTATGTCATATTCATGTTTTCTTTAATGTAAGCATTTTCTTACACAAGTAAATTTGCACCCAAGTAGTAGAGAGTCATTTTCTGCAATATACATGAGGTAGAAACACATTTCACCATGAAAATATTATTTCACACTAAATAATAGAATCTGAAACTGTAGAAAATGAAGTCTTTTGTTTAGTCTTCCAAAAGAAAAAAATGAAATCACTGTAAAAACAAACTGTTTGGGGAGTACAAGACCCAACTGGGACATTGCTTAACTACATCACCAAATAATTATCAATCCCTCAGTCATATTTGCAAAATTTAGGAATAGGGAGCCTACAATTTCTTGAGGCTCCATGTCTTAAAAATTTTATGTGCAGGCAACCATCAATAGATGGGCCTTGGGTATTCCATTTCTTGTACAAACTTACGAGTAGAATGCTGTTAATCAAGTAGCTGTCTGACCCTGGGACTAGCTGTGGACAATTTTTTGTAACTTGGTGGATAACCCAAAGTAACTGATTACATGCTTTCAGTCATTAAATCTTCTGATTGGAAATTTGTTTTGGATCTCCATTGTCAATCAGACACCTTGGATCATTGGAATTGGGAGATCATGAACCTCATATATATGAATTGATGGTGTTGGAAGCTGCAAAGTGTTAGAACATTTGTGACCAACTTAATGAACAGTTTTGCCTAATTTATGGAATCGGTAAATTTCAATTTGGGCCACATACTACGATGCACAAATACAACATGAATATGCAGGAATACACCATAGGCACTGTAAGGATATTAATTTTATACATAAAAAATAAAGTTAAGGACCAGTCTCTCTCCCTCCTCTAGAGTTAAGGACATACCAAGATATAACTCAGGCGCTTAT
>BMK_Unigene_022455
AGGCACCGCGGTTTGCAACTCCCTGTGATTAGATGAATATATAATTAAAACTTAAGGCCAGAAGTAACAGATGATAGAGAAGATACCTATTTCAAGTAAGTAACTGATGAATGCATGTGACTAGAAAACGGAAAATACATGGCTATGCTTGGATCTTAAATATTGAACAAATGTGGAACTCCAATAATTCTAGAAAGGTCCTAATTACTAGCTAGGATGCAGCATTTATTGTTTCATAGAAACAGACCACAATAAAGGAATTCAGGAAATTGAGCTGAGTTAAATATCCAAATGTTCAATCGTTATGTGGGTCACACCTATGTTTTCCCATTCCATTTTTTTGGTTGGGTGCTGGTCTTTTTTGCAATCCTTTATTTTAATGAACCCATTAAAAAAAAACTCCTGCAAAAAAAATCGCGATGCCTATGATGGAGGCCAAGGTTGTAAGCAATTGTTTGCATTCACGATTTTCTCCTCATTAAGAATGAAAATTAAGCATTATTTTGAGATCATGCCTTTGAATCACAGGATTTCTAATTCATGGAGGAACTAATTTGGACAAGGCATTAAGGCTTCATTTACTTGAAACCCCAAGTTATGGATAATTACTTCTGCTCATAATACCAACCTTGAATTTTTGGTAAAGACAGTTGGTAAGACAAATGATTAACCAACCTCAAAGTAACAAACCAATTTCTCTGCATGCAGAACTGGCAGGAAAGTAGTAGTGAGTTGATAAGAGTAGGAAGTTCTTTTCATCACTGGTTCATTTTGGGCAAGGGACATGCTTTACCACCCACATTTTGCTCTTGTCATCAGTTTGGAGGACTAAGTGTCCTGAGCCTACTATCACCATAACTCTATACTGTTTCTTACAGAGGCTGCTAAAGATGAGAATGAGATGAATAGAAGAAAATTTCTTCTCATCTCATGTATAATTGAGAACAAAGCAGTGCCTTCACATTTCAATTTTTTTCTTTTTTACTATAAAATCATTTGAAAATGTGGAAAACCATTTTTTCCAACAGGTAACGATGTGCATTTAATTACCCAAGAGAATTTGGAGATGTCAG
>BMK_Unigene_022456
CCTTGATTGTTCTCTACAACTTCATCCAAATTCCCTTCAACCCTTTGATGGTTTCTACAATGAAGATGCCATGCCCCAGCTCAAATTCCATGAAGATCAAAACCCTAATCCAATCTCACATCTTCCCACACCTGTGGCCCATCATCCGAGCACTCACCAAAGCCAAGTCTATGGTCAAAGACCTTCTCAACAAGAACAAAAAGAGCTACAACAAGAAGAACAGGCACAGGAAGAACATGCTGTGTAGTTCCATTAGATTTCACTACAATTGGTGTTCCTCTCACGTCCTACCGATGCCGGAGCCGGCAGAAGATGGGCTCGAGAGCAGTCACATGTACTACGATTCCTCGTGGAATTCTGTCATTCCTTCGGAAGAAGGTGGTGGAGAAGAGGATGATTTCGAACCACAGTTATCTAGCTACCTAAGGTGGCTAGAAGAGAAGCATGCAGGGAATTCAGCAGAAGAATTAGCTGTCGATGAGATTGATCGGCTTGCGGACATGTTCATAGCGAATTGCCATGAAAAATTCAGGTTGGAGAAGCAAGAGTCCTACCGGAGGTACCAAGAAATGCTGGCTAGAAGCATGTGAGGAGTGCTGCTACACTGTTGCATGTCTTGTTTGGTTTTGGTGGGGGTGAGTAAAAATCTGTTATGGGTGGGTTGAATTTTCTTTTCCTGTAAGTTGGTGGGGGTGTTATAGAGTGGTTGGAGAATGGTATAAGCTTCATGAAATGGTGCCAATTTTATGGTTACAATGGTTAGTTTGGCATTGGGGCTTCTAGTAATTTATGCTCAACTTTAACAATTTCCATGTTCTTCTTCTTCATCAACTTTCACATTCTTCTTTTTCTTCAACTTTCACATTCCTCTTCTTCTTGCTGTTCTTCTTCATCTTCTTCAACTTTAATGGATATGGAAAATAAGATGATTAACATATTCTTATAGGTTTGTGATCTTTAATTTCAGTGTCTTAAATGTGTTGTATCTTTTAATTACCTTTCTC
>BMK_Unigene_022457
GACTTTGATTTGTGGGACCATCACTGTTTCAGCTTAGGAGAGCTCGCCTCTATATATATATATATAATTAGGTCTTTCCTGGCCCTGCCCTGTAGATCTCAAAGTCAAGTGGAAGCCTAGCCCTTGCAAAATGCGTGAAGCTTGGGTGCTTCAATTTTGATTTTTTCAAGTTAAATGCCGACTCTTACCTATTTTTGTTTCAATCACCCCATTTTAATTCTGCTAATTAGGTGGCTAGAATTGTCAACCAAGTGATTAAGGTCTTCCCTTCCAGGGTGCAACACATCAAAGAAGTTTTAGATATAAAACACTCAAGAAACAGTGTCACTACATGAATATATCAATATTTCTAGAGTTATAGTGAACCCAAAGAGGGCTAGACTGACGAACTTTGATATAAAGGCCCTGGCCTGGCCATTTTATTAAAAGGGCTTGATTTTAAGACCATGACTAAAGGCTAAAGGGTCAAAGCAACCCTTTGACAGCCCTAAGTTGAGCATTGTGGTTTTGGTAGCTTGTTTGTTCGGGATGGAGATTCTGTCAGGGGAACTGGGGGTGCAAATGGCAAAATTCCATTCCTTTGTTCTGCACATGGTACAATGGGTGATTATCTGTTCTATTTGTCCTATGCCTGGCAGATTGGATGGTTAATCATTGTGCTGTGTATGGAGCATGGAGAAATGAGAATAGAAACCACATATGGTTGCTGGCGTTTCTACCTTAAATCAATACTGGTGCAGATCACTGGTGTTGATTTGGGGAAAAGTTGTTGTAATAATATTCTCCAACCTAAGTTCCTTATGTGATTTCTTATGACTGTATTTACCCAACATATCTTGAAATGCATCCTAGAAGTATCAAAATACCTAGGTTGGTCTCATTAATTGCCAACTCCGTGAACATACTGGTGTACATGTTGTGTTCTCTTTGGTGATTGTTTCAATTGATTATTAAATTGTTTTTCCATTAGGCTTCTGACATTTGGGTATGCAGATGTGTGATCTGTTGTACTGAGT
>BMK_Unigene_022458
AGGATGGAATATTCAAGGAGGTATGCTAAATTCCAATTTGGTAATAGAACAGACAAACCTATTAGAACAGTTCCCAGGATTTAAGATCTCCATGCATCCTATGCTAGGATACCTAGATTCTATTTTTAAATGCTTAGGGTAGTTGTGTTGCATCATGTTGATTTACTGATTTGGGATACTGCATCAGTGATAAAGGTACAATTAATAACTATGTTGTCACTGTAAGCCGTGTGTTTTACCCAATTCCTGACAATTTTTTCATGGTTTTAAAATTTTAATGAGATGCCCTAATATGTAATTCTGTGTACTAAATTCTGAGAGCAGCAATCATGTTCCTGCTCCTCCACATAATCTTTTATTATCATTAAAGGAAGATATTTTGCAAATAGAAAAAAGCGACAGTGGAAACAATGAAGCAACTACAGGCTGAAGACAGGATAATCCTTAATTAGCTAGAGCATCTTCATTGCATTAGCCTTCTAAAGAACCAAAGAAAAGAAAATTACAGAAAAAACCCTAAAAAATTCCCTTTCCTATTCCACCCAGAGTGCAAGCCTCCCTGGATAAGATGGACGAGAACTTGCCACCCCCATAAACTCCACCAGCTTCACCCCAGCAAACAGTGCTTATTTTTTCTGCAATCAGACAAATCTTGATTTCTATGGGGCGTGAAAATATGCACATCTGAATGCACTAAAAACTTGAAAACCTTGCAAACAACTTCTGATCATCTTGAAACAAACTCTGGGTGATCTGAAAATATCAGGCATATCTTCCGCATAAAGCCTCCAAGAAATTCCAGTGCAGAAACTCCAAAAACAGGTTTTTTTTTGGATTTTTTTACATAGATCCAGTAAACACCGTCAAAATCACTTAATGGTCACGGAAAATAACTAAAAAGAATCTCCATAAAAGTATCTGAAAAAAATCTCCATAAATCTGATGGTATGGATAAATTAATGGCTCAAACCTTGATGCATCTGACCGTATGGATGCCAATGCCGATGCCATCTGCATGATATGATCATGGAAAGATGACATCATCCATATGCAACTATGCCCGGTGAATCTTCAGGAGAATACTCCACTGCATATTCAGTATCATACATTCATACATAATATATAGATTTTTGAATATATTAATTAATTATGTTCAAGAATATTCAACTGCTTTTTGCTCAACATTATTCAGTAATCATATTTGAAGGAAGAAACGCAAAAATGACCAACAAAGTGTTTTTTAAAAAGAAAAAATTTGAATAAGGTTTGTTCAACTTTCCATATTAACTTTCCTATAGGAAAAGAGATCAACACTCGTAACAGTGGAGAGTGATTGTATCCCACCCCATGAGTGTGTGTCCCCCACTGTACAACAAATGGAAGCTAAATATGAGCCTTTTTTTTTTGTCCCTTTTTGATACACCAACTCCTTCAAAACAATATGAAAACTTGCAAATGTTCTCGTAGTTTTGCCTTTTTTTGCTTGATCATGAATAATTTCATTACCAACTCTTCTGAAGGCTTAAAATTGCAACTATACATAGGAACATAGTGGCTTCTGACCTTGAAAGTATTTCCAATTGGGTTACTATTTCTGGGGCACAATGGTTT
>BMK_Unigene_022459
TGTGGCCAAAGTAGCAGCAATTGCTTCAATGTGCGTCCAACCAGAAGTTTCACACCGCCCGTTTATGGGCGAGGTTGTACAGGCCTTACAGCTGGTGTATAATGAATGCGATGAGAAGAAAGGGTGTTCAGGAAGTTGTAGCCAAGAAGACTCAGCAGCTCAGGATATAGAAACTAGGATCAGCATTGGTTCGGGTCAGCTCCCAGAATCTCACTCCTTCCTAACAAATGATTATGACTCAGGTCTTGAAGCTGAGAGGACACTATCGACATCCGATATTTTCAATACATCAGCAAGATTCACAAGGCAAGAATCCAGGTCTTTTCGGAGGCATTCTACCTCAGAACCTTTAAGAACGAATCAGAATGCGAAGTACTGGCTGAGAGGCCGGTTGAGTGGCAGTGTAAGTGAGCATGGAGTTGCACTTAAATCATTGGCAAGAATGGACAGGCGAAAAGGGTGGCAATGATTGGATTTTCAGTGGCATATCAGAAACTCATCCAAAGATTTTTCTCTGTTGTTCCCATATTGGTAAAAATAATGTTCATGTCATTGTTCATTTCACATTTGTTCGATCATAAGTCATAACAGGTACTCTGATCTTCCAAGAGAAACTGTAAATGAAAGAAGCCCAAGTCATTGCGATACATAAAAACCTTGGAATGCAAGAGCATGCTATGGACAAAGGTGCGATGCCAAAGTGAGAATTGTATTTTATTTTTGATGCAGTGGATTCAAGATTACATTTATTGATGCTATCACAATCTACAATTTCTTTTCGTGGGCTATGGACTATGGTGGTCTGAAATTCTTGAGAAGTCAAATTTGTTAGTTCTGGAATCATTCTAGATGAGTTGGGAAAAAGGTCATTTCTATGTTTGTAGCTCAAAGTAATCTAATTGCTGTTTCCTTCAAATGCTAGTGAACTTAGTTGTAACAAACTCAGTGTCCTAAGCATGCATGTGGGGCATATGGGTTCATGATCTGATAGGGCCCACTGTAGACAGGG
>BMK_Unigene_022461
AGGAAACAAAAAAAAAAAAAAGGCCGTTGCTTGGTACCAACCAAGAAAGGTGACAAGAAGGCAGACAAGGAAACAAACACCAACAAACAGGCAGCCCTAAATGATGCTACAAAGCATTCTAGCAGGGGAGATAAATCAACCAAAATCTAAATAACTACGACCAAAAAGAGGGGCATCTTTTCCCCATTGAGAAGGCTGCATAAGGATACTAACTGCCCATTGGAAGAACAGAATAACTGAAACCTGGGCAGGTTAGGACGTTAGGTATAGAATTGGTACCCGGTGCTATCCGAAGGTCTACTTGGTGCCTACATGACAATGTAATATAGTGGACATACAAATGTACATACACATATATATAAGTAATATATCAGTATAAAGAAATAAAATTATACAACATAGTATGATATAATACCTGATAGACCACTTATCAAGTACCTGATAAGCACAGTGGGCAGGTTCTAACAGTGGCACCTGATGTGGGTAACCGACATAGCTACACCCAACTGGTGTGCTACTAAGGTTGGTAGGCAACAGGCAGACACTACCAGCCTGATAGCCACCTATTTACAGCCCTAGCAGAAATCACACTAAGTGGGTTTTTTTCTTCTCATCCCTTCCACTTCAAACCGAGTTGGATTCAACGATGATTTCTTACTAGAAAAGAAACTCACCCAGCCATAGGATGCCCAACTGTGTACCATAAAACGTTTGCAAAAATAGAAAATGCAAATTTCTAAAGATAAATGATCCAGTGTATAATGGTATACTTTTATACCCTAGATATTTCAACTGTGGAACCCACTTTCCTCAACCTAGACCACTGAATCAAAGATTCCCTCCATGAATGGGACTATAACTGGGTATCACAGTCATCAGAGTGCTATTCAGCACTGGATTCACATAGTGCAGATGACATGAGTAATTCAAACACCTAATCGGCTAATCATGTCATGTACACTGTTGACTGTTCCAATACAAGAGTATCACTTTGACCAACGTGATGCTTAATCATATCCAAGATCATTGGAGATATTCTCCAGTGATTTGTATTGAGGGAAATGGGTGCCACAGTGAAAATCT
>BMK_Unigene_022462
GATCCTTTAGTTCCGCAAATACCTACAGCAAGACAACGTTCAAGCAGCTTTAACAAATGGGAAGTTAAAAAAAAAAAAACTCCCTGGCAGAGATGTTTTTAGATAGTTAAGGGTGCATTTGGAAGTAACCACAGATTACCATTAGAGTGAATATGGAGCAATGATGTGTTAAGCCACATGGAAGTAGTAACTAGGGCTGTAAACAGGTAGGAGACACTCATACAGCCATTAAAACATGACTCCAAACTGTATGGTTAGAGGGATGAACCACTATATGTGTGGGTACACTTCTACTCCTTAATGTGAATGGGATAAAATGACTTTAGGACTTTAGCCTTTTCCGTGACAAAATCAAAGCTTTACCAAAAAATAAATAAATTGACAAAATCAAAGAACTGTGTTCAAACTTAGCCAAACATTGCAAGACGGGCAAACAAGATAACCAACTTTCTAGCCAAGAAAGGGGTGAACCGTAGATAGAGAGAAAACTTACTGGGAGATCTTTCTCTAACTCAATGTTGAACAATTAGGAAATGTAATCAGGCTTGATACCTGACGTTTTGTTTTATTTTGTGTGGATTATATATAATTTGTACATATTTTTTTCCTCTAAATTAATTCACTGTCAATCATAAAAGATAAATATAAGATGCTTACAAATTGAAAGGAAAAAAAAATTGGAAAGCTGTCACAAAGGTTTTTGTTGCACTTTAGAAGTAGACTATCAGAATGTCATATAATGGTGGAAAAAATGTGTTTAATGGATTTCAATGAGTCGCATTATGTTGTTTAAAAAGAAGCTTTGCTGATAGGCAATAGCAACCAACAAAGGCTACAAGCAGAAAGGCAGATGAGGAAACAAAAAAAGAAAAGGCCGTTGCTTGGTACCAACCAAGAAAGGTGACAAGAAGGCAAGGCAGACAGGGAAACAAACACCAACAAACAGGCAGCCCTAAATGATGCTACAAAGCATTCTAGCAGGGGAGATAAATCAACCAAAAAATCTAA
>BMK_Unigene_022463
TAACACCACCTAGCTGCATGACAATCATGTGGGTGTCGGTGAGTCGAAACTTCCTATTTTTACAATGATGAAATTGCCTATATCATCTATATGAGGACCTAAGTGTGACGATGATGCCCACAGTTGATGTGAGTGGATTTATGCTTTGTTAGTGCAAAGGAACATAATTCCACGAGTCCTGTAGAACATTATATTTGTAAAATATGTGTAGTAATTTAAAGAAACCATAGGAACACCATAACTGTCAAGAGAACTATTGGGATTGTTGATTTAAATAAACCATAGGAACACCATAACTGCAATTAGGCTAATTGATTGGTTGTAGTTCCCTGATTTAAGGATTGTAATAACCAAATATAGTTGGAAACATAATTATAAAAGGCGTGTCTAGTGACAGTAGAAATCACCCCCTTTTGCTCTGTGATTGTTATGGTATCAAAGTAAGAATTTTTCTTTCCTTCAACGACTTCAAAGACTATTGAAACCTTGATCGTGTTTCAACTCTGCAGTCAGGTCCATTTTTTAAGATCGTGGCCCTGTTTTATTTCTGATCAGATAAGAGGTTGATTCTCGGCTGCTCCTGATCTCTGTGGGGCCACTTTTGCCCATCAAATGGCATTTAAGCCTCCAGTCCTTGGTTTGCCTGACCCTTTCTGTATCAGTTTTTCAGATTTTCTTAAGCCCTTTTATATCAGCTTTGACACAGACGATTTCTAAGTCAGGATCGTCCACTATCTCAACTATGGGGTCACTTTGGTGATTGCTACCATCTTTAAAAGCTTTCTTGATTCTTCTGTCCAGCTCTCAGTTCGCCTTATTCTCCTTAAGTCTTTTAGATTCAAATCATCTTCCAGATATGAGGTCTTATGCTGCATACATCTGATCCGCTGCATAGTCTACTGATTTCAATAGGTGGTGCCCATGGATGATTCATTACAGGTCAAGCCTTTCTCCTATACATGGTTGCCCATCCTTTCTAGGAATTATCATGATTTTTTTAGATTTTTTTTCTATTCTATAAAAAAGGGTTTTTGTGAAGGTTTGCGATTCAGCAGTTCTACGGGATTGTTAACATTACAACTGTTCATCTTCTTTGGTCTAGCTTTGATATCTAAAGAAATTTTGTCGTAAGGTGTAAGACACACTTACAGACCTGTCCAACGTTTGTGTGGCGAATCATATCTGATTTGATTGACTTTTTGTGATTCTACCTCTACTGCCAGGGCACTCCGCATGTTTTCAAGGCTTTTTCTCCCACTTTTTCATATTTTGTTTGGTTGTTCTTGTTTTATGGAATTATTTAATAATCAGAAACCCTTTGCAGCAAAATTTGATGGAAGAAATATTTTTGTTGAGGATTTCAATTCTGTTTTTTTTTAAGGAAAAGAACTCTGGGACTTTGTTTATGAGCCTATTAAAAGGCCTTCATCTGGTGACCCGAATAGTCTATCCAAATAGAACATGAAAAATTCAAGGGTTAAGTTGGATCCCATGCTCTATTGAGCCTTCCATTGCCCTCACTCTCTGACTCAAT
>BMK_Unigene_022464
AAATGAGAGAAATCTGCACTGCAGGTAGACTGTTGGATCAACTGCATTGTGCAGCTTTGTCTCACTTTCATTTTCTTATTCATTTGGATTATATAGCTAGTAGTAGTAGGTATTCATCTCTAAACTAAACTAACATATAAATATAAAGTTTCCACTAAGTTCCCAGACAACTGTACTTTTTGTCAAGGGAGATAAGTTCCAGAAAAAATCTGACTATAAAGCATATGGTGTCTTTACTGATTGATGTATGATACTTGCATTTTAGCCTTACCTGCATGTATCTTGTATGTCCATAGGTATACATGTATTTTATATTTAAGTACTTTCAGTACACCGTGTTCTTTCTCATGGATTATGCAACATATGGGAAACCTTGCTCCAGAATCTGGATTTCGCTCGTGGACATACGTTCATCTATTCATTGCTTGCTTAGGTTTATGGGCATATCATCTAGCGTGAGCCATGAGGAATGGCACTGAAATTTTAATCCACATTAACAGGGGATTTGTTGTTTGTGTGCATATCAGTACCAACAAGGTCGTATTTGACAGCTGTTGTGTCATGTAATTTAGGAAATATACAGCTGTTTCTAGACTCTTATAGTTGAGAGTCTAGAGTTCATGCTTCTGGGTTGCAAAACCTGTTCACTGCCCCTTTGTGCATTAACTTATAAAAAGAGCTCCATCAACTCTTTGGCGGCTTACAAAAAGGTTTCTAAATATCTCAATTAGTAGTTGGTATGTGTTGGAGCTGCTTTACTTAATCTGTAACATGAGTTTTCCATCGATTTTAACATGAGGTTTTCTTTGATTTTAAATGTCACTTTCACATAGGTTTCACCATTTATCTTACATGTATTTGAAACTAATCAGAGCTTGGACAATTGGATTGTCTTTTGATTAAATGATCACTACAGAAGTTTCTATATGCACTGGTATTTAGTTTCCTACAGTGACAGTTGTATGTTGGGATCTGATCTTTATTTAAACTGTTTTCTCCAATTCATGTGCATAGGGGGGCTTGAATTTCCCTAAAAGAAACTGAATGCTTTTTAGCAATTTGTGGTGACCTGATGTAGCCAACTTGAGGAATGACATATTACTCAATGCATCTATCTCGCAGTTCTCTACAATTTTTCATAGGTTTCTTCTTTGAATATTCCAGAAGCTTATTTTTGGTATAAGCTACTCTTTTTCCTATTCAGGTGAATGCGAGCCCATATGATA
>BMK_Unigene_022467
ATGCGACAAGATAGATGCTGGTTGACAGAAGCATAAACTGATATACTGAATACTACTTGTTTTACAGGGTGATGATATAGCCAAGTTTGCCCCTTACATCTGTAGGAATGCCAAATAAAGAAATCTTCCGTTTTCTTAAAAGCACATATACTTTTGCAACAAAAATAATACAGCTAATACAACTTCTGTTCAGTTCATGGACCCCCAGGTAGGATAAGAATAGATATTGAGCAGCCAGATTGACTTACTCTCCTTCCCACCCCAACTTGCGGGCCCTTCGCTCCCACAAAGCCGTCACCTTCTTCTCCTTGATCAAGGATGCCTCCACCTGCTCTCTGGCCTCTTCACAGGTCTCTGTTGCAGCATTGCACTTCTCTGCCTCTTTTTGGTATTGAGAAGCCAACCTCCTTGCTTCAATATAAGTGAGGTTCATGTGATGGGTATGTTCTTCTGCAACAGCCTTCTGCAACTGCAATTCCTCTGTCAGGAGATCTACAAACTGCTTCTCCATCTCCCTGTTAAGATCTGAATCATGCTTCCCGCAATCTGTAATGGAGAGATTCACCAGCCCTGGAGCTATGTTGAGAAGAGAAAGAGGTGGAGGGCAATCACAGACACAAGGCCCACAAGGAGCAGTATTTGCAGCACCCCATTTGAACCCTTTGCTTAAACTCCAATTGAGAGCAGGCCATGATACAAAAAGGGCTGAGGCAACAGCAAATGCCACCAAACAGCACTTTGCAAATACCCCAGTTCGACGAGAAGACATCACCAGTACTCCTTCTCTCCTTCTCTTCTGACCTGCTAACAATGCATTTCTATATTACCCACAGTCACACATAGACATGTCTCTTTCTGCAGCCTGGCATGCACAGCAGCACAAGCACACAACTGGGACCTAGATTTTTGAGATTTTTCCATAATACACCCTTCTCTTTTGGGTTTACCCTTGCTACTCATTATATCTCATTTTATCATATATATATACTCTTCCAGCCTGAC
>BMK_Unigene_022468
GAAAAGGCCAGCCGGAGAATCGAGTGCCGATGTTCGAGGGGCATTAAAGCAAACACATAGCAGGCACCATCTCCACACTTCCTTCTCTCGCCAGAATAGTGAGGCGAGAGGCGAGAGGCGAGGGGAGAACATTTACACAAAAACATGGCGGGTGCTTCTTCTTCTTCTCATCCAAACAAGGAAGAGAAGGAGAGGCCAAGGTTCTTCGACGCCAAGGCCAAGGCTCTCTGCTGGCAGAAGGCCGACGTGGTCCCAGGCCGACACCCAGAGCGCTGGCGCAAAGACGCCGCGGGAAACATCGTATGCAAGCGCTTCTGGAACTGCCAAGGATGCCTCTGCTACGAATACGACCACATCATCCCCTTCTCTAAAGGTGGAGAATCCACAGTGGAGAATTGCCAGATTCTTCAGACCAGGGTGAACAGATATAAATCTAACAAGGAATGGCTGGACAGGACGGAATTGGAGGGTTTTTCATGTGATGTCAAATTTACTGATAGGGAACTTGATGTAATTGAAATGGCTGTGTATGGGGATGTCATTCGACCAGGGAACCAGTGCCGTTGTAGGACTGTTGCTGAGATGCTTGGCCAATACAAGCCAAAGACTCAGCAAGCTCCCTGTGAGTTGCCACATTAGAAGATCTCATAGCGCGCAGCGATGATCATCCAAGATCACAAGAAGAAAAACCTCAACGACTTCCATTCATTATTGGCTATCATTTATGAGATCTCTGTGAACAATTTTATTTTATATGATTTTTTCAAAAAATTGTTGGTTATTTCCCTCAACAATCTCCTGATCCCTTTGGAAGAGAACCCAGATGTAATGGAAGCTTGCAATGACGAGAACCCAAACAATGTCCATTCATCATCTATCTATGCTGAATGTATCAGGTACGAAATCTTGATTTGGAAGAATTCATTACCAGGAGTTGAAACTGTATTCAGTGGTGATTATGAAAGTTTGCAATTATGAGAACACAAACTGTATTCAGTGGTGATCATGAAAGTTTGCAATTATGAGAACACAAACTGTATTCAGTGGTGATC
>BMK_Unigene_022470
GGTTGTTGGGTTCTGGATGGTTCTTGGTTCTGAATATCTCTCGGGTTCCAATTAGGATTTTTTTTTTCGTATTTTGACTTTTCTTCTTTGATTTAGAAACTCTTATGAGAATGATTTTGCATTTGGAAAGAATTTTGAGTACCTTTCTTTTAAGAGGTTGTGACCTTGTGATTCTCTACCATGGAAGATAAAGGGCCTTTGAAAGGGTTGGTTGCATGACTTCCCTTCTGGGATGGAGAGAGAGGGAGTTGATAGATATGAGTTCCTTTGTGAAAGAGGGATCATCTAATACAAATTGAAAGTTTTATTTTATGTTTGATATAAGATCCCTAGGTTTGGTATGTGTCGAATGCATCACTGGAATTTCTTGTTCTCTCTTTGCTACATTATATCTTGTTCCTTCTTACCAATAATAAAAAAAAGGGGTCTTGTTCCTCCTTGATATAGTGGAAATATTCTCTTCATTTTCACCCAGGAACTGAGCCCTTATTGGTGAACTATGTAAATCCTCTTTTCCATAATCTTGTGTGGGTGTTTATTTTGTTGTATCTTGATTTTTTTCTCTCTACTTCTGCCCTTGTCCACATCCATAAATGTGGGATTAGATGTAAAGATTTTGAATCAGTTTCTTATTACTATGCATTTTCATTTGATGAATGCTTGTCTGGTCCTTGGAATGAAGGTAATTGTCTTCTAACTGTTCGTCGTTTGTTCTATTTTTGGTGTGGAAGTGATTGTTGAAAATGCCGGCACCTTAATGCAATTGAATCAACAGGCTGAGGCAAGGACTGGGTTCCATTGCCTGTAGACCAGTGAGGGGATCTCGTTATGGGTCCTTGGTTTTTTAGATCAACAGAACTCAATTATTGAATTCTATTGTTTATATTCAGGCCCTCCTTCTATGATCAATCCTATCGAATGTCATCATTCAGTTATCTTCTTATTAAAAAAAAAAGCATCACTAGTTTCAGGTTCAACCTAATAATAATATTTTCTATTCTTTT
>BMK_Unigene_022471
CACAAGGATTACAGGGATAAAAGTTGGAAGTCAACCCAAATGACACACTGGAGGGTCAGGCCCACCAGTTTAAGATACACTAAGCTGGAAGGTTTGTACAACAGAAATCACCAAATTAGGAGAGAAATGTTACAAATTGAACTATGGAAAGGTTTCTCTGCCTTCCCCCAGTGGTTCTTATCACCTTTCTCAAATAACAAGTTTAAGCACAATTCTAACACTCCATTTCTCCCACTATTCACGTTAAGCACACACACTCCATAGTTCATAATTCATTTACAGTTACACTAGTATTAACAAACGTATCCAACTTCAATTTTTTTATTTTTACATTTCCTTTCTCCAAATTTCTAGCAACACATGTTAGGCCAATGCTAATGGATCAAAGCAACCTAGCTATCTGGTCATAAGGCAAGAACGAGCCCAGGCAACGAGTGGTTCAAGTACTCGCGGGGCTCGCTCTGCCAGAGGGTCGAGCCCTTGTTCCTAGCCTCCCACACCATTGGCCTCAAGTCCTGCACGGTCAGCCATGTGTTAAAGTACTCCCTTAATTGTGTGATCACCCCTTCATTCAGGGTCCACACATGAACCCAATACTCCTCTGCCCCTTCCCACCCCTCAGCGAAGACCAAATTGCCGACGGCAGTGATTCTCCGTGGCATGAACTGGAAGTCAGCAAATGCCGACTCTCCGGTGAGGAACCGCATCATGTACTGGCAATGGGGTGGCCCATGGAACCACCACTCAAGGTCCATGGCTAGAAGGCATGAGATGGTGTCTGTTTCACCACATGCCAAGGCCTCATAAAGCGACTCGACGATCGCCTTGTTGCCGCTTTCCGGTCCCAATGCCGCTGCCGGAGCCTCCATAGAGATCAAAGGATGGATGGATGGAGGACTAGTAAGGTGTTGGAATGGCTACTAAGAAATAATCAATTGGAAGTGTTTTTGAGTGCATGGATGTATGAGTTATGGGGTGGGATTTATATAGAGGGAATTCATTGGAGTTGGGTGGGTCCCACCCAAGTTTGACGGTTGATATTGAATGGCCTGAGTGACATGGACGATCCAATGATAATGATAACACCTACCTCCAATGCGCGTGCGGATGTGAACATTAGAACACCACGAACTTGGGACTTTTACCTCTCCTGGGGACCATTCAAGTTGCGACCGGAACGGGAGGATACTGGTTGCTTTTCAAACGAAATTGACGAAACTACCCTTGAAAGCAACTATTTTCTCC
>BMK_Unigene_022472
GTGAGAAGTTAGCAGAGCTTCAGGTGAGTTTATGCAACTTTTGTCCTACTTATGAATCAATATTAGCTCTTTTGACTGTTGTGTGCCTATTGTTTATAACTTAATATTCTTTTTAATCTGTTACCATATGTACCTAGATTTCTGCTCTTTCTTTTGTGCTATGTACGGTCTATATGAGAATTTTTGAATTGACCATTTTTGGCTCATGATAAGTTTCTAACATAATGGATTCTGATTCTTGGGGTTATTTTAAATGCCTTTTTCTCTGTGACAGAATCCTGCTTAGATCTACTTGTAATTTCCCTATGTGACAAAATCCAGCTTGGCAGCTTAGATCTATTTGTAAATCCAAATGCAATGAGTATTGTATATATAGATTGTCAATTGCTAGCTTCTCAGGCATGGCATGTATATAACCACCTCACTTTTGCTTATCAGTTTTGTAACTTTTTGGATATGTAAGGATCGGATTCATCATCTGCTTGCATTCATCTCTACCAAGGCATTGGGATAGACAACGAGGATAAAAAAAAGCAGTCGCAGAGGGCATATCGGCTACCCCCAAAAACAATAAAGATTGGTTACTTCAATATGCATCAATTATGTGCATGAATTTAAATTTGTCCTAAAAACTCCGAAAAAAATAAAAAAAATGTAGAAAATACTCGATTTTAATTTTTTTTATCAGTATTTAAAATATATGAGAGTATCGGACCCTTCATTATCAAATAGGTCCCATATCACTATATTATTTTAAAGTAAGAATACTGATGTATTAGTTCTCCTGTATTCATGTTGCTCAATTATTTTGAGACCTAATAAAATGCTAATACACTTACTAGTAAAACTTTTTAGAATTTACCATGTATATAATATGTAGTGTCATGACTTCATCAGTCATGTACTATGTAGTATGCAATATATCTGTACTTAGGTACTAATTACATATTTAATACTCACTACTAACTACTTAGTGCCTAACACTTACTATTGAATTATCTGCACTTAGCACTTTGGATTGATGGGCTCCGCGGAGTGGGTTATTTTGGCTGCCTTCAGAGAATTAGTCGATTGATTCCATCACGCTTTTGTCATCCTGTTATTTTTCATCCTGTACTGCTTGCTTTTTGCAATGTAAGTAATCAAACCAAACCAAACCAAGGTTTTTGCAGTGTAA
>BMK_Unigene_022473
TTTAATTTCTTCGTTTTTAATCACTTACAATATGAATCCTACATATTCATTAGTATGTATTATAATACAAACAAACACCGGGATAATATAAACTCATACAAGTCGTGCTGTGTGGGGCCAGTTCAAGTACACTGTTGATGAACGTTAATCTTGTAGGATTAGTGAATGTAATAGAAGAAAAACCCTTGTAAGGTTAAAAAAGGGAAAGAGCCCTTTTCCATTTTCTATTGAATAGACTCTTCTTTGTTTATCAGAACATCAGTCATATAGTCACATCCATCAAAAGATCTTACTCATCCACTTGTTATACTTAATAAAGTTGAAAAAGTTAGGACTGGTGATTTTTTAAATGAAAAGAATTGGAGAAAAGACTGGAAAGCTTCAACTATCTCTATTCTTATACAATTGACTTTTTCTGCATCAGAGATTTGCTGTTGAGATATGAGATGTTGGCTTTTTTTGTTTTTTTCTGTTTGCGAATTTACTTAAGTTTGGGATTTGGACACTTTTTTCTATCATTATCCACAATCTATAAACTATTTGAGGATAAGGAACTCAATATTTGTAAGCTCACAATTTCCCCCGTCATTGAACGGATGGGACTTGAAAACATCATCGTATAGAAACAGCATTAACAAGTCAAACAGTTGTGCTGCCCAAATTTATCTTAAGCTTTGTGACGACTTTGACCTGGCCTTAATCTGAAATGAGATTTTTTTTAAAACTACACGGTAAGATTGGATTGAAATCCCACGAGACAAAGTTTACACTTTCACAATGGACCTCGATCGTCACAAGTTAACCAAAGAATTTATGAAATGTGTAATGTAGGCAGATTTCACTAGTAATGGTATCAAACCCAGCAGTAATTACCTGAAGTTCACCCCATTATATTAATGTATAACAAGTTTGATTTTTCTAACGCCACCTCTCCACACCACATTCCTGTTGGTTTGTTATTGTTATTGTAAGGACAATTTCGTCGAGGAGAAGTATGGCTGTACAATTCTCCTATCAAAGCTGAGCTAACCCTCTTTTCATCAACTGAATATTCTTCTATTTGAGAAAAAGACCTGTTTAAGAGCATAAAACATAGTGAAATTCGATCGGATTGTCCGATAGAAATCTCTCCGATGCTTAAATTAGAATCAATCTCGTTTCAGAAAGATCAAGTAAAAAAATCATTTCCCTCTCTTCCTCCTCGTTTTTCCTCTTATATTCTTCTTACCTGGGTCTCTCCATGCCCCCACGTCCAGCCGCTGGTCCTGGTCGGTCAGGGGTTCATGGCCTCTCCATCGTGGGTGGTTTCTCCTCTGGTTCGGTCCCCTCATCCTTATTTTCCTCCACCTATCTTTCATTTTCCCCACTCAGTACTGCGCTAGGAAGTTTGGGCCAGCCCGGGATAGTTCTGCTGTCTGGACCTGATCTAATCCAGTTCCGAATTGGTTTCATAAACTGACCCAAAGAGGGTCCCAATCCTAAATGGACCCTCGGGTCGAGTTAGTCCTTCAGGTCAGGTCGGTTTCAGCCCGGACCTGACTAAATTACCTCTCACAGTTATATATAGATATATAGCAACGATAGACAAGCGCGTTTATGTGATTAAATAGTAGATCATT
>BMK_Unigene_022475
ATCAAACTTGCCAAACTATGCTGCGATGTCACTGTTATAAGAAGTATAATCTATCATATGAGCTTTCAAAAAGAAAAGGAGGAACACTTCTATACCTGCCTTTATCCTTGGTAACAAAATTGATAGTTAGAACTAAGATTAACAGAGTCATTTTCCTATCCTAGCACTATATACTTAACTATGGCTTAGTGACCTTTCCAGTACTCAGTGGCTGGCCATTGTTAATGGGAGGCCTGTGTCGAGGCGTGTGACTGTAGTCCATACTAAGCATGTTCATAGTGTTCATGGAAGCCTCACGAAGCTTCTTTGATTCAGTTGTCTCAGGAGTTTCATATAGAGCTTCTTGGGAGACTGGTGCTATTGAATTTGAAGAAGATTCCAAGCTGCCATGAGTTGAACTGGCCTCAGAGAGTTGGGGTTTGAGTAGTTGGGTTTCTGCTTGATCCTTTGGTCCATGACTACTTGTAGTTCTCATCTCAACATGGTTTAAAGACTTTGGGCTGAACATTTTCTTCTTAATCTCATCATTCATGTTTGTCCCAGGTCTTCCACATGACTTTTCTGAAGCATTGTTGCCCTTTCCTGTAATCTTTGAAGCATCCCTTTTCACATCTTCATCTTTGATATTCTCCATCACCAACATCTTCCTCCCTTTGAGCCATGTATTTTTAGATCCCATGGCAATGGCATCCCTCAATCGTCCCTGATTACCAGAAATCGGTTCAAATCCAAAAGCCCCAAACCCATTTCTTTTGCCTATAGTCTCCACCTCTTGGTGGGTATATGCCAGTGCCAAGGAATCCCTACTTAGGGTAGCAAAGGCCATCAAGAGCCCGAGTACTAGTCTTGAAAATCTTATTGATACCATGTTTTCTTCCTATTACGATTGATAAACAACAACATCAACAGCATCAAAAGAGAAGGAAGAAGCAAATTGGTTGGTGGCGTTTTATCACGCCCAACCTCGGTCAAAGCCAGGTCTGCAAGACTGCAACAGCATCTCAATTTTCACTTTTTTTTAACTATTTCGGTGTCTTGGGTTTGT
>BMK_Unigene_022478
TTTTCCTTTTTAATCTCTGGTAGGAAGAAAAAAAGGGGGTAGAGGAGAAGTGGAGAAGAGGAGATTGAAGAAAGAAGATGTGGTGTGGATTGACTCAGACTTGGATTGGTGGGTAATTTTGGGTGTCGGTGTCGACTCAGACTCAGCTGAGATTTGATTCCCCAATTTGAAGGCCATTCATCAGTGGTTAGGATCGCTATACATTGCCTAATAGTAATCATAGTGGTTAAGGGGGTATTGGTTTGAATCCTGTAAGTAAATCATTTTCATGAATTTAGCATTGTAGGTATCAATAGCTTATTTAGAGGAATAAGAAGATAATGAGAAATAGCCCAATCATTTGCCCTGATCTGAATCACAATGATGATTCGGATGTTTTCAAGATTTCCTTTTTAATTCACTCACGATTTTTTTCTGGCAATCATTTTTCTACTCTTCTTTATTTTAAATGGTTGTAATCAAAACTAGAGCTCTAGCTTTCTCTTTTCTTGGTTTATCATTTTCTCTTTCATGGGTTTTGAAAGATACTTCCTCAGCAAATGTTATAGCTTATGGGATGTAAATGCTAGCTGTAACCACAAGTAATGGTCTAATTGAAAGTATATATTGTGAGAAAGACCAGAATTTTGTCAATTGTAATAAACATATCAGGCTAGCAAGGGACTTACATTTATGTAGCTTGAATGAGTCAAGATCTGCGAGGGTGGTCACAGTATGTGGGTCTCTGCAGTACTACTCATCGTCGGTTGCGATTATTCTGAAAGAAGTTGTTGGTATCTAATGTAATTAATCAAATACAGATAACAAATTCATAGTTATCAATTTCGTTTTGGATTCCGTTTCAGGTTCACTCTGGACTAAAATGTTTCAGTTGGTTAGAACTTTCAGTGTTTCATTTTGGAGTTCCCATTCGGTGAACTTTAAAATTTTTAAATATATATAATTAAAAACATAAAAATAGGAAAAACAGGGTGGTGGTTTGCGGGGGGCGGGGGGGGGGGG
>BMK_Unigene_022479
GGCTTTCTTCTTCTTCTTCTTCTTATATTTTCCCAGATTTCATTAACGGCAAGTGGAGATCTAAAGGAGAGCAGAACATTTCTAGAACTTAGTTTCATAGGGTGGACAATCATATTTTATGAAAGTTCCCTTTGATAGGAGCCCTTAGGACGTCTTCATGACCTTTATCAGGGTCTCCCATCCTTCTGATTGATTTTCATTTTACTGCCAACTTACTTTAATATAGATGCTTAGCACTTTCGGTTATAACAAACTCTCCAAAATGTCTTTTAAACCATTACTTGCCATGTCCATAGTCCTTGGCGCCAACCCACCATGAGTGATGGGACCAATTCACACATTTACAATGTATGCATATGTCTGACCCTTCGAGTTGTTACCATGGATGACCCAAGGAGTCTTCACACGAGAGAAAATACTTGCTCAATGCATTTAAAACAAGGAAAGAAAAACAGTAAAACCTCCATTGAAAGCATAAATAAGAGAATAAGAGACTTTAAATTTTCATTTTCTCTTTCATAATAGCATCACTTGTCAGTTTTTTTTTTTTAATAGGATCTCCTTTCCTCTCTCATTGATTACATGCTAATCAAAATTTACTAAATGTAAAAAATCTTCTTAGGATTTAGGGTTTTCTAAACTAAGAATGTATATTTAGAAAATATTTTTAAAAATTGGGAAAATTAAGAAATCTATAATAAGGTGGATATATAGTTGTTTTCAATGGATTCTTTGACATGGGCTAGGTCCAATTGGTCAGTCAACTATGGGCTTGGCCCAATGTGTTGGACCACTTTAGCTTTGGCTCAAGTAAGGCTTTCAACTGGGCATTCCTATGAGGGCACCTGGCTGGCCCATTCGTCAAATAGTACTCCTCAAAATGAGGGCTTTTGTATTTCTTAGAAAGCCCAAGAGCTGGGTGCTTGGGCAATACTAGGTCTGACCTGGCCCAATCCTCCTCTTATTTTCTTATTTATATTTATATATGTGTGTCAGGCCCAAGTCCAACCCTCCTCTTATTTTCTTATTTATATTTATATATGTGTGTCAGGCCCAAGTCCAAC
>BMK_Unigene_022480
GCTGAGAAATCGAAGTAGAACCTGGTCCAAGAAATGAGAAACATGACAGTGAAAAAATTATGTAGAAAATCATATTTATAGCAATGAGATGTTCATTTCATAGGTGATGAGCTATATGACGCAGGTACATCATCAGGTACATCATCATTCGCTCGTGAATCAAATAATAAATTGGAACCATTTCCAAAGCATGCCTCGTATATAATCGTCTGTCTATGCTGTAAGGCCTTGTTTGCACATAAGTCTATTCCAGAGAAGAGCTATATGGTATGTCTATCAGAGAAGAGCTAATTCCAGAAAAGAACCAGTTGATTCCCAAAATCTTGATGGATGCATGAGATGAGATGATTCTTGACGAAATTTTGGACTATTTGAATAAAGAAGCGGTTGAGAATATTGAAAAATAGTTGGCTTTATTTGTAACTTGGGTCATTTGGTTTTATCTCCAATTACTGGATTTACTCTAGGATAGAGGCATAAGTATTTCTGATTGTGTGTTCTTATGATGGGATAAATATTGCTGATTGTGTTTTCTAGTTTGGGTCAATATTTTAGGTTGATATCTTATAAATAACCATTGGCTATTCTTAATGCAATTATCGAAGAGATTTGTGTCAAAATCATTCTTTCAAAATGTGTCCATTAATTTCAACTTGGTATCAGAGATTAGGTTTTAGGTTTAGATCTAGGTTTTCCTTAGTAGTATTGTTAGTCTAGGGGTTTTCCATGAGTGATCTCGTTTCCAGAAGCAGCAATACAACAGGATAGAAGGGTTTGGGTTCTGCCAGATCTATTTTCTGTGCATCCAACACGATTCAATCGTGATTTTGAGTGCCCCACCAGCATCTTTTCTCTTGCTGCCATTGAGAAAAAAAAGGCCTGCGTTTCATCCAAACAGCCTACTGAAATAGAGAGAAATAGGAGGCAGGGCATTGGATCTGTTTGCTCGTCGATGTCGCACATATCATTTGCTCATTGCTGTACGTCTCCCAAGAGATCTCTCTGCCTCCTTGCAGAACCAAGTTTCTGGCATATCGGAATAAACAGGAGAGATTCTTCTCTCCCATTCTGGCACAAATCACAAGGCCATTGGACTCATCTCCACAAAGAGCACCGAGTTTCATGATCCCTAGCAGGACTACAGTTTTACAATACCACTTTGTAATTCAGTAAGTTAACAGTCGCCATTAAGTTAACATTGATCACACGTCAACACTTCTATATCAGCCATAGTGCCACAACATCATGCCATGTCAGCAGCCAAATCATCAAGTATTTCATCCCTGTAATCTCCTAATCTTATTTTCGTTCATCAAGTTGCATTATCCACATGCTTCTTGGAAGATCACGACAGATTTGACATAGTAGGCCAACGGCTCTGATAGACTCAAAGAGCGGGAATGACATAGATGGACCCACAGATAGACGGTGACAAATACATCAAATTGAGCAAAAGGGGTTATATTGATGTGATTGAATCATAGTGTGGCAAAAGATTGGCCAGGACATCGAATCTACTGTTTCAGGTTATTTCTTTTCATAAAAATCAAGTTTATGAAATAGTTCTAATCGGGGAGAAGAAAATTTATGGAGACTCCACAATTACCTGGAGTGTGAATCCAAGCACTCATTTTGGGTGAGTGTTCACCCTAAATTCGTGTGAGAATGCTGTGTAGCATTCAGGCTCATAGTATATGCCGTGTAGCAACCATGGGTCAAGTTTAATCAACAATGTTGCTGAGTGTTTGATCTGTGGAGCACTTATAGTTTTCATCTCCTTCATCAGTCAAGTTTCAAAGAGAGATAGAAGATCCCTCTACAGTTGTTGAAGATCCATCCACAAGTGTTGAAGATCAAGCTGACAAAATTCTTA
>BMK_Unigene_022482
GATTAAGCAACTCCTCATTTGCAGGTTAGTTTTTCTTTCAGAGATCATAGATGTGGAGAAGTGGTAGTTCTATTCAGTTGATTTATGGATCAGATTACTGTTAACCAGTTTCAATGTGGCGATCATTATATTTCCAAAAAAGTCCAGACTATATATATGGGCTTGCAGTTGAAGTTGGATCATGCATTACTAATTTACTATTGACATGGTAGTCATTCCCTTTCACGACCTATATACTTACTGTTATTGTAAAGTGATATTGTTTGTTTGCTGGGAATGTTAAACCAGATTCCTTCTAGCACTTGCTTAAGATTGAGATGATTCCATCTCACAACAAATCCCAGGCACATTATTAACATAAAATCAGTAGTAATGCCAACCTGCTACCCTGCCAAAGGCTAGGCTGTTTTCTACCTTTATTGATTGTCTACTTCAAAGCATCCATGGATCACTGATAATGGGTCGAGTTGGATCGGATTGAGCACTGTGGATAACAAATGCTGCTCGACCCAAAACCCCGAACCATTTATCAATCAGGTTGAAGATGACAGACTGAATCCTTTAATTAACAGGTCAGGTTCGGGTCATAGTGAAATGAGTGTGGTTGGGTCAGGTTCAGGTCAAGTTAACTGGTTAAATAGCAAAATATATATTCAACCCGAACTCAACTCATTTATTAATCGTGTGAGAACGTTAAGCCGTACCATCCCAGAAATAAAAGAGTGAATTGGAACTCTAAATTATTAAGTTGGGTTTATATTGGTTTGGCGGTTCAAGCAAGGAATCCCCACTCTATGAAACAAGTCATCCATTTCTAGAGGAATTGTTGTATCCAATACTCATCTGTTTTGGACACATTGACACACCTCAGTGCTTCATAAAAGAATTCATACATATAATTTCCATGCTTGATACTCCATTTTTATTCTTATATTTTATAAGCACCTGCGTGCTTTTACTAAGTTTTGTTGTACTCCCATTCTTATAGATGCACTTTTTTCACAAAAACAGGTGCACATGTAATTATAATTTTGTGAAGTTATGAATATTTGCATGAAAATGCCAGTGCATCATGCTTCTCCCAATTGCTAAGGACCCATGTATCTGTGTCCAATACTAGTACCCACGCTAAATTGATTACCTTTTTCTTAATACTAATTCCCACTTTATTCATTTAACAGCATAAAAACACCACATAATTCCTCTCACAGTCTCACTGGATAACCTTTGAGCTATCCAATCAGCATTAAGATTTAGCAATCAAACAAGAATCTTGAAGTTAAAAACAAGATGACTATGAAAAGAAGAGATGATAATGATGATGATGTTGTTGCTTGATAATGATGATAATGTTGTTGTTGTTATTTAATAAGATCTGGGAAGTCCCTTGTTGATTCACATCAGTTCGAAACAAAACAGAGAAGGGGCTTATCTCTCATTTCTGGAGAGTGAAGGAGCAGGCTTTAGCAAGGTGGATTGAAGAGCTTTTGGGTAGAAACTAACCAATCACCCAACAGAAGAAATATATCTATTGGACATTAAAGCACAGTTTTAATGGCTGGACAAGTGAAGGTGGCTCTGTTCAGGGGCAGATAATCAAACTGTGGTGGTTGATGCAGACTGAAAAATCCCTAACATAAACTGATATACTATTACCCCCCCCAAAAAAATCCACAGATATAAGACAACCCCCTGGATGCTCTCAAAGGGAGCCTGATGATGTTGAAGTCACTTCCAATGCATCATGGCCCGGCCCACCTATCTCTGTCCAATTTTCAATACTGCCAGCCATCCCTCTATACCTTAAGCATCACTTCACGTTCTATAAGTTTTCTACCTTTTTCAGCATAAAACTGCCCACAAAATAAAGAATACTATTTTCAATAGCACGTTGGAAGGTGCTCATTGAAGCAATGAAAAATCTACAAGGCTGCATATTCATCAAGTCATTTCAAGGAAAGAAGAAGAATCATTAGCTTCCGGAACATCCCAAGTGTGATAAACAAACACTAACAATTGGAAGCTTGAATACAAAGATATTCCTCTTTGTTTGCATGAATTTTTTTTTTTAATTAGCAATGATAAATTATATTGAAGAAGAAGAAATACAGCCCAATACAAAACACCCAATTGCAAAGATAGGGACAAGACAACAGTATAACAGATCAACACCAAAGAAATCAATAAATCACACGGTGAAAACAATCATAATAGAAGATCTGTCTACCCCTATTAGCTGACCGCTCATGTTTGCATGAATATCACAAGTATAACTTGAAAAAAAAAAAAAAAAG
>BMK_Unigene_022483
GGATTGAACCATTTAAAGATTGTAAGTATTTGATATTTCTTTTATTTGCTCTTTTCAGTTGGTTACGTAATTAACACCGAGGGGTTGGCCGAGTGTTAAGGACCACAGTTCCTTCCTCTTCCAGAGCTAGAGGCCTTGGCATCGACCCTTGGTTCCCCCCTTTTCAAGAACCGAAGGTTGAGCCCACCAGTGCTCTCTTCCTGAGGCCACAGGGGATTTACCCTGCTTCCCTTTGGGCCAGAGGAATTAGTCCAACCCAAAGGATTGGGATACCTCTGTCAGCAAAAAGAAAAAAAAAAGTTGGTTACGTAATTCATGCAAGGCAATTTGAAGTGCCATTTTTTATATATTGAAATATCCTAAATGCTCTGAATCAATTACTCCCAAGTCAAAGAAATTCCAGCCATGTCAGTTTTTTTAGGTGCATTTCCTACAGAAATCATCATGGTTAGTCTGATGTTTATCATGCCCGTATTTCATCAAATAAGACCCTTTTTCACTTCTTGTTTTGCCATCTAAATCGACCCTGTAAAATGCCTGTAATCTAAACAGGTTTATTTTACTTCAGAAAATTGCACATTTTGGAGTGTATATTTGAAAATGCTTGCTTTGCACTTCTTTATAACCCGATCAAATTCATGGTTTTACTTTGCCCTACAAACATCAACTTCATTTTTTTTTTGTTTCTTGTGATATGACTTCATATATTCTTTTGCTATTACAAGATTTACTCTTGGCTCTTCTTTTTAATATTATTTGTATGGTTAGGTTAAGGGTGACTTTGTTGCGGTGTGTATGGAAGTAACATGGGTTGGTTCCATTTGATTCGACCCAAACTTGGTGTCAGTATCATTCATTTAAATGAAGAGCACATCATTTTATTTTTTTTATTAGCAGTGCAATCCATAATATGATAGGAAATAGACAAAAGAACAATAAAAAGGGTACTGGCGCATTATACCCAACACAACTATGGAAGTGCTGAACCTCCTGCTGTTCCCAATAAGTGGTTGGTTTCCAGCATTGAATATTTTAGATTAACTTGTAGCTCAAAGTTAGACTGTGATCATTAGACTAATTAGAAATTTTCATTTCAGGTGACCATGATTCTATTTGAGGTT
>BMK_Unigene_022484
CCCCTCAAAAATCTCACCGTCACTCTTATTTTCGTCTCCTCCACTTCTCATCAGTCCAAACTCCAAAGGGAGAAGGAAATCGAGAACCAAAGCATGGAGAGCAGCAGCGAAGAAGATGATGATTTCCCATCTCATGAATGGATCACCCCGCAATCCAAAATCAACTCCATTTACCAATCCAACACAGAAAAGGGAATCAGAAAACTCTGTACTGAGCTTATAGATCTGAAGGATGCTGTGGAGAGCTTATGTGGAAATATGCAGTCAAAGTTCTTGGCGTTCCTAAGGATATCTGAAGAGGTTATTGAAATGGAGCATGAACTGACTGAACTTCAAAAGCACATATCTGCACAACGGATTCTTGTACAGGATCTGATGAGTGGGGTTTGCCGTGAGTTGGAAGAGTGGAACCAAGCTACTGATAGTGAGACCAATGAAGCTGACAAGCATCAGGTTGTTGAATTTCAGGATCTCTTGCCGAATGAAATAGAGGAGCACAAGATAACATTTTTAGAGAAGATTGATATCCTTTTGGCAGAGCATAAAATGGATGAAGCATTATTGGCTTTAGATGAGGAAGAGAAATGTTCTTCGGAGCTCAATGATGATATGAGAGACAATTCATCTTCTGAAGTGTCCTCATATAAGGTTGCATTCCTGAAAAGGAAGGTCATGCTTACTGATCAGCTTATTGAGATTGCTGAACAGCCATCCGTGAGGTTTGCTGAGCTAAAGAAAGCTTTGTCAGGTTTACTTAAGCTTGGGAGGGGTCCATCGGCACATCAGTTATTACTTAAAGCTTATGGTGCATATCTTCATAAAGACATTGAGGCTTTTCTTCCTTCATGTTCGATCTACTCGGAAACATATGCTGCAACTCTATCACAGCTCGTATTCTCTACAATTTCAATGGTGTCTAAGGAATCTGGTTTGATATTTGGAGATTTGCCGATGTACACCAATAGAGTTGTGCAGTGGGCTGAGTGGGAGCTGGAGTCTTTTGTTCATCTGGTGAAAGAAAATGCACCATCCCCTGAGACAGTTTCTGCTCTCCGTGCTGCAAGTATTTGTGTTCAGGCTAGTTTAAGTCATTGCTCGATGTTGGAATCACAAGGACTTAAATTTTCTAAGTTGCTTATTGTGCTATTGCATCCATATGTTGAAGAGGTGCTGGAAATGAATATCAGACGAGCAAGAAAGATGGTACTGGACTTAGCAGAAGATGATGATATGGTGCTGCTGTCCCCTCAGTTTGGGTCACCACTTTCTGCTGTCGCATCATCAAATGCCATGCTTACCAATAGGGGGATGAAGTTTATGTCCATTGTCAGGGATATTGTTGATCAGCTTACACCCATGGCCATTGTTCGCTTTGGAGGAACAATCTTAAACCGACTGTCTCAGCTGTTTGATAAATATGTAGACATTTTGATTAAAGCCCTACCCGGGCCTTCCGAAGATGATAACCTCCATGAACAGAAAGAGGCTATGCATTTTAGAGCTGAAACTGATGCTCTACAGCTTGCGCTTTTGGGAACTGCATTTAGTGTTGCAGATGAACTGTTATTGATGGCCGAATCCAGAATCTGCAATCCACCGAATGAAAACAAGGATGCAGGAAGTGGTCCTAGTGAAAATATTATTGCTAATATTACTCCTGAATTTAAAGAATGGAGGCGCCAACTCCAACACTCGTTGGATAAACTTCGAGACCACTTCTGTCGGCAGTATGTGTTGAACTTCGTCTACTCAAGGGAAGGAAAGACACGATTAGATGCGCAGATGTATTTAAATGGGAAAGCAGGGGATCTGTTTTGGGACTCTGACCCACTACCTTCATTGCCATTCCAGGCATTGTTTGCAAAGTTGCAGCAATTGGCAATAGTTGCTGGAGATGTGCTACTTGGGAATGAAAAGATACAAAAGAATTTGCTTGCCAGGGTTACAGAAACTGTGGTAATGTGGTTATCGGATGAGCAAGAGTTCTGGGGTGTATTTGAAGATGAATCCGCTCATCTTCAGCCATTTGGTTTGCAGCAGTTAATTCTTGATATGCACTTTACCATTGAAATAGCGGTTTGTGGGGGCTATCCATCCAAGCATGTACGCCAGATTGCATCAGCCATAATTGCACGTGCCATCAGAACCTTCAATGCACGAGGAGTGGACCCCCAAAGTGCGCTGCCCGAAGATGAATGGTTTTGTGACGCTGCAAAGTCAGCAATAAACAAGCTTTTGCTAGGAACGTCTGCATCTGAGTCATCCGACATTGATGAACACATTGTCGTGCATGATGACATCTCTGATTCAGACGACACTGTTTCCACCCCATCAATCACAGAGTCTGCCGAATCTTTTGCTTCAGCCAATATGGGAGAAAATGAAAGTCCCATTTACCTTACAGATCCTGAAGGTTAATGAGGCTGCACTCCATCAGAAGAGGAGAACAAGAGCTCCATTGTCCTACAAGTTACAATTGCGTGGGCTGGTAGGTCCTGCCTAACATTGGTCCGCCGAATGAATGAGATTGGCTCCAGACTTGATTCTGTTGGCTTTTAACATCTGGTGGTCTTTCGGATCAGATTCTTTTACACCAACCGGGAAGACATCTGGCTTAACTTCATTGGTGTACCTTCGTAGAAGAGAAGTTTGGTACAGTAGCCATCATTCCTCGAGTTAAGCTTTGTAGGCATTCCTGAACATGATATAGTAATTCAATCCTGAAGTATTTACAATTGATGTATGCTACCGATTCACGCAAGCTATTCTGCATTTTGTTTTGATTGAGTTGGTGCAATTTGGTTTAAGCTGGTAAGGCTTCGTTGTCGTCATTTGGGACCTGTAGTGGAGATATATATAAGTAATGCTCATGTACAAGCTTTCCTTACGGTCTTACAGTACAAACTACCTAGTGGGGCATACTACTGGTTCATCGGAGCAGACCATTCAAACCCACTACTCCTATTTACACAGGTGCCACCGGGTTTTGATAGATCCAATTAGAGTGAACCGTTTGATGAATGGTCGATTATATTATTTTATATAAAGCCATTAAACTTATGGACTACAGATGAATGAGTTAGAGGTGTTAGATTAACTTCAAATTTGATATCTAGGTTGGCCACACTTGGATCTTTCTATCCCCCCTTGTTTCATGATTTGTCGGGTCTCTAGTGGGACCCATTAGGTGGTTTGTACAGTAAGACTGTAAGGGAAGCTTGTATAGGAGCATTTCTCTCTTTAAATATATATATATATATATATATGAAAAAGAAGACTTGATCTTCCATGTCCCTCTCTTGCTCTTCTTCATATATTTTAATAGATAAGGATAAACACCATTAAGAGTTGTATACATTTGGTGACTCTGTTTCATCTTTTGGGCTTTAGAATTTAGATGGAAGGATTGGCAGCTCTTCTTTGTTCTCACTTTTTATATATCTTTGATCTATTTGGTGTATGCAAAAGCTGATAGAACAGAGAAGAAGGCATGAGAGAGAGTGTTTAGAGAGAGAGAGAGAGAAGGAGTAGAAGAGAATGAGATTCGTGGGGCTGTGTGTGTTGATTGTTTTTGTGGAGTGAAATGAGATGTGGGTGGCATGTGAAAGGTGGAAGGAGCAAGTGGTCGGCCACTTGGTTGGATCTTGTTGGGTTTGACCTCGTACACGGAGCCACTGATTAGGCCAGGCCTAACCATGTAACCAACCTAATAAGAAAGGCCAAATTCTCCGTAACAGTGTTGTTTTCGTTTTAATGTAATGTAACGCCCTCTTCCGATGAATCCAGTTATCTCTCATCACACATGAACCCCTCTTGAAAAAGCAGTGGTCCTAGTCCAGACAAAAATATGGAGTCTTGCAAGGGGTGTTCTTTCTCCTATGAAGTTGGTGCTTTTCTCTTGTGTGGACCACCTGAAATGCATATTTGTTTGGGAGGTAGGTTGGATGTGGAGGAGACATTGAAGATGAG
>BMK_Unigene_022487
AAGCTGACACTTTCCAAGAACCTTTTAAACATAGAAGAGTATTATTGTTTAGCATCAGAAACCAAACAGTTATAATGCTGGTAACATTGAAATTAATACAGAGCTAATGCCAATGCCATTGAGATCTCAAGTGCAATTAATGAAATTAGACAAACGAGGCGGTATTTTCTCATGTTCCATAGAGAGGCTAATGGCATCAGCAGTACTACCAACACAAACATGATAGCAAAGTCTGCGGTGTCAAAACATATTTGTGGACAGGACTATTTGGAGCTGCTGTACCTGAGTTTATTTCCTGGGCCTTTTGTACAAATACGCTCACCATATGGTTGTATATTTCCACAAATAGTCTACAATTCATGTTACTTTTCTCAAAAATAAAATGAACCCGCACTTCCATTTTTAATGAGATTCAGGAGTTATACACATTAGTTGCGGGTTTGCTTTTACATACAAGGAGGGACGCCAACTCTATAGCAGGCCTTCTGGCCAATCAAGAGGTGATTACCTGAAATATGTTTTGGGCTTTTGGCTAATTGCTTTTAATCATTTTACAGTGTTTTGATGACTGTATATTTGAAGTAATATATATCTTTTTCAGTTTAGCAATAAAATCTGTTTTATTACTGGTTAAAGAAGGGTAGTATTTAAGTCTCAACCTAATTGGAGCATCGTATCAATAAGAAATTATTAGTTCTAATGATATATCAACCTAATTGATTATCAAAGTTCGGAAGCTCACTGGTCAGATGGAATCTCTTGGTGCTCATTTATTAGAGACTCTGATAAATGATAATAGAGTTCCATGAAGCTTTCTTTTTGGATGTAGTTGAAACTAAGTGATTGAAACATGAAGTTCCTAGTGGAGTTGAAATCTTTACACAAATTTTCAAACGAAGGGAGGAACATTCACGATTCTTTTCCAGAAGTCAAGAGATCCTGTTCCCTTAAAATATGATTAGAAGTAACAAATGAGATCAACAGCATTATTACCTCCCAAATTTCTTGATCAGTA
>BMK_Unigene_022488
TCTTCCTTCTGTTTCAGATGAGAGAGAGATGAAAACCCATCTTTGTAAAAATGGGTTGGTGGTATTAAGGCTATGTGAGAGAGAGAGAGGGAGATCTTTTTGGTGTACCTTCTTCTTTTTGGGTTTTGTTTGTAATGGGTTGGAGATTTAGAGAATGATTGTTTTCATATGGGTGGCGTCTGTAGAAGTCACACAGGTGAGTCTCCTTCGCGCGAGGCTCTCCGATCTGTAAGATTGAAGTACTATGGCTCTGTTATTTGTTGTTTTGATAGTTTTTTTTTGTGATGGAGGAAGCTTCTTGAACTATTATTAGTCTGTTGCTGGTTACCCAAAATCATCCTCTGTGTTTTTGGGGAGAGAAAGAAAAAATGCAAGAGGTGACAGGTTCCTTATTTTCTAGTAAGGATTTTTTTTGTAAGGCCCAGATTAATCCATGGGATATCAAAATGGTCCCAATAAAATCATCCTACACCTTGCTTTAGGGAGCTTTCTAATTTCAACCCTCAGGCATTTTTTTTATATGTTTTTTTCCTTATTTTTTTTAAACAAATGGTTTTCTATCAATCAGATGAATGTCAAATTAGGATGAGTGTCCATACACAAAAAAAAATCAAAATCTTGTCTCCAGCTTTAGCTCAATAGTTAGGAGCATGAGTATGAGAGTGCGCGAGTTTGAATCGTCCCAAAAGAAAAAAAGGGAAACAAAAAACCAAAGTAAACTTTTTTTTTGTTTCTAGCAAATACCTGTTCTCTCTTGAAAATTCTCATTGAATATAGATAACAAATTTTCATTTGCATGAAAAAAGTAGGGTCGGTTAAATATTTATGTGAAAATGCCCCTGTGATTTAAAAAGTTTCATTTTTTGTGTATTATACAGGTACTTGTTGTATATAAAGACCATGTAATGTAATTCTTGTTTGAGGAACACCCACCCCACTTCACCACATATTTCTGTGGTAGGTGAGGTCACAACTAGGCAGAAAGATTAGGATCACTGGAGGAAAGGAGGAAACGTGGGGTCTTTCTTAAAGTTGTGGTGTATATGTTATCATTGCCAATGTTTTATGCTAACAGTCGATGTGAAATGTGTAGAAAGATATGGTTTTTAAAAGCCCTTTTGTTGCTTACCATTTGAACTTCTTGCATTACTTATTGTGATCTGATCACAAGATTCTAGTGCTTTTTTACTTGTGCAGATCTAAATGAATTTTTAACATTTTGATAGGTAACATGACAAGACTGAAGTGTTTAACAAGATAATCTTTCATTGCAATCTGACAAATTCGTTTGACAAGTTATAAATATAGGTTATCCTTTTTCTGGGAAAAGCATATTATCTCGTATATACCCCTCTTTACTATGGTTAAATCCTAGATTGATCACAAATCGGTAATGAGAAGTAACTTTTGCCAAACTTATAAAGGTAGGTAGTCCATGCTTAAAGTAGACCCTTGAGGACACCTCGAAGGCTCCAACTGAAGGTTGAGATTAACACTACATATCACATATTGGAGAGACACGGCTAAGATGATGATCACCAGCAACCCTGATTTATCAGACTGCTTTCTTAGATACTCTCTCAACCATACCAACTCTCTACTGAGGTTGTATATTTATAATATCCTTTACCGCAGTTGATTATTCATGGGATTGTTGGGGGAAACGGGTCTAATATGGCATGCAGCGAGGAGAGATTTTTGGGCTGTTACGGGTATTTTAGGATCTGGAGAGACTGAGTATATCTTACAGTTGAGGATCTTTGTGCTCAATTATTGGGCCCGAATGGCCCATATTCCAACACCAACTGCTCCTGCTGGGCACCCATAAACTTTGTCAGTCCCCAGCTGCATTGACTGAATGATCTTAGTCATCATGGACTACTACATGCATGTAGTAATTTTCATAAATGCCTTTTCCAACATGATACTGTGGTGGACGGTTCTCAAAGTGCAGCCTCAAAGAATTGTGAAACTATATCATTTGTTTCAATGCAATATATGAACAATGTGATAATCTAACATTTTCTAAAAAAAAAAAGACAATAAATAGTTGATTTATTTTGTATTCAGTTGTTCAAAGAACTTCTAGTCAA
>BMK_Unigene_022490
ATCCGTGTCCCTACCGTATCCATACCGTGTCCCTACCATATCCTTGCCATATCTAGGCATCATAGGATTCAAGTGGAGTTTGGTCATATTCTGCGCTCAGCTATGGGATGGCTAATTGTTTGGCCAATCAAGGGATCGACAGATCTTTGCCCTTTTGTTTTGGTCTTTTCCTTGTAATCAAGTTTTGTTTGTTTTGTCCGGTATAATGCTTTTATACTGATGCCTTGCCTTTCTGATCTAGATTGGCTGAGGTTCCTCTTGTATCCTTTTAACTTATAATATTATCTTCTTTACCAATCGAAAAAGAATTTCTTGATGAGACGTGCCACTTCTTATTAAGCTGTGTATGAGGTTGTTCTCCAATTCAACTTCTTTCCAAGTGAGGTGAACTAAATTGGTGATTGGATGGATAGATGTAGCATCTTCTACCAAATACTTTCTATACCCTTTTCCTCACGCTACGCACTGCTATCTACGTGTTGACAGCATCAGAGTCCAGAGATAATCATGGCTTTTTTTTTTTTGTCTCTAATGCTATATAAGATAATAACACTAGTGCCAGGTCGCATTGCCAACTAGACGGCCACCGAAGGGGGTTTCTAGCGGGGTAAATGTCGATGGACCTCTTGTTAACACTTGTCTTGCAATGTGCAGCTTCCTCATGTTTCTCAGTGTTCTTTTGAGCATGTAGAGTGTATACAACTACATCTATTATAGTTTTGCTAAAATCCACTGTTAATAAAATTGTGCTATCTGTAAGAAGTTAGATAAGAATGTCAGATTTATCAATTTTTTACTCAAAGATAAATAAACTTTCAACCCACAGTCTATATACAAGATGATAAAAATAATTTAAAAGACAGTTGTCCAAGATAATTGCCTTGTATCAGCATAAAAATGAGACAGTACCACATCTATACACAGCTCATCATTCTAGTGCACAAATAAGCATATTATCTCAGCCATTTAATATCCGTATGAGAGAGAGAGAGAGCACTTACAACGTAATGGGGAAGGCAAACTG
>BMK_Unigene_022491
TATTATTTATTATTATTATTTTTTCTGTTGGGGGGAGACGGGGTAGGGGAGAATAGATATATTATTTGCAAAAAGTGAAAGTAGGATTTTGTGTAGTTATCCTAATTGGTGCATATTTCACTTTCTATGCTGTTTATACATTCTCATCTATATGGGGATGCTTCTTCTTTTCATTCGTCTTTCTTGGGTTTGCTTTATGAGATCTTCTACTCATCTTCATCTGGGGAAATGTTTAGTACTACTGTTTAAGCTAAATTGTCATTTCTGACTATACTGCATTCAAAGTCATTATTGGTCAATGTTGTTTTTACAATTACTTTAGACACCTATCCATCTAGGGTAGAAGCTAAGGGCAAGGACATAATTTTGGAGATCTTTTCCACTAGAGTATTTATCCTTTTCTGCTAGATTTGTTGATTGTATGTATTTCTGATGAACATGATATTTTCAAAATAGATAAGTGGAAATATTTTTGGAAGCCTCATAATGCTTTAGAACAATAAGTAGTTGTTTATGTTAGTCAATATTTCTCTCAAAGCGGCTGGAGTTCATCTTCTAATGTCCACATGTATGTCAGTGAGCTCTCTAGCACTGATCATGACGTGGCATGCAAGTGGAGGATCTGAATATTCATCCATGGGCCTTTTCTTTGACGGGCTCTTCCCCAGAATTCACACCAGTTAAATTATCCTTCCCATCAGTTACTAGGTTTTATTTCCTCCAATGTCATTTGTTGTTGGGATTTGGTTTTCCTCACTATATTTGTTGTATGCAAAAGTTGATGCATGGAAGCTAAGAAGTGTTATCTTGCTAGTGTGATTCTGTGGGACCATAACCTGTCCATGGTATGATGAGCCCAATGGATGAATGATATACAATTGTAGATAGATGATAGATCTCAAAGCTAACTTGGATATCATTGGCAAATGGAAATGCTAGAGATTTTTCCTCTTGAGATTTGTTTGGTTTCATTATGCGAGAGGGTTTTTGTTTGTATACACTTTTCTGTCTCATTTGGTTTAGTGAATGAAATAATATCTGATAATTCCCGACATTGTGGATTGCTTTGGTGCAATGGTAAAA
>BMK_Unigene_022492
TTAGAGAGATGAGTGACGAGGAGCAAGCTAAAATTGAGATTTGGAACTACGTATATGGGTTCATAGACCCACTAGTGGTAAAATGCGCCATCGAGCTTGGCATCGCCGATACTATCATGGCAATTAGAGAGATGAGTGACGAGGAGCAAGCTAAAATTGAGATTTGGAACTACGTATATGGGTTCATAGACCCACTAGTGGTAAAATGCGCCATCGAGCTTGGCATCGCCGATACTATCATGGCAACAGGGCGACCGATGACGCTAGATGAGCTATCGGCCGCAATTGGTTGTGCACCGGCCCCCCTCTACCGCATAATGCGGTTTCTAGTGCACCGGCGTGTTTTTGGAGAAACACGCACAGGTGGTGAAGGGGGCTCTGCGAGCTACTCCCTCACGCCCATCTCTCACCTCTTAGTGAGAGAGGGGCAGCAAAGCATGGCTGCACATGTGTTACTATTGTGTAGTCCAACCATGCTCGGTTCATGGCACGCCTTGAGCGCTTATGTACGAGGTGGGGCGCCCCCGGCCTTTCTCGCTTCGCATGGGGACGATATATGGGGCTATGCTGTTGGGAACCCCGCATATAGCAAGCTCATCAACGACGCCATGGCTTGTAATGCCTCAATGGTGTTGCCCGCCATTGTTGATGGGTGCATTGGAGTGTTTGATGGATTAGCCACAGTGGTGGATGTGGGAGGAGGCGATGGTACTACACTGCAAACGTTGGTAAAGGCTATTCCTTGTATTAACGGCATCAACTTCGACCTTCCGCATGTTATAGATGCGGCACCAAAGCATGATGGTGTGGAGCATGTTGGCGGTGACATGTTTCTTTCTATACCAAAAGCAGATGCAGTTTTTATGAAGTGGGTGCTACATGATTGGGGAGATGAGGATTGCATTAGGATCTTGAGAAACTGCAAAGAGGCCATTCCAGAGGATAAAGGTAAGTTGATTATAGTAGACGCTGTGATTGTGGAGGAAGACAGAAGCCGTGGCCTTAGTGATGTAAGACTCATGATGGACATGGCGATGATGGCCCTCACCAACAACGGCAAGGAGAGAACTGAAGCTGAATGGAAGAGTCTTCTAACTGCTGCAGGGTTCAGTCGATACACGATCAAGCCCATTCCTGCAGTGCAATCTGTCATTGAGGCTTATCCTTGATTGTCAAAGCCATTATAAGTTAAATTGATATGTCAATATTGTAGCATCTGTTGGGAGTCCATATCATGAGACCCAGATCGACTTTAAATAATGGTCTCCTCCATGGACAAAATAACTGCCCCTCTTATATGAAGCTATGGAAAAAAAAAATGCTCTAATAAAAAGTAGATCCTATTGTTAAGTT
>BMK_Unigene_022493
AATAGCGGCAGCGGCGGGCATAGCAGACTAAAATATTGGAAAATGCTAGAATATATGTTTTTGTTATAGAGGGGCGTACTGGTCCTCTCATTGCATGAGGTCATGTATTGCTGTATGATTATAAACATTTCCTGCTAAAGTGAAATTTGCTAAAGCACTATTTCCTATTAGAGAGAAAATGGCCCATTTTTTTTTATTTTTATTAGAGTGAGTTTAGGGTAGGCCTATTTCCTATTAGAGTCAAATTTGACCAGGGCTCTTTTCCTATTAATGCGAAATTTGGCTAGGGCCTATTTTCTACTATCATAGTGAAAATTGACTAGGGCCCTATTCCTATAATGAAATTTGGTTATTGTATTTTCGATTAGATAAAATTTAGCTAGGGCTTAATATGGGCAGGACATTTACTTTAATAATTTAGATCTTTAACGTGTGGGCCAACCTATTAGAGAGAATTTATATTATTAGTGATTTCTTTAGAGAAATTACGTGGGCCCCACTGCGGGGGCCATGAATCTCCAAAGATCTAATAAGTGGGATTCCTTTCCCCCTATTTTAGTTGTTGAGACCCTAAAATGGGCATCGTCCCTTTGTCCAATTGTTGAGACTCGAGAACCCCTGCTTTCTTTTGTATGAAGGTTATGGAAAGTTGAAACAGAGAGAGGGAAAAAAAGGAGAAGGAGAAAGAGAAGAAGCCACTGCAGCTTCCGCTGTCTGTCGGTGGCTGGGTGTTGCTGCAGATGCCGTGGTCCTCCTCTAGGTACGTCATCTTCTTCTGCTGCTGCTGTTTTTCCTCCTCCTTGTGATGATGTTGATGTGTTGATGTGCATTTCCCTAATCCCTTCTCCTCCTCCTTTTAGTTTTTTTTCCTCCGCCTTCCAGTTTAATCGATGAAATAGGGTAGGCTTTTTTTCCTCTTCTTTTAACTTATGTAGCTCCCGACACGGTCTTGTAGTGGCCTCTATGGCTCATTGGGATACAATGGATGCTAGCACCGATAATATGTATTTATTGCAGCGGTCACTGCTGCTATGTCGATACATTTAATCCATGGCATGTAGAGAGCCTGTTTCACAGTGGAATGTGCTTATTTCCGCAACCTCAAAGA
>BMK_Unigene_022494
TCTTTATGATATTCGCAAACTAAAATAGAAAGAAATTGAGATAGTGGGTCTCCTTGGAAAATCCAGGAGCTATATTATTTCATTGCTTATTGGACCTCAAACATAGAAATACATAGAATTTACAACTCTCAACCTTGTCACAAGAACTTGGGATAGATGTGTACAGAACTCCTCTACGGATACACCCATCATTTAATTACTACTCAATATAGAACACTTTTATAGAGGAAACAGGGGAATTTACATATTACCATGATATTTTTAACAATTACAAACGACCACCTGCCTTTCTTTCTTTTTTTTCTTTTTTCCTTTTTTGTTTTGAGAAAACAAGAATTCTTATTTCATTAGATTCTATACATCAGAAATCCAATGTTTTGGTGACTAATTTTGTTTGTATTAGTTTCATTGGATATACTGAAAATATACTTACACTTGTGTTTATAATTAAGCGATTGTATGGCCTGCTATTTGATGTTGTCATTTTCAATTAGGACATAGTGTTCAACCATTTAAGGCTGTAAGATATGAACCTCCTCCTGATTGGTAACAGGACCCTGATCAAAGTGATATTTACCACTGAATTCATGCTAAATTGTATCTATAACTTTAGTAATGTCTCTTTGTATGATTCTATCGAACAGTGGATATCAATCTGGTCAATGTAATTTTTGAACCCATGACCAATCAAGATCATATCTAGCAGTTATTCACCAGGGTTTCTCAGTCCAAATCAAGCGGGCATGCGTGGCTGGCTAGAAATAACCTCTACTTATCAATTAATTAAATTAAGTTGAATCTGATTAGATGATTAGGTAATACTGCTGATATTTTTATTACACCATGGTAGAAATTTGTTTTATTCTTGAAACATTAATAACTCATTAATATCATGAGAAATTGACAATACCATAGAGAATTTATGAGTAACGGAATATTAATTGAACATCGTGATATTTTTGCAATATGTTCCTAAATTCTGTGTACTTTATCAAATTTTATTTTAGAACAATGTATTTTTATTTTCTATTTTAAGTTTTTTTGTAGCAATATTTTTTTTTCATTAATAGCCCAAGAAAAAACACTAAATTTTGAATATCCATCATTTTCTTAACTCCATTGATTAATGACCCATTAACATTATTGGTGACAGTGGTACTAAGTGGAGTGATGAGTTAGTGAGTTTGTGCAGGACCTTTTGGATTTGTGTCCTG
>BMK_Unigene_022495
CAAAAGAGTAGTGAGGAAACTTAATGGCAATCATTATTTCACCATTCACCAAGAAGAAATGCTAGTAGTTATCCTAGGAAAAGTAAAAAGGCTTTGCAACATAGTACTCCCTAGTTCACATAAACGATAGATATACAATCCACTATGCCCACTAATTTATTTAGTACCAGGTCTAACCCCACAACCATAATAATATCATAAATACATGATCAAACACTTCTTTTTATCACCCTAACCATCAAGCCATTCCTAATGGGTAGGACTATAGAAGGCTTAGGGCAAACATGTTGACCTTCTACAACATGAACATGGAAATTAAAGAGGATAGTAGCAGCGACACCCTTCATTTGAATGAAGGCCAAGTCCTTCCCCAGACAGATCCTTTGCCCAACCCCAAAAACCAAAAACTTGGAGTAATCTAGTTTCAATGTCCCTTTATCTGAAATCCATCTCTCCGGTTTGAATTCCAATGCATCTTTTCCCCATATATCCTCCATTCTTCCCAAGGCATAGTTTAAAAAGACTATTGACATTCCGGGTCTAACCTCAATGCCACTTGGAAGAACATCTCGTTCGGCTACACTTCTTGGCGAGCCAGGAACAGAAGGAAATAAACGTAGTGTTTCACACAAGGCTGCATGTAAGTAGACCAACCCGTCTAGATCAAGGGGGTCAAACACCACCAAATCCTTGTTCTTTTGAGAAGAAATCGCTCTGAGTTCTTCTAAGATCTTGGTTTCTGATCTTGGGTAATTGGAAAGTAGCCAAAAGAACCAGGCCAGAGCCACACTGGTGGTGTCCTTGCCGGCAACCAGTAAGTTCACTGTGGTGTCTCTGAGGAACTTGTCAGATTTATGAAGATTATCAGCATCATTGTCATGGAGTTGGTAATTGATGTATGATGTTAACAAATCGGGTGATGTTGTTTGGGTGTTATCTCCTGCTTTCTCCTTGGTTAGTTTAGTTAGTTCTTGTTTTCTGCTTGATATCTGATGGTATATGAAATGATCGACCTTTTCCCAAGCCTCAGCCAGTTTCTTCTCTGATCCAATATTTAGCCACCTTAGCAACTTCCACCAGGACTTTGGCAAGATATAACGGAGAATCACAGCCTCATCTGCCTCATTGGTCGCCTGCGCAAATGGCACTGTGGGGAACTCAATTGACAGGCAGCATGGATCAACCCCAAATACCAACTTACACATGCTATCAAAAGCGAATCTAAGGAACACATCCTGCAAGTCCACCACCATTCCTTGTTGAGCAACATCATTGAGCATTGGCACTAGCCCCTTCTCAACCTTCTCTCTGGTAACCATCTCCACAAAGACTCTGAACTCTTTGCTGTGGACAAGCTTCTGTGCAATCTTCCTCTGATTTCTCCACAAGTCCCCACTAGTGGGTATGAGCCCGTCACCCAGGATATCAAACCTCTCAGTGAAATCAGACCCCTTCGGAAACCTGGAAGCTCTGGTCTTGGTGACGTAGTGTAAGTCATCCGGGTTACATGTCAATACAGTCGCCATGCCAGAGAACCAGGGTCCCATGAACAGCAACGAGTGCGAGCCGCCTCTCAGAATATCAGTGAACCAGTCATGAACTCGGTGCACATTGGGAAGAAGGGAAGGCAGCATGCCCACTAAAGGCCAGTTCAAAGGGACATGAACATTGCCTCTACGACGAATCAGAAGGAAGAAAGAGGCTGTGAAAAGGGTAGACAAGGCATAGTAGAAGGTCATTTCCAAACCCATTTGTTTGTGTTTGTGGATATATAGCGTTTTTC
>BMK_Unigene_022501
GTAGAAATTAGCAGAGGCTTGGTGTATCATGGCTTTCAACAAGATCATGCACCATTTCTTGAGTGTCTTGTGCTTGTGCTTGTGCTTGTTTTTGGCTGTTAGGGTTGTGAATTGTGATATGATATCATCTTGTAGCCAAACACCATACCCTGAAATCTGCAATTCTATTGTTGGTAGTAGTCCTCGATCCACACAATATGAAACAAACCCACTTGAATTCCGGGGTTTAGCCCTTCAAGCCAACATGGACCATGCCAAAAGAGCGCACCAGCTCTTGTTGGACATGGACCTAAGCGCATTGGATGAGCGAGGGAAGTTGGCATGGGCAGATTGTGTCAATCTTTCTGAGAACACCATGAACCATCTCAGCAGCTCACTCACCTCCACAGATCCAAACAGCTTCCAAGACGCACAGACATGGCTAAGTGCAGCGATCGCCAACCTACAGACATGTCGCAACGGGTTCACAGATGCCAATTTGGGTTCACATTTAGACTCCTTGCCACTCATGTCCACCGAGTTATCTAAATTTCTTTGCAACTCACTCGCAATTAACAAGGCGGCGATCACTTCGGTGGCGCCCACCTCCACTTCCACTTTGTCTAGAAATTCAGGTGGAGACCGTAGGCGGTTGCTCACCACCAGCTTCCCTAAATGGGTTTCAGGCGCCACTCGAAAGCTTCTGCAGATTTCAAGTATAGCATCTCTAGCTGATGCTGTGGTAGCACAAGACGGATCAGGGAATTACAGGACCATTTCTGGGGCACTGTCTGCTTATAACAAGCTGAGTGGAGACAATAAAAGATTTCTGATTTATGTGAAAGCTGGTGTATATCAGGAGAATGTTCAGATCAATTACAATATGACCAATGTCATGTTGATTGGGGATGGAATTGATTCCACAGTAGTTACAGGCAATAGGAGTTTTCAAGATGGTTTGACAACATATCGTACTGCTACATTTGCTGTTATTGGCGATGGCTTCTTCGCGCGAGACATAACATTCGAAAACACAGCCGGAGCAGAGAAGCTGCAGGCAGTTGCACTCCGCTCAGATTCTGATCATTCTGTGTTCTACAGATGTAGCTTCAAGGGGTACCAAGACACTCTATATGTGCACTCCCAACGCCAATTCTATCGCGACTGTGATATATATGGCACCGTCGACTTCATATTTGGCGATGCAGCCGCTGTTTTCCAGAACTGCAACATATACGCGAGGAAACCAATCATCGGTCAGATGAACACAGTGACGGCCCATGCACGTGTGGATGCAAATGAGAACACTGGCATTTCAGTTCACAATTCAAGAGTCATTGCAGCTCCAGACCTAATACCAGTCCAGGGTTTAGTGAAGACTTACCTGGGAAGGCCATGGGGAGAGTACTCAAGAACAGTTTTCATTAAAACATATCTGGATGACCTCATTGATCCAGCAGGATGGATAGAATGGAATGGGACTTTTGCTTTGAGCACACTGTACTATGGAGAGTACATGAACATAGGCAATGGTGCTGACGCAGCCGCCCGGGTGAAGTGGCCGGGATTTCATGTCATTAACGATTCATTGGAGGCACAAAAATTCACAGCCAGCGATTTATTGATTGGAAATTCATGGATTCCAGCCAGTGCAGTGCCTTACACATCCGGACTTTGAGCAAATTTTTTTTTTTTTATTATTAATCATTGAAACATTGTGCCTTTTAAATTCATTTTTTGTAATGATTTGTGTATTAATTAGTAGAGCATGTAAAGCATATAGAATCATTTCAAATTCATTGTGTTTGTTATTGTTC
>BMK_Unigene_022502
GCCCACTAACAATATGATGATCTGTACAACAAAGAGTGAAAAAAAAAAAAAGCAAAAGCCTGTAGGTCGGCAACTAGTATACTAGTTTTAAATGGATATAACCAGACCCAGTAGAATTTCAAGAAAAAGAAAAAGAAAACACATAAGCATGCAATTTTAAATCAATATGTAGATGTATTGGTATGATCTCACCGCCTCGCTCGATTCTAATAATTGAACATCCACAACAAAAGCATATAAGTTCAAATCCAGAATGCTAATATAATACATCTTTTACCTAAATTCTAAAATATAACATCATAGAAAAAAGAAGCCAAAAGATATACAGAACATGCATTTCTAAGCATTACACGAATGTGACGGGTAACTTGGCATGGAAGCTTCTAGAATTAACTTGGCATGGAAGCTTCTAGAATTCTAAAAATAATGAAACCCACAAGATCCAGATCTGCCAATTCAATTACTTTCTTTCTAGTGGAACCATGAAAAATCTTTGAAGATGGAAAGAGTGCACCTTGAATCATCAAAACTAGCTAATGCTCTCCGAGATTCCTACTCAGAAGTTCGGGTCTCCAAATCCATTGCCCCATCTCATTTCACTTGATTATCTTCACTGTCTAAATCAGTTATAACCCAATCTTTGCCACCTGCAATGTACATGCACAGCATTATGGTTATCCTGGGATTCTACAAATAATGAAACCAACAAGATCCAAGATGAGCCCAAACTTTTTGACTTGAAATCAGCCCCAAATTTACTGATTTAATCTAGGTCCCGGGCCCATCATCATCAACAAAGCCTTGTCCCAACTATGTTTAGGTTGGCTACTAGAATTTTGTTTCTCCTCTCAGAATTCTTAAAGATACGTCCCCCGTCTATTTCTAATCACTTCGTTTATTACAACAGTCTTGTTCTCATCTTTCATGCACCTTATTTGATCAAGGTCTCTAACTCTCTCTCTTATCATAACAAGCTTATAACTACCCTTCTTCTCCTCCTCAGTTCCCAAATCCAAATACAAATTCTCATGAGCTCCATCCATACTTGGCTTAGCTTATGGCCTTTTTATTAGCATTTTCTTGCTAAGTTGTTTCTTTCTAAAGCCCTATATACCCCTTGTTTTTTTTTAAGATATCTTTTGAAATAGTTTTACTTTTCCTAAACTTTTTGGACTTTCACATTTCAGCACAATACTTAAGGTATACTGCTCTTCTTCTACCCTTTGGACCCCAAAGTACCTCTTTGGCAGCTTGTTTAATACTACACACCATTCAATCCCACACTTCACCAGGATTCATAGCCAAATTCCGTTGTCATGTCTCATAGCTTTTTCTTTGAATGCCTTTGATATCACCACTTCTAAATTCCACCACCATATTCTTGTACAATTTCTCACTTTTTTTATTGGCTATCATCATCATCAACAGTAAAAGTAACATTCAAATACTCACCTCTAAATGCATTGTTGTATTTTCATAGATTCTATGGTATCTCTCCTACCATAATTACCACACAATTGAGGACAGAAAATCCCCCTATTATTCGTCCTTCCTAGAAAGAAACTTAGTTCATATCCATATCTATCACTTTGGATGAAGTTTTTGAAAGACTTATCCTCATTACAAGAGCCTAGCTCCATCCAAATGGGGCCAGCAGCTATTAAAATGAAAGGTTGACACAATAAAAAGAAAATTAAAAATAAATATAATGCTTTCTTACTTTTGATATTGATTTTCAATGGAACATTAGTTGATCCACCAAAACTTACCCTTCTCTGCACATGACGAATAGTTCTATTTACTCAAAGAAGCAGTTGTTGCTTTAAGCTCCCAACTTCAACTTTGAAGGTCCTTGATACCTTCTTGATGTTAACAACAAAACAAAACAAAACAAAAGGAATTTCAGAGTTAAAAGACATTTGAATTTTGAGGTTATCAAATCAAAGGTTAGGACAATCTTACATCCTGATCTTTCACCTAACTGTTAACATGAGGAGGCATACACTTAAGGAGGTCCACAAGCTGGACCGACCGCACATGGTCTGATCGTAAGAGAAATTACCCGAAATAAGTGGCTGCAGTTCTTCATCAAAAACACCTAATGGTAAGGTGATTTTTGGAAAGTTCTTCGACAAGTTGGAAAGCTTAGTCTGGAAAGAACCGTCGAATCCACTGGTGAACAGGGTCCAACCAGAGTTCACTTTAAAAACATTCATGAAAGCAATGATGGACCCAATGATCTGACAATCTCAATATGGCTAAGAATTCCTGTTTTTCTAGGTTACAACAACTGAAATGCATCAATTAGCATGTTTGGCAACACTCCAAAAATAGAACATGAATCTAACCTCTCCCACAAAAGATGAACCAACAAAACCTTTTCAAGTCTAACAGGCAACTGCCAAAGTTATTATGTCAGGAAATGTTGAGATACATGGGAAAGAATAGTAGTCGGGTCACCTCCCCAGTAATAAACTGTCCAAATTTGTCATCGATGGTCTTAATGACTGATTTTGACTTCCACCCGTTCACATGTTGAACTTCTTTATTTCAAGATCAACCATCCTAATCTAATGCACAACACCAGATTTTTCGGTAGCAAGATCGCCATGCCAGTCTTCTATTGGAATCTATAAGCTCCCAAGATGGCTTCTTGGACCATTATTTGTTATCACTTTGATGATTCTGATGGAGCCAGTCTCTTTGAAAGTGAAAAACATTATGAGAATGGATTTCTAATTGTCCTATTGTCTTTCGCCCTATCAACGTGCATGTCAATGTCTGCAACATCCTGTTCATCACAAGTTCATTATCTAGGTTCTGGCATCACAAGTTCATTATCTAGGTTCTGGCCACCTGTGAACTTTCACAAGTCCGATGAAAATCCAATGCTCATAAATCAAATAAGATTTGAGCGCATCATCAATAATTTTAGCAAATTTTGCAGGTGGCACCCATCAACAATACCATTGAATATTTAGACCGAAAATGCTAAAACAAGGCATCCTCAGTTAACCTTTAAGACATGATGGAATGGAGTACATTTACAACCAGTAAGTATCCTCCATCCACCCCATACAACAGCTTGCACTGCAATGAGTCCCAATTTACCGAGGTTGAATAGTCGCATGTTGGGCAGAGAATGATGCTTGCTCCCATGTAACAACCCTTTTTAACATCAGTAGGGTTTAGTCTGTTTGTTGTCTCTCTTAAGCTGTACTTTCAGCTTCTTACCACCCAACTGCCATCCATTCATCATGCTGATCGCTGTTTGGGCAGCTTCAGGTGAATCATAACTGACAAAACCAAAGCAT
>BMK_Unigene_022503
CATGTGACCAGGCCGGTCATTACCTGTGGTAAAAAAAAAAACAGTGTCACAATTATAGTATCGATGAGAAAAGTGGGGCAAACAGACAATATACCTGAGGTGCACCTTTGTGAATGTGTATTCACAGGGAAGGGAAGATGTGAAGAGAGGGCATCAGAAATATCACCCAAGTTGGATAAGAGGGTTCAAAAACATAAAATTAAAAATGTCAAATCCAACTATCCATTTCCTGACCACCTGACAAAGGTTCAAAATGGTGGTAGTTGAAAGTGTCAACTGTCAAAATGAATTCTTTTAAATCATAAAAATTATAAAGTAAAATTCCCAGAAATTCTCCATGTTGAGACCTTTCCATCCCCAGCCACATTATCTAATTAGCTTTGAGAAAAGGCTTACCCAATCCCTCCACTATCGCAAATGGGAAAAATCATACTTTCCTGTCTTCAGTGCGGTCCCAAATAGGAACCTTGGAGTTTGTATTCCTTCGTTGGTGCCAATAACAAGAGGCAGAAGAATAACAAACAAGGAACCCTTCATTATTTGTAGTGGTTTGCAGGTTAAACCTTAGCAGGCTTGCATTGAAAAAGAATTGACCCATATGCAGAAAGAATGCAACACTAAAGGATGCCAAAAATAAATAAAGAAAAAATCAGTTGTAGTGTGGGAAGAAAGATGGAAATATAGAATTTGGCATCCCAGTAACATGCAGTTTATCTTTATCATTTCGTGGAAACATGCATTACCATATTAAAGCCACATCATCCTCCATGTTAGTTGACTTCCTTTCATTCTTTAGGAGGCAACCAGGAGAGGCTTAGGAGCTTGATAAAATCCGAAGACATTATTTCTTGAGGCATTGGTCACATCACATTATGGGTTAAGGCAAAGATTAAACTAGTACATAGTTCTCATGATATCTTAGGACCTTCTCCATGCCCCCACCACATACGAAGGTGCCCAAGCAGTACACTAATCATGTTGTTAAAAGGGGAAGAGGCTTTGTTAGGAAGGGAAAAATAAGTGGATGTGCAACTTCATGGCTTCTACATTGGAGATGGAATAAATTTTGGGGTTATTAGGATAATGGTGGTAGAGGAGATGTGATGAGGACCTGAATGCTTGAGAGAGAGAGAGAGAG
>BMK_Unigene_022504
GAGGCTATATTGCAGGATCCAAGGTTGAGTATATTTCTATTGCACATTTAAGTTCTATGTTTGAAATATGAAGAATGTTTGACTATGAACCAATCTGCAACTTCTGAAGTTGTGAACGTGGTTGTGGGGCTCGCCTCATTTAGGGAAGGGTGGGGTTGGAAAGTGCCTCTTCAAATTAGTGGATGGACCCCACATGGGCATGATCTGATTAGCATGACCATCTAATTAAGGGCCTTAAAGTTTAAGGGTTTTAGAAGTGCATATGTAACCACTAAACTTTCAGGCCCACGTATGGTTATGATCATTTGATTGTGCCCTTGTGGGCCCATCCACTAGTCCAGAGGAGGGATCTTCCAATACCACCCTTCCCACAACTCGAGAGTTATGACCGGTCCATACGCAAATATTCCTCTTCAAACATTCGTTTAGCATGGAGTAGCATTTGGTTTATATCACTGCACCAGGGATGCACATATATGGATGTTGGTATGCACACGGATGAGTGACCCGGATACGACGTCCAGTTCCCAAAATCTAGGACACTAATTTATATACAAGTATAACGCTCATAACATTCTGTTAACATGAAATTTCATTTTCACTGACTAATATACGATGCTTCCCCATGGGCATGTGGATAGCAATAAAATAAGTAAATTGGCATTAAATTATCAAAAAACTATGATTAACATACTTAAGTCTATAACTTTTAAAAAGAAAGTTAGACATACATGAGATCCATTTCTGGTGCCATTGGGATGTCATGACGCCGTTGGTTATTGTCCACCAGTATGCATTCCATGCATGGTTTGGGATAGGGAAAGATCTCAATGAGACCTGAGAGTGTCCATAATCATTCATATAGCAGCCCTTCCACTGAATAAGTACTGGCCCAAACATGGTTTAAAAACCAGCCAAGCCCAAGATCTACCAAGTCGACTTGGATTCAGTATGTGCCAGGTCAAGTCACTGTGAGTCAACTTGGACCCAAATCTCACTCCAATTATACTGATATTTTCTGCTGGATTATTATTAGCTCATTAAACCCTATGATACCCGGATATTTGTAC
>BMK_Unigene_022505
ATTTAAAAAAAAAAAAAATTCTCTCAGTTCCGCGGACTCGGGTCGTTGAGAGCTGAAGTACAGAGCATTTCCCGTTTTCCTTCCCGCACGGAATTTCAACTCTCTCTCTCCAAATGATCCAATCTAGGGTTAGGGTTTTTGCCAACTCATTTGTGTTCCTCCTCTCGATCTCGTTGCTCTTCCATGAATCTTCGTGTTCCTATTCAACCCATCCGAATTCAATCATCTCTCCAGCCAAAGTAAAGCAGATCTCATGGAAACCAAGAGCTTTTGTCTACGAAGGTCTCCTCACAGAGGAAGAATGCGATCATTTGATTTCTCTGGCGAAATCGGAGCTTAAGAGATCGGCGGTTGCTGATAATTTGTCTGGGAAAAGCAAGCTTAGTGAAGTCCGAACTAGTTCTGGAATGTTCATTAGAAAGGCTAAGGACCCTATTGTTGCTGGCATAGAGGACAAAATTGCGGCATGGACATTTCTACCAAAAGAAAATGGTGAGGATATACAAATTCTAAGATATGAGCATGGGCAAAAGTATGATCCTCACTATGATTACTTCTCTGACAAGGTCAATATTGCTAGGGGTGGGCACCGAATTGCCACCGTACTTATGTATCTCACTGATGTGGTGAAAGGTGGTGAAACTGTATTTCCATCAGCAGAGGAGCCTCCCCACAGAAGAGCCCCTGTAATGGACAATGATTTATCAGACTGTGCCAAGAAAGGAATTGCAGTAAAACCAAGGCGTGGAGATGCACTTCTTTTCTTCAGCCTCCTCCCCAATGCGATTCCAGATCCAATGAGTCTTCATGCAGGATGCCCTGTGATTGAAGGTGAGAAATGGTCTGCAACAAAATGGATACATGTTGACTCTTTTGATAAGATCCTTGGGGGTGCTGATGGAAAATGCGTGGATCAAAATGCGAGTTGTGAGAGGTGGGCGGCCCTGGGAGAATGCACGAAGAACCCAGAGTATATGGTGGGATCCACAGAGATACCTGGCTACTGTAGGAGGAGTTGTAAGGTGTGTTAGCCAGGGTGACTTTTGGCTTCTATCTGGAGAGCATTTGTTGTAGTCTCAACAGGTTTTGCTACTGGCCCTCGTAGGAGTTAGACCTTATCACCTGGTATTTCTATTGTTTTGGCATTGTTTATATTCTATTCTTGCTTGTGACTGTAGTGTTGTATTTTCTGAGAACATAATAACTCTGTTCTTTTATGTCTGATTTGCTAAAATCATATTTGCTTCTTATCATTTGCTAAGATGAAATAAGGCTCATATATATAAATAATTGGGCGAGTGTCTGTACTAGTGCAAATTATTACAATACCTTTCATAATTCGCACTTTCATATGATATCATACAGTGTCGCACATCTTTGTGAT
>BMK_Unigene_022506
GGTAGGTTCTTCTTTCATTTCCACAAAAGGAATTTACAAGCATGGACAATGAACAGAACATGAAAACTAGTGTGGAGTAAACACCACACAAAAAAAGGGGGAAAAGAAGAAGATTTGAAAAGAATTACAACTCGTCTCATATAACCTTGCGTAGCTACACTGGGGGCTCAAAGTTGCACACTCTTGCATACTCGTGCGGCCCTATCCAGCTGACCTAAGGCCAAGGGCAAACAAGTTCATACCTATTAATATGGAGAGAACAAACAGAAATAGAAGGGGAAAAACTTAATTTATCTCCTCAATAACATGAGCCGATTTTCCATAGAGCCTTTCCATTAAACCCCCACCCATGTAACTGCATGGAACGAATCTACATCAATGACAACTAACCAGAGGAAGTCTTCTAAAAACCAAGGAGCCTCCCTGGCTGCCAACACTTCCACCACATTTGATTTGTTCACCACATCTCTGCCCTTGAAGAGAGCCATAGCCTCCCATACAATCATGAAGAACACCACCAATACTAGCGAGAGATGGCTTTGCTATTGCAAAGCTTGGTTCAAGTTCAGTTTCAGAGTGGATCCTAATAAACCACATGCTTTACTTTATCACACCTTACCATGATAGCCTTTTAATTGAATTTAAAACCAACCATCTTGAAGTAAAAAAGGACCCATTTCTTACTCAGATTCAAATAGCCAGTTTTGTATTGTGCTAAAAATAACAAAAACATTCTGCACCCATTTTTTATCTTTATTGGAAGTCCTCTCCTTTATTTCCTCCAATATTAGACCGTCCAATAGCAATAATAAGAACCAGAATCCATATCATCTGACCTCTCTTTTGGAAGTGTTTGTAGCCCTAAGATTTGATGTTGTTGACAGAACCAACAAAACCCGATCTACTCTAGCAAAATATCACCTTCATTCAAGAACAAAGCATGAAGAGATGATCGATCATTTAATTGTGCAAATAATGCATTTGAAGGGAGCACTGACTAGAATCGCCTTGTACCGAACAAGATTGTCCTAAATTAGAATCCTCCTCGCCACTATCTACTAACAAAAAGCCTCACCCTCCACTCAAGGTTGAGACAAAACCATGGCACACTGGTGCACTTGAGAGAGGAACCAATGTAGACACAAGAAACCATGCCCCCATGAGACAAGAATGACTTTCACTGAAAATTCCTCTTTTAAGGCTTCCATTTGCATATCCTATCCTCTTCAAACTTGAAAATAAGATCATTAGGACAACTCAATGGACCTTGGTACTCCATGAGCTTCCACAAACAGAACCACAAAAAAACTCTAGACTTTGAATAATACCAACCAATATAAAATAGCCTACAACATGACTTCCAATGCAACATCCCCATCCTCAACTGAGACATCATCCCAAAGAACCCAAAGAACAAACTTTGTTCCATTTTCTAGACCCAACATTGAACCGCCTTTTATTAACCAGTAATGCAATAAAATTTTGGAAATTTTGTTAAAGGCAGCAGCGATCTTATTAATAAAAAGATGGAAAAAAACAAGAACACAAAATAGAGGCACAAAAACATTCTACCAGCTGAAAAGGCAATGATGAGATCATCGACTTCGTGATCCAACAAAAACAGGAGATCAGATGGCTCCAAAACCACGGTCACTTCACTAAGTCACTAATCCTCGCTTTTTGTTTGGAGGCAATGAAGTAGATCCCAGGAAGACTATCAGCAAGACCCTAATCATGCAGCCAATTTGTCTGTTCAGAAGCAGATCCCATCTCCCTTACCAATCGTATAGCGAAAATACTGTCAATAGACTCTGCACTTGAAGATACCTCTCCAAATACCCGAGTGTTCAAGAGCCTGGGGGCTTCTCCAACCATCACAATTAAGATTTCCAACCATAGACAAACCAGATCTAAGGCGTCATAGCCATTTCTCAAAACAGCATCAATAACCAGTTTTCAGGATGCAATGCCCGAGCCAACCATGCAGTACCACCTCACAAGGAACAGTACGATACTTGTCTTTCATTCCTCGTCATATAAACACCCTTTGAAGCTTTTCAGTTTTCTCAATTACCAAAATCTTACACTTGAAAAAGCACACAAAGTAGATGGAGATTAGCTAGAACTGCTTTCGATAGCATGATACAGCCCCTAAAGGACAATTATTTAGACTTCCACACAGACAACCTTCACTCCAGTCTATCCACAACAGGTTCCAACAAGGACTTAGATGCAAACCCCACACATAGCGGCAATCCTGAGTAGAACAAAGGAAGGATACCCAGCTTGCAACGCATGATATCAGCAAGTTCTCTGATAAGCACAGGTCACCAAGTCTGAACCCTGTTAATCATTCTTTCAAAAGTTGATCCCAAACATAAGACCACTTAAAAGAATCTCAACACAGCCTTAAAATTTTGAGTTGGGTCTTAATGGCATTGCAAAAAAATAAAATATAGAATGGCTTAAGGGAATAAAACGAATTTAAGAGGCTTTAAAGATGCCAATTAGGGGAAACTTGGCAAACAATTAGCAACAATTTCCATGAGGATTGGAGACCACAAAACACTCCTACAAAGCCCCACACCAATGAGTTACAGGCATGGGAGTACACAATGACAAAGATACAGTCGTCAAAAACTATAAATAAGGAGTGAGGGTCCTCATTTATATTGACCTCCAGAAAGAGCCTCCCTTCTACTCAGAGCTCCTTCCTTTCGAAGGTTCGAAGAATTTTTTAAGATCCCAAGAAAGCTTCTCAAGCTCTTTTCATTCTTTCTCTTCACCTTTGACCTTGAGCTCTCAACTCCATAAAGTGATACAAGGATCTCCTCATTTCTAGAGGTTTGTTTACCTTTTGTCTAGCACCCATGTGTACCCAAAATCCCTGTAAAATAAAAGATCAAAGCAATGGTATTTTGTTGTTTGAGTTGGCTGCTTGTGTTGTGTTTCTCCTTTTCATCAAACAAACAACACTATTTTGTTGTTTATAATGATATTCCATGGAAAAAGGTGGCACTTTCATTTTCATTTTCATTTTCACAGATACATAAACATCAACTTTAACTCCTCAAAAAAATATATTCCCAATAAAATAATTGTCTCAGTTATCAACCTAAACAAGAAGACCATTGATCAGTAGCTTATCATTGTATCTAGGAGCATCAGTTTGTCATTGTCAATGGTGTCCCCACTCACTCGGAATTAGTTTCATGATGGAAACTCCTATAGGGTGTTCATAGAACCCTATGCTAATGCCAATCCAAACTGTGGTCCACATATGTACATGGACACGAGAAATCTTTCAATCTCATCATCAATATTGACCCAATTATCAGCTTGAGCATAATATCCAATCATCAACAGATCCATTGAATCCTGAAATCTATTGTACCTCCCCCTAAAAAACTGCATCATCTACATATAGATTGTCTGCTTAGTAAAATACATTGTACACAGTGTTCACATGATTGCAAGAAGTCCTTATAGGGCATCCTTACTTTACACGTTCCTTTAACAAATTGTGGAGACGTAGCCAACTGAATTAGCAAAATGAAAAGCAATTCATTTAACTACATCTGATTTTATCTCAGTGAAACAACTTCAAGCCTACACAGGCCTCTGTAGAAAGAGCTTTCCCTGAAAAATAGAAATTTGGTATAATACCAAACGGAGGAAAAAAAATTTAAGTACCAAAAGATGACGTGAAGTAATTTTGGTAATTCAGGAAACAAATACAAACAAATTCGAGAGAAAATTCACAACATGAAAATTTTAACATATGGAAAACCTTCATGCTGGAGAAGCAACCAGACCAAACTTCCACTATTTTAAAACACTAATTTCTAAAAGATACATTGAAAGGATAAAACCAGGCTGTGACTTCCTCATTGTGGATCGAAATCACACAGCCACCCATTGAAATGTAATTAGATAACCTATCAAATGCAACTAGATTGGATCAGAATCACACAGCCACTCATTGAAATGTAATTAGATAACCTATCAAATGCAACTAGATTGGATCAGAATCACACAGCCACTCATTGAAATGTAATTAGATAACCTATCA
>BMK_Unigene_022507
CTGTTCTCACTAGAACAAAGCCCAACCTTAAATCATGCACTTCAGGTTGCTTTCAGAAGTCCTCTGCATAAGTAGTGAGCAGGGCAATATGCCTTCCTACTCAAATTGATAGCCATGGATACTTTGAAGATAAAAACCAAGAATTAACAAAATACCGTGGCGGATAGTTAGTACTTTCCATGGACACCTCTCTTATGATTACTACTTTCCAATCTTATATTCCACCTTTCATTATGGATCTATATTTGCAGGAATTGAAGGCTACAGACATTTACAACCACCATTTTGCTTCAGCAACAGCATCAGTGCATGGCAACTGTAGTAACTGGACAGGTGTTTGTAGGGATGAAGATGGAGCGGTTATGGAAAATGATGAAATAGACAAAAAGGATGAGGGAAGTCATAATGTTCCACTTATGACTTCTGTTTCTGTAGTGTTCTGTTTTTACTCTGAACTTCTGTTTTGTTTGGCTTAATACAGTCCTTTTTTCTAGCAAAATCAATAAATAACAAAATGACACAAAAATATTAATTGTAGCGCACACCCACCACCCCACCCGCCAAAAAAAAAAAGTTTTCACTCCTTCCAACATGCCATGTGCAAGATCAAAGATATACATCAGCCGTCATAGACTGTGAGCTCCATGTTCATAAAACTTTGGTTAGTACATTTATCTTGTAGGCCAAAAGTTCATAATGAAAATCGCTGTTGGCATTTTATCTAAACCATTGATTTACAATTGTAAACGAGTGCCAACCTGATAGGTGGGGCAGCCTACTTTTGGGCCAGGAAATGTGTACGGAGGGCTCTGCTGCTGAATCTTGTAATCATGCAAATGTAGCACACTGACACAAGCAACAACATGATGAAAAGACAGCTCCAAGTAATCTTATTCTGCCTCTAGAAAGAGGCACTGCGATCTTGATGAAGTCCACATTGGATCCACCAAATCATCAATCAGTTAGAAGTAATTAACTTTTAAGGGATCTCTTATTATTTGTTAAGTCTACTTAGGTAGGAGTCCTTAATAAGTTACGATGAGAGTGGCCAAAACTTGTGGGATTTGGGGAACGACCGCAGAAACTATCACGGCAGATGCAAATTGACAGCATTCAAAGCCCAAGCCAAGAAAAATAAGTTCCCAAACACAACCAAATCAGATGGAAAACAACTCAAGTTAACTAACAATCTTAATTTCATCAGAAAATTGCAGTGCCAGATTAAGAAAATCTCAGCAGTGTGCTGAAACTATCACTCAGTTAAAAATGGAAAAAAAAAAAAATCACAACTACT
>BMK_Unigene_022508
GAGCATGTCTCCCCCAACCCCTCTTGCTCCTCTCGAAACCCTACTTCCTCGGGCACCTAATTTCCAACACGCTCCAGTCCTGGAGACCATCATCGGATCCACATCCTCCTTACCCAACCCTATTCTGGCTCCATTTCCGATCGCCAACTCCTCCAAATCCCTTATTGTTACTCTTCCCCACGCCTTGACTCAGAGTTTCCCCCCTTTTCCCATCGCCCAAGCTCCCTCCTCTCTGACCAGTCTCCACTTACAACTTGCACCCTCGCCTCAAACTCATCACTTTCCCCATTTTCCTCCTTTTCTTCCGAGACAGCCCCCCTCCCTTCCAACCAAACCCCTTCTCTTCCCAGTCAACCACCAAATCCTCCGCCTGCCCCATCTGCTCCCCAAATCCCCCATCTGCTCCTGCATACTCCCCCCCCTGCTTAGCACAACTCCTCCAACTAGTCCCCAGCAACCTTTCACCCTGCAATCCAGCTCCACCCAACCGTCTCCCTTATGGCCCCCCTCCCAACCACCCTTAGTCCCCAATCCATCTTGGCACTTCCCCCCTCTTCCCAGTCAACCAGTAGGCCATCCCCCCTCTGCTTCCCCCTCCCTGTTCAGCTCAGCTCCCTCTGGCGACCTTCAATAACCTCATTCCCAGCTCCCCACTTCCTTTGCTAACCTTTTTGTAGCACCAAAACCCTCATCTCATTCCATAACCTATCCCCTACCACTTGGATAAATGGTAGGCCCACCTTAACCATTCCCCAATCCATGTTCTCTTCTAGCAAAGAGTCTTTCTCCTTTGATGTTATTGGAAAATTTGCAGGGAAACGCCCCACTCTTGAATGGGTAGAGGAGAAGGCAAAGCTCTAAGCCCTCTCCAGACCCTGTATGGTATCCCTTACCATTAAAGGGTACTTTATTTTTCGTTTCAACTCCTTAGAAGATAAAGCTCACATTCTTGTTCTCTCTCCCCTACGGTTGGAAAAGAGGAAAATCTCTTTCCTTCCCTAGTCTCCTGGACAGGAGGAATCGGTTTGGCCATCAACAACACTAGTATGGATTAGACTAGCAGGGCTTCCGTATCACTGCTGAAGCCAACATATCATCTTCTCCCTAGCCAACTCCATTGGCTAGCCTATCAGGTTAGATGACATTACTTCAGCTCAGAGGATCCTAACCTTCGCCAGGGTCCTGTTCAATATTAACCTCTCCAAACCAAAGCCTCCAATCATACTTGTGGACTTGCAAGGGGAATGAGAGTTAGAAATTACAGTTACCTATGAAAATTGCCCCTACTCAGTCTGTTACCAAACTGGCCACTCCCACCAGACCTGCCCCTATTCAAAACAGCCAGGCAAGCCTCACTTAGGTCTTGGTCCTTTAGACTTCACCCCCATTGAACCTGCAACTCAAACCCAGCTCCCCTTAAAACCTCCCTCTAGCTCCCATGGTGTGAACCAGCAATTGCTAGGCACCCAATCCCCTCACCTAACCAATAACCTTACTCTGAATGAACCTCATCTTGACCCAAATCCTAAGGCACATCACTCTGATAGCACAGCTCAAGCACCCTCTACCACCCTCCTTACCTCAACCACTCCTACATTCTCTCATTCTCAGCCTAAGCCTAATCCCAATCATAAATGTTCTCTCGGACGGTTAGCCACCAAGGACAAACCTCTTATTCTAAGCACTTCCAAGCTCCAGGGGACCTCTCCTTCCATTAATGACCGGCCTTATGATGTCATCTCCGTAATCCTAGAGAAAACCTCAACTCCAACCATTGACAATTCAAATGCCTTTTCCATTATGGAGAATTGCTCCTTTGTGGAACCAACCATCAACCTAAGCATCCCCAGGCATCCCTCCTGGTCATAATCTTCAGGCTTTCTCTGATGGTAACTCGTCCACAGGCATCCCCCCTGGCTTTGAACAACCTCAAGACATCTTAGACACACTTGCCACACCTGCAGTAGCTCATTCAGTCGACCACCATCCCCAACAGGAGATAGAAACAGGGGCAAACCTCTGTAGGTCCTTCCAAAAGCCACAAAAAAGGTAAGGGGAAGAAAACAAACTTAGTTCCAGCCACTGGCCCGATCACTTGGAGGTTTAGAAGCAAGAGCACCTCCTCCCCCCCTTTTCTCCATGTTAAAAATTCTATTGGAACTGTAGGGGAATAGCCAACTCCCCTACGAAAAGAGTCCTGGCTAACTTAGTCTGCAGTCACCACCCAGACCTGATTTTCATCTCTGAACCAATGTCCCCCTTCCACTCCACTCCCTCCCTTGGCTTGTCCAGCTTTGGCTTTGATACCTTCCATTCAAACTCCCCTCATATGGCCACTCCTAACCCCTGGTGCTACTCTAACTCAAACCATCATCTATCCACCTCAATCATCAATGCATCCTTTCAACATGTCACTATGCACCTCTCTAACCCAACCTCTGGCAGTTCTACTCTCATCACAGGAGTTTATGGCTCCACCAACCCAACCCACAGGAAAAACCTCTGGCAAGTCCTCATTAACACCTCCCCAACCACCCTGCCTTGGTGCGGTCTAGGCGACTCCAATGCTACCCTTGCCCATGATGAGAAGCTCAGCCTTCGTCAGGCCACCCCCTCCTCTCTCAAAGACTTCCAAACAGTAGTAATCCAAGTAGGCCTTTATGACATCTCCTTCTCAGGTAGCAAATTCACTTGGTCTAATAACAGGAAGGTCTTTCCTATGTTGCAGCTAGATTGGATAGAGTTCTTGTAAACTCCCTTTGGATGGCAAGTTTCCCAAACCCTACTACCCACCACCTTCCGAGGCTCTCCTCAGACCACAACCCAATTTTGCTGAACCACGCTAAACTCCCCCCTGCTACCCATGCCCCTTTCAAGTTCAAGAATAAATGGCTTCTTCATCCATCTTTCCTGAAGTTGTCCGTTCTAGCTGGGAAACTCCCTTTGTAAGGAACGCTCAATTCATCCTTGCCCAAAAGC
>BMK_Unigene_022509
AGCAGCAGCAGCAACAACAACAATATCAGATGGCCATGGCTGCAGCAGCTCCTTCTCTGCATACCCAAAAACAGAGCTTTCACCAACATAACATGAAGTTCCTGGGCCCGAGAGCCGTGCCCATGAAGCAGATTGGTCTGCCTTCAAAACCCACGAAGCTCTATCGAGGGGTGAGACAACGGCATTGGGGGAAATGGGTTGCAGAGATTCGGCTGCCCAAGAACAGGACCCGGCTCTGGCTGGGCACTTTCGACACTGCAGAGGAAGCCGCGCTTGCCTACGACCAGGCGGCGTATAAGCTCAGAGGAGAGCTTGCTAGGCTTAATTTCCCACACCTTCGGCATCAAGGATCTAATGTTGGGTGTGAGAATCTTGCAGATTACTACAGACCTCTTCATTCCTCTGTGGATGCGAAGCTTCAAGCAATTTGTCAAAGCTTACCTAATTCCCAGAAACAGGGGAATCCTACCAAGCCTAGCTCGAGCTCGAACCAGCCATTGTTGTTGTCGCAGAGCGATGAATCTGCTGGGTCTTCACCGTCTTCGGAGAACAAGTTTCCAGATTTCACTGAAGCGCCATGGGACTGTGAGAAGTTTCTGTTGCAGAAGTTTCCTTCGCAGGAGATTGATTGGGATACAGTTGCGTTCTAAGTTTGATTTTGTGAAGTTTTCTAGGTGGGTTTCTGTTGGTACTTTGGTTGGGTAGCTCTCCAATTGCTGTTGCAGTGGTTTTTTTGGCATTTGCATAGCAGCTGGGGGAGCTTTCTTCTTCTTCTAGTGTGGGAATAAGATAAGAGTTGTAGTGGTGGAAGAAGGAGCATGTTTTAAAATCAATAGGATTAAATACTTGGTGGGTTACTACTGTAAAGTGTTTAGGTAACACATATTTCCTGGTTTGCTGGTTTTTCTTGCATTACCAGGAGAGTCAGTCCATGTAATCAGTCTAATGTATGTATCTGTTCAATGTATTTTGTTACCTTGTGCTATGGTTATCTTTTTGTGGGAAGTCATGGTTGGTTTTTTCAAGTCTTCATTTTTTGCAATGTATCTTTTTTACCTTGTGAAATGGTTATCTTTTTTTGTGGGAAGTCATGGTTGGTTTTTTCAAGTCTTCATTTTTTGCAATGTATCTTTTTTACCTTGTGAAATGGTTATCTT
>BMK_Unigene_022510
GATATCTGGAAATATGAATGTTGCCAAAGGTGCTTTAATGGAGATTGCATCAAGACTTAGGGACAGAATTCTCCGACCAGCAAATGCTGCAGCACATCCTGGACCCATTGGTCATTTCCAGGGATTTCCTACCCCAACAAACTTCTCTGTAAGGGGACCAATGCCATCAAGCATGATTGGATCTGGGAGCTCAGGCGGTTACGATCATTTAAAGGGTGGTGGAGAAGCTCAGGGTTATCCAGTTCGGTCAACTCCTATGGGGTACTCAAATCTGAACAGCTCAGTGGGGCTTAAGATCCCAAACAGTGCCATCTCTTCTGTTTTTGGAATGGGTGGAAGCAACATTTCCAATAGCCATCAGATATCTGGTGCAAGAGTAAAACTACAAGATCCTCTATCAGGTGCTCCAGAATGTGTTGTTGAGATACATGGGTCTTCTGAGCAAACAAATGCAGCACAGAGCCTACTTCAGGCCTTTATTGCTTCTGGAGAGGTGCAGCAAGGACCATACCCCCTGCATTGACATAGGTCACTCATTTTTCTTGTCTGATCTCCCTAATTTCTGCTAGTGGGTGAAAAGTATTAACTCACATAGAATCAATGACATTGCTTTACTTCACTGAGAAGTTGTATATTGAGGAACTGACCAGAAATTCATGATGGTGACTACTCATCCATGGTATGCGGTTTTGAAACTCACTATCCCGTTGCATTTCTGCTTCAATTTGTACACTTATTTGTATGAATTAGTCTTCCCAAATGGGTCATCGCAGAAGCTTGAGGACTCCCGGATGTTATTTATGTGTTTGCATGTCGGAATGCTGTAATCCCTTGAACTTGGATGGTTTAATGCTGTGGAGATATACCTCTTGTTCCTTGTTACTGAGAATGGACGCTCTTGGTTACAAGATCAGGGATCGACCTCGTTTTGTCCTGGAAATGTAAGGTGGCTACTGAGAATGGATCTTGCTAGTTTAACATTGTCATTTTATTTGATAGACTATTGCCCACTGAGAAAAATACCTGGGCCTGTTTAATTAGTGTAGAAATACATAGGACTTGAATACATAGGAATTCATGGTC
>BMK_Unigene_022511
TCACGGATATCAGCCCGTCCCAGGTATATATATATATCTCCTCACTCTCTCTCTGATCTTTCTGGTTTAATTTTGGTGAAAACCCTTTAATTTGTGTTCATGCCCATGAATTTCTTAGATGGAATCACCATGAATTGTATCATATAAGGATATTTGTATATCGCATGTCGTGCATGTATCATCGTGGATTTCCAGCAATTGCTAGCCGTGTTGAATTGTAGGTTTACTTGATTTCTCTGATTGAATGATTGATTGCTATAATCGTGGGTTTGATTCAGGACTTAGCAGTGATTCGTTTTCCTTCTTGTTAAGGGTTTCTCCCTTTAGTGAGGACATTTTGTGGGTGTTTGAGAAGCCTCTCATCCAGGGAAGGAAATAATTTGTTTCAAGTGTGTTAGGTTTTGTACTGGAGGACATTTCTATGTCGCTGCGAATTTACCGCAAGTGACTGCTTACCTGTAAATGAGTGTTCATGCGTTTCTATAACATTTGTTGACCTGTAATCACGGTCACAAGTATCATTCCCGGGATTTTACTGTTCTGAAAAAAACAGTAGGGGCATTTTAGAATTTTGGGGATTTATCGCGTATTGGAGATAACATTTATTTTGAGAGAAAAAAAAAAGAAAATATAGAAAATGGAAAACAGTAAGTGCCCGTTTGGCTGCATGGAATTGAATTCTTACTTTTTAGGAATTTATAGAAAAGTATTTCTAACTGTGATTGAAGTTGAAGAAACAAGGGAGAACATCCATAAATGGCTATGGATTAACATCTCTGTTTTAATGGAATATGAATTGAGAATGATTGAAAAAAAAAAATGCTCAACCATTGCCAAGTAAGTAAAATCCTAGGGGGAAGTTTGAGTTCCATCTGCTCATTCGCCTTACATCCTTCATCCTCACCTCTTTAATAATCTTTTGTTACAACTCATTTTACGATAATTCCTGGGAAGCGACTCATCCCCATTGAAGCACTTCAATCTTCTATGACCTTATTGTTGAAACTGATGATCTTATGAAGAATGATTGGGCAGCTCTTAACGAAGCTAGGCTCATGGGGAACCAATATTTTGTAGACGATCAGCCACCTGGGTTGCTGATCACCTAGCACGAAATGCCTCTCCATCTCTATCTATCTTCTCTAATGATCCCCCTGTTGATGCTACAGTGTTTTATTTGCAAGAAATCCAGAGGTTGCACAGCTGACCAGCAACTGCAACCAGAATATAGCACTCACTGAGTCACTGTACTCAACTAGAAAGGGTTGTGTGGTTGTTTTCATTTTTGGATGAGTTTTGTTCACCTTTTGTAAACTTTTGTTCTGTAGCAGGCATAACAACCAACTACCAGTAAATAAATAAACGCCACTTTATCATTGAGAAAAAAAAAATCCTAGGAAGTCAATTCCATGCACATGAACAGGCACTAAGTGTTTTAGAAAGCAACTTTCAAGATATTGTGACAGAAAAGTAAAAGATCCTTAGCAAATAGTTATTAACAGTAGTAAATGATATAGTAAGGCCCAACAGACCCGCACTACAAGAATCTGCACTTTTGGCGACGAAAATCTTCGTCGCCAAAAATCACATTTTCGTCTGCAAAGACTTTTACCGACGCAAATTGTTTCGTCGGCCAGTTGTCGGTAAAATGTGGTCAGGAAAACCTTTTTCCGACGAAATTATTCTTCGTCGGCAAATAATTTATTTTTACCGACGATTTATTTGACTATTACCGACGAAAAAAAAAACGTCGGCAAAAGTATTCATTTTTTAAAAATTTTTCTTTTTACTTTTGCCGAAGAAAAATAAAACGTCGGCAAAAGTATTTTATTTTTTTTAATTTCTCTTTTTACTTTTGCCGACAAAAAAAAAAACGTGGGCAAAAGTATTTTGTTTTTTTAAAGTTTTTCCTTTTACTTTTGATGACAAAGAAAAACGTCGGCAGAAGTTTTTTTAATTTTTAATTGACTTTTTTACTTTTGACGACGAAAAAAACGTCGGTAAAAGTATTTTTAATTTTTAATTTAATTTTTTACTTTTGCCGACCAAAAAAACGTGGGCAAAAATCTTTTTTTTTTAATATATAAAAAATGCATACCACCTATACATCTACTGAAGCATGAAAAATATGAGCAAATATTCTACAATGACAACACACAATTGGCCATCAAAACATACGATAATAATATGACTGAATGAGTTATTGAACACCAAGTATATTTACAGAAGTCACCAAAATCGAAGCACATACAATGACATTGCATTTGAGTGAAACAAACTAAAAATTACAACATATATTAAATCAGATCAGAGGCTGGAAATGTGATCAAACTTCTGAAAACATTTTGGAGCTCTCAAAGTGGAAATCACGAATGATTCTGCCAACTCAACAGCATCTTCAACTCGAAGACGGGTTCCTGCTATGCACTGTTTATATGGCTGTTAAGGCTGAAATATGGTTGCATGTGGCAACTT
>BMK_Unigene_022512
AAAGCATCATGAGGTTATCATGGGCTCTAGTTCATTCAAGGCATTCGGAAGATGTGCAACGTGGGATGGCTATGCTTGAAGCTTCTCTGAACAATACAAACAGCCCACTGGAAAAGAGAGAGAAGCTTTATCTTCTGGCGGTTGGACACTACAGAAGTGGAGACTATTCCAGGAGCAGGCAGCTTATAGACCGATGCTTGGAGATTGCACCAGACTGGAGGCAGGCACTGACACTTAAGAAGGTGATCGAAGATAAAATAGCCAAAGATGGTGTGATTGGAATAGGCCTTGCTGCAACTGCTGTGGGAGTTGTGGTTGGTGGGATTGCTGCGGCTATGGCCCGAAGAGGATGATGAAAAACCCCTCTTGTTCACCACAGTAGAATACAGGAATATCATTCGCTTTTCTCTGGATGTTTTTAGGTTGCAATGGTTGCATGCAGTTTCAGCTTTTTTTCAATTTTTATTTTGTTTAATCTCTACTTTTCCTATTCTGGAAGGTGCTTAATAATGCTGTAATAAAATGTTATTATGCCAATCTAACTGTTCCTATTGTTTACTTTGATGTGAATACATATCTTTGTCGTGCTGTTTTTTTCTTGAATATAGGTGGTCCTCGTAATGATGGTCATGCTGGTGTGCCCTATAAAAATGTAGCAAAACAGAAAAAAAGATGTCATCTCCAAAATCCAGCTATCCTATCCATCCCAACTCAGCATGAATCAACTTCAGTTGCACTTGGGCTAGAATTTACTGCTCGTGCTTGGGTTCATTTTCAGCCTTAGCCGCATGGAGTAGCCAACTCAACCGGTCTGGGTTCCAACTCCAGTACCCCATTTCCAGTACGGACATCTATGTACTCCTATCAACACTGACAATTTTCATGCGAAAACAGCTTTGGTTCTCAAGGAATTGAGCCCCTTCTGTTTTTTTTCTTTTTCCGACGTGAATCTAAAAGACACTGTTTATATTTGACACGCCTATGGCTTCTCTCTCGTTTCCTTTTCTGAAATTATTTCCACGAATTAGCATTACTACTATTCTATTGTTGTAAAGGTTCTTAGATGGACTTGAGACTACTCAATTGCTGGGCTCTCGAGG
>BMK_Unigene_022513
GACACTTGCTGACTACAATATTCAAAAGGAGTCCACTCTTCACCTTGTTCTCCGTCTAAGGGGCGGCATGCAGATCTTTGTCAAAACACTAACGGGCAAGACGATCACTCTTGAAGTTGAGAGCTCAGACACCATAGATAATGTAAAGGCAAAGATTCAGGACAAGGAAGGGATCCCTCCTGACCAGCAGAGATTGATCTTTGCTGGGAAGCAGTTGGAAGATGGGCGCACCCTTGCTGATTATAACATCCAAAAGGAGTCAACACTCCATCTGGTGCTGCGGCTGCGTGGAGGGATGCAGATTTTCGTGAAGACGCTAACTGGCAAGACAATCACTTTGGAGGTGGAGAGTTCTGATACAATTGATAATGTGAAAGCAAAAATTCAAGACAAGGAGGGGATTCCTCCTGATCAGCAACGGCTAATCTTTGCTGGCAAGCAGCTTGAGGATGGCCGCACTCTTGCTGATTACAACATTCAGAAGGAATCGACTCTCCATCTCGTGCTTCGTCTGCGTGGTGGTTTCTGAACTCTTACCTAGTTATGTTTGGTTGGTTTGAAACGTGTGCAATGGCGCCATTAGTTTTGGTGCCAGTTGGTCTATGTAGTCTTTCTGTGGATGCTTGGGCTTTTGAACCAGACTTATATCGGGTTATCCTGATAGAACTTAGAGTTCTCTGCAGTAAAACTCTTATCTAGTATGATTTCTGTTTACTTTTTTGATATGCATGCTGCTGCTACTCCATCTGCTTTCCTATTTTGACAAATTATCCCGAGTCATTGTACTTGTGAGGTTCTAGATTTTTTTGTCCATGCGGTAACCACATATGGTTTTTCTTCATGTGTTAGAACTGTTAGTTTCTGTAGCTTGGTTTTTTTTCTCTCTTTATCTAATTTCTCATGGCGCACTTTTCTTGACATCCTACATATGAAAACCATTCATGGACATTTTGTAATCTGCTTGTCAAGTCACAAAATGGGCGATTTATATTTATATTATGTTAGTTTCTGTAGCTTGTTGGTTTTTCTCTCTTTTTTTCTAACCTCATGGCTCACTTTTCTTCATATCCTACATATGAAAACCATTCATGGACATTTTGTAATCTGCTTGTCAAGTCACAAAATGGGCGATTTATATTTATATTATGTTAGTTTCTGTAGCTTGTTGGTTTTTCTCTCTTTTTTTCTAACCTCATGGCTCACTTTTCTTCAT
>BMK_Unigene_022517
CCTCTCTCTCTCTCTCTCTCCCCGCCACACACACACACATCCATCAAGTCACTCTTACATTGATTCTTGAAGTTGTTTTAAGCTCCTCTTCTCTTCAATGGATAACTTAAATTGATGCGCCATAGAACTATCTTGAACACATAATGTTTAAAAATTACTGCTTCATTGTGAATAAATTATTTAATTATGATAAGTAGGTAGCTTCCACATTGGAGCCCATGGATAAATTCCAAACTAGACCCAGTTCCCTGCCTTCCTGATGTTGCAAGAATTAAATGGTAATTGAGGCAGTTTTATGCCATTCCTTCTATCTTCAGGGTTGTAAATGCCATTTCTTGAAAACTAGTGATACAATAGGGGCTACTAGATCACGTTGGTTAGCGAACAGTTCTCGTCTTTACTTTCTCTCTTTCTTATCCAACTTCTACCAGTTTTCTTTGCATAAAAACCTTAAGATAATAGTGATTTCCTCTAATGATCTCTAGTCCCAATGCAAGTATTGTATTGTCAAAGGCCTGATGTCATCTGGCAATACATGAAGGCATCTTTTCATTTTTTTAGGTTTAAGGTGTTGTGTTCATTGTTGATTCCAAAAAGAAAATTGGAAACACGTTAATTATTATTATTATTATTTTTTATGTTACTTGGATCTGGGAGTTTATGGTCAACCTTTTAAGGCTGTTTTGGTTCTTTTCAAATATCTTTTTACATCAAAGCCTATTTCATGGCAAAAGGATGCCATTTGGAGGTGATATGATACTTTTTTTTTTTGAAAATGGAAACATAGGTGATCTGATACTTTCACCTGTGTTTTACTACTCGGGCCTATATAAGGTGCCTTTTGGGGGGTTTTTGGATGGTTTTTAGAATAATACGTAGGCATGAGGTGCTGAGGCTCGGTCTCAGGGTTTGTCTGGGTTTTTAATTAGTGGAGCCCCATCTTGGAATTTCAGCAGGTTTCTTTTCCTTTTTCTTTTTATGGTGGGATCAAGGTTTTCCATATATAGGGAATAGGGATCCAGTAGTGATGTGGACGTTGTGAAACTTGTTATGAGACTCGAGGTTGATCTAGCAACAAATGGAATTCCATCAGACAATGGTGAATCAAAATTTGGCATTTCTTCTACGAAAGCAGTTTTGCACTGGACAATCAACCCATATGTGTTATAATTGTCAAGTTTGATGGAAATAATTATTTGGAACATCCCAATTAGCTACAGAGCATCTGAGAGGAAAATATTTTGGGGTATAGGGTGGGTAAATTCCAAAACACAAGGTGGATGATGCTGGCTATGATGACCGGGATGCTGAAGACAAGTCATGTCTTTTCTTCATTTAATGCAAGCTGAAAATCATAAAACCATTCTTTGATGACTCTTCTGAAGATGTCTGGATGAGTTTATGCATCATATTCTTAACAAATGAACCTGGTAAGTTTATTCGAGTTGAAGTTGGATATTTATAATTCTGTAGATGCTGATTGTAGTTTGGAATAATAGCACTTGATATATAGATATCAATCCATATCTCTTTAACCTTTCAACATCATGCATGATTCC
>BMK_Unigene_022519
TTGATACAAGCTAAAAAAATATCTTAAATACAAGAAACATGCATTTAGTTGTTTCCACAAGATTCGAAGCATAGGATGGGATGATAATTTCCCAAGAGTGTCACCTTGTATAAGAAATGGGCATCTTTTATCCAAACAAGAGGATCTCAGGTCCTTGGAATTCCAAGTCATGTATACATGTATGAAAAGAAATGTTCACTACCCTTCTAGTGTTGGTTCTGTAACTAAAGTTCAGAACAGTACCTTAAAGCTCGGACCAGACCAGCACTCCAACTGGAATCAGCAACCTTAGTGGTCTGATAAGAACCAAAACTTCCAGAAGGTTAAAATTGATTGAAACTGCCATTACCAATACACCAGCAATCAGGACTGGTTGAACTGATGGTTTTCAGTATTTTCTTTCTTCTTCTTCACATCAACTTGATGACCATTGGCTGAGTTGGATGAGTGCAATGATTTGGACCAACCTTTGTCTCAGCATATCAAGCTACAGTCAAGTTCCTAAAAAATGGTCCAAGAAAAGAGGTAGATTATCCCAGTATGTAGTAAAACACATACTCTTAACTTCATCTAGAATCCATGAACTGTCTTGTTCATCATCTATATCTTCCAAGAAAATCAGAGCAACCCTGCATACCTGACAACATAAATAATCATCTCCCGTCCTAAATTCCCAAGATTCAGTTCAATTAAGTTATAGAAATGTATGAGTATATCTGTATATGTAAGAGAAACGAACTACAAGAATCCAGCCATACCACAAAATGCAGCTATTCCCAAGAAATTTCTAAAATCAGGTGAAGGCTAACCATTTAATCGGAATTCAAAACTTCATCCATGCTTAGGGGCACACTTGCCTACCACTTGTCATCTTAGAGATATCCATCACTGGACCAAAATAGAGAAGATGACAAGATCGACTACAGTAGTAATGGTATTTAAATAGTCCCCAATCTGTGTGCATCTAGTGGTAGTGGGAAAGATATAATCCGTCTCTAGAGCTTAAGTAACAAGAGGGCTACAAGTACAAAAATGTGGAGATGCAACAACTAAATGGGATGGCATCCAGAGAAAGCTGGGAAAGCTCCCTCCAAAGCCTGGGCCCTTTCCAGACTCCAACCTTTCTTCTAGAGAAAGCTTCGAAGCCCAAAGACGAGGCTTCATTGATAAGAAAACCAAGAAAGAGCTCAAAGATATCCAAGATGATTGCAATATGAACTATGACCTCTTTCTCGAAGGGTACATATACAGATGTGGTTATCATATTTTATCTGAAATTTGAAGTATAGAGTGCCTATCTAATCAAGCAAGAATTTGAAGGTTTTATGAGAAATTGGGGTTTTCTTTACGACACGTTTGTGCAACACTGATTCTATGGAAAAATGCACTGTCACCTTTTCTGTAGTTTGGTGCAGCACTTTTTCAATGCAAAAGGAGGGAAAAGATTAATTATTTTCCACGGGCCTGCGGAAAACCATTTCATGCGGTCTATGTTTTTTCGCAAGTGACGGAAGAGGTTGAGAAAGATGCAAATAGTGGCCAGAATTTAAAACTGGATAAGTAGAGGCTATTTTCAGCAAGTTCCAAAGTAGGAAAAGGAGACTGGTTCCAAGGTGAAAAGGAGTTTGTGGGTGAATGCTTTAAAAGTAGTCCTGATGGAGAATTTTGTGCCCTTAAGATTTTTTTTAAAAATGATAGGTCTTTGTTGTCTTTAAATAAGAACACATTTGGCTGACCTCAAATTGATAGGATTAAGCTGAGAAGATGATGATGACGATGAAAAATTTTGTACAACGAAGCTGGGCTACGAGAGGTTTTCAACATTGTTGGGTTGGGTGCAACAACGGTTCATAAGAATAAAAGCGGAAAGATGAAGGGAATGCAAAGAAAGTCCTAAGACATGGGCCATGTTGGTTTATGAAGTTGCCCACTTCTCTGATTAACATGAATCCACGTGGGTCTAAGCAACCTCTTCATTATTCCCCTATGCTGCATATGCAATTATGCATACATATATGCAGAGATGATCCACTGCATCATTCTTACCTGATCATAGGTGTATATACAGTATGCGCCTTCCTTATGGCGCGCACCATTCTCAACTAAACATGGCTGCATATGTGTATGAAAATTAACTAGTAAACCACTTAGAAACTACCAACAAACTAGTGTGGCTGAGAGAGAGAGAGAGAGAGA
>BMK_Unigene_022521
CTCAAGCATCCAAGTTGGACCTTCAAATTTTCGGTGCAACAGATTCAAAAACAGGGCTTTCACACTGGTTTAAAATGCCTAGATGCTTAAAAGATGCACAAAACACTTGTATAAATTAGGAAATAATGCAGCCAATAGAAAATGGTGTCTTTCAAATTAAAATTGCACGACAAAACTTCAGTTATCAATATCCTATAATTGTCTTGGAGGGTACTAAAACAACAGTTCCTGAATCTATAAGAACAAAAAAGACCAGGAGAAGATCCATTTTAAGCAGCAGCACCAGCACCACCCTTGCCTTTCTTCCTCTGGATCTTCTTCATGTAGAATTCGAGCTCCTTCCCTTCTAAAATATATCCATCAGCTCTGCCGCATTGACCAGGGCGAGAGGCAATGGCAGCCAACAGCCTCCCACTGCTAAACTGCTCCTCAATATGAGCATCAAGTTTTTGACCCTCCTGACGCTTTTCCAGCTTCCTAACAACATGATTGCTCTTCTTAGCTTCCTCTGCAGGAGCCTCCCCGTCCTGTCCCTCCGCTGCTTCTTTCTTGGCGACAGGAGCCTTCTTCTTCCTACCAATGTCAATACCATAGTGCTGCAGGTACCACTGCTTGAACGGGGCAGCATCAACCTGAATAATGGCACCCTTTACTAGGGTCTGGGTCCTAACAAGCTCATTGTTAGAAGCATTGTAAACCACATCAAGGAGACGTGTCTTGCGGGTAACAACCTCACTTCCCCACGAGAAATTTCCAGTGTCCAAACGAAGGGCACGCCATTTCACGTTTCCTCCCCTAACACGGACTCTCCTCACTGTCTTGTTGCCTGAGAGCTTCGTGTTTGCAGGCTGCCGGCCCAGCTCGTACTTTCTCTTTTTCCTCCAAGCTTTCTTCTTTCCGCCAGTGGCGCGCCGCTTGTGCATCGAATCTCGAGAGATCCCCATGTTGTCTCGTTGAGCGGCGGGACGGACAAGATTAGCAAACTCTCTCGCGCTCTCTCACGCACGCCTCCTCCAAGCTTTCTTCTTTCA
>BMK_Unigene_022522
TCTGCAGTTTTTCTTAGTCGACTAAACAAGAAAATGTAGAGAGGGGTCAATTTCTTTAGTATAACTATAACCTCTAGTAAATCTCTTCACTAGATCTCTAGTCAATAAGACAAAAAGGAGATTTTTCCATTTAATCATTTCTGTTAAAACTCAACCTTTTTTTTATCACCTATATACACACTTTAATGACATTGTTTTGGGGATAGTTAATATATGAAGAAATTGTTGGTGTTATTTCTTATTTCTTCTTTCTGTTTTCTTCCTTTTGGTGGTTGTATTCTCTTTACTCTCTCAAATCACACACATGACATACAAATTCGCAAAATGCCCAAAAGCCTACTCTTCCAATTTCAAATATGGGGACCGCCTATGATCAATCCTAGCCATGCCTGTGGGCTGTGCTGGGCCGAGGCCTTGCCAACCTGGGAATAGCACAACCCAGGCAAGGCTGGGCCGGCCATTTCACGGGCCTTGCCGCACCATTTTACATCCCTAGGCTCACCTACCTGATTCTGTACACAAGCTCAAGTCAAGACCGAGTGCCCAAACTTTAAACACTCCCAACCATCAGTCTCCATTGGATTGAAATCTGAACAAAAGATGCTTTCTAAACTTGAGGACCATAGATCAGGGTCAAGATGATCTAAAGGGGTTAAATTTTGCACATCTCTAGGTCCCACTCAAAGATTCCATCCGGAACCTACCCTATGATTGGCAAGGCCTCATGTGAGCCTCAAAAGCGAGTTCTTATGGTACCATGTGCAGATGGTTTTCAAAAGAACAAAACTCGCACAGATGCACACATGCGTGCGCACATACTCTTTGACACTTGTTATTTGAACAATTTATTGCCTGTGTTGAATTAGCCAAATGATCTAGCACCCAGTCCTACACTAATCCAACTAGTTGTTTCACCAAAAATGGCACAAAGCATGAAAATTAGACGAGTCCGACAATCATAGCTATCTAATTATATCAAATGGACTTCTCTAATGAACGTGGCCCCTGCCATGTCATATCGGCGCTGCACTTAAAAGGCAGCTTTATAGGATGATTGGATAAACTACTGTTATTTTTTGGACCATGATGCAATAGCGACAAGCCTAACAAATGGATGGTTCAGATGATCAGATCATATATATCTGTTAGGTGTTGTTGGATCACTCAACAGAGTTTTCAGCAATGCTACTATTAAACCAGAAATAATTCAAAGTCTCGGTGATTGAGAAGGATACAAAAGAATCAAAGTACCTCATAGAGTTCATCTGATATAAT
>BMK_Unigene_022525
TTTGTAGAAACGTATTTTCATTTGGGGTTTTATTTATTGATTGATAGTTCTGATGAAGACCCAGATGTGTATGTGTATTGATTTGTATTGTTTTCTTTGAGAAAGAGAGTGGGAAAGCAGAATTTGTTGTCTTCTCTTTTTTATTTCATTTCTTATTTTGGAAAGAACCCATTGATGCAAACAGCATGTTATGGAGAGGGAGGGTTTGAGATTACTTTTGAGATAACTTAATTGGAGAACCAGGGGATGTAATGGTGAATTTTTTACTTTCAATCAACTTTTTTATTTATTTTTCTTCATTGACCAAGATGGATGGAAGTGGAACTTTCCAAATATGAAATTTGCATTATGGAAATTGTGTTCTCTCTTGGAGATTCAAACCAATGTGGCACTGAGAATATGTATCAATTGCTGGATCTTTTATTGAAATTTCAAATCTCTCAAGCAGGGGATGATATTTTATACGTTTGGTATCTAATTTGAATTAATATTGGGGCGATCCAGACTAATAGACAGTAGAAATTCATATCTATTATCCTTTTCTCTCTGTTTTTCTCAGAGAGAGATAAACTGAACGCACTAGCAGAAACGCATGTTAGGTGTTTGATTGAATGATAGAAATACTTGTTTGACTTTGGTTCCTATTTTCTCTTATGCCAAAAGGGGTTGAAGCTTAGAAACTCAAATTTGATTTATTGTTAGTTTACTTGGAGATGGAGATGGTCAATACAGTGAGAACTCTCGACCCCAATTTCGCCTTTGAAAATGCTAGAGGTTTTTTTCTTTATCTTGACCCAATATGCCTTTATTCATGGTTCTGTGTTGATTTCCAGAGAAAGCTCCTTATTGATGATGTTAACCATGACTAATTGGAAAATCCAACTGATCATTCTTCTGTGCTTTTGTACCCACTTTCATAATGTCAAAACTATTGGATGGTTTTGTAAACGGTCATCTGCATTGCATAAACTTTTTATTCAACTTAAATTTAAGATTTGAACATGAATCTGGAGAGGACACAAAACTTCCAGATAGTTGCAATTTTAAGATACTTAGCTTTGTGCATGAGCTTTAGATCAGGTCACGGATCAATGTTTCTTAGATCAGTCCCATACTAATTCTTGTACTTGGAGGTCCTCTTTGAATTACAATTTGCTAAGGATTATATATATATATATATATA
>BMK_Unigene_022528
TTTCTAACAAAGAACTTGAAATGCTATGATTGATTGCCTGACAATCCAAAATCTTATTTTGTGAAACAATGTGACCAAGACTATGAAGCACAAACACAACGCATTTGGAGGTTTTGCAAATTTCTAAACGTTTTGGGGCTCTTTCATTGCATGGAATTGAATTCATAGGAATTAATATTAAAATATGTTCAAAACCCGAAGAGTATAATACTAAGAGTTGAGGGGGTGATGGATATAAAGAAAAGTTGACGAGACTCTTGACTATCCAGGATTTGGCCCACCAAGGAGAGGGGATAGACTGAAGTGGAAATAGACAGATGTAGTAAAATGGATTTAAAAAAATGCAATCTTATTTAATAATGTGGCTCGGGATAGATCGAAATGAAGAAATAAAATTCATGTAGTCAACCCCAACATCATTAGAACAAGGATTTGAATTTTGTTGATGATAATGATGGTCAAAACAAAATACATTTTTGTACTCATTTATTTTATAAATGGCCTTAAATTGTGCATCCAATCTCATTTTCCATCCCCTAGGTTGCCGGCCAAATAAATTACGCATGTGTTTTTCTCCCATGAAAATGAGATGGAAGAGAAATTTCTTTGGTACCACCTTGTGGTTGGGCCAGTTGGGTCCAAGTCCGGCCCACTTTAGGTAGGCTGAATATATAATCTGGGCCAGGCTTAGATTAAGTGATAGAAAGCTAAACGCCCGACTCGGCTCGGCCCGAATAATAAGTGCTTGTAATTTAGTAATAATTTATCCAAAAAGTTTGTACACCTTTAAAAAACCTGGTTCAGCCCGACCCTATTGAATAAAAATGGATGGGCTTGGGACTGACATTTATGGCCCATGTCGGACTTGGCTCGCATATGGGCCTGTATTTCTAAAGTCAGGCTACGCCTGGATATGCCTGAGCCCAGCCCTACCCCGGCCATGAACACCCACCCTCGCCGTGGTTGCATAAACAGAAGTTACAGAACAGACACCATCACTGAGTGGAACCACCAAAAAATGTCTCGGGTACAGGTCTCCAAAAGGTGGGGGTACTACCGTACTAGTCGAACGAACAGCTTCGATTGACACCTGTGCTATATATGAAAAAGTAACCACCACCCTCCCAAAATTCACTGCAAAAGAGCTCTCTCTACGTTGTTGGATTGATTATGAAGAGGTTTGAGTGTTATATGAGCGATTTTGATCACTGTAAGGTGGGCCACACGCAGGTAATTTTCAGGATCTAAGCTGACACAGGTTCGTTTTAGAAGGTGAAAAAAAGAGGAGTATTGAACCTGAAAGAAGCCCCAAGAGTCGA
>BMK_Unigene_022531
CATACAGAATCTTCAACATCGATGTGAGTTATCTTTCAAAAATTTCTATTTTATCATAATATCTTTACTTTAAACTTTTTCTGATGGAATAGTTTGTATTGGATTCATTCCTATTCCAGATTCCAGATAATTTTTTATAGCGAAAAAAATTGAATCAGAAAAACTAGAATGGAAAGGCAGATTGGGTTCTGTGGACTTAAAGGAGACTTCTCTGATAGAAAGTTCTGTTTAGCTATTCTTTGCATTCTAGACCCTTCATTTTAGATTATTGAAAGTGCAATGTAGCTGAAATTTCATGACATTTATGTGAAAGAAGAAAGACAACATCCAAAGTTATGATTTCAACATAATCATAAGACCCATGTGCTGAAAATTCAGCAACCACTGTCATGGTGATATTTCCCGCCTATACTTTTACATGACCTTATGAAGCCGAATGAGTCTACATGTGTAGGAGAATGATGTTGTGATATGGAGGCATGTTTTAATATTCTGCATATTTACATAAATACCTGCATTGACGCTTTTCACATGGCGTGCATGAAAGTAGATCCAAGCTGCCATCTAGAATAGATAATCATCTTCCCAATTGTGGATGGAACATAATCCAGAAAAAGGCAGTGAATTGATTATTCTGTTTTCTACTTGACACCCAACCATGTGACTGGCACGACGTTTAAGGCATTCTCCCATTAGAGAGAGGACCCAAGATCAAAGGACTTGAGGGCCAACTTTGTAATAATAAAATTGATCAAACAGGCAGGTAAAATGAAAAATTATGTGGTCTAAACTTTGACTAAACAATGTCCATTGACCAGATGTTAATGTCATCTGATCATTACGATTTGGAATAGGCGTGCAGTCATGCCCTGCTAGATTATCATTGGTTTCCTCTCTAATAGATTGAAATAGTAAGGATATCAGGATGTACTGTTTCCAAGTTTTATTTGCATTTTACCTGACAGAATGGTAATGTCTACAGGCACAAGAAGATCACTACCGTCAT
>BMK_Unigene_022532
GCTGAACTTCAGCTGTTCCCAAGCTGGTCCAGCAATCCTACGTACACCATGAGGTACACTTCACCTCCATTATGGTATTCTTCATGCTTTTCTTTTTCTTTTTGCCAAACATATATTTATTTCAACTCTTTTTGTTTCTTGTCAAATACAGTTTTAACACACCCATTTCATTTTTCCTCCTTTCTGCCATTACTTTATAATGTTATCATTCATATACTTACTTATGTACATCCATTGTCTATCAATAACTAGAAACACCAAAAGCTTGAGCTGGTAGTTAACGGCACAAGAATGTATATCAAAGGGTCCTGATACATATTTGGCTGTGCAGTTTTGGTCAGTGACTATGCTACTGATTTGACTGAGGGTTTGGATTGATCAAAGGTGGGCTCCATTGTAATTTGAACTGGTTATAGATATGGGTATTTCTAAGACTGGTGATATATAGTGGTTGTCTTGTGAATATCGGTCTCTAAATTGCAATCTACAGGCCCCTTTGTGGGCCCACCTTGATGCTTGCCAATCATTTTGGGGGGGATGGGTGAAAGGTTTTGGTGTGGAGTAGGGTGGGCCAAAAATGGTCCCCATTGGATCATCCTAACACTTGATTTACGGGCCTTGAAGTTTGATAATTTTAACCCGAGTCTAAAGTGGTTCTTTAGTGATTCAATCCAATTGTGAATTAACTGTCATACTCTTTCCAAAAAAAGGGAAATCCAATGGTGGATTAACAGTCATGCTTCTCAGAAAAGGGCAAAGTGCCAATTTGTGCACAAGGATTTTTCCCCTTTTTTTCTTTATCCTTTTTATGTGTGTATCGGGCTTTTTTTTTTTTATGTGGGCAGCGGGTGGTGGGGATGGGTTTAGGTCATCCCTATGTAGTATAACTCTGAGGAAAATACATGACTGCAAATTTGGATTGACAAAACATGTCCGAAAATTTTAAAATTACTGTTGTGTTGCCACATTCCCTTATTTTGTGGATGAAATAGTTTAAATATAACTCTATTGCAGCTTCTTTTTTCTGATGTTTCTTTGCTGAGATTGTTATAGGGTTTTTTTTGGTTGTGTAGAGAACAGGTGGAGAAAAACTGTTTGGTCAGTTCTCTCCACCTTTTATTTCCATCCAAACAGACCCATAGAGTTATAACTATAAGTTGGCTGGCTGGGTACCCATGAGTTGCACATGTATGAAGCTTGATGGCAGCCACTTTTTTTTTTTTTTATAGTTTTTTATTCTAGTTCATTGGTCACTCTATTTGTTTCTGGAAATCTGTTTTGTGGGAGTAGGTTTTGAGGCTTTTTGGTGGTTTTGTTGAGTTGTTTAGTTTGGGTCCTTTGGGATCATTGTCCAAATCCAAGGTTTGTTGGTTCCTGTTTCTGTAGTTTTATTCAAAACCGTGTCTGGGTTTTCTTTATCCTATGTAATTCCATTCTCTCAATCAAATTTAAGTGATCCAGCAATCTGTATTCTCCTTTGGAAAGGAAAGATCCGCTGATGAAATCAACTATAAGAAACTGATCGAATCCCATCTGGGTTTTTCATCTTCTTCAGTTCTTTAATGTGGTTTTGGGAATCTGTGTCATAGGAGGGAGATTTTTCCAGGATTTTCTTGGTGTTCTGGATTTTCAGTTTCTACTTGGTAGGGACTTTTTCAGTGTTGTTCTTGGTTTTTCTGTTGTTCAAGCATGGAAGAAGTTGAAAACGCTGGTAAAGGAGCTGTGGAGTGCTGCCA
>BMK_Unigene_022534
GAAAAAAAAACGTCGAGACAAAGGTTTGCATATTCATCTGTTTAACTTTCTTTACCTCAGTTTGCGAATTTAAGGAATATATATTGTTGCGTAGCAAGAGGATTCCTTTTTTCCGTAGCAAGTGGATTCTGCACTTCGCGGATTTCCTTTTCTGCTGCCGGTGGTGGTGCTGGTGGCGGCGGCGGCGGTGGGTAGGGGGATGTGACTCCCTGGCTCCTTCGTGTTTTGATGAACTGTGAATTGAAGTGATTTGAGGCGGATCATCAAATCTAGAGTGAATAAACTATAAAGGGGTTATAACTTATAAGGCTTTCTGTTTTTAGTTGCTTTTCAGAACCCTGCAATGGGTCTGCATACAATGAATCCCACCTGCTCATAATCTCTCATCCCCATGAATTTGGCACTCATCTAAAATTCACTCCAATTGAAAGTACACATGGGAATCGAATTCATCACATCACATCACATCTAAGAGTGTGACCGTTTCCTTTTTATTTATTTATTCTTTTGAAGTCAATTATGAATTTTTTGGTTTTATCAATCCAGCGATGATCCACAGTCTGATTGGAGTGACTTTTTTTCTTGCCCTGTCCATACATCCATGATTGTGTGATATGAGCTGATTAGATTAATGAATAGTGGGCCCAATATAGGGTTTTGAGAGCATCTTCCCACTTTATGCACATCCAAAGTGGAGCAAGCTACATGGACTCTTTTGTAAAATCCATTCCTAAACTGTAGGCTACATATGGACTTGGTCATGTTCTGATGAGATGCTTCTTTGCCTAAATTCTTATGGACAGTGTTATTGTACTTGACGGTAAAACAGGGGAAATCAGTTTGTAACTTACATGTGATGCAAAAACAGCTGAGGATTTTTCTGTTCTGCCGAAGTATTCGGTTCTCTTGGTATTTGTGCTTTTCTGGTTTGCACCGATGTGTTGAGCATTATTTTGTTTACTGTTTGAGGGTGTATTGAGGGGGATTAATACTAATCTCTTTAGCAAGATACATCACTGGGCTGCTGAATCTTTTAATGCAATCAAATCTTCTACACCATTCAATATCTCTGATGTTAATGGCCATATCCAATCGAGACTGACATGATCTGCAAATAGCTGTTTACGGCATTCATACTTACTTGTGAGCCTCAAATTTATCTATAGTATATTTCTTTTGTTTGTTAGAACGTTTAATCATTTTTACATTGATGGGTTAATTTGTTGAGCCATGCTTTGTAGGGAATATTGAATTTGTTGACGATCTCCTGACATTTGGACTCATTTGAAGTCTCATGGCTTCTATGCAGCCAACCTTTCATCAGCAGATCTCAT
>BMK_Unigene_022535
TGTTTTTTTTTTTTTTTTAAGTAGAACATTCTTGCTATGTACTCTGTGGATATTAATTTTAATTAACTTGTTATCTTCTTTTGTTTTTCCCATTTTATCTTTCAACTTTTATTTTTTATTTTTAAGTTTGTGCAAATGTTGGATATATTCTGAGAAAGCCTGAATTAAGAAATCTCCCTGAACTTCTTGATAAGAATAAGATTTATCTTTGGAAATGTTGTGGTTTCCATGATTCAAGAGTTAATATATGACGAATCAACAAACCATTTGGAAATGAAATATTTAAAGCTTTACGTCTAACATTGTTTAAAATCATTCCATCAACCACAAATGCTAGAATTTCTTAGACTTATGATATGCAACTTGCTTATCATATCCATTCATGTGCATGCCTTAGGTTAATTGACAATTGATGACGTCCTTGCCTTTTTAGTCTGGGATTCTTGTGTAACCATCAAAACAGAATTGTAATAGTTCATGTGTTAAAAATGCTGAATGCATGTGGTTTGGCATTAGATTTTGATGTCAAATTATTAAGGATATGGCAGTGGGGAAAATGGGTTCCTTATTGGAATTCTGGCTTGCCACATGCTTAAAACAGTCGTGAAACTGATGATCTGCTCTGCCAATAAATCATCACAACAATTACAATTTTGGCTGAACTGGAATTCAATTATGGCTTTACATTGCTTCAGATGCCTGCTTTGATGGTTCTTAGGTCTGTTATGCTGATTCTTGGATGTTCCTATTTTCTGCATTAACATTTTCTTTTTCTCCTCTTTGCCACATGGGGACTAGAACTCATGCATTCATACAGTCACCCATGTCCCTAACCCGCTGAGCAACAGGCAGGGACTGCATTACAGTTTTAACCTTGCCAGATTTTGTCTGTGTATCCTGTCCATTTGTAATATTCTATACGTTGTTGCCCGAGTACTAATTCTTGCATGTGTTTAGGCAGAATGGATAGTTATCCATTCTTCTGATGCATTTTGGGCATCTCAGAATCAGAAACAACTGTAGAAAACAAAGTATCCTAGATATTGGGATTTATGATTTCTGCTGTGCCTCAAACACAGAATGGACAAGTCCCTTCTGTCAAGACTTATCTTGGTTTGGGGTTTGGGGGCCTAAATAGACCTCCCTGAGTCATTTATTATTGCATCCCTCTGGATGTAAGATACGAATTTCTAATGACTGCAGATTGCGGGAAGCATGATTCAG
>BMK_Unigene_022536
TTTCTTTTCTTTTCTTTCCTTTTTGGAGAGGCAACACTAGATTATTAAATGAAAATGCCAAAAGAACATAGCACAGGTTTTTTTTTTAGCAATAACAATAGATTTTATTAAAATGAGAAGGCCATAGAAGGCAGTACTGGAGGACTATACTGCCTTAACAACAACAACAAAAATAATAAAAGGAAAAAGGAAAAATTCAGGAGGGCTGTACTGCCCTAAAACCCACAGCCCATATGCCGGTAGACTGCCAAACGCAGCATCTCTTCTCACCCTTAGTATACCTATCTGCTTCCCATTTGCTTATCTTAAAACATGACGAAATTTCACTGGGATAAATTTGCGAACTCCACGGGATATCTTTGCTTTACGAGACACCACTTGATTGTTTTAGATGAATTCTATTTCCTCAATGAGAGAACCTGGAAAGGAGTTAGAAGAAGCTCAATGCCTGTCATATGACCCACACATTAGCCTCATCAGAATTTGTAGTGCCTATCTGACCAGAGAATAAAAACTTAACTTTCTCCTTTAGATAACACTTCCCCTCTGGACCCAGCTTCTCTTTTGAAGCCCCATTAATATCAAATTCAAGGAAACCTGGTGGAGGAGACCAAAAAGAAAGCATCTTCTTCAAAGTCAAGCTGCAGGATCCATTCACCGATCAATCGAGCATAAAATCTGAGTTATTTATATCCCTCAAATTTCTTCGATGATGTAGTTCACTCCAAACTGGAATACATTGAATCAATAAGATGCTCAACCTCCAAAGATTGTTCTTTGAAAATTGTCTAACTCTGAGGCCGCTAAATCAAAAAGTAATACCATCCCCAACTCTTGCAACTCCCTGGGCGGCACATTGACCTTTCTATCAATGTTTATCCTATCATTGGCATGCATTCTGGTGGACCCCACAGACATGCTACTAATTGCTTACCAGCTGGTTGCCACTGAAAAACTCTGAGATAATAATAATATAAAAAGACTGCTACCATCCATATAAAAAATCCCTTTTTCATATTATTTAACTATTTTTTTCAATAATTTCACAGATTTTATAATGTTCTCTTCCTGCAGCACATGGTCCCTCAATATGGG
>BMK_Unigene_022537
ATAAAAAGGGCACAGGCAAAGCAGACAGGACTCATATTCAAATTCAAGTAAATGTATAATCGAGATGTCTGTTCGTCCGCATTTTCCCGCCATCTGCAACCACTCCTCCGACGGTCAACTACCACCTCCCATCTCCACCAAATCCAATCACTCATCCTGAAAACCGCCCTCCATCAAGACCCATCCACCACCGCCCAATTCATCTCCTCTTTGTCCTCAATCTCCATCGACTGCGCCCGCGCCGCCTTCGATCACCTCTGGCCTTCTCCTCCTCCCATTTTTGCATGGAATTCGATCATCAGAGCATATGCAAACGGCCCGCGTCCTTCCGAAGCCATCGCCATGTTCGTTGAGCTGCAAAGGACCGGCATTCGACAAGACAATTTCACTTACCCCTTTGTATTGAAGGCGTGCGCTTCTTCTTGCTTGGTGGAGGAAGGGAGGATGATGCATTGCTTGGTTTTGAAGATGGGTTTCGGTTCGGATTCGTTCGTCAGAAATGCACTTTTGCATATGTATGCTTCTTGCAGGGAGATTGGATTCGCGCGGCAGGTGTTCGATGAAATGGGTGAAAGAGATGTGGTTTCTTGGAGTTCTATGATTGGTGGATATGTCTCTTGCAAACGTCCAGTTGAAGCTTTAGTTGTGTTTCAAAATATGAAGGTGGCAACTGTGAAACCCAATTCCGTTACTCTAGTAATCCTTCTTTCAGCTTGCACTCTTTTGGGCAGCCTAAGCATGGGAAAAGAAATTCATTCCTATATTGCAGTGAATGGGGTTGATCTGGATGTTGCTTTGGGAACTGCTCTGGTCGTAATGTATGCGAAATGTGGGGACATAGAGAATGCCTTCAGTGTTTTTACCTCTATGAACGTGAAGAACTTGCAGTCATGGACTGTCATGATTTCAGCATTTGCAGACCATGGCTGTCCTAAAGATGCCATTTCATTGTTCATCCAGATGGAGTCAAGAGGATTGAAACCGGACAGTGTATCATTCACTGCATTATTATGTGCTTGCAGCCACTTGGGTATGGTTGATGAAGGTCGGTGGTATTTCAATCAGATGGAAAATGTGTATAATATCAAGCCAACAATGGAGCATTATGGGTGCATGGTTGATATGTTTGGACGAGCAGGGTTGGTAGAAGAAGCCTATGAATTTCTAAGGAAGATGCCGATGCAGCCAAATTCTGTTATATTGAGGAGTTTTATAGGGGCCTACAGAAACCATGGTAGCGTCATCCATTTAGATGAAGCTTTTATGAAACTTCTTATTGAAATCGAACCCGATATTGGGGCAAACTATGTGCTTGCTGCTAATGTTTCAGCTGTATCTGCTCAGTGGAGCGATGTGGCCCAGCTGAGAAGCACCATGTCAGAGAAGGGTTTAAAGAAAGTTCCTGGGTGCAGTTGGGTGGAAGCGAATTGGAGGAACAAGGGTGCTATCTCGGATTAGATGGTGTAAAAAGGACAGTTGGTAAATTGGTTATGACACTTAGGCAAGGTCTTGCTTCTATTTGAATAGTTTGTCTTCTCAAAAGTACTGAATTTGGTGGTTCCTCACAGATACATAACAAATGGCCTTGTCATTCAGTCTAGAAGGTTTCAAAATGTGATTTCAAAATTTTAAGCAACTTCACTGACCTGAATGAAATGTACTTAAAGACCATTTTTTTATTTTGTACTTTTTATGGATCATATTTGTTAGTGACAAAAGCAATGTTTCTTAATGGCTTGAGAATTGGGAGTGTTCGCATAAGCCACCTTTAGATGGG
>BMK_Unigene_022538
GGGCGACTCACACACTTTCTACCCAAAAGAAAAACAGTACTCACACGCTCTCTTCAATCTTCTTCTTCTTCTTCCATGGCCACCACTTCTCATCTCTGCTTCTCCTCTTCCCTTCTTCTTCTCCCCTCCTCTTCACTTCAAAACCGTTCATCGTTCTCCTCCTTCAATTTCACCACCTCCGTTTCATACCCTTCAAACCCCTCTCTTCTTTTCATCACCCGCTCTCGGACTCGACGTATTCCATCTCCTCCTGCTTCGGGCGGAGACCTCTTGGGTGATTTTGGCGCCAGAGACCCTTTTCCTGCAGAAATCGAGAGCGGTTTCGCTGAAAAGATTTTGGGCAACGTCGACACCGAGCATCGAATCCTCATCCCCAATGTGTCTGCTTTCTCTCTCGCCCAGCAGAGCTGCAGCCCAGTTCCTGCTTCTCAACCTCCCATGACAAATGAGGACGCTCAGAGGCTTTTGAGAAAGATAGTTGGTTGGAGGCTCATTGATGAGGAGGGTGGGTTGAGAATTCAGTGTCTATGGAGGTTGAGAGACTTTGGTTGTGGGGTTGAACTCATCAATAGGATTTATAAAGTTGTCGAAGCTGCCGGACATTACCCAAATCTGCACTTGGAACAGCCCAATCAAGTTCGTGCGGAGTTGTGGACTGCTTCCATTGGTGGTCTAAGCATGGACGACTTCATTGTGGCTGCCAAAATTGATGAGATCAAAACATCTGACCTTGTCCCTAAGAAAAGAGTATGGGCATAGTTGTTGGAGCTTCTTTTATGCCATTGGTAAGGTGCCTCATCTATTTATTGAACAATTTGGTCCTCATCAGTAACTCATTCTTGTCAAATCTTCAAATTTGTATCAGTACACTACCACCACTGCTTCCAATCATTCAGTTCTTCATTGAACTTAAGTGTAATGAACTTCTTCATTTATTACCCCTTTTTCATTTTCATTATAACATCATTACTGAGAAGAAAAGGATTCTCATCTGCTTTATTGCCTGTCTCAGTTGTGATCATTTTCAAATGATAATGTAGCATGCATGAGAAAATAAAACCTATAATCGACAAACCCACTGGCGAACGCACAAAGTAAACACATAAGGGAGAAATCACACAAGGGATTTACGTAGTTTGGCTGTGTGTCTATGCCCGTAGACAAAGAGAACCTCTCTTTTTTTTTTATTCCCACTTTTTCAATCTCTTGGTATCTAAGGTTTACAAGTTACGTTATATATAACTTTCTCTTTCTTAAGCCCTAAGAAAGCCCTAGTACAGTCACCAAAATACCTGTAGACTCAAAATCTAGTCCTTATCTAACTCCATGGACCAATCTAGTTAACCCGGAATACATGACATCAACTCATTAATCTCCACCTTGTCTTAAGTTTTGGTTCCACATGCATACTGTAGGCTTAAACTTTTTTTTCACTAACCCAACCATGTCAGTGGAAAGTTTTATTGAGTTAATTTCGATGCACATTGTAGCTGTGTCCTCTCTGATGTTGCCTCCTGAAATTATTGCAGCTGTCCAGAACTTCATTTTTACTCAATAACTACTCTTGATTATGGAAAATAATAATATGTACAAGTTATTCGAGTTTACAATTTGTTTTGTTACTTAAATTCTCTTTCTTGTGATTATTTAGGTTCTGTGTGGATTTATAATTATCTAGGTACTCCAAACACAGTGTTCACAAATAGTCCACTTTGCAGGACTTAAAATCTTTGAGTAGTTTCCTCTGATGCAATGCTGACAAACCAAATTCTCTTGAGTGTCTAAATTGCATATACACCATAAAAGGCTCTCTAATTGGCATTGTCTGAAGCCATAATAACTGCTCCTCCTGAAATTATAATCCTCAAAAGCTCATACAAGTTACAGAACTATCTTTCCTTTCTTCACCACCATGGCACCCTTGGAAACCTTCATGTTTTCACCTTCCTCTGTAAAGTTACAGCCATTTAAGTTTGGTCAAAGAAATGAGGTTCCTCTTCAGATTTGTTACATGAGGCACATCTGTCGAAGTTCTGGCTGACCTGCCATCATGCAACTTAATTTTTTCTTCTCCAAAAAAAAGCTGAAACAGGAGCTATCCTATTTGTGCTAATGAAGATTAGGGAAAGAGTAAAGTGCATGTTTTTTCTAATGCTCTTGAAGTGATCAATGCAATTAGGGGTGTTGAAAACTGGACAATTGAGTCAGTTCTTTTGGATGTTCATGAGATTTCTAAGCGTGTTGATTTGATTAATTTCAGTTTGTTCCTAGGAAGATTAATAAAGCTGCTCATAGGTTAGCTAAATTTGTTTTATCTAGTAACACAGACTGTATGTGGTATGATGACTTTCCTAGTTGGCTCAAGGATTGTGTATTCTGGTGTAATGGGTTCCTTCTGCTTGCTCAATAAAATTTTTCTTTACTACAAAAAGAAATTCTGTCTCCAGTTCTAACAGTTTTGTATGTCACACTTACTTTTCTTGTAAGGTCCATCCCACCATTAAATAAGTGGTGAAATAATCCTTGTTATGACCCATGATAGGAGCATCCAAAATCCAGAACATGAGTGTCACACACGAGTGATCACCTCTTGGACAGTTGGATCGCAACAAAATGGCACCATTGCACTCATTTGAAGGGTCTTCTCAGCTGGGGCGGACCCATGAATTCTTCCTTGTGGGGCTACTATACCAAACCAAACCAAACCA
>BMK_Unigene_022539
TGCTTCGGCACCCATTGTGCTTTAAGCACATCCCCGCAAGCCCAAGCCCTAGGACCTGCATCATTGAGGCTAACAACTCTCAATGATGGTTTCCTTCAATTAAGTTTATTTGCTCAATATTGTTCTCATGTTTAATTATCATTAAATGACAATCACACAATCTTACTACTCTTTGAATAATGGAAAACATTTAATGCCGTTAACTAAACTAGGAACCCGTCAATTTACATACAATCTCACCCTGTTCCTCGTATGTATTGCTTTGAGTAAAGATTTGCTATTGGAGATAGCTTATAAAATGATATAGTCTCTGTCAATGTTTAATGCATAGATAAGGACAGTTTGGCAATTTATTCATAACAAAATGCGGACTGAGTTCTAATAATGACCTTTACAATATCAAGCAGAAATGGTTAGCTAAAATATCCAGGCAAATGAGTGAAGTGCAGTACTTCCATATCATTGAAATACCCCCTGTTAATTAATCACATACTCCTCTATCTGCATACAAATGTATAATTCATTTAAACTGACATAAAACGTGTCAATAATGGAGAGGTATGTAATGCAAAATATTTTTGGAACAAAATATTGACCATTTTATACCGAAAGCCTTTTTTTTCCCGAAAGAACAGGATTTGTGCTATGTCAAAGCTTTTTCAATAAAAGTAGCAGTCACACAAGCAGACCGAGAATAATCCCACATTGTTAAACCTCAATTAATTTTTTTCCCTTTAACTCCTATAATATTATTTGTGTGCCTGTGGTATCAATCATCTTTTTTTAACCTATTTCTATCCTTTCATCAATTAGCTTTCCAAAATGATACTGTCAGATAACTATGTGAATGTGTCAATTTAACTTCCTTTCTTAACTCTAATATATTCAAGTAACTGTATGGTACCTATCAATGTATGTTTTTATTTTTTTTAAGTATGTTTACTTGTATTTTCTGTCATACCAATATTCTCAAAAAACAAGGCAGATGTGTACATGTTTTAACTTTTAAGTCAGTGTTACACACGACACCCAGATTATATGAGGACAGTGGGAAAGTACACCTTAGCAACTCCTTTTGGCGGATA
>BMK_Unigene_022540
GAAAAAAAAAAAATTTTCTTTTTTTTTTTTTTTTTTACTTTTAAGATTTTAATCCAACAATGAGTGGGAGTTGGATGATACTCCAAATTGGGTTTGTGATGAGTGTGAGGAGGTAGAGTTGATCACAAGGGGTCCCATGCATTGGTAAGAAGGGTGCTCATTTGAGGTTGTTGGGTTGAGGGGTTTGAACTTGAGCCCATCCTTAATGTTGTGGGTAAAGAACTAATAGATTGAATTGAATTTTAAAATGTCTCTAACGCCCCCAAATTGCATGTAAATGTAAAGTCTCGTCTTTCGACAGATCTAAGAGGAGAAGAAGGAGAAAGAAAAGAAGAAGATGGCAGCAACGTCAGCGTATCCGCCGCCACCGCCGTATTACAAGCTGTACAAGGACTACCATCAAAACCCTAAATCAGCTCCTGAGCCTCCCCCTCCAATCCATGGAACCTACTCTCTCTTTGGAGCCAATTACACGACTGATGACCTACTCCCGAGCTTGGAAGAGCAAGGTGTTCGGCAGCTCTACCCAAAAGGCCCCAACGTTGATTTCAAAAAGGAGTTGAGATCACTCAATAGGGAGTTGCAACTGCATATTTTGGAGCTTGCAGATGTTCTTGTTGAGAGGCCATCTCAGTATGCACGGAGAGTAGAAGATATATCTCTTATATTCAAGAACTTGCACCATCTCCTCAATTCTTTGCGTCCTCACCAGGCCAGAGCAACACTAATTCACATACTAGAACTTCAGATACAACGCCGTAAGCAAGCAGTAGAAGACATAAAGAGGAGGAGAGAGGAGGCACAGAGACTGCTCAAGGAATCACTTGCAACTCTAGATGGCAACTTAAGTTGAATCCCCGAGAATACAGATGCAGTAGTACTTCAATAATATTAACTAATAGTTTGTTGTTTGCATCATCAATCAATTGTTGTTTTAAAATTGTCCATCAATAGCTAGCATGACTGAAACAGTAATGTGCAGTGATAAATCTTGGCAACAGGGGTCCATATTCCATGAAGACTTGTTACATCTTCATGAATTTTTTCATGTGCATCGGTGCATGGCCATTGCAGCTTGCCCGTTTTCATCTTTTGTATGTTCTGATTCAATCTCATCCATGTGCTGAAAAGAGTGATATTGTTTATATTAGTTCTCCCTTCATCTTCGTTACCATCATCATCTAATGATAGAAGCTAAAAGAAGGCATGTGTGTGTGCAAACTTATTTCCTTCTGTCTTCTCTCTCTCTAAAAGAAGGCATGTGTGCGTACGAG
>BMK_Unigene_022541
[truncated: 15,959,309 more chars]
