# Supplementary material for: Transcriptome Analysis of Litsea cubeba Floral Buds Reveals the Role of Hormones and Transcription Factors in the Differentiation Process
Source: G3 (Bethesda). 2018 Feb 27;8(4):1103–14. doi: 10.1534/g3.117.300481 (PMC5873901; doi:10.1534/g3.117.300481)
Supplement: Supplementary file 12 [file 1103FileS12.txt]

>BMK_Unigene_029184
GAGGGTTTTCAGAGGTTTCTTTGGCCATCTCCCTCTGATCTCTAACAAGCGATTTTCAATGGCGCTTCTGTTTCAGAAATTTCAAGAGGTTGTGAAAACTCTTGCGAAGAATCCAAGGTTTGCTAGAGATCCAAGGCAGATCCAATTTGAAGCTGATGTAAATCGCTTGTTCCTCTATACTAGCTATAATCGATTGGGAAAGAATGCTGATGAAGCCGATGCAGAAGAGATCATTGACATGGCAAGCAAAGCATCTCTTGTCGACCAGCAGAAACAAGTCCAAGAGAACATCCATTCACAAATAAAAACCTTTTGCTCATCGATAGATGACATTCTCCTTCCGAATTACAAGAGTGCCCATGATCTAGTTACTTCATCTCGTGAATCACAAGGTGTTCCTCGCGGGAGTGGATTGAGTTTTGCCATTGGCAGAAGTTTGCCACCCACCAACCAACCTGCACAGCTATACCTGAGACACAGCCATTGACTCGTATGGAAGTATCCCACAGTTTGATGGATCACTTTGGCTACACCTTGGATCTCAAACCATCTCAAATTCCCCACAAGGAAGCTGGCCAGGGTTTATTTGTAAGCGGGGAAGCAAACGTAGGAGCAGTGATAGCCTTCTACCCTGGTGTAACATACTCGCCTGCTTACTACCGGAACATTCCTGGATACCCTAGGGTTGATGCTAATAACCCTTATCTGATTACTAGATATGACGGGATTGTCATAAATGCCCAGCCATGGGGCACTGGTGGAGAAACCCGCCAAGTATGGGATGGTGCTTTGCTGGCAGAACTTAAATATAATCCATCAGGAGGTTTTGATAAAAGTTCTGATCGTTTCTGGAGGCTGCTTAGCAAGCCCTTGGATAGCAGGCATGGGGAAAATGGTGCTGAAGTGTTGGAGCGGCGCAACCCACTTGCTTTTGGCCACTTTGCCAACCACCCAGGAAAGGGGACTGAGCCAAATGTCATGGTTTGCCCGTATGATTTCCCTCTGACTGAGGCAGAAATGAGAGCTTACATTCCGAATGTAATGTTTGGAACTGAAGAGAAGGTGAGGATGAAGAGGTTTGGCAGCTTCTGGTTCAAGTCTGATGGTTCCAGTGATGCTGAAGTGAACATTCCGGTCATGAAGACGCTTGTTCTGGTGGCAACAAGGAAGCTGTGTAATGAAGAAGTTTTCTTGAACTACAGGTTAAGCAATTCAAAGCGCCGGCCTTCATGGTATACCCCAGTCGACGAAGAGGAAGACCGGCGAAGGTGGAGCTAGTTGCAGGCTGAGAACCAACCCTAGACTTTGTCCACTAACAGAGAGAGATTGGCTTGCAGTGTTCAAAAGACATTGAAGGCTTGGTTGCTGAGGGCCAGGGCATGGATCATTAAATGGTATTTTCTTCTGCCTTTGTCATTGTTTTATGAGGTGGGTCATAGTGAGGGGGATGTTGAGACGCACAAGGCTGACATGACATCCAGTTTTTTGGTCAGAATTGCATTTTTTTTTAAAAAAAATTTATATCATTAAAGCCCAAATCCAAGTATCCAGCCTTCCGTTTGTTGGAATCGTGGCCGGTTCTGTTCTTGCCCATTTTCTTCCCCCTTTATCAGCCCATGACTGAGAGGGCCATCTTTGAAAACTTGAATAATAAGTTGGAAGTTGGATGCCTATGAATAGAATTGATACATAAGTGCTTTATCAATTACTGTGGAGGACCTCTGATTACAGCCCTTAATGGGTATTTGTTGATTTTCAGCTGGTCCCTTTTTAGCATTTTTCAGGCAGTCTCTTGTTAAGTAGTGCATTAATATCATGTTAATTGGACCCAAGAATATCACCACCTCAAGTGGGCTACTATGCAGAAGTCGCTTAGTTTCTTCCCCTTGAAAATGTTTCCCCTTCCTTTCTATATCTTGTTTTTGTTTCAATGGTTTTGTTTTGTAGAAAGCCGGCTGTAACCTGGTTGGGTTTGTGTTGGGTCCAGCTAGGCCTGAAATCAAACCTAATAATATTTAATCCGGCTCAGATCTAGGTTCGAGTCCAAGAAGTATTCCACACTTGGGATGAGTATAAAAATTAAAATGTCTTGCGTTGGGTGCATTACCCAGATTTTACTTTGGATGTAAATAAAATATTAAAAAA
>BMK_Unigene_029185
AGAAAAAAAAAAAAAAAACACATACTCCAGTACGTTCTTCTCCAGAGAGGCTCTGCAAACATGGATGATTCAAATCCAGTTCAAAACCTCCCAATTCCAGATGCATCTCTACTCGCTCAAGCTGCTGCCGAATTCGCTTCCTATCCTGGAATGCAAACGGACGCCTCTGCCAAGGAATTCCTCGATCGATTTCCTCTTTCCGTCATTTTTAGTGCTTTACAGAGTGGAGCAGATGTGCCAGGGCTAGAAAATGCCCTTGTTTCCTGTCTTGAAAGGATATTCGGAACGAAGTATGGTTCCTCATTCATTCCACACTACATGCCTTTTGTGCAAGCAGGTCTGCAGGCATACTCTCAGATGGTCAGATGCTTAGCTTGTAAAACAGTCTCTTATCTGTTGGTGAATGTTGATGGAAACACTGGAGCTGCTGTGGAGCTTGTTATTAAATATGATATATACCCGCTTTTGCTTAATTGCCTCATTGAAGGCAATGAACTGGTTGCAGCAGCTTCAACAGATGCCATTGTCAATATTGCCAGGTCTCCTGGAGGGATTGATATTGTCTTTCCAACAAATAGTGATGAAGCTACACACCTAATTCATATAGCAGTCCGTTGTTCATCACTGGCACGTATTCGGATTTTGGCCCTCATTGTAAAACTATTCTCAGTTTCTAGCCTTGTTGCATCAGCAGTTTACGATTCAAAACTCCTTGGCTTGTTGGAAGCTGAAGTTAACAATAAAAGTGATATGCTTACAACTTTGAGTGCTTTAGAGCTCCTTTACGAGTTGGCTGAATCTCCACATGGTATCAAGTTTGTCTTAAAGACCACCTTGCTTCAGCTATTGACTTCTATAATTAGCAATACTTCCTTAGAATCTATCTTACGATCAAGGGCAATTTTGATAAGCGGAAGGCTTCTTTCTTCAGATGATACATTCACAGTTGTTGATGAATCTAGTGTCAGGACCACACTTTTGGCAATTGATGCGAGATTAGAGTTGTTAAAAGATCAACATGCAGATGAATGTGAGAGTGCTTTTGAGGCTTTGGGTCAGATCGGAGCTTCAATTCAAGGGGCTGCTTTGCTACTTTCAACCCCATCACCTGTGGCAAGACATGTTGTGGAAGTTGCTTTTGATCGGAAAGGAAGTGGTAAACAACTGGCTGCTTTACATGCTCTTGCAAACATTTCCGGCGAGAATAGATCAGAAGACAGCATAATGCTAAATGATGGTGCTGAAGAAAGCCTTCGTAGCCTGGTTTATGCAACCGCTGCCAGTAGTTCAAAGCTCACACCATCTGGCTTATTTTTATCATTGTTGCAGCAGGGCCCAGAAATTCGATTGGCAGCTTATAGAGTGATAGCTGGACTGGTGACTCGGCAATGGTGCTTATTGGAGATTTGCTCAAAGCAGGACATCATCAATATTGTAACTGATGCACACATGGAAACTGCCAAAAAAGGTATGGAAGCTCGATTTAAGTGCTGTACAGCCATCAACAAGTCTTTATCCACATCGAGCATACGAAATGATGGTGCTATTGCTGAAATATCCACGAAGTTGCAAGAAGCTGTTAGAAGGGGGCCTTATCTTGCTAAAGAGCGCTCAGAAGCTCAGCCAGCTGTCATGACGGCTGAAAGGTTTTAGTTTCACTCGAAAAATGAGAACGAAGATTTCTATATTCCTTCATTTTCAAAGTGTCTTTAAGTGGTTTTAGTAGATGGAGGAAGTGACAATAGATTTTTGAGGCTTGATAGGTTTTGTTACCTCTGTATATAATTGTGTTATTTAAGCTTGGCTGTTATCAAGGGTTCTGAAACCCTATTAATACCATGATAGGCATTGCGATGGTGCAGCGTTTTTGTTTAGAATGACGATCATGAAGTATGGGCAGTGACAGTATGCTCAGAATTTTGGTTGTGGTAGAGATGACTACTGCAAATTTATGTCTTCTCAACTGTCTTGGAAGTTGGAACTGAATAAACCTGATGTCATCAACCCTAGATTACTATCCTATTGGAGCCGTGATGCTGCAACACAAGTGTGCCATCCAAGCTGCTTATTACCCAGGGCCCGTCCTTATCTAAATGAGGCCATTCCTCTCATCCTTTGGGCCATAGCCGTGAGATTAGAATGACATGTCCCTGTAGACTTCGGAATGTGCAGGTGTAAACCTGATGAGTGTGAACAGGCCTCTGGGTTGGGGTGTCCATGTAGCATTTTACATGGTTTTTGTTGAAATGGGCTCTTTGTAATGTGTACGTGTATTTTACACTTAACGGGAGGTGCCAAATTCGCTGTACATCTACATCATCTACATTCTGAAAACGATCCACCTTGAATTTTTTGCTTGTGCACTATTTAATTGCACAAAGTAGTTTCCCTTATATTCAGATCAGATCCAGCCAGTGAGCTCTGAGATCAATAGCAATGGGTTGTGTTAAACAGTGAACTGCTGGTATTATCCCACGTTCTGGGTTGGGTTTGG
>BMK_Unigene_029186
CTGAGAAGCAAAGCGAATTATGATGTTGAATGAAATTAACTTTGCTGATGATGATGACGACGACCATGACATGTTATCACAGTAACAATTACAATCACAATAATGTGAAGTTGCCGCACATTTCTACCGGGGGGAAAAGTTGTATATGTACATAACGGTCAGAAAAGAGATCGATCCTACCATCATGTAATTTGTTCCAATTTCTGTTCTGCATCAAAATCAATCAAACTAACTAAAACAATTAAAGAATTACACCTGAACAATACCCACTTCCTAATCTACTTGCCAGCAATTTGTATCATTGAATTCCAATGCTTCAGCAATGTGTCAGTTCTCTCCTCCACAGGAACCTTGGCAACCCTACTCCTCTCTAGCAGTTGGCCTCACCCACAATTCCTTCCTTCAGAGCCTGATCCATCGCTTTCTTTGTCCCCTCCAGGTCAACACCGACAAACTCCTCTTCAAACAAAGATGGCATGATCCCCTGGTTCATGCCAGTCTCCACTGGTCCATCACCAAAAGCCAGTACACTAGAGAGGCTGTTTGGGGCTTTGATCTCACCATTCAAACAGTCAACCAAGGGCCCCATGGCTTTTCGAGGATAGTGATCGAGCTCGACATTGCCCTTTAAAGGGTTCCTGCCCGGACCATCAACCTGAAAATCTGATGACTCGCACCATGTCACCCAATTAGGGAGTGGCTGATCACCAGAAAAATCTCCACCGTCGGTGGTCTCATGCCGGGCAAGAGAAAGATCATGAGATATGCACGGTTTCTCTAATGCTGAAGAGTGTCCCTCACCAAAGTTGTAGACTCCCCCATTCATAAGGACATTTTTGGTAGACGGTTTATCTATGCAGTCTGCATCCGAACCAGATGCTCCATCAGTGGAAGTTGCAGTATCAACTAATTCCCCATCCTCTCCAACAACCACCTCGTCATCACTACTACTGCTTCCGCCATTCGACACTGTTGCTGTTCCATTGAGATCAATCTCATCCATCTTCTCACTGTATAGGGACTCATCTATGGTTCCATTTTCTTGGAAAGCAAACCAGTTTGAATTTGTGAACAAACAGCCACTCTTCACATGATCTCCAAGCCTCAGTGATGATATTACAGCTTCGGAAGATCCATCATCCTCATCAACCTCTTCAATTGATCCATGAACCTCTTCTACATCTTCATACATGCTGTATCTAAAAGCCTCGCTTAGACTGTTCGCGAGTGCAGCCACATCATAGTCTCTATCCTGGAATTCGTCTTCATCACTATCCCTAGTCCTTTCATGCAAGGAAGTTGGGCGTCCACAAGCCCATCTGTAGACATTTTCCACAGTATTGCGCTCATTTAGGATGTTAGTTTGCCAGTCCATCCACTCAACGTTGTCCTGTAGATATGCATGAATGCCGTCATTGACATTCCCCATTTGAACAAGCTTGTTTGCAATTCGTGTAATGTGCCCGAGGTTGCCAGTCCGAGGTAAATGTCTTCCAGCAGCAGGTAATATCGGCAGAGTTGAATCACCAGAAACAATGGGATGTCTGTCAACTTGGAGAATTTTCCCAACTAAACTGCACTCTCGAAAGAGATGGTCTACAAGTATAGCACTCTTGCTCTCCAAGCATGACACTATGATACCCTCAACATGATGATGTAGAAAATTATTGAATGGATACTCAAAAAAGAGATCCAGAATTCTCCGGATAGCGCCCGAGCTAACCAATTCCCTCTCAGCAATGTCATTGCCAACCTTCAACAATACTGAGATGAACTCCACAATCTTTAGCCGATGCTTCCCAAGGGGAGGGCGGAGTTTCCCATAAGTAGTAGGCAAAACATTCTCATCAGTGGACACATTCAAAAGCATAAGCAAGTCA
>BMK_Unigene_029187
GATTTACAAGACGAATGGTATTGCTTCTAGCTACATGGCGTGTTGGAGCTACCCATCTAAATTGATTATAGATTGTAATCCAACTGAAGGTGAGTGGGCCAGCCCCATTTGGGACCCATGGTAGGAAACCTGGGCCGCCAATCATCAGGACATAGACTTCAATTTTACAATGAATGTGGATTGGTGGGGGTGTCATTTCCTTGTCCATTGCCTTCCATTGATTCTGACAATTCATCTAGAAGGTCCCACCTGATGAGTGAAACCAACCCCATGTGCGAAAGGTGATCTATAATCTGGATCTTGCCAATTACTGGGTGAAGATATTACCATTGACAAACTCAGCAATTTCAGCAAAACAAGACAATCCCAAGAGAAGAAAATTGAAGGAAAAAAAAAATAATACAAGCAGATGACGACTACTGCATCGATACCATACACCTTCCTGAAGAAACATGCCCAATCCAGTTTACTGCTAGTGTAGAAATGGGAAAACTATGCGGCTTTAGGAATTGCGACACCTTCTGTAGGAGGCAATGTCACAGACCGAAGCAGTTCCAATGAGAAAAGAAGTCCCAAGAAATGAGAAAGGATAGCGTTTGCTGAAGCCTGAACTATGAATACGTCTAAAGCTATCACAGGCTTGGTACCAGGAGAGATACCCTGGTAGTACGGAATTGCTGAGGTAGTGAGGGCCTTCGCAACTAATAATCCGACAGTAGCTTGCATGCCAAGAATTGCAGCACCCATTCCTAGAAGGTTAAGCCCTATACCATTTTTCAAGCTCTTTACAACTTCAACACGAGAGGGAGCCTTGGCCGGATCACTAGCAGTTCTTCGAAGCTTATCTGAAAGACGGATGTAGCCAAAGGACCAAAACACAGACACAAATGCGGCTACAATGCCACCAGCAGTACAATAGAATGTAACTGGTGAAGTGATCTTCCCAGTAACCGCTGCAGAAAATGCTAAAATTACAGCAGACACCAAAGTACAAACTAGCTGACCCCAGAATCCTAAACTACCCAACCGTTTGAATTGTCTAGCAGTGTTTTCGAGTCTCTTGGAGACCTGAGCTAGTTTAGCCCTTTCGGTTTCTTCGTCTGGGTTAGGAAATGTAGAGGGAACAGGAATAGAGGCATTGGCGATGGTAACAGGCTTCTTCTTCTTTAGAGAAGGAGAAGAAGCAGAAACCCCAGTTCCAAAACCGAGAAAGGAAGAAGAAGAAGATAAGGTGGGGTTTTGGGGAAGAGAGCGAAAACGATTGAGATGGTTGTGAAGAGGAAGATGGGTGGTGGAATCTTTGTTGGCGAGGAATCGAGGGAGAGATGAAGAAAGTGCTGCTGCGGATGGCAAAGATCCGCTGGAGCGCAGCAGCAGCAGCTGCATCTGCATTGTAACAGCAGCGTTTTTAGAGACAAGGTCGAGTGAGTTTTTGGTGGATGAAATCCAAGTGGAGATGGGTATTTA
>BMK_Unigene_029188
AAAATATCGGACGCACGATATTCGAACACGAAATTCGACCGTTGGACGAGGCGTCTCCTCACCTCTTTTTATTTCGCAGGAGAGGTTGAAAACCAGAAATCGTATTGATCCCCATCAGTCCAAGGAGAGAGAGAGAGAAAGAGGAGCAAGAACAAAGAAGAAGTAGTTTTTAAGGAGACTAGAAAAGAGAGAGTAGAAGAACTAGAAGAAGGAATTGCAAGGATTTCTCTACTCGCCCTTATCATCTTTGCCGTTGGTATTCTTCAACAACGGCGAATTCGGATCTAGAAGAGGAGACGCGCAGCGTGGGGCTCAAGTTCTTTCTGTCGTCAGTGATATCGAGCCTTGGAGCTGTTGTGTTTGGGCAGAGTAAGGAAGAAGAAATGGCAACAAGGCCTGTAGTTCCTAACCAAAACAGAGGCGGAGCAGCAGCTGTAGGCAATAAGAAGCCCACGGCGGCAGCTGAAGCAAAAAAATCGTAGAGCACTTGGAGATATTGGTAATCTGGTCAATGTCCGAGTCTTAGAAGGGAAACCACAGCAGATCTCTCGCCCTGTTACAAGGAGCTTCTGTGCTCAGCTTCTTGCAAATGCACAAGCTGCCGCGGCTGCAAATAAGAAATCAACTGCTGTTGTTGTTGCTGATGATGGGGTGAAAGCAAAGGCAAAGGTGGCTAGACAGAGAGCTGTTGCTGTCAAGCCCAAGCCAGAACCTGAGACTGTAATAGAAATCAGCCCAGATACAGAAGAGGGCGGCCGAGGCGGCTTGACAAATCAGAAAAATGTGCGCGAAAAGTCATCAAAGAACAAAGTGGAGACCCTTACATCAGTCCTCACAGCTCGAAGCAAGGTTGCTTGTGGAATCAAAGCCATTGATGACATCGATGCTGCAGATGCAGAGAATCAGCTGGCAGTTGTGGATTATGTAGAGGACATTTACAAATTTTACAGGCTCATGGAGACTTCAAGCCGGGTGCCTGACTACATGGGCAAGCAGCTTGACATCAACGATAGGATGCGATCGATCCTTGTCGACTGGCTGATTGAAGTCCACAACAAATTTGAACTCATGCCAGAAACACTCTACCTTACTGTGCACATTATCGATCAGTACCTTTCGATGAGAACTGTTCTAAGGAGGGAGTTACAGTTGGTGGGTGTCAGTGCCATGCTCATTGCTAGCAAATATGAAGAGATTTGGGCACCAGAGATCAATGACTTCGTCTGCATAACAGACATGGCATACACTAGAGAAGGGATACTAAGAATGGAGAAGAGTATTCTGAATGAGCTTGCATGGAGCTTAACAGTTCCCACTCCATATGTTTTCCTAGTGCGGTTTCTTAAGGCAGCTAAGTCAGACAAAGAGATGGAAGACATGGTGTTCTTCTACGCAGAATTGGCCTTAATGCAGTATTCCATGATAATAACACACTGCCCTTCAATGATTGCTGCTTCTGCAGTTTATGCAGCACAATGCACTCTCAAGAAAAGATCTCTTTGGAGTGAAACGCTCAGGCACCACACAGGCTTCACTGAGACCCAGATAATAATAGATTGCGCGAAGCTGTTGCTGAGGGTACATTCATCTGCAGCAGATGATGGTAAACTGAAGGTGGTATACAGAAAATATTCAAGTCCTGACCGGAGTGCTGTTGCGCTACATCCTCCTGCCGATCTCTCACAGGAGTCTAAGAAGGCCGCTGCCATCTGATTTTGATGCGTTTTACACTTATGTACAATCCACAGACAAGCTGACTTGTGAGGGTGGTGGTTTTACTTTTTTATGGATGCAATAATCATCTATCTGATGATGGGTCCTGGTTGTGCTGGTGTGATCCGCATTTTTTTAAAGATTCTTTATTACCCTTTCCTGAGGGTGGAGGAAGTTTATGTGGAGTCTGAAAAATGACAGCATGAAGTTTTAACTGAAACTTTTCCTTAATTTTTGATGATCATCTTAATTGTGATTTGTAATCAGTGAATTCCCATATTATTCCATGTTGAATTCAGATTAGTCAGTCCAATTTCCCATTAAACTTTTTGAGAGTAACATGGAAGTAACACAAGTTGCATTTAACACTATTTAAGCCCC
>BMK_Unigene_029189
ATCAAACCATGATCCCAACATAGGAACCTGCTAGGAATGATCCACAAAGAAAATGTATAGATTCTGCTGAAACTTTAACTTTTATCATGTATGAATCTAATCTCATTGTAGGAACCACCTTCCCCTTTTTTCTATCTTTGATTGATATAAGTTGAATCTACTGCGAGAAAAAGTGTAAAAAGACTGCACAACGTGGCCAGCCCTTGACATGGCCACGATTGCAACATCAACCACTTTTGGAGGCACAAAGCTATACAACTTCAAAGCAATGAAAGATACTACTCCAAAGGTGAGAGATACTGATTATAAACTGTAGATCAAGCTAGATGCTTTTGCTCTTGGTGGACATAAAACAGATGAGACATGAGATTGGAAGATGATCAGTCACATTCAACATAGAAGCCAGGGAAGAATATATATACACGCATAGCCTTTTTGCCAAACTTGGTTGGCCATTGTACAACAACAATTGGAAGAGAACTACTATCCCCTTCAAAGCCTAGAAATCAAAAGCATCATCAATCACACACACCCCTCTCTCCTCAGATACCCCAAAAACACTCTCACACAGAGGCCTCTACTCTGGGCTCAAAGGAAAATGCAGACATGAACTCTTTAGCCTTTCCATCCACAACACACTTGGGCAATTCAATCCACTCATTCAGCACCAAATCACATAAAATGTAGCTCCGAAACTCCCCTGAATTCACACAAATCATCATCCGGTCTCCACACCCGACACAGTTGATATCTGCTTTCTTGCCATAGAATTCATGTGACATTGCTGGTGGCATTGCTGCAACCTGGGTCCATGACCGGGTTGCCTCTGAGAACCTCCATACCCTGAGGCTTGCGCTCTCCAGGAACTCCCATAAGACCACCACAAACATCTCCCCTCTACATTCGACCACATCAATTGAATACTCAAAGAATACCGGTAACAGCCTTGGGAACTCGGTGAAGCATCTCTGAGAGAGATTACATGCCACAATTGTCCCTGAGTGGCTAAGGAAATAAATTACTTCCTCTCCATTCTTAACAGTTATAACCGAAGAGTATTGTTTAGAGGGGCTCCGCTGCATGTTTGTTGCCACCACATCGCCAGCCTTGCTAAGAAAATACACGGTCTCATCACCGGCCTGGTCAGATCCAAGAATGGTGTTTGTTTTTCGACTTAAGATGAAATCATCTTCCCAGTGGCCTTTTGCAGAGTCGAAGATTTTAACCGTAAGGTTTGGGAACTCACCCAACACCAGAACAAGCTTGTATGATGAATGTTGCAATGATGAATTCATCGCAATGGCATGGATGGTTTGACTTTCACAAACCAAATTCACCATGGGGAGCTCCTTACAAGCGCCTGTGACGGGGTTACAGATGACAAAGTTGCCGGATGCAGTGCGGAAAGACACCAGCCCCCCAGAGGAAGCAACAGGGATGGATTTTAAGTTATGGTCTTGCAGTAAGATACTTGGGTAATTGAGATTTTTCCAGTTCCCTTCAGTGGTGTCGAAAACTATAGACTGATCATCGAGATTGGGATCAACCATGTAAAACCATGGATCTCTGGAAGGGACCCCAGAGCAGGCGATTCGGAATGTTGCAGAGGATGCAACGGAACTCCATCTTTTGCACACTGAACGAAGGCGGAAGAAGCTTGATGTGGGTAGCCATGAAAGGACCCTTTCAAGCAGGTCTTGGTTAAGCCCATCTAATGAAATGCCATTGAAGATATCTTCTTCCTTGGCTGGTGTTTTACGCTTCCGGGCTGTGGTAGATGCCCAGTTGGGGTATTGCTCCATGGAATGGAAGAAGCAGAGGCAAGTAACTGAAAGTCTGGGTGGTGGGGTACTCCAGCTATTGGAAGAGAGGGAAAACAGGAGATGATAGACTTTGAGGGATGAAGGAAAGAGATGGATGGGAGGCCTCTTTTTGTAAGGTGAGGAGGGGAAGAGAGAGCTAGGAAGCTTCCTCAGAAGCTCTTTTTGTTCGCGCTGACAAAGCTAAGGAAAGGAAAGGAGAGAAGGAGAGGGAGATGGGTTGGGTTGGCCCGTTGGCCTAGGAAAAAGAGAGTGGGACCTGCCGCTGACACTGACCGG
>BMK_Unigene_029190
ATGCTACACTTCTTTGGTTCAACCTGAAACAAGCAATGAAAGCCTTTTGTGATTAGAAACTATGATGATTTTTCCACACTGCCTCCTTCATTTTTTTAATATTTTATATTGATCAGTCAGTGCTGTGGCATGGGTTGCAGTATTTGCATTCAAATATAGAGAAATACTATTACACTGATGACAGCGCAGGAGTTTCCGTGGGTCAACTTCTGCAAATCCACATAGCCATGGGGCCAACCTTTGTGTAATCCAAACCATTGATATGATACATCCTCTAGTGAATATGCACTCACCCAAATTTCACTCCAACCCAAGTGAAGATACACTACTGAATTCATAGACGAGTGAAAAATGAGAGCATAACTCTTAACATATGACCACATGGATCGAGAGAAGTTGATGCATAGGGGTTTCCAATGGACTATCAGCATAGGATTAGTTAGAACAAAACTTCAAGCAGAAATATAATATTACATATACTGTAAGGCCCAAGCATGTAGATCCAGACCATGGGTAGAGACTATGCACATCCATATGTGCAGTACAGCATATGTGCAAGATCCTATCTTTCCATCAGGTCAGTTCCATCTTTGTGCTGGTACCCAAAAAAAAAAAAAAAGATGACCAAGCATGAGGTGGGCTACACGAGTATGCTAGAAGGATGGTTACAAGAACTACAATGGCCCACATCACACGAGTCACCACTTGCTGAGTGGCCAGAATATTCTTTGGTCTACAGAATACCTGCATCACCCTGCGCACATGAGCAGCCGCATGCAGGAATTGCATGAGCAGTTCTCAACCCAACAGACCCATCACTAATCCATCTCCTCATAACAGTCTCTAAAATATACAAAATCCATTTCCATAGATCTGGGCAAACATGCAGAAAAGCAAACCAGGGGATCCAGTAGAGATTGTGTTGGCCCTTCAACAAGAGCCATATGGACCAGAGGATTCACACAGCAGTCGGCAAAACTCCTCGGCTTCAATGCACAAAAAGATGAAAGCTCCAGCACTGTCGATCACAATCTTATTATATGAAGCACTGCACCAATGATATGGCTGTTGGCAGTTCATTTGCTGAAGCTGGACCACACTGGATATCTGTGCTATGTCTCAAAAATAGCAAATTGAGCGAATCATCCTACCAGCCAGTTGGAGCATTCTTATACACATGACGACAACAAACAATTGCTTTTTCTTTTTTCAAGTAAATGAAAAGACCTCTAATCTGTATCCAGAGTCATCCAACCTGTCCTTTGGGCTGCATCCCATTTATGGTAGAACCACTGAATATGCAAAAGATGGAGAGTGCTTGATAACTTCAAATATATTTGTAATATACTGAAGTCTTTCCATTTAGCTTGAACGATGAGAATGCTGAAGAGAAATGCCTTTCTCTAGCAAAAAGGTGTAACTCCTTTTTGGGAGAAAATTGGGCCAACTTCTCACCTCACAGAAGGGATTTATGTTTTCTTCTCAACCCAAAGGTGCCCCTTCTCCTCCTTATCTTCATTTTATAAAGTTAATACCTCTATAAATTCTACAGCTACATCAAATAGGAAAAAATGAGGGTTCTCCATTTTGATGATTCTCAGAGAGCAGAGTGAGAAACAGATATTGAAAGTGATGTGAAAAAAGAATGCATGAAATGAAAAGGAGAAATTGGAAAGAAACATAGAGAGTTTTTTTGGGAAATTAATTTCACACATCTCCAGGTTTCTTCTTGCTTTCTCCACCTAGTGGGGAATCAAAACACATCAGTTTCTCCTATCCAAGCAGCCCCCTAGTTTATATCATTCATATACTAAATAAAAAATAAAAAGTACTAACCATCAGGTTAATTCTGTCCAAGTTGCACAAGTGCACCAGTTAAGCCACCCTGTGCATCCCACTCAAAATAGACAAAAGACTTTGTGGTCAGTGAGATCCAGATACTCTAGATTGTGCACCAGCTAGATCCCACAACAGATAAAACACTGATCACAGTACGCAAGGGTTTGGACATCCTGCCCATCCAATTGATGAACTTTTTCTCTTTCTGTGGTTGGCATAACATTCTTCCTTAAATTAAAATCCATTTGCAGGTCACTGATCAGACAATCATGATCATTTGACCTCAGAATTTTCTCCACTGGCTGATCCATAGTGAGAGTGAGACCTAACCATGAATGGTCAAGGAATGACTCCGGTTCACAAAAAAGAAGCTGCAATCAAGATCTGTGACATGTTTGGCTCTGGTATAGAAATGGAGAGAATCTTTTGATATTCAACAAAAATCCAAAATGACGAGTTCCTAAATGCAGCCTTAATAACAAAATAATTCATGAACAATTTGTCGACTCTGAATAAATTGAGAATATTTTTTGCAATTATTCTTTAGGATTTAAATGCAAATAAAGTACATGCATACACCATCAGTCATCAAAATATAGGGATAAGATGTTACCACTCCTGTCTCGTGGTTCACA
>BMK_Unigene_029191
GGAGATCTCCACACATACATACATCTAACACACCAAATTATCGAAATCCAACTGCACAAGACGTCTTAATGATATGGCTAACAATAAACTAGAATATTAGAAAAGTCCACATACTATATGTACACAAAAGATGATTTGTATCTTGGGCAAGGGCATTGACCTCTTCTTCTCTAATCAAAGGCTGTGGGGTTGGTAGTAACAATCCCATTCCCTCAATATATACATTTTCTATGTTTAAGTTGTCCCGTGTAATGAGACTATTTTGCAAATGCCACAGTTTACTAAATTGTTGATACACAAATTCCCTCCCTTTCAGAATTCAGGCTGTACAACTCATGGGCCCCTTTTCAGATGGATGGAGCAAAATGAGCATAAACAAAAGCTCACATTGATCACACAATCCAACCAATCAAGCGGAGGCCATCGTGTCGATTGTTATGATGAAAAACGATTGGTGTTTCTAAAATTGACAATGAAGTGGGCCCGAGGTTGAGATCATCCCCCATCTACAAGGTCCACACATTTTGACTGGTCTGGATTGGCAGGTGAGATGCTGCGAGATGGCAGGCCTATGACATTTGTGAGCTGCCAATGGAATCTGGGAGAGAGGTTGAGAAGGGGTTGCTCTGGCATTCAAGATCATCAGAGCCCTCCCAATCCAAATCATCAAAACCCCAGAACTCATTCTCTTCCTCCTGCTCTGGCATCTTCCAAGAGTCTTGTAGAATCTCTCCATCCTCTAGAAGCTCCAAAACCTCGACCATTGTAGGGCGCCAGATCGCAGATGCTCGAATGCAGAGAGACGCTGTGAAAGCCAGCGTCTTCAATTGCTGAATATCGTAGTCTCCACAAAGCCTGTGATCCACCAGAGCTTCTATGTTCTCATCGTTTAAATGGGGTTTGGCCCAGTTAAGTAAGCTCTGGTGAGACCCATCCACAGGTTTTCGACCAGAGATGATCTCCAGGAGAAAGACTCCAAAAGCAAAGACATCTGTCTTCTCATCAACAATCCCATGCATGAAGTATTCTGGTGCCAAGTACCCACATGTGCCTTCGATAGGCATGACAGAGTGGTGAGTCCACTGAGAAGGAAGCCATTTTGCAAGTCCAAAATCCGAAATCTGAGGTTCAAAATCTGCTGTCAAGAGGACATTAGAGGTCTTGATGTCCCTATGGATGATCCGCCGCTGGCAGCCCTTGTGCAAGTAATGAAGTCCTCGGGCTGTTCCAATGACAATTTTGTATCGAATCTTCCAAGCCATCGGCGGCAAATTCTCATCATGAAGAAGGGAAGCAACAGAGCCACGCAAAGAGAACTCGAAGATAAGATGCAGGCCATTGTCAACACAGCAACCCAACAAAGATGACACATTTGGGTGGTGAACATGGCCAATTGTCCCAAGCTCTGTCAAGAACTCCTTCTCTTTCTGCTCATTAGAAGCTCTCATCAGCCGTTTTACGGCAATCACCTGACCATCCTTCATCACTCCCCTGTAAACCTCTGCATAACCACCTTTCCCAACCAGATTCTCTGCATGGAAACCGTTTGTAGCTTCAAAGATCTCCTCAAATGAAAAGCACTTCCAAGTGGGTTTCCTAAAAGGCTCATCAACCGGCAAAATCTCCAATTCCCCTATCCTTTCATGCTCTGGAGACATACTTTCCTTTACAATCTCCTCCTCTATGCTTCGACGGCCAATGGAAACAGAGAAAAACCTCTTGAAGCTGCTCTTCCGGAGATACAAATGGCGCATTTTAGGTAGCTCTGCGTATACTACCAACAGCTCTATGTTTGAAGAAGCATTTAAATACAGTTATTGCAAGGGAAGTTGGTTTTGTACAAAAAAAAGGATGGAGAGAAGGAATGCAGGCTCTTTATGATATTATCCCAACTGGGTTTTGCTTTCTTTCTCTTCTGGTTGAAGCAGACATCAATAGCAGAGAGAGAGAGAGAGAGAGA
>BMK_Unigene_029192
GACCAAAAGATTGATCCTTTTTTTAATATGCCTAATGAACAAGCCCCTTTTTAAACCAAGTGGGCCAGTGGAGCCCACCAACATACCATATGCCATGTATTGAGGCAGTCCCTTTGTCCACAATGTCTTTTACAAAAAAACAATAAAAAGCACATTGCCTTCCATTGAAACATATTTTCCTTTATCCAACAAATGTATTTTTACAATACTCGCCAAATGGGGGATTACAGGCCCCAAGAGAGGCAGGCCAAAAGATGAATCCGATAATACAAAAATAAGGAGCTCTTGCCTTTTAACTATAGCCTATAGGACTGGATAAGTCAAAATTGGAAATGTTCAAAAGTGAGATCATGTACCCTTCTCTGAAAGTTTAAGGGGATGGACAGCAACTCCATTCCGCGCAGCTGAAACGCGTCCCCATTTTCCAAGACGCGGCTCCTGCCCAACTCCAGCTAATAGAAAGCGTCCTGAATTCGCAAATGCAAGGGAATTTATAAACCCAACCAGTGGAAGATCATATAATGGCCGAATGCTTTTGGTATCACTTTCTATAGCCCACAGGCGAACCACACCATTTGCAGCTCCAGATGCAGCAAGATCACTGCCCCTACATACCGTAACAGCACCGACCCATGACTGTGCTGATGAACAATAGCCTTCAGCTTGTTTTCCTCCATTCTCCTTAACATTTAAAAGATTGTTAGGGGCAGAAATAGCATGTGCATTTTTAACAATGAATGCAGGCTTCTTTCGCATAACACTCCACAGCTCAATACTTCCATCATCTGAGCCAGATAAGAACTCTTCATTGTTGATAAAGCAGCAACACTCCAAAGAAGATGAGCGTGCTCGGAAAACCAACTGTGATTCCTCAGGAACCTTCCACAAACGCATAGTCCGATCACGGCCAACAGTCAAAAGCCGCTCTTTCCATAGACAGTCAATTGTTAATACTTCACTTTGATGGCCAAACAGTGTGTCCAGGTAAGTTCTGTCCTCTACATTCCACAATTTGATTGTTCGATCAAAAGATCCAGAAATAAGTTGTGAACTGCCTTGTCTATAAGTTAAACAGGACACAGGTCCTCTGTGGCCAGGAAACGCCTGAATGTGCTCCCTTGTACGAGTGTCCCATAGATGAACATGCCGATCTAAGCCCCCCGTTGCCAAATAACGACCATCAGAACTAACAGCCAATGACAATACATGCTTGCTCGACTGTATAGATGGATTTTGCGGATTTTTCGCACCATGAGAGTTCAAGGTTTCCTTATTTGGCCAGATGTATCTTTCACTTTTTCCGCTGTCAACATCCCATTGACGAATAGTTCCATCTTTGGAAGCAGAAAACCCCCTGGAGTCATCCTCAGACAAAGCTATTGCAGTAACAGACTGCCAATGTCTCAGCAAGGCACGAAATCCATCAGTAGTTTCTGGCTTTTGTATCCTCGATGCAATTGATCTCCGAACCCGCCCGCTCTTCTCGAGCTGCGCCTGCTGCAGAGTCTCCGCCACCAACGAATCTCTCACTTCATCATCTCCAACGTCGGATCCTCTCTCGTCGTTGTCTTCCTCCGCGCGCTTCGTAATCGCACGGATCTTCTCCAGGTACGCCTGTGCGACTCTCAGCCGCTTCTCATCGGCTGTCTCCGCCGCAAGCTCCGGATCCTCTTCTCCTCCTTCGGCGGGAGAATCGCCGCCTAGGTCTTCAACGTCATCACTGAAATCGCTGTCGATTTCATCATCTTTGGCGGCGTTTTTCCGCCGCCGCTTTGTATCTGGTTCGAAGAAGGGATCTTGGTCGATTGAGAACCTAGGGTTTTTCCTGCTGTTGCCATTGGAGCTAGGTGGCTTCTTGCGGGCTTTGGTCTTCTTCATGCTTCTAGACTGCGATTGATAGTTTAGAATGTTAGGGTTTAAGACGTTCAGTGTCACTTTAGTTGGGAGGGTGGGTTTTT
>BMK_Unigene_029193
CGGCCCTTCCGGTTAATGGAACCCTCTGAATCCAGCAGAAGCGCTCCCAACGCCGATTAAAATGCAGACACCGACCCGAAGACTCATTTCCCGGTCGGCGAAAACCCCGCCTCCGGCGTCGAGTCCGTCGCCGACGTCTGATCGTGGTATCGAGTCTCAAGTTATCTGTTTGCCATTCAGGTAATTCAATTTCTGGGGAATAGTTCTTTGAAGAATTCAGTTCCTTGCTTCTAGTTGCAGCCCCAATGAAGTGTTTTTTTTTTTTCCCAATTCGAATCATAATCGGGATGGGATTCTGTTCTAGTCCCAACTTTGAACTCTCCAGTATGGGGTGATTGTGTGATTCAATAACTCCAGTATCTTCACTGCTTTATGATTCCAACCAGGGGAGTTTGCATGTTTGGAAGGGTACTTGGCATGCTTTCAAATGAGGCTGGTTTCATCTTCCTGAAGTTGTTTAGCAACTAGAAATGTGGTTGAAAATATCATAAGTGGATGTTTGGTCTTATGGGTGTGTCCTCTTGGAGCTGCTGACGCTCCAAGTCCCTTATACAGGATTATCAAACTCCAAATATGACCACCTCCTTCAGGTATATAGTTGATTTTAGAATTTGAAGTTGCTTACTTTCACTGAGGTTTCTATATTTCTCACTATTTAGAAATTTCTATGATCTTTTTTCCCCCTTCTTACTCCACTGTTAACCGACAGAAATGTGGGAGTGTTTTCCAGTAGCTTTTCTTCCACCTACTAAAGGAATGTTATTGAGCTCCCTTTTCTATTTGTAGGATTGTAAGTCTGTGACTTGCAATTAATTCTTTCCTTAATGATGCAATTATATGCTCGGCGACTCCTCAGGGTGCCCACATATGAAGGCGCTGCATTACTCCCCAGAGAGTCTTATGTCAGTAAAGAGTTTATTCATTAGTTGTTTTTTGTATCTTTGAAAGTTGTAGGTATATTAGTGTTTGTTGACTAAGGCATCGAGAGTCATCTATAGAAAATAAAAATAAAAACAAAGAAAAAGAAATAGCCGAAATTTTTTGGAAAAGGGGACCCCAGCTCCGTCACTATGTGGGAAGCCTAAAAAGGCTATTATATTTTCATGTTTCAACCATTGATTAGGAATTCAGTTTTTCTTCTATTTGCATGGGATTTCCTTTGGTAAAGTGTGGTGTGAGTCGTGTGACTCTATTCTGCCTCCTGGTGTGACTCCAAGAGTGAGGAAGACTGAAATGCAACTCTGTCCCTCTCATTTTGCATCACTAAGTGACTACCCACATTATATAAACTTGGAATTAACATTTATCATGTCTTAAAAATCAATGCAAGTAGAAATTGCCACGATTAAGTATGCATTTCTACCTGATGCTAACAAAGTACTATTTATTAAATGGTACTAACCCTTTGACCTCAAATATCGTACTCTTTGCAGAAGCGTTTGGACCAGCCAAGTTAGTTGTTCAGTTGGTAACTCATTACTATTTTAATTCATCACTCATGTTTGGACAATGAATAGTTGTGGCAATGAACCTATTAGAAAGAGTAAATGGCAGTGAAGATTGGAAAAATCGAATCTGCCAAATCTTTCACCAGTAACTGATCTATGAGTTGGTCTATCAAGATTGATAAGCACATTAACTACTGATCTTATATGTTTACAATCGATAGCATTTACCAGGTGCATCTTTCAACTAGCAACGCATCATTCTCTTGGAAGCATATCTGTAAAGGTTGGGTCTACATTGTTGCTAAATACCTTATATTTGGGTCAATGTTGCTGATATCTTTCTTGGCCTTTTGGCCAAGGTTATGTAGTGTCTGTTCTTGTCGGTTAAGGTCTACATTGCTGGAAATATTAGATTCAGGTCTAACTAGGCATCTGATGCTTGGGCATTCTCATTGCCTTGTCCTTCTTTCTTTCTTTAGTGTGGATTCTGGATGAAATCTCAGTCTGGCTGAGATGAGCATTGTGGTTTGGCAGATGAATCAGCAGGCGACTCACAGATGAGCTGGAGGCATTGGCTTTGTCAGATGAGCAAACTATGAGTGAATCTGATTCTGTTCTGCTGCTGTACTGATGGAAATCCAGCCAAACGCCTTACAGCTGCTCATGTCTACGAGATGCCGTGTTCTTTTATGCCAGTGCTGGATCCTACAAACTGAAAACAAGACTGATTCCAATTATTCCTCATCTAGTGTAGGAAATTTTGGTAGCATCTAATTGTCTGACTACAGAATTGAGATTTGAATGGTTCTGAATGGCAGTGCACAGTCCCAAAGTTGGGCTTTGGGATTGGTAGTATGAGTTGAATGAGTTAATATTGTAAGACTTATTCATTTGTATGAGTTGAAGAATTTTCTCATTATTGCAAATTTGTTGCGAGCATGAATTCTTTGGGCACCAGGGTGGCCCCTATTTGTATTGGAAGATCTTCGAAAGTATTTGTTGAATGAGAAGGAACACCTTACTGTTATTTGATCTTTATTAGGAATGTTA
>BMK_Unigene_029194
GTCTTGAACTATACCATGTACCTGCAATAGAAATAACACCCCTAAGTACCACTTGACCAGTTGCAAAAAATCAATAAGCATTCTCATTTTACTGTCATATCTGCATGTTTAGATGTTTTGCTCCTACCAATTAAGAAGTATATTTTTTTTAGACTTTAATATTTAGTAACAATGTCTTGCATTTCCACAGCCAATCTAATTCTTGTGCAAAATACAAGAAAATCACACAGCCAAAGGAGTTCTGCAGCCAAATAGGCAGTGGTCACGAGGGCAAGAAAGGTTTTCTTCTTGACTTTCTCAGACAATTATAGGCTGGAGATAATTGCTCATTAAGTCCCAGAATACCATAAATAGACACAAATTTCATGGAATACCAAAACAGATAGGAAAACAATCACAATATAGCAATTAACAACTGTGTAGTGAAAGTGATATTCAACCAACTCCACAAGGGTTGTGAGCACAAAAACCATTTATAATTAATTAAACCCACAGCCATCCCACATGGGCTTAGAAACCACCACTAGGAACCATGGGGCCATGCTTCCGAAAGCTGTCCCCCATGGGCTTAGAAACCTCTGGGAACCATGGGCCCAATAGTCCTTTTTGGGAACCATGGCAACCATTTTTTTGCACGTGTGTGCGTGTAAATTTGCTCATATAGTTTGTATGAGCCAACATCTCTCATAGTATCATTTTCAAGCGTGTATCATAGTCATCATTGAAAGCCCTTACTCCATCTATCAAGAGTCCACTTTGTAAGTTCTACTTCTCTTATTATTCCAATTCAGATCTAGGTCACACCTCAATCTAGCATGTTCCTTCTAACTACTACATTCCAAGTCCATATAGGCCTCCCCCTTCCCCTAATTCCTCGTATTCCCACTAACAGTCTTCCAAGCACATCCCAAACAATCTAAAATAATGTCAGTTGATTTTCTCCAACACTGAGCCACCTGTAGATTTTCTCTGGTATATTTCCTCACGAGTTCATCCTCTGTTTCTTCATGCATCCATCTTATTATACTCATCTTTAACTACAAGTATTTTTCTTCTTGTTTCTTCATTTCATCCATATAAAATTACAGTTTCTAACTTCAATAATACTAAAAGAATATAAAACAAAATGTCTCCCTTGGTTGAAGTCTCAGCTGTACCAAAGCTCATACCCTACTATAACCTAATAGAAAATGGACCGTAACTAAATCAATATTTGTCAAAATTGCACAATCTTAACCTTATTATAAAGTTAATTAAATAATCCTTCAACAGCAACAACTGTTTGACACTACAATGTCCTTCAACCACAAGAACCAATAATCCTTCTCTGAATCACTGGTCATGGTAGGGGCTAAGAATAGTAAAAGTACAAAAGAATGTTCCACATCACAATCTCGTCCAATTTTCAGCATCTCATCAAGTATCTTACTGTTGCAACCTTCACCTTTCTGCTGTTGCAGTAATTCTATTGGATCTCCACGCTATTGACAGGCTCCTTCTAAAAGGATTGAGCAAAATTAATTTTAAGCCTATATTCTTGAGATGTATATTACTGAACCGTTTAAGTTAATTCATCCAACAGTTTGTCTGTTTCAAGATGCCACAATTTGGAAGGGAGCTTAAAGAAATGACTCAATTTAAAGATGTGCAGAACCAAGTATGACTGTATCATATCAGTTGAGAATTGAACAATATAAATTCTAAACAAGCAGTAAAATATTTACTACTGTCATGTAGATACGCAATTATGGGGATGAGCTAATATATATGATTAGATGAACTTCCGAAGGCAGAATCAGTAAGTGAATAAATTGCATATAATGTCTGCCTAAATATGAGGCGCTGAATCAAATACCTGGTGTGGATTTCGGTCAA
>BMK_Unigene_029195
CGGGTGGGTTTCACCCAAATAAAAGTGGTCGGGTCGGGTCGGGTTCGACCCAAAACCCGTGGGTTCGACCCGTTGAACACCGTACTAGGGCTCTTGTCGAGACCTGAAAAATTATGACCAGTTAGATTGTACCACAGTCGTCAATCTCGTTGCCACCCGCTCCATGCCTTCAAATGCACATTACAAAGAAGTGGAATGCAGTTATGATATAATTTTAAGAGATACATAGAATGGAACATCATAACAAAGGATATGTTGGTAGGTCTAGCAATTGTATTCAAGTTCTGGAACCATTTGGTGAAACTGGCAATTCCAAGTAGAAGCACAATGCAAACTACAATCTGCCCATGTGACTATATCATGAAACAGAGTATCTACAATCTTCTTTCTCACAAACACGCACACATTGCCCTTGCCCTCTGAGCAAGTTAGTATAATATAAAATAGAAATAAAAATTTTGTAACACATATATTGAACATGATGGAAAATGGGAAAATAGTAGATTTGATAGAAACGGTAAGAGCAACTGGCCTCTCGCTTACAGCTTCAATTGTCTGTTAAAAATCCAGCTGAAAGGGATGGTTGGTGTCTCCTTCACTCTCCCTTGAGCCCTCTCTTCCAGCCTCCTGATCCTCAGTGCCAAGCCACATAAGTAATCTTGAGCCTGCCGGCCCTCAGGGGAGAGACCAGTTATCTTCTCCACATTCCACCTCCCAACCAGGAATTCTAGTATGTCAGCATAGTCCTTGGCTGTGTAGACCCCCAGCCGCTGAGCTACTGCACCGAAGTGCACAAACAAGTTGTCATCCTGTCCATCATACATCAGATGGGCGGGCATTGAAATCTTCTTCTTCATCATGTCACAGAATGCCAGCACCGTTCCATCTGGATCAATCTCAAACAGCTTCTCCACAATCTTTGTGTAGGCAGTCTCGTGGCGCTTCTCATCTGAGGCAATCGTTCCACAGATCCGTGCAAGTTTCTCATCCCCGTATTTCTTGGCAAGCCTGGCAGTGCTTCCATGGGAAATGAAGGTCGCTCTCTCCTGAAATGATGTGTAGATGAATCCAAGGTAGGGGCTGTTCTCCGTCCCGGGGTCCATTCCTGATCCAATCAGATACTGAATTGTCTTCTCAATTTGCCTCATGTCAACTCTTCCAGACAGGTACAGGTATTTGTTGAGAAGATCACCGTGCCTGTTTTCTTCAGCAGTCCATGCCCTTGTCCAGATAGCCCAAGACGTAGGGCTTGCTCCTGTTTCATCTCGGACACCATCAAGGGTGTTTAGCATTGTCTGGTAAGTAGGTAGAGCTTCTTCAGTGATCATATCACCAATCAGGCAGACAAAATAATCGTCTGGGATTTCCTTTGCTTGCTTTCTCAGTTCCTCTACTTGTTCGTAAAAGCCATCTGAGGCGGCGTCGGGCAGAAAATCTTGTGGTTGCCAGCAGCTTTCGACAGGCTTCAGGTGTACCAAGATGTTTTCCTCAGCCCAACCTTCCAAGGACTTAAAGATCTCAATTTTTTGAGGTGGCATGGAATGGGTGACCTGAATAGGTACCTCTCGAGGAGGGCTGAACGGCTTGTAGCTGGAGGGAAGGGTGGAGGCCATGGAAATCCTCGGAGATCTGAGACTCGGAGTCGGAGAAAAGCCCAAATATTGAATCTTATGGGATTGAAAGGTGACTGAGGTCAGCTTCAGAGCCATTTTTTCTTCTCTTGTTTTCTTTCTTCGCAGAGAGAGAGAGAAAGAGAGTCACAGAGAGATATGGAGAGGTTCAACAAGTGAACATAAATACTCAAAAGGAGGAAAGAAAAACGCAGGGACGGTTGACAAATGAAACAAGACCACGCCACACTAATGCAACATTGCTTGTATCGAATATACGTCGTGTATCATTAAGAAGGTTATAAATTTTTTCGGTGCTGATAACTGATTGGCATGGGACTATGGTGTGAGTTCATGCTGCCCCTACCGACAATTACCATTCGTGCTGCTCGACTACTAATAGTCTAGTCTAATATGGTAGTGCTGAAAATGTGAAAATTAAGCTATTTAAATTGTATTCTT
>BMK_Unigene_029196
GAAGAAGAAGAAGAAGAAGAAGGAGGTGAGAGCATCGATGGCGGCCTCATCGGACCCTTCCGAAATAGCAGATGGCCCGGTCCTCAGCGTCATTACCAAGCGCGTGCGCGCCCTCCGTAAGAAACACAACCGCATCGTCCAGCTGGAAGAGAGCATCGCGCAAGGCAAAACCCTCATCAAGGAGCAGGAAGACATGATTCCATTGAAGGCCGCCATCGTCGCCCAAATAGACGAGCTCGAGAAGCTTCGCCAGCCCCTCTCCGTCGCACTCCAGGAGGAGCACTCTCTCCTCCTCTCCTCTCAACAACAACACCACCTGCCGCCGCTGCCGTCTCCGCAGCCTAAGACAGAAGCATCCTCCTCCTCTGTATTCGAGGACGATTCCGGCGTCGAGGACCTTCTCAAGCTCCTCTACTTTGGGATCCTCTTCGACGTCAAGCCTCAAAGCGAGTTCACCTCCACGATGCTCACCAGGACACTCGAGAGAGAGTGCTGCCTTACATACGACTACGTGACCGACGATGCTACCGATCTGCTCGGAGAGAGGGATTTCGATCTGATCTCCAAGCTCGGCAGCCTCGTCATCGCCCGGCCGGCTCATTCAGGGATCTCGCACAAGAATGCCCTAAGCAGCTGCGTCGACCACGCCAGGCGGTGGCTCTGTAACTCCGACCAGCCCATTCTTCCTGGCGACGCCGTTACCTATGCGGGACTGAGAGAGCGGCTTAACAAGATCTTAGCGTCGGATTATTTCACAGCGACTCCGGAGATGAAAGCTCCAGTTGATGTGGCTGCTGCTGCAGGGAAGTATGCTCCAAGTCAGGTTCCGGTGCAGGATCTGACAGTGCCTCCTCCCGCTGCAGAAGAAGAAGGTGCTTATGCAGGGCGGTATCAGGATAAGGATGAAGAGATGGAAAATTTTCAAGGGCAGGAAACTGTTGTTGATCATACTTACATTGAGGATCATCCCAAGGATGATGGAGAGACACTGAATGAGGTGGCAGATGACATTTCAACCCAGCAGGATCAATCCAACAAACTTCAAGCAGATGGGGAGGAACCAGATGGAGGTCATGAGATTGAACAACAGTACATGCCTCGGAGAGCATACCAGAACCAGAGGGGTGCTGGCCGTGGTGGTAGTGGTGGCGGTCGAAGAGGTTACCCCAATGGCCGTGGAGGGCGCGGTGGCAGGGGGGGCAACAACTATCAGAATGGTCGCAATCAGTACTATGACTCTGGGAATTATTATCCAAGAAACTACCACAATACAAGAGGAAGGGGCAGCGGTGGCAGATTTGGTGGTGCAACAAACATGTACAACAATCATGGGATGGCAGGGCATGGCCATGTTGGTGCAGGTGTCGAGTCAGCTCAGTCGTAGACTTTTGATGAATTTTTCTGTTAGGGATTTTTGCTAGGTCTCTTGTTAGAATTCCTGGCTTTTGTTGATTAATTAAGAGTTTTCCTTTTGAAAAATAGACAGCAACTCAACAAACGTTTTCTCTCCTAACTTTTATTTGGCAGTATCACCCGGATGTGTAAGGTAAGGTGGCCGGAAAATCATTCCCCAGGGGAACTTCTGTTCATATACCAAAAGCTACATTAATTAATTATCTGGGACTTTGGTTTTCTGCCCAGTTTGTCTGTGAGATTTGTTGGGTGCAATTTAAGGAATAGGCTGATGTTTCATTTGGCGCTTATGATCAGGTTTGTTTAGGCAAGTCGACTTTTTGTAATTCATATGATTGACACGGTAGGGCGATGGTTTTTAGAATGAGGACTCGGTGGCAAGGGTTCAGTTCTGGATGCAGCCATTCATACAGGCAATAAAAAAGTGTCACCTGATCAGGGTCTAGGCCTGGTCTTAAATCTATTACCCTTAAGTTATTAGGCTTGTGTTTATACCAAAA
>BMK_Unigene_029197
GGCCAATCTGGCTAATCAAATTTATTTCATCAGATGACTGCTAAGGATTACTTACAGCAACAAGTCACTAGATATACAGTTATCTGTTATCCAAATGACAAAGATTCAATCAACCCTTCCAAAGACAGATCGTAGGCTACTTGGAGAGGCTGCAAAATGTATGTAACAAAGCCAAGACCCATGACATTCCAATATGACAAATGACAGAGCCGACTGTTTGGAAAAATGTAAACAATCCAAAATGATGAAACAACAACCATACAAAATTTTAATTAGAAGTGGTTGAGCGCACATCATCTTCATATCTAATTGGTAAACAGAAAAATATCACAGTTTGAAACTCAATCAAGTACGTAAAATGTTGTTAATGAAAGAGAGAGGATCTTATTGTGTGCCTCACAGAAATATAGAGCAAATGTGAACAGTGAAGGATACCAGTTTGCAGTTCTGTCTTCTTCCAATGGTGTGCCTATGTATCATTGCATGGGTTGTCCAACAACATGAGCTGACCATTTCTACAGTTGCAATGCGAGTTTGCTGCACCTTTTATGTAATAGTACCTCATAAATAATTAAAAGTAAAAAAATTGGCCTGTCATCACCTATTCCAAGCCGTTCTTACTGTTCACTGATGCCAATCAACAAGATTACAATCCTTCACCGCAAGAAGCTGATGAAGAGACTCAGCTTTTTCCACAAAACCCGCCTCCAAAAATGCATCAAAAAGCCTCTTACATGCAGAAACATCAAAATCTGGGACTAATTGCTTCCACTGGTCAATAACTTCTTCCGCTTCTTTTAACTGTCCGAGCATAATGTATGAAGATAGAATACATAAATAATTTCGGCTAGTCATTTTCTGTGAGGTCATTCTTAGAGACTTCCATATTTCAGTAACCCTTTCTTTGTGTGCCATACCCGTATAAAGAATAATAAGGAAGTCGTACGTTATCCATTCTCTCTGGGTAATCTTCTTGTCAGCTTCAACTGGGGAGCTATTTGAATCCACAAGACGAGTTGCAGTAATATATATGTTGGTTAATGCAGCATACATTTTCCAACCTTCATTTGATGAACTTCCATCATGGGTCATTTCATCAAGAATCCTTCTCACACCATTGATGTCGAGAGTAGCAGCACATGCACTTGCCCAAAGGTTGTAAGTGAACAAATCTGGAGAGACCTTCCGCCTTTTCAGCTCTTCAACTACTAAAGAAACTTTATTCAACTGCCCAATTGACATATACAATGTCATCATCTCGTTATATGGAAGTGCACTTAAGGTGAGGTCTGATTCCTTAATTTCCTCAAAGAGTTCCTCTACCTTTTCAGTTTGTTTTGCTGCAGCAAATGAGTGGAGGAGAGCAGTGTAGGTTTCCAATGTTTTCGCACTTGAAGGAAGTCCTTTAAAAAACTCTTCAGCAGCATTGGTACCAAAAACTTTAGTTGTCAAGTCTATGCGAACTGCATAGTCATGATCAGATACTTCAAATTCTTGATGAGTTACCATCCACTCAGATATCTCGAGAGCGTGCTTGTATCTCTGTGACTTCCTGAGGTCTTTGGCGATCTGACGGAGCTCAGGAAGCGTGACCTTCTTCCCTTCCCCGACCCAGCGCTGGAGCGCGGCCGTGGCGCTTCGCTTGGGAAATCTGAGCCGGAAGATTCTGCTCTTGAGGTCATCTGCAACTTGCGGGGATTCTTCTACGGGATCGAGATCCAAAGCCCCCGAAGAGAGCGAGCGATTCGAGGGTTTTGACTCTCTGACGATGAGAGAGGGAGGCGATCGAACGAGGTTTCTGCAAAGTTAGGGTTTTAGAGATTACAATGGTGAAGAGGAGGACATGAAGAAGTAGTAGAGATTTACCGACTGAGTTTGAGGAAGAGGGAGCGAGTCGCCATGTCTTTTGGGCAGACCGGATTGGAATGGATGATCTTGGTCTAGATGAACCCACTGATCTTGTGACTGTGAGTGATTTGATGGGCCTTCTGGAGAGTGAGGGCCCACCAAGGATTCTAAAGGTGGGCCAACTAGATCCTTTGGGAAATAATCAGGGTCTTCTTGGTAGATCATCTTGCAGCACCATATTTGAGGTCCAAAGCCCTTGTGGTACCAGAAAGGTATGGCAGCAGTCAGTGGAATGGA
>BMK_Unigene_029198
GAGGTCTTAAAAAATACCGGGTCACCCGACCCGGTCCGATAACCCAGAACCCAACCCGATGTGCACCCCTACCACTTGTGTGAACTTTTTTTTTTTCTTGTGTGGGTCTCGTTCCCATCTGAGTGGGCTGCCTTCTCATGTGCATGCATGCTCTCTCTTGGGTCCCAGCCCTCTTGGTTGGCATACCGTAAATAAAATATCAAAACATCTCACTCAAGCTTCCTCCTGAACTCAAATACTGAGGCATTCCTATTGAAAATTTGAGCCACAGTGTCCCCTAATTATACTCCAATAGGAGTTAATCTTATCATAAGATTAAGCAGACAATTGATAACTCAATTAATATGATTTTTTGCATTAATAATTACTTTACTCCAAAAGATTTGGTCCCACCATAAGATTTAGTTGTCAGTTAATAACTAAATTAATACAAACTTTTGCATTATTAATCATTTTCATTAATCTCATAATTAGTTATATGCTCAATCTGGAAGCCCCATTATAAACTTTCAAGAACTACTCCTTCCAATCAGAGGAAGCCTACATGAGACCAATGAGAGGATCTCCACTCAGTCCCCAATAATTGACATATTGGCAAATGAAAAAAAAATGGAGTCCAAACCTGACAAGTGGCAATCTAAACAACACGAAAAAAAAAAAAGGAAAAAAGAAATTGGGAGGGATATAGCTTTAAAGAATATCTTAGGGCATGCTTTTTATTTATTGGTAAAGAAATGGTAAAGTAAATGTTAAATCATGATTTTTTACTTATTTTTTTGTGGTTGGGTGTGTTGCATATCTCTTGCAAATGTCCCCTTAATTCCTCCTTTTTGTGTTCTTTCTTACTCCTTTCTTATTGCATCTAATTAAATGAAATCAAAAAAAAAAATTAAAGAAATAAATCATGGGAAAGGATGATAAGTAACGGTGAAGTTAAGTTTCAAGTAAAGTAAGATTTTTGTTTGTTTTGTATGAAGCAAAGTAATGAGAGAGAGATGGGTAAAATAACCACTTCTTATCTTTTTTCTTACTTGACCAGACTTTATTGTCTTCTATGAGGTAAGATTTTCTGCCGGTTGACAAAGTAAAAGGTGAAAATTTTGCCGACTGGTACTTTGCTTTCCCACTCGTTTTTTAATAATCAAACATGGAAAGGGTGAAATTCCCCGCACGTGGGATTACTTTACTTTACTTTTCTAGCTTTACCACATTTAAACAAACTTGCCCAGTATATGTTTTGAAGTCATTCAGAATTGGTCCACGAGTGATTTTAGAGATGGCATGCTGGATTATGGTCTTGTCCCGGATACCCAAACCTAGTAGCGTTCTTGGATCTCATCCTTCCTGTAATATATAGAGTAAATGGAGATCTATTACAATTCTATAAATTGTAAATGGGTTGAGTTTAATCAGGTTTGGGGTGAACCCTATTTTTCAGATCAGATCTTTCAGATAACATGGTAAACAGTGCACACATTTGCATCCCTAGAGGTATTTGAGCCATTTTATCTCATGGGTGTTCCTGGGAGGCGATTCAATGTCCTTCTCTGGAACCTGTATACTCTCATGGTTACTCAACGGAGTGGATTCAAAGCTAAAGCTGATACTTGGGTGCAGATATTGGGCCTTCCCCATTACTACTAACCTACACTGAGATTGGCTTTCAACCCTTTGTCCTCTAGACGCCAATGCATTTTACATGAATGGGTCTAATATATCGATAACAGTCTGGCCCTGAGGCTTAAATTGAGTCCTGTGGGCAGTTTCCAGGCCTGATTGTTATTTCTTGTAAACCAACCGGGGAGAACTTTTACAAGCTTCAGTCTGGCCCTGCCCAGCAGCAGCCATAATGCCACACTTCCAGTGGCCACACCAATGTGTCCTGGCCTATTAGTAAATCCTAATTACAATGATTCTAAAAAATTCCAAAATCGCGCCACCGAGGTGAGTCAATGAGGCACAACTTTCTATTTATCACTCCAAACACCATTTAATTTGTAATTTGAAATCAGTGATCTTATTCCACAAGATGGTGTTGATGATGCAGGCAATTCTGGCGGCAGCAAT
>BMK_Unigene_029199
CCAAAACCCACAGTCTTCGACTTCTCTCTTTTCCCAATTTGCCCTTCCCTCGCAACCACAGAGATGTATCAGAGCAGAGAACCCAAGCCCTGCGATTCTCTAAAACCCTACGCTTTCCAAACGGATAATAAACTCAGCGAGTTTTACTGGCGGTGGTTTAAGCTCGTGCTCGGGTTTTTCCTCCTCGCCTCCTCCCTCCTCGTCTTTTACACAACCCTGTCCTCCCAATTCCACCTTAAAAGCCTAAAATGCCCCAACCCCGTTACGAACCCCGACGTCCGGATCGGGACGGGAACCGTCTCGGTCGAGCCGACGAACATCTCCCACATCATCTTCGGGATCGGCGGATCTGCCGCCACGTGGAAGAACCGCTCGCACTACAGCGAGCTCTGGTGGAGACCCAGCCAGACACGAGGGTTCGTGTGGCTGGACGAGAGGCCGTCCGGAAACGACACGTGGCCGGAGAAATCGCCTCCGTACCGAGTTTCGGCGGATTCGTCGCGGTTCCGAGGGTCGCGATCCGCGGTTCGGATCGCGCGGATCGTGGCGGAGAGCGTGCGGCTTGGGATGGAAGGCGTGCGGTGGTACGTGATGGGGGACGACGACACGGTGTTCGTTACGGAGAACTTGGTGTCGGTTTTGGGGCGATACGACCACGAGGAGTTTTACTATGTTGGTGGCGTTTCGGAGAGCGTGGAGCAGGACGTGATGCACTCGTACGGGATGGCTTTTGGCGGGGGAGGTTTCGCCATCAGCTACGGGCTGGCGAGGGAACTGGCACGTGTCTTGGACGGTTGCTTGGGCCGTTACGCGTCGCTTTACGGTAGCGATCAGAGAGTCCATGCGTGCCTCACCGAGTTTGGTGTGCCACTCACTGCAGAGGCTGGATTTCATCAGGTGGACCTACGCGGGAACATTTACGGCCTCCTGGCGGCGCACCCGCTCGCACCCCTCGTCTCTCTCCACCACCTTGACTCGGTGGTCCCCATCATCCCAGGCCGCACCCAGCACGACGCCCTGCAGTCCATCATCGGCGCGGCTCGATCGGACCCTAGCCGAATCCTGCAGCAGACCTTCTGCTACGACAGGCACCGCAAGTGGTCGGTGTCGGTGTCGTGGGGCTACACGGCCCAGATCTACACACGGATCCTCACCCCCAAGGACCTGAGCACGCCCCTCCGCACGTTCCGCACGTGGAGGAGCTACCACGAGGGGCCCTTCACCTTCAACACGAGGGCCTGGCCCAAGGACCCGTGCGACCGGCCTCTGGTCTACTTGGTTGACCGTGTGCATGATTTGGGCAAGGGTGGGACCCGAAGCTCTTATTTGAGGGAGAAGAACGAGACAGAGCTGAGGAAGGAGTGTGCGAGGAGCGAGCACGTCGCGGCTTTGAAGATTGAGACAGTCGCTGTTTCCTCACCGAAGATGAGGCGCGACGAGTGGAGGAAGGCTCTACGAAGACACTGCTGCGACGTGCATCACGAGCCCAGACATAAGAACGGCATCAAAGTCACCATAAGAAAATGCCATCCAAGTGAGAGTCTATCTCCACCGTAGAGTTGTCATTTCATCAACTCTTGAGAGTCTATTCCCACCCCCAGTTTCTCCACCTTCTCCTCCGATGTATATACCAAATAATATTTTTGAAGGAAAATTACAATAATATATAAGAATAAAATTCAGGCAGGTAATTTTACGATACTCTTCTCTCACCTCTTTCCCTTGTTCCATCAGATCGTGGGGTAGATTTGACCTTATTGCATACAGTGGACGGAGAGAAAGTCTATAGTGGGGCCCACTTAATTTTGTGGGATGTCTCCAAAGTTTATTTTCTAAGATTGAGCATGTAATTTATTATTGTGATCAATGAACGTGATTCATAATGCG
>BMK_Unigene_029200
ACAACTGTTTCAAGAATAGCTCTCCGAAAACTATTTAAATCCCACCTGACCTGGGGCTAGTGTGAATTTAAGGGTATTCCAAAAATCAATAAAAAACAGAATACGCGCTTTCCCTTATAAGGAGCCGATGGTCAGGAAACCTCAAACGCATGCTGCTTTAGAGCCCCATATCCTCCACCCTCTCAAACACAAGTGTTGTTGAAAATCACATCCAATCACGAATAGATTCGCTGCATCTACCTCATTTTCATAAAACCCATTGCTTGCTTATGCATTTCTCCAAGACCCTATCTTCCCTTTTACCTTAATTCTGCTAGAATTATTGATCAAAGACCTCAAATTCCGAGAACCCAGTTGTTGGTTTTGCATTTCTCCAAGAACCCAACTTTTTTCCTGTTTTGAATCTTCTTGGCATTTTAATGTCCATGGCCTTGCAAGTTGCCAGTGCGAGCTTCTGTGGTTTTCACCACAGAAACATTAAAAAAATCCAAGCAACAGCTGCTGAGGATTTTGCTGTCCTGACAAGTGAAGTAGAGAAGGTGAAGTTAGGTGGGTCTGATTTGAAGGTGACCAAACTTGGAATTGGGGCTTGGTCTTGGGGAGACACCACCTTCTGGAACGATTTTCAATGGGATGAAAGGAAGCTGAAGGCGGCAAAGGCTGCTTTTAACTCGAGCATTGATTGTGGCATAACCTTCTTCGACACTGCTGAGGTTTATGGATCAAGGCTTTCTTTTGGTGCTGTGAACTCTGAAACTCTAATTGGAAGTTTCATCAAAGAAAGGCAACAGAAGGATCCAACTGAAGTAGCAATCGCGACCAAGTTTGCAGCTTTGCCATGGAGGTATGGTCGAGGAAGTGTCATCTCTGCCCTTAAAGATTCACTGTCTCGTCTTGGCCTTTCTTCAGTTGACCTCTACCAGCTTCATTGGTAAGATCAGTGAACCCTGTTTCTAATGCTTTCTTTTAAACTCTTTCAAAAAATTGGCTGTAACTAACGTGTATAAGTTGGCTGATTTTCAGGCCAGGAATATGGGGAAATGAAGGATACATTGATGGTCTTGGGGATGCTGTTGAAATGGGCCTGGTAAAGGCTGTTGGTGTTTCAAACTATAGTGAAAAGCGTCTTAGGGAGGCTTATGGTCAGTTGAAGAAGCGAGGCATCCCACTGGCTTCAAATCAGGTTAATTACAGCCTCATATACAGGGCTCCAGAGGAGAATGGTGTTAAGGCTGCTTGTGATGAACTTGGGGTCACTTTGATTGCATATTCACCAATTGCTCAAGATTATCTTGGAGACTGGTAGTTCCTCATCAGTTAGATGCTTCATGCTTGGGCTATTTTCAGGTGTTCTTACAGGAAAATACACACCACAAAATCCACCAAGTGGCCCACGTGGTCAGATTTACACTCCAGAGTACCTCACAAAGCTCCAACCTCTGTTGAGCAGAATCAAGGAAATTGGATTGAACTATGGCAAAACGCCCACACAGGTGGTCCTGAACTGGTTAATTGCTCAGGAAAATGTTGTGCCTATCCCTGGAGCCAAAAATGCAGAACAGGCCAAAGAATTTGCGGGGGCACTCGGGTGGAGACTCACCGACGATGAGATCACTGATCTCCGATCCTTGGCAACAAAAATAAACCCAGTAATCGGTTTCCCTGCAGAGAAGTTGTAGAACAGCCATTCTCACAGAATTATTTTACACAGCAATTAGAACATTTCTGTTCTCTGCACAAACAAATTGCTTTCTGTACTCAACACCATCAAACCATTGCAGTGAAATGGTTGAGATATATACATACAAAAGGCTTCTTGTCCATGTATTACAAAAACCAAGAATGAAGTCTGTTGTCCCCTAGGAAGATTTTGTTTGTAGGGCTTATGGGATTTTTTTTTCATTTTTGTATTTTGTGAAGGTAAACTATGAGATTGATCAGAAAGATTGCACCCACTCCTAATCCATGTCATAACCCATCCATTCCCAGTCTACTGCTATTGTCATGTGTCCAGGTGGCCCCGGAAAAGATGAGCATTTTTCTGTTGGAAAAATGACTGGTGCTGTTTAGAGTGACTTGATAAGTTAATGCTATTATATATAGGAAAATGTTCTTCCATGAGGCTCTATGGGGCCACCTTTAATCAGTGCAGGCGTGCAGCCTCTTTCATAAA
>BMK_Unigene_029201
TGTTTTTACTTTTCCTCCATCTTCAATTCTCATTTAAGGTGTGGTATAATCCACATTTAATGCCATGAAAGAAAAAGTCTATCTTGTCAACACGCAAACCAAGAAGGCAGCTGGATCCTTTCAATCTCTTGTAATTTCCTGGAAAGACTATGCTTTCTTAGATACCTTATTCTCATGTATATAAACCAGACCATTGGTGCCACCCCAAGTCATATACATGCCAAACAAAGACGTCTCTGCTACTAAAATGGCAGCCAAAGTATTCTTCAAGAACCTTGTGTTTTTCTTTCGTTTCCTCCTCAAAAGACTAAGGAACCCACGTCCCCTCTACCGTAAGGGAAATGCCCATGCACCCACTTCAAAATTACAGAGGTACCCTTCTCTGATTAGGCCCAGGTCCAACCTCCTAACTGGGCTATCCAACCAGACCTTGCTACTAGACCTCGAGGGTGCACTGCTGAGATCTTCTTCTACTTTTCCTTACTTCATGGTGGTGGCCTTTGAGGCTGGTGGGCTTCTGAGGTCTCTTCTTTTGTTGGTCTTATACCCTTTGATTTGTTGTGTGAGTGAGGAGATGGCACTTAAGGTGATGGTCATGGTGTCATTTTTTGGGATTAGAGAGAAGGGGTTTAGAGTGGGGAGAGCTGTGTTGCCAAAGTTTTTCTTGGAAGATGTTGGGTTGGAGGGTTTTGAGGCGTTGGAGAGAGCTGAGAGAAGGGTTGTTGTGAGTGAATTGCCTAAGGTGATGGTGGAGGGGTTCATAGGAGAGTATTTGGAGGTGGGGGATGTTGTGGGGAGGGAGCTGAAGGTGGTGGGTGGATTTTATGTTGGGTTGATGGAAGAAAAGAATAAGGTGGGATTGGTATTGGAGGAGATGTTTGGAGATGGGAAGATGGGTGGTGATGTTGTTGGGATTGGAAGCTTCAAGAGATGTGTTGATCAGCACTTCTTCATGCACTGCAAGGAAATCTACTTGGTGACAGAAGCAGACAAGAGAAATTACCATCCCCTACCAAGGCACAGATACCCAAAACCCTTGATTTTCCATGATGGTAGATTGGCTTTCAGACCAACCCCACTGGCCACTCTGGCTATGTTCATGTGGGCCCCATTTGGTTTCCTCCTAGCCATCTTCAGAGCCCTTGTTGCCTTATTGCTACCCTACAAGTTATCACTCCCAATTCTGTCCTCCAGTGGAATGAGACTGAGGTTCAAAAGACCCAACAGCAACACTCTCTCCAATCTAGAAAAGGAACACCCAAAAGGAACACTCTATGTGTGTAATCATAGGACTCTCCTTGACCCTCTCTATCTTTCAACCATCCTCAACAAACCTCTAACTGCAGTCACCTACAGCCTAAGTAGACTGTCAGAGATCTTGGCTCCCATCAAAACAGTAAGGCTCACAAGAGATAGAGAGGAAGACAAGAACAGAATGGAGAAGCTGCTATGGCAAGGAGACCTTGTGGTGTGCCCTGAGGGGACTACTTGTAGGGAACCTTTTCTACTAAGATTCAGTCCTCTATTTGCTGAGTTAACTGATAACATTGTCCCAGTGGCCATGGATGTCCATGTTAGCATGTTCTATGGCACCACAGCTGGTGGGTTGAAGTGCTTGGACCCACTTTTCTTCCTCATGAACCCCTTTCCTTGCTATGATGTCCAGTTGCTTGAGAAGGTGCCTATGGACTCCATGGGTGGTGAGGTTGGTGGGAAATCTAGATTTGAAGTGGCCAACCATGTTCAAGGACAGATGGGTAAAGCTTTGGGATTTGAGTGCACTCAGCTTACAAGGAAGGACAAGTACCTAATGCTGGCAGGAAATGAAGGGATTGTTCCAACAGTTTCTAAACCACAAAGGAAATGAGATATGGTATGGAAATGGTATCAGAGAGAGGAGTTCTTTTGAAATTGGAGAGTAACATATAGGGTAGACCTTTTGCCTTTATATACCTACACCAATATATTGTTTTATTTCCCTTCTTTGTATATGTATTTTGTATTCTTTACACATAAGGGGGTGTCTTGTCAACTTGCCAAGAGTTGCATGTATGTTATCTTCATTCTTTGTTATATATATATATATAATATAGGGACAGATTCTCCTAAGCTGCAGCTTAGGGATATCCTAAGCTGCAGTAGTGTAAAAATGGGTCACACATGTGCGGTTTACATACTGCAGCTTAGAAGTGGTGGTTAGAAGTTACCTTTAAATTGAGAAAATTGGTTCTATTTTTAATTGCTATTACCTTTACTATATATCTTTTTTTTAAGAGATGATGGATTTGTGTGGGACCACTAACTCTTGCTGCTTGTATTCAGACAGGATTCAATAACTATCAAATGGATTCATCAACAGTGCAAGTGTTCAG
>BMK_Unigene_029202
GCTGCCACTGCCTTCTCGTACAGATACTAGTCACAGGGAATATAGCAATAGCAGCTAGGGGCGCCTAGCCTCGTGTGAACTACTTCGCTATTTGCTACTCTAGACTGTGGTAGGAATCTGTGTTCAGTGGTTGTTATACGATAAAGGAAGAAGCCAAAACTTCCTAAAGGTCAAATTTGGCAGTAGCTAAGGCTTCGCCGTTTGAGTACACAGGCCTCGCCGCTTGAGAGGAAAGGCCTCGCCGATTGAGGGTCAGTAGTAAACTCCTCCTTTTTTTGCAAAAGGATGAGTCTCCATCCGCATCTGAACCCGGATGATCCACATATCACGGGACAATTGATCATAAGACAACGCAGCGCGCTGGCCAGACACTCCGCACCACCCGCAGTTGTTTCATCAGTTTTAGTATACCCAGTGAAAGCAGTACCAGCATCACCACCTCGCTAAGTTACAAATATAGTTCCAGTTGCCCGAGATGATAAGCTTGACCCAGAAGCTTATCCAATTCCAGGCGCAGATCCATATACAGATCAATCAGAAGTGGAGACAGTTGACTAAGTGAAGGCATCACCCTATCAATGGTAACATTGATGAATCAATGTAGGGTGGGCGTGGGAGCGAAGGCACCAGAAGTGGAGGGGGCATAAATAGAAGGCGGCAAAGAAAGCATTGGCATCATAGGCAAAGTCAGAGACAGTTCTAGTTGGGTTCAAATCCAGTTGATGATCGAGATCGATATATAATGCCCGCATCGAAGGGGCCCCGGAAGCACCACAACATTGGTGGCTACGCAGCTGTCCCTATTTCTGGTAGTCGAGGTGCTGCTGCCATCCCTTTTTTCTGCTGACTCGGATGCTGTTAGGTAAACTCCGTTAATTACCTCTTCGGGATCAACTGTTCCAGGTCATATACATTCACTGGTTCAAGGTAAACAGAATAATTAATAACTGGCATCTCTGCCACTGCCATTGATGGATCAACTTATACTTTTGCTCGGGCTTGGCTGTGCTTCTTCGAAAATGCTTTATTACTTATTATTATTATTATGGGTGTTGCTTATGCTGCCTAAGCCTAAGCTTGATCTTTGGATGAGTCCACTGGCTCCGACTATTTTACCCTTGGATACCAGGGAGAAACACCTATATCACGCACGGGATCACGAACACTGAACATACGCGGGATACCTTTAGCATTACAGGAGAATCTCCTATACCCCACTCCCATCGATGGGATCACAACAAAGATCATCCATTTATAGATAGCTGGGTGATGGGTCTGGAAGAGAATATATCGGTTGTTGTAAAATATGGAGGGGCTTATCATCAATTGAAGGACATTGATACTCGGCGAAGAGTAGTTAACTGGGGCCTATGATGATCAATGAAAGAACGCCTACAGTGATGATTGATCTATCCGCGCTGGCTACGTACGCTCTTTTCTATGCTGCTTAAGGGATACTTCCTCTTTTAGGCGAACAGCTATTAGTAGTGAAACAAAAAAACACAAATGAAGGAAAAACAAAATATGGCTCTTTTAATTCGGTGTTTCCCTTGGCTTTGCGTGCTGTGCTTAGCGTAGGGCGTGCTTGGCGCTTAAGCTTTGGGCTTAATGCGTTTCGCTTGCTTCGCTTTGCTTGCTTGGCTTGGCTGAGCGCGTAGGGCGCTTTCGCTTGCTTCGTAGTACTTCCGGTTTGGAGCCATCGTCGCAGTTTAGGTTGTAGCATGCCTTGGCGAGGTTTTGCTCTTTCTTGGGAGCGTAGTTCCCTCTCCTTGGCGCACAGGTAGTTTCCACCGATCTTTTTACTTGCGCTAGTGCGTATCACTGCCTTCTCGTGCACTCTCGCGCTTGGTGTGAAGCTATTCCCTGCCAATGCTTTCCAGAGGGGAATTGGCAATCTGCTGCTTTAAGCTAAGCGCGCAGTGGAGGATGCGGTTGTTCCTGGGCTTTAGCTCACCTTTAGCCAAGCTGCGATAAGTGCGTTCAGTGATTATTGTACGCTAATAGATGTGATTGCCTGGGTTAAGGTGTTCTCGCTGATTAACCCTGAGGTCGATTAGCGTGACTAGCTTAAGTTGTTGCAATGTGCCCTTCCCTCTCCCTTTGCTTATCTAGCTTTATGTTGACGGTTGCCCCATCCGCTTTTATGCAACGGGTGTCAAACTACCCTTCCTCCAAGATTTTAGTTTCGCTCCAGAAAATGCTCTTTAGGAAAAGCCATTGGAACCGAGTATAATAGCCCCCTATATATAAGGACTCAGAGCCTTTTTTAACTTCTTCCCCCTAGAAGAAAGGCTTTCTTCGTCTGCTTGATCTGCTACGGATGCCCATTAAAAAGATTCATTCCCCGGTGGATTGATTTGGCGATGGCTTTGAAGCCTCTTTGGGCTTTGGAACATTCATTTACTACATTCTCCTCCCACTGGCCATCCTGACAACAGCAGGTTTATGGCACCGGGCTAGCTCATGAAGAAGTCGAATCGGAGTTGTCCAGAATCAGATCTCCTCAGAGCACTATTCACCAGCCGCCCGGGAATGGTGACAGTTGCTGCCTGCCTTGCGAAGCTTTGAGTCCTTTCCTCTCTAGATCTGACCTCGCCCAAAGGAAGGTGTAGGTAGCATAGCGAGATGCTTCACGCAATTGCGCGAAAGAATACCTAAGCTCAAGCAGCAGATACTACCACATACAGGAGAAGAAGCTCTAGCTCGAGCTATAGCGCTTATTAGGTCCAATTCAATTAATTCCAGGGTCAGAGGGAGAGTCACGAAGGGCTATTCTTCGATGGGGTATGATTCAACTTTAACCTTCCCAAAGGGATCAATGGTATACCGAACGAACGGAACTTTATTGCTCAAGTTGAGTTTCGTTAGGGACCGGGTCTACGTCACTTTAGAGGTGGGCTTACTTTCCTTCCCCACCCACCGCCCTTCCCTTTATTGATGCAATGCCCCAAAGCAAAGGAATTCAATTTCACTTCCAAAGTATGATAAAGCAGACACATCCGCATCAGCATCCGAAGAAACATCCGCAGAAGCATCAGCTGAAGCAGAAGAGGAGAAGTAGGACTTTCTTTCCAGACCAGAATCAATAGGAACCGTTCTCCTAACCCACCAAGAATTAAAATCACTTTGCGGAGTCTGGCACTGGTTTTTGGATGGATGCAAGTTGATCACATAAGCCCTTGAAACGATGTTGATATTCAGAAATAGATGACGAACCTCTCTTGCAGGCCTAAAGTTCCAAACGAAGCAGCGTCTCTATCTCTCGAGCTTGCGACTGTTGGGAAAAGTTATCATGAAGTGCTGTCATGAGCAGATGTGAGATCAATTACCAGGGATGCAGGGGCAGACGTAGCTGAGGTGTCTGAGGCACTGACTACCCATAAGCCCTTGAAACGATGTTGATATTCAGAAATAGATGACGAACCTCTCTTGCAGGCCTAAAGTTCCAAACGAAGCAGCGTCTCTATCTCTCGAGCTTGCGACTGTTGGGAAAAGTTATCATGAAGTGCTGTCATGAGCAGATGTGAGATCAATTACCAGGGATGCAGGGGCAGACGTAGCTGAGGTGTCTGAGGCACTGACTACC
>BMK_Unigene_029203
GCGGGATCCTACCTTAAGGTCTCTTTAAGTCTCTTTATTTGCATTAATCTCCATGCATATCATTGCACATTTCAAATCATTTTCTACAGTACTATAAAATATCAGTTGCTTTTGCAGCTTTTTCTCAAACAAATTGTGCCACCCCAGAGCATGAAAAAGCAAATCTAACTTCCTAAAAACTCAGTTACATGTTATATTACAGATAACCATAGCAGTTTGTTTGGGTATCCTCTAAATTTGATTACATGTATGGAGTTAAGAGTTACTTTCCTGATAGAAGTTCCTAGTTTTGAGAGGGTATGAGGTTTTCATTGTTGCAACCAAGTGGCAAGGTAACTTGGTTGTATGCATAAATAGGGATATCCAAAGATTGGAATGTCAGATTTAGGAATGGACCAATTACTTGAACTTGGTTTACAAAGATCTAAACGGCTCCATCGTTTCCCTCTCTATTGTTGCAAATAACATTTTAAGCACCAGTGATTATTGATGCAAATGCTACACTGCAGAACGTAACTCATATACATTATTCTACAGGAGTACTAAATTTGATACATAATCTCTAAAGGTGAAGAAATAATTCCCAACAGAAACATGGAACATGTGCCATAATACTTTCAGGGGCTTTGCTGATCATATTAAAGAAACGACAGAGATGAGAACTAAAGCCGATGCAGAATGCATTTTAAGAGTACAAAGGCAAGGCGAACAGAGTTGAAAGAGAAAAGCATGCCAATGTGAGTGATCATCCCAAGCTGTTTCTTGCAGCTACACAGTAATAATGAAGAACATGTCTTCTCATATTGGCCTACCTTTGGGTACTATTTGATCCTTGAGCCACATGTAAATGGGAACCAAAACAAAATATGTTGCCGCCATTGCACCTAGAATGAAGCGCAGAGAGAATACGATTGGATTTACAGGCTTGCTGACATCCTCTGCTTTTGGACCGAGCTCCAGAGGAGAATCCCCAGATGCTTTTTTAACACCAGTCACAGAGCATCCCATGATCAGTCCATGCCGACGCACTCCACGGTACCACTTGGGGCCAATCCTTTTCAATTGCACATCTTTAAACCCAGCCTTTTCGAACCACTCAATGTACTCCTCCTCCTTCGGAAAGAGCATCCACACATCTGCAAAGAAGCGTGACAACCAATAGGTTGGGTATACAGGACCAATCAAGCAAGCTTTCCCACCTAGTTTCAAGACCCTGTATGCTTCCTTGATGCCTCTCTGAGGATCAGGCCAGTACTCAATGCTTCCCGCAGAGACATATCTATCAGCATGATCAGTAGGGAATGGGAGATCCTCTGCATCCCCTTCTATAAATTTGCAATCTTTCAATGCCTCCTTCTGCTTGGCCTTTGCAAGCTGGTGGGGTGACTGGTCGAGGATGGTCACATTCTTGGCATCAACGTGCTTAACTATACCCAGAGTGGTGAATCCAGTCCCACCACCCACATCAAGGACAATCATCCTCCTATCATTGAGGTCTGCAGGCTCAAGGGCCTCATCCCTCATATCCTCAGTCCAGTGCCCAGGGTTTATGACATGGTCATAGACAATGGAAAGGAACCTATAGAACCAAAAGGCTTCTTTCTTGTGCTGTATGAACCTAGGCTGAGAAGCCGGCCTTGAAGAAGAAAGGCTGCATCTTGGCGAACAGATCCTAGTCCTTGAATTCCCATTGAAAGGAACAAAACTCATGTGGGTAAAGTGTCTTCCATGAAGACCAGAGGCTGAGAAACCCAGCCCAGTTGCAGGCCTTCCTCTCATAAGTGTGATTTTTTCAGCCCCATTGAGCATTGAAGAAGCCATGAAATGGTTAAAGAACAGAAAACCCAAGATACAAATTTTCCCCCTTCTAGTAACTCAGTAGTAGAAACATGTAAGTAAAAACCTAAAACCAGACTAGTAGCTTTGCATTAGAGATGAGAAACAAAAAGGGGGCAGATGATTGCATCAGAAATAGAGAGAAAATAAGAGGCGGATGACTGCAACAGTCATGAAATCATGTTTGCAATGGGAACCGGACAGGTGAGCCCTTAAATCTTATCTCAGTCACCACAGGTTTGCGACACCTGG
>BMK_Unigene_029204
ACCTGTATTGAAAATTTAAATATCCTTCTATCATATCGATCAACAGTTGTGTACAAATTGTCCGACTGTTGTTTTCAGATTATACGTATTATCACATTTATTCTTCAATAGAAGGAAAAGTCTCACGTGATATTGTATATGCATTCTTCCGTTCTTCATAGACAGGCAAAATGATTATTTATTTGTAGTTCTAGTGATGCTGTACAAGCACACAACCCTCAAACAAGAATGCCTTTATATTCTCCAAAGATGGGGAATCGACATTCACCCAAGCAAACATGATTTGCTTAATACTTTGTGTAGGATAATGATAATAATAATAATAAAAACCTCTAGGAAACAACAAACTCTGTATACCCCTCAAGATGGGAACTCTTATGTAACCCTAGTAAGCAAGAATTTCTATAGACTACGTATAGATGACAAATTGACATAGCCCTAGCATACTATATCAATCTATATACTCAGCAGCTTAAGTGTGAAGGGGTCGACAAAACACGACCACACAGGTACATGCAGCATTCTTAAGATATACGCTTCAACATGAATCAAGACTGGACTGAATTCTATTGCTCAAAGGTTTACCCATCTGCAGGCAGTTGATTGGTGGGACTGTGGGGGTTCGCAATTCTCCAAAAGATTGCCAACAGAAGGGTTCATAGAGGTGGTATTGTTCTTGCATTGGTGTGAGATCGATGTTGGTTAGGGTGACATCTGTACACGGCAAGTTGTCGCTGCATGCTAGGTGTACAGGTTTTACTGTGTAAGTCCCTTTGATCCTCTCATAACTGATTCCAGATAATGCCACTGCTGATGATTGGTTCTTGCATGTGCTCTTATCACAATAGAATTGATCAATTATAATAGGGACTTGAACTTCTGATACTTGAATATTGGAGAATTGAATGCCTTGGACTGAACCTGAGCCTCCCTGCCATGTCTTGATTCTGACACCGTTCATTGTGTTGTGCATCATGACATCTCGCACAGTTATGTTCGAGACACATGCTTTTGTATTGTCTTTTCCAAGCCCTCCGATGCTTATCCCATGCCCAGGCCCACAGTTCACATTGTGTATGTACACGTTTGTACAGCCAGTCTGTATCGACACGCAGTCATCGCCGCAAGCCAGATTGGTGTTGTGGATTGACACATCTCTAGAGTTCTGCAGGTGGATGCCGTCGGTGTTGAGGCTATCACCTGGTGAGGAAACTGTTATGTTGAAGACCTCGACGGCTTGGCAGTTGTCGAACTTGAGATGGCACTGTGGGCTGTTCTGGATTGTTATCCCCTTCACTGTAACGCCCAAACTGCCATAGAACCTCAGGGCCGTTGGTTTGATGCTTGGCATGCTACTACTCAGCTCGACTCTTGCCGGATCGCCTAGATCCCAGTCTTTCCACCCCTTTGCTGGATCTTCTGATTCTGCATGGTTCCACCAAACAGAGCCTTGACCTTCGATTATACCCGATCCCTGTATTGTAATTCCTCGCAGTTTTGTAAAGTCGAGCCACTGGTACAACCCTGACCCCCAAGCTTTTGTATTCTTTGGAGCGATGATCGTCCCATCCAACTGAAATACAATATTTTGTTGGCAGTAAGGACCTGAGAATGAAATCGGCCCAACAAAAAATTTGAACTTTGATGGAACCACCATCGTCGATGCTTCCACCTTACAAGCTGCTGCCCATGCAGCCTGGAATGCCTTTGTATCATCTGTGGCTCCATCACCCTTGGCGCCAAAGTCCATCACATTGAAGACAGTTGAATCACTGTCTGTATATCCTTTCTTTGGAGGGGCTGGCGCCGGAGCCGGAGCCGGAGACTTCGACCCGCCATGACTTTGGCTGCCATGGCCACCATTGTGGTAACCATTGTTCTTTCCTTTCTTCTTGGATAGAGCAGATGAGGCCGCTCTGCTTTGCCTCCAATGCTTGCCTCTCCTGGCATTGCAAGAATCAAATGTAGAGAAGCATGCTAGAAAGGCAATGAGAAGACTCAGTGAAAGGCTTTTTAGGCTGAACCCCCTCTTCATCTTTAGATGTGTGTGGGAGAGAGTCTCTT
>BMK_Unigene_029205
AACAAAGCACCAAAATAAAATAATGAAAAGCCTTTTCTTTTCTCTAATCTCTTATCTCTATAAAACACTAGTCACTCCTGTGTCTAAAGAGACCAATTCAGAGACTTTTTTTTCTTTCTGCTTTTTTTTCTTTCCTGCCTTCTGAGAGTTTCCTGAGAGAGACGAGAAGAAAGAGATGGAGGGGAAAGAGGAGGATGTGAAGCTTGGAGCCAACAAATTCTCAGAGAGGCAGCCTCTTGGCACAGCTGCACAGAGCCAAGACAAGGACTACAAGGAGCCTCCACCAGCTCCTCTCTTTGAGCCAGGAGAGCTCATGTCATGGTCTTTTTGGAGGGCTGGGATTGCAGAGTTCATGGCCACCTTCCTGTTCCTCTACATAACCATCCTCACTGTGATGGGTGTGAAGAGGGCGCCAAACATGTGTGCCAGTGTGGGTATTCAAGGGATTGCTTGGGCTTTTGGAGGCATGATCTTTGCTCTTGTCTACTGCACTGCTGGAATTTCAGGTGGTCATATCAACCCTGCAGTGACCTTCGGGCTGCTGCTGGCTAGGAAGCTCTCCCTCACAAGGGCTATTTTCTACATGGTGATGCAGTGCTTGGGTGCCATCTGTGGTGCTGGGGTTGTGAAGGGATTCCAAAAGGGCCCCTACGAGATGTTGGGTGGTGGAGCCAATTCTGTGAACCATGGCTACACCAAGGGAGATGGCTTGGGGGCTGAGATTGTGGGTACTTTTGTTCTTGTCTACACAGTTTTCTCTGCCACTGATGCCAAGAGGAATGCCAGAGACTCCCATGTCCCTATCCTTGCTCCTCTCCCTATTGGGTTTGCTGTTTTCCTGGTGCACTTGGCCACCATCCCCATCACAGGAACTGGCATCAACCCAGCCAGGAGCCTTGGAGCTGCCATCATCTACAACAAAGACCATGCTTGGGATGACCATTGGATTTTCTGGGTGGGTCCCTTCATTGGAGCTGCTCTTGCTGCAGTCTACCACCAGATCGTCATCAGGGCAATCCCATTCAAGGCCAGGGCCTAAATTTCAACCACCATCTATCATCAGCTTGCAATCCTTTTTGAGTTTTACTTGTAGTAAATCTATGTCGTGCCTGGTTTTACCTCTTGCCATATGTTCATCATCATCAGGGTGTTGGTTATGTTATATGTGTGTAAATTAAGCTATGCCGTCTAGCTTGTTGCAAGCTTGAAAAGAAGATTCTTTTCTTTTTATAATATTCCCCATTATCTTTCCCATGAGAGAAGAAGAGTCTTTGTAATTATTGGGTCTGTTTGTAATTATTTGGTCTGCAGTGGCAGACCACCAGTTCATATGGTGGTCCCCCAAGTGTCATCATGGCTCGCAGGTGGTCCTGCCTGTTTTTGGCTGCCTAATGAGTAGAGTAGGTCATGTGCCAAAAGTACAGTGGTTCATGTGCAGAAAGTTAGTGGATTTGAGACTTAAAAACTGGCTTTTATTAATACAACCCATGGGTTTATCTTCAACTTTGAGGTTCATTATGCTGAGCTGAAGGTCTGATATCACAGTATCACAGCCCATAGGAATTGTTCAAAACACTGAAACTGGACATGGTTTCAAAAGCTCTATGCAGTGTGAAGCCTCAGGGGGTGGTTGGCACTCCAAATAGAATTGATGCAGCCAAACAGGCCTTTGAAATTTTTGCTTAGAAAATGTGTAAGATGAGCTCTAACCATAGAAAATGTGATGTAGAAAATTTGCTTCACCCTTTTGTCATAGCTGGGGTGGGGTGATTTGTCGCCATTGCACAGGAATATGACGTTTCAGTGTTTCACTGGGGCAGGAGGGCGGGCAGTATAGTACAAAACTATATGACCACAAAAGTTTGATTGAGAACGATTGTTTCGTTTCTTGATCTTATTGAATGAAATGGAATCGTGGGTCTGTACTTGCTCAAAA
>BMK_Unigene_029206
CTTATACATTATAAAATGGGATCCTTTTCTTTGCTGGTATTTCTTTTTGAAGGAGAAGTTTGCAAAAAAGAAGCAAAAGGCACACAAAGACAAGACCGCTAAGCATTAGTTACAAAAGTAGCACTAATTACATAAGTTTCAGCATAGCATTTAATGAATTTGTGACCCCAATTTGTTAATTCACTGGATCCTACCAATATATGGGCATTCAGACATGATCCTACCAATATATAGACATACAGATTACACAGACAAACTGAACACATATATTTGCCTGGTGTCATTGATGGTTAGGAGTAAGGGAAAGCTTGAATCCAATTGCTGCAGTAGCAATAATGGAACTTCAAAGAGGATCAGACATTTGTGTACTGATAAGACTGATCACTGTTTCCCTAACCCCTAACCATCAATGTGACACCACTACCATACCTCCTCACCACCAGAATTGCACTAACTAATGACTTTCTGCACTGCCCTAGAGTACCAACTGACGAAAAAAACCACCAAAGCCCAAAAAAGAATCAGAATACATCCAAATACACCAAAACTTCAACTGATAATATAATTAAAGCAGAAGAAATTGTTTTACGTTATGAAATATAATTTCAACAGAGAATAGACAGGGTATCAATATAACAAATACACCAAAAAAAAAAAAAAGAATACATCCAAATACAACAAAACCCCCACCTATTACGTAATTTAAGGAAAAGAAACTGTTCTATGTTAATATAAATTCAACAGATAATAGACATAGTACTCACTATAACAAATACATCAAGAGCCACTCCAATGTCTGGATCTGCAAATTCCACGACGGTTTTGCTCAAAAGAGTCACGAATAGATTGCACCATGGAGGAAACAACAGGAAAGCAACTTAATTCTTCATTCTGCTCCTGCAAAGTTGTTTGTTGTTAAGCGAGTATAGGACTAATGACTTTTGGAAATGAAGCACGATACTATTATTTCAAACCTTTTTCCTTACACACACACACACACACAAAGTCAATGGCTTATGCTGATGATAATTTGGAAAAGAAAGCACAGAGAAAATAATGTCCAAGCATAGAATAATTCCCAATTTTCAAGTCCTACAAATGCATAGAAAAAGTAGTCATCCATTGGGCCAAAGGCTTTTGATTAGCAGTACAAATAAAGGCACCTTTGACAATTTAAGCAAAAGACAAAAAGATCGTTACCACTTCAGCAAGCCGGTCGTCAAGGCCACCACTAGATTTTGCATCAGCAGGCATGAATATCTTTCGGTAAGCTGTTCTCATGCTTTTGACCTTGAATTCTTACAGTACAAAAGTAATTAGTAATTCATACTTAACCAATCAACGTTTCTTAAGATCTAATAAAGTTCCTATTAAAGCAAAAAAAAAAATCATACTTAACCAAAAAAGAATAAAAAATCCCAAATATAGACTGTAAGTCTTAAAGATAGAGGAGAATTCAAGTGCAATAGCAACAAAGAGACATCCTGAAAGAGAAAATTCACAATGCAGAAACCAATGGTAAAAGTGGGCACTAAGGGCAAATCAAGTGCTAGATACAGTGGAATCTTACTTTGAGATTCGTATTTAAGGTGCTGTCAAAAAGAACTAAATCACCTTCCTCATATAACTTGACACCAAAGAAAGCGCACTGAGAATGATCTGTCGCATCGCACCCTGCCCGACTTGCCACATCTGATGTGGGGCCCACCAGGATGAATGCCACTCACGAGCTAAAGTCATCCAACTACTTTTAGGTCCTTATGCCCCAAATCAAGGGCCAGGATGATCAGATTGGCCCAATGCTGGCGCACAGCAAGGCAGAGTATAGACCTTTCCCCAGCAAGCCCCCATGCTGAAACACACAAAGGGATCAACCCTCTCCCCTCCTCTAACCCCCAAACCCAACCACCAACAGACCAACATCCTTCTTTTCCATCCGCCTTCCCATGAGCAGAATGAAAACAAGTGTACAAAGCGAGGTTGCTATTTACAATGTAGCAGCCTGGCCTCTAAGAAAAACCATGCACACAGGCACACACAAATAGTGGTAGTAGTGATCTACGCAACAGTTTCCATGACTGCGCACAACATCTGTCCAGGGAAACATCCAAGGGAGACAGAAAGGTCTATGCAAGGATAAAATTAGCTGGGGTTTCAAATGGTCTTAGATATGAAAGCTTTCAAAATCAAGGGTGGAAAAGTAATTTTAAAAAAAGTTCAAAAGTAAAAAATCCAGCATAGATACAATTCAGTTGTACGTGTGTGAGCGTACAATAGCAGTCCAATGCCCCAACCTACCTTGTTAGGCCCACTTCAACCACTTGCATGGATGGTGACTGGTCGGATAGGAATACGAGGGACAGAAGACAGAAAGGTCTTGGTCTGGATTAGGGGTGGGTCAAAAGTACATCAGTCATCACATGATCACCATAGATTTAAAGGGCCAAAAATTAATAGTAAGTGCAGTTTTTTGTGACTGAATCAGAGCTGTGTCAAATTCGAATGCCTGCCAATCCACAGGGCATTAGATATGAGAGGTTTTGGAGTAATCATATGTGGGACCTAGTGATCTACTATGTGGTGTTGAGACACACTCAAGTGATCAGCTAAATGATGTAGCTCATCCTTATTGTAAGTGACCAATCTTGTGGGATGCACTTTAGCACATGCTAACCATCAGGTTTAAGCGGATGGAAAGCTCCATGCTTGGATAATGAATGAACAAAAAAATTCTAATCGACCAACATATAAGCCTATAGGTTAGGTGGTGGTAGCAGTGGGGAAGGGGAAGCAATAGGAGTTTTTAAACATAAATCCAACCATGGATATATTCCAGACAAGTGACAAACACACTGTAAATTTATGAGAGTAGTCCCCACATGGGCCATAGGTCACCAACACACATGCTTGCATGCATCCAACCTGTTGAATGAAAGTAGCAATCTGACCAACCTTATGAGGTACATTCACATTGCAACCAGCTGTACACATGTTGAATGGTGAATATGAATGAATGATAAAAATTTAAGAGGATTTTACCGCAAATACAGTCATTTATCCCAATTGGTCCTGGCCATTTATGCAACACCAATGGGGTCTTCCAGCCACTATTTTATTTTTTTTTATTTTTTATTCCTACCGACGATAGCGTCACTCAAAGAAATGTTGAGTGACGCTATCGTCACTGTTCGCATCTTAAAAAAAAAAAAAAAAAAAA
>BMK_Unigene_029207
GAGGAGGAGGAGGAGAAGGGGAAGGTAGTGGCTGAAGTGGGTGTTGATGGGGTGGAGATGGTGAAGGTGGGGAGTGAGACTGGGAGGAGGGAAGAGGTGGAGCAGCCGCAGAACAAGGGATTGACGGTGATTGACACGCCGGCGAGGGAACGGGAATTGATGGATGCATTGAAGGATGTAGAGGACCATTTCATCAGGGCTTATGATTCGGGAAAGGAAGTTTCGAGGATGCTGGAGGCTAATAGAGTTCATCTGCAGTCTGGTTTGGAGGAAATCAAAGAGAACTCGTCAAAACTCATACAGGCTATCACATGGCATCAATCTTCTTCATCTCGGTCGTCTTCATATAAAAGTTATATTGCTTCCAGCTCCAATGACAGTACATGGACAGAATACAATAACGATCTTTTTGATGATAATAGTGGAATGGAATCAGGGAGCCATTCATCGACGTTGGGAAGGTTATATGCTTGGGAGAAAAAGCTATATGATGAAGTTAAGGAAGGAGATCGCACACGTAGAATATATGAGCGGAAGTGTGCAAAGCTTAGAAACCAAGATGTCAGGGGAGATGATCCACGCACTGTCGGCAAAACCAGAGCTTCAGTTAAAGATTTATATACAAGAATATGGGTTGCATTACGTACAGCGGAGTCAATATCAAATAAAATTCAGAAGCTTAGAGATGAAGAATTGCACCCACAACTTACTGAGCTTCTAAAAGGCCTCAAGAAAACATGGAAGGTGATGCTAGAATCACATGAAACCCAACATCAGATCATGTTTGAGGTGAAATCCTTTACAAGCTCTGCTTATGGAAGGTTCTGTGGCGACACACATAGGCATGCAACACTTCAGCTAGAAGCCGAACTTCAGAACTGGCGTGCTTGCTTCATGGGCTACATTGCTGCACAACGTTCTTATGTTGAAGCATTGGATGGATGGCTATCCAAATTCATAATCCCGGAAGTTGAATTCTATTCTCGGGGTAGATCTTCGGTTCTTACATATGGAATTGAAGCACCTCCGCTGCTTGTCATGTGTCACGACTGGCTAACCTCACTCGGGAAGTTGCCAGATAAAGCAGTCACATATTCCATAAAAAGTTTCAGCAAAGATGTTAGAGCTTTATGGATTCAGCAAGGAGAGGAGCAGCATCAGAAGAGGAAGGTCGATGGCCTGGCTAAAGAACTTGACAGAAAGGTTCTTGCATTTCAGAGAACAGAGAACAGGATTCTGGAATCCAAGCTTTCGGAAACTAAAGTAGAACCAGATATGCGACATCGTGTTGAGTACTTAGCTGGTAGAAAAGATCTCTTAGACATGTTCAGGAAAAGGTTGGACACAGAGAAATCAAACCATCACGATTGCATGCAGGAGACACAACGGATCATGCTAAATGGATTTCAGACAGGGTTGACCTCTCTTTTCGAATCGCTAACAGATTTTTCTAAGGCTTCCCTAAACATGTTTGATGAACTAGTGGTGTACAGTGAGAAAACAATGACTTCAAATGAGAATGGCGCAAAGCCTTCTTGCATAGAGGGCTGTCAAGTTGAAGTGGACAGCCGATGAAGATAGGAATGATAAGACAATCTGAATGACCAGGCCCTGTAATTTACCTCAAGGATTGGGAAAATTTGTATATTAGGTAGTGAAGAAAGAAATGGATGCTGTAGCATAAGCCCTCTGATTTTATAACAGGTTTGACAATAAAGCAACAGTTTATTGTTTATCTTAGTCTGCTAGTATTTTATGATTTACCCGCAATTTTGCTGACTTCTTGATGCGTGCTTAATTTAGCTCCCCTTTGGCTGAAAGCCAAAACCTGTTTAAAAGGGTTGAGTTTAGGTGGGCACATCCTGTTGTAAGTATTTCTTGTTCTGTGATTTGGATATAGCCGAC
>BMK_Unigene_029208
ATGATACTATAAAATTGAGTTATAAGTTTCAATTGGGTAGGTCTTCCGTCTTTGCCTCTTTGGGATTAGGACTAGTAACTAAAATTTAAAGGAAATTTTAAACAGCAATTCCAACCCGAACCGTTTATCCACGGTTCAGAAAACATTTACCCATGCCAAACATACATATTCTGTGAGTCGTGTTGTGCAGGTCAGATCAGGATGAGTTGGCGAGGCGTTATAAAGTCTTAAGTTACTCAAGTTGAGAATCAAATGCTTCAGCTCATGTTAATATAGAAACACCCTTGTGGAGAAAAAAAAAATGTGTAAACTTCAATTTTTTTCCCATCACTAAATAAAAGATCAGCATCTAAGAAACAAAATAGGAAGGTCATTTAGCCCTTTCCATTGTCTTACAAAGAAACTTATTCACCCTTGCGCACATGATCGCTAACAATTGTTGTTGAGTTTTTCTTATCTGGAAATGTACGTTCAAACACTAGCAACCCAGAAATCCCTAGGCTTCGGCTCCAAGCTCCAGCAATAAAGTGTGATTGATGTCATTGGACCCAGGACCATAGAACTGAATGGGGCCAGGACTGATGTATCGATTCTTGAGGGCCCACTCATCCCGCAGGGATGCAAACTTTTTGAAAGGCGCACCTTCAAGCTCCACCATTGCCTTCTTGATCACAGGTTTGAACTTGCCATGCCGCCTCTCCACATCCATTAGTGAAGTTAATGCGGTCCCACCAACAGTCCATTGTTCAACTGGCGCACCCAAGTTCCCCACCGACGATATTAAGCCAGTCTTTCCAGAGTGAAGGAGGGATCCTGCACCATAACCCAATGCATAACAGTATGTAGAATCGAAATTTGTAGGCAACCCACATCTTCCTTCATAACCAAAAAAATGAGATTGCCCTTTGAACTGCCCTTTATATTTTCCCTCCTGTTTCCTTTTCTCCAACTCAGTCTCAACCATTGAAATAAGCATTTTTTCTGTTTCAATCTTGGCAACCTGCACATTTCCATGTGGATCTCTTTCTAACATCAATTGTTCCTGAATTGCATTAGGTAGAAAGTCAAAAAGCTGTTGAGACTGTTGTTGAAGTTTCTTTTTCCACAATCCAGCTTCATCCACAACATCATGAGCTAGAATTTCATTTAGTTCTGCAATAAGCTGTTGTACCTCTGGAATGAAGTCAATCAAACCCTCTGGTATAAGTATGACACCGTAGTTATAGCCAAGTTCTGCACGCTTGCAGATAATATCGGTAATGTAATCAGTGACATTTTTCAGAGTCTGCTTCTTCGCAGCCACCTCTTCACCAATAATAGTAATGTTTGGATGTGTCTGCAATGCACACTCCAGCGTAATGTGAGAAGCAGCACGACCCATGAGCCTTACAAAGTGATAATATTTCCCTGTAGACCGTGCATCAGTCATGACATTACCAATCATCTCTGAATATATCTTGCATGCTGTATCAAATCCAAAACTCGTTGGAACCTCCTTGCTTTTCAAGTCACCGTCAATCGTCTTAGGGCATCCAATAACCCGAGCCTTCATTTTTTTTTGCCTGAAGTTTTCAGCAAGGAGGCAAGCATTAGTGTTTGAGTCATCTCCACCAATAACTACAAGTCCATCCAAATCAAGCTTCACAGCTGTTTCTTCAGCTTGCTTAAACTGTTCTGGAGTCTCAATTTTGTCTCTTCCACTACAGATCATATCAAATCCTCCCTGATTTCTGTAAGGGTATATAAATTCAGGTGTCAGCTCCACATATTTGCATTTCATGATCCCAGCAGGGCCTCCCTTGAATCCATAAACGGTACTTCCCTTGGCGCAGTCCTGCAAGTAATCGAAGATCCCAGAGATGACATTGTGGCCTCCAGGCGCCTGGCCTCCAGATAGCACGACTCCAATCTTCAACTTCTTTTCCGGTAGCGACGCCTGGCTCGGCACCAGCATCGCCGATGGCTGTCCAAACAGACACGGAAACAGCTTCGCAATCTCATCTGGGTTTCCCGCGGCAGAGCTTGCAGGGCCGTCGACGATCTGGAAGGAGGATTTGAGGACGGAAGGGAGAGGGAGAGAGTGGTCGAGACGGCTCGTCTGCACTTCGCTGTAGACGCTTGCAAGACGGCCTGGGGTCGCTGTAGAAGAAGCAGTCATGGTTGATCGCGACGATGATGATGCGGTCTGAGTCTGTTGAGGAGCAACCAACCGAGAGAGAGGAGAGTAAGAGAGTGTGAGCTGACGAAACCCTATGTAACTGGATGGGAGGATTAGTCTAGATATATACTTCCAGAGACGATGCGAAAGACAGAGGGTTGGAGGGTTCGTTGGG
>BMK_Unigene_029209
AGGTGCCTCCTGCCACGATTGAACTCAGCAGTTCACCATATTGGAATCCTCCCAAAAGTGAGTTGCATATAAAGGTGATTGAAAACTAAGGACATGATGCATTGTGGTGCCCTTTCGTCTTCCAAAATATGTACCTTAACACTCCAAACCAATCCCCACCCTTCACAGCTTATTATGGGGACCAAGTACAACATAAAAATACTCATGGAGAGATTCATAAAGAAGAGAAAACTGCATGGACACTAAATAGATCATGATCAAACTGCTATTTTCCAATAATTGAATCATCAAAAAAATCAAATAACCAAAAAATATGCTAAAAGCCTTGATCAAGGTCATCAAAACCTGAAAAGAATATTTTTGGCTCATCCTCCATGCAATTGTGGACCATCTCATAGCCTCATACCCGTGATTAGCAAGGATCTAGGTGGGCCAAATGGCAAGTTGCAGCCTCATGGAACCACTCAATAATTACCTAACTCAATTGGATTCGTGCCAATCATAAAACCAGGTGAAGGGGAGGTCTTCATGTGGATAAGGGGTAAGCAACATTTTGAACTATCAATGTCCTTGTTAACACTACCAAGTAAAAAGTAGCACCACAGATATTGATTAAAAATGACTTCTTTAGCCATTTCAGTCAGAAAGTTGGTTCATTTTTATTTATTTTTTTGCAAAAAAAAAATTAAAGAAAAAAGGAGATATGGGGTGAGCCAGAAACCACCATAGGCAATAACCACTGCCTTAGGGGCTGCAAATTTCAAAATTTTTTTTTTTTTTCACCGGGGCAAAATTTTTGCTTTTTGTTTGGTAAGAGAAAAAAATTGCAATTATTAGAACCAACAAACAACAAGAGGTTTAAGATCAGTAGAAAGATCAACCAAACCAGATTATGTTGAGGGTCTAAAACTAGTGCCAGTCATTTTATTAATTATAATAGCTAAGGGTATGAAAACTCTGGCCCCATTCCTAGCACCCTAGGATATGATTGGTTCTGCATAATTGATTTCCTTGGCACTGTGAATTTTAAGAGGCCCAAATGGCCAAACTGCAAGAGTAAAATGCCCCAAATGGGGACAACTTTTGGACAAGCTATCCATATGGGTCCCTTCCACTCTGGGCTGCTTTTCCCATTCATTAGGAGGTAGTTGTGTTAGATCTTCCTTTTTCTTATAGTATTAGCTAATAAATATAATAAAGACTTAAATTTAAAAATGTCTTTTAATAAATTAGAAACATTTATGATAAGGAAACACCTAAAAGGTAGAAAAAGCAAACAAGAAAAAACAGATAAAGATCCAGATTCCTGACAAAATAATCATCTCACAATCTAGACCAAGAGATTCATGCACTAAATCAAGACCAATTGAAAACCCTACATCAAAAACCCCCAAAAGATAAGAGAAAATGAGATCAACCATAAAAAAAAAAAAAAGATCAAGACTCTACCAAATAAAAATCCATCCAGATCCCTGATCAATCAAATGTATCATTTGAAACAAACTCAAGACAACAGTTTGTTGCACAAGACCAATTGAAAACCCCAAATGCCAAAACCAAAACTGACATTAAAAGGAAACCCCTAAAAGATAAAGAAACCAAGATCAAAACGAAGATCGCTTACAAAATAATCATCTAAAACGCAAAGACCAAACCCTACATGTCAAAACCATATCAAAAGAAAAACCCCCCAATAAAGGGTAAAGACAGAGCAACGAGATAAATCAAATACCAATCCAGATCTCTACCAAAACAAGCATAAATCAAAACCAATTGACGTCAAATCGATATTAATAAAAGGAAACCCAAACCCTAAGAGGTAGATAGATAGATCAAAGGAGAAAAACCAAATAAAACCCAGTTGTTTCTTGCATAAATCAAGGCGAATTGAAAACCCCAAGAAAGAAAGATGGATCAGATGAAAAACCCAGATCCCCAAAAAAAAAAAAAGTCATCTAAAACAGTTTCTTGGTGAATCAATCAATTCAAACCTCTTCATTTCAAACGCCCCAAAACAAGATCTAACCACCATCAATCAAGAAGATAAACCAAAAAACACAAACACAAAAAGATGATCAGATCTAAAAGTACCTGACTTTAATCTAGAATTTCACA
>BMK_Unigene_029210
GGTCAGCTCATTCTTGACCACAGGTGACCTTCGAAGCCCACGTGGTGCTGGGCTACTACAAGATCCCGGGCGCCTTGTCCGGGACAGATGCCTGCGATTCCCATCGGGTTTGTACAACTTTCCTTCATTTCAACGGCCATGAGAATCAACAGCAGAAGAATCCGCTCCTTGTCCTTCCTTGTTTAACTCTCCCTAACTCTCATTCAAACAACAAGAAGAAGAATCTCCCAATCTTGGAATTTTCTCCACCTCCTCTATTAGGTTAGGTCATTGAATTCTACTTGGGAATGGATATTGATGATCTGTATTGCAACACCCAGTCTGTAAATCTCCCAACTAAGAGTGCAATTTACGTGTGGGGTTATAACCAGTGCGGGCAAACAGGTAGAAATGGGAGAGAATGCCACTTGAGAATCCCAAAGCGTCTCCATCCCAAGCTTTTTGAGTGCTCACAAGGGGTGAATTCTAGGTGGTTGGATATTGCCTGCGGTCGCGAGCATACAGCGGCCATATCCTCAGATGGGTCACTGTTCACCTGGGGTTCCAATGACTTTGGTCAATTAGGAGATGGAACTGAAGAGGGTAGGAAACACCCTAAAAAGGTAAAGTTATTGCAATCTGAATTTGTCAAATCTGTATCTTGTGGAGCACACTGTACAGCTGCTATTGCAGAGTCTCGTGAAAACAATGGAACAGAATCCCTTAGCAGACTTTGGGTTTGGGGGCAAAATCAGGTGTTTCCATTTCCATTTCTTATATTTTCTAGTTTTTTCTAGTTTTGTATGTGTTTAGTGCATCATTTAGCTAACAATTCTTTTACCTCCCAGGGATCAAATTATCCACGCTTATTTTGGGGTGCTTTTACTCCTAATACGATTGTACTTCAAGTTTCTTGTGGAGCAGTCCATGTGGTTGCTTTATCAGAGGATGGTGTACTGCAGGCATGGGGCTACAATGAGTGTGGTCAGCTTGGCAGAGGTTTTACTTGTGAAGGACTACAGGGGGCTCGCATTATAAATGCTTATGCAAGGTTCCTTGATGAGGCCCCCGAGCTTGTGAAGATTATCCAAGTGTCATGCGGGGAGTACCACACAGCAGCTATATCAGAAAGTGGTGATGTATATACTTGGGGCTTAGGAAGTATGGGGCAACTCGGGCACTGTTCTCTTCAGTCCGGCGATAAAGAGCTGTTGCCTAGGCGAGTGGTGGCCCTTGATGGGATATTTGTGAAGGACATTTCATGTGGTGGTGTACATACATGTGCTGTAACGGCAAAGGGAGCTTTATATGCTTGGGGTGGTGGCCAAGCAGGCCAATTAGGGTTGGGCCCCCAAACTGGATTCTTTTCATGCAATCTTAATGAGTCCGAGATGTTGCTTCGAAATATTCCTGTCTTGGTTTTACCAGCGGGTGTCCAGCTTGTTGCATGTGGACATTCTCACACTCTTGTTTCTATGAAAGATGGAAGGATTCGTGGATGGGGTTACAATAGTTATGGTCAGGCTGCTAATGATAAATCTACATATGCTTGGTACCCATCCCCTGTTGATTGGTGCGTTGGAGAAGTACGAAAACTGGCGGCTGGCGGTGGTCATTCTGCTGTTTTAACAGACGCATTTTCTTTGAAAGAACTATGTGAATTCAGGCTTGCTGATAGCGTGAATCCTTCCAATGCTTTGGAGATAGAGGATGTTGCATACAGAACTGGATCAGATGCCCTGGCCCGTCTCTGTGAAAGACTCAGGGAATATCTACTTGCTGGGGGTGGCAATTGCGATTGCGAGGAGTTTGATGTAGAGATTTGACAATGAAGTGATGCCTACTTTTTTGTGTGCATTAAACATTGTCTACCTGCACATTGCAGATAAACCGATGATTTGGTTTATGTGTAATTAGTCTTATTTCAAACAGCCAGTCTTCCACAGCCATGAAAAGAGGGAGATATGATAAATAGGGAAAAAGACCCGTCAATAGGAATTAGAAGCTGTAACATTCATTGTAACTATTTATTGAACCAGTTGACATCAATCATTGGTTGGTGGGTAGTATCGGCCTGGCATCGTTGCTAGAATAAGTGGTTATTGTGCATTTCCATTGGTGTCATTTATATTTGAAGGCTTGTCAGCAAGCCAACGTAGTTTGCA
>BMK_Unigene_029211
TGCAGGACTCCAAAAGGAACATTAAAATTTAAAAAAAAATAATCCATGGACAGAAAAATATACTCTTAACAAATATTATCAGCATTGCATTAGATACAGAACCTCAAAACCTCAATGAGATTCTACACTTCAAAGCCTGAAACATATTCTAATGGAGCTCTTTGGTCATCAGATCAAGAGACACATGGAATAGGTCTTTCTACTAAGATAAAGAAAGTACAATGAGATCAATTCCAGACTCATGCAAAAAAACCCAGTTTCTATTTTTTATGAGGGTGGTAATGCTGGATCAATATGTATTTTGAATTTACAACAAAATTGAACAGGAAGGAAATGGAAGCTCAGAACTCTAGACAGAAAAGCTTTCCGTGTGATTGTGGTTGAAGAACACGATACTACTGTACAGATCCATCCAAAAGAGGCTTCTATACAAAAGGATTCATGAGGGCAACAACAAATGGCCCAAAGAATTCAATAAAAGAATGGGTTAAGCAAAAATGGGAAAAGAAGAAAAGTGTTCTCAAGAAAGGAGAGGCGTAACTAGTCTGAAATCATGTCTTCCACTTCAGAATCCTCAGATCTACTTGACAGATCATAGTCCAACTCTGTTGCATTCATTGCTTCTTTCTCTTGAGGCACCGTTGGGTGCTCTACATAATCCATATCAAACCAGTCAGGATCATCATCAGTAAAATGGTAATAATCCAGTGGCTCGCTGGTGTCTATTCCTGCCTTCCCCTTTCCAGTTTTACCATGTGTGCTTTGGAGATGGGAATCTGCTGACTTGGCCTTGGAATCTTCACATATGCAGGATGAAGGGTTTTCATGAAATTCACCTCTACCTGGCCTCACCTCAAGCGGCTCTCCCATGAAGCCTTTCTGGTGGGTACGAACTTTGGAGGCAAATGCTTCCCATGTCATGTTAACTCGGTTTAGAAATAATGGGTACAGCTTTCTACCGTTTGGGCGAATTGTTCGCTTGTGTCCAAAGTATCTCCTTCGACCAGCCAATATTTTAGCCATGTTTCCATTGTTGTTGGTCACAAATACATCACTCTCATCACAGACTATGAAATCAAGTGCAGCCATGCGAGAAGAAAATGAGGAAAATGGGGCCAATTCCTTCTCGGTAGCTATACTTTCTTTTGAGTGAAGATGAGGAAAGAGCGCTTTCAATGGTCGCAATGTCTCTTCTCCTCCGTACACTTCACCAGATGCCACATAGATGTGAACGTCACTGCCATAACCCAATGCTCTCAAGATAAGTCCAACTTCTTCAGGTGTAAGTGGACATCTTCCATGCCTCCTCCCCTTTTCTGGATCAGTTATATGTAAAGTTTTCCACCTCTTGCGTATTGCTCCCAGCTCTCTCCTTTCCTTTTCTCCACCACCATAATAACATCCAGAAAATGCAAGCATGTCAGGCTCAAACCTTAAGTGCAAAGCAATGAAATGCTTTCCTTTCACCTTCATTCTTTGGATCAACTTTCTACCCATTTCAAGAATAGGATCCGTGAATTTCAAGGCATGATAATTAACACGGCATCTCAACTTCTGTAGATCTGGTTTTAGCTTATTTGCAAGCCTGTAATCGAACTTGCCTAGCTGAACCACATGTTTTTTAAGAAGAACAGGTAACACACGTTTCTCATAGCATCTTGGGGTGCACTTTCTCGGAATGCGCATTCGATATGGAGCCATCACAATTTTCCCATCCTTCCTTGGAACCTCTTTTACAATTTTAACATCTTTTGAAAGAAATGAAATAAACCAATCGACATCAAAGATTTCAGTGAAAGTGCTGTTGTCCTTCCAAAAAGAATTTCGGTCCAGCTTTGGAACAACAAGGGAAGCATTCAAAATGCGAGCTACAACGACGGAATCTGTTATCCCCGTCCTTTGTTGATTTAAGCCCCCGCTGGTTGCAATCACCAAGCCTATTCTCTTGCCCAGGATTATACATGAAATTGATTACTTTTGGTTGAATGCTAGCTGTTTTCAATTTTGAAGTCAGAGCAGGTGAAAAGAGCTACTAACATGCATTTTGCTGAGCCATATCAAGGCTAAAAAAAAAACATGAATGTGCTTCTTGGAGCCTGCTGTCGTTAGTACCTACTACCTACCCCAACCAAAACATGTTCCACTCAACTTTTCATTCTTTCATAGTTTTGGTACGAAAACACAACAAAATTAAAATAAAAGGGACCTGCTAGCTGTTTGTTTGAAAACACAACAAACACATTTGGCACGAATGTGATGCATGGTGCTCATCCAGACCATATGATTTTGGGCCCAAGGAACAAACAAACCAAAGGAAGGATTAACTAAATTGATGCAATCGGATTAGCTAGATCAAAGAGGAGGAGAAAAAAAAAGGATAGGAAAGGAAAGATAGGAGTAGAGGGAGGAGAAATGTTCTCAAACCATTTTAAGGAATTGTTAATTGTATGTGACAAGATGTAAATATTTCAGTACACCAGTCCGTCATTGTGCCTATCTATCAATGGGGGGCATATTGAATTCTAAATCGTTTACAACTATCGCCTTTTCATTCACGGTTGTATCTGTGGATAGGTAGATGCCTCACCACTTGGACTATAGGTGGATTGGCACATATTGACTAAGTCTCTCGGTAAGAAAAAATATCTCAAACTCATCTTCCGTTTTGTCCAAATAAAGTGGGTAATCATAAATTAAACGTTTGAAAAGAAAATATACATATCTTTGTGTGAAATTCGATCTATAGATAAATCCACTTTGAAAAGGTCCATTTTCTTGAATCCCATTCACCTTTAATAAATCCAATCCTATCGCAACACAAGCCCAAATTGTACAAGGTTTTAGCTATTATTCACCATTGCATTTTACCTCGAAAGGTGCACGATATAAAACAATTAAAACTCATTAACTTTTGTATTTTACCTCATAAAGTGCACAATATATAGCAATTAAACGTTAGAGCTTAAAACTAAGGGTTATGATCATTTGACCAAGCTAATATCTCATGTCCCATCAGCTGTGCCAAATCTTTCCATCGGTCAACCTCCATGGATTGTGGTGAATCTAGGTGAGCCCCAGTAGAATGTGACAGTTTTTCTTTAAAAAAAAAGCCCAGGGTTTTGTAGTCAAACCATATATAATAAGATATAGTTAGACCATCAATTATACATAATATGGACTGTCTAATTGGTG
>BMK_Unigene_029212
AAATAAAAAAAAAAAAAAAAAACTGTTGCCAGGGGAGATACTACTAAGAACATGAGTGCGCTCAGCCTCATTTTTGCTAATGGGGCCTGCAATGTCAAGCATCTGTTACTCTATAATTTCGATTTTGTGTTTTTTGGGAGTGAATTGGGTTGACTCAAGACACATCAATAAGGAGTCGCATGATAATTTTTGAAGGATTTTTCACCCTGTTGAAACTATGATATATCTGTTAATCAATTCGCAATTTGTCCAGAGATACACTTGATTTTGGTTCAGTTTGGTTTGACTGAACAGGTCAAAATTGTTTGGTTTGGTCAGGTGATGAACTGTGCAACCCTGTGTGAAATTTTGTATATTTTGGAGCTATTCGAACAATTCGCTCCAAATCCAAACATTCATTACTTGTGGTTTGCAACTGATTTCTACCCAAAAGAGGAAAAGAAACCCTCATTTTTCAGCTTTTCCTTACCTCAAGCAAAACCCACGACAAGTTGACTTGTCTATTGGCTTCAATTCTTGTTTAGACCTAAAGACTTTGTCACTAGAGTACCCAATACCCATGTTTTCCCTTGACTGAGAAAACTACTTAAAACATTTGTTTTTGGCACTTAAAAGGGATTGTTCACATCACCCAATATATATCTGCCGTATGTGGTGATATAGCTGCGAGACGACCGATAATATCAGGATACTGGCATGATCTTGGCCTATACTCGATAAGTATTGACCACTATTATATGTACCTTTAATATGTATCAACCGATATTTTATACTATGCCTATCATTATGCTGCAAGTCCAAGAGCCTTTTATATATAGATTTGATTGTCTGAGGATTAGTTTAGAACATATGCCTTCTGCATGAATGGTTTCTTCTATGATGTGCAGCTCCACAACCTCCTTCCCCGGGGTTACTTCTGTTGGTTGGAACTGGGAGTGTGACTCCAAGAGTCTAAATTTGCATGTAAGTGGGGAAGATGTCAGTTAGTTCACCTCTTTCCTATTATAAAACTACACTCAATCAACTTTTTCTACCTTCTCCCTAATTGTCTTTCAATTTGAGCCCATTAATCTTGCACCATATCCCTCCCCTGCATTTTTCAATTTTGGTCATAAAAATTAACCTCTGTCATAATCTATCAATTAATCTACCTCACTAAAGCCAGCCCATTTAATCCTCTTTATCAACCCCAGTAATCAGTGGATATACCCCACAGTAATCACTTCAAATTGGAGTCAAAATCCCATGAAATTCATTTTGATTCAACCCTAGTCCCCACCTTCAGATCTGCACAGTCCCATCCTTAAAGCTATCTCATAATTTTGCAATAATACTACTAAATACTACTGCTATTACTATAAAAAATCCCTGCCATATCCATTGGGTCTAATTGCAGTAGATTTTGTGGATGTTAATCCTTCAGACCATCAGTCAATTGGATCATATTGATAAGATGATTCTGTCCCCTTTGAAAGAACAGGTCTGAAGACTACTGCAGACAGGAGAGCTACAAGGAAGTTCCAAGCAATGATATCCAATGTACTACCAATGCCATTCTTTTTGCCTTTTGAGTTTGAAGGTGGCAGCCAGATGAAAATTCAACAGTTAGACTGAACATTTTTATTGATACAATAGTCTGATGGGGTTTTAACTTTTAAAGCCCTCAATAAAGCCTGCACATCCATTACATTGTCAATGAGAGAAATTATTACATGGTTTAATTCATGGGGGCAGTCCATTCAATCAAGTGATTGTATGGTTGGTCTTTAGTACTGGTGGACCACATAAGTCGAGGTAGACTTACATAAAGCCATTGAGCATGATGCTGATCAAAGGGTTAAGGAACTGGAAAGTGTGGTCCCACAAATGATCCATAAGGTTGCACGTGTTTTGGACCACAAGTACTAGGTTTTTTTTTTTTTTGCCCTTTTACTTTTCCCCAGAATATCATCTTTTGCATATTTCGTGGTTTAGGTTCTATTTCGTAGGAGCCATTTCATTTCTTGGATTGTTCTAGTTGTTAGTCAAAAAACTATTAGGAAGTAAAGAGTCCCAGTAATAGTAGGGACTTTTGGTTGTTTTATCTTTTAATTGGTCACTTCTATTGTTTTTCAAAAAAATAGTAGTTGATCAAATGTCTAGTAGAACTCAAAATAATAGAAAACTAAATCTATCACCATGCACTAAGTCTAATAATCGTTGTACATGCATTTGATTATATTGGAATTTAGTTCATATTTTTTGCTTTCCGCTTAAAGAGTTCTCCACTGGTGTGGTGCAGACTCCACATTCCTCCCATTTGGTCTCTGAAGAAACCTAGGCCGCCACTCTCAACCATATCACAGCAGCCGATGCCCACAGTCGGCTCCAAGGGTCCAGACTGCATCATGTGTTATTCGATTTGACTAACGCATTCTTGTTAATATAATATTTATTGCACAGAAGTCCCTACAACTGCACTAGAAGATATACACCTTTTCATATCTCTGAAGAGAGACCTTAATTTACAATTGGTTTTTGTCATGTAGTAGGCCCAACATAGTTGGGACAAGGCAATGATGATTATAATAATTTTTGTAGTTTTCGTGCATTCCTTGTATAAGAACTTCCTATTTTTGTTATTGTTTCCCAGGCATCAATTTTTTCCATGACTAGTGATTTCTGTGATATGTTTGGTGATGTAGGAAATCATTATTCGGTGGTGCA
>BMK_Unigene_029213
CCAAAACCCAAAACCTCCAACTAGGGTTTTAGTATCTCCCAAACTCAGATCTCTTCAAATTGAATCTAATTGAAATCATGGCCCAACTTTCAGATTCTAAAACTCAAGTTTAATTCAAGAGGAGAAAGAAAATCACTTCTCCAATCGAAGAGAATCCGGAAATAATGAAAAACTCTCCAGATTCCATCCCAGGACATGGAAATCTTGAAAACCAAGGAATCGCCGAAGAGGGAATGCAAAATCCGGCTGAAAACGAGCTTGGGTTCTTCTCGGAAGCTCGAAATCTCGAAGCTAGCGCTGAAGAAATTAAGGAAGGTGGTTCTGAAACCGCAGGAATAGAAGCGATCGCATCCGGAGAGGAGATGAAATCTACAAGCGAACATCAAGTTTCTGGCGAAGCGAATAGTCCGAAGGGATGCAAATTAGGGGAAGTATTGAAGGGAAGATACTCGAAGACTGAGCTGGAGGCGCTGAGGTTTGTGGATGTTGAACAACAGCAGAGAAGGTGGGATAGCATTTACCAAGGTCTGGGAGTTGTTGCTGGAGAGTTTGATCAAATGGCAGCGGAAAAACATCATAAGCAAGGCCATAAGAGAACTGATCGTCGAAATAATTCAGGAAAGAAAAAACACACAGCTGCGAATTCGGGTGAAATGTGTTTTCAGAGTGTGGGCACAATCTTTGATGAAGTTAAGTCCATGGATCTTACTTGTGGTGTCCTTGCTGATGTTAAAGAGAACTCTGCAATTGTTGAGGAGGTATGTTATGAAGATGACGATAGCGATGATGAGTATGATAGCATTCAGAGGCCTGCATTTGTGGTTGAAGGAGAACCTGATTTTGAATCTGGACCTCCTCAGGATGGGCTAGAATATCTAAGACGGGTCAGGTGGGAGGCTGCACAATGTCCGAAAGTGAAGGTGGTCAAGCTTGACCGAAATAAACTAAAAAGTGAGCAAACACCTTATATGCCCAACATTCCAGAGATTGCAAAGTGCCCAGTGCATCTCTTGCCTTCAAAACACTGGCAGGAGGCTTTCCTTACTGATTTCTCAGATCTCAGACAGGTTCTGGCACAGCTTGAAAATTCCAGTGACGAATATTTAAGGAAGTTGCCGTCTTTTTCTTTTTCTAGTGATGGCTCTAGCAAAACTCGTGGCAATCAGGAAGTGCTGAAGAATAATCCAACAGTGTCAGCAATTCTGGGCATGGATGCTGTATCTCGAGCCTCAATGCTAAGAGCTCGTATAGACTCTCTGGAAACTGCAGATACTGTGTCCAGGCTTGACTGCCTGTGGCTGTTTGCACTTTGTGCGGCTGTGGATATTCCTCTTAATGCAGAAATGAGTGCTTCCCTCAGATGTTTACTGCGAAAGTGTGCAAGCCTTCGAGCCCAAAAGTCGGATACTGATGACGAAGTTGTGATGCTGAACATGTTAGTCACAATAGCCGGGAGGTATTTTGGGCAGTCAGATGTATGCTCATAAAGAAATGCTTATTTTTTTTTAGATCCATTGTGTTACAGAGATCACTTTCGTTTAGGTGATGGGTTTTCATGTGCTCTAAGAAGTGTCCTTGCTCAATGCAAACAGCTTGTCCATCAGTCATCACATCCTTTTTCCCAAGTACCATTTGATCAGGGTGAATCTGTTCATATCTCAGATGGCTAAACATGGCCAATAATGTAAGTATTATATAGCCCAACACCCCAACTTAAATTGTTATTAGTGTTATTTGCTTTGGTCCCATCTGGGTCATGTTATTCTTCCCCCATATTTGATGTCTGCGGTGCCTTCCCAAAAATGGATAAATGTAGAAAGCGCATCTATCTACTTTTCATGAGCTTTTGGTTATTGTTGGTCTTTTTTTTAATGACAAGAGTAGTACTAATTCCATGAAC
>BMK_Unigene_029214
GTTGGGGTCAGAGACAGATTCATCGGCAAGAGTGGAAACTATTAACAGCTTGTGGACTAAAATGGGTATGGATGGTAGTCTTGGTGCTAAGTCAAGTGGCCTTGCTGTATATACACGAAGACCGTCATTGGAAGTTTCTTCTCAAGGAAGGGCTATGGCCCTTAAGCCAGCAAAGTACAGAAAACAGAGCCCAAAAGGTATTTTGGATGTTAGTGCACCAAAGGCTTCTTCGAAAAAGGATCACACTGCTGTAATGGGTCACATCCCTTCTCTAAAGCATGGTTTGGAGATGAAAGCTAGGCCATCTGCTTTGTCATCTTCTCCTCTTCATTGGCGTGATCGAGTGGTTGGCTTTGATTCAGGAACTGTTCGGGGATCTCAGGGTCAGATGATGGGTGGTGATCATGGGGGAAAACAGGCCTACGGGGTGGACATTCAGAAAAGGCGGAGCATGGGAGATGGTGTTACAGTGGCTAAGGTGAATCCATTGAAATCAGGAAAGAGACGAGAATTAGATTTGCACATTGGACTGGGTGAGGAAGTTACTGAAAGTTACATCAGTATGCCTTTTCCTGTGACAGATGTGAATTTTCCTAATGCTAAGAAAAAGAATGCCAAAACAATGGAGATGAGAGTGGAACCAGTAAATGATAGATATCACGAATATGGGAAAAAAGTCAAGTACCGTAAGAAACTGCATCAAACTTTGGTAGAAGAGCGGTTGCAATGTGCAAAAGAGCGTGGTCAGGATCTATTCTCAAAAGGTATTCAAGTTGACTGGTCAGCTAGCGGTCAACCTTTTCGGCATTGCAAGACACAGGAGGAAGCCCCCTCTATTGAACATCAGGATATTTTTGATGACTGGAATCTCAGAAACAAGAAATTGAAGACCAGCGAGGAGTTTAAAACTGGTAATAGAAGTGCAGGGCTTGACTCAAAAATCAAAACTTACAGAACCTCTTCACCCCAGATGAATGAGCCATACTTCATGTCTGATCATAGAGCCAGAACATCTAAGAAGATTAGAAAATATTATGCCCAAAATGGAGGATTTAAAATGGGACGCCAAAGGGACAGTGACATCTTTACTCAAAGTGACGAAACAGAGTCTGATTCATCTGAGCAGGTTTACAAAGATGCAGATATCATTCATTCAACAAGCAGGTTGGTTTATCCTGGTGTCATCGTTGCAGGTGGTCTGCCTGCATCTGTCGGGTCAGGAGATAAACCTAAAAAGGTCAGTAAAATAACTAGAGAGGTTAAAATTGATTATGCTCAGTTTACTGATGAAGTCTTGCCCACTTCCATAAATGTTGGTGGTGTGGGTGAACAGTCACATATGCCAGAAATAGAGATCTTCTCTTCAGAAGGAAAAAAGAGGGGTAAGATGAATGAGCCCAGCTGCTTGCGCAATGATCAAAAACAAATTTATAATTCAATGAACAACCAAATGCAGGGTGATACAAATGCCTTCTCTGACAGAAAGTTGGAAGGGAAGTTTGATGTGAATAGCTCTGAACGTGGGTCAAATTATATGCATATGTATGCCAGACATTTGGAGGTTGGTGACTGGGCACATTCTAATGTATTATCAGGTACGACTGATAACAATTTTCATGAAAGATCTGCTATGGCATTATTAAGATGCAACTCAGTGACACTGAAGCAGAAGAGAAAGGGAGATGTGAAGTATATGGATGGTTTGGATGAACCTAATGTCCCACAGTCTGGTTTGCTGCATCCAAATGATGAACCTGACTTTTCAAAGAAATGGTTAAAAGGGAAGGTGGATGATGAACTAATCTATTCACCAATGAAAATTTCCAGTTCCCTTATATCGGGGAGAGGAATGCCAGACTTAGAGCCAGAAACAAAGCCACTG
>BMK_Unigene_029215
TGTTTTTTTTTTTTTTTTATGTTTCTATTTACCTTAATGCCTTTTAATGGCCTTGAAGGCTGCTTTGGCTCTTCCACTACTCATTATTTGTTCACTTGATTTGGGAGAGAGATGGCTATCGTATTTTTTAAGGCCTATACCAAGTGAAAAAGAACATCAACAAACATTTTTTGCAGTTTATTGGATTGGAACAATGTCTTTTCAGATACAATTCTTCATAAAAATAGGACCTGTGGAGAGCAGTTTTTCTGAAAAATCTATATAGTGTATACTCTATATTAAGTTAGATGCTTAGGAGTGTTGACACATACTCGTAATGGATCTTTAGGGTCACTATACATGTCCTGACATGTTGATTACTTTTTGTTAAAAAAGTCAGGTTCTAAATATGGATCAGTCAGGTTCTAAATTTGGTACTATCTATTATCACTTTTTTCTGTTATTGCAGGGATGGGGTATGAAAGATTATGAATATCTTTTCCTTTTCCATTTCCTTATACATTTCATTTTTTTTTATTTAAAAGCTCATACTATTTATGGTACAATTCAATTTGAACCCTAGAATGATTTGAAATCATCATCTTCATCAAAGCCCTGTCCCAACTATATTGGGGGTCAGCTACATGAAGTCTGTTTCTCCATTTATTTTCTCAGAAATTCATGTTCAGGGGTTGTCAACCCTCCCTCCAAACGGCCTTGGGACTGGCAGTTACAACAACTGGTGGAGTTGTTTTAAATACGACTCCAATTTTCAGAACCGTGCTGAAAGAAGCTTCTGTTGTTTATGACCTGGGGGATAAAGACCAGTCTCTTCTAATGGGTAAATATTTATTTCCTCCCACGGGAAGGAAAGCCAGACAAAAGGTACTAGGCCAACATTTTTTTGGGTGAAAAGGAGAAATCACCTGCTTCAAAGTAGAATCATATAATACATCATAGGAAGCTAATCTGTAGTCAGCTAAAAGAAAATGTAGGTGAAAAACCTCTCTCGACCATCTCAAACTAGGCAGAGGATAGAAATATACACTGGGAGAAAAAAGAAAGGCTTGGATATATTAATGGAACAATTGAGAAGCCAAGCATTGATTATCCCAAACATGCTGATTGTGAATCCAATAATCTACTAGTTATGGCATGGCTATTAAATTCCATGGAATCCAATGTAAGTCGGGGCTCTATCTCGTCTACTGCAAAGGAGATTTGAGACACCGTTCAAGAATAATTGCAGCCCAATCTATTCAACTGTCTTCTACATATCCTGTGAACACTGAACAGTATACAAATATTTGGATGTACCTGTTATGTGCATAATCTTGATCGTCACAGAATAAGTTTCCCAATGGGTCAATCAAGTTCATTTTCTTAGCATATTAATCTCAGAAAGGATAAAAATGCTTTGACCTGGGGTCATAGAAGATGCGTGCCTACGGATGTTCAATTTTTTAGGATGTTCACTCAGATTTGTGGTGAAGACTACATGGAGACCTTCACCCCTGCCACCAACCACAATCTAACAAAAGGTTCATCAATTCTATTGTAGCAAACAAGAAATGGTTGTTATATCAATTGGATGTGAAATGTGAAGAATGCTTTCCTGCATGGTGATCTTCAAGAAGAATTATACATGCTTCCAACTCCCATGTCAGGAGGAGGAAAACAATGTGTGCAAACTAAAATAAGTCGATCTATAGCCTAAAGCAGTCTCCATGAGCCTAGTTAGAATAGTTTGGTTCAGCCCTTCTTCAATTTCTGTTTAGTAGGTGCCAAGCAGATCACTCCGCATTGAGAGAGAGAGAGAGATGTCAGGGGGTAACAATTTTAAGTGCATATGTGGACGACACAGTTACTAGGACAACTGTGAAGGAATTGAGGAGTGGAGTAAGTATTTGGGAAGTTTATTAGATATCAAAGATCTGGGACAGTTAAAATAATTTCTGAGGATCCAAGTGTCAATATCTCAGTCAAGAGATTTTCTAGGCAAAACAAACATATGCCCTAGATTTACTTCATTATTCTCGAAACCTAGGTACTAAACCCAGAGATACTTCACTTTTTCAAGCTAAAGAAGGATGATTGTGAACCCTTGTATGATTCTAGGTCCATATCAGAGAGTAGTTGAGAAATTGATATATTTCATCATTAGGCGATCCGATCCTCTCATCCGCCAAAGTTGGATAGTTAGTTCATGAATGCTCCTCAGACTACTCATCTTGCGGTAGGGCGGTAGGGCGCATAATTCTCAATTATCCGAAAGGCTCACCAGAAAAGGAGTTGTCTTCGGATGTTTTGGTAATATAAGCATCTCTGGCCACTCAAACACAGATTGGGCAATATCATCCAATCACATGTCAGGTGATTGCACCTTTATCGGATATCATTTGGTGAGGTGGAAGACGAAGAAACAGTCAGTGGAGGCTAGATTCAGAGCAGAAGTTGATATTGTGCTATGGCCAGTGTTTTATGCATAATGCTGCGGTTTAGACAGTTTAAGAAATAAGTTAAGTTCCCTTTGTCTACTACTACTCCTCCGATGCATTGCCATAATCAAGCAACAATTCACATTGCATCAAACTCAATTTTCCATGAACATAAGAAGCACATATAAGTTGACTACCATATCGTCAAAATGAAGATTCAGAATGGCTATGTTTACACTCCTTTTGTCAGGTGACTCAGGTCAAAGTAGCAGTTAGCTGATGTTTTCACAAAGGCTCTTCCGAGGAACCACAAGCAGTTTGTTTTGAACAGGCTAGGTATGATCAAGAACTGCACCTAGCTTGAGAAGGAGTGTCAAAGGACACATGTTTCTTCATTTCACTATGTAAATATACCAATAATGGAGAGTCCATTTGTAATAAAGAAAACATCAATGAAATAATAAAAGATCACAATACCCAGCCAAGAGAGTGAGTGCACATATTTCCCTAAGTGTAATGCAGCTCCTTTTGGAATCCTTTCTTCTTCTCTACTCTTTTCTATGAAACCTTAAGAAGTAACATATATGAATATAATACATGATATAGCTTGTCACCTTCTGACTAGCTAATAATGCACCTACTCATTTTCAATGATGCAAAACCCAACTAGTTAATGTCACCTTTGGGGGAGTTTAGTTCTTGTCAAATCTTACTAACAATCATGAAGAAAGATGACACCCATCACCTGCGATCAGAAGAGAAATCTACTTTTTTGTATTTGGAGCAACAATTCGACAACTGCACCAGTAGTAGTATGCCTTGGGCATTTCTCCTTCATAGAGGAGACCTAGGTTCGAGCTGTATTAAGACTCCCAAAAAACTAGGAACACAGCTACCATTTTTCCCCTGAATGGTAGAACACCTACCAATCTTACTAGTTAATGTCACCTTTGGGAGTTTTTTTATTGCCAAATCTTACCAATAATCACGAAGAAAGATCATATCCATCACATGCAATCAGAAGAGAACTCTACTTTCTGTATTTGGAACAAGCACCACTTGGCACTCGCCGACTGCACCAGTAGTATGTCAACTAGGGCATCTCTCCTCCATAAAGAAGACCTAGGTTCAAGTCTTGTTAAGAGTTAAGACTCCCAAAACCAGAAACACACCTACCAATGCGTGTGCACATACACGCATGAAAGGCCAACTACTACTACCCCATCAGTGTAAAAGAATATTTTACTTACAAAGGTGAGCAGGGAGATCGACC
>BMK_Unigene_029216
TTATTTCAAGCCCAGCGGCCAAAGCTCAAAAAGGACTGATCAAAAGGTCAAATGCTCGGCAGAAATAGAAGCATCATTTGCAATCATGACAGTGGAAAGAAAAAAATTTCAAAACCTCTGGTCTGGTGTCGGAAAGCTAACCAAGTGAAAAGAAAGACCCAAGACAAATAAAAATCCCAGGTGGGTTTTCTAAGCTTTGTGAGGAAAGAAACAATGTCACACTACTCATCACCAGCTACTGCTGTTTACACGATTCTGCTCCCCTGTCCCTCGGTACTACATACACATACACATGCAACTACTACAAACAGGGCATCTTTTCTCCTAACTCTGCAGTTACATACACTGTGTAAGGCCTATAAAAAAAAATCTTCCTGGAGATGTTAGTAGTTTGAGCACTTCCCATTGGGTGGAAGCCGGATAGGCAGGGGAAATACTTTTCAACGAGACCTTTCTTTTCTCCTCTTTAGTTGCTATCCACTAAGCTGAAAATCTGATAAACAGCTCTAGCTATCTCGTCAGCTGACCCCAGCTTACACCCCTCTTCAATCTTAAGACTGAAGGAATATAGAACTGAGTGTTCTAAGGAGGTGACATTAAGGTGTAAGATGGTTAAAAACAGGTCTTCCAAAGCAGCAATGGCCCTGAGAAGCTGTCCGGGCCTATTTCGAGATAGGATTTTGAGATTGACATGCGTTTGGATGACCGTCACTTCGATATTGGCCAAACTTTCAGCAGTGGACTCGCTTCCACCACTTTCCAAATAGCTATTTGAAATGAAATTGAGATGGGGTTGTTGAGATGAATAGGCTGTGTATTGAGGCGAGGAGAAGAAGCCGCTAAAAGGGGTAGCAGAGACTGGATTGCAGCCTTCTTCTCCTGATTTTCGCATTTGCTTTTGAGCCTGCAGCGATTGTAAGAGCTGTTCTAGCTCTTTTACGAAGTCGATGGCGCCTCCCACTATCGAAGCTTGGTCTCCTCTTTGAATGTAGGAAGATGGCATTAAGGAGCGAAGAGCCGTGAGATGAGCATTCATCTGCTTCCTTCTGTTGCGTTCTACGGCAATGTGAGTCATTCTTTGGCTCTCGACCTCTTCGCTGTTCTTGAATGGCCTCGTTCTCTTACGCTTCTTCTTCTCGCGGGCGGGAGGCGGATTCGCGAATTGGGGGTTTGTTTGGTTGCTAATTTGGATGGAAGACGAGCGTGCGTGCTTGTAAATCTCTGGGGAGTTGGGTTCTAGATTGCAGAAGGAGCTTACAACTTCAGGAAATGGTGATGAATGTGGATGGGGGTGCTCTTTTGTTTCGGATTTAACAGGGGAATGCGATTCTGAGACATGGGTAACGCAGCTTTCGAGCTCTAACGGCGGAACTCGGGAGTCTGGTTCGTGGAAGTGGGTGGTTGTATTCGGCCTTTTAAGCTGTTGAAGTTCCAACAGAAGCTGGAAATTGGGTTCTGATGATGGCATTTGAATAACCGGCATTTTGTCTTCTCCATAGCTTGGGCTGGAGAAGGGTTCTGCAAATCTCATGCTTTCTGCAGTTAAAAACGACCCAAAAGCGGAATTCAAAGCATTTCCTTGCTCCAAGCACTCTGAGTTCATATTCTCTCCAAGAAAGTGGGGGCTGATGGGTCCGTGGAGCCTCTCCATGGCAGCAACAGCAATCACAGAAGGGGTACTGAGGATTGGAGTTCTAGTACTACGTATAAATCCCACCCAACTCTCTTCTCAGTTCTTCCTCAGCTGGAACAGCAACAGATTAATAATAGTCTCTCCCAAACGCCAACATTCGATATGGAGAGAAGAGCAGCATCAATAAATGCCGGCAGGGAAGAGCAGATCCCATATATTCCTTCCTTTCTTAAGCTGGGGACGCCTCTTGATAGGGAAAAATATTAAATGCTGTGAGCAGTGAGGAAAGGTGGTAGAAACAGATAGGGAAGGGGAAGGGGACACTGAAGAAAATAGTAGGGGTGAGGGAGATGTGATTATGGAGGAGGGAGGGGAATGCAAAGGACAGATGATGTGGGCG
>BMK_Unigene_029217
GATTTGAGCTCCAACTTCTTCAGATGCTTTCCGAGCAACACGGAACTACTTGTCAGAAAAGAAAATACAATGGTTGGAGAAAGTGTGCTGATGCAACTTTTGCTAAATTTAAATGGTTATATTCTACCTCATCACCAAAGGGCTTTTGGAATTGGAAGAGATTTTTTAAAAGAATACTGCCAGAAGCAATCTTAGATTCTTAGTGCAAGAGCAGTTTGCACCCCTGTTTTTGCAGAGCAAATTCATGCAATATATTACTTGGGCTCAATGAGAACATTAAATTAATTGAGGAAAAAAAATCAACTCATTTAATGCAAATAACTACAAAGAGAACAAAAAAAATACACATCTTTCAGGGATATATAGGCCCAAACCTAATTTCGTTTATACATCTGCAGTTCCATTCGGACCTGACTAAACCTGGACTCAACTCCAGACCTGACTCAACATGTAAGATAGTTTAAAATATTATTTGACAGATGATGAGATGCAGAGCAGGACTCCAACCCAGCACCTTGTTTTTGCGGAGATGAGCACCTACCACCTCTGCTGTTGTGAGGTTCATTTTCATTATTTATATGCTCAATATTAATACATATTCTATTTATTTTTATTTTTATTTTGATAACATAATACATATTCTATTTAAAACATAATACTTTATACATATCACTCAGATACACAGGTATCTAGGTACAGACCTGGCTGGACCCAGACCCAGACTTGATTATCAATCAGGGTCCATACCCAGATTTTCGGGTCAGATCCTCAGGGTAACCATTTAATTGGAGGTCCATGGACGCCCTAGATATGTGTTTGAACTTTGGATCCAATGATATAGCATGGCCATCTATATGCATTCACAATTAGTTGAAATTATTTCGGTAATGGATTCCAACTTTTACAACAATTTATTGAAAAGGGGAAAAAACACTTTCACAACAATCTTCTCTTACAAACCTTATGGTCAATCATAATTTAAGGAACTTTTTTCTACATTTGGTTAATAAATTATAAGCCTCTTGAAATATAGTGGAAGTGCTCCAGTGAGCAGAAAGCTGAGAAAAGCAGCTCTTTAAGCATGAACAAACAGATAATCACAATGGTCTCTTCGGAGAAATCCGATAAACAGATAATCACAATGAAAGGATAGGCTCCAGACAAAGTTATTATCAACTGCGGAATTGTAGCAGGCTACATGCAAGCAATGGATGGAGGCTGTTGTGCCACATGAAAGGAATTAGCACTCATTTGAATGTTGTAAAATGCCCACTCTAGCTGACATTTTAACATCCCCACTCTTTAGAGAATATCCAACCAGAAATTTCAATCCCCATTATCGTAATTAGGGATGAGGAAAGTAATCATAAGCGTTGAATGCAATCATAACCTTCGAGTGCAATAGCCACCTTGCCAAGATTACTTTCCTAATGGCGAAAAAGTTAGTAGTTAGTGCCAATAATGAGTGAGCATTAATACAATATTATTTCCCATGCATAGTACATGCTCATTAATTCCCAATATCAAGAAGCATAGAACTATGTGCTGCTAGAGGTAGTAAGATGTACAGGATTATGAGTATCCTGCCATTAAGGTAGCAAACTATATGTTGTGGGACATATTTCTTGGTATGTGCTGTTAATGTAGTCATACAGGACGCCATATATCGCTTCATTTTTCCTATTAATAGCAATAGCATTCTGTTAGTCTCCTCACACAGTTCTCACATCAGTAGTGCTCTCGTTTTTGTTTTGGTATAGGTAGTTTGAAATGATGTGGAACTTATTAGAAAGCAAACAAATGCTTAGCCAGAAGTTTGGAGAAAGGTTTAAGAGCACATTCGTGCAGAGATATTTCTGCAAAATGTGCTACTCTGTTGCTCAGTGGTGAAATTTTCTGAAAAAAAAAAAAAAAAAG
>BMK_Unigene_029218
AGGGACAAGATGAACGACAGGTTTGCTTATGGTGTACTCATTTTTTTTGTCACTACTTGTTAGTCAATGTGCAAAAGTTTATGCTTGGTTGACAAGAATGGTAGCTTTTCTTATTTTGCCAATATGCTGGAGTTATGCTTTTGTGAATGTGACTGACAGGTGTTTTAGTCAAATCTTCTGGCTATGGTAGAATCATCTGTTTTTCTTTCTTTGCAAGAGATATTTGTGTTAGTTTACATAATTGCAATATTACCTTGCTAACAAGGTGTAGCTTGGTAGTGTACACTGATATACGTGATTGTAATTTTACATTGACATTAAGGGTAGTGTGGGTATTATATTTCTTTTGTTAATACCTTTGGTATACATGATTGTAGTTTTACATTGAAATAAAGGACAGTTTAGGCATCTTATTTCTTTTGTTGATACTTTATAGTGCTGTTGTACATTAAAGATTGCATGCTATATATTGTTTTGTAGAATACACGTATTATGCAATTTAAGACAGAACAACTCTTCCAGCTTATATTTATGGTTTTCTTGGAATGTTGTCTCCTTTGTTGTGTTTGGGGAAATAGATTTGGTGAATACTCTTTCTAACCCTGAATGCCCTAGTCTCAAATCAATGTTCATCATTCATGCATCTTAAATAATTGCCATGATACTTTTCTTGGCCTTTCTGCGAACGGCCAGTCTAGTTCCTTTCATTGCCATGATACTTTATTGGCCTTTTGGCTAGCAACCAGTTTTAGTTCCGTCCATATCTGCTTGATATCTGGATGTTGGCTTACACAATGCGGTATTAGCTTGTTGTTGCGGGGCGCACCACAACAGCATGACTGTTGGGCCACAAAGGTTTCCTTGAAGCAAAATCTTGATGCCGTCCTTCCAATCTTCAGCTGCCAAGATTGCATTTAAGAATAGCGCAGTACATTAAGGTGAATGTAAATAGGAAAAGAAAAATCACAGGACTGCTTCATGCCTTCAGAAGTTTGATAGACTGCTGCAAATGGGCCATAGGGATTCTGGTCAATACAAGGTTAAGAATATCATTATATTTTCTGAAAACATGGCACTTTATTCATTTTGGAGGAGAGTGGAGGAGGCCATTTCAGTGTTGCCGTTGGAATGTTTCCGTGCTTCTCTTTTCTGTTTATTTCTGTCTGTTTGAAAGGTTAATATTTCGGTGCTTTCCATCTAGGTTCTCCGATTTGTGCTCAATATTGGAGCCTGGAAGGCCTGTGAAAACTGACAAGTCTGCAATACTCAGCGATGCCATCCGTGTTTTGAACCAGCTAAGAACTGAAGCTAAGGATCTCAAAGAGGCAAATGAGAAGCTTCAGGAAGACATAAAAGTTCTAAAGGCAGAGAAGAATGAGCTTCGTGAAGAGAAACTCCGTCTGAAGGCTGATAAAGAAAGGATGGAGCAGCAGGTGAAAGCCATGACTGTTCTTCCTGTTGGACTTGTACCTCCACATCCAGCTGTGTATCCCACTGGAGTGAACAAGATGATGGCCTTCCATGGCTATGGTGGGGTTCCGATGTGGCAATTCCTATCCCCGGCTGCACTTGATACATCTCAAGATACCGTGCTCAGGCCTCCTGCCGCCTAGTAGTGTGATGAGGGTTGCTGGCATTATTCATGATTGTTTGGTAGTACATTGTTTCAGACTTCACAGCTCCCTCTCTTTCAAATGTAAATATTTTTTATTTGGTATTGCACCTATTTCTAGATTTGAGCTTCTGATGGATTTACAGTGGTTTCTTCTTTTGTTGAAATCCACTGAATGTATGAAAAACAGTTTAGCTGGGCATGTTTTGATTTTCAACTCAAGATTTCTCATTGATATACACTGCAAAACGAACTGATCCTGGGGTCCATTTGGATCTTCAAGAATTGACTGCGCAGGTAATTCGATTTACATGGATACC
>BMK_Unigene_029219
GGACTTTCCCATTCTCCCAGTAACTGTATAAAGTAACTATCAGTTGCAGAGAAACCCAATACAGAAAAGCAATAAGCAATATATGAGAACTTAACGCAAAATATAAATAAGACAATGGTACCCATTTGAGAATATGTATAGGCTATAGCACAACAGCCCGAGCAAGTTGAATTTTTAGCTACACTAAGAGTGAGATACTTAAAAAAATGGAATTTCAATTTAGCCAAGACTCGCAACCGGAATATCTACCTAATGTCAACAATGGTTTATTTTAGTTGTGTGTTTTTGTGTATTGGGGAATGGTAACATAAGATTAAGCGTATGTTATATATAAAAAAAAATCTTGACATGTAGAAAATCACCATTTGTTATGAGTTTAATCACATTATTCTCCATCTCGCCATGAATGTCACCCCAATGAGTGCAGATATCCCAAGTCACTAGGGTAGAAATGAGTTGAAGTATTGAATGGTTTAAATCTTTTTATGGTGCCCCACATACACAGAATCAATTTGAGTTACTTGACCTTATTGATTTATGCTGCAAAATAGTGCAAAAGATTCACTATGATATTATCATGGAACTGTAATATCTAACATCATGGAACTGACATGCATCTATTGAATCTCCTCTACTGGAGAGATTTCAACCTTTTCATTTTCAATCACTGATTTCTATTAACAGTAAGAGAAATATATGTTAAGTACTATATATATCCTTTACACAAATAACTAGTAATTAAGATAATTTCTAATATTAAGAGAACTTTAACTTACAGTAAGACTGTGTCTCATCATCATTAGTAACAACTATTACAGACGGTAACTAATATTTTGTTTTTTGGCTATTATCTGTAATTGTTGCATATACAACTGCAGATTTGTACTCTTTATTTTTCTAAGATGCTAGTACATACCATTTAGATATTTTATCCATTTTTCTATTTTAATTGAAAAATCACTTATACTTCCAGCAACATTTTCCGATAATATCCCAATGAAAACCCAGATTTTGAAAGCATCCCCACATTTTCCCCAAAAGATAAATTTCTCAAAACAAGACATGTAACAAGGGTCACCACTCGCACAAGCAATAACATTCTTGAAATCAACTAGTATGAATTTCCATATACAAATCTTAAAAGAACAATCATGAGTGAACATGGACAAAACAATGCCAATATGGCTATGGCAAACTTTAAAAGCTTTGGATACAGACAAAGTAGTGACATATCTAAAAAGGAAATGTTTTCTGTTGCCAATATAATAAAACAAAAAAGGATTAGCAGTCCACGGGTAAAGACTAGTAGTTACCACTTACCAGGTCCAGACTTCCACGGTAGAAAGTGATGTAACCTAACAATATGATAGTGCATAACGTTTTATGTACATAAAGAAAGTTCTTTGATGTGGAGCAATTTTCCTTTGTTCTATTGTTTTTGCGGTTTTCATTTTTTAAGTGAGGCTTTCTGCAGTTCGTGGGTAGCATATTTGGATGCAGATGCTACAGAAGTGGTTTCCACAGTGCTAGAGAAGTGCATTTTATCACATAATTGTTCATTACATCAAACAACAGTAACTGGAACAGCAGAAAGCAAAGTCTTCAGTTTTCATCTTCCTCAGAAAATGAACTCTGCAGAAAATGATTGCACTTAGACATAACCTTTAAGTTATGGAACCTCTTATTAAATACAAGGCTGCGCCAGCAAAAAATATATATACATGTGCCCAGCTGTAGAAACAGTGAGCACCCAAAGATGCCACTCCGATATGACCGACTACATTAAGACAAACTCAATAGTTCAAGCAAACAAATAAGAGAACCCAGGTATGAATGTAGGATGATAAAGCACATTCACAGCCTTGTTATTTAGATCCTACTGCCTTGCCACAAAAATCTGTAAATTGATAAGATCGAAAGGGATTGAGAAAAAGATACCCCAGTGTGTGCTTCATCCAGTTT
>BMK_Unigene_029220
GAGAGAGAGAGAGAGAGAGGATGAGGAAGCTGAGATGGGGAATGGACGGTGGATTTTGGGACCTGGACATGGCCACGCCAAGGACGATCGACGGCTTTGCTCGAGCCGTGCCAGGAAACCCTCTTCCTTTGGGTTTGTTGAGAGGGACGAAGCTCTCGAGGCCAAAACAGCTCGATTTCATGCATCAATTCATGTCGATGCCCTTCGTCCCTTGTTATGCTGGCGATCAGCTTCGAGGGGGAGATGGCTTCTCGCTTCAACGTGTTGTTGCTTTCCCTTTCGGTGAGAATTGGTTCGCCACTTTATTAGGACAGTTCCATTTGCAGAAGTTCATATCTTCTTTCAAAGGATCTGCATCAAGTCATTCCACTGAGTCCCCATGGATGAAGAACTTAATGACACATCTTTGTGATAAATCCCTATACGCTCTTGGTTTCTGCTCAGAATTCTTCATTGGACCAGATCGTTCTTTACTCCTGAGCTCAGAAGCATATGGCAATAAGAGCGGTCATCGAAGCAAAGCGGTTCTTCATCAAGAGCTTCCACGGCATGATTTAACGCTGGAGGCATTGTGGCCTGGTCTTTTTGTTGACAACATTGGAAATTACTGGGATGTGCCATTGTCAGTGGCCATTGATCTAGCTTCGGTTGCTTCTAACTCTGGCTCAAGTTATCATCTGTGCATACAACACAACAGTGGGCACCCCAAGCAGTTCAGTGGTGATGAAACCAGCGAGGTACCTCCATCTCTACTTCCTGGCTTGTGTGCTAAAGCTGCCTTCTCAATTAAAAAGGATGAGGACATTTGGAGAAATAAAGGAGGCAAGTTGAAAATGGTGCAACCATATGACTTTTTTTTGTCAGACCCTCATGTTTCAGTATCAGGAATCCTTGGTAAGCTGCAAGTACTAGTTTAATTATTTTTAGCCGTTCAGATGAAGGATATGAGATGTTGCCTATAATGAATTTGTGTAAGGCTTTGTTTGAATGTTCATGAAAATCATAATAAAGGGTTGGTATTCCTTATTAAATCAGTGCTATGTTTGGGGGTGTTGTGGGAAGTGGAAACTGCATTAGGTGGCTTTCCCCTTTTTGACGTTTTCTGGCCCAAAGCAAAGATGAGATTCAATGTAGGTCACTCTTGAAAGTTAAAAAACACATTTGGTGTCAGAAATGAATCCGTTAGCTTGGTTTTCAGTTTGTTATTGGTCCTACCTATTTCTTTCAATTGAATTTTCTGTAATTTCTTTATCATTTATTTTATGGTCAGTCTTTTCCTACAGGTACGGTCATGAGTGCAACTTGCAGGGATAGCTCAGTGAAGCCACCAACAGAAGATGGCTCGCTAGTTTTCAGTGCCTTTAATTTGTCTTCCGAGGGAATCAGATGTGCTCTTTCTGCGGATTTGTTTGCATCTGTTTCTTGTTCAGCTCAATATGGAAACTTCCAGAGGCTTTTCTTTGATCTCACTAGATTAAATACCCGTCTAGATTTCCCTTCAGGCTCTAAATTTATAGCAGGTGCTGCAACACTGGCTGGAAATTTTTACAAATCTCAGCGGCCCACTCCGGAGGCAGTACATGCAGTTTGCCCAAATGTCATGCTTTCACTTCAGCAACAGATTGTTGGACCCGTCAGCCTTCGAGTTGATTCTAGAATCTCACTTGGCCCAAAGACTAGTTGTAGTGACCGTATTGCCCAAGTAGATGACTCAGTTTTTGCTGTTGAGTATGCCTTGAAGGTTCTTGGGTCAGCAAAGGCCATTGCTTGGTATTCTCCAAAACAGCAAGAATTCATGGTTGAGTTGCGCTTCTTCGAGAGCTAATGGAACAATGTCTTCCTTGGAATTCTCCCCTTTCTTTGTAGGCAATTGTAGTGTACTAGCATTGCTGATCATGACAGAGATTTGTCAGTCAATTCCAATTTAATACTTGATTGAAGTTATATCCATTTTGGTTTTGTTTTGTTTTTGGTTAATGATGGAATGGCGATTTGAGGATTGAGATTGAAAATTCCGTGGAAGCTGCTGTTGATCACTACCTAATTCTAAGATTATTTTGGATGGGACTAGTGGCCCATCTGTTGATGTGGCACATTTGTACATCAATCCAAACCATCCAATTTTTGGGCCATAAATGAAAAAACCTCACTAATCTGAGTACCATGGTGACTAAATGATGCCCGTTCTGTTATAGACTTGTATTTGCCTTAAATGGTGAGCTAGCATAATAACTAA
>BMK_Unigene_029221
GGATTTTTCCCGCGGACCAATCACTATCCAATGTGGCCCGAATGCATGAGAGTATACCCGCGTGTAGGGTAGATCACGTGGCGGCGGAACTTGATTCGTCGTCGGCGACCAACGGAAACGGATTGGTGACACGAAGGGGGGCGGCTGAGGGGGCGGATGAAAGAGAAACAGTTTCTATTTCATCCGCCCCCGGTTTGGTCCAAACAGGATCCGGTTCGCGACCTTTAACCCGGCTTGTCTCTATTGAGTCTATTCCCCAAAACCCTGACACAAAAAGAGGCATCTGATTTGAATGATCTGAGGCACCCACCCAATCTTTCAAATTTCAATCCCCAGCTCAGCCACAAAACCTCCCGCGAGCCACAAAACCTCGAGCGAGCCATGGAAGAAGCAGCAGCAGCGGAACCCCCACAGCAACAGACCCAGAGCGAGCAACAGAACGACGCTCGGATCGCGATCATCGAGCTCGCGAACATGATAAGCGTGCCCATGTCCCTCCACGCCGTCGTCGTCCTCAAAATCCCCGACGCCATCTGGCAGTCCGGATCCAACACCCCTCTCTCCGCCTCCCGCATCCTCTCCCTCCTCCCCTCCTCCGCCTCAGCCTCCGCCTCCAACCTCCAGCGCCTCCTCCGCCTCCTCTCCAGCCACGGCGTCTTCCTCGAGCACGTCCTCGACGGCGAGCGCCGCTACTCCCTCACCGACGTCGGTAAAACCCTAGTCACCGACCAGGACGGCCTCTCCTACGGCACCTACATCCTCCAGCACCACCAGGAAGCCCTCATTCGATCCTGGCCGTGGGTCCACGAGGCCGTCCTCGATCCGACGGTCGAGCCGTTCGTGAAAGCGAACGGGATCTCCGCCTACAGTTACTATGGAGAGAGACCTGAGATGAACGAACTGATGCAGAAATCGATGACGGGAGTATCTGTGCCGTTCATGAGGGCGATGATGGATGGGTACGTGGAGGGATTCGACGGTGTGGATCGGCTCGTGGACGTAGGAGGGAGCTCGGGCGCGTGCTTGAAGATGATTATGGAGAGGTACCCGCACGTGCGAGAGGGGATCAACTTCGATCTGCCGGAGGTAGTGGCCAAGGCACCCAACATTCCTGGTGTGACGCATGTCGGCGGCGATATGTTCAAGTCTATTCCTTCTGGTGATGCAATATTTATGAAGTGGATTTTAACAACATGGACTGACGACGAATGCAAGGTGATAATGAAGAACAGCTATGATGCACTGCCTGAAAAGGGGAGATTAATTGCTTGTGACCCGGTGCTGCCTGAAGAAACGGACTCCAGTCACCGAACTCGGGCCCTCTTGGCAGGTGACATCTTTGTGATGACCATCTACCGGGCTCAGGGGAAACATAGGACGGAGGAAGAATTCCGTCAGCTCGGCCTGTCTGTGGGATTTACTGGTTTCCGGGCTATCTATCTTGATCACTTCTACACAGTGTTAGAGTTCCAAAAGTGATCAGTGATTAATCAGATCCCATCAACATAGCATTTGATTGACTTTCTACAGGTGATTTGAGAAACTTTGACTTTGATTTAGTAGTGTTTGTTGGCAGAATAGGGCTGTTTATGGGCCAGACCTAGGTCGCCTCAGATCCGGATTTGGAGCTGGTCATAATGGGCCTGATCAGCTACTTTCTTTTCAAATAGTTGAATGTCTTGAGTACTCTCTGGGTTAGACTTTCCCAATTTGGTTGGCTTGGTAACCTTCTGAGCCAAGTTTTCGATATTTTAAACTATGGTCCGGAGCAGAGCACAGCAATGTCATTTGCCTGGGCCAATGCGGTTGGAAAGGCAGTTTGGGCCTATTGGCTATGGCAAGCCAGGTTTGAAAGTGTAGTAGCCTTTGAATGAAATTGCCTTGTGTTGAACTTTTATTTGTAAGATGTATGCTCAGCCAGACCTGGCGCATAGGATCTACTAAGCTCTCTTGTATTCTATTTAGATCTGTATGAGTTCTTTCACATGTAACAGCTTTTATCTTGTATACTTTTAATATTTGATATAGTTGTGCCTTTTATATACTCAAATATATCAGTAATAAGATCTAGGCTCAATTGGACCTGGATTCATATCTGACCCAACATTAAGTAGGCTCAAGCTCAAGAGCAGACCCAATTGTCAATAGACAATAGGGATCTAAAACGTTCCATATCCAAATTTTAGAGCCGGGTCTGTCCTTCCGACTAAACAGGTACTTTGGATTCTATCTACATAGTAACATTTAATAATACAGGGGTTTTGACATATTATAGTCGTTAATCCCGGTTTTCCCAATATCATGGAATTCTAATAATGTCAATAGAGCCGCGTGACTCCAGTCAACATTAGTTTCCGTGCTGGTCCAATTTCCCAATTTCGTTTTTGCCTTCTTCCACCACCGCCTGTCCATTTGCATCACCAGCTGAAAACGCAGTGCCACTGGAGAAGCTCTTCCAGTACCTGAATGTGGTGGAGATACATCTGACAAAGAAGATTTCGCTGAGGAGTCGATATCAGATTACTGGAAATAAAATTTAGGTTGAGTGTTGTGTTTTAGTAATTGGGTTGGGCTTAGATCTTAAGTTTTACTCCATTCAATATTTGAAATGAGCTTGGATTAACGGATAGTAAGCCAAAAATTTATTGCTTGTAGTTTAGTAACTATTTTGTCATAATAAGTTACAGACTGAAGAGCAATCAAACATCTACACGCCCTTCTAACGCATCCAACCATCAAATAAGTGGCTGCTCATATAGGACATGATAAATTGGTAGATGTTACATTCATATTGCCTATGAATTTCAAATCCCTTTCAAACTACGTCTCCATAGATTTTGGCCAGAATTCCATTGTTGACATAGAGAGTACAAAAGACATTTAAAACTTAAAATTTTGGAAATTTGAAATGTAGCTTCGGGATTAGCTGATGGAAATTTCCAGCAATAGAGTGTTCTTAAAAAAATTACAAACTGTAAAATGAATATGGAGAATTTGAAATCACATAAGGGTGCAAAGGTGTGACAAGAGGAATCCGTAGTAGAGGGGAAAACTATCCCGAATTTCTTTTGCAACTCCTTTTTCATCATTTGGTGCTATACATTTTCTTGCTAAAAAAATGAATTGAGATTTTTCTCAATAGAGAGGATTTCGATTTCCTATGGGAGGGGTAGCAATGCGGGATTTCTCTCTCTTGTGGAAATGGAAATCCATCATAGTTGCCAATTCCGTTCCGGTGTAACCTTGTAGTGGAACGTTTCGGCATTTTGATCAATTCCGATATTCCATTCCGGAAAAGGCGCAATTGAAAATGAAAAAAAAAAGAATATGTAAAATTGAAAAAAAAATAGTTAAATGCTAAAATAATACTAAAAATTCATACTTAACTTAAATTAAATTATACTTTACAATTGACCATTTTTTGGTTTTCACTACATGTGAATGGAAGTATGAAACCTTGGCTGGAATGGAGCGGAATTGGAGCTGAAATTGGGACTGGAATGACCGGAACAGACCGGAATTGGGACCAGAAAGTTTTAGGGGGCCATTCCATTCCGCCCAAAGCTAATTCTGGAAAGTTCTGGCCAATTCCAGCCGGAACGGAAAGAAGACCAAAATATTGTGTTTTAAACCCTTCGGATATTTAGCATGTTGATGTCATTGTGACGGTAGTGGTTGCATATCTTCTACATATTTTAGTCACGTTTATAACCACGTGTGATGTATTTTGCACTATTGTTGATACACTTTCCTCCGAGAGAGTTTCCCAAGTGGAAAGGCTTGTTGTCTCACCAGTTTTAAGTACTGGTATGAGGTGGCTGATGCCGCTAGTCACATTGCAATTGTAACATGTCATTAGGTGCACTCATAGTGGGTCCCACCTGACCACAATCCGAGGGGGCGCCACACAAAACCCCACCCCCCCCCCCCCCCCCCACCCCCACCCCCCCCCCCCCCCCCC
>BMK_Unigene_029222
GGATGCTTGGTTACAATTCCGAATCCGCTATTACATGTTTGCTCTAGTTTTTGTTGTTTTTGATGTTGAAACAGTCTTTCTTTATCCATGGGCAATGAGTTTCGATGTATTGGGTGTATCTGTGTTTATAGAAGCTTTAATTTTCGTGCTTATCCCAATTGTTGGTTCAGTTTATGCATGGCGAAAAGGAGCATTGGAATGGTCTTAGCTCCTGAATATTCAGACAATCAAAATCAAAAAGAAGGAAAAGATTACATTGAAACAGTTATGAATTCTATTGAGTTTCCGTTACTTGACCGAACCGCCCAAAATTCAGTTATTTCAACTACATTGAATGATCTTTCGAATTGGTCAAGACTCTCTAGTTTATGGCCGCTTCTTTATGGTACCAGTTGTTGCTTCATTGAGTTTGCTTCATTAATAGGCTCGCGATTCGATTTTGATCGTTATGGACTGGTACCAAGATCAAGTCCTAGGCAAGCGGACCTAATTTTAACAGCCGGCACAGTAACAATGAAAATGGCTCCTTCGTTAGTGAGATTATATGAACAAATGCCCGAACCAAAATATGTCATTGCTATGGGAGCCTGTACTATTACAGGAGGGATGTTCAGTACCGATTCTTATAGTACTGTTCGGGGAGTCGATAAGCTAATTCCTGTGGATGTCTATTTGCCGGGCTGCCCCCCTAAACCAGAGGCAGTTATAGATGCTATAACGAAACTTCGTAAGAAAGTATCTCGAGAAATCTATGAAGATAGAATTGGGTCTCAACAGGAAAATCGATATTTTACTACCAATCACAAATTTCATGTTGGACACAGTACTCATACTGGAAATTACGATCAAGGATTACTCTACCAATCTCCATCTACTTCAGAGATACCTTCTGAAACATTTTTCAAATACAAAAGTTCAGTATCTTCCCCCCAATTAATGAATTAGGCAGGGTGTTTTTGTGCGGAATAACAAACGGCGAGTCAATTTTCATAAAATTCATTGTAAATGTAAAATATTCATACAAATGTGGGAGAGATCAAGAAGATGCAGGGTCGTTCATCTGCTTGGCTAGTCAAGCATGAGCTAGTTCATAGATCTTTGGGCTTCGATTACCAAGGAAGAGAGACTTTACAAATAAAGCCCGAGGATTGGTACTCCATTGCTGTTATTTTATATGTATATGGTTACAATTATCTACGTTTCCAGTGTGCCTATGATGTAGCACCTGGCGGGTTTTTAGCTAGTGTGTATCATCTTACGAGAATACAGTATGGGGTGGATCAACCCGAAGAGGTGTGCATAAAAGTATTTGTTCCAAGGAGGAATCCTAGAATCCCGTCAGTTTTCTGGATTTGGAAAAGTGCTGATTTTCAAGAACGGGAATCTTATGATATGTTGGGGATCTCTTATGAAAATCATCCACGCCTGAAACGTATCTTGATGCCCGAAAGTTGGGTGGGATGGCCCCTACGTAAGGATTATATTGCCCCCAATTTCTATGAAATACAAGATGCTTATTGAATGATAAGAAACTAATCTTCACTTCTACGACTCCAGATATTCAAGGAATCTTTTTACGTTCTAGATGAAACAGAGTAACTGGGCTCTAATTCGTATTATGGATGAGCTAATAAATAGGCTTCGTTGATATTCCCCAATTTTAAATATATCTATTTCGGATGAGTAAAGCCAATAGTATGAATCAAAAGAGTTCTGTACCATGAACTTTGTACCGCGCATATCACTTGGATGGGCTCCTGGAAGTCGCGTAAGAGGGAGTGAGGAAGTAAGAGGGAGTGAGGAAATAGAATACGCAAGAAAATATGAAATTCAGAAATGAAAAGGGATCGTATTTTCTTTGTACTGTATCTGAAATGAATCCTGTCTATTCCTATCCTTCAACTCCTCTATACTAGACTTTTTTGTTTTTCAGCCAACTAACGGAACTTCTATTAGAGATTTTTTTTTTTTTTTCTGGATTTTTTCAATCACCTTAACGAAGGAGGTGGACTTCAACCAAGCCAGCCCTTCTTATGAAGTGGCTATGGAGATTTCAAAAGGAAAACAAAAAGCCATGGTGCTCATATTTGGCTGCTAAGTACCTCTCAAATGGCAAAAATGGATTGACCAACCCACCCCTTAAATATCCTGCATCTGGAAAGGTCTTATTTGGTACAGAGAGACTTTCAGGCAGAACTTGGGCTAGACTTTGGTTGGGCAATGGTAAGCTGATTCGCTTCTGGGATGATGTTTGGCCGTGCCACTCTCCTCAGAGATGCATGCCATAATTTATATCAATTCACAAGGTTCTCATGACCTCAAAGTGATAGACTACATTCAATATGAAGGAGAAAAAATGCTTTCTCTCCCTATTCAACTGCCCATCCAAGAGCATTTGGCTTCAGAAGACTTTTTTTTTGTTTTTTTTTACTGCATAAATCTTATCTTCAGCCCATAAAACTGAGGAGAATCTCATTTGGCAGCTCAATCCTCACGGTAATAATTATGCGAATTCTGCCTAAAAATCTCTTCAGGTGATCCAGAGGGCCCCCTTTTTCAGTAGATGAGATTAGGATGAAAGGTATTATCTCAACGCTTCTTTTCTCTGGCTTGCTATTCAAAATCAAATTTTGGCCCGCAGTAATGTAATCGGGATTTCATCTCCTAAATTCTTTTTTTCTATGAAAGCAAGAGATGGAAAGTGTTGTTCTAAATTCTGCCTTCTTCCATGAGATCTAGAAGCACTTCTGCAACCTTCTCTCTGTCCATTTTTTGCCCTTTCACCTTTTTTTTTTGAAGCTGAGAATGCCTTAGAAGTTGTCGCTCGATCGAAAGGATATAACACATAGGAAACCTTAGCTTCGCTGACTTTCTGAGGTATAACCTTCGCCACGACATTAGTGGCTTAGCTCTTCGCGCTTCCCGCAGGAACGAGCGGATAGCGAAATGTTGGCTCTGCGATCGACATGTGGACTTACGGACCGGACCAGTGCCTTTCTGTGCTTGAAGGGCACAGGGGCAGACCCCAACCTCTTGATTTCGGTCATGTGCCTTGGTCCCCGAACCTTCCCTAGGATGTTGGGAGGAAGAGGTTGGCTTTGCCAACGCAGTCCGCGCGGTACGGAAGATTGGTCCGCTCCGCAAAGCGGAGCTTTTCGGTTCGCTCCCCCTATGTGGTCGGCCTTCTTACCAGTCTTCCTCCTTTCTCTTGATGGAATATAACAATGCCCGAGCTCCAGCTTTGCTTGCGTTCTTCACCGGCGCTCGCCGGATGTATCACTCATCCCGCTCCTAAGGTAAGGAGTCTTCTGTGTGTTATAATCATTACGGGAATGAATCGCATATTATGGTTGAGAATTGCTCGGGAATTCATTGATAGTTACTTTTAAGGGGGGCTACTCCTCTTTTTTGTCGATCGAGCCGCTCTCCCTCATTCCACTCGTCCAGCCCTCTTCACGAACTTGTACAATCAATGCCACAGAGATAGCCAACTCTATTATCGAAGAAATAGGGAAACAAGCGACAATTTGGCACCAGATATCCGGAGGTGTGGAAAGAGCAGCTGTGAAAAGCGAAAAAACCATCAAAAAACGACGATTGTTCGTGAAGGTTTCCACAGAAAGACCCCTTAGTTCTAGCAAACAGATCACAATTACAGGTACCTGGGAGCATACCGATGAAATGAACAAAATACGAACAGTTAACATAATATAGTCATAGATCTTAGGTTGTAACTTGATCATGAGCAAATTAGTTGATGTTGCACCCACGAAGTATAGAAAGTGCCAAACATTGGGAACTACCCGGGGAGGAGTTATGAACAGGAACAAGGAGAAGCGAGAACCACTTAAATGGAGGAATCGATTGTATTTCGTCCTTTGTTCCCCATAGCAACTGGGGATCGAAAAGCACCAAATTTGATGACTTATTAAGGGAAAGACGAAGTAAGAGCATGCTATTGGAGACGTTGCAACATATGTCGGGGAGGCCTCTGTTGATTGTGTACGAACAAAATACGAGTCCAAAGGCAGGGTCAGAAAGGGTTTAGCTAATGGAGATATTGACTCTTCCGGGAACCAGTAACGCGTAAACCATGTCAAACCAAGACCGATCAATATCCGAACGGAACGGATTCGAACTTCTCCTAGAATAGTTTCCGGTGCGAAATGAAATTCATAGGATATATATATTCGTAATTCAAAGGAGAAATATTAGGATCCGTTTCGGGAACGTGGAATGTACGATAAATTCGATAGGAGAACTAAATGCCTACGCGTGTATTACCTAATCATCCTCGCGTCTTATTTTTTTCGAGGCGTAGGAAATAACTAATAGTATTTACTCTCCTTCCCGTTTGAGATCAGATCCCTTAATCTCTCTCTAAGGGAGTAGAGACAACATTGTCCCCCTCCTTTTCCTCTACAGATTCCGTTTTTCCAACTCGGCATCCTCAAAATGGACGTTGACGCGCTCGTCCTGGAGGATTTGTCTCACTCGAGTCAGAATGGTTCTATTAAATCTGAGAATGTCGCCGGCGTCTTTTAAAAGACGCTCAGGATTCCTATCGTATTTCAGCCAAAGTTTAGTGGCCAGTAAAGTCTGTGGGTCTTCCGCCTCGGCATGTTCCGGAGCCAGAGGGGGAGCGTCTGCAGCAGCCCACGGATGTTCGTCTACCGGTGCGGACGGGCCCGCCCGATCACAGCAGGAGTAAGAAGCAGCACTCTCCTGCTCGAGAGCGGGAAGCGGGTGAGCTGGAGCAGCCTCCTCCTGCTGCTCCAATTCCCTCCAGATGTCTTCCTGGTTGACCACAGCAGCTTGGATTTCAAACAAAAGAGGAACAGGCTCCTGAGCCGCTGGCTCAGGAACCGGCGGAATTTCCCCACGCTGATCCGGAGCGGGAGCGTGCGGAACTGCTAGACCAGGTGCACGCTAAGCTCACCGAAGGCATTCGGAGGTATTATGAGCGGCCCGTGGGGCGGATTTCTTCTCATTCTCAGGACACACGCTATTCCACTTTAGCAAGGCTAATGATGGAACAGGAACAGGATCTGGGTTTGTCGGCCAATGAGGACGTCCAGTCCCTCCGCGAAAGCCTCAATGCGCAACACGAGAAGAGGACACTCTATCTAAGAGCTTTCATGACTAGGAGATCGAGAACAGGCTGAATTACAGAACTTATAAGGATAGGTATCTTCCCCTGCTCCCCAAGCTTCGAATTATCAGCTTTAAGGATCGATCGGAGAAAGACTATCTGGTGGCGCATAAAGTCGGGAGAATCGGAAAATAAAGAGTGAGATGACTGCCTGTCGTAGCGAGCCGCCAGGCAGTCTTCTTTTCGGTTTAGTACTTGTTTTTTCTGCGTAGTATCCTGGGGTTACTACCGAGAAAAACAGGGACATTATACAACGGTAGAAGAAAACAACACCCCAGGAAATGACCCACCCTAAATCTCAAAGAGGACACTCACCCAAGAACCACAAACAATGAGAGAAGGCTCTTGATCACTCGATGCTTTGATTGCTCATTTACATGCCTATAAATAGGCATTACAAGTGGTTGTTATGTAACTGATTTTCAGCTACAAGAACATCTTAGTTCAGACTACATAGCAGATTTTCTGCTACAGCAGATTTTCTGGTGAACTAGAATTAGCTTAGATGGAAATCGGTGTTGCTTTCACAATTCTCCCCCTCAACACCGATGCATTTTGGCTGCTAGTCTGTTGACCATTCCAAGCTTCCTTCTGAAGTTTGCAAATTTGGCAGAGTCTAATCCCTTAGTTTAGTAAATAAATCGGCCACTACCAGAATTCGGGCCTGTAAGATGGGTGGTGAGTTACTAACTTAACACAACGCTCTTAAAAACTATCTTAGCGGGTTGGAACTAAAATCACGAGACGGCTGTGGTTGGAAGCCATTGCATTGGCTAGGCAATTTCTTCCGGGTTCGAGTTCAAAAGGAACTATTTTTCCTTTCCCAGATCCGAAGGGCTATAACTAAGACTAACGTAGTAGTTTGGCTCGAAAAATAGAGGTTTTTTTTGGTGGCAGTTCGGAGCACTCGACATGCTCATGCTATTATGATTATGATAGCCCACCTGCCGTAACTTGGACATGAGAGCTGATACTGCAACCGACGTAAAGCAAATCCTACGAGGGGCATTGTTCCGCGGGCTACCGCCCGTTTCCGATTCCCGACTTTGCCGCCAGACAGCTGGGGTGGGATCATAGTAAACTTAAAAGCTGGTTCACCTGGCAGAATAAGGTACTTTAGACCAACACGGGAAAAACCCGCAACTTCGCCGTCTTCCGGGAGTTATGTTGGCACAAACAATATGCCGTGCCAGCACCCACTGAGACCGTCATCGAAAGGCAGCGCAGGCCGCGACTAGAAACGCTTTCCCCTATCAAATGCGGTGGTTCGCAGACAGTATAGTGAGTGTTTCACTTCTGTCTCTAAGGGCCCAAGAAGGGGTGGTCAACTTGCGTACAAGTATACCCCATTCCTCCAAGCTGGAGTACGTAGGACAAGGTTACCTTAAGTGGGCTTTGGTGATACCAAAGGGAAATCTTAAACGACGGTATTTCCTACGGCGCTGGGGACTGCGAAGGCGAAGTGAAAGTTTATAATTAGCCAATTAGCTTTCACTTGGCTCGGATCTCTCGGAACACATGATGTGCTCACACAGTCACAATTCTGTCGGCAGCGTTTATCAATATCAATTGAATGCGTTGTCGCAATGCGTCGGTGACGATCCATTACGAAAGCTGCCCGGAATACGGCGGATCATGGGAGGGTGCACGTAATGGGCGGATTGCGGGCCCCGGAAAGAAAAAAAGAGGGGCAGGAGGCAGCTATGCTCGAGAGAGGGGAGTCGGGACCCCAACTCTTGAATACTCCACCCAAGGGGTGACCAATGTAACGAAAAGAAGGAAGTCATTTCGCTTTTCGCTTTCGGTAAAGCCTTTGGTCACCTACGGGTAAAAAGGAAAACTCTTATTTGAGAAGGATCTGTGTTTGTTAAGTGAACTGAGACCGAAGGTCGCTTGCGCCCTCTGGCTCTTGCGAGCGACACCGTATATATTTCCGGGTGCTTGATGCATGGGTGACTCGGCAGTGAAAAAAGGCCCTTGCTTTGCAACGGCAACCACCAAGTTCGTAGGTCGTCATCTAGATCTCGTACGGGGGAAAGTGGGATAACGTACCGCTTTGACGCGATAGACATATAAGGATTAGCTTCGCGTTAGGCAGAGTGGAATTCACTGGCTCCATAACCGAGTCGAATTTATGTATTGGTAGCCTCGTTTTTGCTGATTCGTGGGGGGTCGTGGAAGA
>BMK_Unigene_029223
CGACAACACAAACATGCATCATCTTTAGGCAGAGAGTTGAATATTTCCCACCACAGTTGAATTCCTCTCTTTTGCTTTTTTAATTGTAGCCTTCAGTAGCCCAAAGTGGTGGTAATGTTAGTAGGGAGTTCAACTACCACCTACCACTCTTCCTTGGCCAACAAACGGTTTTAATGAACAATGAATTCATTTTATCTGCTATTTCTTAGTACTTGTCAAGGGCCCTCTTTTCCCATCCCCCCTTCTCTTCTCTATTTCTCCATCTTCTCTCTTTCCTCACTTTTTAAGACAATCTATCTCACACGCTTTCTCCAACCCAGATATCCACTGATACGATAGCCTTATATTCCCACACCCATCTCTCCTACATTAAAAAATCTTCTTCTTTCTTCCCCTAACTTGTATGAGAGGCATTGCAAGTTAGGAGAAGACCCATTCATCATTTTTGGAAGAAATGTGTCGTTCTACATCTGCTAGACCTTCTTAACACCCCTTCTAGTGAGAATTAGCAACTGGGTATTTCACTATTTCTCCAAATTGCAAAATTTTTTTTTTCAATGATCATGGGTGTAGTAGGAGCTGCAGGAGCGGTGATAACGTTAACTGGAAGAGTTGTGAATGAGGTAGTGAGCTTCATCATCTTCACCTTCCTCGACCTCCTCGATGTCTTTCTCTGCTTCGTGTACAAGACCGTAGATTTCTTTGTAGAAGCAGAATGGAAGCCCTGCTACTGCTCTTCGGCGAAAGAAGCGATAATCAGCAGCGGGAAGATCCTCGTCTCCGAGCAAGGAGAGTCGAAGATCGTGTGCTTGTGCTCGAGCAAGTTGCAGCTTGAAGACATCTCGGACACTTTGTATACACGGCCCTCATTGGTTTCTGATATCTCTAAATCGACCGTGATGGAGCTGAAGCGGCTCAAGGTGGAGGGGAAGAGGGTGTCTGAGAAGGTGAGCGTTAGATCGACGCTCTCCATCAACTCGACCATTGTCGAGATGTTGCAGGGGAAGATCGGGGGCCAACAGGTGCACCCGATTCCAAGATGGTCCGATTGTGATTGCAGAACTTGCACTTCTTGGACGTCTTCTTGCAAGGAGAACACCCTTTTTGTCCGAGCCGATGGAGCTGTAGAGAAAGCAAGTGAGACTGTGTTGTTCATACATGGATTTATCTCATCATCTGCATTTTGGACGGAGACAGTGTTTCCCAACTTCTCCGAGTCGACGAAATCCAAGTTTCGTTTGCTAGCAATAGATCTGTTGGGATTTGGGAGGAGCCCAAAACCAACGGACTCGCTCTACACGCTTAGAGAGCACGTTGACATGATCGAGCGTTCGGTGATCGAGCCATACAAGGTGCAGTCCTTCCACATAGTGGCGCACTCGCTTGGATGCATTTTGGCACTGGCCTTAGCTGTCAAGCATCCCCATGCAGTAAAGTCTCTCACGTTGCTAGCACCGCCATATTTTCCAGTGCCTAAAGGGGAGCAAGGGACCCAGTACGTGTTGAGGAGAGTGGCCCCAAGGAGGGTTTGGCCGTTGATCGCATTCGGTGCATCGCTTGCGTGCTGGTACGAGCACATCAGCAGGACTATTTGCTTGCTCATATGCAAGAACCATCGCTTGTGGGAATTCATGGCCAAACAGATCACAAGAAATAGGGTCAGGACGTTTTTGCTTGAAGGGTTCTTTTGCCACACCCACAACGCTGCATGGCATACCCTACACAACATTATATGTGGAAGTGCCAGTAAAATGGACAGTTACTTGGACGCTGTAAGAGACGAGCTGAAATGTGAAGTTACTGTATTTCATGGCAGTGATGATGAGCTACTTCCAGTGGAATGCAGCAGCTCCATTAAATCGAAAATTCCAAGAGCGAACGTTAAGGTGATAGAGAAGAAAGATCATATCACCATCGTTGTGGGAAGGCAGAAAGCTTTTGCAAGAGAATTAGAGGAGATATGGACTAAATCTAGCGGCTAAGATTGTGTTCCAATTGTACCATGCCGCAAAGAAGGAGAAGAGAAAAAAAAAAAAGAAGAAGAAGAA
>BMK_Unigene_029224
AAAAAAAAAAAAAATTAAAATAAATAAATAAAAACCCTCCTCACATAGATTGATAGATAGATAGATATAGTTTGTTTTGTTGGCTCGCATGCAGAAAATGATGCAAGTTGTCTCTTGCAATGGGCCTCTTCAATTTCAATCATCCCCGCACCCGAGGAGGAGGCGCTGCTTATTCGGTCGGAGAGAGATCTTGTTCGATGGAGTTTCATCATCGATTTATCATCACCGCACAGAATCGGAAATGTATCCGACTGGGACTGGGACTGGGAATGGGAATGGGAATGCTTCTTCTCCACCACCCGTCGTCTCACTCTCACCCTCCCCAAAGAGGCTGGCTGAAGATTGTCCTAAACATATAGGCGAAATAAGATGCAAAAGAACTCCCTTCACTACTCGTCGGTTGTTTGCAACTTGGATTATCTATTTATGCTCTCATCCATCAAGGTACTTTTCAGCTCTTGCTTTGGGTGATCCATCTGTGACAATTGAGAAAGTGGCTCCAGCTGTTTACCCCTCTGAGACCCTTTTTTCTTCTGAGGTAAATTTGATTCTTGTCTGCTTGGCAGGAAAGGATCGTCAAACTTTTTGAGAAGAACACTTACTCTGTCGTCAATCTATTTGATATAACATTGCGCCCTCAACTTAATATAAGTGGCGTTGTTGAGGTTCCTGAAGGAAATGGTTCTGGAGTAGTTTGGGATGGACAGGGACACATTGTGACAAATTATCATGTGGTTGGTAATGCTCTTTCAAGAAATCCGGGCCCTGGCCAAGTTGTTGCACGGGTGAACATTCTTGCCTCTGAGGGGTTGCAAAAGACTTTTGAGGGAAAGTTGATTGGTGCAGACCGTGCTAAGGATCTTGCTGTCTTGAAGGTGGAAGCTTCTGAAGACATTTTGAGGCCAGTCAAGGTGGGCCAGTCATCTGCTCTAAGAGTTGGTCAGCAGTGTTTAGCAATTGGAAATCCATTTGGTTTTGACCACACTTTAACTGTTGGAGTTATTAGTGGATTAAATCGAGAAATTTTTAGTCAAACTGGAGTTACAATTGCTGGTGGCATACAGACAGATGCTGCCATCAATCCAGGAAACAGTGGCGGTCCTTTGCTGGACTCAAAGGGGAATTTAATTGGGATTAACACGGCAATATTTACTCAGACAGGGACCTCGGCAGGTGTAGGTTTTGCCATCCCATCGTCCACAGTACTTAAGATAGTACCACAGTTGATCCGATATGGCAAAGTTGTCCGTGCTGGTTTGAAGGTGGAAATAGCCCCAGAACTGGTCGCAAATCAACTTAATGTTCGAAATGGAGCTCTTGTTCTTCAGGTTCCTGCAAATAGCCTCGGAGCTAAGGCAGGACTCCTTCCAACCACTCGAGGCTTCGCAGGTATTATAATCCTTGGGGACATCATTGTTGCAGTAGATGGCAAGCCTGTACGAAGCAGCACAGAGTTATCCAACGTTTTGGACGACTACAATATTGGGGACAAAGTCGTCCTAAAGATTCAGAGGGGCAGTGAGAATTTGGAGCTGCCTCTAACTTTAGAGGAGACGAGCTCGTGAGGAGGACTTGCCTACTCTTTTCTCATCATAAAATTTAGTTTGGACTTTGGAGCCGCCTTTTAACTTTTATTAAGAGACAAGCTAATGAGGAAAGGACATACCTGCTCTATTATTCCCTTCGTAAAATTTTATTTGCTTCTTTTCCCCTGAAAATTCAAGGGTATACATTTGTTCTTTCACTATACGTTCAGCTGAAAATTTTGCATCTGCTTTATCTTAGTGATCAATTATCTCCTGTTGGCATATCATGTTAATTCAAGTGCCAAGAAAAATGATTTAGAATGTAAGTTCATCAATGTTTTAGCAAGAATTTCAAGGGAAATGAGATTCACCG
>BMK_Unigene_029225
ATGCAACCAACCACAATACAATACACCACCCGAGCAACTACCCAACACCCGAGAAAGCGGAATAATGCCAGGAAGTGACCAAGCAACTCCAAGTGAATAACCCAACCACGACTATCTAACCAACTACCGATGAACTAATCAACAACCGAACGATACTGAATCCAAGCGAGTGAATGAACGAGTCAGGGGTTTGTAAAGAGCAAAGGACTATAAACAACACTACCCGGAATAGGAGTCTTGGCTTATGAGTGATCGTTTGCGTTTATTAGTAGTATTAACGAGTCGAAGAAGTCAAAGGAGCAGGAAGAGGCATAATAGCCATCAACCGGAAGCAGTGCAGAAATAGGAGGAGAGCTTGTCTCAGCAAGTGATTGGGATTGCCGACGAGGAAATAGTTGCCTGACCGCGAGGAAGGAGTTTCTTGCCCTAGACGAGTGATTGACTGACCGTCAGGAAAGAGTTGCTTGCCTTTACCCACCTTCCTAACCCGCTGACATAGGCATAAGCTGCTTCCAGAGCAGAGGTAGCGAAGCTAACAAGCCTACAAGCCGGAGGCGAAGGAGGCATATACGCTCACTAGACCGGAATCTTATTCCACTTCAACCAACCGAAAGAAGCGTCAAGCCCAATTCGGATCCAAGAAGCGGATTAAGCCAATGAAGGAAGCTACAGCCTACTACCCGGAAGCGGAAGGAAGCATAGAAGTACTGCGCGCATACAAGCCTACAAGCCGGAAGGGCCTATGACAGAGCGTACAAGCCGAAAGAAGCAACCAAGCCTACAAAAGCTAGCTGGCATAAGCAAAGCAACTAAGAATTTTGATAAGGCAAGGCTCATAAGGCACAGCTATGCATGCAACTATAGTCCACTGGAACGAACTCACAACTCAATGGGAAATTTTGCTTATAGCAACTAGAACTCAAGCTACAGAACTCGACTCGAAGAGGAGAGGAGAGGTACTAAAACAGGTATCGGAAACTCGAAGAGTGGAAGTACTGGCAGAGCTAACTCGACTCGAAGAGTTGAGATAGCTGAAAGAAGAAAGGACAGAGGTACCGGCAAATTTACTGATTGAGGTAACTCTACTCGAAGAAGGGAGTTAGCTGGCTGTTTATAATCTCTCCTCGCCGAGGAGGAAATGTCAATTGTTGCTTGTTCCTTCCCAAAAACAGGACCTATTCTCTATCCCGTAGTGGAAGTGCTCCTCCCTATTCCCTTAGAAAAAGTGTGCTTTCCGGTGCGAGGCGAGTCAAAAGCTTGACCATCTTTGAGGCAATTCACATTGTGTTCGTATAGTGACAAAGTCAATCAAGAGCATTCTCCCTCTATTGACCGAGTCAAACATTGGAAAATTTCATACTTCCCCGTATTGAAGATGAAAACCTCTTCTTAATTGTCAGCTTCGAAGATCGTTATCTTTTATTCGCCTATACCTATATGTGACAAATGAATAAAAAACAAAATAGAGAACTCGATCGAAAGGAAGGTCAGGCTGGCTTGGTGGCTTGCGAGGAAAGACTAGCTAACAAGCGAACGAACAAGAGCTCAATCTCGTGTTCCTGCTCCAGCTCCTAAGAAGGCTCTGACAAGACGCTTTCTATTCTCTACTGCTCTCCTATTCTTATTCCTACAGCTACTCTTAGTCAAACCATTAACTACAGCCAAGACTCCGCCTCTATCTCCTATGCCCCGTTCTTTTGTCATTTTGAATCGTTGATTGCTTGTGGTGAAAAAAGTGCCTTTGTTTGTGTTATACCGGTTTCCTTTCCTTCTGGTGTGCTGGCACTAGTCTCGCTGCTGGTGATGGGTCTTTAACGGATGCTACTATTTGTGGTTGTTCCGCCTCAACCGAATCAACAGGATCTACTGTTGAGGGTGGCTTTGTGGGAATAAAGGCTTTTAAATTGGATAAATCAATGGAAGGGTTGATGAGATGGAGGAAAGCGATGTGGAGGAAAAAGACAGGATCGAAGGACAGAAAAGGAAAGGTATATGCGCCATCCCCGTGCTGCTTGTTTCGACGGCAAGCCAAGCTATGGATCGGCCGGCTAAACAACAAAGACCGGGAGCATTAAAGAGTACATTTAAGTAGCAGAATTGTGAACGTACCCCTACCCTCTTGCTTTGGCGGCTGCAGCTGGAGTTGCTGTGTGTGAGCGGCTTTAGCTGAGCCTGACATGCTACCACCTAACATTAGGGAAGTCGGACTAGAAGGAGGCCTAGGACGGAGTTGGAGACCATTAGCTTTGGGGGCCCCGGTCTTGGTGTATCCAACCATCGACTTCCTGCAGTCACGAAGGACGGCAGCGATGTACGGAATGCCCGGGCTACTGCCTATAATACCTTCAAGAATAGGCCTTAAGTCATTGATTCAAGTCCAGGGAATTGGACTGCAAGTCAAATGACTGAAAAGAAAGGTCCCATCATGTATAAGGAAGTTTCAGGCTGGAAGGTTGCGCAGAAACCGGAGAGACAGTCAATCTACTCGCCAAAAGGAAGAGCATCGATTGCGCGTTTCTTTAAGGTAAGTGCGTTTTATAGTTAGTTATTCGATGGTTCCTTTTGTCCACAAGCTGTTACCACACGGAATCGGCGATGAAACCTGTATAGCCAAAGGGCCACCCCATCCGCTTCTTGTGGTCGTCACTTTTTCCTTGTCGGCTGGCTGCAACAAGGTGCCTGCTTTTTTCAAATGAGCGAGTGAAGCGTGCAAGTTGAGCGCAGTTGGTGTATTGGGAATCGTACTTTCAGCGTTTATACGCTTCTTTGAGTGTTTATACGCGTCAGCATATAAATTTGATAAAGGGCGTGAGCACTCCACTCAAGTATGTGGAAGTGGGATATCGCGAATCGAGATGTGGATGAAGTCATTGAGTCATGTCGAATCCGAGATGTGCGAGTGAGATATCGCGAGTCGAGATGCCTCTAATCCTTTATATTGTAGCGTATTTTGAAGTAAAGGCAAAGCGAATCCGAGAGTTTGGCGACACGAGATCATGGAAAGGGACTCATTAGGCGGGGAGTTCGATATGGCCACGGTGCCGCCGCGTTCCCGATGTCCATAATGGAAGTGCTTTTCGGCTCATTGTGCTTGCGAGACGAGACGATCCGAGGATCGGTGATTTTCAAAGTCTTTTGGGAACACGTAAACGCCACTGTGCTATGCCGGATCAAACCACTACCGGCCATATCAACACTGTTTCGGGCCCCACGATTCAGAGATGGATAGATAGAATCTTTGAGATACGAGTCTCTCAGTATACTTGCAGGAAGGAGACCCCGAAACATGTTGTCCGGTGCTTCTGGCTCTGCCACCAAAACAAGGGTTCACTTTTTTTAGCGTCGAAATCCCCTATTGAATCGATCTCTTGCATCCAAAGCCCGGCTCATCCAAAGTCTCTTTTTGTCGAGAGGCACCCATCTTCGTAAAGGCTGTGGCATCTATCGAACTATCTTTCTCACCGGCTCGAGCAATCCGATTCAAGGGAATCTTCAATCGAGGCTTAGATTCCATTATCTTATGTTCAGTTATAGAGGCTCATCTTTCATTGATAGGAATGCGAAATACCCGCTCTTGGCATTCCATACTTTTTTGCACTCTTCAACTTCTGACTTTTTCCGAGGAATTGAACTCACCAACCGAAGGCAGGCCCATAGACAGGAATAGCCCACCCATCTATCACTAGGGGACTGGAAGCCAAATGAGGAATTACCGATCTCAAGGATTCCAGACTTTTTTGCACAAGAGTCGCCATTATCCGCCGATCCAGGGGATAGGAACAGTCAGATGAGACCCGCTAGTTGGGTTCAATACCGATGAAAGAGGGATCCTTAGGAACAAAGTGTGGCGAATCAAGAGGAATGAGCTACCTTTGATACGGACGGATTATCCCCCACCGATGAAAAAGAAAGAATAGGCTGATCTAGAGGGACAGGCGAAAACTCCGCTGCTCTCCCCAGAGGTTCATCATGCAGAAAGATGCAACAGGAAGGCAGGAGGGATTGAATCGGGTCGAGTAGGGGAATCGGAAGCAAGCGACCAGAAAGGGCGGAATACTAGACTCGCCCTTGGACGAGACGCATGGGCGGAAGAAGGAGATCGGTACTCTTTTTCCCGCCCCCAGACAGATCAGTTAATGGATAGAGGTTCATCTTGCGTCGAATATGCCACTCCGGAGTCTCTTTGGACAGGAATCATTACCTTCGATAACATCGACTCATCTTGCAACTCATCTCTCCACCGCACTTTGAGGGAGGGACACCGCCGCCCACTCTAGAAAAAACTATACGCATCGAATGAAGGTGACTGGCCCGATCCGAAGAGGGAAGAGAAAGTCATCGCTTCTTTGTGCTAGTCTTTCAAATTTCGCAGCTCTTTCTTTTTCGGGGCCTATCCCGGATGGGAAAGATACAAAGCCTGTTGACTCTGATGCTTGCTTGATGGGAGAAATGGGTTGGGATCCTACCTTGCCCACCTGAGTCCAATCCCTTCTTTGATGGTCGGAGGCCAGCCCCATGGGATAGGATACTTGCCTCCATTGGTGCTTCCCCTCCTTCATCCCTTCGTTCCAATCCATCCAGACAACTATGGCAACCCGTACTAATTGCCCTTGCGATGAGACCACTACTCGCTTTGGTGTTTCCACCTGCTCTTGTGGCTTCCACCTACCCTTGCACTGATACCACCCTGGCTTTTCAAATGGATGTGACCCCCCGAGCTCCTATCGTCGCTCGACCCCGAAGGGGTGTTTTGTTTGAGTCGTATCCGTGCGCAGAAAAGCCCTTGTTCCTCTTCTTCGAACCCTCTACTTGCTGGGACTGAACGAACTATCCGAGGCGTCGATGCGCAGGTGTGAGACGCGCATGCGGGTCTCAACGGTTGACGTGAGTGTGAAAGCGCCTTAACGAGCGAGATTTGAGGCTCTAAACGAGACCTCTTTTTTCGTGCGAAGACTGGATTGAGTGCGCTACTTTTGTAGTTTATACGCTTCTTTGAGCGAGACCGAATCGTGTTTATACGCACAAGCATATCAAATAGATAAAGGCGATAGCTATATGCCTTTACAGCTTAAGGCAAGTCGAGCGACGCTTTTGTCAGTCCTCTTTAGTGTTTATACGCAAAAGCATATAAAGGAGATGCTATTCCGGTGTATCAGTTGTGTGGTTTTATTAGTTCCCCCCCCCCTGCTCTCACCTTCGTCTCTGCTGCCTCCGCTCCAGCTTGCTCTACCACCTATGCAATCACAGCTCAGTCATTGACTGGCGAACTAAAATGGATAGCTGCTGGGAGAATTGCGACTGATGAATCGCGATCAGCCGCTGATTCCCTTGCCGTTGGATCCGTGCCTCAAGACTCTGCCACTGGGACTCGGTCGGAAGAATCTACTGCGGCCATCTCTACCCACCTTTATTAATTCTAACCCCAACCCGCCATGACAAGGCTGAATTTATTAGAACCCGTTGTTGTTTAGAAAGACCGGGAGCTGGGAAACACGCTCACTCATACTGACGGAAGGCATTATTAAGGGTAGCGGACAAGCAGAGGAACAAATGCACTGGTAGCGCTAACGACCCCCATAGCATAAGGGGGAAGAAGTGGACGTTTCTCCTGATCAATCAAGTGCCCCTCCCTGGGAGGGTGGGAATAACTAGTATGGGTTTTGTTTCATCGATAAATCAATGTTTTGGAATAGTGATAGTGTTTAAGCTGCGTTTACTATAAATAAATGGGCTGAGCCCGGATCTCATTAGCTTGGCCCAACCGGGGGGACTGGAAGGGGGAAATAGCCAGGCGCCGGAGAACCAAGCTCGCTCTCACTACTTATGGATAGACGTGGGTGGGATAATAGGCTGGCCTCCCGTTGAAGAAAAAAACACTCCCGACGATCCTTGACCGGGCGGGGTAGGCAGAAGTTGATCCGGTAGATCGACTAGCAGTTTCAGCTACTGCTCGTGATGATGATTTTTATTAGCGAGATGTTGACTCTGACTTTGATTATGCAACAGATTTTGCTCATTCTCCTCCCAGTTCCTAGCTATTACGTTCCGACTCATGCATCTGCCGGTAAAGCACGTCCAAAGTGATGAAGTGCACGCCGCCGTCCAGAGTCAAGTCTCCGCATCTCCACCATCTTCATTCGCCGCATCTCCACCATCTTCACTCGCCGCCGTACGTGGCTTCCAATCATCCTCCTCTGTTCCGTTACAACTGTGGCATCATCGTCTAGGTCATCCCAATGCTACCAAAAGAAATCTGTTATTGAGTCAAGGTTTAATTTCCAGTTGTAATAAGGAGCCTTTGGCTCCAGTTTGTTCAAGTTGTCAATCTGCAAAAAGTTTACAGTTACCGTTTTCAAATTCTAATAAATGTACTAGTTCTTTCTTGGAATTAATTCATTCGGATTTATGGGGACCATCAAATGTGCCATCTCTCTCTGGATCTCCATATTATGTCTGCTTGTGGATGACTACACCAGATATACATGGATTTTTTTTTTTTTTAGAAATAAGATGTGTTGGATATCCTTGTAAAATTTTTCTCTTTCTCGGAGGCCCATTTTGGGAAAAAGATTCGGTTTCTTCGATCCGGGGAATTTACGTCTCAAAAATTCCGTTCATTCTGTCTTAATCATGGAATCAAACAACAATTTTAATGTCCTCACACTCCCTCCCAAAATGGTGTCGCCGAACGCAAACACCGTCACATTTCTGAGTCTGGTCTTGCCATGCTTTTTCATAGTGGTCTTCCTTTGCATTTATGGCCCGAGGCTTTTCACAGTGTACCGTTAGCTCTTTCAAGTCGAGTTGAGTGAAGGGACTCTCGGGTGAGAGGCCCGAGCGGAGCGGGTTGAGTAAGCAAGTCGTGTATCTTTTTATTTTTTGATATCTATCTTGTCTTTTTTGTTTTGTTGGCTTAGCATTCGCATGCCACTCCCGCTCCCGGGTATCGATACCGATCCATATCATCTGCTTCACATAGAAAACTATCCCTCGGGTTCTTTCTCGGCTAAGGTTGTTTGGTTTGATTAGTTAGTATGGACAATCCCATTGTGCTTTCCCGTAAGTGAAGAGTAGCATAGTTCCGTAGTTTTCCGAAGGTGCATTAAGGGGAGTGAAGCGAAGGGACCCTCCGGGCTTTAGAGGGAATAGGGAATGGCTTTAGTGTCCGCCAGTGCTAATAGCTGTAGTCGGTCAAGCAAGCGAATCAAACTACAGGGGGCGTTTGAGGGCAAGATGATGGAGAATGCCGTGAGTGCGTAGATGATCCTGGAAGGCGGTGGAGATGAACTCTCCCCCTGAATCAGAGCGGAAAGTTCGGATTTCGCTTCATTTTGTTTTTGCGTCTGTGCACCTGCGTTTTCTGCGTTCTGTTCTATGCTATCTGCGCAATTAGTCATGGCCTCTCTGAACTTTTCGCAAATGGTCACTCCCCTTTCCAAACTAGGCAAGGGAGCCACTTTCTTCGGGCAAGTCTTGCCCATCATTCGGAGTCAACGACAGCTCGGGTATCTTTTTGGGAGCATTCCGAGTCCACCGCAGATGATTGAAGAAGTATCGACTGGAAAAGAAGGGACTACTACAAAGACATTAGTTCAAAATCCAGCGTATGAGGACTGGATATGTACAGCTTCAACTCCTCCCTTTCTGCAGAAGTTCTGGCGCAGGTGATCGATCTTCCCTCCGCCCCTGCGACTATACTATAGGATCTGGACCACTCTTCACAACAATTTAGCCCAGGAGTCTCAGGCTCGAGAGCTCCAACTGAGCCTTCCAACTCTGTGTGCACGTTCCACAAAAGAGAAAGGCTTTTTTCATTATTGAGTGGGCTCTCTGGCTGTTGAAAGAGTAGAGGCTCTTATCTTTCTTTATAGGCGGCATATAAATGTCGATTGGTCTAATTCGAAGAAATAACTGGTTCGGCATAATAGGTCAACATAGGCAACATAGGTTAGTCCTTAAGCACTCACTCCAGGCCTGGATTGAATATCTTTAATTGGAAGCCTAATAGTTTAAGCCGGTTGGAGGCAGTTTGGAGTACAAAATAGTTTCAGTACTCACTGGTTCAAATAGTGACTTCGGGACAGAGATAGTGAATCCTTTCTCTTCGGAAAGGAAAGGACTCAGCATCCACAGCTCCGCCCGGCCTTTCTCAACCAAACAAGGGAGAGCTTGAAGAGGACATATGGCCGAGGATCGAAGAAGCAACAAGGGAGAGATTCCACCGATTAGCCTTACCCGATGACCGTTAGCAGGAGTTGACAGGGGATCGTACTGAATTACGGAAAGCGGTAAACAAAGCAAACAAGAGATGAGCGTTGCAAGCGTTATCAGAAGACCAATACAGCATGCTACAAGCGTTCTCCCTTCTAGCCTCTTTCACAAAGATGGGTTT
>BMK_Unigene_029226
GATGAATATAAAGAGGTGGAGGCGCCGTTTGTTCGCCTCCAAAGGAAGATTAGTTTACCACCAATTAAGTTGGTGCAAATAGTTCTACACATAAGAGTAACCCCAAGTTCTGCATATGATAATATAACATGAAACAGATATGCGATGTTCCCTACATACCAAAAGGTAGCTAGAGATAATCTAATAGACAAGTGCCATCACCCAATAAAGCAAAGAAACAAAACCTAGAAAATCTAGGCCATCAAACGACCACCCTAGCAACAACAACAACAAAAGCAAATCTTCTAAGCCTTGAAAGAGAGAGACGTGAAACTCAACCACTTGTGGGCGTGGTTTCACTTGTTGAGCGGCATGTCCGAAACGGCTTCAGCTTCCAACCCATCCAACCAAAGCCCGCTGATGTCACCAATACAAATAAGAAGACTTCCACTCGGTAGAAAAACTTGCGGTCCGAAACCAAAAACAACCCCAGAAAAAAAGCGACTTCCACGGCAATTAATGCCACCACCACCAATAAATTCACATAAAACATTATCTCTTCTCGAAGGATCATTATAATCGGTATTAAGGCCACAGACACTACGAAGGCCAATGCATCGGAGGCCATGAAAAGCGAGAAGAGCCACCAGTGAACTGTCTCACTATGAATCGCCTTTCCTGTATTGTGGTTTGTCTGATTCCTTCCATTCGAATCCTGCCACTCTCCCCCCGGGGGATTGAGCCCGGCTTGGAAGGCAATGGTCACGATTAACGCAGCCACCACCATCAGTGACTGTTGCACTGCGGTGATTGATTTGGGGATGACTCTTTGTCTGGCTATTAGTTTCTTGATGAGGACGTCCCTTCCACTAGTTGCTGGTTGATGTTGTAATATATCAAGAGCAGTCATCCCTTGTCTGTTTGCAGTAGCTACGTTCATTCCATCCATCCCCACGAGACGCTCAGCAATCTTAATCCAATTCATGTTGGCCGCGTGATGCAGGATAGTATTACCATCGTTGTCGGCCATGTCAATAGCGGATGTAGGAAGTAACTGATTGACGACGTCTTCTTTACCACTGGCCGCTGCCAAGAGAAGAGGTGTTCTTCCATCATTGTCTCTTATGTTACTCAGATCTGGGACTGTCCGAAGGAGCACTGCTATTACATCCACGTGCCCTTCTCTTGAAGCCAAGTGCATTGCTGAAAATCCATTCTCATCTTTACCACTTGCCAAGCTTCGAATTTTTCGTCCTAGTCCCTCATCACGGATTTCTGCAACATTCGTAGTTACTGAAATTCCATTCCCATCTTTACCACTTGCAAGTATGTCCTTCACGATATCTCCGTATCCCTTCGAGGCTGCTGTCCGAAGACAAGATGCGCCAATGCCATCCCAGCTATGGAAATCCATCTCCTTGCAGAGCGTAGAAGCCACTTCCAAGTGCCCACAAGAGCATGCTAGGAAGAGAGCGCTTTGCTTGTCCTTGTTGAGAATGTAAGGCAGGAATGAACAAGCCTTCAACAGCTCTTCCACAATGCCTTGCTCCCCCTGCCGACATGCCACATGCAATGGGGTGTCCTCCTCGCCATTCCTCGCCTCGGCCATATGTTTCCCGTTCTCGAGGATCTCCTTCACTAGCATCATGTGCTTGAATCTGGAAGCCAGGTGTAAGGGGGTCTCCTCTAATCCGGAGATCTTTCTATCGAGAATTCTGTTGTTCCGTTTATAGAGACTTCTGAATGCCTCTAGGTCGCCCGATTTACAGGTTTTAAAGAGCTCTTCGTTTGTTTCATTTTCCATGTCTGTTACAATGGCTCACAACAAAGTTAAAGTTTTAGTTGCAAATGGTTTTGTTAATATAGAGGAAGGACAAGGGTGATTTATCATTTTGGTCTGGTGAAGCAGCTGAGATAGAGCGGATAGACTTTGACTAGTTTGTAAAGAATTAAGGACAACACAACCCTGGCGATGAGTGGTTCTCATGTAGCTAGTTGGACTGATATCAT
>BMK_Unigene_029227
AGAAGAAGAAGAAGAAGAAAAAAGGAAGAGGCTTGTTGTAGTTAGTTTGGTGGGTTTGTGATTAGAGAAGAGAAATGGGAGAGAATGGGGTGTTGGGAGGAGTACTGTCTCCATCTGGGGTGCCATCAATGATGATGGAGAGGGAAGAGGAGAGGTGGAGGCATTTTGATAACTCTGTCAATGCTGTTTCTTTTGGGTTTGTTGCCACTGCCATCTTGATTTCCATGTTTCTGGTGATGGCCATATTTGAGAGGTTTCTACGGCCCAGATCGTCTGCTGATGGAAGAGGAGGGAGGAATGTTTCTGCTGGGGATATGGAGGCTGGTATCAGGGCCTCTTCTAAAGTTGGAAACCAGTCCCCCATTATGTCAATTTATGCCAGAGGGGTTTCTGTTTTGATGCCTGGCCAAGATATACCTACATTTATTGCACACCCAGCTCCTGTACCATGCCCTCCAGAGCGGATCTCATGGCCTCTTCATCAACAGAATCCTTTGAGCAACCAAACCTCAAATTAGGGAAATCATATCAGCAGTGCCTATAAGAGCAGCTCCACCTCAACTTACCTGAAAATCAGTTTGACTGAATACTATTCGACGGTGTTCTGAATTTGGATGCAGCTGCAAATTGCAAACAGTTAAAACATTTTGGCAGAAAGGCTGGTCATCCTTCCATTGTGTTCGGGTTGGTGCAGAAATCAGAAGCTACAACTAGTAAGACACTGTTTTTCCTCCTTTTCTGCCTAAGCTTGGATAAATATTTCGTGCAGAAGAGACATAGGGATAATTACACTAACCTAAAGCTTCTTCCTATTTCTATTGCACCCCGAATTCACAGCGACAGATAACCATCCATTCTGCCAAAAATGTTCAAAACCATTATCATTTCGATTGCATCAAGTAGAGCCCATTTGCATTCCAAGTTTTACTCTGAAACCAACATGCACTGCCTCTGCAGTATCTCAATCCTGATTACTTTCTGCAACTAGTGCATACCCATTCATCAACAGAAACCAGCACCAATTCCGCATAAAACTCATGTTTGAAGTCATCAAGATTACCCATTCATATCCACTAGAATTCAATTCAGAGGCAAAAACCTAGCTGCCATCTCAACAACCTCATGAAGAAATAGGATGTACCCTAGTACAGGAAGGTTCCACAATTAGGACCAATATGGGTGGCTGTTTTTTCTACTATAAACTTGGTTGTTATGAACATTGGAAGCCACAATTGGTGGAATACTGTCCCTTTGACTTATTTGCAATATCGATATTAACAACCTGTACTAGTAAGGATAAAGGCAGAAAAGGCTAAAAAACAGCACATAGCATAAGTTGGCATCCAGTTTCTAATCCTCCCAAGCTCAAGAACAGATGATCACCGTTCAAAGAGAATGTTAAAAACAGTTGCACTTCGAGGTAGATCCAGATAGACCCTTGCCCTATGTTATATAACATAATTGCAGTAACCATTCAGCAACTCCTTTCATGTGAATTCCTCACCAGAACCAAGCTGGCAACCTGTTGTGGCTCTTCACGTGCATTGAAGTTTTGCATTGTTAGCATATGCTGTTTCTTCAGCTGTCTTGCTCTTGATTGCTGATTGAACTTTTATGACGCTGCATTACTTGTTCATGTTGATCAGCTACTGATGTCAACTTGGGTTGTTCGAAGCAGGCAGGGTCAGGTTAGTCACCCTGCTGATTTACAAGGCCGAGTTCTTATGTAGAGATTGGAGGATTCAAATTGGCATCTGAAAGGAGAAACCAATGTATAATTAATCATCTTTGTAATCAATTTTGTCAAAGAACGTACAGATTTTGAGATTGTGATATTATAACAACGGTTACTTGGTTGTATCTTAATGCATGTATTATTAGCCAATATAAGGGTGGTCCATCCATAATTAAGCACAAGAGATA
>BMK_Unigene_029228
GCTTGGCCGAATCCCCAAGGGATTGAGTACACTTATCAACATGGAGAAATGCTCACACATTCACAACTGAATGGAAAATTTCATTCAATAATCAAAAGCTAATTCTTCCCAAACGTGTCAATATATATTTATAGACTGGGATGGGGCTTTCCTTCCTAAGTTGAAATTTTCATTCCAAATTTTCTCACCAGATCCCTTATTTAAAGACTTCTAAATATATCAAACTACTAATTAAGTGACTGGTCAAGTTGGACTTGTGGGCTGGACCCAACGGGCTGGCTTGAATCATTCCTCTGGCCTCCAGCACAAGCCCTGTAGTACATGGGTTGCCTAGGGCACTTTCATTGAAATTAAGCTTTCTTCCTCCCTCCAATGGGAGGAGCTCAGGCATTCACACTGCACCACATGAGCATCATGTCTTCAATTACCTTCGTTCACTTTTTGTCAAATGATTCCACATATACACTGAGAATGGCTAAATGCTGGAGAGAGTGTTTCCATAGTCTAACTGCACCTTCATTAACTCTTACTAGTTATGCAAAATATCTATTATTTGTATCCTTCCATAATGACTGGATTGTCTTCATAAAGGAAAGCATCCACAAAATTATCCAACGCTCGAAATGAAACCTGAAATGTTGAGGCGAACTGAGTAGCTATGTCCTTAGTTAAGTAACACCCACAAAACCTCAACTTCAAGCCATGGGTTATTTTTTATAATAATGGTAGCCTCAAAGCATGATATGACAACACGCGGAATATTTTTTTTAGTAAAAATTCAATTAAAGAACTAGATGATTACACTTTCTCTATCCCTCAAACCTAATCTATTGACAATAGTTTCCTCCCAGCCACATAAGTGGTCCATAATGACTTCTAAGGAGCTAGATTATAGGTCCTGTTGATAATTTAGAATCCTCAGTAGGATTACAAACCTACTGAAGCAAATGAAAAAAATCTGAAGCACTTCATCAGTTTTGTTATAGGAGACATTGTGGTGAAACACAGGCGACCAAATGGCTTTTAAGCTAGTCTTCCAAATAGTCTTAATGTTTTGCTTCCAAATTGGATGCAATTCTCTGTAGTTTCGAGAATATAACCAAGAGGCACACATCGCCCACCTACTTATTTGACAAGATGATGTCCCTCGCCAGCTGTAGACCTGATTATTTGGTAAGAAGAAGCCTTTTCTTCGGCAAACTCCCAAATCCAAGCCAAATCTGAGGAGAGCTTAACTCACTTTTTATCTTCTTAGAGATCTGATACCCAAACTCTTTTTTTTTTCTTTTCCTGAATGATTAAAAGGTCCTCGATAGAGGCTTTCTTGAAACCTCCCACCTGACAATATCGTACGTATTTTCTTCATGTCTTGCCAAAGGAAGCCTTATTGAAGTCTCTCAATCCTTTTTATGAGGTAGATTGGGCAATGAAAGATCCATAAATAGGATGGGCAAATGAGCTAGAGCTGCTTTAAGCAATCTGTCCCTGGAAGATAAGTATTTACCGCTTACTAATGGATTCCAGATGACCCAGGAAGCATGCACAAAGTGGCAGCCCAGCAAGGTTTGATGGGAGTGAGTCAGTCTTGCATACCATTAAGCTGGTCAAAGAGGAGAAATCTGATTACCGAACGCTGATGCCAATCAAAACAGAGAACATATACCAGAAATATTTTATGGCACGATACTCCTCCCTCTTACTGATAATGTACTTAATTTTTAATCATTGCCAGTTTTCATCATCGTCATCGTCATCAAAGGCTTGTCATCTATATGGGTTGATTTCCTGAGTTTAACTTCTCAACTAATTTCTATACTCCATGATCAACTTTTCCTGAGTTTAACCTCTCCTATACTGTATAGTCTTTTGTAAATAGTCACTT
>BMK_Unigene_029229
TTTTTTCTGAATTTCAATCCAACAATGAGTAACAGTTAAATTAATATCAAAATTTGGGCTTGGGAAAAGAGAATACAGAGAGAAGGGGAAGAGGGAGGGGGAGGGGTGTTGTTGTGGTAGGTGGACCCACCATGATCTTCTAAATCCTTCACACTCACTAACCCCGTGTGCATTGGGCCTCCCTAAATATAACACTCATCCAAGTATCACAGACACTCATGCAGATTTGGCACTCATCGAACTTTATCTAACGGCTAAGATTTTTACAACTTTGAGGCCCTCAAAACAGTACATCCCATGATCAGATGGTTCCCATTTTCTGCATAGAGGGACGACCTTCAAATCAACCCCAACCTCCACCTAAAAACGTTGTCATGATTCCAAGCGGGCTTCACATCCCAAGCTGCTCCATCCTTGGCGACGGGCTGCCATTCCTTGGAATAGAATCCTAGGTCTTCCTATGCCTTACATATGTGTAGAAAATAAGAATCATCTGATCACGAAAGGTACTATTTTGACAGCTTCAAAGTTATCCACCTTGGATCATTAGATAAAGCCGGACAAGTGTCAAATTTTGCAGGAGGAACGGAGAGCCAAGGGTTTGGGGGTCTTCGGAGGCAATGATACCACAAAAATATCTCATATAAATATATAATATATAAGAAATAATATTCATAAGCTCTAAAAAAGTAGCTTGAGGTGCCCACCTGGACCGCCTATGATGAATCAACTTCCCTCACAGTCTCACACTGACTACCCTCCCATGACCTTTACATTCATCTGATTGCTACAGTTGGATTGGAACAGCTACTTTTTCCTTCCATATGTTCACACAATTGATCTTCAGGACCTCAAAATTCAAATCAATAATGATCTGATTATACTGATTATTAGAGCATCCCCAATCCATGCATAGACCTCCGTCCACCTAATTCTCCATGATTACCATGCATCTAAGTGGGCCTTACAAGTTCTCTCTCATATAGTTATACAATATATACATATATATATCCAGAATGTAAATTCACATTGCCAGAAATTAGTACCATAATGATATCTATACAGTAAAAAATATATAAAATATAAGAGGTATGTACTGCATCTTTATAATTAAAAAGAACAAAAAGGTGAAAGCATGAGATAATATATTAAAAATAAAAGAACTAAGAAATGAAAATTATATCACACTAGCATGCTGCTCTTATCAACTAATGATTTCACCACTCATCTGCTGCTTCATTGGGTCACCTGTATGTGAGCAAACAATTCTAACTGAGACGCGCCAACCTCCCTCATCTCACTCAAAATGAATGCTAATCTCCACAGAGCTTGAACGTCCACCTTTGCCCGTGTGATTGCATATCTTGAAACCCTTTCAACCGCAACTGTCCCTAGAAACTTATCCTTTAAGCTTCACAAGCACTTCTCAAACCTAATCATTACATCTCCATATTTTTAGATTTGTAGATTGCATCCTTGTGAGCTGTCAATAGCTATGTTACATTGTATCCAATCTGATATTTCACTTTTAAGTGTAAAATCTGTAGTTGGTAAGCTGCAATGCACATAATGATATTACGGTGAAATAGAAGCTACATGATGCTGTATCTGGAAAAACATGCTGTTTGATGAATTCGTAATACAATAGCAGAACACAGAGAGGGAAGAAAAAACTTTTTTTTTTTAAAGCATGTTAGCTGCAAACATATTTCATAAGCAGGGTTGTAGGTGGAGTAACAAGCTTAGTAAAACAAATGACAGGCAATGCAAACTTCTAAAGTCTCAATGGCATTTATACAAGTGAAAAAAGGAATACAGAGATCCACAACTCAAAATATAAGCATTGCATGCAGACATCACCATACCAAACTTTTGTTACAAATTGCAT
>BMK_Unigene_029230
CTCACGTATACACTATTGTACAAGGACTGAAAACAACTCTCTTCAATGGCAATGGCAGCTCTGCTCCTCGCTCTGTTCTCTCTTTCTGCAATCTCTACAGCAGCAGCTCAGATTCAAACACCAAACATCACTCTAGGCTCTTCTATCTCCATCAATGGCAATTCCACTTATTGGGTGTCTCCTTCCCGCCGATTTGCATTCGGGTTCTATCCGATCGGCAATGGTTTCATGGTCGGTGTATGGATCATCGGAATTTCAAACAACACCATCATATGGACGGCGAAAAGAGATGACCCACCAATTTCATCTGGCACAGTTCTCTTGTCTACTGAGGGTGGACTACTCCTTAGCAGCGGCGGAAGCAATAGGTCACTCATTGATGCATCTGGAGTTGCCTCCTACGCGTCGATGCTAGATAATGGTAATTTTGTTCTGTACAACTCTAATTCAAATATCATATGGCAGAGTTTCAACTTTCCGACCGACACGATTGTTGCAGAACAAAGGTTAATTGTTGAATGGACTCTCTTTTCACACTTCTCAGAAACCAATCATTCAACTGGAAGATTTCGAATTGTCATGCATACTGATGGAAATCTTGTGTCATACCCGACGGGTACTACTAATACAAGTAGGGATGCCTATTGGCATTCAGCTACATGGTTGGGAGGAAAGAATGTCTCGTTGAATTTAGGCCCTAATGGGCAGTTGTATCTACTCAATTCCACAGGTATTATAAAAAAACTGGCAGAAAACAGGACAGGAGCATTTGTTTATCGCGTGACGATGGATGTAGATGGAATTTTTCGGTTGTATTCTCATAGAATTGAGAATAATGGTAGCGTATCGGAGGAATCAACCATATGGCAATCATTCCAACCAGCTGACGTTTGTGAGATAAAGGGAACATGTGGATTTAATAGCTATTGTAACATGGGTGAGGATATGGTGCCTAGATGTAACTGCCCTGAAGGATTTGTTTTTGTCGACGCCCAACAAATGTTTCGTGGATGTGATGCAAACTTCATTAAACAAGATTGTGGAAGAGGTACAGAAGGCTTGACTTGGACAGTTACCACATTGGAAAACGTTTATTGGGAAGACGATGAGTATGCACTTCTATGGGTGGCAAATGAAGAAGTCTGTAAGCAGGCCTGTTTGGAAGACTGCGATTGCATGGCAGCCTTATTCAAGGGTGGAAGGTGTTCAAAACAGAAGCTGCCTCTCAGATATGGGAACAGAACTGATTCTGCGACGACCTTCATTAAGGTGGGAAGAGGTGGCACAGTGAAGGATCCCACCTCAGGTGAGGTTACAAAGACGGCGTTCGGTAAGGGAGTTTTGGTTGTGGGTATTGTTCTTATCGGCTGTTCTTTTATAACCTTATTGTGTTCCTGCTGCTTGGTTTATAGACACAAAGTTGTAGTGTATGGAAGGATCCCAGAGCATAGTAGTACTCCTGCTTTCATTGAGGAGATGAATTTGAGATCATTCACATATGACCAGTTGGCGAGAGTGACTGACAACTTCACGGAAGAGCTTGGTAGGGGCTCTTTTGGGAAGGTTTATAAAGGATTTTTGCCGAATGGTGTCAACAGGACCATTGCAGTGAAGAAGATAGTGAAGCTCGCTGAAGAAGGAGAAAGGGAATTCGAAGCCGAGATGAAGACAATAGGAAGGACACATCATAGGAACTTGGTTCGACTGATTGGGTTCTGCATCGAAGGCTCACACAGGCTACTTGTTTATGAATACATGAGCAATGGCTCACTCGCCGACTTCCTCTTCAAGGCTGAAGCACTCCCCGATTGGAATGAAAGAGTGAGAATTGCATTGGATGTAGCCAGAGGGATTCACTATTTACATGAAGATTGCGAGACCCATATCATCCACTGTGACATAA
>BMK_Unigene_029231
CTTCATGTGTGATGATCAATGGCCCCATCATGGATGGCCCAAACTCACTTAAGACCACTGTCCACAGAAGTACAAATGAATTTGCCGACAAAGAATCCAATGAGCTAAATAAAGTTCTCGATTACAATGAGAACCAAATGCCCAAATAAGGGAAGCAAGGTTAGAATTACAGGTCATTAGAAAACATGTTAGTACAGATAATGAGGAGCTTTCATGCCTCCAAAGAAAAGAAAACAAAACTGCATTGGGAATTAATGACAGTATCATATATGATGGAATGAGAAGGCACATGAGAAATTTAAAGAATAGAAGCGACTTAAACTAACATCGAACAGTGGGAGGTAAAATGGAACATCCTCCATTACCTTTGGTCCTATAAAAAAACACACTGCTTTTTTTCCAATCAGTAACAAGACCGGGCCTGTAACTTCATGATTGCGACAATTGCACTTGAGGCCCTTGTCAACAGTGCTTGAAAATGGTGATGAAAAAAATTGGGTAGCACCCGGCATAAGAATCGACACCAGCTCCAAATATTGGCTATCAGCACAGCATGAATGGATGTGGATAAGCTCAAAACTAGCAGAAAGAGGACGAGCCAAAAGGCCTGGCAAAATACATACTTCACCCTAGTGCTTGCATAGGAACACCCCGCTTGTCCTCTGCCCTATGATGGTATAGTTTTGCTATAGACCGCCTTTCGCAATCCTTGAACATGTTAAGATGAAAATGTTTCCCTGGATTCATCCTTTTCAACTTCAGGTAGGTGTAAGCAAAACTCAACTGGTCACGAGGTGTAAACCGATCAACTTCATTGAACCACAGACAGGAGAACAAGTTTGACATTGGTGTATGCTCCCTCACAATGAAAGATCCTTCCGGAACATAGCTGGGTAGAAGTTTGTTGGGATCTGAAGCATTGAATCTTGTAAGCCCATCTTTCTGATAGAAGGCAAATTGTTCATCTATGACAGAATGGTTGAACTTATTTAGCTTCTTGTTTTGGATCACTTCTTCCCACACACAGTGCCGATCATAGTGATTGGAAATTGCATGCTCGAAACCTCGTCGCCACAGGAAATATTCCAAGATGAGGATAGGGTCTCTCTGGAGCCGTAACTTGCTATCAAGCCAGATTGAATACCTGGCTGAAGGAAAAAGCCGATGTGTCAAAAACTTTGGTATTTTCCCAACTCTTCGCATGTCAGTGTAAGGTAAGTTCTTCACAACCACAATCTTCCACAAACCAATAAATCCCATATTGTCAGGTTTTTGGCCTTCTGATGATAATGTCTGCAATGTGTATTCATCCATAAACATAACAAAGCAGACGTTTTTCCTTGACAAGCGTGTAACCAGTTTATTTGTAGGTGTTCTCAGGTTATCCGAGTTTCCAAAGATACAGGAAGATACAGCTATATGGCAACTACTCATGTATCTTGAATCATCTTCTGCCAAATCAAATCCAGTGCTTGGGTATCCTTCAGGACCTTTAATAAAACCGCAATTTATTTTTTGATCATGAGCATAAAAGGAATCTTCTCTTTCTTGGAGAGTCTGATGTCCAGCAAATCTTGGCTCCCAATTTTCAGATCCAATAGGCCTGTCTTCTCGTTCTGTATACTGCAAGGAGAACCTTGAAAATTTTTTACCCTGTAAAGGTTCTACAAGCTCTGCAGTACTGTTTAAGAACTTCATATCACAAGAGGAACCAGAAAATTTGTGGCGCTTCCCCTTCCTAGAATCTGTCTTCTTCTTAGAGCTAGAGCCTTTCATGGTCTCCCCATCAGAAATATTTCCATAACTTGGTTTCTTTTGAACATTTTCAGTGCTCTGGGAGTCCTCAAATGTATTATTAATGATTTCATCGGTAATCTCAACCTCCTTAATAGAATTTGAGCCTATATTTCGACCGCCATCAACTTCAGTCCCACCTTTTTTCACATCGGAATAGCCTACATCATTGTGACCGGTGTCATCAAGTTCTTTCCTAAAAAAATCTCGATAATCAATACCATCATAATAGGCATCCATTGCATCCACATCTTCATCTGGCAATCTCATATCCATACTATTAGACAGGCCAAGTCCATCTGCATTTCCTTTGCTTGACTGCCCAATATTTTTCAGGGAGGCCTCATACTCTGCCTCATAAAGTTTCAATTCATCACGCCCAGCTTCATTGTACAATCCTGCACCTCTTCGGTCCTCACCCGGCTTACCATTTGACTTCCTATGAGCATGGACATCAGCAAGTTGCTCACTTCTATTGCCCTCATTCTTCAATGTATCATCCTTCTTAGTAGATTGATTAACATTATCAGAATTGGCAAGCTCCAAGGCATCAGCATCATATTCATCATCCCTTCTCCTGTCATCTCTATCCCAATATCTTGAATCCCGCCCAACGGTACCAGAACCTCGGCCATACTTGACGACTTTATCTCCCTTTGTCCTCGTCACATTTGATAGAAAATCCATATCAATCTTCCCATCATCATCCTGATTGTTATTGAAATCGTTGTTTTCCTTATTGCGAGAGATGAAACTGAAAGCGAATACGGTGACGGCGAGGATGAGGCAGATGATCACGGCGAAGGTTCCGACGGAGATCCTCCGGCTCTTGTCGGCACGCCGACGGCCTCTTACCTGCTTGTGCGGAATGCGGATCGAGATCTGGTCGGATCCTCCGCCGCCGGCGCCGTTCCCGTTTGCTCCCTGCCGGAAATCGTGGCCTCTGATCGCAAATCTCTCCGCCCCTGTTTGCCTGTACAGGGCCATCCAAACATGGTTTTTCTACACCTCTCTTCTCTCTCTCTCTCTCAATCCAAAGATCTGATGCACCAACCCTTGCAAATTTCTCCCTCTCTCACCCAAACAACCCACTTCCTCTCTTCTTGTCTTTTCTGTCCTTTCCTTTTTTTAATCTTTTCTTCTCTCCTCTCCCCAACCCACCCAACCGACACGATCCCTCTCTTCCCTTTCTTTCTTTTTTCTTCGTCTGCCCAGCCCCTCTCTCTCTTTCTGCCCATTTGTTCCAGTTTTGGAATTATGAATGCTCTATATCCACTTACACACAGATTTTGATTCTGGATGTGATGCATGGATTACATTTTCTTCAATCTCGAAAGTTCAGTTAATCACATTTTAATATATTCCATGTCAATTTTGTTCTTCATATGATTTTATCAATCTTATTGTCTATGTAAAAACTAAAAAGGATGAACTATGAACAGCTACACTTTTTTCTCATGTTGCAATGTCAAGGGCTGGATTGAATAGGTGGGTCAGTGGATGGGACGATGGGTACTATTGGTGGGTTAATGGATGGGTTGTGTGAATGGTTATACAGTGGGTGGGTTGATAGATTGGATTCCTTTGTGGGGTTGCACATGTGAGTTTCCCAAGCTTAGGTTGGGAGTTAAATGATGAACTGGTAATTGGGGGTTTGCGAGTAATGGTGACTGAAAAGAAAGGAGGTCGAGAGTAAGTTGATCGAGTTGAGTTATGGTTTCATTAAGTTGGTGAAGTGGGTTGAATTGTTTGGTTCGGATGTATATATGATTGACTAGTAAAGGTGTTTGTTGGTTATGATGGATGGATGAGGAAGGTGGCCGTTTGGTTGGGGGAATTGGGAAAGAGATGGATGATGAGCAGACTAACTTAAGAAAATGTACGGAGGCATGGGATGAAGGTGAGTTCGTTGGTTGTACATTCATGGGTGGGCCCTACTATTTTTAATAACTTAGATGAATGGATGAATATTTATAATAAATTTATCCCACGCTATTACTAAATATGATTTTTGAAATCTTTTAGAACTAAATTGTTATGTTGTTAC
>BMK_Unigene_029232
CGAAACCAACCTGTTTACATAAGAGGATTTGGATTTACTTGTGGTAAAGTGAAAGGCAAGGTGTAGAAGCGGCCACAAACCTTCTCTTTGCTGCACCTGACCCCTCTATTCTAGCCTTCAGAAGCTTTCTAACTTCTGCAAAATCTAGTGAGTGGGTGGTAGGAACGTCGAGCGGCCATGGCGACCTCTGCAATCCCATCTGCAGCAGCTTCTCTCATCACACCTCCCCTCGAAGACCTCTCATTCTCCAGAAATCGTGAATTGGGTCTCGCTTCTAGATTCCCCAAAAGCCCCTTCTTTTCCGGATCCGATCTCCTCATCTTATCTCCTCCTCTTCGCAGCCCAAGAAGAGAACTTTTTAAGAGGTATAGATATGCCTCTGTGAAGAACAGCTTTGAGCACATTCCCAAACGATTTCGGGAAGAAAATCTCAAAGATGGATTGATGGAAAATTACAAAAATGTTCCTAAATCTCTTTATGGTCTTACTGCCTCACAAATGGACATGTTCATGACTGAAGATAACCCTGCTTCACGGCAATCACAAAAAGTCACAGAGGAAAGTATTTCTTCTGCAAGGAACTATCTTGATAATGGGGGCATGTATAGCCTAACAGGTATGGAGGATAGCCATTCAAGATTTAGTATGAGTGTAAGCATGTACCGCGGAGGAGCCAGAGGCTATGGAAGGCCCAGAAGTGCTCCACCGGATTTGCCTTCTTTACTCTTAGATGCTCGGATTTGCTACCTGGGAATGCCTATTGTTCCAGCAGTGACTGAGCTTCTTGTGGCTCAACTTATGTGGTTGGATTATGATAACCCTTCAAAGCCTATATATCTGTATATAAACTCATCTGGGACTCAGAATGAAAAGAGGGAGACTGTTGGTTCTGAAACTGAGGCTTATGCAATCGCTGATATGATGGCTTATTGCAAATCTAAAATTTACACAGTCAATTGTGGTATGGCATACGGTCAAGCGGCTATGCTTCTATCACTTGGTGCCAAGGGCTTTCGTGCTCTACAGCCAAATGCATCCACAAAACTTTATCTGCCGAAAGTCAACAGATCAAGTGGAGCAGTCATTGATATGTGGATTAAGGCAAAAGAGCTAGACGCGAACTCCGAATACTACATTGAGCTGTTAGCTAAAGGTATTGGAAAACCAAAGGAAGAAATCGCGAAAGACATACAGCGCCCTAAATATTTCCTATCACAAGAAGCCATTGCTTATGGAATAGCAGATAAGATAGTCGACGCACGGGATGTTGCATATGAGAAACGGAACTATGATGAGTTGCTGGCACAATCAAAAGCCATGCGTAGCAAGGCAGCCCGCATCGGTCCACAGGCAGCCCCCTCTGGATTTAGATGAATCATGAAGGAATGACAGACAGGAAGGATATGCGAAGATGACATGGAATTGACGTTTGAAGCACTAAACAGTTATATATCTTGTGTTCTCTGCATGTTGTATTATGGTGGAACAGGTTTAAATGACTCCACATATAAAGGAAATGGTTAGAACGACGGAGAACAAACCATGAACAAGGCATGGAGGAGAATAGACATGTACAGTTTATCTTCCTTTTCCTGTGTGTAACTGGATGCCCACAGCTACTAAGGCCATCATGTCTGCTGGTGAAAGAGCTGCAATGCTTATTGGATATTTTCAGTACTGCAAAAGAACATAAAAAGCAAAATAGCTTCTTTCTGTTTTTTTGGCTAAAAATTATATGTTAAATATGCTTCACTGGGAATGAAAGCCAGAACCTACAGTGGGTAACAAGTGTTGCTTTTCTTGATAGTCTTCCCACGTATGGCAAATGTACATAAGCTATTTAGCTGCTGCGACCATTGTGTGTGTGAGAGTCACAAATATCAGCAATATTTTCAAATTATCACCTTAATATAGTGATATTCAC
>BMK_Unigene_029233
TTAGTGTTATTGATGGCATTACAGACCCGTTTGCCCATGCCGGCCCTGCAGCGGCCCCAACGCCAGCGGAGGAGACCACTCAGGTTCCTCTAGGAGGACTGATTGAATGGAACCGACGGGATGTCATTTGACATGGATACCCGAGTGCGTTTTGGACCGGAGATCCTTTATTTTGGGAATTTCTTTTTGGGATGGTTTAAATTCTTTTGAAGGAAATTATTTTTGGAGAATTCAATTTTTTGATCACCTTGCATTATATTTGAATATACAATGGTTGACAAACATTAAATGTACAAGAACTTTACTTTTGTGTAATATTGTACGTTAGTGTATGGATGATGTTAAATATATATATATATATATATTGGCCCACTTGGATGGACTCCCAAGTGAGCTCCCACTCCCGGTGTGCACTGGATAACCTCTGCGTGTGTGTGTGCATGCGCGCGTATGTAGAGAGAGAGAGAGAGAGCCCAACGAGGGCTTCCTTACATCCGAACATCCCGCGATTGAAGGGTTCGGTCTCTTTCTCTCTCGCTCTCTCTGAAATTCTAAATCGATTCGCCAAGAGCGTTTTCGACCGCCGATCTAGCTCTCATCTGCTTCTTATTCCGATTCTCGAGAAATCGCATCCGTCCACTGAAATTCTAGGGTTTCAATCTCCCCCCTTCCCCTTTTCCTTTCACCGATTATAGGGTTTTTTCTATCGGTTTCTGGAGTCATTACGGTTGTTTTATTCACAGATCTGAGACTCTAGGGCTAGAAAAAAAGAACCCAATTGCATTTGCAAATATGTTTTGGAAGATGCCGGGCCTCTCGGCCACTTCTCCGGTGGACTCTATTTTAGATAAGGAAGACTTTACTTTGGAAGAGCTTCTTGATGAGGATGAAATAATTCAAGAATGCAAAGCACTTAACGGGCGTCTTATCAATTTTTTACGGGAAAGAGCTCAGGTGGAGCAATTGCTTCGATATATTGTTGATGAAGCTCCTGATGATGGTGAAAAGAGACGCACTTTCAAATTTCCGTTTGTTGCTTGTGAAATATTTACTTGCGAAGTTGATATTATACTCAAAACTTTAGTGGAAGACGAGGAGTTGATGCATTTACTTTTCTCCTTCTTGCAACCTGATCGCTCCCACAGTACATTGCTGGCTGGGTACTTCAGCAAGGTTGTCATATGTTTGATGTTGCGTAAAACGGTGCCTTTTATGAACTATGTTCAAGGTCATCAGGAAATTTTTCGGCAGCTGATTGATCTGATTGGCACTACATCTATTATGGAGGTTTTAATCCGATTGATTGGTGCTGATGAACATATGTATACCAACTACATGGATTCGATGAAATGGTTAGAAGATATGAATCTCCTTGAGATGATTGTGGATAAGTTCAGCTCATCTGATTCTCCTGAAGTGCATGCAAATGCAGCAGAAACCCTTTCTGCTATCACTCGGTATGCTCCTCCTGGTCTTGCTGCTAAAATCTCCAGCCCGAGCTTCTTGGAAAGATTATTTCGACATGCGCTTGAAGATTCAAGGCCAAAGTCTGTCTTAGTACACTCATTGTCTGTCTGCATATCTTTATTAGATCCCAAGAGATTAACAACATCTTTCTATCATTCATTCCGATGCCGGACATCTCATACATCAGTTGCTGCTGCTAACCCAGAGACAGTTGAAGGCATGCTGGAAAGCCTTGGCAATTTGCTTAAGCTTCTGGATGTTTCTTCTTCTGAGATGGCCTTACCCACCACATATGGCAAGCTACAGCCTCCTCTTGGGAAGCATCGTCTGAAGATTGTGGAGTTCATTTCTGTTTTAGTTCTGGTTGGTAGTGAGACTGCTGAAAAGGAACTGATTCAGCAAGGGGCCATACAACGTATCCTGCAGTTATTTTTTGAGTATCCATACAATAACTTTTTGCACCACCACGTGGAAAACATTATAGTATCATGCTTGGAGAGCAAGAAGACTATTCTTATTGATCATCTTCTCCAACATTGTGATATTGTTGGGAAAATCCTTGATGCCGAAAAGAACTTTGCTTTGTCAACCGATTCAGACAAGCCAACAGTGCCCGCAGAAGGAAGATCACCACCGAGGATAGGGAATATTGGACACCTGACACGTTTATCAAATAAACTCAGTCAACTAGGGAGCAACAATGACCAAATACAAGCATATCTGCAGGACAATAATGAATGGCTTGAATGGCATAAAAATGTCTTAGTCAAGCGCAATGCATTGGAAAATGTTTATCAATGGGCCTGCGGGCGGCCAACTGGATTACATGACCGAACTAGGGATAGCGATGAAGAAGATATTCGAGATAGAGACTATGATGTAGCTGCACTAGCAACTAACTTGAGTGAGGCATTTCGTTATGGCCTTTACAATAACGATGACATCGAAGAGCATGCTCATGGATCGCTTGAACGAGATGATGAGGATGTGTACTTCGATGATGAATCTGCTGAAGTTGTCATATCTTCTTTGCGCCTGGGTGATGACCAGGACAGTGGTTCTCTCTTTACAAACTCCAACTGGTTTGCTTTTGAGGATGACCGAGTTGTAAATGACCGATCACCTGGCTTGCTTGCTTCACCATCGCCGAACGCAGAGGAAACTGGTCCAGTTGGTAGTAGCAGCGACGATGGGGTTATTGTCGGTGAAGATGATGACTTAGTTGACACTGCCACATCTCCCAAAGTGCCCGAGCAGCCTGGATCTCACACAGGGGAGCTTGGAACTGGAGTTTCTGATCATGGTTTGGTTGAAGTGTTGAAAGAGGACTCCAGAATGTCAAATCCTAGTGAAGGTGGTAAAGCCCCTGAGTGGGTTGAATGGAGAGAGACATCAGATTCCAGTGACCAATCTGAGGCGGACCAATCTCCAGCTTTACCCAACGGTGAGCTTAAAGAAGCAGAAGATCGGGGTCATGGAGAGGTGAACACAGATTTGGCTGAACCATTTCCATTAGCAGGTGATGTAGTAGCAAATGGAGCCAAAGAAAGCCCAAGTTCCCAACAGGCTGAATCTGAGTGATGGTAAATAGAATTCTGACCCGTCACCTTATGAAGTTTGGAGTTGAGTGCAAGGAGAGCAGAACAGAGAGACCGATGAACATGCAGGGGCAATTGAAAATGATTAAGCTGAGTGATAGGCTTTGCAGTTTATGTTGGCTCACTGCTAGAACTGGGGCAAGGACAGCTGCAGATTGAAGGGTGAGACACGACCAGTCGGTCGGGTAAGTGTAATTGTAGAGTTCTGTACATTTTAAAAAAAGTGTTTGTTGTCGGGAGTTTAATATTCTTTCTCCGGCCATGGTTTGCACTGTAAAAAAAAATCAAAAACTGAGTGACCTTGCTCTAACCTGAAGAAGGGGCAAGAGGGCCAGCACTCATTTCACTCCATATGTCCTTGTATGCCTTAACAATTATTTAGCTGCAAGCCCTGGGCGTTGATTTCACTCTTTGCTGTTTTTCCCTTACATGTTTAATGCATATCATAAATGGATGAGTGGGAACTTGCCTTGCTGTTTCTTAACTGTTTGGTTTGTA
>BMK_Unigene_029234
AGCAGGAGAAGATTGACTCTCAATAGTGAAAAAAAATGGAGAAGCGCGCAGGCGCAGGAGTTCCCTACAAAAAAAAAAATCCTCCTTTTATTCCCATCTCTTCTCATATGTTTTTCTCTTCTGGCGGGCAAGAAAGCAAGATAAAATAACTAAAACAAGCAACTGGGTCGGCTTTTAAAGACTTCCATTCAATAAAAACACATGTAATCGAAGCTATCTGATTCTATATTCATTAAACAAAGGCATGCTGCAAGTATGATCTTGAGAGAAGTCTAGAAGCAGTGAGATATCAAGAAAAGGAGGAGTACAGGAGGAGATGAAGATGGGAGGTTTGGGTATGAAGGAGGAAGGAAAAGGAAGAGATGGTGTTGGTGGGTTTGGCAGAACTATTGTTGTTGGGGTGGAGATGGATGCTCTGAGCAAGGAATTGCTAACATGGGCTCTTGTTAAAGTCGCCGAGCCGGGTGATCGAGTGGTTGCTATCCATGTCCTCCACAGAAGAGAGCTTCATGATGAGGACGGGAAATTCTCACTTCTCTCTCATTTAAAAGCGTTTGAATCTGTGCTTTCGGTCTATGAAGACTTCTGCAATTTGAAAAAGATTGATCTCAAACTCAAGATCTGCCGGGGCTCATCGGCCCGAAGAGTACTTGTTCAACAGGCAAAATCCATTTCAGCAAACATCATCGTCGTTGGAATCAGCAGAAAGAGTTGCACAATTGGGTTTTCGGCTTCGGTCGCCAAATACTGTGCAAGAAAACTCCCTCTTGAGTGTTGGGTGCTGGCTGTGAATAATGGGAAGGTGGAGTACCAGAGAGAATCAAAGGCTGCCTATGCCCTATCAGCTTCAATCGATGGTGCGGACCTCTGCCCTCTGCCTAATGGCTACCTTGGTTCGCTCCACCGTTCAAGGAGCAAGAATTCGAAAGTCTGCCATGGAGGAACATCGAAACAACCATTGTTAAAAGAAGAAAGGACAGGAAAGAACGAAGGTCGCCAGAATTATCAGGATTTGGGGTCACAGTCAGATCGTTGTGTGATTGGTATTGATAATAGCTTGCCACGCAGTACTTCAATTAGAAGCTGTTCAATTTGTGCACCTGACTCTGTTTCGCGGGAAGAGGCCTGCTGCTCTGCGGGCCTAAGGCCTAGTGCATTACACTCTGCTTGTTCGACCGAAGATGCTGGTGATGACTTCTCGGATATGGTTTCGATAGAGACCTCAGATTCTGAGGCAGCATCAGGCTCGAATTCTTCATTGATGTTAGAGTTGCCTAAGGTGAGACCTGGATGGCCTCTGCTTCACAGGGCAATCACACATAGCTGGCAAGCTACAGAAAGATCAATGGTTAGAGAGGTCTCTGTTGTTGAATGGGCAATGCAGCTGCCAACCCGGCATTCCATGGCAGAAGTTGGCCCTGATCATAAGCCTCTGAATGCAGAGCTCACAACTAGGACGCCAGCAACAAATTCCCTCCAGGATGGAGCTAATTTGAATGGGGATAGTGGGGCAATAGTTGGGATAGGAAATGCCACCTCTCCTCCCCTACAAAGTGCTGAGCCGAATAATACGGCGAATCAATTGGAGCATCTACACAATAAATATTCATCTACATGTCGATTATTCAGCTATCAGGAACTACAGTCTGCAACATCCAACTTCTCATTGGAAAACTTGATTGGGAAAGGAGGCAATAGCCGGGTTTATAAGGGGCGTCTCCCTGATGGAAAAGAACTGGCAGTAAAGATCTTGAAGTCATCAGAAGATGCAGTGAAAGAATTCTGCTTGGAGATCGAAATCATTAGTTCCTTACATCATAGCAATATCATCTCTCTGCTTGGGTTCTGTTTCGAGGAGAACAAACTTATCTTGGTTCATGATTTTGTATTGAAAGGAAGCTTAGAAGAAAACCTTCATGGGAGGAAGGACAATACAGTTCTCACCTGGGGTAGGAGATATAATGTGGCCACCCGCGTAGCTGCAGCACTAAATTATGTACATAGTGGCACTGCTCAACCCGTGATCCATAGGGACGTGAAATCATCAAATATCCTTCTCGATGATGATTTTGAGCCTAAGGTCTTTTGTTTTAAATATTTGAAATCTTTATACTCCTTGGATTAGCACAAAATCTCTACGTAGTCTCAATATCCTCATAACTTTCTTGTGGATTCAGTTGTCAGATTTCGGACTAGCTATATGGGCTTCAATGTCTTCAGCACAAATAGCATGCAGTGATGTTGCTGGGACTTTCGGATACTTAGCTCCTGAATATTTCATGTATGGGAAG
>BMK_Unigene_029235
GAAAGAAAGAAAGAAAGAAAGAAACCACAGAAAGAGGGAAAACCGCCTAAAAAAAGAAGGGGAAACAATAGGGAAGGGTGTTTGGTCACACGACTTTTTTGCCTGCCAGCACTGAGTTCTGTTAGCTGACTTCGCGCTTCCTTTTCGGTGCTCAGCTCACCAGAATCTTCTCCTTCGTTCCTCTACCAAAATTATCTTTTTTTCTTTCTCGCCAAGCAGTGATGGTCTGAATTTACCTTTAGCAGAAAGGATGGAGAACTGTTACAGGCCTTATTTCGATCCCGACTTTGAATCCCTCATCGACAGGATTAATCCGCCTAGAGTTTGCATCGACAATGACACATGTGAAGATTGCACCCTTGTGAAGGTGGATAGTGCGAACAAGCACGGGATTCTGCTGGAAATGGTCCAGGTTTTGACCGATCTTGACCTCATCATCTCTAAATCCTACATCTCTTCAGATGGCGTATGGTTAATGGACGTGTTTCATGTGACCGACCAGCATGGGAACAAGCTAACTGATGAAAGCCTCATCCATTACATTGAGCAGGCGCTCTGTGCGAGGAGGAGGGAGAGCAGCGAGGCACGGCATAGCTACCTGGGCCGGTCAGTGGGCCCAATGTTTGTGCCAGGGGATTACACGGCCCTGGAGATGATGGGGACGGATCGCCCCGGCCTCTTATCGGAGATCTCGGCCGTTCTTGTCGAGCTCAACTGCGATGTGGTGGCGGCAGAGGCATGGACCCACAACAAGCGGGCCGCATGTATCATCTACATGACTGATGGGAAGACGGGTGGGCCCATCTGTGATCAGGAGCGCCTGTCCCATGTAGAGGAGCAGCTGGACAATGTCGTGGGGGCCCATCATCCGGCCCATTTAGTGAAGCGCGAGGAGAGGAGAGGGGTTAGGCTGGCAGGGCCCATGGCTGGCCGGACCCATACCGAGCGAAGGCTGCACCAGTTGATGTTGGCACAGAGTGATTATGAGGAAGAGGAAGATGAGGAGGAGATCAAAAGGAGGAGGACGAGGAGGAAAAAGAAAGTAGAGGTGGCGACAGAGGTGTCGATTGAGAGCTGCAAGGAGAAGGGGTATTCGGTGGTGAGTGTGAGGAGCAGGGACCGACCCAAGCTGCTGTTCGACACGGTCTGCACTCTCACGGACATGGAATATGTTGTCTTCCATGCAGCCATCAGCTCCCACGGCTCCCTTGCTGTTCAGGAGTATTACGTTCGGCACATGGATGGATGCACTTTGGAAAGCAAGGGCGAGAGACAGAGGGTTACCCAGTGCTTGGCTGCTGCAGTTGAACGCCGTGTCTCCCATGGTTTGAGACTGGAAGTTTGCACAAGCAACAGACAGGGCCTGCTCTCTGATATCACTCGTGTGTTCCGCGAGCATGGGCTCTCCATTACAAGGGCCCACGTCACCACCAGTGACGATGGAGACACAGCCATTGGCACTTTCTATGTGACTGATGCTTCAGGTAATGAAGTAGACCCAAAGACAGTAGAATCAGTCCGCAAGGAGATTGGGGGCTCTGTTCTTACTGTGCCCCACTCCCCTTCCAGGGTTCATCATCCACATCCTCATTCTGATCCTACGACTACTACTGCTCAGCAAAAGTTTTCATTGGGCAGCCTCTTGTGGTCTCATCTCGAGCGCCTTTCCAGCAACTTCGGCTCTATAAATTCGTAAGTTTGGGGAAGAGACCACTTGAGACTGTATAATTTGTAGACTCTGTACATACATAAATGCTGTACTTTCACTCTTATTAGTTTCTCTCTTCATGTTGAATTATTGTATATATCTCTGTTAGACAAATACAAATACGCGCTCAAGTAGTATAGCATACGTTGCGTTCAATTTTTACATTTTGGGGGAGGAATGCAAATAATAAGAACAGAGTGGTCCTTTGTTGATAAGAACAGAACAGAACAACACTCTCGGAAACAAAAATAAGACTGGCATGTGACGCTCGCATGTCGACACTCACAGGGAGGACCTCCACAGGTAGTAATGCCATCAAGCTCAACTAATACAGCATGAATAACGGCCTACTGTATCATCCAGCCGAGGGCTCTAGACAATTGGCAAGACTTTTGGTGGTTTCAACCTTCCACAGTCGGCATCATCAATAAACATCACCCCTTCCCATTCTAGCAAAAATTTCAAAAAAAATAAAAATAAAATAAAACCAACAAAGAAGAAATGAAGGAGCTGAGTCGGTTTACCCACCAATTGTATGGCAGGAGGCAACATTATGGCGTGATGTGTACAGAGTATATACAGAGTACAGAAGATACAAGATTGTTTTGAATTGAGGTGATGGAATGGGAAGAAAAGGAGCGATGTAATTTTGGGTGCTGTAAATAAGAGTGAAGCAGATACAGATGTAAATACATGATACATGTAATAGGCTGCATATCCCTCTGACAACTGCCGTGGTGCCATGTAAGTAGAAATGTACATTCTTCTTGTCTTTGATCAAATTCCATATGCTAGTTTTCTCTGGTTTTCAAGTTCTGGTTTTAAGTGTGGAAAGTGGAATTACTTTCCTGCAGTGCCGAAAGTTCCGTGTTTGGTGCATCCGTTTTCCCATTTTTAGCAAGGAAAAGTAAAAAAAATGAAATAACTTTTTTTTTATTCTGTGGAGAACTGTTTCCTGTAGAACTTGGTTTTCCACAAAACACGGAAACAGAAAAAAGGTTGTATACGTGCCCCAAATGTTCTCCAACAAAATCTTATTTGCAGGTCTTTGACTGCCCGATGCCTAATTGGATTGTCAAATCACCTTGCAGACCAACTATGATTCATGGATAGTTGGATACTTCAAAAAGGGCAACTTATTATGCCTTTTGTATCGAATTTATGTGTAAAATCGGTTTTCTCTGCCGTGCCTATGGTGT
>BMK_Unigene_029236
AAGATGATAAGCTTTTGGCAAGAATTAGAGGCAATCAACAGATAGAAAAGTTTTAACAGAGAAGTATTCTTAAAATAAAATTGCATCAGCCATATTATCACAAGGACGGTCCAATTATCCATCGTCCATCTCATGGAATGTGTTGCGGACAGAAAATTATGTAATAACACATTAATTGGACAACCCATATCCAGGTCAATGGTTTCCAAACTGACATCCAAACAAGGATGCTTGGTCTCCAAACTAGTTACATTGTGACTTAAGACTGTTCCTTAACCACCATCCCTGCAAAACTTATGACGAAGTGGGGCTTCCTCATGTCATGACAGATACATACACCATCATATCACCGAGCACAATGCTCACCTCTCTGTCTCCACGAAAGATGCAAACAGTTTAAATAAGGCTTCTGTTGGTTGTCGCGAAAATACATGGAGAGAAGCAGATTCTAAATGGATCGAGCCCATCTGCATGCGGCCTGGCTCCTCATTTTAGAGCCAAAATTGCAAAAGCATATCAAAGGTGTATACCTGCTCCAATTCAGGAGAAATATGCAACCCGAGCCGAGTCACGCAAGGAATTTTCATTCTGAATGATGATGCCCTCCTCCACAGTAGTCCATCCATCACTGCTGGATTTACCATCGTGCAATGCAAGGGTACAGCTCTTAGAACAAGTATATACAATGAGGGTCATCCAGCTCCAATCCTCAGGTGAACATGTAGATGCATCATTAGTGGTTTGCTGAAGAAAATATAATAGAGGTGGCATCAGCTGCATTTCATAGTGGCGAGATCCACCGCAAAGGCTACAAATACCAGGTTCTTCCAAGTTTGTGGTAGCCAAAAGAGGCTGACCACCATAAGAATACCTAAAGCATTGTTCTGGATATGCATCCACCCTTTTCTTGAATTTCAGGTAAGTCCTGTCAACATCTAAAGCTCTATCATACTCGTAACGTTCTTCATCCCATTTTTCTTCTTCGCGACGATCATCAATATGACTCTTGTTATCTTTGACAGAAAGTGAGGAGTAACTGCTACAAATAGCACTGACATCACTGGAGGATGGCTCTTCCTGAGAATAGATATAAAAGCAAGGTACCACTGGTATGCAGGCATCTTTTACTATCATGCTTGGTTTTACTGGAAGACCATTTGCCACATCTTTAGGATGTATACTACCATTCTGCTTCTTGGAATGAGAAGCCAAGGAAGCAGCTTCGGATAGTGCCCTGCCCAACTCCTGCAGATCGACATCCCCATAGTTATCATCATCATCCTCTTCTCCAGAGCCATTTTCACACAAGTCCTCCCACCAGTTGGATCTTGAAACTGATTCACATGATACTGCTGATGAAGAAACTTCCTCTGCGGCAGTGCTTGATTCCACTGCATTAGGGAACTTCTGAAGTCGAAGAACACGCCAGCTATGAGGGTCACTCCCACATTTTGGCATTACACAACCCAAAACATAGATAATGCGCTCATCAACCTTTAAAGCATCCCTCGTAATAGGAGCATGGACCTGTGCCACAAGGCAAAGTCTCTTTCCACACACACCACACTCTAGTAGATCATGCCTGATGTCAGTTTCCGGAATCGGCCAGTCCGGCACTCCACCAATTTTTGTTGTGTAATGATCAGAAGCTTCATAGTTATCATCTGCCCATGGTCCAGGCATGCCTAAAATAATTGCTGCCATCTCTTAGTCTTTTCTCCTTTTCTTTCAAACACTTATGAATGCTACCTTTACCTGCCTGAAAGAGAGAAGATATAGATCAATGACCAGTGAGGGGGGTGGTGGTGTTTCTTCTTCGACGTCGGTGGGAAAGTGCAGATTCCAAAGACAAGAGAAGGAGAAGATGGCAAATGTAAAAGGGTTTTGGAAAGTCACTAAACTAGGGTTTAGATATCTCGATTTTG
>BMK_Unigene_029237
CTTGATTTTTGGTGGATTTCAAGAGAGAAATGAAATATGAGCATAACTAATAAGCTGATAAAACAAGGCTATTACGTTGATGGTGATACTATTTTTATATTTATCAATTGCATTAACATGTCATATAAGCTTAATAACATATCTTTTATCTATCCCTTTTCCATTCATATCATCCATTACATATCATATATTTCATTAACTTGTACATACATTACAAACCCATCATCGATATTTCCCACTAGCTAAAGGCAACTTAACCTCCTCACTCCACTCAACACACCTTGTCTCATAATGACTACTCTCAGAATCAGAAGGCCAGTAACTCAACCAAATCTTGCCTCCCAACCTCCACTTCAACAAATCTCCACCGTCCATCTCCCTCATCACCTCTTCCATCCCCATTCTCCAACTCACTTCTTCTCCATATTCATCTCCAGCAAACACCAACCCTCCATTCCCACACCTCCTTTGAACCCCACCCCTTGGACCCACCTCCCCATTAGAACCAGTCCTGGGCTGCCACGTGGCCACCTTGGCCCCATTATCATAATTGCACAAACTCCCCTCAAAAATTGCAGTATTCCCATCCGCACCCTGCTCCCACCTCCAATCCCTTCTCCTGACACGTGTATTTGATTTCACCATTGCCTTTGCCTTAGAAGACTTTGATTTACCGAAACTGCCCTTCACATACGTGCGCGTCTCCACCTCCGTTTCCGGGTTATCCGTGGACCGGCCCAGCGTCAGAGAAGCCGGGCAAGAGGATCCGGATACCGGCCCGGACCAAACCCGGACCCGAGTTGGATGATACCTCTCGTGTGCGTATGGTTGCTCTTGTTCTTCAGGACCACCAAACCCAAGCCTCCTGACGTGGATGCGCAGGTTATCCAATCGTACGCCGACACGAACAAAATCCGCGTGGTAAGCGGCCGAGTACTCGAGCTGGATAACGGCCTCCAGCTGCTGGTGCGCCAGGGCGTACTTTAGCACACACTCCTTCGCGTTGAAAACACCCTTGTAGTCGCGTGGACCGTTGACTCCCGTACGGCTCATCGATGCAACTGGCGCGTAGCCTTTCAAAACCAAGAGGCCGTGAGATTCACGCGCGTAGGACAAGCCCAGATGGCGATTATCCGTATCAGGAGAGGGTGACACATCACGTACCTCCCTTAAAATGAACCACTTTGCTAACATGTACCCGAGCGTGCGCATGAAAAGCAGCTCGCCATCGGCTCCGACCGCAGCCATGAAAGCCGACATAGCCGGCTTACACTGAAGAAAAGAGTGTAGACTTGGCGCTAGGGCTTGGAAGAAGAGCAAGCCGGCTTCAGCCGGCGCGTCGCTGACAAAGAGCCAGAAGAGCCTGCAGAGGAAGACCAGATTGAAGAACCGAGAGAAAGCCGGCTCGGGAGGGCTCGAGCCGAAGGCTCGAGAGATGGACTCTGGGTCGAGCTCGAATGGGGCGATCAAGCTATCGTTCGAAGTGGGTGCGCGAGCGATGGTTTCCTGGACGAGTTGGTGGAGAAGTGTGACTGTGAGTGAAACCGGGTTCCGAGTTGAAGCGAGTTGGCACGGGTTAGAGACCCAGAGAGTCTTGTTGGGGTTCGCAGGAGGGTGGAAGAAGCCATGTAGAGATATGGAGAAGGTGAGAAGAGCTTCGGTGTTGGAGCCCGAAGTTCGCTCGGCCTTGAAGAGAACGGACTTCTCGTTGGAAGTAGCGAGCTGGAGAGTGAGTTGCGAGTCGGACTCGGGCCAGTTGGTGGGACTCGGAAGGTTGCGTATCCATGAACAGACATCCATGAGGAGAGTGAGTGTGTTTGTGGGGAGGAGAATCGGATCGAATCGAATCGAATTCTATTCAGATTATGTTAATCGGGTTATGTGTTTTTTAAGGAGGGGATGGGAGAACCTTAGCCACTTGAAGGAGAGAGGATGGAAGGTGGAACTAGTGGATGGAATTGG
>BMK_Unigene_029238
AAAAAAAAAAAAAAAAAAAAATTGTCCTCTTTTTCCCATTCCACAAAAAAAGCGCTTGCACCAATGTGCCCCAGTCTAGAACTTACCTTGGGGATGCCACAAGAGACCCCCAGTCATCCTATTATATCTATTAGGTTGGCAGGAGAGAATCCCCACTCTCTTCAGCAATGCCCAATTTTCTATACCTCTTGCATTTGCCAAGGCATGTTCCAAGAAGATCACAGGTAGAACATCTATGGCAGAAAGTCCAGTGCCAATAGAACTTTAAATAAAGTAAAATAAAAGTCTAAAACAAAGAATAAGATGAGGTCAATGTTGTTAATACCGCACCAATTCTTCAGAATATCCTAAATCTTGTCCGCTTTATTTGACATTTACACAGCTTCTGTAAAGTGTAAACTCCCTCTTGCTCCTTGTAACTTCTCTGATGATGAATTTACAACAGAAATTGCCCTTGGACCACTCCGATCAGGTCCGCTTCCAAATGCAACAGTATCGCTAACGGTAAGGATAGCAACAATAACTGTTGCATCTTGAGATTCAGATGAAGTTTGTGAATGCATGATGTCACTTCTAATAGTAGGATTTAAGGGAAGTGATGACAAATCCATGCTATTTTGCATCCTACTCAAAGGAAAGTTGCTTATATCTGAAATCAATATAGCCTGGACTAAAGTTCCAGCTGAAAGTACAGCACCAGTAGCTGGCAACTCTAGTAACACATTTGCAGACTTCATGCTAAGTAGCCGACTGCTCATCTGATGACCAGTACTTTCTGCAACAAATCCAGGTTTCCCAGATCCATCATTGAGCTCCCAAGAAATTACGGCACGATGGAACTCAGGTCGAACGGGATCTGTCTTTATCGGCTGTGCAATGCGAGCATGCACTCTTTGGAGTTGAGGGTTAGTCCATCCAGCAAGATGGCGTATAGCGGGGACAGCAAAAAGATGGAAACAGACTAAACAGCTCACAGGATTTCCAGGCAAACCAAATGCAAGGATCTTCTTTCCTGCACTTTCTCCAGTTGACGTAAAATGAATCTCCGCAAATGTTATAGGCTTTCCAGGCTTCATGAGAACCTTGCTAAAATGGATGGTCCCTCTCTTTGCTAACAAAGGCTTGACGAAATCTCTATCTCCCATTGAAACACCTCCAGAAGTAAACAGTATATCAATCCCACCAGAATTGGCATAGTCAAGAATCCTTTCAAGATCTTCTTCATTGTCACGAGCAATGCCCAAGTCAACTGTTTTGCACTGTTGCTGTATGGCAGCTGCCAGAAGCATAGAACGGTTGGAGTCTCTGATCTGGCCATGGCTTAGATACTGAGTTGTAGGCTCTACAAGCTCATCCCCTGTTGAAAGCACCGCAACTGTTGGCCTTGGGTACACCTGCATGTTGTGTAACCCATGATACCAATGTATGACATCCATTTATAGTTTCTTAGCAGCATTATATAGAACAAATAGGATTACATTCACCGTCATTACTCCCACAGTTGCAAGTAGGCCAATTTCAGAAGTACCTATTAGCTCACCAGACTTCATAACAGTAGCACCTTTATCAATGTCAAACCCCGGACCAATTAACAAAAGGATTTAATAGACTCATAGCAAACAACAACATATTCTTTCAAGTGGCATACTAATTATTTTTTTCTTAAAGGTAATCGACATTTAACATAGTTGGGCCAAGATAGACCAGAATGGAGAAACAGAAATACAGAATTCATGTAGGTGATCCCAGCATGGTTGGGACAACACTTTGATGATGATGATGATGAATCAACATCCAATATTATCAAAAAAGTTTTACCACTGGACGTATATTGAGACCTGGGCTAGCTCCGACCAATATTTTGACAAACTTTACTCCATCGTAAGTGTATTTTATTTGTTCAACAATTTCAATTGGCACAACAGCATCAACACCTTCAGGTATAGTTCCTATGAAAATAAAAAAGGATCATACAACCTCAAATCAAAATTTCAAATTCAAAGTCAATGAGATGGCATAGGTATTCTCTCTTTTATTTTTCACATGGCCCATCAAACTACCAGACCACTTTTCCCTTTGTGCTATTTGTTGTGTATATAAAAATAATGCAGTCTACAAGGGCCTAGAGGCTCCTATTACTCCTAGATGATTCACAAACAGCAGAAAAAGAGCAGAAGGGCTAGGGACCATATCTGCTGCTGTCAACATCAAACAAGGCTAAAAATGAGCAATCTAACTAGCACATGCTAAAATTCCACTAGTCGTTTATTTTGATTTTAGTAGCAGAAAGAATGAATAATAGCAAATCCATGTCCTAACAATCTTCCCTACAATGGTTATGAGAAGAAGGATGATCCGGTTTGATGGGCCAATTGAGAAATGATGAGGATAATAATCCCCATCCAATTTGGCGACCTCGAGAGTGCAGATTGTTGTCCTGTGATGTCTTTAAATATTATTTTGAAAGAGGTAACATAAATATATTAATAAGAAAAGATGAATACAAAAATACAAACATGTGATGAAGATGATAGCATCATAGAAAATATGTTGAATATTGGCAAAGCAGCTTGTGTCTCCTTCGGTGGAAATAATGCTGATATGTGTTCCATTAAAGCTTTTCAGAATAAGGACCGCAAGGGGAAAAGTCTAAAACTAAAGCTAGAGGGAAAGGAAAACAGAAGTTACAAAAGTTACGTAGTTCAAACAAATGATGATTGGATTTCAGGATTCAAAGAGAAGAGGACTATGGCAGTGGTGTAATGTTTTTTCTTTTTAATCCCCTTTCAAAGGATTACTAGTGGAGGGATGTGAATATTTATACTAGTATTTTTCTTTGGGGGTTTTGGATGTGGCTCTAGCTTAGTGGTTTGTTATTAGCCACTTGGTGGGCTAGCGCTGTTTCGTTTCCTTTGTTTGACTTGTTCACTTGTTTGGTTCAATGTCATTTTGTAGAAATAAAATCATTACCGCTTCAAAAGAAAAAGAAAAAAAATCTTGGACCATACACCTAATATGAATAACCACCTCATCCAGAAAACAGCTCTACACCTTTGATTGATAACTACAAATACAATTATTTAACTATTCGAGAAAATAAGTTAGTAAACAAACAAATAAACAAACATCATTACAAGCAAAAGTCAAGAGAACATTGGATATGGGATCATTTTGGGACATTCCTGTCCACGGTATGGAACAAATATTATAACTCAGCATCACTTTAAGGTGGGGCCAACAGGAAACCGTACATTCCAGAGGCTTAGAAAGCCTTCTCTTTTTTTTGGCACATTCAATATTTTACTTAGGGAAAAGAAATGCTTTCCTTATAGAAGAAATTTTGGAGACCCTATGTAGATCTCTACCCTTAACCCATTAATCCTTCACCCCTTTGATAAAACCACCTTCAAAGGAATCCATTTTTATACATCATGCACATGATCGGTTTAAAGGTGTATAATGTGTATCCCTAAAATTAAGTGAAATTCAACAGGGAATTTTCATAATGAAGCAAAATTGTATGCATTTAGTAGCTACAGCAATTATTCATATGAAAAAGATCCAACTGACAATACTAAACAACCTTGGTAGACTTCCCAACCTCGAGGTGCATTTCAATGGACACTTATACCATATCAATGCATTTCGATGGACTCTTATACCATATAAATTCAATAGCTAACAAATGAACTCAAGGAGTAAGGATGCGGAGGTCTCATTCCAATATATCAGTGAGCTTTTCCATTCAAGGCCTCATCCTTGGGTTCTCCTGAATGCACAAAATCGCCACCATCTCACATCCAATCACATGCAGCATATTACTCAAATCCAGAGAACAAAATTTTCATACACCCACCCATTCAGAAAACCATAAATAAAAAACACAAAATTTGTTCATCAAATCAACACATTAATTGAAACCCATAAGTTGCAGACTGCTTCAACATCACCAAATCACCCAACTCATCAAAATACAGTCAAGACTTAGATCATAAAAAACAAGACAGTGTAGAAGTCCCATAATTGAGAAACAACCAAAGATAATGACAAAAAACGAAAAGAACATTATAAATCCATGCCAGCTGCATCATCTTCAGAAGCCTCCATTGACACCATCTTCAAACTCCAGTATCATACCCCCATTTTCTTATCAAATCATTTCAGACTCAGAGCCTTGTCAACTTGAATAGCTATTGTCTTGTGTATGGTTTGGATCATTATCAACTAACCTGGAATTATATTTCAAACGTACTACGTTAATATGCAAGATGGAAGAAAAAAACAAAAGCAAAAAATTTAAACCATATACTGCAT
>BMK_Unigene_029239
TCCTTCCTCTCTTCATCTTCCTTGCCCAAACGAAGCCCTTGGAGGCTGCCCCCATCAAATCTATTGCCGCCAAATGATTTCTCGTCATTCCGTTGCTCCCTTCTTCGTTTTTGAGGAGTTCCACGCAAGGCAGCCCCTTCAACCAACTTCTTCTTCTTCATTGGGCATCTTAGAGGTGAGATCTTCCTCTCATTTGGTTTCCTTTGCGATTCGGAGCCCTCTTTCTTCCATGATCTCCATTTCTAATGGATTTCTCCAAGTCTAGCATAAGATGTGATTTCTAGGGTTTCTCGGTGTAGATTTGGGGATTTCTTGAGGAAGGCTTTTCTGCAACTTCTAACTGTATTAGAGGCGAGTCTGGACAGTGCATGAGCCAAGGCAACTGCCCATTTGATGATTCATAGCATGCTTGTGTAGACTGTAGATCTATCTTGTTTCCATTTTCTATGTCTAAATGGTATTTTAGATCTTGATTTTCTAATCCTTAAATTGCATTTTCATTATTATTTGATGGATTTTTATCTTCTCAAAAGATTTAGCATTTTCATAAAGTTTTGGAAATCGCAAAAGAATATTATTATTTTTATGTGTTTTGTTGCTGGTTTTGATCTTAAACACTTTCTAGCTTTTTATAGCCTTAGATGTCTATTAGGTGGGCCCTAAGTGTGATCAAGAATCACATACAACCTAGATTTTGTGGAACCTTGCATCTTAGCCTTGCCCAACATGATTTTTACTTGTAAATTGTAATTAATCGGAGGTGAATATTTTATATTATTGTGCACCTACGGATTGCTAAGAGGCATGTATGGTGCGATGATGCATGACTGTATCCGACCTTAGGGTTTGGGATGTCCCTACCTTTTGGTTGCACCAAGTGTATTAAAAATCTGACATTCGGACCCTAAGAGTGAATATAATTGAAGATCATCGGACTTGCATGTCTAAGGCAATCCATGACCTAGAATAATTAGTTTTGGGACTCCGATTGATGTTTAACTTGGCATTAGTATTGTATTCATGTATATACTTATTTTTAATGCTTTTTCATCATTCTAATTTTATCAATTTTCGTCATGAACATGGACTCACCGGCCTTAGTGTCTTGGACTTCGGGACTCCTAGGAATTAGTGAGCGGTCACTCGCCAAAACTTGTGTTTTTCATAAACTTGGACACGTATGAACATGTTTTAACTCAAATCTTTGTTTTTACTTGATTTCCTCGATTTTTCGGAGCTTTTCACATGTTTTGAGATATTTCTTGATTTTAATCTTAAATAAGATATGTGTATACATTGATTCGGTAACACCTAGCTCTTGTTTTGACTTAAGATCGATGAGGGGTAGTGATGTAAGCCATCGTCCAACCCAAGAACATTTTGAAATATGTTGAACAACCCTAGGCCAAGGTTACGCAAACTTGGGATCCCGAATTCAATCACCTTCAGAAGCACCAAGGACACACATTCCAAGGCATTCGGAATACCCAGTTGTGCGTAGAGTTGAACAGTGTTCTTCTTAATTTTTACCTTCGTTTTGTGTAATATGAATCTAGAAGACTGTACCTTGGTCGTTTGGACTCGTTGGACTTGTCCAGCAAGACCGTGACTCGGTACTAATATCAGAACCCGAACTCTCTATGTATAACATATGGTAACATGGAGATTGTCGCTTCACCCATGATTGGGGCCATGTGAGGGGCCGAACGTAACAACCACACAACGATAGTCCTAAGTAGCCCCTTAAATAGCCCTAGGCATGCGAGGAGTTACAATTGACCCAAACCTAGTCAACAACAAGACTTGACTCTGTCTTGAACGTATGATACTAATATCGCTTACTGGTCCCGATCTGCTAAATCTCTTTCTCGGACCCACTTAATTAAATTGTTCACTTTATCAGGTTAATAATGTTAACTCTCAGTCATGACATGCTCCATTATTTGTACGCAAACCAGTATGTTACATGTGCACTGTGCACCTCGTTCACTTGATTAACATGTATATTACTTAGAGATACCGTTATGATTCGTGACATGTACTCGTAGGTATCTTGGTGATACTGAGTTGTAGGTATTTCAGTACCAAGCCATGAGTACCTACTAAGGATACCAAGAGTAGGCCATGGTGGCCGAATCTTGATGTTGTAGGCATCGACGGGTGCCAAGAGGTAGGTGATGCGCACCGAGCCATGCTTGTTTCATGATATCGCTCCCGGTAGTGATCACCTCGTACCATGATCATCTTTTGACACTCATATGTGGTTCTTCTGTGTACAGATGGTATTAAAACATGTTTATGTTTCTCAATTGTATTTATGGCTATTTGACAATGCAGTGTTGGTAGACGTCTAATTTATTGGGCCCACAGGTATGGTATGTTGGCTTGCTCCTGCTATTCTTGTATTATAATGACTATCAGGTATTCTGTTGTACTCACTCGTTTGCCTATTGCAGGATTATTTTATGCATTTATATATTTCCATACATGTTATGTGATTCAGATTGGTGCTTTCCAGACTGTGTCTGATACTGCATCTCGGTGCTTGCAGGTAGCAGGTACCTCTTCCGTCAACGGTCGCTTCCGACCGTGGGTTGAGTGAAGCATGTTCTTGGACCCCACTGTTGTTGGCACTGAGTGCCGTCATATGCGGAGGATAGTTGTTTTTATAATTTGTATTTCAGCCTTGCGTGGCTAGGATTGTATTAGTGAATGTTCTAAGACATATTGTACTAATTATTCCGGCAACTTTAATTTAGATTATGCTTCGCTCTTACAATTAA
>BMK_Unigene_029240
GCCCAATCAATCATGCAAACATTCCTCATAATCAAGCCTTATTCAATGATTAGAATTTGTGTACAAAGTTATCCCATGGTTAGTGATTTTGTACAAACTTTAAATCCCTCCAAATAGTACCTCCTGAGATGGTTCCCAATTTTCTACAGACTGCAAACTGGTAGGTAAAAGGGAGATCTATCAAACCCCTACCCACCCACAATTGTCACGCATTTAAGTGGGCCGCACATACCTGATTGTTCCTAGGCCATATCATTCCTGAAGAAGATTGCTACTTTACAATGAGCTTTATGTACTTTCATGCATAAGTTAATAACAGCCAACTGAACCTTTCAAATAAAGTGCCAGGCAGCGACATCTTGAATATGATACATGCCATCTGTGCGTGCTGCTTACAAGAATCAGACATTCAGTTAAGGTACAATGAAGCAATTTAATTCCGCCTTCTGCTTGACTTCGAGGACTTCTTGGCACTGTGGGATGAAGGTTGCTGCAATGGAAATGGTAGGATTGTTCCCCCTCTGATATCATCTGCATCTGTCATGTTGTCAAGTGTTTTTTGAGCCTCAACATAGACAGTAAGGTCTCTAATCTGTTCTTCCAGATCAAGAATCTTATCATCTCTCAACCGTAACGCTGTCCTCTCCCTTTCTTCAATTTCTTTAACTTTTTTTCTCCAAAGATCCTGGTTCTTCACAAGATTCTCATTAATATCAGCAACAACTTTTTTGTCCTCGATACATTTTTCAAGTTTATCTTGGAAATCCTGCAACTTTGAACTCACGGCCAACTCCACAGCTTCGGAAATGGACTTTTCTCGTTTTGCTTTGGCCTCAGCGAGTAGAGATTCATAATATTGTCGCTGATTCTCAAGCTGGGTTGCAAGTAGATGATTGTATTCATCCACAATCGCATCGACTTTGCTGCTAAACAGTGCCCCACTAATGCCAGAATCATCACTATATTCACAAGTCCCACAATCATCTTCACCGATGGATCTACAATGGGAGTTCAACTCAACCAACTTGCCATCAGATTTTGATTGATTTAGTCGGTGGACATAAGTATCACCCACATAATCCCAAACTCTCTGTGTTTCAAGATCAAGAGAATAGCAATGCTGAGTGTCTTTCCAATGCCTGATACCATGACCTTCTTTATACCTCCCACAACCAACAAAGCCACAAATAATGCAGATCCAGATATTCTCTGACGTTTCACAAACAAAACATGTTGGTTTTTCAGCTTGCTGCAAACAAAATCGGCATACAGGACAAGATGAATCAGTCCATTTTGAAATGCATGAACACTGAAAAGAGTGATCGCAAAGGGTCGTCAAAATGCCACTAGTGTCTTGGTCCAGTCTCTCTAGGCAAACAGGACACATAGGTAATTCCGTGTGTCCTGTTGGAGGGGTACTCGCAATCTCACTCAATTCCGTGTATTCAACACTGTCTATAAAGAGAACATGGCAAATCTCTGCCTCACTGGATGAAAAACGCCTTCCATTGAAATTGCGATAGAAGCTGTCAGCACCCTTCTGGTTATCTAGCTTAATCAATATGCTATAGCGGTCATCCACTGCATCATTTCTGATGAGCTCGATTTCTGCGAGGTGGTCGACGTGCGAGGCACAGAAGAAGAGGAAGTCTTCGGTGGTCATGCGGCTGGGGACTGCGAGGACAAATAATAGGGTGGTCCGCCCCGCGGGAAGGGGATCGGGATGGCGGGAGACTGGACGGTAGAGATGGACGATGCCTCTGCTCTCGCGGATTCGGGGATCCGCTTTGCTGCCTTCGGGACGAAGACGGTCCTCGATCGAGTGGATTCGGAGGCTGAACATGGCGCTGCTTCTTCTCGAGGATGACTGTTTCTGTTTCTGTTTGTGTTTGGC
>BMK_Unigene_029241
GGAGCTTGCACAAGCAGCATTTGGTGAGTCTTCTTTCTACCTTTCAATTAGTCTTTCCTTGAAAATAATCAATGTGGTGAAGTTGTATGTGTATTAACAGAGGGTGACTCCTGGTAGCCCAAATATTGTGGGGGCATCTAGGACGCATCCAAATTATGGGCATGGGTGGAATATGTAGAGGACATTGAGGAGAGGGGGTGGACCAAATAGCACTCCAATAAGACAATCCCAACGTGATTATAAAGCCTTGAAGTTCAATGATTTTTTTTAACGCATTTTCTTTTCTTTTTTCTTTAAAACATAATGGTTTTTAATGTTTGGATCAGTGTTAAATTTGGGTTAGCGCCAATTCATGGGGGTGTTTAGCGTGAAGGCTTGAATTTGACATAGGTGGGTTCCACCGTATGAATAATGAAGGCTGTAAAAGTAGGCTTACATAATTTTTTTTTTCTAATTTCCCCTGTATGATGTTTTGTCTGCATTTACGATTTGTACCTATAGTTCTTATCTATCAGTAGCACTAGTGGAAAACCCATGCGAGACAACGACATGCCTGCATTGCAACCAACACACGAAACACCAAATAGAAAATATGTTGTTGTTGTTTCTCATATGCTTATAAAGATAGCACCTATAAGCAACTTCAACGAGAAGTGTGCAATTTCACCAGCTTAAGACCAGTTATGGCCAAAATTCTTAGAAATTAGTCCAGACAGAATGAGTTTTAATTGAGCCTCCCAACAACACAAGTACTCATAAGGAAATCTGTAAATCGTAATTTTTTTATGTGCAGAACTAATGGTGTGTGCAGTATGTTTGTCCGTGGTGGTCTCAATAGAGATCATCGTGTAACAAGAAAATAGCTAGAATTAAAAAGGCTCCGGGTTTGTTAATTTAACTTTTAGCATTTGAGTGATGTGATTATGAGCTACACCAAGAAGATTCAGTTAACTTCTTTCTCCAAATAAATTAGCAACGTATTATAAATGACAAAAAATTGCTAGATCAGGTATGGTATTACTAAGCGGTCGGCTTTACACTTAATCACTCATAGTGCAATTAAGATTGTAAGATCCTTTCTTTTCTTTGGCTTCTGAGAGGTGCAAACTCAGAGAGCAACTCTGTTGCCAGGGAGTGTTTTAACATACTAATGGATGGAGTTGCATTGGTGTTGTAATTACCAGGAATTCAATATATATCTGATACTCGTTTAATCATAGACTACCTTTGGTTTCTACATTTTGTTACCAATTCTGCTTCTTTCTGGTCCTTACATGAATTGAAAATAATATTATTTATGTATAATAATCCCAGTATCAGTTCCTGATAATGGAAATGGTTGTGGGAACGGAACAAGGAAAAAGTTAGAAACTATGCCATTTTATAACCTGAACCACAAGACCTGTGGGTACTGCATAGTTCAGCGAGAGTGGTGCACTCAAGTAAAGGACTCATTGGAGGTACGATCCTTATCTTTTCTCAGGTTGCATTTAGAAGCATCCTGAATTGTTATCAGTTCAAATATTTTAGAGGAGTGGATGGTTATTTTTTCTGCTGTTAGTTTAGGTTGGTGTGGAAATAAATTAGGTAGGAATGATTAACTGTTTTGATAATAAATCAAGTCGAACTTAAAGCAAAAAAAGAAAAAGAAAAGTAAAAAAAAGGGTTGATCTGCTGAAATCACCTTCCACCTAATGGGTCAAAGCTTAGCCACAAATGCATATATATAAAAGGAAAACATATTGCCTTTTGAAAGATTCAAATGGCCATGCTTCATATCTATATACTATATACATCACAAGGCTTAAAAGTTGTAACTTTAATCTGTATTTTTTTTTTCTTTCAGGGGAAAGGTTAGGTGTCTGGCT
>BMK_Unigene_029242
GACCAGCATGGACCAGCAAGCTATTGGATTTTAAATGGTTCTAGAAACCTAGTTAAATCAGACCCAACTTGGCCCAAGCTCCATCCATGCCCTAGCCTTTCACAGTAAACCCTAAAATCCCGAACCATAATCCATCTCTTTTACTTCAGTTTAGAGCACTGAGATTTTAAGACCCCGATATTGGTGAATACTAGCCCCTAATGTTAAGCATGCCCAACTCTTTCATGGATTATGGAATTGTTTATAAGGGAGATGGTTTTCCAAAACTGTACCCATGTGCTTGTTGATGACACTTCATGAATGGTCGTGGTCTTCCAAAACCACGACCCTAACATGTTGAATTTCAATAAAGTTGGTCTTCCAAAACTAATTCTTGAAAGTGACTGCAAGAGACACAGTTTTCTAAGACCAAGTCTTCTGTACATTGTGATCATTACTTCTTCCTAACAGTTCGCATCCTGTCAAAACTCTCCAACAGTCTCCATCCCGATCATAAACTTACAATGTGTTTCATGTGATTCTATTAGTGACTACTCTTGGCATCCCTTAAAATGTAGAGAGTGGTATTATGAAAATGAGTTTTATTTTGAGAAGCCCATTACCTTAAAGCAAGGAACTTGATGGTTATTGAGTAAACTGTACACCAACTTATTTCATGTACTTCTTTATATGTGCTTCAAAGGAGATAGTTATGAAAAGCTACTTTTAGTTGGAGGAAGAAATCAAGCGTCTGGTCATGCAAAGAGGATGAAGATCAACCATCAAATCAGAAGTTTGTACAAAGGATCTTCAATTCCGGAGGATATCAAAGGAACTTGAGAGCAATTTCTCTCCGGGCCATGTACAATTGATGAAGGCTGGGATCACAACATGAATTAGCAGGTCTAGAATCCCATTGGCACTCAGTCCAAGCAAGGCAACTAGTCCCATGGCCTACTTGGACCCAAGTATACAATATGAGGAGTAAGGCACAAAACGCCTAGATCCTTCATGAAACCACATGGGCATTTGCGTCTCATACAAGTGAGGTTCATTTCTGTCATGCCCCCAAGATTAGGTCGAGCCCA
>BMK_Unigene_029243
CTGCACCACCACCAGCAACTACCTGCATCGAACTCATAAGATGAATGCCATTCTATTCACTCATCTCAAATTCCTGCCTCAATCATAGAACCCAAACAAGTTCATAGTAGGATTTGCAGCGGAAGGAAGTCACTCCAGTCTCTGATCACAACTCGTTTGAATATTTTGGCAGGGGATACCATCAATTCAACTATTATGCATCATCATGGGAATAATTCCACTCCAAACCATTATCAATACTGATTCTAGACAATAATTTGGGGTGGAAAAGTTCAAATAGTAGTATTTGACTTCGTTATATACAGTTGGGGTGGTAATTCCTGACCAGACACGGTTGGCAGTGGCCCCTTTTTTTCACTTGCTTGGCCCAGTGGGGCAAAGGGGGACCACCTAAACCTACCCGCCCATGGATTTATCCCAGGGTTCAGGTTGATATTTATGACTAGGTTAACTAATGGATCGAGTTTTGGCTGATTTGATAGGCCAACTTGACCCAAATGTTACCTACCCAACTAATTGCACTGCCTCACCAACCCAACCAGAACACGACCTGTTAATCAAGGATTAGGTTTGACCTTTTTAACTTCCAAGGAGGTAAGTTTCAGGTTGAGGATATTACCCGCAGTGCTCAACTCAAAACCAATCCTGACTTGACCTGAACCAACCCATTCCAACTTCCAACCATAATCGAAGCCATCCCAGTGCAAGTCCATTCATCCAAAGAAGCCAAACAGTTGCAAGTTGGGGGTAAATCCAAATGCATGCTGAAGTCATTGCACAGGCGAAGCAAAATTTGGAAGTCTAGAAGAACATTTTTATTTTTGTTGTCATTGTTAACATGACTCAAATTCACAGCCTCATGGTTGCAAAAACGAATACCTTCCAACTGTGGTATGCGCTCACCAAAAGAACATGTTATTGAAAAGGTTTACCCCTTGCTATCCCTCATCATTGAGAAACCACTCAAGAAGAAAAAGGGGCTTCATATTCGAGGGAGGTACTGCCTCAGTGTGTGGGTTTTTTCTCCTCCTTCCCAGAAAGGTATTAGTTTCTGGATAATTGGTATAATTAAGATACAATTTGAGGTAGATGGGAAAACTGCTTCTGTGAGCTCAGTTGCAACTGGCTACAGTAACAGCTTGGCATGGAGAACTCAGTCAAATAACTTGCTTTCAAATTTTGTCCTTCCCACTCCCGCTTACAGCCGTTGTAGAAAATGAAAGCCATAGTATGTATACTTATTCCACATGCATGTAGATGCGTCCACATCTAAACAAAAGCTTACACCCTAGGCCTATTTGTTTACATGGGTGGAGTAAAAGGGAGATGGATGTCAAATCATTGAAAAAGTAAAACGTAGAGGTGTTAAAAATTAAAATCCATGTTTGGATAGATGAGGTATAGTATAGGTAAGAGAGGGAATGTAGATTAAAAGTACTTTTTGTCATAAAGTTGACTACGTCACAATTTTATCACACCTTTTGTGGTCTTAAAAAAAAAAAAAGGAAGCATGTGGAGGAGTAAAAGGTTAGTGGTGTCACATCATAATTTTACTTCTCCACTCCACTTTTTTATCCAAATACAGTGAACCCAAAAACATCACATCATATGCTTGCTTTTACCACAATACTTGTGCTAAACAATCGGGCCCTCAAAATCTAAATAGTAAATCTAAGAATCAGTAGTTCCCTCAAACTGCACTCCAATAGATCTGTACCAAAAATAATTAATTGGCCTAAAGGACTGGACAGCAAAACTAATATGGCAAAAGAGTTCCATGTAAATTTAACCTCTTGTCATAAACCAATGCATGCCAGGCCATGAAAATCTGCCTGACGGTTTTTAACCTCATAAAATTGTTTCAGATGACTAGCACAGATAAAAAAAAATTGACAAGTACAAAAATTAAAGATGACAAGTAATGTGAAGATACCACATTGGACTCGAGGGTTCTTTTCA
>BMK_Unigene_029244
TCGGATTAACAGCCCTAACACAACGCATTAGATAGATAATATAATATCAAGAACAAGGATAGTAAAGAAATACAGAATAGAGAATAGATTATTCTTTACCAACAAAAAAACTTATCATGAGTTACAATAACCAACATAAACTTAAATTTATTCTAAGAAGGAATTTTTCCTACATGAGAAATTTTAAATCAAATCGATCAATTTTTCTATGCCCACTAATTTCTTTCATTTCTGGTTCTATGGGGCTCAGAAATTCAGCTTTACTTGCTCACAAATTTGTCTTTGCTTTAATCCCTGCAGTGACCCGCCTTGTTACAGATCGCATAGTCACAAACTCCTCAGCAGCAGATGGATGGATGCCCACTGTGCTATCAAATTGTGCCTTTGTAGCTCCACACTTGAGAGCAACAGCAATACCCTGCATAATTTCAGCTGCATCTGGACCACACATGGATGCCCCAAGAACTTTATCAGTTTCAGAATCAACTACAAGCTTCATAGCTGTCTTTTCTTGCCTCCCAGAAATAGTGTTCTTCATTGGATTAAACGTTGATGTAAAAATCAAAATATCCCCATTCGCTTGCTCTATGGCCTGTTGCTCACTGAGGCCCACAACAGAGAGGGGCGGTACACAGAACACAGCATAAGGTATAAAATTGTAGTCGGGTTTACTTGGTTGTCCACCAAAAACAGTTTTAGAGAAGCAGGTTCCCTCCATTAAGGCCACAGGAGTAAGATTCATTCGGTTTGTCACATCTCCCACAGCCCATATGCTGGGGACAGTTGTTCGAGAGTATTCATCTACCTTAACAGCGCCTGTTTGATCAAGTTCAACACCTACAGCTTCTAAGTTCAACCTTTTTGTGTTTGGAGATCGGCCAGTAGCAAACAGTACAGCATCTGCAGTCAATTCTTCCCCACGATCTGTGACAACCCGTATGCCATCTTCTGCTTTCACCAACTCTGTCAAATTTGTCTGCGGATGCAACTTAATTCCCCTCCCCTCCAGATTCCTCGCAACTACTGCCCTCATTTCATCATCAAAACCTCTCAATGGAAGTTCCTTTCGGTAAAACAGATCCACACTGACACCCATCCCACACCATATTGAAGCAAATTCCAGTGCAATGTACCCTGCACCAAGTATCACAGCACGTTTTGGTAACTCATCCAAGCTCAAGGCTTCATCGGATGTGATAGCCAATTCCTTCCCAGGAATTGGAGGACGTTGAGCTCGACTGCCTGTTGCAATCAAGATATGCTTTGCTGAATAACGATGCTTCGTACCATCTGGCTGTGTCAGCTCAACTCCATGAGGATCAACCACCCTACCCTCGCCTTCAAATAATGTCACACCAGAATTTGACAATAAACGCTTGTATATTCCATTTAATCTGGTTATTTCCTGTGTCTTGTTGTGCAAAAGTTTTTTCCAGTTAAAGTCAACCGGCTCATTAAGTTCCCATCCATAGTTCTTTGCATCCTCAAATTCACCTCGAAATGAAGCTCCATACACTAAAATCTTTTTTGGAACACAACCTCGAATGACACACGTTCCACCAACTCCTCCAATGACCTCTGAGCTGATTGGATGAAATGGAAGCTCACAAATTGCAACCTTAGCTCCAAATCCAGCTGACGTCCTCGACGCCCGAACACCACCGCTGCCAGCACCAATCACAAACAAATCGAAATCGTATTGCGCCGAATCACTCAGCTCACCATCAATAAGCATCTTCCTCGACATTATCACTCCACAATTAGATCTTAACCTTGGGAAGTGAGAGATCTGAGGGGACGCGTCGGTTCGATTTTGTAGGGTTTGAAGTTAGGGAGGGTTTATGATCGAGAGATGGACACGTTTTAGGGTTTATGAATGGATGGAAGGAGAGAGTTGCAGAGAGAAGGTAAAAAGCGAGGGAAGAATCGATCGTCTGCTAGTGCTTCTGCGGC
>BMK_Unigene_029245
GAGAGGATAGTCCCAATCCTCTACAGTGTTTATGAGGCTCAGGACCCTATAAATCTTCTGAGCATCTTTCTCTTTCTCAAAACCTGCTGCAAGGGAATCTAGTTCTGTAAGATTAAGCAGGTTTCTGAAGCCTCTGAACTTTTAAGGTGGATTGCATGTGGTATTGTGAGGCAAAGTAAAGTCCATATGTGGGAGAGAGAGAGAGAGGGAGATGCCGATGCCTTTTGCCTTTTCCTGTGCCCTAATGTTGTAAAAACCTGCCTTCTGGAGCAATACCCAATTCCCCTTTTCTTCTTCTTCCTATCATTTCATCTCCTTCACTATGAGCTGATTCAGCTGTCTCTTTCTGCATGCTTCCTATCTGGGTCTTGAGTTTTTATGGCCATGGTTCAAACAGAGCTGCTGAGAGCATTGCCAGTGCCTGTTTGTCTTCTTCTTCTGTACAGTTTTGACTGTCCCTTCTCCCTATGTTGGTGATCCATTTTGGGAGCCTTGTCTTTTGTCTAAAGTAGTCTTTGGTTTCCTGGGGTATCATCTCATGTCTCACAGAAGCAACTCTGTGCAGCATATTGAAAGAAGGGCTCTTGAGTTCTTTATTGAATGAGGTAAGAAGCTCTTTTATTTTTTTATGGTTTATTTCATCTGGGTTCCTAGTTTCAGTCTCCTGTGAAGGAGATTTATTTTTTAGAGTGAACCAAGAAAGAGGAAGAGGGAGGTTCCATTTTCTCTCTTCAGGATGAGGGATTTCCCATCATGTTTTAGTGAAAATGGAGTCCAAGTTGCAGATTCTTCATCTGGGGCTAGCAAAACTGCCCAGAATTTGGTTACCTGCGTCTACAGGAGTAGATTATGTGGGCGTTCTTGCGTAATTACTGTTACATGGAGCAAGAATCTGATGGGGCAGGGGTTTAGTGTTGGCATTGATGATTCAGCAAGCCAATGCCTTTGTAAAGTTGATATAAAGCCATGGTTGTTCTCAAAGAAAAAAGGATCAAAGAACTTAGAGGTAGATGGTAGCAGAGTTGACATCTTTTGGGACCTTTCATCCGCCAAATTCGGATCAGGCCCTGAGCCATTGGAAGGCTTCTATCTAGCCATCGTCTTTGATCAACAGATGGTTCTCTTGCTAGGTGATTTGAGCAAGGAGGCATACAGGAAGACAAACACCAGGCCCCCTTCTTCAGATGCTGTGTTTATATCCAAGAAGGAGCATATTTTTGGCAAGAGTGTGTATTGCACAAAGGCCCAGTTCTGTGACAATGGGCAGCTCCATGATGTCGCAATTGAATGCGAAACAGGCAGCCTCAAGGATCCATGTCTCTCAATTCTCATAGACAAGAAGATGGTCATGCAGGTTAAGCACCTCACATGGAAATTCCGTGGGAACCAGACCATTTTGGTTGATGGGCTACCCATTGAAGTCTTTTGGGATGTTCATAACTGGCTTTTTGGTGCAACGATGGGGAGTGCAGTGTTCATGTTCCAGACTTGCCTTTCGGCGGAGAAATTGTGGTTGAGTAGCCATACATCAGACCTTTCTCTGCTGCCTTGGCCTTGCTCGCAAACATTCAGGCGAAAACAATTACAAGGTCTTGGTTTCTCCCTGATTTTGTATGCTTGGAAGCATGAGTAGGTTTATGCTAGAGGATAGTTTATTACCTCTTTTCTTTTGAGTGCTAACAAATATCTCTAGAGAGGAGAGGGTTTTCATTAACAGCGCACATGAAGAATTAGATCTGATTTATAGGTGTCCCATTTGTTTGTATGAAGTTCATCTATTTAAATAGACTTGAAATTGTTTTTTCGTTGGCTAGATTGTTTGGTATTATTCTTTGTTTGCAATGTGTACTGAATGATCTTCAATGTGATTCTTGATTCCATGTTGAAATTTCTCTTCACTGATTTAC
>BMK_Unigene_029246
CGCCATCAAATTCACTCGATGCCGCTATTTTGTCTCTGATCATGAGCCCCACCTGATAAACGGCTTGGATCTCTAAGAAGTCCAGAGAAATACATATCCATCTTTATGTAAAGGAGCCTCTGCTGCTCTCTGGCCGCTGCAAATCGAGCGATAATCGAAAAAAAAAAAATCCTTCTTCTTCTCTGATATATTGAGTAAAGATGGGTATCTTAGAGAAGATCAAAGAAATTGAAGCTGAAATGGCACGGACACAAAAGAATAAAGCCACAGAGTACCATCTTGGACAACTCAAGGCAAAGATAGCAAAGTTGAGGACACAATTGTTAGAGCCCCCAAAGGGTTCTAGTGGAGCTGGGGAGGGCTTTGAAGTTACGAAATTTGGCCATGGTCGTGTTGCTCTTATCGGATTTCCAAGTGTGGGGAAGTCAACACTTCTGACTCTGTTAACGGGAACACACTCAGAAGCTGCTTCATATGAGTTCACTACCCTTACATGCATTCCAGGGATCATTCATTACAATGATGCTAAAATTCAGCTTCTTGACCTTCCTGGAATCATTGAAGGTGCTTCTGAAGGCAAGGGACGTGGTAGGCAGGTCATTGCTGTCTCTAAATCATCAGACATAGTATTGATGGTTCTTGATGCTTCAAAAAGTGAGGGACATCGACAAATATTAACTAGAGAGCTGGAAGCTGTGGGTTTGCGTTTAAACAAGAGACCTCCTCAAATATATTTCAAAAAGAAAAAAACTGGGGGCATTTCCTTCAACAGCACTATAGCTCTAACTCATATTGATGAGAAGCTCTGCTATCAAATTTTACATGAATACAAAATACATAATGCAGAGCTGTTGTTCCGTGAGGATGCTACTGTTGATGATCTTATAGATGTTATAGAAGGAAATCGTAAATACATGAAATGTGTCTACGTCTATAACAAAATTGATGTAATTGGTATCGATGATGTGGATAAACTAGCTCGACAACCGAATTCCATCGTCATTAGCTGCAACTTGAAGCTGAACTTAGACAGACTGCTCGCAAAAATGTGGGAGGAAATGGGGCTTGTTAGAGTATATTCAAAGCCGCAGGGGCAGCAACCTGATTTTTCTGAACCTTTTGTCCTCTCCACTGACAGAGGTGGCTGCTCAGTAGAGGACTTCTGTAATCATATACACAGGAATCTGGTAAAGGATGTAAAATATGTGTTGGTTTGGGGCACAAGTGCTAGGCATTACCCACAGCATTGTGGGCTTTCCCACCCCCTCCATGATGAGGATGTGGTTCAGATAGTGAAGAAAAAGGAGAAGGATGATGGTGGTGGTAGAGGTCGGTTCAAGTCGCATACAACAGGTCCTGCTCGGATATCTGATAGAGAGAAGAAGGCTCCCTTGAAAACATGATCATGTAGATATGCATGTCAGCGATTGCCAGTTTTGTGCAAATGTGGTTGGTTTCATTGCCAACAATGTTAGTGCAGAACTGATCCACGGGTGCAGAGTATGATTTATCTACTTTGACAGTGCATTAATCTCTGTGGCACATGCTATATCTACGGAGAAGAATCATCAAAGATGGAGATTTCCATGTTAAGTTATTTAGGTTGTATGTTTATGATGTGGCTCCAGAAATAGCCTGCAAGTAGTGGGATACTTGACTTACATTGAGTTTTATGCAAGAGATCACACAGTCGGAAAAAAGGCGGCTGGAATTGAGCAATCGAATTGTATCGTGGCTTGGGCAGCATCAAGGATATTGTTTTGCTTGAATGCCATGTCTTAATAATGGTTTGTGGAGTACTTAAGATATCTAAATCAGACACTCTTTTCCTTCAGTTTTCATCCACATTTGGTTTTGAGTTAATGTTTGACACACTCATTTCTTTGTGCTATTTTTGAAGCGAATATATTTTGCATTATGTAATTCATGAGTCGTGGGAGACTTTTGGTCCTCA
>BMK_Unigene_029247
TGCAATAAGTAAACTAACACTAAGTTGATCAAATATAAAGAATTCCTTAATCTATATATGTGAAGGAGGGAAAAGAGATTCATGAGAAATCCTGGATTTCCTTGTCTCTGTGAATCAACAGGCCCTCAGGATTTGCCAAAAGTTGCGGGGAAAAAATAAGAATTACAACTTTCTCATCATGGATAAATAGGATTTGTCAATAATCTACATTCAGAAAAATAATATTACAGGACGCCACTCAGTACCATTTGTAAGACTTTACTCGTTTATCCAAAAATATATCTTCCAATCCAAAGCAACTGATGATAATCTAAAGTTTCGGTCGAAGAAATGGGCAGCAAGCCTGACTGAATTGATCTTTTCCCCCTAGACCTGCTGGCTGCTGCCAGGGTGCGATAAGAATCCATGGCTCAAGTCAATAAGATTTTGCAAAAATTGCAACTTCATTGGCTGGATTGCCTGTCATCAAGCATGTCTTCAAGCCGGATGGCTGTTCAAAAGGGAAGCACCTAATGGTTGCTCCTGTCTCTTCCTTCACCTTCAACTCATCTGCATCGCTTGCTGACCAAGGGCCTCTTGCCCATTTGCCTTGAGAGATCGCTGTTTTAAGCTCATCATACGACGTAACATCCAAAATGTTGCTGTCCCGAAACAATGTGGCCTTCTGTAAAAGAGCTGTCTGGATATCATCCAAGTGTTCTCTTACTTGGGCTTCCAATATCGAAGGTTCTGTAGAAACCCCAAAAGTCTTCCCTTGCTTCCCAGGAACATCTCTCCTAGATAAGACCACAGTCCCATTTGAAACGTCACGAGGTCCAATCTCAATGCGTAAAGGGACACCCTTCATCTCCCAGAAATTGAACTTCCACCCTGGGGTCCTCTGTTCTGAGTCATCCACTTTAACTCTAAATCCTGTTGTTTTCAGTATCTTCTCCACAGATGATACAGCATTCAGAACTCCTGTTTTTTCATCAGTAGTCTTCCAAATTGGCACAATTACCACCTGTATCGGCGCTACTTTTGGAGGAAGCATTAAACCTGCGTCATCCCCATGAGTCATGATTATACCACCTACGAAACGGGTACTGACAGCCCATGACGTCTGCCATACATGCTGTCTTTGTCCATTTTCATCAGTGAACTGTGTCTCAAAAGCACGAGAGAAGTTCTGGCCAAGGTTGTGGCTAGTCCCAGCTTGCAACGCCTTTCGATCACCCATCATAGCTTCAATTGTATATGTTCGTGAAGCACCAGCAAATGTCTCAGCCCTGGATTTACGACCTGCAATAACAGGTATTGCAGCTTGCTCATATGCAAATTTCTTATACACATAAATCATCTGTAGTGCCTCTTTTTCTGCCTCTTCAGGGGTTGCATGAGCTGTATGACCCTCCTGCCACAAAAATTCAAGAGTCCTCACGAACGGTTTTGTCCGCATCTCCCATCTTGTAACGTTCGCCCACTGATTAACCATGAGGGGTAGATCCCGGTAACTATGAATCCACTGAGTAAACATATGATTCACAATGGTTTCACTAGTCGGTCGCACCACAAGTTTTTCTTCAAGTTCCTTTCCTCCTCCAATAGTCACAAGTGCCAACTCTGGACTGAAACCTTCAACATGGCTAGCTTCTTTCTCTATGAAGGAGTATGGTATAAACTGTGGAAAGTACATGTTGCTGTGACCAGTCTCCTTGAACTTGGCATTCAAATAATCCTGGATGGATTCCCAGATGGCGTAGCCGTAGGGACGAATGACCATGGTTCCGCGGACGGGGCCGTAGTCGGCGAGCTCTGCACTGGCGATGACGTCTAGATACCAGGCGCTGAAGTCCTGCGACCGAGGGGTTATGAACCCTTCCTTGTTCGGCTGCTTCTGCTTCTGCTGCTGCTGCTCTGCGCTCGCGAGGCTTTGGGTGGAGAAATCGCTCGCGAGCGAAGCAGATAATACCTTTCGAGGAAGACGAGGAGATGGAGAGAGAAAGCGCAAGGAACGAAAAGGGAGGCGTCTGAAAGAAGAAGAGGAAGAGGTGAGGAAGAGAGGGGTTGTGAAAGAGGACGGCAGGCGCAGAACCGCCATGCCCATGCTTTTATTTATTTTAGCCTCACTCTGCTCTGACTGAGGAAGAAGAGGTGATG
>BMK_Unigene_029248
TTCAGCACAAAACTTAGCGACCTACAGGAACCAACAAAATAAAGTTCGTCTTCTTTCAACAAAGAATGACAAAAATTCAGTCAAATACAAAGCCACCTACTCACTAAGTGCACATTTGTGCGGTTCTGCGGAAAACCCATTCCGTGGAAAACCAGGCCCAAACCCCTCCATCAGAAACAGTTTTCCGCAGAATCGCTGAAAATGGACCGCACCAAACATGGAATTTACAGTGCCACAGAAAATCTTTTCCACTTTCCACGCATTTTCCGTAGGTGTCTCACAAACATGCCCTAATACCATGGGGTTAATCATGTACGAGACACAACTATATGCTAGAAAACAATAACAGCAGTGGCAACAACTAGCCAATGGTTTTCATGAAGGATCAATCCAATGATTAAAATGCCTGTTGCCAATCTGATGATGTTAATTATGGTAGGATCCATCCAATGATAAAACTAAGGTTGGGCCAGCCAATGATGGAAGAAAAAATGGAGTCTACCAGATGATGGGACCATAGTTAGAACACCAAAGGAAGAAAATATGGTGGGACCACCTAGCCAAGATACAAAATGGATACAGCAGGGACACACTATGGGTATGGCCTTGCCACGATAGTTAGGCATCGTATGCATGTACGTAAACATGTGCATAGCAGATTACACTAGAGACAGCACAGGGTAGGGTTAGACGGCTGATCCACTCCTACGGGCAGGTTTGGTATTAGTTTTTTCGGATTCGCAATTGGTATGGATTTGTGAATTCAAACCCGGTCAGGTTGACTTCCCTGACCGCTACACCCCACCCCAATTATGATTAATTTAGATGTTTCTTGATAAAATATACATGAAACACTTGTGGCTTAACTAATAGTTGGCACTTAAAAACATAGGAATGAGTTTGAGGGTTTGACAACTTCTCAGTTCATCAAACATAAGGCTTAACTAATTGTTGGCACTTAACAACATAGGAGTAAGGTTGAGGGTTTGAGCCAAACCTGCCCCGTTGCCATCACTAAATTTACCACTAATATAATTCCAACACAAAAGGTAGCAATAAGTGAAAAAGGTAGTTAACAAGGGAAATGGGCTTTTCAGGACCAGACGGGTTAAATATAAGCAAATGTAATGAGAGTGAGCTCCGCCTGACCTCTATCTGATCCTAGATTCATTGCCCATCCATAGATTGCCTATGGCTTAAAATTTACTCCCTCCCATCAGATGATCACAGCCATATCAAAATAAACAGCTTGAACAATTCTTTCCAAATTAAACAGCTAGAAACATTCGCTCCACAATTTAAACTTGCACACTCTCTTTTGATCCAATTGATCATAACCATTGAATCAAATTGCCATTTAGTTCACGTGAAAATCAACATTACAGGTGGTCATGAAATAAAACAGCTCCACCCGGATCATTCCTAATAGAAGAAAAGTGGAGTGGGGGTGAGAATTCAATAAGAATTGTTCCCATGCTTCCATGGGAGGAAAATATTCCACACATGATCAATCCAACGGGTGAAATCAATGGTGCATTTCACATAGACTAAAGTGAAACCCAGAATAGTTCCTTCATGAAAGCAGCGCAGAATGAAGGATTTGATCAAACAAAGTGGACCCCACAAAAGAATCATACTGAGCCACGTCAATTACCCTTTTTTTTTTTTGTGACCACAGTAAAGGTCAAAAGAAAAAGCACATAGATTACGTTTTCTCGCGAGATAAATGATAATTTCAAAATCCAGCGAGAAATTGAAGTTGGAAAAGAGAATCCAAGACTACGAATCTACGTACAAATCATACGTATATAAAGAGGAGTACGCAGTACGTACGCTGTACGGAGCGCACCGTACGTACGCACCTGAGATCCTCCGTGTCCGTCGTATACGCCGAAGAAATGCACGGGCCCGATCTCCGCGGAGCTTCTAGAACCCGGCGCCGTACACCCGCCTAGTCCCTCGCACGTGCGAGACATGAACCCCGGGACGACGGCGACGGCGTCCTCCATCTCCTTCCGCCGTCCGACCAACGCCGCCGATCCCCACGCAACCGCCTTGCTCTTCCCCACGCACCTCTCCCTCGCCGGTGATCCGGCGTCCGTCTGCGCAGCAGCGGAGTCGAGGAGGAGCCTCGGCACCACAGCCTCGACGACGACGGCTGCCGGGATCTCGCCGCTGCTTCCGGAGATGTCGCCGGAGCTGGAGGCGCTCGGGCAGTCGTCAGATCCGAAGAGGGAGGAGGCGCTGGAGTCCGTCCTGAGTCCGGCGGAGGCTGCGTCGTCGTCGGAGTCGGGCCTCCGGCGGGATCCGTTTTGGGAGGGGTCTTCTTGTCCTTGGTCCATCAAAGAAACCCTAATGCGAGTCGTATACACCGAGAGATATGTGTATATGTGAGAGAGACAGAGAGAGAGAGAG
>BMK_Unigene_029249
CAGGGAGCAATGGCACCTTAGAGACTGACTAGTCTTATTAACAAACTTGCCTCCCCTGTTATAAGGCTTTCTGGTTTCTCTGATGCCGATGCTCTACCAGATCGAAGTCCTGAGATGAACAGGAATGTGGTTCGGGGTCAGCTGGTCTCACAAACAGCCAGTTGATATTGCTGACACTGTTTCAAATCTCTCTCCAATAAAATGGCAGCCAACTTTAGTAAAAGGGCTTACAAAGCAGAGATTCTGTAGGAGAATGGACTCCAATCCCTGCCAGGCACTTCTTACTGTGCCCCTCAAATATTAAACACATGGTTTTTAATTCCACTAAATATATATATGCTACATTGCAAGAAAAAAAAAACCTCAATATACTAAATGAGAGAAAAGAACAGCAGTATATATGTTTTCAATTTTCATGTACAACAGTTGGGGAGTTGTAGATATTGTTTTCGTGCAGAGATCCAGATATGATAGAACTTTCAAGTACTGTGTTCCAATCCCTTGAGAATCCCAACTGAACAGTCAGCATTGTTCCTCCTCCCCATATCCATGTTAATGACTCCATACATGAAAACTGTGAGAAGGGCACATGAGCGACATCGAATAGAGGGAGAGAAAAGGATTAGAACCAGGAAGAAAAGAAAACATACGTATAAATGTACTTCACTGCCTCTTCGCCAGCGCTTTCTTTAAACCCCTGACTATCTTTCCAAACCACACCAGGTTCATGATAGCCAGCACCGAAGGGACAACAATTACCAACAGAAAACTGTACTGATGCATCTGTTCCACCTGATCATAATGCATATAGACGTGGTAAAAGAGGTAGATGAACAAGATAATTCTTGCAACCAACCAAGCAAAAAACATCACAACTCCATTAAGAAAGTACATATTAGATCTTTTCATCCCCGCTGTGTCAAGATACCATCTCAAATTGATCCCTGGAGTTGTAGTCTCAGAGATAAGAACCATGTATGTATAAAACTGCCCTTCTCCAGACAACATGGAATATGCTATTGAAACTACAGAAAGCAAATGGTGGAGAACATACTCCAATCCACCTAAAGAAGGATAAAACCAAAATATCATTGCAAGGTCTGCCATGAAGTACCCCAAGGAAACCTGTAAAAAACCAAATCCAATGCATGCTGTAAATGACACATTCATAGACAAGTACAATTGCGTTATGTTTTGTTTTACAGGAAATTGGGTTGATATGGAATGACACCAAAAATCAATTGCTCTGGCCACCTTGGCAGCATAGACATGAATAGTCTATTCTTTGTGCATTTACTGCAGATAAATTATTTAACACATTAGTTGAGAAGAACTTTTCAACCCTTCAATGTCAGCTGTCAATGCACCTAATAGGTTCTCCTCACTGGGTCAAATGAATGTGGAAGAAGAGAACCACCTGTTCAACTGAAATATTCAAACTAGTATTAATTTGGGACATCCAACTGCATCCAAAAATAAGATTCTTTTAACGAAAAAGAAGAATCCTACCCCCAGTGTAAACGCAGAAAGAGGTGAGCTTTGGAACACAACAAGACCAGCAAGTCGGTCATCAGAATAGATACCAGAGAAGAAGACCAAGTAGACGGACATGACCGCAATAAAGAAAGCATGAATAGTAGATATACCCCGGTTGTTCCACTCAATCCGTTGAATTTTATTAAGGCCAGCATAGCTCTTGAAGTAAAAAGAACTGATCAACTGTGTAACATCATAGACCATCTTGCACAAAAAAATGCCAGCAATGACAGAAGTGTATGGGATGAAAGGATCTGCTAGCAAGTAGGATCTGACAAATAGCTTGGCCTGGCTGCGATAAGACTTGATTTCCATAACTGTGGTATTAGAAACCTGCATCATAACATGTTCTCTGCTATGGTGTCATGAAGTTCCTTGGCTGGTTCGATGGGTGGTGAGGGCATTGGACGCCATCCATGTCCAACAAACCAATAAAAAGACAGAGATGTCAAAGAAACCGAGAGAGAGTTTGTGACTTTGTGTGTGTTTTTCCGTTACTGAAGAAATCGTCTCTTAGATTAAAATGACTACTTGAAC
>BMK_Unigene_029250
GGCCCAGTAAAAATACATCATCAAGACTTCTGACTGCTCCTGATCCTGCAAAACACACAAATGCTGGTCCAAACAATGGCCACCACCTTCCTCACTGCTCACACATTACCTCACCCCATGCAAAAACCACCCACATTCACCTCCTCCAACCCAATCTTTTCCCACCGCCTTTCCACCGTCCGATCCTTTCACCCATCCTCCAGGGCCGTACACGTGTCCTCTTCCAACGACTGGACCTTCGAGCAGCGAATGGAAGAAGCCTTCAACGTCCTCAACCTCATGGAGATCCAAAACATGTCTCCTGACCCTTCCCTCTACTGCCTCCTCCTCCAGAGCTGCGCAGACGCTGCAAATCTCCAAACCCTAAAAACCCTTCACCAGAAAGTCATAGATTCCAACCTCCAGCACGACCCCTTCGTTGCAAACAATCTCATTACTGCATACTCGAAATGTGGGTCTCTTGAATCTGCACGTCGGGTGTTCGATGAAATGCCCCAGAGAAACATCGTCTCTTGGACCACCATAATTTCCATGTATAGTCAAATGGGTTTCCCCCATGAAGCCCTTAGACTCTATAACTCGATGAGATCGGCTGGAAAAATCAAGCCCAATGCGTTTACTTATACTATAGTTTTGAATTCTTGCGCAAAGATGGGGGACTTGAAGATGGGTGTTGAAGTTCATGAGGATGTTGTGAGGGACGGATGCGAATCTGATGGTTTTGTTGTCACTGCGCTGATTGATATGTATGCGAAGTGCGGGCGGTTTGAGGATGCGAGGAAGGTGTTTGATGGAATGGCTGAACCGACTGTTGAGGCTTATACTGCGATGATGGAAGGTTATAATGTGAGCGATCGAGGCGAGGAGGCATTAGGTCTTGTTAGGAAAATTCTTCAGTCAAGTGAGGGTGTGAAGTTTGTGAAGGAAATGGGTTTTGCTTGTATGATAAGGTCGTGTGTTATGGAAGGGGCGCTCAGACAGGGGCAGGAAATCCATGCCCATTTAATCAAATTCAGGCACAGAGTAGGCGCAAGAACGATAGCGGCGCTTGTTGTGTTGTATGAGAAATGTGATAAAATGGCAGCTGCGCGTCTCCTTTTTGATGAGCTGCTAGTGAAAGAAGTGGGTTTGTGGGGTCGATTGATTTCAGGGTATGTAAGGAATGGGTTGAATCAAGAGGCTTTGGAGCTTTACTGTGAGATGGTGTCTGCGGATATTGAACTGAATCCACTCGTGATCTCTTCAGTTCTTAATGCTTGCATTGGTGTTTTGGGTCTAGCAGAAGGAAAGCAAATACACAGTCAGTCAATTAAATCAGGTTATTGGTTATATAAATCTTTGGTTATTGATGGCCTGGCTAAGCTGTATAGCAGGTGTGGGAAGGTTAAAGAAGCTAACAAATTGATGAAATGCAGATGAAATAGATATTAACTGGGAAGAGTTAATATCAATCACTCTAGTTTGGAGGTTTATATAGCATAGCACCTAGTTCTGTTGTTCTGGAAGGAAAAAGGACTCGAAAATTAAGCTGTGCGATTCAGTTGAAAGACTATTGAAGTAGTTGAAGCTGCCATTGTAAAATGTACATACTGCATATTGTGCTAGCAGGTTTGCCATTGTTTGGTTTGAGCTCTGGTCCACGGATATCAAATTTCAGATGAACCTTGATTTTCCGGTCAGACTTCTGCAATCTATTCTTAGGTCTTCTCTGTTACTGTAATTTTTGTAGCCCTGTGCAAATTGAACCCTGTTTCCAATGTTTGAAACTCTTTGCAGCATTTTGAATCATGCAAGATACAGTAAGTGCAAAAGAAAAAACTGTCACAATAAAGTGCCATTTTTTCTTGTTTTGTTGTACTAAAATATCTGGAATTTATAGAAATGCAATAAAAATTCTATTTGTCCGAAA
>BMK_Unigene_029251
AGTAAAATAGCGATTAGCACCTGTCCAAGAAATCAGTTAAAACACAGTGGAATACAAATCAGCACGCACTTACAAAAATGCCAATTAGCACTTGCATATATCTGGCTAGTAAACTATGAAAAGCCATCTAGCTTTTTTAGGTTTAAGATAGCGTCAATGACCCAATATTTTCAATGGATTAAGCTTGAGGAGCACTCTTTAAGCAATATTTGTCATCACACAAAACCAGTTGGCACCCAACTACAATCAAATGTTCTAGTAGACTACGAAAAGCCATCTAGTTTTTTTTAGGTTGATGATAGCGACAATGGCCCAATATTTTCACTGGATTAAACTTGAGAAGCATTTTTTAAAGTAATATCTGTCATGTCATCCACACAAAACCAGTTGGCACTAAACTACAATCAAAGGTTATGTTACCGCCCTGAACAAACAACTGTTCTGATATTTGGTGGCACTGATGCTAATGCATTGCACCACGCATTTGGTGACATGAAAATTGGAACTAATATATGCAGGATACAATTTATTTATTTATTAATCATCATCAGTGTTTTTTTTTTTGGTAATGAGTTATGTCTGCTTTGTTTTCAGGTCTCTCTTGTAAAGAATCAGATGTTGGTGGAAGAGCAACAACAATGACCTTGTTTAAAATCAGACCCAAAGCCATATTTTGCACTTTATTTTAACACCCATGCAACCCACTTCACAATAGTAATGAGAACAGGTTATAAAGTCCAATACAAGACACCAATGACCTTGATATAAAACCATTAGTATTAAAAGATTTTAATTTTTTTTAATAATAAAGATTTTCATTTTTAAAAACAACAATGATATATAATATATATTTGAAATGGAAACATGACTTGAACTTGCAACCTTGTGGCTGCAACACTGACTGCACCTTCCAACTGTGTTACATGCTATTGTCATAACAATAATAATTCAATGATCATCTTGTGTAAATAAATTCATCTTTCCAGAGAATGATATCTTCATGACTTCCATCATCATTATCATTCTCAAAGCTTGGTCCCATGAACTTGGGGTTGTCTCCATGATTTCTGATTCATTCATTCCTAATTAGCGCCAAATTCTCTCATTCCAAATTCCAAAATCTTGTGTCACAATATATTAGTATTATAAGCCTTTTATCAGTCTCTCTTTGTATGTTTAGCACTCTAGCTATCATATTCACCACTGATAGCTTCCAAAAAAATGACAGCTTTTGGTTGGCATCTTTAAAAAGAAACTATATTCAAGAAGGATTTGGTTAAACATCCTGTTACTTAGATTTTTTTTTTTTGAATGATAACTTCTATTAAAAGGTGAGCTATACAGTGTAAGAGAGAGATTCTGGAAAGTTACAAGGCTCAGAGACAGAAGCCCAGGCTAAACAAGCTAAAGAAAATCAGATCCACAATTTTTTTTTTAACAGATATGAACGTGGAGCTTGCCCATCTAACCATGAGTAAATCATCCATGTCATCTTGAATGACGTCATCCTCTGGTGCCTCCACAAATAAATTTGTAGAATCTATCTACACCGAACCATTTCAATAAACTTTAGCCTAAACTAGTTATAGCAAGATGTGTCTCACAACTTCCCAAAAACAGTAATGATGAAAACATGCAGAATATACTAAATTTTGCACTACTAGAATTCCAATCCCTCACTGTCATAATAATTGTGCGAGATACAATCCTAATATCCATTTTTTAATGGATTTTTTTTTTGCTAATGTAATGTCGGTCACCCATAAAACCCATAGAGATGATCCCTCTAAGATATGCATCGCCTGCATAGAAGCAAGATGTGGAGGTCCATGGTTTGTCATCTAGATCACTGATCTTGTGGCATTCCTTTTACATTCACCATCTGGGGGCATTCCTTTTTCCTTTAAAACATAAAATGACCAAAATGCCTGATACATGTTTCTTGTAATCCACCCATGTAGCATTTGAAAACTATAAGAAGTTAATCAAATTCATGATAATTCAGAATCAGATAAGCAGCTTTTGGGAGTGATCTGGCATATGTGTGGCCCACCTTGTCTATTGTCATACACTGGTGTAATGATGACATCATCAGTCCTCGAGGCTAACCAATCCATAAGATCTTCCTGTCACTTCTATTGCTGATGACGATCCACCCTTTCTGTCGTACATCAGCATGTAGTCTCTCTATGCAGTTGTATAATACAAAGGAAATGGGTTTTCCTTACTGCAGGACAACATACGTGTAAGAAATTCCTACTATGCTAAAAGAGGATTTAACCGATCACAAGACTAAAACCGTAGGTTCCTCCTAGTCTTTCTTTCTTCCGCTATTCTCTTCTCCAACCATCATTCTAGCCCTCGAATATTCATCTCACAATTCTGCTTATGCTATTGAGATATCAGAAGTATACTTCTCAGAGTAGGTTAATTAGTCAGATATTTGTCTGGCTGTTGGGTAAGGATGCGGGGCTATCAGATCCAAATAACTCCTTAGCTATGGAAACATTGCTAAGTATTTTGAAGTTTTGCTAAATGTAGTCATCATTGTTAGTAGTAATTATGTTTACTTGGGTAGATTGATAATGCTCTGATGATGATTATAAATTTTGAGATTTTGAGTATATTTTAATATATTGTTGGGTTTGTTCGACCATGTTCAACATTGCCCCCAGACTGTGACCCATTTTCGTTTATACATGATGGGACTTAGGGGCTAAACCTGAAGCTGTCCTAGCCTCTTCAGCTTCTTAGCTTGGTATTATTAGGTTCATACAGGTGTGCCTATGGTTGTGATCAGGCTCTTAATTTCATGGACCCCCCCGCCATATGGTAAATAATGCCAAAGAGAACTTGTTTGCAGTGGAGGTTTACAGCAATACAGTCTTTTGGCCTTTCTCCATTGAATGCGGAGTGCTGCCACACTATATATGTAACCATCTGTTTTCTGAGCAAGATAAATGGTTAGGGTTATCCTTCCTAGGTAGTTTTTGGCTATAATCCAAACTCCGAAGTGTCCGTGCCTTTCAAATATGGGCACTGGATTGCCAACAGTGCAAGGTCCTACTTAATTCTGAGAATGCAAGATTCTCCATATTCTCATGTAAAGATTCTTCATTCAATTTCCGATCCTGTATCACATGAGCATGCAGCCAGACTTCTGGATGTGACTTGGTTCTGTTATGCATTAAATTTAGCAGGAAAAAGAAAAAAAAAATGAGGCATTGGTCTGGCTAAGGTAGTTTGAATTATTTTGGTTTGTGATATATGGGTACCAGGACACACTGACACAGCTTCTTATTCATATTCATGTAGTTTTTATAACGTGTCAATCATTAATTTACATAATTTACATCTTATTTATATTCATGTAGTTTTTATAATGTATCATTCATTAATTTACATAATTTACATTTTACCGTTGCATTTTGTAATTTGGAGCCCTTTACTTGCTTTTGTCGGCAGGCCTTCTCATTACTTATGTTG
>BMK_Unigene_029252
TTCAAAATAAAGAAAGGAACCAGGAGCAGAGCATGCTCAAGAAGCTCTTCTTCTTCCTCCTCTGATTCCTGAAAAGAAGAAGGAAAAACCCCACAGTCCATTAAATCACTACCATGGATAAGACTAAGGAAGAAATGCAACAGCTCAGATGCAAGGCCTCAGAGCTCCTCCTCAGAGAGGAGTGGAAGGAATCCATCAACATCTATTCTCAACTCATCTCTCTCTGCGAACAGCACCTCTCCTCCTCCTCTGAGGTCAAGAGATGTCTCTGTCTAGCCCTTTCAAACCGCGCTGAGGCAAGATCCCGCCTGAGAGATTTCTCGCGGGCGCTCGAGGATTGCGTCCGGGCATTGCAATTGCAAACAGAGGGCACCCATGTCAAGGCCCTCCTTTGCAAAGGTAAGATATTGCTCTCTCTCGATCGCTACTCCCAGGCCTCAGATTGCTTCAGACAAGCTTCTAAACTTCAAATCGGCGGAAGCTCTGAAACCCTTCATGGGTTTATAGATAGATGCAAGAAACTTGAATTACAATCAAGAACAGGGGCTTTCGACGTCTCTGATTGGGTGTCAAATGGGTTCCAAGGAAAACCCCCAGAACTTGCAGAATACATAGGACCAGTCCAGATCAAGAAATCAGAGCAGGGCGGTGGGCGTGGGCTTTTCGCGACCAAGAGCATTGATGCTGGGACTCTGTTACTGGTGACCAAGGCAGTGGCGATTGGCAGAGCAATCGTGGATGATGATCACGACGAAAGCGCTCAATTGGTCATGTGGAAGGACTTGGTGAACAAAGTCTTCTCTGCTTCAACAACATGCCCGACAACCCTTCGCCGGATATATGCATTATCAACGGGGAAGAATGAAGCTGAAGAAGTTCCTGACATGCGCCTCTTTAGGCCTGAATTTGATATTGACATTGAAAGTAGCAAAGAGGATGAGAAGCCTGAAATGAGTAGAATTTTGGACATCTTGGATGTGAATTCTTTAATGGAAGACGCGGCATCTGCCAAAGTTCTGGGGAAGAAGAACAGAGACTATTGTGGTGTTGGGCTGTGGATCTTGGCTTCATTTGTTAATCACTCCTGCACCCCAAATGCGAGGCGTCTCCACATTGGGGATTGCGTGTCAATTCATGCTTCTAGAGATATAAAGGCAGGGGAGGAGATCACGTTCGCCTATTTCGACGTGCTTTTGCCACTGAAGAAGAGGAGAGAGTTGGCAAGTAGATGGGGGTTCTCATGTAATTGCAAGAGGTGCAGGTTTGAGCAAGTGATTTGTCTTCAGAGGGAAGAACAAATGAGAGAGATTGAGGTTGGCATGGAAGCTGGCAGCGAGTTGGATATGGGTGGAGTTGTAGTGAAATTGGAGCAAGTGATGAGGAGATGGATGTTAAAGGAGAAAGAGAAGGGATTCATGAGGGCATCTTACTGGGCGGCATTCTCACAAATTTTCAAGTCAGAGCGGCTAATGAGTAAGTGGGGGAGACGGATTCCTGCAGCAGAGACAGTGGCGGAAAGTGTGGCAGAGGCAATTGGGGGTGATGACAAGGTTGTGAAGGTGGCAGTGGCAGAAGGCTTGAAGAGAGGTGGTGGAGTGGCGGAGATGGAGAGAGCAATGAGGTTGGGGAGAGGGTTTTATGGGAAGGTGATGAAGAAACAGGCCATGAGAGCTCTCCTTGAGCTTGACATTCATGAGCAAAGCTATTAGAATTTAAGCATCCTCTTTTTTTATTCCTCTGTTTTATTTTCTTACTGTGATAAGGTTTTCCACTGAGCTGTTTCTCTCAAACAGGAAACAAAATGTAAATGATAAGTAGTGAAGATGAGATCTTCCTCTGCAATCATCTTTCGGAAGCAAATTAGCTCGAATTACAGTATTTTGCAGTGTTCCTCTACCCATTTCCATTGTGACTATATATGTATAAATTCTTGGATTATTGGCATTGGAACCCATATTTTATATGTACTTGATCAAGATCCGTAGGACAAAG
>BMK_Unigene_029253
GGTTTTTGGTATTTTTAGCATTTCGCCACTTTTTATTCAATCCTGCAAGAGAAGGGGGAGAAAGAGGGGATACTCGGAAAATTTCCATCAGATGAGAGGATATGCTGGGATTGGAAATCTTAAGCGCTCTTCTGGATGCTAATGTACTGCAAGTATGACTGCACCTAACTAGAGATTCAGTGTATTGATGGAAAGTAATTTCATCTTCAACGAAGGTACCGAACAGCATCGAATCAGGGATTGCAAGGTTTTTGAACCCCATCGAATCAAATAGTGATTTATTCGAACTGAAATTCAGAATCCGATGCCCATGATAGAGATTTATGTAACTATGGTGTCAACAATGATGTGAAGCTGCCTAGGTTTGGTGGTTGATATGATAAACTTGTAATAATAATGGTGAATTTGTTATCAAAAGGGTTTAGTGTCTATTTTCATGTTAGTGATTGAGATTGGTAGCAATTGAGCTCTAGGTTTGAATCTCTTCACCATGGATTTTATATTTATATTATAAATGTTTGTAGTGAATTTCATGATGGGAGTAGCAAGCATGAAGATTGTGTGTGGGGTGACGTATCAGTTCTCAATTGGAGTTGGACTACACAAAGATGCACTTTGAGCCCCCGATTTATTCGATTTGGCCATGGATGATTGAATGGAAGATATCTAATATGATGCTTCTTGGTGTATCTTTTCTGCGTATGATGCAGTTGCCATTTATGAAACAAGAGATAAAGTAAAAGATAACCTGGAACTTTTGAGAAAAGTTTTCGATTGAATGAGTTGAAAATTAACAAATCAAAGATAGACTTCACGACATGCAAGTTTCGTGGATATGTGAATTAGGAAGATGAATTGGTTAAAACTGAAAATAAACTAGTGCCACATTGTGATAACTTTCAATATCTATGAGCAGTTATAGAACAAAAGGGTCTGAGTATATCATAAATAGGATCGTCAAGGTTTGTAAATTGGAGACAAGCTAGTGGAGTGTTAGACGATCATTAAATACTAGTTTGATTAAGGGGGACATTACTACAAGATAGTTTGGCCTGCTTTATTTTGTATAGCTGATTGTTAGGCGATGAAGAATTGAGAAGAAGCTAAAGTCCACATGGCTGAGATGTGCATGCTAAGTTGGATGTATGGGATTACTAGAAAGGACAAAGTTATGAATTAACTTATAAGCAGCGCCATAGAAGAGAAAATCAAGGAATGTCATTTAATATTGTTTCAACATATATCAGACGCATCTATGCAATGATTTGAAGGGTTGCAAGTTCAGAGAACTAGGAGAAGGGGGGAGACCCAGAGAAGGGTGGAGATAAGAAGACCTTTAGTGAAGTAGTAAGGAATGATATGTCAGATTATGTGGAAAAGTAGCAATGAAAAACCCAAATCCAGGTAGAGGGAACAAGGCTTCAATGGTGGTGATGATAAATCAAGTCTTTGTTTTCATCTGTTTAAAGCGGTCTTGGTCGGTGAATGTTATGGCAGATTCATTGGCTAAACAAGGAGTGTATGGGAGTAATCCTTTCATAGCTTCTATTATTTAATTTTGTGTTTTAGTTTAGGGTATAATTCTCCTATACCTCGCTTAATTATGGACAATGTCCTTTGTTGTCCTTTTCTAACTTTTAATATAATTTTTCAGTTGCTGAAAAAAATTGTGACGGGTTGTTTCATTGGGAAGTCTAAAAATGCTTTTATCCATCTGTTTTATTAAGAATGCACTTTGTTGAAATCAAGTGTTTTGGATGCAGAAAAGAGTAGGATTCAAGACCATTCATCTTAGTTAGAATTTATTTATTTCAATGGATAAGGTGTTATTGTGAACTTCAGGTTGTTTAGGTACATTTTCTCCTAATCTCAAGGTGCCATCATGGATTCTTTGGCTGGTTGGTTGGTAGAAGACACTTGGTCCTAGAGGGTGACCGGGCTTTCACTCACGTAGCCTCCTAGAATCGGTCATAACCAACCAAAAAAAGGTGCGTTAGGTAGGAGGTCATTCTTGATAGAATGCTAATAGGCAGTAGCTAATGTGATTGCATTCTAGAATTGGGGTTGGGGCTATTTTTTGAGATTTTTTTTATAGTGCATATTGAAAAAAAAATCTGAGCATGTGGATAAATTCTTGCATTTTTTTCTTTCTTTCTTTCTTT
>BMK_Unigene_029254
GAGCCTTGCCCCTGATTCAAGTTCCTCGGTAGAAGCTTTGCGTGTCGAGCTGAAGAATCCTATGATTCAAAAGAAATCAGTAGAGCAGAAACTGGTGGCTAGGTCAACATCAGCAGATTCTTTGCCTGGACCCAGAACTGTTGCTTCGAACCCAATTGTTCAGCGGAAAAGTATTACTGTTGGTGGGTCAAAAAAGAGGGACAACGATTTGCACCGATTAGTTTTCATGCCAAATGGTCTGCCAGATGGAACTCTGTTGGCTTACTATATTAAGGGACAGAGATTGCTAGAGGGCTATAAACAGGGAAATGGTATATTCTGCAGCTGTTGTGACAATGAGGTTAGCCCATCACAGTTTGAAGCTCATGCCGGATGGGCTACTAGGCGTCAACCCTATCGTCACATCTATACTTCTAATGGGCTATCACTTCATGATCTATCTATTACTTTGTCAAATGGTCAAAGTCTTGACACTGGAGACAATGATGATTTATGTACTGTGTGTGGAGATGGAGGGGAATTAGTCCTCTGTGACAGATGCCCTAGGGCCTTTCATACAGTTTGTTTGGAATTACAATGTGTCCCTGAAGCTGATTGGCAATGTCCATACTGCAAAGATTATTTTGGGCCTGGCAGAAAGACTACCTTGGGTGAAACTGCCCCAAGTGCCCCGAGGCCAATTTTCATTAGACTGAAGCGTGTTGTTAAAGCACCAACAACTGAGATTGGTGGTTGTGTTGTTTGCAGGGGCCATGATTTCAGCGTATTAAAATTCGACGAACGGACAGTTATGCTCTGCGACCAATGTGAAAAGGAGTTCCATGTTGGTTGCTTGCGGGATAGTGGGTTGTGCGATTTAAAAGAACTGCCGAAGGGCAAGTGGTTCTGTTCTGCAGACTGCAGTGGGATTCACACTTCTATACAGAAGTTGATTTTCAATGGGTCTGAAATGGTTCCAACTTCACTGTCAAGCGTGATAAAGAAGAAGCTTGAAGACAAAGGTTTGACTAATGAAGCAGGGGATGATGTGCAGTGGCAACTTCTAAGTGGGAAAATTGGGCATTCAGGCAATAAGCCCTTGCTATCAAAGGCCGCTGCTATTTTTCGGGACTGTTTTGATCCTATAGTTGCAAATTCTGGTCGTGATCTAATACCTGCCATGGTCTATGGTAGAAATATTGCTGGCCAAGAATTCGGAGGGATGTATTGTGCAGTTTTAACTGTAAATTCAGTTGTAGTGTCAGCTGGAATCCTCAGAATATTTGGCCAGGAGGTTGCTGAAATACCACTTGTTGCTACGAGTAAAGAAAGCCAAGGAAAGGGATATTTCCAAGTGCTGTTCTCATGCATTGAGAGGTTATTGTGTCAACTGAATGTGGAGAATCTCGTACTTCCTGCTGCCGAAGAAGCTGAATCAATCTGGACAAACAAATTTGGATTTAGCAGGATGACAGATGAACGGTTACAAAAGTATAGGAGGAACCTACAGATAATGGTGTTTCAAGGGACTTCAATGCTAGAGAAAGCAGTACCTCAATTTTGTGACTGAAGGCGCATGTTGAAATTACCATGTGAATCAAGCAAAGAGATGTAGAGTGAAGTTCCCATTTCTTTAATTCGTTCGTTTCCCTTTTTTCTGTTCTACATACAAGTAGCAGGCATTTTATTGATGTGGCCTAATAGAGTATAGATGTACAAACATTAGAAATGCTTTAAAGAAGCTTGTAATTACAGAGAGCAACACAGCGTTGAGCTTTTGGATGCATCAACATGAATGCATGCAGACAATTTTATCATGCATGCTGGCAAAATATGCATCAAACTTGTATCATATTGTACGATGTCTGTACATTTTTAACTCAAAAGTGTTATTTTATTATTATTATTATTAT
>BMK_Unigene_029255
ACTGACTACCACCTTCCAGGCTAGGTTTAAAGGTTTCAAATGGATGAATTTTGTAGTTGAATACTGACTTAGCTTTGGGCTCAAGAAATTACTGAGCCCACACCACACACACACGTGACTCACACACCCATGACTTGAGTTTGAAACTCAGTTTTATATACCATTGGCTAAAACAGTTGCCATCATTTCTTTCCCTACTTTGTCTGGTTTTTTTTTTTTTTCTGTTGCTGTGTAACCCTTTCGATGCAGCGAAAACAAGGGAAAAAATAAAACAGCTCTCATTGCAACCAATGACCCGATTTAGGTCTTGAGCACACCATTATCCGATTCTTTTAGCAATCAAAAGTCAAAACAAGCAACGGCCAAAAGATGAAAAGAATCAAAGTCAGGTGTGTCCAATGGAGAATGACCGCATCTGGGACATAAAATCAATAAAACATCAGGCTCAGATTAAGGTCAGAAACCAAATGCATAATAGCCTAAACTGGTTTGGTTTTATGACCCAAGCAGACAGGGTCCGTACAACACTGGTTGGGCTTGGAGCTTGACCCAGTCCTGGAAAAGTTGGTACATGGCTGGGCCTTTTGTTCAGTACTGTACATGATGGAAAAACTCACACACTTTTGTGAGGTTAGGCCAAAAACCCATATTAGCATACTACTAATATAGCCCAGTAACAGACCATCCTTTTGATTTGTTCACTAGATCGATATAACTGATCAGTGGGACTGGAATTAACCTACCTGCCCTGGGACCAATCTCTGGGCGGTTGTGTGAAACTAAGTGCCAACCGCCACTGGGCTATCAGTGCCTTGGCGGCAGAGCATCCTTTGTTGCTTTTACTTGTAATAATGTTTGGTATTGTCAGTGTTGCTCATCTCTCACCACAGCATTGTTTGAATGAGGAACCTTTTTATTTCTCCCATTTCCTCTTAGTAGTAGTGCCAAGGCAAGAACTTCAAACAGTGACGTATAAGTCAACTAAACAATACAAAGACCTCTTTCTCTTTCTCTTTCTCTTTTTCCCTGCCCTTTCCTTTTTGCAGAAACCCATCTTTCGCGGCAGACATTCATTGATTCTCTTCTTCTTCTTGTTCGAAAGGATTTCAATCGTTCGTAGTACAATCAATGGGCTTTTGACCGTTTATATATATATATATATTCCTTCTCTTCTGGACCCTGGCCGTTGAGGGCAAGGTAAGGGCCTAGCTAGTGCAGGCCTGAAGAGGGCTTTGGCCTAACCTAGGCCCAACCTGCATATATGAGGGTAGGGTAAAGGGGATACCCCAGCCTAGCCTGGGCCACACCCTTTGACAGCCCTAAACACCATGTTTTGTACAAGTGACTGAATCTCTCATCTGGACAAATCTAATCCGCATTAGTCTTCTTGGAGAATCATAGGAACCATAGGATGATGCAAATAATTCAATTATCTGGACAACTACCCATTCTTCTCAAGGCAAAGTGAAATGTTTCAGCACATGCTTGAGCAGAAACCTGCATTGATATTATCAGCAATAAAGCAACTGCTAGCACCTCCATTGACAAACACATACAGAACAGATGGGGAGGCTTAAGAACAACCAAACATGTCAAGAAGAGAGTTTTTTACTACGCTTCCTTGCAGTCTTGGCAAGAGCATCACATATTTCCCTCTTGCGCTTTGAGTTATCTTGGCCCTTGCTCGCAGAACTCTTCGCTTGAGCTTCCAATGCACCCTTCACAAAGAACTTGAGACGCCATAGTGTAGATTCACTCTGAGCATCCATGTCAAGGTCCACCTCTTCTGCCGTAGCTTGGAAGCTAGGATTTTTCTGTGCAATAATCTCCAGTGCCTTGTTGAGATCTTCAGGATATAATCGGCTGAGACCTGATCCAAGTTTTCTTTTTTCCTCTGTAGTCATTTTCCTGCACCTCTGAACCACCATTTCCCTAATTTCTTCCAGCTGCAAATCAAGATCGTTAACCTCATTACTGATATCTCTAACCAACTTTGCTGTAGCAGTCTCTTGAGCAATCTGCAAATCCGAACTCGCCTCTGCCTCCTCTTCTTTTCTTCTTGTTTCCTCTTCTATAACTTTAGGCAGTAGCTGCAGCCACTTCTCTTCAAATCTAGCCAACAGTGTTTTGGCCATTACATGGACATCACTTTTTTCATCATTGTATGTCATTGCATTCTTAAAAACCAGTCTCACATCAGTGCATATCTCCCGAACATTCTTATATCCAGAACCATCCTTAGCTTCCATTTGATTTTTTATTGTACCAAAATCCATGGGCTTGTCAATAACCTCATAATAGTCATGTAGACCAAGACCCTCCACATCTACAGGCTCCATAAATGGCCAAGCCCACTTGTGCTGTGTGATCTGGCGTAATATTGTGGAAAATTGACGCATGAGCTCTTGCATTCTCTTTGCGCTGGCAGCTTCTCTACGGGCTGGATCTTGCGGTTTCTTAATGCTTGCAATTTGTTTTTCTCCATCTTTATCCTTAAGTGAGACGGCTTTAGCATTGTTCATATGCTTTTTACTTGAATAAAATTGTCCCACCTCATTGACTTTTTGCTCAAGCTCGTCAGCCTTAGCCGTGAACTCATCAACTTGGTGTCTAAACCTTTCCACTTCTCCACTGTCATCCTCTACTTTCCCAGTTCCTACACTTTGAGCTTCTTCTAGCACGCTCTCCATTGCGGTGGTAGCAACAGCATCTGGAATTGATATATCCATGATTTCTCTCCTCTATGTAACTGCACGAGACGGGGAGAAGAAAGAGGAGGAATTGGAAAGAAAACGAAGGGTAGGAAGGGGATTTTCAAGGGGTTTTTGGAGTCGGAGCCACAGATTGGAACGATGTCGAACCCGAATAAAACCGACCCGGATTATAC
>BMK_Unigene_029256
CTAAGAAGATTTAAAGAACCAATTCGCCAAAGTTAGTAACAAGTACCTTTCTTGCATCTATGAAACAGATTGTCGTGATATCTCCCAACATAAAAAATCAGATTGCAAAAGTTGCCCAACATCATAAATACAATTATATAAAAATCTATAGAATCATCTGGTTTCTTTTTATATTCTTTTTATTTTCTTTTAACCTTAGATACTGAATATGTTGCTCCAATCTTGTGTTTGTCTGACTGGATTTACAGAAGCAACATCCTTGTCTAAGAGGATTTGAGAACCAACAAGGTGCTACAGTCAACTGTACATTTGAACATTGCTAGAAACGGAAACACCAAGTACTATGGACTAACCTCGGAACTTGCTGTTTCTAATTGGTCTTATGATGGGGCTGAATCAGATTGACTTCAAGAAAAGTCACCCTTTGATTTGAAGTTTAAAATTGAAAATTTCGTCACTGGGATGCTGTCTCGTCATTAGCAGCAGTCATGTTTGATTTCAGCCAACGTGATAAACTGATCAAAAATGGCATGTAAACAAAATAACAAGTGGATGTCCAACTGATCAATCCCTCGCCAAAAACATTGATGTCTGCATGTGGATAGTACCATAGGTGAAAGAACTTGATCAATGGAACTTCAGCTAATGGGCAGCCAAAACCAACCAGGCAAGCTATGGTGAACCCCAGCCATGTGCTATCCAAGAATAGCCATATGCACTCTGCCAGTGCAAATAATGTGTAGGCTTCTATGTTGTCCGGCACACCAGCTTTGTACATTTCAGCACTCAATTCAATGAATAGGACCAAAGTTATCAGTGAAATTAGAGTCTTCTCTAAGCTTCCTTCTGGAACCCTTGACTTGGAAGATGCCCTTTCATCCAAAAGGAGTTGCAACATCCCAACAGTGCAGTAAAATGCTCCAAGCAAGGGAGGAACCTAGAAAAAGGAACTACAATTCAACAGAAACTGAAAATTCATTGCAACTCATCCACAATACATTAGGTGTACATTTACAACAATCCAGCCAGTTCAAATTATGCCTCCCACTTTGGATGGATCACACAGCCCAAAAATCAGAAAATTTAGATGATCATAACCATCCACATGAACACAACGAATTTCACATTGTAGAAGATAATGGTCAGTCTTCCAACTTCCAAATTCATTGGGTGGGATGGGACAATGAATTGTTCCATCCAATCACATATGCTATCTGGGGTATACCCTATCCACAGTGGGGCCCGCAATTTGAAGGGTCCGGATTATGGATCTTTGCCATGTAGAGGACGGATTATTTGGATTCTGGAAGATGGACAAGGATCTGGCTCAATTGAAAATTTAAAGATAGATCATCAAGATTCATTTAGGAAAAAAAAAAAAAGAAGCCCAATTGACAATATAAAGATAAAGCCATCAAGATACATTGAGCAAAATCAAGAATATTAAATAAACATTAAGATGAAGGTCAAGATTCAGTACCCAGACATTGGTATGTAGAGGTCCTATGTCAAGTGACCCATTTTGGTATGTTTGGAGATTCACCCTTGAGTGAATACCATCTATAAGGGGACCCAAGAAGAAACCTGAACCAAAGAGAGAGATGGAAATGGATGGCCAAATTTCTTTAAGACCTGTTCCGCTCTCCCTTCTCAGACTGCAAATGGGTCTGGGTCCTTTAGGCAGAAAGTAATGGGGTCTTGGCCTGTGGAGTGTATTGACATGGAAAGAAGAGAGGGAAGACAAAGCACTTTGTGATTTCATTTCTTAGGTTGCACTGGAAACATGGAAATCTAGTGCCGACTCTCTTGGCCTCTAGATTTCCCTGGGAGGAATTTTAACTTTGCTGACTTCCAAGCCTCAGGGAATTCTAAATTTGATTGCACCCCATCCCAGTTCCTTAAAATTTCCAATTTCAAGCACTCAAGATCAGTAACGTTAGGCGTGTGGGATCTCTCCTCTGCCACCCAAAACGTTTCTATCCCTGAAAGGAATTAATAGGAAGAAACGTGCCCTCTTCTTTTTTTTTTTTTAAATACTCTACTATCAAGTTTGATAAAATTAATAGGCATTTCCTTTCAGTGACTTGTATTGGTTAAGAAATCGATATGTATTGCCCTGACACTAATTTTAAGAAAAGACATTCAATTTTCTGCCCAAATCACTTAAATTTATATTATTTTGATATTTTATACTTTATACTAAATTCATTATAATTAAACGAAGAAATTACTCTTAATGATCTGCTTTTAAAAATAATGCATTAAATAAATGCTCTTAAAAGAAGGCTATTAAAAGTAATTACTGCTTTTAAATAAAATGAATTAACTATTATGTATAAAATATCAAAACAATAGAAACTTAAGTAATTTAGATAGAAAATCAC
>BMK_Unigene_029257
TAAAAAGAAGACGATCCCCCACTAGATCCCCACATGTGTTCACAACATCATCCTTCTCTTTCCCTCCCTCTCTCATATGAACAATATTGAGAAGACAAGAACTTAGCTTGTTAGAAAAAAGACTTGGTATCCAACATGGGTTCTCCCTCAGAATTGAGCCTAGATTGCAAGCCAAGCAGCTACTCTTTGCTTCTAAAATCATTCGGAGATCAATCCAACCAGACCCAGAAGCTTGAAGAATTCCTTGCACGCCTTGAAGAAGAAAGACACAAGATTGATGCTTTCAAGCGCGAGCTACCACTTTGCATGCAGCTTCTCAACAATGCCATGGAGGCATCTAGGCTGCAGCTAGAAACATGCCAAACTAACCAAGGATCAAAGCCAGTCCTTGAAGAATTCATACCTCTTAAGCAACCTAGCTCTGAAGGACAAGACAAGGCATCAAACATGTCTGAGAAATCAAGCTGGATGACAACTGCCCAGCTATGGAGCCAAACAAATGATGGGACCAAGCACCAACCCGCAGCGACCACAACAGTAAAAGAAACCGATACCAGTTTTGGTGTTAGCCCGAAGCTCACTTTGGACAACAAACAGAGAAATGGAGGGGCCTTTCATCCATTTTCGAGAGAAAGAAACATCTGCACTGCCACTAATCCTCCGATCCAGGCACTTCCGGAGCTGGCGCTGGCTTCACTTGATACAGAAATGGAGGAGAAGAAATGCTTGGAACCAGAGAACCTGGTCCCATGTCCAAGGAGGGAGAGCTGCAGTAAAGGAGGTGCAGGAGCAACAGTGGAGCAAGGAAAGGGAGCAGCAAGCACGACAGAAGGGCAACCAATGTCGACAACCGCAACACAGACTCACCGGAAAGCAAGGAGGTGTTGGTCGCCGGATTTGCACCACCGGTTTGTGAATGCTCTTCAGATGTTGGGTGGCTCTCAAGTAGCCACTCCAAAGCAAATCCGGGAGTTGATGAAGGTAGATGGGTTGACAAATGACGAGGTGAAAAGCCATTTACAGAAGTACAGGCTCCACACTAGAAGGCCAAGCCCAAGCCCACAAGCCTCGGCCACGCCGGCGCCACAGCTTGTTGTCCTAGGTAGCATCTGGGTCCCACCGGAATATGCCACAGCAGCACACGGTGCGGCCACCGCGCTATACGGCCCACACTCGGGGCCCCACGCGACTGCCCATTACCCGGTGGCACAAGACTTCTATCCAGCCCCACCCCACCCGTTCCACCATCCTCACCACCACCATTTCAGGGCACCATCTCACACCCAGAGCTCACCGGAATCTGATGTGAGGGCTGCGAGGGACCGGTCAGAGAGTATTGAAGAGGATGGGAAGTCTGAGAGCAGCAGCTGGAAAGGTGGAGAGAGTGGAGAGAACGATGATAGAGGGGCCAAGGGGCTGCTGTCTCTGAGAGACGAGGGAGATGAAAGCAATGGGAGTGAGATCACTCTCAAATTCTAGAATTCGTTGGCTAGGATTTGTTTCTTGTTATTTTGAAGAGGATAAAGAAAGAGAAAGTGAGCGTTTGTTTCTTTTGCTTTTGGATGTCACTGTTGCAAGGGGAAAAAAATTTCAAGTTTGGACTATTAAGGGTTTTGGATTTTAGCGGGCCTTTTACGTTTTGGCTTTATGAATATGGAAACGAATTGGGTTCATGAGATTAGATCTAAAAAGGGTTGCTTGGTCCTTTTTGCCCTACAAGAGGTGCTGCAATGCTTCTTGCTTGGACAAAACCTGGCTACCAAGTACCTACAGTGGGGGTTGGCAATGGGTCAGATAGTGTTGAGTTCAGGTTGGGTCAGCCAGGTGAGCAAAAAATTTGACCAAACTGAGAGTGCTGCTGTGCCGTTTCATCTCCACTTTCAGGTTCTTCTCTTCTTTCTTTCCTTTTGTT
>BMK_Unigene_029258
GTGCTTACTAGCAAACACGTGCAATCAACAAAGCGATTAGATAAAGGTAAAGGGGAAAGATTAGATAAAGGTAAAAGGGGGAAAAAGGCGACAGATTAACATTTACATTTCATAATCTCACCAGAAAAGGAAAATATATCTATAGTTATTATCAAAAAAAAAAAAAATGATGAGAATATCTCAGTCTCAAAATGTAACACATAACGTAAATAACCTGCAATTATCCAGAAAGTATTTATAAAGCATACCTGCCCTGTGATTCCTCTCCAAGGCCATGGCCTGCCCTTTGAGCTCTCTACTGCTCATAACCACGATCATCTGTAGGCAATTCACACCGACAAACAGGGCAGGTATTCCGAATCCTCAGCCATGGCAAAATGCAGTCCACATGGTAAAGATGAGAACAGGGCAGCCGCTTCGCTTGTTCTCCCACTGAGATCCCATCCATACAAACTGCACAAAGGGTGTTGTTATTCTCCACGTCTTCTCGCGTCAAAACAACTGTCTGAAGATTCGCAACCACAGAATTAGCAGCAGGTGGACTGCTCCTCAGAGAATCTTCATCATCTACAAACTGCCCAAGTAGGACCTCATACTCTGCAGCTTCTTGAGTGAATTCAATTTCATCATGGTTGAATTCTGCATCATGTTCGACAATGATTGGGTTCCTATCCAATCCATTGACTGGCCAAAGAACTTCCCATTCTAGATTTCGCATATATTCTACAGCAGGCTCTGTATTCCCCATTTCAAGTAAAGATGTTTCCAACTCTAAAGATTCGACTTGGGGGCCAGAAACCATCATGCTTAGAACTGTTTCTTGGTCGACAAGTACGTCCACATCTTCCCACTCAAAATCCCCATTGAGGTCCCTCCTTTCCTGCAACTGGAGATCATCCATATGAAGGGAAATTCCCATATCATCTGCAATGGCGCCTCCCAAGTAAGAATTCAGACCCAAATCAACACCCACAACAGAATCCTCTTCAGAATCAGATCCAAACCCAACAATCCTAAGACCCTCAGAGAATGGTCCAACACCCACAACTGCGTCCTCTTCAGAACCATCAGACCCAAACCCAAGAATCCTAAGACCCTCGGAGAACGGTTCAACCACACAGACCTGCGATAATGCACCAGTCTGCGACACCAGATTCATTTCATCATCTTCCCTAAAAACGCCCCCTAATCCCAATCCCATCTCAAACAAATTCGAACCCATTTCATCATTTTCACCGAACACCCCAAAATCGAAGCCACCACCGATTTCCCTAAATGGGTTTGTTTCGGGGTCGCGATAAACAACGTCAGTTCGTTGGGAACATTGGTCGAACAGGTGGAGGGCGAGACTCACCTGGTCATGGCAATCGAAGAAATTGGGGTCAGAGTTTTCGATGAGTTGGAAATCGATGTTGGTCAGGTAAGGGTTATCGTCTTCCATTCCGAGGTATTCGTCGAGTCTGGCGTGGTTGATTGGGATGATGGGTTCGTAGATGGAGTGGAAATCGTGGAATTCGGGAGGAGAGAAGTGGATTTCAGGGTCGATATCGTTGCAAATGAAGGAATTGAAGCCGTGGATTCCTTCCTCGAAGTCTTCTTGAAGGGGATGGACGAGGAGAAGATCCGCTGCAACACCAGCCATAGCCATTTTTGATGCAATGTAAGTAGTTCTGGTTGGAACTTGGAAGAGGAAAACTTGATTGTTTTGTTGCCTTCTAGAAAAAATTTCAACAGACGCGTCTCCGACTCTCATTTACTGTTACAAGTTCTCTGTTTCAAATTCAATGGAAGAGAAAGGTGATGACACTTTTGTGGTTTTACTTTTAAGAAAGTGAGGACGATTGGTTGACACATACATTGACACTTTTGTTTGGGTTTGGGGAATTTCGTGATACTGAAGGAATT
>BMK_Unigene_029259
GGGGGGGACTTCGCGAAAGAAAATGCATAGAATCTCTGTTTCTTCCGCGAAGAAGAAGAGGAGAAAGAGACTACTGAGAAAGGGAAAGAAGAAAGACCCCAGAAATTCCATACTCCCCACTAAAAGCAATCGCATGGAATCGAAAAGCTTGTGATTCGACGTCGAAGGAGGCGTCCTTTTTTATAATCGCTGAAGTGATTGTACCTTTTCCACTTTTCCCCCCTTTTATTTTTCTCTTGTTTGGAGGAACTCAGGTTTCATGGAGAGCTTTCCGGGCTTTCGATTCCGGCCGACGGACGAAGAGCTGATCTCGTATTATTTGAAAAAGAAGATCAACGGTCAGGAGAGGGAGGTGCGTGTGATCTCGGAGGTCAATATATATAAATTCGAGCCTTGGGATTTACCTGCCAAATCCATTATTCAGACGGTAGATCATGAATGGTTCTTCTTCTCTCCTCTCTGCAAGAAATATCCAAGGGGTTCCAAAACCAACAGGGCTACAGGAACTGGTTACTGGAAGGCAACCGGAAAGGAGCGATCTATAAAGTCAGGTTGCAATCAGATTGGGATGAAAAGGACTCTGGTGTTCTACAAAGGTCGTGCTCCCAAAGGAGAGAGAACAGACTGGGTGATGCATGAATATTGTATCAAAGGAAATGAGTCTGATGGACCTCAGCATTCTTTTGTTCTTTGCCGCCTGTGGAACAAGCATGACTCACGTGCAGCAAGTCGTGCTCCAAACAATGAGTTGGCGGATCAAAGAGATGTGTTACCCACAAATTTGCCTCCTGCTGAAATTGGAGACAGACATCAGTCACAGATAGAAGTGCATGAAGAAGTGAAGGAAAGAGAATCCTGCGGACTGAAGCCTAATAGCGATATGGAGTCCTCATCTGTCGGGTGTACTGAGGCTGAAGTAGCTGAAACAGTGGACATTCAACCCGATGAAACATGTTCTGCTCAGTTCGAATCGGAGGTCAACCATGAGGATACTGAAGAAGAGTTCATAGAAGATTGTTTCACTGACATAATGGATGATGAAATCGTCAGTCTCAGGGGCTTCTCAAAGGGCTTCTTCTCAAAGGGCTTCTCAAATGTAAGTGAAGAGAAGATCATTGATCCTGGTGAGTTCTCAATCCATGGAAACTCAACTCCACCGGCAACACTTGGAATCCAGAGGTGGTCTAGACAGCATGTGGATATGAGCTCATCAGAGACGCGTTCTTCTCAGGGCACAGCACATAGGAGGATCAGATTGGAAATGAAGCCAATGGTGCATTCTTATGAGATTCCATATACAGGCACTGGTGACTCTGTAGAGAATGTTTTATTGGAGGACACAGTGGAGTTGGGGAAGGGCATGAAGAGGGGATTCTTGCTGTGGAAGGTCCGTTACCCGCTCATGTTCAAAGCAGTAGCCTACTTAGCTTTGATGGTTTCTCTTCTGCTGTTGCTTAGGGCAATCTGGCGCTTTGCAAGGCTCACAACTAGTATAATGTTGTGAGGATTTGGCAAATAGAGTTTAAATATGGGGAATGGGTGGTTCATATCTGCATTGTGGTATTAGTAATGGCAAAGGCATAATGTGTGATATGGTAATCACTAGAACGTCTAGAATTCATGTGAATAAATATATGATGCAGGGCCTGTAAGTCTGTGAGGCCCTTTTGGATCTTGTTAACTGAGTGCAGGTGACTTGGTTCATGTGTAAATAAAGGGTTTGATATACTTGGATTGCCTGAGTAACCAGTTACAACGAAATTTGTTAGGACCAATTACAGGTAATCAGAGCTAACAAATTTTGTTGCCATCCAGTTTTATCTAGTGGGTACCATCAAATGAGCACCATCATGGATGACCCACAAAAGTACAGAAAATGGTGAAACAGTGATTTAGAAACTGGACTCGCCCCAAT
>BMK_Unigene_029260
TTCAATTCCACTTCAAATGCTTCTCCACAAGGCATTCAATTCCACTTCAAATGCTTCTCCACAAGGCATTCAATTCCACTTCAAATGCTTCTCCACAAGGCACATTCAAAAGGGTTATGAAAATGTAGCCATGGAATGTTCCATCAGGAAAATTGATAAAGCACCTTTGAGACGACAAACCACGTTCCTTCTAGGATGGACCCAAAAGCTAAATGAGTTCTTATGTGTGAGATAAAAATCCCTGCAGCTACCACAAACTCATTAATGTAAAGAAACTAACTAGAAATAAATGTTCTAAATAGAACTACTAAAGCAGTGGTGCATTATGATTATGAACAAGAAGATAAAGACCTTTACAAACAGTGTAATTAGCACTTTGATCAACCCCTCATTACTTCTATTCTCTGCATGGTAGCAGACAAACTCAGATATGGTATATGGATATAGAGCGGAGATTCAAGAGCTACCGGATATACCTTATAACAGGAAGACGTGCGGGCAGTATAGAAACAACTGTACATATGTACACACACAGTAACCAGCAAAATTAAGATTTCAGAGTGCCTTTGGCTATAGTGTTGGCTGTTAGAACAGCATCCAAACCACCTTGCTGAAGTATAGAGTCCTTCACTTCTCTGTAGCTCCTCAAATCTTCCAGTGCATCAGCAATCGTCTTTGACATGATAAACCCCGAAGAAACAATCCCTGTATTTGATTCAGAAGTTTGGTGGGTCCCCTTCCCTGAAACAAGATTTTGGTTAGGTAGAATCTTTTCTCTCCAAGAATCGGGTTTGGAGACTTGTGGAAACTTTGACTGGTTAGAGGAATCCTGCTGGAGGGGTGCTGCAGTCTGTAGCATGCCTACGAGGGAACCAATGGCAGCATCATGAGACTTTTTTACTGCTAACAGACCCTGAGATTCTAGACTCTCAGTCTTGTGTCCTTTTCCTTCAAATGATTCAAATCTGTTACATGGGTCTGTTATATCATCCACAAGAAATGGGCAAGGAAATTCAGAATCATCAAACTCATCCTGGAAAGACTGCTTACTAGAACTCCTAGAAAATGGTAGCTTCTTCCCATAGATATTTCCAGCATCGTCCTTTGGAAAATAGTGCATCTTACGAGCTGAACTGCTGGCCTGACACTCCCCTGATCCTCCTGGATCTTGCTTCACTTGATATCTACCATCAGTTGGACAACTGTGACATACAGAAATCAGGGAAGCCTGAGCTCTGAGACTGTCGGATGGCGAAGAACAACCTGGCCTTGTTATCTTCGGTGAAGGAGATGGAGGAAGAACAGTGTTAGGTAATCCACGACTCTGGCGAAGCCTAGCTGAAGGTATGCTGACTGGAGCACTTTCCGTCCGCATAAGAGCCTTTGATGGATGACTACCAATATGGGTTGGTGGAGAAGGCGAAGGAGATGGCGAGAATGGAGGTGAAGGCCAATTCTCATCGAAACTCAAATTCTTTTTGTGGACCAAAGATTCAGTACTTAAGTGAGAGGTATGAGGCAGAACATGATGGGTCGAGCTAACAGGATGCGAAAAATTGATATTCACATGACCCCGAGGTGGTAGGTGATGGGAACTTGGCTTTGAAGGCAAAGCATGAGAATCTGAGTGAGTAGGCGAAGGCGAGGAAGAGAAGGATGGTGTGGCACAATGAAGGTCGTTACTCCAGCTATTCCACCTCACAAATGTTACAGGTGAAGGAGAAGCGGGCGACTGCGTCAAAGGAAGAGAAGGGAATCTCCGAAGGGGATCAGTAGTTGGGCTTCCAACATAATCTGATATAAATTGTGTAGATATCGGCGTCGAAGGTTCCGAACTCACATCCAACAGGGTTCGACGATACAGCACGGATAAACTGAGCTTACCGCAAGTGGTATCCACTGGCACAAAATTGAACGGCTGCATCTCTGCCTCCTCTCTACGAGTGAAAGTCTCAACAAAGGAAGAGACCCTGTAAGCAAGGCTAAAAGGGCAGATCTTCCCTGATGAATTTAGGTCTCGGAAGAGCTTATAAGCAGGTAATAGCCTAACTGTCAGATATAATGACCGCAGCAGTATAATTGATCTTTTATATATCTTCTTGAAAAACAGAGTGGGTGTCTCTGAAGAATGAGAACTAGTACTACTACCCATTTTCTTAGTACCTGAGCTTAAATCCCTCAAAATTCCACTATTCTTCCGACTCTCATACTGTACAGTCCATCTCTCTATTATCGTCTCGCGCTTTGCTTCCGATATGAACTGTTCCTGTCCTGCATTCCACCCACCCAAAAACTGATCTCTCAATGATGGATTCTTCGGGTAGCTCCCTTTCGAGAGTGGAGGCCGGACAGCATCCGGATTTTCTGATCTTTGGATGAGGACTATATCAATGACCAATGGCTCGTGATTGCTTTGACGCCCAAAATCCAAATTCTCCAAAGATGCCGGGCACTCTCCAAGTACTAGATTGAACCATTTATCCCTAGGCCTCACACTCGACGACGAGGAGGAAGAAGATGGGGAGGACACTGTTCCACTGTAGTTTCTCCTGGATGAGGCATAAATAGAGCGCGATTCAAGTATGATTCGCATACTCTTTGCAAAGAACTCATTGATTATCTGCTCAATTTTCAAAGGTTCTGATTGAAGATTGCTCGGCGAAGAGGCCATAGTTCTTTCTCGAAAATTCTCTCTCAGTGCACAGCTTGAATTGTCAGAAACCTCCTCTGTTCGATTGTTGTTGTTGTTGTTTTGCTTTGTTTTCTATAATCCGGAAAGGAGACGACAGCAACTACACGAAAAGGCCTCAGCTTTTCTCCAAGGAATTATGAAGTGAAGAAGATATAGTGGTCGAACGGTCTGAGAATGACTTGGAGTGGAAATTTGGAGGAGAGGAAAACAAGGATTGTAAAATTGTGGGGTTTGATGGATTTTTTTTAAGAAAGT
>BMK_Unigene_029261
CGGGGGAGTGTCCTCATCTCTCGCCGAAGAAGAAGAAAATCCCAAAATCGTCGAATACGGTCCAGAAACCCTATAAATCTCAATCTGAATATCGGTATCGACTGTCGAAGCTGAGAATCTTTGATCTTCGATTTTCGACGGTAAGGTGACGGATCCGTTCATGTGGTGACGGAATTCGACTCTCGACTACCGAAGAGTTTCCGGAAAGATTCATCTTCAATCTTCGAAGAAGTCTCGATCTTGATTGTCGGAGAACTGCAGGAAATCTGAGAATCTTCGATCTTCCTTGATCTGATAATCTTCGACTTCGGCGGCGGATCCGTGGATGCGGTGACGGGATTCCGGCCATGGAGACGGATACTCCGATGAGCTACGCCTATATGGGAAGGACCTTCAGCGAAGATTCCACCTCCTCCGCCTTCAGCGACTGCAACAGCGACAGATCCGGTGAGTTCTCCACCACCTCCTCCCAAAACCGCCTACTGCTACTCGCATGCGCTTCGGAGAACTCCGACGATTTCATCCGCCAGCTCGTCTCCGATCTCGAGTCATCCTCCATTGACTTGCAGCGCCAGGCCGTGATGCAGATCCGTCTACTCGCCAAGAACAAGGAGGAGAACCGCCTCAAGATCGCCCGCGCTGGCGCCGTGAAGCCGCTCATCTCGCTCGTCCAGTCCGCCGATCCCCAGCTCCAGGAGTTCGGTGTCACGGCGATTCTAAACCTCTCCCTCTGTGAGGAGAACAAGGACTTGATCGCCGGATCCGGCGCGATCAAGCCGTTGATCAGGGCGCTTCGGGCTGGGAATCCGACGTCGAAGGAAAACGCCGCCTGCGCGCTGCTCCGCCTCTCGCAGGTGGAGGAGAACAAGCTCGCAATCGGACGGTCAGGAGCGATTCAGCCGCTGGTGGATCTGTTGGAGAACGGCGGGACTCGAGGGAAGAAGGACGCATCTACGGCTCTGTTTTCGCTCTGTTCTGTGAAAGAGAACAAGATCCGGGCCGTTCAGTCCGGCATCATGAAGCCGCTAGTGGAATTGATGGCGGATCTCGTATCCGGCATGGTGGATAAGGCGGCGTTCGTGGCGAGCGTTCTGGTGTCGGTGCCGGAGGGGAAGACCGGCTTGGTGGAGGAGGGCGGTATTCCGGTGCTGGTGGAGATCGTGGAGGTCGGGACGCAGCGGCAGAAGGAGATCGCGGCGGGGATTCTTCTGCAGATCTGCGAGGACAGCGTTACTTATCGGAAGATGGTGGCGAGGGAGGGAGCGATACCGCCGTTGGTGGCTCTGTCGCAGTCCGGTACGACTCGGGCGAAACAGAAGGCGGAAGCTCTGATAAATCTTCTACGGCAGCCGAGATCCGGGAACAACATCGGGGCAAGAGCATCAGATGTGTCGGATTAAGGAGGGGAGGGAACAGCCACCCATTCGGATGAATGTGTGGGAGGAGATGAATCCTTTTGTCCTCAAAAAGTAAAGAAAAGAAGAAGAAAAAATATCGTTTCAGCACTTTCAAAAGTATAATATGTAAGTACAGAGGATAAAATGTAAATATGTAAAAGAGGTTGTTGTAAATTCAGTGATAACGGCTTTCCAATGTGGAAAGTGGAATCCCTCCACCTTTGACTGTTTGTCTTTACTCGTTTTCGTTTGGATTTGAGATTTGGCCATTTGGGAGTTTGGTTGGTTGGTTCTTTCTTTTGGGAATAGTGAGTGGGGTTGAAGAATGAAGACACTTTGATGTGTGTGGTGAGGATAGACAGGAAGAGAAGCTAAAAGGCTATCTGTCTCTCTCTTGATTTGGTTTTATTATTGTTGGAGGTTATTCTCTTTTTCGTTGTATACTCTCTCTCTCCCACTCTCTCTCTCCCCCCCTCTCTCTCTCTCTC
>BMK_Unigene_029262
TTTACCACGCGAATGCAAGAAATATTAGTCTGTTAGGTAGATAGATTAATGCAAATATATCCCTTGTGTGCATGAAATTGACATTTTTGCCTATAATACTTTGAGAAGTGTAATTACTAAAAGAGTACACACGGCCTTTTCCAGCATGGTGAGTGTTAAGCATATTGCCTATGGAAAAATCATATGGCGAATGGCAAATGACATTGTACTCAGCTGATGTGTGGCCCCTATTCCAGCAGCCCATGGACAGGCACAGTCTGCTCCTTCTATAGTAACCAACAGTGGATGACCATCTCCAATACTACAGCAATTTCACTTATGGTTTGGAGTGGTTCCATGAATTTTCATGTAAAGCCTTTTGTCATTCATAATCATTATCTAGTAGATGACAGTCAATCAATACTCACTGCCTCTCTGTTATTCATCTGTGCAATGCCATGTCTTTCACATAACTCAGATGTTTCATTTCTAAAACTGAATTGCCTTCTAGCCCAGTAGAATGTAAAGACATCTGTGTATGGAAAATGATCTTCAGTTTCAGTAATCCTTTGCCTACATGAACAGATTCCCACATGTGCATCAGCTTCAGTCAATCAACCTGTGAACATGCCCCATTAAACTAGCTAGCCTTTAGGCTCTCTAATGGCTCTACTGCTAGAGTATATTGGGAATTCCAATCAGCTTCGAATATTTCCTGTAGCTGAGACACAATGGCAGGATTGTATGTCCCAAAGCTCACACCTGCAGTTGCGTAGAAGTAATCCCATATGAGATTGCTTGTTCCTATGTGGGCCCGCACATCGCTCACTGCATACTTGCCATGGTTGACCCTTGAGTAACCAGGATAAATATTTCCTGTACTACTCCCATTGCTTTTGGCTGGACCAGTCAGATTGAATCCAGGCACCCTGTAGTACTTGATCTCGACCTTTCCGGCACATTTGTTATACACCGAGGATGAACAAAGGGTATTAGAATAGAGGAGGGACTTCAGGTACTGATCTGTGCTCTCAATGAAATGAGCCCAATAGGCCACTAGTATCTTTACTGTTGCATGCTTGGAGAAGACAACCTCTGATATTGCTGATGAAAGGGAATCCCAGTAGACAGTTTGTTTCGTATATTGAGATTGACCAAGCCAGTCCATGGTACTAATTCTAACAGTGCCCCTAAACTTTACAGATTTGATTGTGTCCACCCAGCCCTGTTCATCTGCCTGGAACTTACCAAATGACAGCTCAGGAGGTGCAAAGGAAAGATAGCTTGAGCGATGTAGAGAAGTGGATCTGTTGGCACCAGGAGTTGCAATTGGTGTTCTGAACATATAAGGATCTGCTAATATAGGATAGCCTGCTACGTGGTGAACCTCAACATAACCAGGAAGAGGTGATCTGCACCTCTCTTTAGAGTTTACAAAATGTGACCAGCAAGGCACTTTTCTACGAATTTGCCACTGTTTGTCCCAGACCACTTTCGTGTATGATGATGAATTGAGGAGAGCAAGTTTCCATAGATTATTGTAGTAGACTTCCACCATCTTTGCTATTCTTGAACAACCAACAAGATAAATCCCCACCTCTTTCACCTGGGTAAGAGATTTCCAGTCATTGTTAGCAGATCCGATATATATGTCTTTACCATCTGATATCCAAACTTTTGCATGGACAATGCCTGAACCCCACCAATCACTAAGAAGTAAGGTGACATTCTTCACATTTGGTCTTCCTTTTGCAAGATCAGCTGATTCTTTATCATAATCAGGATAGAGTCCAGAGTGCTGCAGGATCCTTATATCAACTTTCCGATCCGCAGCATCTTCAATTGACTTGTAAACTTCCAACCCATGGTGGGATCCAAATCTCTCCATATCAGCTTTGGAGTAACCATAGTCTCCTGATTTTGGGTTTCCAGGCTCTGCTATGAGTTGCCAGTACTGCGCAATGATGTTGAGATTCCGGGTGGAATTCCCGGCCAACCAGCGGAAAACGTCGGCAGAGGAGAGGACTCCTTTGACTAGAGGTAGGTCTGGCATGTCTGTTGGAATGGATTGGACAAGCCATGCTTTGCATGATGATGATGATGATGATGAT
>BMK_Unigene_029263
TTAGTTTTGGAGCAAATGCAAAATCAATTAATTCATGCTTGATGGTTCTAGGACAAGAGGTTAACTGGAGAAGAGCAAGAGATAATAAATAGTTAAAAAAAAAAAGAGAGTAGAATAATAAGTGATCTGCTAGTCAGTGCAGGATGGTAATAGAGAATATACAAGTTAACTTGAACAAAAAAAAATCACTGCAGACTAAACCTCAAGATGATAATCATATACTTCAAATTCATTATACAACAAGGATCCATCTTCTGAATAGTGTAGAAGGAAATAGCAGCTTTCGCAGAAATAGCAAGGATTGTCCTCCGCCCATTTATCATCAACAGTCACCTTTGTTGCTCGAAAGGTCCTGCAAACAGAGCATTTCCGCCAACGAGCTTGCAGCTGGAATGTGACGATGGGATAAGTGGCCTGGTTCTGTACATCGTCTGGGTGAATCAATCGCATGTCTCTTATCACCATAATATGCCTACAATCACCCTGGTGACAGTAGAGGTATCCAGAACCCAATCGGAAACGCAAGTCACAGAATCGAGTTTTATGCATCTCCGAAGCTTTAAATTGGGGGAGGGCGGCAATTGTCTCACTCCCAAACAGTGCTTTGTTCTTCTTTTGTGGGTCTCCAGATATAGTAATGCACTCCCATCTTTCAAGTGCTTCTTCCTTACGGTTTCTGAGCCAGTTGAAAATAGGTTTGCTATAATCTATAGCAGCAGGATCCCTCAAATCATTGCAGAACACGTCTTCAATGAGGAAATATCCGGAAGGATCATGCTGTCCTGCTTTTCTCATCAACTGGTCTGTCATGCAATAGATCTTATCCCTGAACTCACTGAGGGTTTGCCTTCCTAAAACCAATAATTCTTGGGTCTTTATATGGGTTTTACTATTATGATATATCTCAATGCTAAGAACGGTTTCTGGATTATTCATTGGCACAAATTCATGTGTGCTTGATGACTTAACCTTCATTGCAGAAGATATGAACCTAAGGGACCTCATCTTTTCAACTTTCTCCGCAACTGAAATTGTGCCTTCAACGGTATTCACATTGAATGAATGTAGTCTAGCTGCTGCTTTGTCTTCATCTTGTTTTTGCTTTATTTTTGCAAGCTCCTCAACTCTTTCCATGTAAACACTTTCTAATTCTACAACATGGTTATCTTTGTCAAAGGTTCTCCCCTTTCTCTTCCTCTTTTTTGAGCCTTGTTGATCCATGTTTTCTAAAGAATTTCCGCTATGCACTCTAAGGCGAGATTCATTCAAGGACTCTTGAGACTTTGTAGTATTGCTTTCATTTCTTGAATTTTCTAAACAAGCGATTTCATTGTTTGGCATTTGACATCCATTTGCCTGCATCTCATTAGAGTTGTCCTCTGGAATTTGCAATGAACTTTCAATTAGCTCAGTATCCTTACATGCTTCTTTGAAAGCTTTGTCTACCAGCTCTTCTTCGCTGAGAACTTTAAGCTCATCAACTGAGAGCTCGTCGTCGAATTCTGTAGTTGAATCCATGAACAGTTCTGCTTCCAAGGCATGGAGTCCTTGGATGATGGAGAATTTGAATTCCTGGATGGTGGTGAGGGGGCCAATGAGATTGGGAACAAAGATGGGCCCACCTAGAGCACATGAAGGTTGGTGATCTTCCTCTTCTTGATATTCTACGATCTCCATATCTTCCGACTCACTTGTTTGGAGAGGGCTTTTCTGAGGTTTTTCTTTCGATGTTTAAACACCTACCTCCACCGAAGTTCCGCTGCGCATGCTCGACACTGCCGACGTCGTCATCATCGGCATCGTCCATCCGCACGCATCGCCACCAGCCTTCCTCTAACTCACTTTCTTCAGAGGCAGATCTCAACGAAAAGTGGGCCCAGGAAGGCTGGTGGCGATGCGTG
>BMK_Unigene_029264
GCGGTTTTTATGAGCCTCGGTCCCACTCGCGGCGCCTGCAGTCGACTCTGCTTCTCTGCCTCTTTAGATCCTGAAGAGAAGCATCTCATTATTCTCACATTATTTGTATTAAGGGTTTTTCTCATTCTCATAAGAAAAGCCTTTATGTTTATTCAAAGATGAGAGCATCCATATACAAACATCCATCTCATGCACTCCTCCTAGCTTTGGGGTTCTGCTGTATATACATCTTCTGTGCGCCTGATAGAACCCAAGCTCAAGCTACGACAGACCCATCTGAAGTGAGAGCTCTGAACTCCATATTTCAGCAATGGCGTATCTCTGCCCCAACTTTGTGGAATACTACGGGGGATCCATGCACGGGAAGTGCCATTGATTCGACAAAAGTTGACAGCTCCAACATCAACCCCGCGATTAAATGTGATTGTTCTTTTGATAATGGAACCACATGCCACTTAAGGGAGTTGAAAGTCTTAGAATTGGATATAACAGGGACAATTCCAGTAGAGCTCCTAAATCTGAGTTTTGTTTTTAATCTGAATTTGGGTCGGAATTACTTAACAGGTCTGTTGCCTCCATTTATTGGCAATTTAACCACCCTGCAGTACTTGAACTTTGGTGGTAATGCATTATCGGGGAGCATCCCAAAAGAACTTGGAAACCTTCAGAATCTACTCTCGCTGGGTTTAGGTGCAAATAACTTCTCGGGTTCACTGCCTCCTGAGCTTGGCAATTTGGTTAATTTGCAACAATTTTACATTGACAGCGCTGGATTAAGTGGCGAGGTTCCTTCAACATTTGCTAACTTGAAAAACTTGCAGATCCTGCGGTTATCGGACAATCAGTTTACAGGAAAGATACCTGACTTCATTGGGAACTGGACAAAGCTTACAATTCTGAGGATTCAAGGGAACTCTTTTCAGGGTCCAATACCTTCAAGTTTCTCTAGATTGACCGAATTGACCGATCTGCGAATAAGTGAGATATCTAATGGAAGTTCGTCTTTGGATTTTATCAAAGATATGAAGGCCTTAAGCATCTTAATCTTGAGAAATAATATGATTTCCGGGACCATTCCATTGAACATTGGGGAGTACCAGTCATTACTGCAATTGGATTTGAGCTTCAACAATTTAACGGGGCAAATTCCCAGCTCTCTCTTCAATTTGAGTTCACTTTCTAACTTGTTTCTTGGAAACAATAGCTTGTCTGGTACACTGCCACCGAGCAAAAGTCCATCGCTTCTTGCTGTAGACTTGTCATACAATCAGTTATCAGGGAGTTTCCCATTTTGGGTTACAGAATCAGGCTTACAACTGAACTTGGTGGCTAACAACTTTGTCTTTGATGACTCCAATAGCAGTACTTTTCCGGGGTTGAATTGTCTACAACGGAACTTTCCATGCAACCATGGTTCTCCAATCTATTCTTCATTTGCAGTTAATTGTGGTGGTCAAAGTATCACATCTTCATCTGGGACAGCGTATGCGGAGGATAGCGAAAATCTAGGTGCAGCATCATATAATGTGACAAGCCCAATCTGGTGGGCTGTTGGCAACGTAGGAAAGTTTGCTCAAAGCATCAATGCCACATACATCTCAACCAATCTATACCAATTTACAAATACTTTAGACCCTGAGCTGTTCCAGACTGCAAGGTTATCGCCGGGCTCACTAAGATACTATGGGTTAGGACTTCAAAATGGATACTACAACATAAGCTTGCAATTTGCCGAGACAGCTTTTAAATATTCACAAACATGGGAAAGTGTTGGAAGGCGTATATTCGATATTTATGTTCAGGGAAGTTTAGCGTTGAAGGACTTTGATATACGAAAGGCAGCAGGGCGGGTCGAATTTAGAACTGTTGAGAAACCATTCAGGGCTCTAGTATCTGAAAATCACCTGGAAATTCATCTATTTTGGGCTGGAAAAGGAACTTGCTGCGTACCTCGAGAAGGTACTTATGGACCATCCATTTCGGCAATTAGTGTCACTCCAGATTTTACACCAAATGTTAGTAACCGCCCGCCGACAACCACTTCTTCAAAGAAGAACAAGACTGGTTTGGCTGTTGGGATTGCAGTTCCAGTTGGAGTTTTGTGCTTAATATCTGTTTTTGTAATTTTAATTGTGAGACGAAGAAGAAGATTGGGAAAGAGCCAAGAGGAAGGATACTTGCATTCGTGTATACTGATCAACCTATCTCGTAGCGGGCAATACCACAACCATCATGCTAGTCATGTGGTTGGCTCTCAACATGGAGAGAAATGGTTTGAATTTCAATGGTTATTATTTTGACCTGCCTTCTAACTTGAATACACAGAAGTACTCCAAGGGATGAGCGCTGATACTTTCAGTTATTCCGAACTGAAGACTGCCACTGATGAGTTCAATCCCGCAAATAAATTGGGAGAGGGAGGATTTGGGCCTGTTTATAAGGGTGCACTTACAGATGGGAGGGTAATCGCAGTGAAGCAACTTTCTGTAGCATCTCACCAGGGAAAGAGTCAGTTTGTGACAGAGATTGCGACTATATCGGCTGTTCAACATCGCAACCTAGTGAAGTTGTATGGATGTTGCATTGAGGGAGATAGGAGACTCTTGGTTTATGAGTACCTTGAAAACAAGAGCCTTGATCAAGCACTATTCGGTATGAGTTGATTCCTTCTCTTTTCCTAATTTGAAACAATATACTTTAACAACACTAGCCCTATCACATTCCAATTCTCCCTTTAAAGCAGTAATTTTGTGTTTGCTTTGGTGAACATGAAATCATGAACTAGTTAGATATTGGCAAAACAGATGATTATTATCCCTATTGTGTTAAAATTAAAAGTAATGCTTTATGGTACTTTTGTATTTAAGTTAAATCCTATGTCCTTTTTAGTCATTTTGTTGTGTCTAGAATTCTCCTTGACATTTAGCCTTACATGTAAAAGTCAGTGGATGTAAAAAAAGATAAATGAATGAATAGAAGCTTCATGAGAAGCCATCCCCTGTTTCACCGAAATTCATCCATCTCCATTTTCTTTTGATTTTCTTTCATTTTCTCTTCACCAAAAATCATATTTTAGGCAAAGCAATTGCCAACACAAGCTCCTAGGGCCTGTTTCGAAACTTTTAGGGGTTGCATATGCACAAGCGG
>BMK_Unigene_029265
TCTCTCTCTCTCTCAACAGACCCACCACACCACACATAAACTCTCTGTTTTTTCCACAGAAGAAGCAGAACCCATCTGAAAAGTCTCTGGGGAAAACTTTCACTTGTGAGAAAGATAGGAATTCGTGCTCCTCAAAGCTCTGCAACCCCTTTTATAACATCTACATACATGAGGTTGCAGAGATCAGAAACACAAAGAAAGAGAGACAGTCACAGACAGTCTTGTATGTATGTGGACATGTATGTCCTCTATTCATTCATACATGCATGTGCATAATATGCCATGACTCTTAAGTAAACGCATGTCATGTGGCGGCTTGTTCTCTTCCTAAACACCCAAAAGGACCATGCCCACTTCTTCTTTTTCTTTAGTTCTTCTTTGTTTCTCCCTCTCACCTTGCCCTGCACAGAAAGGCATGATCAGCAGGGGAAGTTGATTTCATTTTTTCTATTCTGGGGTGGTCTTTAAACAATTGAAAATTAGACCCCTAGTTTTGATTGTTCTTAGTTTCTATTTTGGATTTAGTAGAGTGTTGACCATACTTCATATGAAGGTGGAAGTGTATGTAACTATGTATCATCAAGATACCATCATTCGAGATCTACATAGTTTGTGTTTTCATGGCATATGACGTTGGGGCCTATTTTTCTTTTGGGGCGTCCGTTAAGATACCGAGATATCTGCTCTACTAAAACAGGATTTTCTCATCTTCATTCAACAACAAGAAGGGATTTTTCTTCCTCTATGGCACATGAAACTCGAGAAGAGAAACTAAGAGCACAGATAGGATCCGGGTTTTACTACTCCGATTTCCCTTCTTCCAGCAGCTCATCCATTCCTCAACTTGAGAACCAGATGCAGGGATTTGAATCAAATCCGGAGCTCTTCAACTTGCAGTCGGGTATTGAAATGTTGGGGTTTCCATGGAAGAATCTACAGCAGAGAGAAAGGAGCTCCCTTTCAGGGTTCCTCTCCAAAACTGATAACAACCACGCCTCGTCGTCCAAGGCCGTAGCTGATGCATCCACCACCGTGTTCTTCCAACCCGATTTCCGGAAATCGGATTTCGCTGTCGGGTTTTCGGAACCGACGAATGAGAATCTGATGGTCGCACCCGATTCGTCATGGCAGGAGAATCGGTTGATGGTCGATGATTCGTCTCTTCGATGCGTTTTTCCTTGTGAAGGGAGCGAGAGGCAAAGTCACGGCCTTTCGCTCTCTCTTTGTCCCAACAAGGTTTCTAGTGTCGGGTTGCAGTCATTTGAACTCAGAGAATCGAATCATCAGAACGATATCAGGTTTGTTTCGCCGAATTCTGGAGATGGGTTCTTCGGAAAAACGATGGATCTTCAGCAGCAGCAGCAAAATCTACTAGACGGGCGATCATATCCATCAATGATGGGTTCTTCTCAGCAGTTCCATCTCCAACAGCTGAAAAACTCCAAGTACTTGCTTCCAACCCAAGAGCTTCTAAACGAGTTCTGCAATCTGGGGTCAAAGCAGGACAAAAACAACAGCAAGAACAAGTTCCATAAGACCAATCAATGCGATGAAGGGGTCTCCTCCAAGAACCAATCGCTCTATTCATTAGATTTTCTTGAATTACAGAAGAGGAAGGCAAAACTGCTTGCCATGCTGGAAGAGGTGGATAGAAGATACAGGCAATACTGTGAGCAGATGAGGAGTGTTGTGTCTTCCTTTGAAGCAGTGGCTGGGGCCGGAGCGGCGAGTGTCTATTCGAGTTTGGCATTGAAGGCTATGTCCAGGCATTTCAGGTGTCTGAGGGATGGGATTGTGGGTCAGATTCAGGTGACTAAGAAGGCAATGGGGGAGAAAGACGCAGTTGCACCCGGGACGACAAGAGGTGAAACACCAAGGCTCAAGCTTCTGGACCAGACCCTTAGACAGCAGAGGGCATTACAGCAAATGGGCATGATGGAGAGCCACCCATGGAGGCCTCAGAGAGGCCTTCCAGAGCGATCGGTATCTGTTCTTCGAGCTTGGCTCTTCGAACATTTCCTTCACCCGTATCCAAGCGACGTGGATAAGCACATCCTGGCCCGCCAAACAGGCCTCTCCAGGAGCCAGGTCTCCAATTGGTTTATAAATGCCAGGGTTAGGCTGTGGAAACCCATGGTAGAAGAAATGTATCTGGAAGAAACCAAGGAACAAGACAACAAAACTTCAGATGGAGGTTCAATGCTCCAAGACAACAGCCGGCCTCACCCTCAACACCCAGACCAAATCCCTAGCCCTAACCCTGACCATGACAATCAGCTGGAACAGAAGCCCACGCCCGAAGAGCTAGCCGATGACCCTGAATCGCTTTCTTCCATCATCAGCAGCTCAGACAGAAGAGACCAGAAAGATGGAAAAGGTGAGTCCCATCAACAGCAAAGTCAGTTTGCGAGGGCTGAGAATTTCGGCGTGGTCGACTTGGACTTCTCAAATTACAGCCATGCTGCGGCAAGCACGGTCACCTACGGCAACAGTGACTGCGCCAACCCTAATTTCGGAAGTGGCGTGTCTTTAACCTTGGGGTTGCAGCAGCACAGTGGGGGTGGCGTCAGCCTCTCCTTCTCTCCGGCGTCTCAGCATTCTCTCTTCTTCTCCAGACAACATATGGAAGAATGCCCACCTATGCAGTACTCCATGTTAGATGGAGAGACTCAGAATCTGCCATATAGGAACTTGATGGGAGCACAGCTCTTGCATGACTTGGCTGGATAGAGAAAATGGTTTATTGGAAAATGATTAATTTCTTGCTTTGTGCAATGGGACTATTGGGGTGCAGTTTGTGGGAAGATGGTGATGGTATAGAGGTGGGAATATGGGGATACATACATATATACATTCATACTACTTTAATTTCTTTACTTACATATACAGCTGCTTTGTAAATTACCTCACATGAGGTGACTAGACTTTGAAAGTTCTGAACAGGGTTATAAAGGTTTGCTTTTGTTGATCTTGATTCGTATCTTTGCATCATCTGCTGGTAGATGAGTATACAAATTGATGTTTCATTGTGGAATTGT
>BMK_Unigene_029266
TCATCATCTCCTCCTCCTCCTCCCACCGATCGCGAATTCTCATCCGTCAGGTCCGACGGCTGATCGAGATCAGCCACATCGACGCCACCTCCGTCCCCGCAATCGCCTCCTCCTCTTCCGCCCGCAGAAACAGGTTAAAAATGCTACTATGATCCTAGAACTCAGTCGAGCAAAAACAATTATAATCTCCGAGTGTTCCTTTGAGAATCATGCATGACAAAGGTAGAAGTGATTAGTGTAGTCTACTTGAGAAAACTTAGCTCGGTGAGGAGCCTATCTGGATGACGAGCAATATCTCTGAATGTCACCAAGCTGGTTTCTTTTATTTATTTTGGATGTCAGACAATGAAGTGTTGGTCATCTTCCACTATGATGGAGAGTTTGATTTTGATATTAACCGTCCGACCTACAAAGGTGGAAAACAAAAGATTAGGTATTTACCTACCGACATAAGTTACAACTATTTGCGAGACGTTGCACTTGAAGTATCTAAGTGGGAAGCACTCACTGACATGCCAGCTTTACAGTACCTTTATCACGATGGATTTGCATTCTCATTGATTACCCTAGAAGAGGATGATGATATTAAGGTAATGTTTAGAGCATTGGAAAACAATACGAATGGTTTGTATTTATATGTTAGTAAAGGAACAAATCCAGCAGCTAGCAACAGAGAAGAAAAACCTATGTAAGTGAGTTTCTTCTATTTATTTAATGTAAGTCGAGTTTTTAATACAATTTCTTACAATTTCATTTGTTATGAATTGAAAGGTTGCAACGTACGCCTTTGCATGGTCCAAGCGAAGACAATTCTTGTGCGTTGAGGGAGAAACACAAAGAGAAAGAGGTAGTACATGCAACTCCTGTCCAAGAATTTCCGACAGTCAACCTCCATGAAGATAATGATATTGAGTTCTCGGGAGCACCCAATCATGTTGTCATTGATCAAAGTATAGGAGCTTATCATGTCGTTGATGAAATAATGTATGATCCAAACGTTGAAGATGAGATAGCGTCTGATAGATGTGAACTTGAACAAGTGGGTAGAAATACAACAACCGTTTCCAACAAAGAACAAAATCAAGCTGCCAAAAATAAAAATCTGGAGGATTCATACAAAGCCGTGGATGTTAATATTGAGGACACAATGGTTCCTGAAGAGTACTTGATTGAAACGTATCAAAATTCTGCACGGGATATGTGGATAGGGCGGAAGTTTTCAGATCGTGACACATTCAGAAGAACGTTGGCGAAGTTTGCAATTTACAATAATTTCAGTCTGAAGCACTTGAAGACCAATCGCACTAATGTTACAGCACGTTGCAGTGGTCAGAGTTGCCCTTGGCGTATTCATGCATCCATTATTGAATCTGGGCCACAGTTCCAAGTCCGTACATATAACTCTAACCATTGTTGCTCTAAACCGATGTTGGCAATGGCACATCGACAAGCTTCTTCAGAGCTAATTGCAGAGTACATAATGGATAGAGTCCGATCCAATAATGATTTGACACCGAAAGAGATTATTAATGATTTTCAAATGGAGTTTGGTTGTCGTATTACTTACAGAAAGGCTCATAAAGCGAAAGACATTGCCCTTCGATTGATCCGTGGATCATATGAGGAGTCATTCCGAAATCTTCCTCTTTATTGTAAAGAATTGCAGATGATGAATCCTGGTACGATTACAAATATTGAAATAAATGATGATGATACTTTTAAGAGGTTCTTTTGGTCTTTCGGCCCGTGCATTCGATCTTTTCAGACTTCATTGAGGCCAGTGATTGCAGTTGATGGTTCACATTTACGTGGCAAATATCCTGGTGTATTATTAGTGGCTGTGACGTATGATGCAGATCAAAAATTATTTCCCATTGCCTTTGCCTTTGCAGAAGCCGAGCGTCGTGAGAGTTGGGAGTGGTTTTTTGCAAATCTAAGCTTGGCATTGGGCGAGCCTATGAATTTGACCGTTGTCTCTGACCGAATGAAAGGTCTCATTCCTGCGCTGATGAACATCATTCCTAGTGCAAGGCACTGCTTTTGTTGTCGTCATATAGATGAAAATATCAAAAACAACTTCAAAGACGGTGCTATTGTCCGAAAATTCTGGTGTGCTGCAAAGGCTTACAGACCCTGTGAGTACGAGGCATTTTTAAATGATATCCGGGATGTTGACGTTTCAGCATACAACTACATCAAGGCAATTGGAAAAGAACATTGGTCAAATGCATTTGTAGAAGGGCGTCGTTATGATATGCTCACCAGCAACGCCGCTGAATGCACAAATAGCCTACTTAAAGACACCAGAATGCTACCTGTAACAAAGCAGGTAGAGGAAATTCGTGCGAAACTGATGGAGTTCTACCAAAGGCGCAGTCTATATTCAGAAACTATTAATTCTCGGTTAACTCCTTACGCAGAACGGATTCTTAGTCAAGGGTTCGAGGAATCTCGCAGACTTCATGTCCGTGTTGCTGGACTTGTTGAATTCCAGGTTCAATCAACAGAATTCATTGATGTAGTACATCTCGATCAAAGAATATGCACATGTCGCCAATGGCAAATATTGGGTATCCCGTGCTCGCACGCAATAGCCGCAATGCAGCTGAGAAACAAGTGTCCGTATGACTTCTGTGAGCATTGGTTCCTGACAGAAACCTATCGACTCACGTACAATGAGGTTTTGCATGCTATATGTGATAAAAAACAATGGGAACATAGGTAAGAGA
>BMK_Unigene_029267
TTTAGTGGGCCCAAGGAGACCCGAGTTTTTCTCGAGTCACCGTGGGAGATTCGCATTAGTTTCATTCACCTTCCTCTTCCTCCCCTGATCTCTCTCTCTGCATCGATGTGAACGTCACGTCGACATCTTTCTCTTTTTATTCCACATTTTGTCATCTTCTTTGTTCTATTCACCGTTTTCAGGACTTCTACTCTTCTCATTTTCTGCCTAAAATTCAGGATTAGGGTTTCGGCTTCTTTTGCAGGCAATCTGCAATATATTGTATAAAGAAGAGGCAATGGCCCAAGCTGTGGAGGAGTGGTACAAACAGATGCCCATAATCACGCGATCTTATCTCACTGCTGCCATAGTCACCACCGTCGGATGCTCCCTCGAGATAATCTCTCCCTACAATTTATATTTGAACCCAAGACTAGTTGTTCGGCAGTATGAGATTTGGCGCCTAATCACAAATTTCTTGTACTTTCGGAAGATGGACTTGGACTTCTTATTCCACATGTTTTTCCTTGCACGATACTGCAAACTACTTGAAGAGAACTCATTCAGGGGACGAACTGCGGATTTCTTTTATATGCTCTTATTTGGTGCTACTGTTTTAACCGGAATTGTTCTTGTTGGCGGCATGATTCCCTATGTGTCTGAGTCTTTTGCAAGGATCTTTTTCCTTAGCAACTCTTTAACCTTCATGATGGTTTACGTCTGGAGCAAGCACAATCCTTTTATTCATATGAGTTTCCTAGGCCTTTTCACTTTCACTGCAGCTTATCTGCCATGGGTTCTTCTAGGATTCTCAGTGCTTGTCGGTACTAGTGCTTGGGTGGATCTCTTGGGTATGGTTGCTGGTCATGCGTATTATTTCCTTGAAGACGTGTATCCAAGAATGACAGGCCGCCACCCACTGAAGACTCCTTTGTTTATCAAATCATTGTTTGCTGATGAGACTGTGGTAGTGGCCCGGCCGGCAGATGTGAGATTTGCTCCACCTCAGGAAGTTCAACAAGATTAACTTTTCTGGATAAGAGATTAATGTGTCAGCTATTTGCCAGTCTCATTTCTGCAAATGTTTGTGGGCCCTGCTGAGATATTGTTAGTTCTCATCCTAACAGATTAAACAATTAGGCGAGTGGTGCGATATTGATAGTTCATTGTGTTTAATGCTTCTAATAAATGACATTGCCACAAATTAGTTCATAAAATATGTATGTCTGTTTCCGCCAATAGATTTATAGTTATGTTATGGGATTTCACAATGACGGAAATCTTAGTGAGCTCACCTTGTAATCAAATATGTGTATATCAAAGGTGAGAAATTACCCTTCTTCATTACAGTGTTTCTTGTCCAATTGATATAGATTATTCATCTCCATTTTGCAAATGGTGGGCTGTTGGTGTTGGCAGATTTGGTTGCTTGATATGAAGTGGACACAAATTTCCTAGATCGTGAGACTTGAGACATCCCCACAGTGCAGGGTCGAGTGTTGCTGCCTAATTTTCACTTAACCCCTTGGAAAAAAGGGTGCTGAATCCATCACACTTCGTTTAGAAACATGAAATTTTGGATGATAAATGGGAATGATGGTGAACATCCTTTGGAGTTGGCTGCTTATTTTTCTTCATGAAAGTGTCAACTCAATCAACTCAAAGATTCATGTTTTTCCAAGTTGAAGGATTTATTTTTCTTTTTCTGAAGAAAATCAGAGTGCTGTTTCTATTTGCTATCCGCAGTGGCTGAGGGGATCAATGCCTTTCATGGCCTACCATTTTTACAGGAGAATCTAGGGTTGTAGTGGGGAAAGGTGTGTGTTTTTATCTAGTTAGGTATTTTTATTTGAGAAGTTATGATTGTTTTTAACAGATTTTCTGTACAATATAATCTTTTAAGCTCAATGCAAGATTTTCTTTTCGCCTTTCTACTCTGATTGCGACTTGTGATACGGGCGCGTTTTGTAATTTTACTAGTATAGTCAAG
>BMK_Unigene_029268
ATACAGCTCAGAAGGTTTTGGCCCTGCATAGACATTAAAACAACTCAGCAATAATTCCAATCATTTGCTTAGTTGCTTACATTGCAAAGGAGAATATATTATGATGAAACAGAAAATATTTAGAGCCTCACATGGAAAAAAAAAAATCTACTAAATGATTTTTGCATTTGGTAGCCATCCTAATCTACCGCATTTTCAGTGAAATCTTTGTATTAGAAATTGATTTCTATTTCTCTGAATTGTAGCCCCTCTGAAAGAAATTTTTCTTGTTTTCATTTTCATTGGGGAATTAAGGGTCCTCATAAGGTGCAGGCTCTTTACTAGACATTTTCTTTGGGAAAGATTCTTACTATTGATAATATTTGTTGTCGCAGTAGAAAGCTTCAAAATTGCAAATAGATACATTATGTGCTTACAAGATGAGGAATATGTCTTTCACCTAATCCCAAACTGTCTCTTTGCCAAGATGGTTCAGAGTTATTGCTTCCAACTATTTGGAGAACAATGGTGATGTAGATGTTGATTGTATTCAAGATCATGTAATTTAAGGGTGATATGACTGCAGTGAACAGGGGTGGAGGGGGTCAAATGGGGGCAATTGCTCCCCTTAACTTTCTTTCTTCTTTGACTAAAGAAGAGAAAATATTGGGATGGATATGGTCATTTTTATCTTATGCCCCCTCGCCCATACTAAACTTTATTTACTCTTTGAAAATTTTAGAAAGCAATAAGGGTGTTTTTTTGTCTTTCTATTTGCTTGCAAAGGAATTTTTGAAAAAAATAAGTGCTTTATTGTCTTTTACTTTCTTCTATAAGAAATAAAAGAACTTACGGTTTCATATCCCCTATCATTTGGCAAAAAGGTTTCAATGCCTTTCTCCTATATCATCAAGCATATCTCACTTTGAATCGTTAGGCCTTCACCTTTTAAACAGAGAGTATATAGTGAGGCTCTTGATGAGGCCCTATAGGAAAAATATATACCTCATAAAAGAAATGTCCTAATCTCTATGAAAAAAGTTTAACTCAATATGATCTAGGCCCAAGTCAAATTGATCTATAAGGGAAAATATTGTTTATAACTTTTTATTGGTGTATTTTAAAAAGTTATTGATCTAAAATAGGATCATTTAAGTGAATTATGAGGATGAGCATACACTACATGAGGAGGCTGTTTTCCAATGATTTACATATTTTATAAGGAGGCGGGCCCGCTGTTGTGTAACTCTTTTGTGATTCTTTGTTTTCTTCTCTCTTTTTCCCTGTCTCTACTATGTAGATAACATCCGTGGGCATTGGGCCACAAAAGAATTGCCCTCTTTTCTATGAGAAATTTCACTTCAATATGATATAGGTCGACTGTTAGATTCGTCTGAATAAAACAGCAGTATTTTTTTATAATATTTTACCTAAGCGTTTTAAAAGTTATCTTTTTGATTGTGGACCATTTAAACGAAGGAAAATCTTCACCTATGAGCAGATCGCAAAGTGCGTTTGTGGTCCACCTCGTGGGGCTCACTTGGAGGTGGACCTCACTTGGATGCAGTCATATTATTGGGGTTAGGTTAGATGGGTCATTCCAATCAAATTATCCCAGCTCTTTATTTAACTACATTAAAGTTTAATGCTCATTTACCCATAAATATTTTTGAGATTCAACCTATCAATGGTTGAAACTTCGATGAGTATGAAAGGAGCAAAACATATTAACAATGGGCCCAAGTGTAGTATATTCCTAAAGAGAAAAATCTCCAAGTGAATCTTATATAAATTATAAGGGAAGGTGCCATTTTTTGAATGGTTTAAAAAATAAGTGAGCCCCGACATTATTGGGATCATTCTTGCCAATCACAACATGAAATAATAAGAAGAGAAGGAGACACCACTGCAACCATCATCGTCATCA
>BMK_Unigene_029269
TCGATATCTCTCTCTCTCTCTCTCTATTTCCATTGACGTCTTGATTCAAAAACGCCCCCCCCACCTCCCCTCAAATGACGGAACAAAAACAAAACCCCTACTTCTCCGAAGCTCTACAAACCCACACCCAAAACCCAAAACCAAAACCAAAACCAAAATCAAAACCCATCCATCATGCGCTCTCGAAAAACCACGCCCGAAGAGAGCCTCAGCCGAGCCGCCACCCTCGGCTCGTCGCCGCCGGCGCCGCAGTCTCAGGCGGGTAGGAGGAAGGCCACCGGCACCAAGACCTGGCTCGTCGTCTCCCTCTCCGGCCACTCCCACCACGAGGATGTCGGCAAGCACTCGATAATGCGCCGGACCGGCCTCCCCGCCCGCGATCTCAGGGTTCTCGACCCCGTCCTATCCTATCCGTCCACGATCCTTGGACGGGAGAAGGCGATCGTCGTGAATTTGGAGCATATTAAGGCGATTGTGACCGCGACGGAGGCGCTTGTGCTCAACTCGATGGATCCGATGGTGGCTCCCTTTGTGCAGGATCTACAGTTCCAGATCTCCAATTTCCATAAGAAGCCTAAACAAGCAGCTGAGGGCAGTGATATTGACATGGAGGTGATGAACCAGGCAGCTGAAAGCCCATCCACTTTTGATATCCCTCAGCGGTTTCCTGTTGGCTCAGAATTATCTGTTGCAATCCCTGAAATGAAAGATGACAGTCCTAGACCTAAATTGAATGAGCCAAAATATGGGAGTCCCAGGGTATTACCTTTTGAGTTCAGAGTGCTTGAGGTTTGTCTTGAATCTGCTTGCAGGTGCCTTGAGTCTGAGGATCAAGCAACGGGGAAGGTGATAGCGAATGGACCTAAGTGTGGCCGTGTTTTTCCGCTACAACTCTCTACTCAAGACTTGCATGTTGGAAAAGGAGGCTTATCCTGCATTAGATGAATTGACCTCTAAAATCAGCACGCTTAATCTCGAACGTGTTAGGCAGATCAAGTGTCGCCTAGTCACGATATCAGGACGTGTCCAAAAGGTGAGAGATGAACTGGAACATTTATTAGATGATGACATGGATATGGCTGAGATGTACTTGACCGACAAGCTTGCTCAACAATTGGAAGAAACCTCCTCAAGAGACGAGTTAGATAATAATGCATTTGAGTTAGATGATGAAAGGGACGAAGACTCTAAGAGCAAGGCCAGAAGAAGCTATGAAAGCTCAAGTGGTTTTAAGCCCAATATTGAGGAGTTGGAGATGCTTTTAGAAGCTTACTTCACACAAGTGGGAGGCACATTAAACAAACTATCAACGCTTATTCTTCCACTAATGAGAAGGGTTAGTCTGATGATTGTTTGCTGGCTGTATGTTAGTTGAGGGAGTACGTCGATGACACTGAGGATTATATAAACATCATGTTGGATGACAAACAGAATCAACTGCTACAGATGGGAGTGATGCTCAGTACAGCAAACTTGGTAATAAATGTAGGCATTGCGGTGTCTAATGTATTCAGCATGAACATCCAAATCAACCTCTATAACACTAGCCAGTTGAAATTCTGGGAGACCACCATAGGTACCATAGTGGGTTGTTTTGTTCTCTATATTTTTGCCATTGGGTGGGGAAAGAAGAGAGGACTATTGGGTTAATATCACGCTCCTTGTGAGTTGAAAGCTTCAAGGTGATCCTGACATTTTGAATTTAAGCTCGAGGAAGTTATGCTTCAGTTTCAGTTTGGTTAAATGTCAGTCTGTTGACAACAAATTTTTGTTTACTAACGAGCAGTGTGGACCAACCATTGAAATTGTGTAAACTTTATCTAATCAATTTCTGTTGCCAACCATTGAAATTGCGTTGACATGATTTATATCAATTTCTGTTGCTATACTAGTCATTATTGGAATTGGTGCTCTGATACAACTGAGAGCTGAGAACTGTTACAAAGCAAATGATGCCTATATTGAATTTTGTTTGAGCATACGTAATTAATCATATGCTTTATCTTACGGTGGGACCATCTCTAATTGGATTATAATTTAGGGGCATCCCACTAAAAAGAAGAGGGCATTTATTTTGAGTGGTTTGAATTTTCAATAGGTGAGCCTAGTTGTAGAGCTCCAATCCCTTCACTCCTCTAGTAAGCCTGCACATTTATAAAGACATGCAAACCTGACCTATTTAGCTTCGGGGCATATATATTCATGTGCATCTGAGAGCATTGGCCTATAATCCAGTCTTGATTCATATAGGGATATGTCCTGGCACATTTCACTGCAGCTCCATTCGAGGTAGCTGGATGGGCCCCACCTAGGGCCCAACTGATGAACGGACCAAGGGGTGGGAAATTCACTCATGATAGGCCCAGATAGTAAGTTTTGGGTCAAACTTATTGTCGCACCTGATTTCTGATCCCATTCAGGGGAAGGATTTGCGACTAATCCAAGGAATTGGCACAAAAA
>BMK_Unigene_029270
CTTACCAGTTTCATACCCTCTCAAACGCCTACATCTCTCTCTCCGTCTCTCTTTCTCCCCATTTTCAATCTTTCCTATCTCTCCTCCATTTCCATTTTCTCACACCAAAACCCTAGTTTCTTCAGACTTCTTTCACACCCACCACCTGTTTGTGAAATTGCCAAAGAGAGGCTGAGATTAAAAGCAGAGTCTTTTATTCATATAGACAGAGAGAAGAGAGAGTTTGAGTGTTTGGGGTGGCTTGTTTTCTTGGTGGGGGCTTGGGGGTGGGGATCAATCTTTCTAGGGTTTTGCTCATTTGGAAATGAGGGATGCTTTCATGGCTGGGAAACCTTGCAGCGGCCTGCATGCGCCCGGTCCAGCGGTACGCCCGTATGAGCAAGGATGATGAGGATGACCCACTCTTCTGGTCACGGGACCTCGACCCGCATTCCCTCGGGGAGTTCTCGATCGCCGTCGTCCAGTCCAATCCGACCTTTGAGGATCGCTGCCAGGTTGAAACGGGCACGGATGCCACTTTCGTTGGAGTCTATGACGGCCATGGCGGGCCTGAGGCCGCCCAATTCGTCGTTGATCGTCTATTTGGTCATTTCTTGAGGATTGTACAAGACAATGAATCGATATCTGAAGATGTTTTAAAGAATGCATTTTTGGCAACTGAAGATGAATTTCTTGGTCACGTGCGTCAAACGCGCCATTCAAACCCACTAATTTCTGCAAGTGGATCGTGTTGTCTGGTTGGAGTTATTTGGGGAAGAACATTATATATTGCTAATGCTGGTGACTCTCGAGCTATAATAGGTTGTTTAAGTAGGTCAAATAACATCATTGCTGAGCAATTGACTAGTGATCATAATGCAAGTAAGGAGGAGGTCAGAGATGAACTCAGGTCCCTGCATCCAGATGATCCACATATTGTTTTCCATATGAATGGTGCATGGCGTGTCAAGGGCATAATCCAGGTGTCAAGGTCTATAGGTGATGCATATCTGAAGATGCCAGAGTTTGCTCTAGATCCCTCAGTCCCACGTTTCCACCTATCTGAACCTCTTCGCCGTCCTGTATTAACAGCAGAGCCGTCTGTATATACAAGAGTAATACGTCCCCAAGACAAATTTTTGGTATTTGCATCTGATGGCCTTTGGGAACACGTGACAAATCAAGAAGCCGCTGAAATTGTGTATAACCACCCACGAACGGGAATAGCCAGGAGACTTGTCATAGCAGCTTTACAAGAGGCAGCAAGGAAGAGAGAGATGAGATACGATGACCTTAAGAAGATTGAGAAGGGAGTCCGCCGCTTCTTCCATGATGATATCTCTGTCATTGTTATCTTCATAGATCATGAGTTGCCAGGAGCAAATACTTCAGTACCTCACTTATCAGTACGAGGATTCATTGATGCAGTTGGTCCATCAGATTTTTCTTCTTTGGATGGGATCCACATACATGCCTGATCTTCTGTTTGATGATGTGTTACTGCACAGGGTGGCAGTGTTCTCTCTTGCACCCAGGTTCAATAATTCCTTCCATTTTTCATAACTGCATTTTTGCAACATGTTAATTTCCATTTTATTTTGTCGTTCCATCCACTGTTATCTTGTATTCAGGACCTGTCCACCGCCTTTTATTCGCTAGTCCAATCTTTCCATCTTTCCAAGAATAATTTCAGATTTGCTTCATGTATGTCCATCTGTCATAGACATTTCAATAGGCAACCTGCTTAACAAATATACCACACAAGTGACTTTCCAGCTTTTACTTGTTTTGAGCATGCATAAATATGTGCCTCTTAGTGGCTGATTGCTAAATTGCGAACGTGGCTCATCATTAGCATGTTTACTGATCTATCTGTGTTGAAACTTGGGAGATACAATTACTGGTCCCTAAAC
>BMK_Unigene_029271
TACACGTAGAGATCCAAAGATGGCTAAAACATCTCTGCAACTCCTCTAAAGTTGGACAGAACGGTAGGCCACACCACACCACCCCAAACCCAAAACCGCCTTCCTTCCCTTCACGTTCCATCCACAAACCATCTCTGAAAACCACACTAATACCCCCCCCTTTTTTTTCCTATCCAATACTTGAACAAAAACCACCCAAACCAGTCCTCCTCCCTCCTCCTCCCTTTTCAGCCAAAAGAAATCCATCTTCCAACCATGTTTTGAGCAAAAATCCCAAATGGGTTTTTCCCCACCATCCTCTCCAACCCATCTCTTCTTCCTTCCAGCAAAACCCATATCCCAAAACCACCCCAGATACCCCACTTTCTAGCTATGATTTGGAGTTTGGACAAAGCCTGAAATGGGGTTTCAGTTTCACATATCCTCTTCCTTCTCTTTATACTTTGCCTTTTTCACCATTTTAGCCTTCCATAATCCCTCAAATGCAGCTCCTGACTTGTTCAACTTGGTCTACAAGGGCTGCTCTAGGGAGACCTCTGCAGGCAACATTGCCTTCCAAGAGTCTGTGGCATCTCTCTTCAACTCCCTTGTCGCCCAATCCTCCTCTACCCGCTTCTTCAAAACCTCCTCTGGCAGCGGCCAGAACGCTCTCTCCGGCCTCTTCCAGTGCCGGGGAGACCTCTCCAATAGCGATTGCAACAGCTGCGTAAGCAGAATTCCCCAAATGTCCAGTTCCCTCTGTGGCGACGCCCTCGCCGCCCGGATACAGCTCTCTGGGTGCTATGCCCTCTACCAGATTTCTACCTTTCCTCAGATTTCCGGCACCCAGATGCTCTACAAGGTCTGTAGTAGATCGGAGTCGAATTTCGAAGAGAAGAGGGACACCGCCTTCTCGGCGGTGGAGACCGGCATTGCCGGCGGGAGCGGATTCTATGCGACTACTTACGCTTCTGTGTATGCCATTGCACAATGTGAGGGGGATTTGAGTGCAGGAGATTGTGGGGTGTGCGTGAAGGAGGCGGTGCGGAGGGCGCAGGTGGAGTGCGGGAAGTCGGTCGCCGGGCAGGTGTATTTGAGCAGATGCTATTTGAGCTTCAGCTATTATCCAAATGGGGTTACCGGGCATTCGTCTTTAGGGTCAGGGGGGCAGCAGCAGACTGGGAAGACGGTGGCTATCGTCGTCGGAGGGGCAGCTGCTTTGTTCTTTGGGGTTATTTGTCTCCTCTTCATCAGATCTCTATGGAAGAAGAAAGAAGATTATTGAGAGGGGCATTTGCGTATTTCAGGAGGTGGTCTTTTTGTGGGTAAGGACTAAGGGATACCTGGGCATGCTATCTGGTTGTTATTGAGGTGGGTGGGACTGATAAAAGGGAAGATTGGGGAAAAAGAAAAGATTTTTGTGACAAAAGGCAGTGGAATTTGTTGGGAGATGTATTTGGGTTTTTGTGTAATTGAAGGCATGAATGTTTTTATAATTATTTTTTGTATGAGTTGGACACAGGGATTTTGGCTTTTTTACCATTGCCATGTGGGTCCTCGAATGTGTTCCCAAAAAATAATGTTTTTCTATTTTCATCTCTCTTTGACTGCAACCTCTCTCAAAAGAAGAGTATCTGCTCCTCTGTTAAAGAGGAATAATAATATCTACTTTAACCTTGCAATAAAAAAATGCTTTTATAAAAAAAAA
>BMK_Unigene_029272
ATCCTCAGGAACAAAATCCTGCACCAGAAATCAGTAAGATTCTTCCCAAACTCAATATGCATTTTGTGTTAGTACCGCAATATCAAAGAAACTGCCATTGGAAGTACACGCTTTACTCCTTGACAGGTGACACTGCAATATTCTTTTATGCCTAATTTTTTCACTATCAAAGTGGCACACTTCCATTTAGATTGTTGAGCAACAGCAGTAACCTCATATTTCTACAGTTCAAGATGCAGTTGGTGAAAATAAATTCAATAAAGCTTAGGTCTTAAAAGTAGCAATTTAAAGAATGACTGGATAATACAAATTAATCCAGCGCACGTGTAAAATCACAATGTTTATTTTTCTGCTCTGTCTTGTCAAAGCAGCCATATTTGGCATCCAATTTGAAGTGTTTTGGGCACTATCAGCTCATGTCATCCATCTTTTTCTTTCTGACAGATTTGATTATGTGAATAATTGCTATTTGTTATGGATTTTTTTTGGGTGTTCTACATGTTTGTGATTATATTATATATTCACCATGTATAAGGTACTGTACAGAAAACTTTTTCCCTATTAGTGGGGAACAGCTAGATGGAAATGTCGAAGCAGGCCTTTTGTAAACGGATTGGCGGTAAATAGATGGATATCTGGAGACTTGTCTTTGATCCCAAATCAGGAAACGAATGCAGCCATACAGTAAATACTTTCCGAATTAGGCCTCCTATTTATTAATATTGAGATAACCTGAGCAGCTTCACATCAGGCACCATGCCTTCCTTTGGTCTCAAGTAATGTCCCCTTCTTGAATTACTTGTCTAACCGTGACACAGAATTCTCATGCCTTCAGGTAGTCTAAAAAAAGTATGTTTCTCATGAACACAAAAGGACAATGATGTAAAGCACGCAAATCAATCTAATATAGAAGATACACATGAAGCTCCAACAAATAGCATTGTTAAATTTTATTATTTTTTAATAATAAGACTGCACTTGACATTTATACAAAGAATTGACATATTGCACTTCCGTAGTAACAGACTCCATGAGAAGACTACATATTTTCTTATTGGAACTCAGGAATATTGCAATAGAAAGGTATTGTACAGTGTTTGGCTCAAAGTGTCAAAATTGCATGGCCCATCTTTCACTGATCTAGATGATGCACTTGGTCACAATGAGACCCTCTATGGATAAGAAATAGAATAATAATAATAATAGTAGCAGCAGCAGCAGCAGTAATAATAATAATAACAGACCAAGTCATCCATGGGTGGAAACTTTTTCCATTAAATATGGACTATTTGTGATATATTCTTAGCCATCCATTGCAAAATCATTATCAGATGACTAGATGGTAAAGTAGGGGATCCATGACAGTGTCGCCCATTCATGTTGGTCTCAGACCCACTGAATGATCATACGTGAAGTAACGTGATCACTTCGGTCCACATGAACATAGTGGAGGCCCACCCCATCTTATATAATATTGCACATACTTGAGAGATATACATAGATATAACTGCAGTGGAGACCCATCTTCCAGTGAAGACATTGATAAGGAAAGGTATTCAATGCATGCATAATGAGAAAAGAATAGCAAAAGGATGTTTACCTGCACATCTAATATGTTGTAAG
>BMK_Unigene_029273
GAGTTTTTTTTTTTTTTTCCTCAACAGAAAAATGTATACTTCCATTTGTATTTATATATATGAAGAAGAGTTTGTACAAAATAGACCCGTGCATTTACAAAACCAAAAGCACAACAGTTTATTTACAGAATTGACAACCACCAATATGATAGGAGAAGCCATAAACTATCCCATTTAAATCTCTTTCATAAAACCCATCTACAGAATAGCAATGATGTAATGTATCATAATGATGCAGTCGAAGCTTCCCACCACAATCAACAAGAAAGACACAATCAATCAGTCTACAGCAATTCAGTAAACTTCACCAACCTTCAGCAGAACAGATATGGTATTGATGCTCACTCCAAGGTTTCGTGATTATTTGAGACATCAACCTCAATGGTCCTGTTCTTCACATTCGATGTCCCTTATACTCTGCCTTACATCTTCAACTTTTTTCGTTAGATGTTCTTCGACATCTTTCAGAACCATAAGAAGACGGGATCGATAAGCAGCACACTTCTGATTCACACGCTCTAACTCATGGGTCAGTTCGCGAATTGTCTTGTCCTTATCACCCCTATGCGATCGAAGGCAGTGCACTTTTCCCGGAGGCGCCAGGGGATGATTATGCTCTTTCTGGAATTTGGAAAGCACCCAAACACCAGAACTCTGTTTCTTCACCAAAATCATCGCCTTGCAGCCCTCCCTCGTGATCGCCCGAGGCCGCTTACTCTTGCTTTCACTCCCCCCACTTTTCTTCCTGCGAAAACCCTCCTTGGAGCACACAAACCGCCGAGAAATAATCGACCCATCGCGCTTCGATCGACAGTAGATACTCACCCGGATACTGAAACCCACACGCCTCGCATACGAATTGTAGAATTTCTTCGCAGCCTCTTCCGATTCAAACTGCATGCCCTGAAAAGGCTCTTGATCTTCCCCATCCTCAGACGAACCAGGCGCTCTCCCGCCAGAATTCCCAATCGCATCCCCATCCTCATCGAATCGCACCCTCCCATCAAAATTACCCATCAAATCTGCATCTTCCTCCACATGATACTGTCGTTGTTGCCTTCCATCGTAATTCCCAATCAAATCTCCATGCTCTCCAAAATGAGATCTTCGGATCAAATTCTCCATCATTTCGCTTTCATCCCCCAAATGGGATCGTCTGATCGGATTTCCCATCATCTCATCTTCGTCTTCCTCGTCGTCATCTTCGTCTTCTTCATCGCCTAATTGGGGATTTTGGAGGGGGTTTTCAAGCATGTCGTCTGATTCGCCCTCTCCAGCTTCTGAGACACTATCATCTCCCAAATCCATCCAAGAATTCCCTGGAAACAGCTAGTTCTGGGGTTTTTCTGGCTTGGATGCAGAGATGTAGAAATGTAAGTGTTGAAGATGGAGGGATTGCTAGGGTTTTAGGTTTTGGAGTGGGAGAGGTAGCAATTCGAATCGAATTTACATTGATTTGGGGGGAAAAGGAATGGGGAAGAACAGATAGACAGAGAGAGAAAAACCCTAGCCTTTTTCAGGAAGAAAGCATTTGGACTTTCAAAGCGAACGGACACCAACTTGCGCGACAAAGACCAACTTGCGCACCAAAAGAGCCTCGGTGGGAGACGACAATACACCGAAAGGTCGTGTATGTGTGACG
>BMK_Unigene_029274
TTGAATTCTTGTGCATGTGTCCATTTCTAGAAGAAATGGGGTGAAATTATTGAAATGGTCATTCATACACCCAATAGCCAGACACGGATTTCTAACCTGATTGACAAGGGACCACATATTTGCTCTCTTCGTCAAATCTAATTAGTTATAGATTCTAGCCTTTGTTCTAGCTTTATATCTTTGGAGAGTCTTATCATTATCATCATCATAATCTAGTAGGTGTAGAAAAAGTAACAAACAACATGGACAGATTGTTGAGGTAGCTAAAAACTTTGGACAGCAACAATAATACAAGGAATACAAGGAATCTCTCTCTCTTTACATGCTTAGATGCCTCTTTTGGAAAGTGGGGAGGTTAATTGGTAACCATTCTCAGAGAAAGCCTTGGTTCTTTCATCTTTACCTGAATTCGCCATTGTTCTTTCATCTCTACTCGGCGCTGTCATTTTATGTATGAATTCAGCTAGTGAACCTTGTAGATATGCTTGGTATTCTTCACTGACTAGAGTTTCGTTTATGTTGTTGAGCGAGGGGTTATCACTTTGAATTCCGGCGTCATAATCATTCCCAAGAACCTCAGAACTTCTTAAAGTCACACTCATCTTGCTTGTACCATCCCTCGACATCGGCCTACTCCTAGGACTAGGAGTGGATTGAGCTAGCTCGGAATGCACCCATGTATGAGCATGTTGTAGCGGGACTTGAGACACCTTGTCACTAGGGATATCTCCTTCCAACATCCGCAGCACCTTGGACATGCGAGGCCGCTTTTTTGGGTCGGTTGCTATACAAAAACTGGCAGCATGCATCATGCACTCCACTTCTTGGGCGACATAGAGACACTCCAATCTCGGGTCTATCATCTCACTGATCATTTTCTTCTCTACCAAAGGACGACCCCAATCAGGTAGATATTGTTGCCCTTGCCTTCTGGACATATCTACGGCCTTTAGACCACTTATGAGCTCCATTAACAGCACTCCAAATGCGTATACATCAGCTTTCTCTGTTATCTGCCCCGTCCGAGTGTACTCTGGAGCTAAATACCCAAGTGTGCCTACTATGCGAGTTTCCTCTTCCAAGTCCCCTTCTGATTGCCACCTTGCCAGACCGAAATCTCCCACCATGGGTTCGAAGTCATGAGTGAGGAGAATGTTGTTGGGCCTGAGGTCCCTATGAACAATGCAACCCACACGACAATCTTCATGAAGATACCGCAAGCCTCTTGCAGCTCCTTTAGCCACTTTCATCCTACTGTTCCATGTCATTACCTCTTTGGAGTTTTTTCCATATAAGTGCTGGTCCAAGGACCCATTACAGGCAAACTCATAAACAAGTAGCCATTCCTTATCCATGCAGTACCCTACCAGCATCACCAAGTTCCTATGCTGTGCACAGCTCAACACCTCCACCTCTGAACAGAATTCAGACGCTCCCTGTGCACTCACTGCCCTGTGCTGCTTCACTGCCACCACCTGCCCATCTGCCAACACTCCTCTGTAAACAGGCCCATACCCTCCCTCAGCCAAGAAGTTGGCTCTGGAGAAGCCCTCTGTGGCAATCTCCATCTCTCTGTAGCTGAACTTCCTTGGAGGCTTGCCGAAGATGGGTGCACTGTGCTTGCAGACAGAGCAGAGTGGTGGGGGTGTAGGAGGGTGTTTGATGGAAAGAGAGATGGCCTTTCTCACGCTTGAGGTTCGGTCCACTGGTGTAGTCGTTGGAGAAGAAGAAGAAGAAGAAGA
>BMK_Unigene_029275
GGAAAATATATATATATAGCATTCAGGGCTAACTTGGGTCCATAATCATTTCCTGGGTTTGTTGGGACTTGGACACAGTTGTGACCCATTGGATCCAAATTAAGAAGTAGACGCATTTCCAGACAAGTCTGGTACAGTAACCGGTTTGACCCAACCCATGCACCAAGCAGGACTTGTTATTCAACTGATTAATCACATATCACTTAAAACTCTTGACACTTTCCATTACAAATCTCAGAAAGTGTTCTTGCCTGAGAGACGTCCACACCCATAAAACAAAACAAGGGCTATCATCTTGCCTTAAACTGCTACTTACATTGGCATTGTAGCAAAATGGAGTGGATTGTCGAACATGCAATTACTTAGCAGGCCACATTTCGTTTTTTATATCCTTACAAAACAAAAGGAATGAAGGGCACGTGCTCGAACAGCCACTGGGTGCAATGCATATATATCTTCTTCCACGAACCAAAACTAGACCTATTCGTCACAGTCCATAGAAACTTCTCCATTTCCAAGACTTACGGCCAAGTTTGCTTGAGCATCCGCTGCTGAATTAAATTCCCTAGCAACATGACAAATCTGGAAAGACAGAAACTTGTCCTTGAGGTCTTGGGCCTCCTGGCACAAGTCAGCCATGTTCTTGTTCCTAGTTTGCCATAAATTCTGAACCTGCATACACACAAGGTTGGAGTCGCCTTGAGCACGAATTCGTTTGAATCCCTTCTTAAGGGCATATTTCAATCCTAAAATCAAAGCACGATATTCAGCAACATTATTGGTAGCAATGCCTATGCCTTCTCGTAAGCGCCAAACCACACTTCCATCTTCACTTCTCAATATAGCTCCAGCACCAGATTTTCCAGGATTTCCTTTTGAAGCACCATCAAACTCTAGAACACAGGACAGCTTTCATACACAAATACACAAGGGAAAGCAAATTTTGTTATTGTTCTCATATCATAAATATTGGGAAGCAACAGGGAACATGAGCTCAGATATTAGAGTCCAATGTGTAAGGGACCCAATGAAAGATTTCTGACATTCATAATGAAATATGCTTGAGTCAGACATTTTTACTGATGCCTGCATTTGAAAATTACATGTACCATAAACTTTTTTTTTTTGGTGAAATGGTTACTCACATTAATCAAAAGCTTTACAGTGTAAAAGGATTATACTGAGAAGGGGCAGCAGGAAAACCCCAAAAATACAGCCACCACCCAAAGGAAGCAAAACTATGCATGAAAGGTCGACAAGGACACAAAAACAAAGGAAAGAGAGGGAAATCCCTTATCAGAAAGCAGTGACTTGCCTCCACTTGTATATGATTTTGTCAAGAGAAAGACCCCAGAACTCCGGATAGATAGAAGCCCAAGATGCAACACAGGATTTCATACTATACATACCATTTCATTTATACCATAAGCATTTGAAAGAAAGACATTGTTATACATTATTAATTGACAATTAAAACACATAAAATATGCCCAAAGTACCTTCTAGAACATAAAATTACATGTACGATAAATCTAAATACCTAAGTTACTCTTTCAATGCAAAATTAGACACCTTGCTCAAAACAAGTGCATGATCCAACTTGGACCAAACTTGAGGAATAACGTGGCCAAAGAGAGGATTTGTTATTTGCCTCTATTGATTTGCTTTATTGCAGATCCCAGTCTACCCAAACAGGAGGTTCTACAGGGACGAAAGAAATCAGAGGATGAAATGAATCCATATTTGAAATTCATGCATCTAAACAAGCTGTAAATAAAGAAATTGAGGAACAATTCACGTGTTGAAAGAAACATCAGAAATACATCATGGAAGAAAGATATAAGAAAGCTCCTCCAAAGTCTTGTCTTTTGTATGCCAACAAAGAAGATGACATAGCATCCATCCAGCGCTACTGATGCAGTAACTTACACAGTTAGAAGACTTTTGTGTCTCAACACCATCTCCTAATCCGACATTTTTTTTCTGGCTTGATATGATAAAATGAATGGAACCTATGATGCCCAGATACAGCATGGAAACAAAAGGGACACGGCATGGATATAACAGGGACACGGATTTAACAAAGTATCAGATACGATACGACAAATAGGTTGCCTATTTTGAAGTATCCATGCATCATA
>BMK_Unigene_029277
TGAACCCTACTCTTCTTTTAGTACTCATCTCTTGTAAACAAACAGGCCAGAGATCCAAGCAAAGCGAGTACATTACAGTGGTAGGAAGGAGTATGCTACCAGAGATATATTCCTGTTTCTCTGGGAAATGAGCGGGGAAAAATGAATTAGCCAAATACAGTAGAAGCAACAGGAATGGCACCATCTAAATTACAAGAATGGGATACAGGCATTTTGTCCTTAAAAATGTTAGAAAACAACAAGAAATTGGAGAATAGTTCAAGTTTTACTCATTTTTCTGCAACAAACCATGTTCCCATTTTACTTCTGCCTCTTGTAAATCTTGCCCAAGAAGGACTTCAACACCTCCTGCACTGATTTGCTTGGCAGGGCATCAATGGAGGCAGTCAACCGCTCATAGCTTTCCCTCTCATACTCAAGAAATACAGCCTGAAGTTCAAGATCTTTATAAAGTGTTTTTACACTAGCAACATGCTCTGAACCCGGTTTCCCATAGTTCTCAGACAATATTTTCTTTTCATTTTCATCAGCACGTTCAAGGGCTTGCACAACCAACCACGAGCACTTAAAATCTTCTATATCTGTTCCTATCTTACCAATCACTTGAGGATCGCCGAAGCAGTCCAGATAATCATCCTGCACTTGGAAGTAGGTTCCCATATCAATAAGGATGTTTTTGACATTGATGAAGTTTTCCAAATTCTCACCTGACATAACCAATGCACAAGCAACCGGAAGGTAAAATGAATAATAAGCTGTTTTGTACTGAACAATGCGACGATAAACTGGCATTTTGTACTTGGAAAGATCTTTTTCTCCTTCATGTGTAGTAATTAAGTCTAGCATCTGTCCTGAAGCTGTCTGAAACTCAACCTCATTGAATAAATCCAGCAGATCCACATAATAAGGCTTTTCCCTGAAGTGCCGTTTAAGAATTCTAGGAATATGGTTACGGAGTAGGACACCATCATTAACAGCAATGAAACCAACCTTCGGCATTCTGAACCAGCAGGGTTGACCCCGTCGTGTGAGGGAGCCGTCCATAATATCATCAAGGACTAGAAAATATGCTTGAAGCTGCAAGTCTTGCCAAGAAAGACTCAGATGGGTAATCACCATTCGATGCACCAACCAAGCACACATCCAAGGAAGACTTCATCTGTGCTTATTCCCATTCCTTGTCTTAACAACCTGTAGCTATCAATTACAGATAGACCTCGGTTCAGCTTCCCTCCAGGCACATTGTGGTCCAGCATTCGTTCTATCCATTGGCGAGAATCATCGGTGAAATCGAAGGCGGGATCTTCGAGGAGTTCGGATTTGAGGCGATTGTAGACCTGCTCAAATGTAGATCTCAAGTCCGTTGCTTTCCCGTATGTAGCATCAGAAGAAGAAGCAGTAACACTAACAACAGCAGCAGCAGCCATGGAGAGAGTCTTTGAGAAAACGCACAGAGAGAGAGCAAGAGAGAGAAGGAATATTTCTCTTGTGCTGTTTGTTTGTTCCTGTGACAGTGATAGAAAGGGATAAATAAAGTTGGGATTGGGACTGGGAGTAACGGATCTGAACGCCGGTAGCAGTCTTTCTGGCAGCCTGGAGCAAACTTCGGAGTCACGTGGGGAGGAAAAATTTTGAGTTTGGGTATATTGTTAACCTGCTAAGCTGGGGCTGGGGCTGGGGCT
>BMK_Unigene_029278
GAAGGCTGAAACGATCAAAGGTGTGCGACGATGACCCCCCATAGGTTACAGGAGAACATTGTCCTTTTGAAAACAGGAGAGACGGTTTGAACATTATCAAATGCATGTCAGTTGGCCACACGCACGACACTCGCTAAACGGAGAGATTGTCGGTTTCTACATCATATCATATTTTTATCAAGTTTTATAAAAGAACACATCTCCATCATTCCTTCCCTCTTCGAGATTTACCAAATCTGAAACCCGGGAAGGATTTAAACATTCCACACTCGACACCACCAACACCTCCACTTTGAGATCATCGTCTCCAAAAGTCTAATAAAATACAATACAACAACACCCCTCTAAAACCCTAACCAACCCTCATCCTCTGCAACTTCCGGCGCCATGGCCGAAATCCCCATCGAAGACGGCTTCTCCGCCACCCGCCTCTTCAACCAGGGCTTCTCCTACACCTACGATGACGTCATCTTCCTCCCTCACTACATCGACTTCCCCACCGAAGCCGTCGATCTCACCACCAAGCTCTCCCGGAACCTCGACCTCTCCATACCCTGCGTCTCTTCTCCCATGGACACCGTCTCCGAGTCCTCCATGGCCGTCGCAATGGCTGCGCTCGGCGGCATCTCTATCCTCCACTACAACAACCTCCCCTCCGAGCAAGCCGCCATCCTCCGCTCCGCCAAATCCCGCCGGATTCCATTCGTCTCCGATCCCGTCGTCAAATCCCCGTCCGACTTTATCTCCTCCTCCTCCGCCTTCGATGCCTCTCCCTGCGTCTTCGTCACCGCCTCCGGCACCGCCAAATCCAAGCTCCTCGGCGTCGTCTCCCGATCCGATTGGGAGACCCTCTCCGACCGCCACGACGCGCCGCTCTCAGACTACATGACGAAGGTTCCGGTCACCGCCTCCTCCAGGTACTCCTTCGAGCAGGCGGCGGGCATCATCGCCGCTGAGAAGATCGATTATCTTCCTCTGGTGTCGGATGCGGACGGGGAGCTGGTGGATCTGGTCACCGCCTCGGATGTGGAGAGAATCCGAGGGTTTCCGAAGCTAGGCCTGCCGTCGCTCGGCCGGGACGGGGAGTTCTTGGTCGGAGCGGCCGTCGGGACTAGGGAGCAGGATAAGGAGCGGCTGGAATATCTGGTGAAGGCCGGCGCCGACGTCGTCGTTCTAGACAGCTCGCAGGGGAATTCAATCTACCAGATTGACATGATCAAGTATGTGAAGAGGACTTATCCGGAGCTGGATGTGATCGGAGGGAATGTGGTTACGGCGTACCAGGCGGAGAATCTGATAAAGGCCGGAGTTGATGGTTTAAGGGTTGGCATGGGTTCGGGTTCCATTTGCACCACCCAAGAGGTTTGCGCTGCGGGCAGAGGGCAGGCAACAGCAGTTTATAAGGTTGCATCAATTGCTGAGCGTAGTGGTGTGCCCGTTATTGCTGATGGTGGGATTGCAAATTCTGGCCATATTGTCAAGGCTCTGGTACTGGGGGCTTCTACTGTCATGATGGGGAGTTTCTTAGCAGGTAGCAATGAAGCTCCTGGAGCATATACTTTTGAGGGTGGTCGACGCGTAAAAAAGTATAGAGGTATGGGTTCCCTTGAAGCCATGACAAAAGGGAGCGATGCTCGATATCTTGGTGACAAATCCAAACTAAAGATTGCTCAGGGAGTTGTGGGAGCTGTAGCAGATAAAGGTTCTGTGTTGAAATTTATCCCATACACAATGCAAGCAGTCAAGCAAGGGTTCCAAGATCTAGGTGCATCGTCTTTGCAGTCTGCTCATGATCTTCTAAGATCAAATGTACTGAGGCTAGAGGTGCGGACAGGTGCTGCACAGACTGAAGGTGGAGTTCATGACTTGGTTTACTATGAGAAGAAATCTTTCTAGGCCTTCGAGGTGCGATCCGATGCGGCAATGTATGTCTGTTATAATGTTCAAGTGGTTGTTGCTGACTTGGCTCAAAAAGATGAAATTCATGATTTCAAAATGTTGCCGAGTTAATTTATTCCAAGTTGTTGTGTAGACACTTTTTAATATATTTATGTTTTTGAAGGAAATCAAGCTTCTAATTGGCTACTGAAAAGTGTCATCTAGTAATTGTGTAATTTTTATTTTGATGAGCATCAATGCGCTTTGTTGTTAGAGAATGTGCATCATTATCATCAATCCTAGCTACTTATCTAACTTTACCTAATAACTATCTGCCACTTTTTAAGATTCCG
>BMK_Unigene_029279
CAAGCAATGAAGCTTTATCCATCTGCATTAAGGTTTTATTACCTTTATTTCCTTTTTATTTTATCCCTCAAAGAAACATAATAATTCATATGGGTCTATAACAATCAACAAGTTCTCATGGAATAAGGTCTACTACAGAAGATTCAGAACAAAACATATGTAAAAGACCTCTGCAATTGACACTTTGCTCAACCATAAAAGACTTAGGCCCTGTTTGTTTTCATGTAATTAGATTTTCCTAGGAACTCTCATAAACATATTCCTAAAAGTGGTTAGAAATAAAGGTGAGAATCTATAAATGTCCTTCAAATAATCTATCTTTTGATGGAAAATGAATATCCATTTACCACTCTACTAAAGTCACTTTCCCATGTCCAACTCCATCTTTTATCTTTTAGTTCACCCCTCCCTTTTTAATAGTCCTTTGTAGCAACCATTTTACCATGAAATTCCTAGAGATTCAATTCCATGTAAACAAACAGTACTCAGGAATTAATGGATGATGATCATTGGAAAACACATCAAAAGAAATTTGAAGAATAAAAAGCAAAAGAGACGTCACTAGTGAATAAGCGATTTGGTAAGCATACAGAGAAAAAAATCAGCAGGTAAAAAACTAACAATGCAAAACAAGCAAGCAAGCAAACAAAAATGTTAGATGGTGGGGTCCACATACTATTTTCTGCAAGACCAAATATGGATTTAAGAAAAGTAGAAAACTAAAATAGTCAATTAAAGATTTAACCTATTATTAAAAAAAAAGTCAACTAACCAAAAACAGAACAAGTTTTCTTTTGTTTATCAAACAAACCATAACAGGGGTTCTTTTCAACTACAGCCAAATTCTAACATTTTCATCAAAATAAGTTGGAAGTATTTGGAGAGAAACTTCATATTACATCATGCAGTTCCTTACATCATTATATATTGAACACTCCAAAACCATTCCGGTTCTATAATAATTGCTAAAGTCAACAGGTGCCCATTTCTCAGTTTTAGGTGCATTATCAAATATCAGTAGTCCATTCATATGACCTCATGTACAGTGAGAAGTGACAAACATCACATCTAGCAATCTCTTCCATTTCGCCCTGTTAGGATAAAAAGACTACTTGTCATAGAAAAGTCACAATCGATTAAGATCCCTATAGCAGATGATGAAACTCCTTTGCTTCTCTTGATTGACAAAATATAAATTATTATCTTATTCAATTTATCTAATGGGAATTAGAGTTCAAAATCTTCAGTTAATCACTTTAATTTACAAGATCAGCTTGGTACGGTTCTTAAATGACCATTAAAATAATCCAGCTTGCTGAAGGATGAATGAATCCAAGGCACTTTTGCCACTGCCAGAGCCCTTTTGTTTTATCGCTCTCTATTCCTTTCCTCTCTTTTATTTATTGTAGATACTCAATCTCATCGGAATAAATGGTTTTCAAGAAAACGTAGATGCATGTTGGAGAACTGCAAGTGAAACCCATAGATGGAAAACACTTGCAGAGTTTTATTTAATGAGAAAAGGTGGTCCTGGTGCACCAAAGAAACTTATTTGTGTAATGTATTTTGGTGGAAAAGGAACGGGAAAAGTGCTTTGATTTTCCACGGCCTGCATGTTTCATTAGTCACTGCACAAAAAATTTTCTCAAGCAAAAAGCAACATTTTTAGCTTGTTATTCTGCAGACCCACGTATATAGGTGAGCAAATAAAAATAAATAAATAAATAA
>BMK_Unigene_029280
CGAAAAAGTGCATATAGTTTTTATATCTTGTGGAAGCGAAAAAGTGCATATAGTTTTTATATCTTGTGGAAGTGAAGCATAAACAATCATTTTCAGTTGTGTTAGTGAAACTACTCTACAGCATAGTACGTGTATTCACTCCTAGGGCTGTCCTGCATTATTCACTCTAAATCCATGAACTTTATTGGAAGATCAGGCTTGCATGAAAAGTAGTTTCATTGTGAAGAAGATGTTCAATTGCTAATTCTTTCTTGTGATGTTGGACTAGTATGCTTTGAGACATGTTCCTTTTGCAGTGTGCATGTATGTGTTTTTCTATTTTTGGATTTTAGTAAATTATTGTTACAATTTTACAGGCAGATTTGAGTTTCTGCCCTTTTATTGTTGACTGTAACTCTTTACTACACAAAGAGGTCGTGTATTTTGTCTTCAATATGTGCAAATATTAAAGAAGTGGACACCACATCACATTTGTTGGTTCATGTATGGTAGTAGTCAAATTAAGAAGATTTGCTTGTTTAAGAAGACTGAAACAAACTTTTGTTCGGGGAAAAGGTTGAAAAGCAAACCCATGTTGTTCAGATGAAATCCTCACCAACATTGAGATTGTTGTAATGTATGGATTGGATCTTTTCAAGAATTGTTGGCATGGTATTTATTTCATATTTTGATTGCTACTCTAGTTACAAATTAATCTGTATGAAAACTTTCTTTATTTGCAAGGAAATTTTATTTTGGGAATGCTGTGGAGAGATCACCATCACTTCTAGGTGGATGAGCTGGAATGTACTCCATGAATTTCTTTGTGGTGGGGTTGGTTTTGGTGGTAGGATTTGGGTTTGGAGGGTGGGCAAGTATGCTCAACTTCATTCAGCAAGTGAACACTTTTGGTCTATTCACCAAGTGCTATCAATGCCCTCACAAGAATTGATTCTCATCTCCGGCCCACTAGATGAAAAGTAAAAGAAAGGTATTTCATAGCTTGTGTAAAGGGATTGGCTCTATAGTAAGTTGTTTACTCCAAGTGAAATGCATCCTTTTTCTAGGGTCCAACTAAATTCTAATCCAAATTTGTTTGCTCCAAACTCAAGGCTCTTTCACATTCATCATTCAAGTGAATGCATGACTCTTAGTAGCATTATGACTCTGAAAATATGAGTTTGATTGAGTGTGGACAAGGACTAGGACTGGACTAGGCTTGGAACTAGGTGGACCGGCCCTTACCATTGGATAGAGGCCTAATCCACTAACCCAACTCCTCTCTATCTTCTATATCTTTAGAGTCATTTTTTCATATTTTTGGATGGGTATGCATGTGGGACTGACCCATCTAATTGAATGCACTGGTGAAGACTTCTACGGATAAGGAGTACTGCTCATGTGGGGTGTATTAAATTTAGTGGGACCTGGTCTATCAATAATTGAAAATAAAATTTGGGATTTTGTTAGAGGTTGGAGTTTAGAATTGTCAATTGGAGTTTAAATAAAAGGTTATTGGGTCCGAGCCTGTCGACATGTAGGCTCATCACATATGCTAAATTGGACCGAGACCTGTAGGCTCATCACATGCTAAATTGGACCAAGGTCATTGGTCATGGGTACGGTTAACTAACTTCAACTAAACTGCACTATTCCAATTAATTTGTTTTAAATGTAATTTTTTTTTGGCTATTTTTTTTATATTTATATATATATATATATAGAGAG
>BMK_Unigene_029281
CCCGACCCATTATTCATCACGCGGAAATGTCATCCATACATTAGAGTGAGCGAAAGTCTCTTTCCATGTTCGATCACGCATTTGCTCGAGCAGAACCATGGCGCGTATGCTCCGTCTCCCTCAAATGCTTCACCTTCCAACTTCTCCCGCTCTTTCGTTGCCTTCGAGTCTTCCCTCTGTCGCATCTCTAACAATAAAAACATCTCTCAGTTTCCTCTTCCAATCTTCTTCTTCTCCGCCTCGCGCCCGGAAAGGCGGAATTTTTCTTTCGGTCACTCGCTTCTCTTCTCTTTTGGTTAAAGCCAGAGAAAGCACGGAGCCAAACACAGAAGAATCTCCGAAAGGGGGCCCTTTAAAATCTGGTTTGTACCTTGTTGCAACGCCAATTGGAAATCTAGAAGACATCACCTTGCGTGCATTGCGTGTCTTAAGATCAGCAGATGTGATACTTTCAGTTCAGAAGATACAAGGCATTCAGGGAAGTTGCTTCAGCACTACAATATTAAGACTCCCCTTATTTTCAGATGAGTTATCACAGATTCAATGAATCTCAACGTGAAACGACTATCCTAAAGCGGCTACAACAAGGCAATATTATAGCTTTGATTAGTGATGCAGGGACGCCGGGCATTAGTGATCCTGGGATGGAATTGGTAAAGTTATGTGTCAGTGAGAACATTCTTGTTGTTCCAGTTCCCGGTGCGTCTGCTTTTGTGGCTGCTCTTTCTGCATCTGGGTTGTCTACAGAAGAATTCACATTTGTTGGATTTCTTTCTAAAAATACTGGATCGAGAAGACAGAGATTGATGGTTTCTGCAAATGAAACTGTGACACAAATATTTTTTGTTCCTCCTCACAAGCTCCATGATTTTGTTGAAGAAGCTTGTTCAGTTTTTGGAGATTCAAGGCAATGTGTCATGGCGCGGGAGATGACAAAGCTTCATGAAGAGTTTTGGCGGGGCACTTTGGGGAAAGCAAAAGATGTATTTTTAAGCCAGCAGCCGAAGGGAGAGATCACATTCTTAATAGAGGGGAAAACAAATTCTATTGATGAAACTCCATCAGACTCTCAGCTTGAGGATGAATTAAGAGATTTAGTCTCCAACGGGCACAGCCTTTCCATGGCAGTGAAATTGGTTTCTGAAGGGACATCAGTTAAAAGAAAAGCAGTTTATTCACTTGCACTACGGATATTTGGAAAGCAAAATGATGCTGAAGATAGATCATTCTGTGCTAATTGACCTGTTTGTAAAGGCTTACCTTGATGTCCGAGAGGTTCAAAGAATATAACTGTAATGCGCCTGCTGATTCGCCGGTTGAACGGGTCAATTTTGACTGTAGCATTTTTGGAATGGCATATGCAGCATGATGTGCAGCTTGGTAGGATTTAAGCTTCACGCAGGCAGACCTGAGATACTGTAGAGATAAATCGTGGTTGACCTCTATAGGAGGTAACGAGACTGAATGCTCCCTTTACCGATGATCATCAACCGTAAGTGTAAAGGGTAAATGTTTTATTTGTATCAAGGATGGCCAGGAAACTTATTTTTAAAGTGCAATCTTGTACGTTCATATGTTCTGTATTGGAGTGCACTTGTACAATAGATAGATGTTGAACCAGATGTCTATGGCTCAGTTTTGTAGATTCATTGACTGTGAGAGGTTTCCCATGAATGAAACTTTTAGTTTAATTGCCATGAA
>BMK_Unigene_029282
TAGAGGCTTTAAAAGTTCAGCAGAATTAAATGGAGACTTAACCAGAGGACAAATGTTTCCCACCAAAAGCAATATTCATGACACCTTAGGTTAGTAAATCTCAAGCAGGATCAAAGAAGAAAAATTCAAGTAGGACCTGAAGGTCAAAACATTTCAGATAATGTCTAGGGCAAAAAACGGGGAGAAAACACAATTCTCTGATGTACAGCTAAAAGCATAAAACCCTGCAAAAATAGAATTTATAGAATTCTAGACCTTTTTCTTTTTCAAGAACTCGCAATTGTCTTAGGTAATAATTAAACCATCTCCACAAAAAAATTTACACACCTCAAAAGCATGGCCTCTGACATCTGTCATCCAGTCTGGCTTGGTAACAATACTTGCAAATCTCAAGACAGTTTGGTTGGTGGAACTGAAAACTTGAATGCTCAAACTATCATCAACAACAGTGGCAACATCTGCTGGGGGCAAATCAGACCTTTACCTTGACAATTTCAGAATCACCTATTGGGGTGGTGGATGCATTTGGAACGCTGGAGGGTCAGCTGGCTTCTTGGACCCTCTAATCCACAACATTACTTCCAAAACAATAACTGTGACTAGAATGACAGCAAGGCTGAACCCATAACCTGCTTTCCATCCATTTCCTGCACCTCCCACTTGAATGCCAATGACAATATTCACAGCTGCTAGGAAGAGTGCGAGCCTCCCAACCCAATCGTGATACCAATTCCAGTACCTACGAACCTTGGAGTCTTTATCAGGCCGTAGGAAAAATGCGACTACCTGAAGAATAAGAAGGACAAAGACAAAAATTCCAAGGCCTCTGTGTGCTAAGACATTAGCATGTATTTTATCATATAGCGAGACTCCAGCCACCAAGCTTGAAAGCACAATGAGAAACCCCAAAAACTGGATCGCCAAATGAAGATAATACCAAAGTGGGTCCCACTGTCTGAAGTATCTTGCAAAAATTGCCCCAACTGGTAGAAGCACACCCCACCCAAATATGGCAAGTATTCCATGACTCCTCTTCAGCTGGACAGGATAGGAAGAAGCAGATGAAGCACCTGCAGAGAAATCAAATAAAATAGACGTTTTGTCTTCATGTTCTGTTAGCCGGTAATGACTTGGAGGTGAGGCACCAAAGGCAAATAAAAGTGATTGCCGGGTAATGGGAGCTTCAAACTTCACTTGAAATGCCAAGTATATTTTGGCTCCATTAAGAACCACAACCTCTGGAACATTGGTGCCGAGCAGCTGGCCCTGATTTACTACAACATCTGATGGAGACTGACCACGCAAATAGTACTGTCTGATATGTGCTCTTTCTCTACCCATCCAACCCACCATAGCACTGGAACCAACCATCATTCCATCCTTAGAAAATCCCATCCCAACCCATCCACTGGTGTATTCAGCAGATAGTACAATTGTTAAGACATTGTCTTGGCCTTTTGAGTACCTCAAATCAAAGGTATGCCAAACAGATCTACAAGACAAAGATGAAGAATCATTGAAAGGAGCTGGAAGGAAGCTGCTCACATCCAGACTGCAGCTATCCATCTGTGAATGGACAATGGGGATTCTGAGGAGGAGGAAGAGCGCCGCCAATGCGGCATAAATGGTGAAGGAGAGTAAGCTCTTATCTGTTCGCATAGTGAGATCTGAGCAGAAGAAGAAAATGTTTGAGTTATTGGAGGGGGGAAATGAAGAGGGACGATTA
>BMK_Unigene_029283
TATTTTAAATTTTAGTAACGTGTATAGAGAGAATTTGCGTGGGACAGTAAAATTTCCCTTTTAAACTGTAACAAGTCTTTTAATGGCCGACAACGCGGCATCCGTCTAGATCTGAAAAGAGAACCTTCACGGGCCGAAGAGCAACTGGCAAGAACTCCATACACTCGTCTCTCTTATCTTTCTTCCTGGTCGTTTATGCGCAGTCTCTGCTGTTCATCTTTCTTCTCTTTCCTGGTTATAAATATAGCCTAGGTGACCAATCATGTCCGGTAGAGATATCTTACACAAGATGAAGGAAAAAGCTGGATTTGGTTCATCAGACACAGGAAAGGGCAAGAGCAAAATATCAGGCAGGCATATAACGCATGGCTACCACCTGGTCAAGGGAAAGTCAAACCATGAGATGGAGGATTATGTCGTGGCGAAATTCAAGAAACTACACCATCATGACACTGAATTGGGTTTATTTGCTATATTTGATGGCCATTTGGGTCATGGTGTTGCAGATTACTTGCAATCCCATCTGTTTGAGAACATTCTGCATGAGCCCGAGTTTTGGACTCATCCAGAGGTTGCAATGAAGGAAGCATACCGTGTAACTGATGATAAGATTTTGGAGAAAGCAGTTGAGTTGGGCCGAGGTGGTTCAACTGCAGTTACAGCCATATTGATTGATGGTGTGAAGTTGGTAGTGGCTAATGTTGGAGATTCTCGAGCTGTCATTTGCAATCATGGTATGGCCAAGCAGCTATCAGTTGATCACGAGCCAAGCAAGGAGCGGGAGGCAATTGAGAGCAAGGGTGGTTTCGTGACAAACCTGCCAGGTGATGTGCCACGTGTCGATGGACAGTTGGCTGTGGCTAGGGCATTTGGCGACAGGAGTTTAAAGAAACACCTCAGTTCAGAACCAGATGTCACAGTGGAGATGATAGATGAGGATACAGAGTTCATCATCTTGGCAAGTGATGGCCTGTGGAAGGTGATGTCGAATGAAGAAGCTGTGAATTCGATCAAAGGTATAAAGGATGCTCAGATGGCAGCAAAACATCTGACCGACGAAGCTCTTTCCAGGAAGAGCAAGGATGACATCTCTGTCATTGTTGTGAGCTTCCACTGACTTCTACTTGGATTTGTGTGTCCTTCCTAGTGTGTAATGCCCATCTGTTTGTATATTTATAAAAATTTACTTTTCAAACCAACTGTTCATAAACTAAATTAGTTTTCTATACTGGATTGCTATGGTTTTTATACTGTCACTGGAACTCTAGGAGAAGCTACAGTTGTGGATTGTTTTAGCTTTTCAAGCAGTTTGCTCCTATGTTATTTCATGTGGGGTAGTTTCGTGCATGGTCCAGGGTATACTCTGGCCGCTTCCTGCTAGGCTTGCTATTCGCCATGCTTGGATAGAACATTGAGGCCCCAAGATGAGGGCTGGGCAGAGTAAGCAAGGCTCTTGAATAAGGCTGTTTTGGCTGACATGAATTGTTTGTGAATAAGCAAGGCTCGAGTAAGGCTGTTTTGTCTGACATGAATTGTTTGTGAAGATCCCGGCTAAAACATTACCTGATAGCCGCTGTCAGGCACATCTGATAGACTGTTTGAAGGGTACAATACTAATAGTCCACTGCACAAAAGTAGAAAACCTGATTCTTTTCATTTCCATGGTTGCAAATCCACTTCCAGACCCGGCCATGTGATATACTGGCTTGATCGTTCCCTGGAAAATCTCCTTTATGAATCGTGTGGTAAGACTGTTTGAAATGGTGAACATTTGGACTCTGCAAAAATGTAGAAAAACTGAATCTTTATACATATCGTAATACCTCAAGAAGCATCCTATCTATCTGGCTTTTTGTGTTTTTGCTTGGCAAGCTCTCTCTTATCCATTCGTTCCCCTATTG
>BMK_Unigene_029284
TTACTAGGATTGCATCTGCACTCTAACAAAAAGGAACTTTTAAGAATAAAATTGCTTATAATCTCCATTGCAACAATAAAGTGAAAGGATGAATGACTTTGCAGGCCAGTATTAAAAATCTACAATAGGAAATACATAATGCCTCAGAATATGAACAGTTTGCTCAAGATTTTCAGGTCCATGGTTCAATAATTCACAACATTCCTAGCAGCCTCTTGGGTTTCTATTCTCCCGAATTTCTGGGGAGTGTCAATAGATGTCATCCTACTTAAGTGGATGGAAGTGGCCACCTCCTAAGTTTTGTTCATTCTTTTGGGCTTATCGGCCTCTCTGAAGCTTTCTTAGCCAATTTTTTTTCCTCTTTTTTTTAATGGGACTGTTTGTCTTTTTTATATTTTTCTTTGCTTTTCAGTACGTCCCTTTTGGTACTGCTAAGTCGTTGATAAATACAAGTTACCATTCAAAAAAGAAAGTTCTTTTTTTTTTAATGGTAAAAGGGTTCAATTATTCAATGCAGTGATACCGAGAGACCCCACTTGAGCAGACAACAAACCAAATATCTCCCAGATGCAAAATCCTAAGCACACCAACTGGTAGTCTGAATATAGTTCATTACGAAAGAAAACACGGCAACACTCCATATTCAACCACAAAAACAAGCTGCAAGATTGGAGCATTGAATCAAATTGAAGCTGACATTAAATTTACTTGGATTTGCTCCTAAACGACTAAAAAAATGATTTTAGCACTCCAAAACACCAACACAGATTTGGCTTTTGCTCAAGCTCCTCTGCTTCTAAATGTGTGAAGTGATGCTTTGGCCTAGTCAGCCAAGTCAACAAAGTTCAACCAGTAAGTCTGAGATTAAAACAGCAGTAGTTTTTGAAAACTTCACTTCCACCATATGTTTTGAGTTTTAAAGGTTCAAGAAGGGGCTTCGCAGTCCCAGTAATTCGTTGACAATAGCCAAAGGAAAATGTGAATCGGTTCAGAGTCACCAAAAGGATGCTCATGGTATTCTACCCCATTTTACAGTTAAAAGTTGTAATTATTTTTTCAAAGAACTCTTTATTTGTGTTCTAAATTTGTTTATGCTTAAAAAATCCATGGACATTAATCCCTTCAATTCTTTCTTCTTTTCTTTCTTTTTTCCAATTTTCTCTTCTTTTTCATGGATTTTTCAGAATTTTTTATTTCGTCAGAAAAAATCAGAAATAAATTAAATTTCTGATTTTCAACTCTTTCAATTGTCCATGCACTTCCCAATCACCAACAGGGTTGAGAGACAATTTGCTCTCTTTCCAGCCAACGCTACTCCATGTGTAAGCATTTAGCATACCAGTCCTCTTCCAACCATCAAGGTGTCAAGCTTTGTGAACAGCTTAATTGAACTTCAGATCTAATACTTGAAGCCCCAATTACTACAAAACTCACAGAATTAAAACAAATCACCATATGTGCAAGTGCAGTGGGGAGATCTCCAGTCAATTAAATTGCACATGTGCATTCTTCATCATCCCTTATTTTTACGCTTCATTGAAGTTGGAGAATCGCATTGCATCAAAATATAAATAAGCACTAAGTAATTATGATATACTAAAAATCGTGCTTCAGTGAAGTTTTCTCCCCCTATTGGTTCTGTTCTTTTTGTTATAGAAAAAAAAATCTATTATTTGTTTGCAGTATTAACTAAAAAAACAAATGGACTCCGTCCAACGAAGTCACGTATTTCAGTCAATTTCAGATACACCAAGTCCAAAATCATAACCATTATTTGATTCCATGGATTCCAAGGCCAGGATCTTCAAACCAGGAGATTACTATGCATGGATCATCCATAATCAGGCCTAACACATCAATGGTTTGAAGATCAGAACAGTGATGTTAAAAAAACAATAAAAAAAGGCAAACTATTATGAACAATGCCTTCGTGAAATTTATTAGGCACTCCGTCTTTCTTGAGGACATACTCATTTCAAGCTCTGATCAGCTTCTTCAATAACCTTAAATGATCTAGCCAGCCAGTGCGACAGCCAACCAAAACCAAAAATAGAAACTCCATGTTTTTAACCTCATACATGCACTAAATGTCAAGGACAACAAAGAACGGTCATGACAGCTAAGAAATAAATGCAGCCACAAGCTTAGACTGGTCATAAAGATTTACCATACCTCCCTTGTAAATGGTGATGAGGA
>BMK_Unigene_029285
ACTAACTGGAAAGGATCTGCCAATCAACTACCATTGATGATTTAGCAATTAATTTGCATGGATCTGTTTTTGATAAGCAATATCAGCAATAATGGTAACATCCATATCCATACAACATTCATGACACAGTTAATTAGAAACACATGAACAAACATCACTAATTACCACCTAGTGCTTTTTTCCCATTTCTAACAAGTACTAGCCCTTCTTGCCAGATCTCAAACTCCATCGACTCAAGCACCCATTTCTATAAACATACTATATGGAGTAAAAAACAAAAAAAAACAAAAACCAACAAAAATTACATGAACACAATAACCCTACCACTTCCAATTTTATCAGTCAATATTGACGAGAGCCCTCCATTGCAATCTCACCATTTTAGTCTCTGGGTTTAGAATCCTGTAAGTTAAGAAATTGCAGCTGCTGCATCATGTCCCTTTTTTTCTCCTGGAATGTACTCGATTGAAGCTATACTAAAAAAAGAAGCTTCAAAGGTAATGATACAGCAACTGTGAGCAACAGAAAGAGCGAAATCACAAGAGATGGGTATTGGAAGAAGATGTAAAGTTGGAGAGATCTGTCCATGTATTCCCATCCAAGTACTGATCATTTCCTTGAATACCCAGAAACTGCCTTGATGAATTCAACCCCTGATTTCCTTCCGACTTCACAGAAGCCTGTTGATTAGGTCCTGAGCTGGATTGTAGCCTTGATCGAATAAGACCCGCTCCTCCGATGCCAAAACTGGTCTCAACCCTTTCCCCTTCCAAGGGGTACAACCCAGATGGTGGCTCCAATCCACTCAAGTAAGGGGACTGCTGCAGTTGTTGTTGCAGTCTCCACTGCTCAATTCCAGATGATAACATAGACCCAAAGCTGGTTTGATTGCTACCTATCTGAAATTCCATTTCAGACCCACCTCCAGCCATCTGAATTCCACTGTAATTCAACCCCATATCAGATGCACCATAGCCTAGGGAGCTCATGAAAGGCAACTGCGATGGAAGGAGAGGTGGGATTCGGCTGATTACTTCGGCGGCAAAGCTGGAGGAGGAAACTGCACCTGTGGATCCGCCGCTTGTCTGTTGATCGCTGGAGGCCGGAGATTTCGAGCTGCTGCCTTTACTTTTCTTGTTCCTCCGGCACCCGCCACCTACAGGGACATTCCTCAACGCACCCCCTCTCGTCCAGTACCTCCGGCACGTCTTGCAGAAATGGCGTGGCTGTGTTAGGCTGTAGTTGTTAAAGTAGCAGAACTTGGTGTTGATTGAATTGCATCTAGGGCATTTAAGTGCCGGCTCTGGAGGCGGCACCTTTGCCAACCGCGCTCGTTCTGCCATGGAATTGGGCCTGATCGCACCTGCAACACCCGCTCCTGGCAGTGGCATGGGCGGTGGAAGCTGAGGATTCTCACTGCTGCTTCCTTGTTGATGATTAAGCTGCTGTTGCCAGTTGTTTGGATCTAGATAGGCAGGAACTGATGAGAAAACCATGGTTTCCTTCTTTTCTTGTAAAGTTTGTTGGGTGTTTTGGAGATAGTAGAGAATCACATAGGAGTTGCAGAGAGAGCCCAAGAGACTAGAGAGAGAGGGATGAGAGAGATGGAGAAGAAGGTATAGAAAAGCAGAAGCTTTATATTGTTTTTGTTTTTTACGTTTCCTGAAGTTTCTTAGCAGGTAAGCTTCTTTGTTACGAGGTGAGTGGTGGAAAGGAAGTAGTAGTGGCTCTTCATGCATGGAAAGCGGAGAGAGATAGAAAAAGATTAAAGGACGGCTGCTACAGAGACCATGAAATTCATGAATGATGAAACCCTAGCATGGAAAATTAAATACAAAAGACAGTAAGTATTTTTATAGCAAAAAGTGAAGCTTCACGTTTGGGAGGCTGTTGTTACGCTAAGACCTGTTTGGATGTAGGTAAAGTGGAATGGGGAAATCATTTGCCCAAGTAACTGTCCTTCC
>BMK_Unigene_029286
AGTTCACTTCTGATTTTTTAGAAGGCTATAGAACTTAGAATATTGTGTAGTGTATGATACATAAGTTGAAGCCGTAGCTAAAGCCAAAACACAAACAACTGCATGTGGGTAAAACGTCAAGGCCCGGGCCGATCCAACCCAAGTTGCACTCTTGAATGGAAGTTTACTAATCCAAACATCCAAAGAATTTTGTCTGCGACTGTACCACAGATGGTTAGGGAGTTGTGTGTGTATTGTCTGCGCATGTCATCCAAGTTCCTGTTGTAGCAAAAACTTAAAAATATATATATTAGATGAATGTTACTCCACATGATGCCCAATTGGATGATGTCAGTAATAATCTTACTAAATCGGTTGGACTTCAAAGAATAAATTATGATTACAGATAATTGTGTTCCTACGATGAAAAAAGAATATAACAAAAAAGATAAAAAAAAACAAATCATATCAAAAGATGACTTCAAATGTCAATGATACTAACACCTAGGTACTTAAGTTAGCCATACACTCCTCCCGGCTCCCGGGGAAATAAAGGGTCTGGACACTGTACCTCCCCTGATAACCTAAGAACACCCCTTCAGCCAGTGGGGTGGCCAGAAAAAAAATAACTTATGGAAGCCAGATGCAGCACTTTAACCTCATCAAAATAGATAACGTGTTGAATGAGTGAATCCCCACAACTCAACATTCTTCAATTCAAACTCTGGGTTATGAGCCAAGCACATGTTCCCAAATGTCTCACTAGGACCACTTGTTCCATGTAACAGATCCCCATCCAAATATAGTGCAAAGCTGCCACCCCCACCTAGTGCCAATAAGTCATCCAAACATAAATAGTAGAATCTGTTCGCACCAGTTGCTCGAAATAGCCTTGGTTCACCATATATAGTTGTGAAGACAAATGTTTGGCTTGATCCTTGATATTTTCTTTTTGTTGTAGGTTTTAAAGGGCATTCTAAGAGCCCACCAAATACTGCACCTTCCCTGTCCCCTACAATCAATAAACAAGGTCCAGAAATATCACAACTCTTTCGAAGAAGTGTGCGAAGTGATATACCATGTTTCAACGTACTGCCCTGTACAACAAAACCCATTGGCACCCTTTCACTATATTCGGAAGTGACGAGTGTAGGAACTCAAACAAATCTGATGATATGAATGAGGATTCATCCATAAGATCAGGAATAGACTTGACTACATCGTCCGAGGTAGAAGTCTCTTCAATCTTTGGTGTTTCTTCAACATTATCAGAACAGCTAATGTTCCTTTCAGAAACATGGTCTACATCTTCTTCACAAACCTCCAGGCTCTCATAACCACTATTTTCAAGTCCACATTCTACACTACTACCTTGTGATCTGTCTTTCCATCTAGAATGAATGATTTTCCATCTACTTGAAAGAAGTGAAGATGGACTCGAAAGAAATGATGACGGACTAGAACGAAGTGATGACGGAGAAGTATCATGTCTGCTATTTTGCTTGTTGGTTTTGTATCCATCCAAACCAGAGCTTGTTGTAGGGCGAAGGGAATATATCAATGATGAGAAAGAATCTGATACAGGACGAGCTAGTTCCTCTTCCTTGGAAATAGGCGGCGGGGCCTGGGGAACGGGTTGAGAGGCGGGAGAATCTGAGGGAGGAGACAAGGGAGAATCGGAGAGGAGGCGAGAGATTTTGTCTGAGACTCTCTCTTTCCATGAAAGCATCGTAGATGAGATGAGATGAGAGATCCAAGCCCTAGCTTTGATTTGGAGGAGGGAAGGCGATGGAGAAAAGGAGCTACTCCGCTTTCTCGGTTCTTTTGCTTCTTCCGTTTGTTTCAACGGGGCATTATTAATAAGTGGTCGTGGT
>BMK_Unigene_029287
GGTGGTTGAAGAGAGTTAAGAATCTCATTGAATCAACCAGGAGGACCTGTGGGGTGACGGTAAGGAAATTGAAGCAGAACGCGTAAATCAGTTGCTGGCCATAATGGGGACCAAGTCTGAGCCAGTCTTGAGAGAGCCGCTGACTAAAATGTCGCAAACCTCCTTAGAAGAAAGAGACTTGATGTCAACGTCGGTGTCGGCAGGAGCAAACTCGAGGCAAACCAAAAGGGTCAATGGGCGAGTGACTTGGGGGCTGGGTTTAAGTGCAGGGACGGCACCACTCAGCTCCTCAGAGTAGGTCAAGCTCTGAGAAGTTGAGATGCCACCTTGCAAGTAAAAGGTGAAGCGAGCGTGGTTGGGCATGGAAAGTATCATAGCACGGGTAACAGTGGCTGTGGGAGCAGGGGTGAAGGCAAGAAGGGCCTGAACGATCAGCATTGGTGCGCAGACGCGTGGTGAAATTGTGACTTTCAAGTCTGCCACGTCCACGATGTGATGTTGATCTAACTTGGCCTTAAGGGAGGGGCAACATCGGTCAATAGGAAAGTTGGCGGCATCACCCTGCGTTCTGTCTGAGTTCAGCTCGCGGATCTCGTGGAGGGTGAAAGTTTTAACCAAACCACTAAAATGGTTGGCGGCGCCGGTATTTGGGGCTCGGGAGTACGACATTACTCTTCAAGCTTGAGTAATTTACTTTCCAATTGCTGTCTCTTGTTGTTAAGGACGGCACGAGTTGGTCCGTCAGTACTCATTCGTTGTTCGTGGGCGAGTTTCGTGATTTCAGCACGAAGCGCAAGTATCTGCAATTGAGCGTCGGGTTCTTGAAAAGTGGAGGCGTTGGACAAATCAGCTGAGGGTGTGAAATCAAACTTGGCGGCGTCCAATAAGTGATCCACGAAGAGAGTTCGAATGGAATTGAAGTCACTTGAATTGATGAAGAAGCCCGCTTGTTGCTCCTTAATCACCGGTGACCTTTGGACGTTGAAAAGAATGTTATTCACTTCTTTGGCTTTGTCGACGATTGTCATGCTGAAGGTTGGATGAGATAATGGTAAGTTTCGGGTGAACTTAACCGTGACGACATTTTAAACCCCCTCATGGAATTGGCCACAGCTCTCCTTGCAGTTGAGCTGAGCATCCAAGTGCGGGATGTCAAGTGTTGAGCCAGGTGTGATGGTAGGGAGCGGAGTTTGTCTGCGAAACTCTGTCCACTTAAGGCCAATCGGGCGGTCAAGGGTGCATTGGTGACGAAGAAACGTTGACAATAGGAGAAGGACTCCATTTGCCTCTCATCGAGGTGGTCAAAGAGGTGGTCAGCTAGTTGCGCTCCTATGGAATGCTCCAAGCAGTAGGAAGTGGTGGTCAGATTGAGCTCACCTTTCTCTTCGGAAATGAGTAAGCGTGCCAGCAAAGTGTTGGGCTCCTTAATGATCCCGTTGGGAGTGAGAATCCAAGTGCAAAAGACGGCTTGACGGGAGCGCTCTTGCTTGAATCGAATGGTAAGATGACGGGAGATGGCCGCCCATTCACTTCTGTCCTGAACGGGGCCGTTAATGCAAGAGTCATCGCCCGCGAAGCAACGAGCTTTGTCTCCTAAGTAGCCATACCTGAGGCCAGTCACGGCGCAATTGAACATGGTGTTGAAGAACCAAGTGGGTCCTTCACCAGTGTGCCGCATGGTCGCTAGAGGGCCTAGAGACGTTCGTAACCGTGTTTTGAGGCTGAAATAATAGTCAGTGATGGCGTCAGGTAAATTGTAGGCGGACATCATGACCATCTCGAGACTTAGGGCATCACCGGTCTGGCTCTGATCGAATTCAGAAAAGTCGTTGCTTGTGTTAATGGTGTTGGTCCAGTTGTCTTGGGACCATCGTGACACTTCGCTAGGCGCGTAACCTAGGTTGAACAAAAAGTTGTTCGATGCCATTGGTATAATTTTCAACTGAAGGTATCTTGTGAGCGGGCCAGTTATAAGAATGACAGAGTCCTGAAATGAGGCCAAAGTCTGGCCGGCCTTGAATTCGGAATTGACCGATTCTGGCTTTATCTTGTGTTGAGCCTTGACGAAAATGCGCACCCAAGTG
>BMK_Unigene_029288
CCGATCCGAACCGTCCGGTTCGGGCGGTTTGGTCCGGTTTTGCGATGATACTGAATTTTTTGTGCAGCCCTAGTTACATGCCATAATAGGATACTATATCCATTAGAAATAATTTTGTGAAGAAAAGATGATTAACGCATGGACAAAATAGTGGGAAATTTCTGAAGCAATATAGGAACAGGGGGAGAAACAAAGGGGGATGAATCTAGAGGAAGCCCTTTGTGAGCATCAAACAGAAATCTAGCTAATATCAACAACCAAGTCCATGTCTACTCTAATCATCATTACATAGCAAAACGTACTGATATCCGGGATTTCATCATTTGGCAATAAAAATAACCCAGGGCCACTAGCTATCAAAAGCAGACTCTGTGTAGCAGCAAAGAATTACAACCAATCGCAAACAGCACTCAGCTCCTTCTTTGCAAAGGAGGGCAAGGTGAAGGCAGCTGTGTGGATCTCTGAATTGTAGAACCTGAGTTCCCTCTTGAAGTGAAGTGCTCCATCAAGCTTCTCAATGGGATTGATGGGGTTCAAGAAATCAACACATGGCCCCTCCGTTGAGCATAACAAAAATCCAATCACACCACTTGGATATGTAGGAACACTCGTCCAAGCATACCGTACAGAGCCCTTGAATGTTTCACGACAAGCAGAAACCATATCTTGAATAAGATGTGTATGGAGCCACATGCTCTCTGCCATACTGCAAAGAACACCACCAGGCCTCAATGCCCTTGCAGCTGTCTCAAAAAATGGCTTCTCAACAAGTTCTTGAGCTGGACCAACTGGATCAGATGAATCCACTATGATTGCATCATACATAGCTTCAGGTGCATTCCTAAGAAATTCGGCCGCATCACCGACATAAAGCCTCACACGTGGGTCCGCAAAGCCAATATACAAATCAGGAAAAAATTCCTTACATACATCAATGACTAATTTATCTATTTCACAAATATCAATGTGCTCTACAGAGCTATGGCGGGAAATTTCCCTAAGAACACCACCGTCACCACCTCCTACAACCAGAACAGTCTTGGGAGATGGAATTGAACAAAGGGGAAGATGAGCAATCATCTCTTGGTAAGCACATTCATCTTTCTCAGTCAACTGAACAATACCATCAAGAACCAGCACTTTTCCATATGTTGAAGACTCAAAAACTAATATCTCTTGGAACTCTGACCGTCCCTGGTATAAAATCTTTTCCACCTTCAGCGAGTGTGCTTCCCCAGGCCACATGGGGTTATTATAATAAAGGACCTTGTTGGCTCCATCAGAGCATGATCGAGGTTCTGAGAACCACCCAGAAACGACAGTCGCATGGCATTTTGCCTCAAGCTCAGGTGCCGAAGCCCTTGCCTTCAAGCAACAAGGAGGAATAACCTTAGCGGGACCATTCTCTCTATTCTCCTTCCCCATAGGAATCATCTGGCCATCCAATACTTTTCCTGCACCTCCTTCCATAGATTCTTTTTACCTTCGCCGTCTCCAGTCTCTGGTTGTAATGGCGGTCGAGAGAAGAAGCACGTATCAGAAGTGAAGAAGAAGCTGGCACTCTTTTTCAGCTGCTCGTTTCGTCTCGTCTCGTCTCGTCTCGTTTCGTCTCTCGCGCTCTGTTTCGATGCAGAAACGGGAGGAGACGGGTAACAATTCAAGAAGAGGAGAGGATAAGGAAGAAAGAAAGGAGAGGAGACGAGAGGAACAGGGGAGGAAGAAGAGAAGAGAGGAAGAGAGAGAGAGAACCAAGGGAGAGAGGGAGTGGTGTGCAGGTGGGCGCAGGGTGGAACATAGGAGGAAGCAGGGGAGAGGGAGAAGAACAGGGGAGGAAGAAGAGAAGAGAGGAAGAGAGAGAGAGAACCAAGGGAGAGAGGGAGTGGTGTGCAGGTGGGCGCAGGGTGGAACATAGGAGGAAGCAGGGGAGAGGGAGAAGAACAGGGGAGGAAGAAGAGAAGAGAGGAAGAGAGAGAGAGAACCAAGGGAGAGAGGGAGTGGTGTGCAGGTGGGCGCAGGGTGGAACATAGGAGGAAGCAGGGGAGAGGGAGAA
>BMK_Unigene_029289
GGTTTGGCCTTTTCTCCTTGGAGTGTAAGAATCTCTAGCTTTTTTCTCCTTGGAGTGATTATTATGATGAGACATATCTAATGTTGGACATGTAGATTGATCCGTCTAATGTTAAAATCATTGTGGGACGCATTTGATATTGGTAGTAGTATTACAAATCTAACTATGGTAATCATTAATGGAGGCATTTAGTGTTGGTACATGATATACTGCTTCAAATGTTGACTTCTGTGACGAAACTCATTTAATTATGATAAACTAATAATTATGGTCACAAAATCTTAATATTGGTAATCAATATGGGACCTACCTGTTGTTGGTAAATAGAGGCAGCAAAATCTAACCAACTTATTAACCTGACCTGGAACCACCCATATTTGACCCGCATTACTCGAGCCCTATCTCATAAGACCAAGTCACGGGCCAAGTAAATTTGGCCTGTAAAAAAATGGGTCGGGTTAGGGTTGACCTATATAACCCTTCTGACCCAATCCCTCCCTTAAAAATCATCCTAAAAGTTGGTCTTCATTTCCTTTGAGAGAGAGAGATTATCTTCTTGGTGTTTTTCTGCCTTTAAGATGGAGAGAGATGGAATGTCTCTCTCTCCCTTCCATTTTTCTTTTGAGATAGAGAGGGAGACGCTTTCTTTTTGTGTTAGAGAGAGCAAGAGATGGATTCTTGTTGGATTTCCTTTTCATTTTTAAGAGAGAATATCATAGTCTCCTCTCTCATTTGAGAGTGACTTGTAAATTCTTCAGTGATTAGAAGCTGTGTCAGGTGGGCCATACTATAGCCACCTGACACTGTGCTAGGTGGGCCGCCACCTTGACAATCTCATTGTATGGTCATTCGACAGTATAGGTGGAGGAGGGAGTGAGTACACGCCTAGAGAGGTCCGATGAGAAAACCCTAGTTGCTTTGACTGTTCACTTGACAAACATCAAGGATTGTATCTTAAACCTCAAAAATTACGTTGGATTTTATTTAGACAAGATTCGAAAGCTTGATTTCTTCAAACCCTGCAAAAAAAATAAAAATAAATCTCTAGTACAAGTTGAATTAGAAAACTGCTGTCTGCTATTAAATTGGAGGAAATCGCTGCAGTAGATGGCAACAAAGCTTAGATAAGGTAATTTTCCTCCATGGGAATCTCAAGCATCAAATCATTGTGGAGGGCAGTGAAAATCATTTATTCTTCTTTGTTATTGTTATTATTCTGTAGGTTATCTGGTCGGGTCGGGTTGACTTGCATTGGTTGCGGGTTGAGGTTGGCCTATTGATAATCATAGTAGAACACACCTAATAATTCACAAGGGGTCCGTTATAATGTTCGTAATCATTCCAGGGTTACCAAATATTGGTAATCATTGGAACCACATAATGTTTGTAATTGCTATAGGATCAATTTAACAGTGGGAGTCATAGTGGGATGACCTGTCGCATGTAACGATAGAAAGAATCGTCAATGTTGAAAATCATAGTGGGACCAGTCATGTGGTCATATATGAAGATATTGTGCTGAAACTTTACACCCAAATAGATTTTTTTAGGAAGATTATTTTTTACGTCATATATGCTTGAATAATGTAACGTGAAGGTGTTTACAAGAAAGTGAATATTGTATAATATGTTGTAAGCTAGCTGAACACCT
>BMK_Unigene_029290
AAATTCCTCATGTCGGAGATTTCTCTTTCTGCTCCTTTCCCATCTCTTCTTCGCAGCGAAAAGAAAGAAGAAGTTGCTGTCGATTCAGTCCAGGATCTGGTTGAAAGTTGGAGTTCAAATTACGAGGATTGTAGCAGACATCAAAATGTTTGGTATGCCGAGAGAAGGTGAAAGTGCTCTGGTTGTGGGAGGTCCAAGACCTGGAATGGAGTTGTCTACTGTTCCACATGGTTCCTTTCAAGCACCAGGACAAGATCGAAAACAGCGGACCTCTAGTTTGGAATCACCCATTATGTTGCTAACAGGCCACCAGAGTGCCATATATACCATGAAATTCAACCCGGCGGGGACGGTGGTTGCATCTGGATCTCACGACAGAGAAATATTTCTGTGGCATGTTTATGGGGATTGCAAAAACTTCATGGTCTTAAAAGGGCATAAGAATGCAATCCTGGATCTCCAGTGGACCACAGATGGTTGCCAGATAATATCAGCCAGTCCTGATAAGACTCTTAGAGCATGGGATGTAGAGACAGGCAAACAAGTAAAAAAGATGGCAGAGCACTCATCTTTTGTGAATTCGTGCTGCCCTTCCCGAAGAGGTCCACCCCTTGTTGTTAGTGGATCTGATGATGGAACTGCCAAACTTTGGGATCTCCGTCTACGAGGCGCCATTCAGACATTTCCAGACAAATACCAAATCACCGCCGTCGGCTTCTCTGATGCTTCAGACAAGATCTTCACTGGTGGAATAGATAATGATGTGAAGGTTTGGGATCTACGGAGAAATGAGGTTACTATGACTCTTCCGGGGCATACAGACATGATAACAAGCATGCAGTTGAGCCCTGATGGCTCTTATCTCCTGACTAACTCCATGGATTGCTCTCTTCGCATTTGGGACATGCGTCCATATGCTCCACAGAATCGTTGCTTGAAGATATTTTCAGGGCACCAGCATAACTTCGAGAAGAATCTGTTGAAATGTAGCTGGTCACCTGATGGAAGCAAGGTCAGTGCAGGGAGTGCCGATCGCATGGTATATATATGGGAGACAACTTATCGACGCATCTTGTACAAGCTTCCTGGCCACTCCGGCTCAGTAAATGAGACTGCCTTCCATCCCACCGAGCCTATTGTTGGTTCTTGCAGTAGTGACAAACAGATATACCTGGGGGAGATTGAAGCTACTTCAGGCTATCAACTACCCCCAAAGTGAATAATTAACTGATGCTACTGACAGAGAAAGTGCTGGTGCTAGGTGTTGATGGAGTTGAAAGGTAGAATGTATTAGTAGTTTCTTAGGCGAGACTATATCTTTCCATGACAATGTAATGCGCTTCGTGATTGTCCTAGTTTTGCTGTGGGAGTGGTGAATAGTTCATTTCATCTCATTTTCCAGTTAATTGCCTGCCTAGAATGTCTTTTAAAGGTGTAGTTCTATCTGAGCTTTGTTTTATTCCTGATTGGATATGAATATTCTGATTGTTGGCACATTTCATGCTTTGCCCTGAAGCACCACTATCATTACTTTTTTTGCTGCTGCTGCTTAGTGGTGGTTATGCATGTTGTAATTATTCTTACCTCCTTAATGAAATTTCATTAGAAGAGAGAAGGATTACAAGCAAGGAGATAAAGGAGGGAAAAAAGAGGAAGAAATAAAGCTCAAGAGTTTCACAAAGGAACCTAACACCCTGTAAATGGAATGCCATGCCCATTGAAGCAC
>BMK_Unigene_029291
CTTCGCACCACATCTGCCAAAATAAAACTCAAACCTACAAACATCCAAATGCATATCACAATTGTAGTATTCCAATGAAATCATTGGAGGAAAGCCAACAAACTACAGTTTTTGTCATTCACAGGAGATTATTCAACCTAAAATAAAAGCTTCCTTACAATGTATTTGTTGCTAAATTACTGTTATATACCTAATTTAATTCGACAGTCCATCCCATCTTGTCCTCAGTAAGACCCATTTGAAGACTTGTGAGTTCAGAATAGAGATTTTCAGACACGACGCCCACTCCTTTATCTCCATACGACACCCTTTTACCAAGGTAAGTTATACTGCCAACGGGTGATACAACCACAGCCGTTCCTGTACAGAAAACTTCATCAGCATCAAGCAATTCCTCTACTGATATCTGGCGCTCCTCTACCTGGTAACCTTTACTGCAAGCCACATCAATTATACTTTTCCGTGTAATTCCTGGCAGAATGGTACCCTTTATTGCTGGAGTCGAAATAATTTTATTCTTCACAACAAAAACATTACACGATGAGACCTCCTCCAGATATCTTTTATGCACAGCATCAAGGTACAAAACATCAGAATAACCCTTGGCTTTAGCTGCAGTCTGTGCTTTCAGGACAGAGGCATAGTTCCCAATGGTTTTTACACCACCTGTTCCTCCAGGAGTTGCACGATGAAACTCATTCTCGACCACCAAGTTTATTGGAGCTAAACCCTCCTTAAAATAGTTCCCAACTGGAGAAACATAAATCAGAAATGTATATTCAGGGGCTGGTGCAAGACCAAGAACAGCTCCACTTCCCATAAGCAGTGGGCGGATATACAAGGAACCTTTTCCTTGAGGAGGAACCCAACGCTTATTGGCCATAACAGTGAGTTTCACAGCATCCACAAACTGTTCAACAGAGGGTGCAGGCATGCACATCCTCTCAGCACCCATTCTCATACGCAATGCATTTTCCTCTGGGCGAAAGAGTAGGATAGAACCGTCTTCCTTTCTGTATGCTTTTAAACCTTCAAACAATCCCTGTCCATAATTCAAGACTCCAGAAGATGGGCTTAACTCAATGTTCCCATAACGTTGTAGTTCACCTTTGGTAAACTTTCCATCTTGGGAACATTTCATCATAAACATATAATCAGTTGGCACGAGACCAAATCCAAGGGTGTCCCAGTTTATATCAGCAAATTCTAAGGCTTCCCTATAAGTGGTTGCTACTACTGCTTCGCGCCTTGTGTTCGTGTCCACTTGAATATGGGAAGGGTTAAAAGGAAACTGTGTTTGAAACTTGAGAGAAGAGAGACGAAAGGGCCTCTTGTCGGAGAAGGAGAAGAAAGGATTGGAAGCAAGCGGACAGAATAAACGGTTCATGTGAAGTCGATCGTTGATCATCGTACGGCTGCAATCCATCTTTCTCCTCTTTCTTTTTCTTCTTCTTCTTCATCATCGTCATCCTCGTCGAAAGATCTGGTTTTGAGGAGGGAAGGATTAAGAGGGGGCCTGAATTGGACGACCCTTTTGGGATTTGTGGGTGGTTTTGTGGGGATTGATTGGTGGGATTTGGGAGGGGGGAGAGAGGAGAAGGTTGAGGAAGAGGAAGAGGAAGAAGAGGTTAAGAGAATTAGCAGTGTTATCAGCCCCAGTTTGAGCAAAACTGGAATTGTAGATGAAGAAACAGAAGAAGTGATTCTACCTGAACTTGAAGATTTTCTTTCTGGGGAGATATATTTCCCATTACCAAATGAAAAGTTTAATATAAGTGATTCACAGGGAGAGAGAGATAACTTAATGTATGAAACTGAGATGGCTAGAAATGCAAATGAGCTAGAACGGTTACGTAATCTAGTGAAGGAGTTGGAAGAGAGAGAAGTGAAACTAGAAGGTGAATTGCTAGAATACTATGGTCTAAAAGAGCAGGAATCGAACATTGGCGAATTGCAAAGGCAGCTGAAAATTAAAGCCGTTGAGATTGATATGTTGAAGATAACAATAAGTTCCTTACAAGCAGAAAGGAAGAAGCTCCAAGAAGAGATATCACAAGGTACTTCAGTGAGGAAGGAGCTTGAGATGGCAAGGAATAAGATCAAAGAACTACAGAGACAGATTCAGCTTGATGCCAATCAAACGAAAGGCCAGTTGTTGATGCTTAAGCAACAAGTTACGGGTCTTCAGGCAAAGGAGGAGGAAGCATCGAAGAGAGATGCTGAGCTTGAAAGGAAGCTTAAAGTTGTCAAAGATTTAGAAGTGGAAGTCGTAGAGCTGAGGAGGAGGTGCAAGGAATTGCAACATGACAAGAGGGAACTAACTGTGAAGTTGGATGCTGCAGAAGCTAGAGCAACAGCCCTTTCCAACATGACAGAGAGTGATATGGTTGCTAAGGCAAGAGAGGAGGTCAACAGCTTAAGGCATGTGAATGAAGACCTTTCCAAGCAAGTTGAAGGACTGCAGATGAACAGGTTTGGTGAAGTCGAAGAATTGGTGTACCTACGGTGGCTCAATGCATGCTTGAGGTATGAGCTCCGTAACTACCAGACACCACAAGGGAAGACCTCTGCTCGCGAGCTCAGCAAGAGCTTGAGCCCAAGATCTCAAGAGAGAGCCAAAAGGCTTATGTTAGAGTATGCTGGATCTGAGCGTGGACAGGGAGATACTGATCCAGACAGTGTTTCTTCACAGCCATCTTCACCTGGAAGCGAAGACTTTGACAATGCTTCTATAGATAGTTCATCTAGTAGATACAGTAGTGCAAGTAAAAAATTTAGTACTAGTTTAATTCACAAGCTGAAGAGGTGGGGGAGGAGCAAAGACGATTCTTCTGTATCATCACCAACCAGGTCTTTTGGAGAAAGTTCTCCAGGTAAGAGTAGCATCAACCGTAGAACATCTATGTCCAAGGGCCCATTGGAAGCCCTGATGTTGCGAAATGCTAGTGATGGGGTGGCCATTACTACATTCGGGAAGAAGGATCAAGATTCTAATGATTCAATAAATGATGTAGCAGCATCATTCCAACTGATGTCAAAATCAGTTGAAGGAGTGTTGGAAGACAGGTATCCTGCATACAAGGACCGCCACAAATTGGCTTTGGAAAGGGAGAAAGCAATCAAAGAGAAAGCAGATCAAGCAAGAGCTCAGAGGTTTGGTGATGGTTCAAATTTGAATTCGAACTTGAACTTAGATTATAGTTCAAGAGCCAAGGCAGAAAGAGGACAATCAGTTACATTGCCGCCAAAACTCACACAAATAAAGGAGAAGGTTGTTAGTGATTCAGTTGGGAGTGAGTCAAATGAGCAACCAAATGAAAGTAAGGTTGATACCCCTATTGTTAGCAAAATAAAACTCTCACACATTGAGAAAAGGGCCCCAAGAGTGCCTAGGCCACCTCCCAAGCCATCTGGTAGTGCCCCTCCCAAAGTCGTTGCTACAACTGCAAGTCCTTCAAGTGGAATACCGCCACCACCTCCACGGCCACCTGGTGCGCCACCGCCACCGCCTCGCCCACCACCACCACCAGGAAGTTTACCAAAAGGCATTGGAAGTGATGATAAAGTTCATCGGGCACCTGAGCTAGTTGAGTTCTATCAGTCTTTGATGAAACGTGAAGCAAAGAAGGATACTACTTCAGTAAGTTCTGCCACATCCAATGCAGCAGATGTTAGAAGCAACATGATTGGGGAGATTGAGAACCGATCAGCCTTCCTACTGGCTGTGAAAGCAGATGTAGAAACTCAAGGTGATTTTGTTCAATCCTTGGCCACCGAAGTCCGGGCATCTTCTTTCACCAACATAGAAGATCTAGTGTCATTTGTGAACTGGCTAGATGAGGAACTATCCTTCTTGGTTGACGAGCGGGCGGTCCTTAAGCATTTTGATTGGCCTGAAGGGAAAGCTGATGCATTGAGGGAGGCAGCTTTTGAATATCAGGACCTCATGAAGTTAGAAAAGAAAGTTGCATCTTTTGTTGACGATCCAAAACTCTCTTGTGAACCTGCTCTGAAGAAGATGTACTCATTGCTTGAAAAAGTTGAACAGAGTGTTTTTGCGCTTCTACGAACCCGGGATATGGCTATTTCAAGATACAGGGAGTTTGGAATTCCAGTTGATTGGTTGCTAGACACCGGTGTCGTCGGCAAGATCAAGCTCTCATCTGTTCAGTTGGCAAGGAAATACATGAAGAGGGTGGCGTCAGAGCTTGATGCAATGAGTGGACCTGAGAAGGAGCCAAACAGAGAATTTCTGCTTCTGCAAGGTGTGCGCTTTGCCTTCCGCGTTCATCAGTTTGCTGGAGGCTTTGATGCAGAGAGCATGCGAGCATTTGAAGAGTTACGTAGCCGCATGCAAGCAACAACACAAGCAGGAGACCCTGATAAGCCTGAAGCCTGAGGGTTTTCTTCATTTTTTTTTCTAACTTACTTTGGTGTATATTTTCATACCTTTTCCAGGAAAATATCTATGTATTTTAATCTTAGAAGGTTCAAGTGAATCAGTTCTGTAGAGGTGGAACATATTGTTTATACAAGAAGCTCTTATATCATGGACACAAGTATACCAACAGTAAAGATCACAATGG
>BMK_Unigene_029292
TTTCTAGGGTTTCCGTTGGAGCTTCATTGTAAGAGAGAGAGACTGGAAATTGCAGTAGAAGCAGCAGCACTTTGCAGCTCCAACGGAAACCCTAGAAATATCCACGATCTTTCCGAAAATGCCCATGAAGTCGCTCTCGAGCTTTCCAGATCCCTTCCACTGAAGCCGTATTCGAATCGTCAGTGCTCGATTCCCTGCAAAAAGCGTTCGAATCCTCGATTTTTAGGGTTCGAGACGAAATCTACCGATTTCAGTACCTCTTCTAGGTTTCTTTTGCTGAAATCCGTGGGTTTTCAGCTTGAAAACTAGCTCTTCGAATTGTAACTGGAGATCTGGAGTCTTTTTCAGCTAAAATCAGGGATTTTGAGTGTTGCGCGGGTTCTTCGAAAGAAAGGTTGCTTTTTTCGGGTGGAAAAGGGAGATCTTGAGCTGTTTTTGGCTTGAGAAGCTGAAGTTTAGTTGATTTCAGTTGAAAACTTCTGCTTTGATCGATTTCTCAGTTGGGTGTTTCTGGAAGCTGAAGTGGAAGATACGATTCTTTTCCCCTTCCGGTACCTTTTACGTTGTTTCTGGAGCGTAGTTCGTGTTCCGATTTCTCCTAGTTTTGCTTAATCTTCTGATGGAATGCGTGGGAAATTAGGGGAGATTTGAGGTTTTGGAACTCAAGGTGGTGTTAGAGTTAGGATCTGAGGAGTTTGAAGATAGATTTTAGGGGTTTACTATAAATTCGAACTGAAATGTGTTGGCTTTGATCTCGAAGTAAATGTCTGAAGCTGTTGTTCTAACGACTGGGACCCTAGGGTTTGTGAGGGGGATGATCTGGACCAGATGGGGCTGAAACGGAGCGCTTCTTGTAGCGGAACTGGTTTTGGTTGATGGTTTGGGGAGTTAAGGCGGGATTCTCTCAGCAGATGAAGGTTTGGGGTTGAATTTCCGGTCGTTTGGAGTTTTGTTGATAAAGGGGGAAGAGGGAAAAGCGTTTTGGAAGAGAAAATGCTTTTGAGATTTTTGATGGAGTTGGCTGTTTGAGAGAGAGGGGGGTTTGGTAAAGGTATTGTGGTCCTTCTTTGACGAAAAGGCGAAAGAGACGGTTTGGTGTTAGATGGTGCATCAGTTGCCATCAAAGGTTTCTCTTGCTTGCTAAGGATAAGCTCTGTGGGTTCGGTCGATTTGCATCCGGTGTGGACCAGCTTGCAGTTTTTCGTGCAAAGATCCCCTTTCAATCTGCGGAAATGAGGCTCTCATCATCAGGCTTTGGTCAACAGCCGCAAGAAGATTTTACAGGAGAAAAAAGATGTTTGAATTCGGAGCTTTGGCATGCATGTGCTGGCCCTCTTGTGTCACTGCCTGCTGTCGGAAGCCGTGTAGTCTACTTCCCCCAGGGTCACAGTGAGCAGGTGGCAGCATCAACCAATAAGGAAGTTGATGCCCACATACCTAATTACCCAAACTTACCTCCTCAACTGGTTTGTCAGCTTCACAATGTCACCATGCATGCAGATGTTGAGACAGATGAAGTATATGCACAAATGACCTTGCAACCATTGAGTCCGCAAGAGCAAAAGGATGCCTATCTACCTGCTGAATTGGGTGCTCCCAGCAAACAGCCGACAAATTATTTCTGTAAAACATTGACTGCAAGTGATACTAGCACTCATGGAGGATTCTCAGTTCCCCGTCGAGCAGCTGAAAAAGTGTTTCCTCCATTGGACTTTTCCCAACAGCCTCCTGCTCAAGAGTTGATTGCCAGGGATCTTCATGACAATGAATGGAAATTTCGACATATATTCCGAGGTCAGCCCAAGCGGCATCTTCTTACGACTGGATGGAGTGTGTTTGTAAGTGCAAAAAGGCTTGTTGCCGGGGATTCTGTCCTTTTTATCTGGAATGAAAAGAACCAGTTACTTCTTGGAATTCGCCGGGCAAATCGTCCACAGACAGTCATGCCTTCATCGGTTTTATCCAGCGATAGCATGCACATTGGACTCCTCGCTGCAGCAGCTCATGCTGCTGCTACAAATAGTCGATTTACCATCTTTTATAATCCAAGGGCAAGCCCATCTGAGTTTGTCATACCATTTTCAAAATATGTGAAAGCAGTCTACCACACCCGTGTTTCTGTTGGCATGCGTTTTCGAATGTTGTTTGAGACGGAAGAATCAAGCGTTCGTCGGTACATGGGCACGATAACAGGCATTGGTGATTTAGACCCTGTTCGTTGGCCTAATTCACATTGGCGCTCTGTTAAGGTTGGCTGGGATGAGTCAACAGCAGGGGAGAGGCAGCCAAGAGTATCTCTTTGGGAGATTGAGCCTCTGACAACATTTCCCATGTATCCATCCCCATTTCCTCTCAGGCTGAAGCGACCATGGCCCCCGGGGTTACCATCGTTGCATGGTGGTAAGGATGATGATCTGGGCCTGAGTTCTCTCATGTGGCTCCGGGGTGACAGTGCAGATAGAGGTATTCAATCTTTGAATTTCCAGGGTATTGGAGTTACACCCTGGATGCAACCGAGGCTCGATGCTTCTATGTTGGGTCTGCAACCTGATGTGTATCAAGCAATGGCTGCTGCAGCGCTCCAGGAAATAAGGAATGTGGATCCTTCGAAGCAGGCACCTCCTTCCCTTCTGCAATTCCAACAATCTCAGAACATACCCAACATTTCTGCGTCTCTATTACAAAGGCAAATTTTACAGCAATCTCAACCTCAATCTCCACACGCCTTCATTCAGTCTATTCAGGATAACCTGTCTCAGTCCCAGTCTCAGGCTCATCTTATTCAGCAACAATTACAGCATCAACAGTCATTCAACAGTCAGCAGCAGAAACAGCAACAGCAGCAACAACAGCAGCAGCATCAACAACGTATGGCCGATCAACAACAGCTCCCTAATGTAGCTTCATCCCTATCTCAGCTTGCCTCTACTAAGTCCCAAGCTCCATTGCAATCCATCTCTTCATTATGCCAGCAGCCAAATTTTCCAGATTCCAACGGACATCCTGCTGCTACATCTGGTGTGTCTCCTCTACAGAGTCTTTTGGGCACATTCTCTTCAACCGATGCATCCAATCTTCTGAGCTTGCCAAGAAGCAGCCCGTTGATCCCCCATTCTGCTGCATGGTTACCCAAGCAAGTTGCTGAACCTATGCTCCCTTCTGTAGCACAGTGTGTTATGCCCCAGGTAGATCAGTTGGGCCCACCACAATCAACTGTCTCTCAAAATTCTGTCACATTACCACCATTTCCTGGAAGAGAGTGTTCGGTGGACCAAGAAGGAAGTACAGATCCCCAAAGTCATCTTCTGTTTGGGGTTAATATAGATTCATCATCCCTCCTGTTGCAGAACAGCATGTCAAACCTCAGAAGTGTTGGCAGTGAGACTGATTCAACAACCATGCCATTTGCTGCTTCTAATTTTCTGACTAACATGGGAACTGATTTCCCACTCAATCCGACAATGAATACCTCCAGTTGTTTAGATGAGTCAGTTTTTTTGCAGTCACCAGACAATGTGGGGCAAGTGGCAGACAATGTGGGCCAAGGGAATCCACCAACCAGAACCTTTGTAAAGGTTCACAAGTCAGGGTCTTTTGGGAGGTCACTGGATATCACCAGATTCAGCAGCTATCATGAGCTGCGCAGTGAGCTCGCACATATGTTTGGCCTAGAGGGCCAGTTAGAGGACCCTATGAGATCAGGCTGGCAGCTTGTAT
>BMK_Unigene_029293
TTTCTGACTGCACAGGATACCGAGGGTTCTTCTCCGTCTCTTACCAAAGTCGTTCTTTCTCGCAGCCAGGTCTGCTCCACACTCTCTTTCAACATCACTCACCGCGTCGCCAGTCGCACTTCCACTGTCGCCCTCAGTCGATCCTCTGTGAGGACCCTGCCGTCAATTCCCAATACATATCAAAAGGATCTGTGATCCCAGCATCTACTCCACGTCACCCAAGAATCTTACGTCGACCGAAACTCATCCAACATGCGTTCTGCTGTTGCTGTTGCCGCCTTCGCGGCCGGCGCGCTGGCTGTGCCATACAAGCGTGACATCGTGACCGATGTCGAGATGGTCTACGCAACCGATATCGTCACCGTCTATGCAACCCAGAACGACGTCGTCACTGCCACTGCCACCGCTGTAGCGACCACATACTCCACTGAGGCTGCCAATGCGGCGCCTGCTGCTTCTTCCGAATCATCAGCATCTTCGGCCCAGCACTACGGTCACCACGGTGGATGGACCAAGACCTGGACTTCTCAACAGACCGAGACGAGCACCTCTGCAGCATATGTGGCCCCAGCTCCCACTAGCAGCTCAGTCTACGTCGCGCCAACCACGTCTACTAGCGCAGTCTTCGTTGCACCAACGACGTCGAGCACTACTTCGACCTACGTCGCACCAACCACGTCCAGCGTTGCTTCGGTTCCTGCCTACTCTGCTCCAAGCTCGTCTGTCCAAACTCCCAGCTCGACTGTGCAGTCTGCTGCTGCATCTGCGACCTCTTACTCAGACATCGTGGTTCTGCACCACAACGTCCACCGTGCCAACCACTCTGCCGACCCTCTCGCGTGGTCTGACGATTTGGCCAAGTCCGCTGCCGATATCGCTGCTAGCTGCGTCTATGCACACAACGTCGATGCCGATGGTGGTGGGTACGGCCAGAACATCGCTGCGGGTGTCGAGCCTACCGACATCTCCTCTGTCATCAGCGACCTTTTCTACAATGGAGAGGTCGGATGGTTCAACGGACTGTACGGTCAGGCTCAGCCAGATATGACCAACTTCGAGCACTGGGGTCACTTCTCCCAGATCGTCTGGAAGGACACCAAGTTTGTCGGCTGCGCTACACAGCACTGCCCCAACGGTCTTGCCAATGTTGGTGACGATGTCGCCCCATACTTCACCGTATGCAACTACAAGGGACCTGGCAACTATGCTAACGAGTATGGTGCCAACATTGGTGCATCGCTCAACAAAGCCACGGTCGGCGCCAAGTATGGCCTGTCCTCCTAGACGGCTGGTCCGACAATACAAGATTCTTCTCCGATCCATTTGGTTCACATTTGCTGGGTCTCGAGCACTTTTATGACTTTGCGGGAAACGGTCTAGCTTGAAAATGCATTAACGGCGTCACACAGCGTGGAAAGGGCATTTTCACTCGTTCGTATCTTAGCTCCGAGCACGCTCCCTGTTTTAGCACCAGGATTCGCAGCCGCACTCCGGTGCGAAAAATATGGTCGAGTGTCTCTTGTTGGAGTTCCTTCTCATTCTTGCACACACGTTATGGTATGGGGTGTCTACTTCCAAAGTGAAGAGGCGTGCTTGCGGTAGCTACAATTCGATTCTTGACACGACTTTATGGCCAAAATATGAAGACATTCG
>BMK_Unigene_029294
GAAAGTTTCTCTACCAAAAAAAAACTAGTTATGGAAAGTAAAGGAAAAGATATGTTTTTCATCTTCCAATCACTGATGCATCTTGGGCTGTTGTTTGGACATCCCTCATCTCTACCATGGGAGATTCCACCACTCCCATGTTTTTTTCGGGTAAAAAGCTTCCACCAATCCTTATGGCCGCCCCCGTTTGGATCCTTGGAAGGATCTGCATTTAGATTACTTATAACTCTGATGGACAGCAATTTAGTCAAATGCATGAACCCTATTTTATAGGTAAAGTTTAAAAGAAGTTATTATGATTGATTACACATTTAAATCCATACCTGGTAGAAAATCTCCATGAAGTTGCGTCCAAATCCATACATGGGGAGTTTTTGTTTTTGTGATCCATGCAAATGGATTTTGTTGTCTTTCTTAAGAAATCTGCCTATGGATCATTCCTTGAGTGGGCCAATTTGATGAAGATTGAACAGTCTGGACTCTGGATATCTTTCCTGGGTTCTACGTGAAGTATCTGAATCAAGGCCTAGAAAAAGTGAACACCTGAACCCATAGGACTAAGAACCACCAAAGCAAATGCTGCAAAGTTGCAAACCTAAAGTAAAAAACTTATTATCCCACACGCTTCACACCTGCCTCTCTACCTTCTTTTGGTCTGCTTCTGACTTCCCATTTTTATTTTCTCTTAGGACCACCATCTATCATCGACGTGAACAGTGTGGTATAGGAGGGCCCCACCACATTTTTACATTCGGTTTTGAAAGCATTATCCAATATTGATGTGAACATTTGATGATCATAACCATTGAATTAAGAGAGCGCAAAATCAGTTGTGGGGTAGCATCATTCCAGCAATTTATTTTTAAGGCCCTTCATTAGAAGTTTATGATCATAAAATGAAGGATAGTGTTGAGGTACAGGCAATCTACTTAAATTAATGCCTTCTTGTCCCACCATCCATCATCCACATTGTACCTCAGTAGGTGGGTTGGACCAGTGTTTTTAGTTCAACCATTTTGATCTTGGTCCCCAAACATAAATGGGTTCACTTCACAATCAGATTCACATCTTTGTGAGCAAAGCCATTCAATATTTCAATTACTCATTTAACTCATAACTTTATATTTTGGGGCGTTACAGATCCAATGTATTGAATAAAATAATACGATATATTAAATGCATGAAAGAAATGAGATGTGACCAAGTTACAGGTTCTTCATGGAGTTTCTCTCTTTCCTTTGTGGCTTGTTGGTGTTTACGAGGTCTTCTGCTTCTCCTGCTCCAGATATTAAAATCATGCGTTCAAATGAGAAAAATCTGTCCTTTATAAAATTGGAGAAGGAAGATATAGTTTATGGGTGTCACAGTTGAAACTCTCTTTTGCTGAGACATAGGGAGAAACCGGAGAATGCATTGTGCTATGTGTAAATAGTCCTTAAAACAAGAAATGGCGACTGACATGGATCAACCTTACCGAGAATGGTCACACGAAGAGATGTCCGGCGATTCTCAGGATGTGCCACTCTGCCAAGTTCTTGATCATGGTTCAATTTCCTTTGGAAGGTTTGCAGTTGAGTCCCTATCTTGGGAAAAATGGTCAGTCTTCTCACATAACAGATGTCAAGAAGAAATAGAGAAATTCAAGGCCCCGGGTATAGTGGCCCAAAAGAAAGCATATTTTGAA
>BMK_Unigene_029295
GGCTGTGGGGGGTGCCACCTCACCCCTCAAACTTCTCTCCTTTCAGAGAAATACCCAAGAAAAAAAAAGAGAAAAAGAGGGAGGGATCAACTGTTTTCACATGAGAGGAGAGTCCTCTTAGATCTGGGAATGAGAGTCTTAGATCCGGGAGACTCTTACATCCAGCCCATTCCATCTTATCCAACACTATCTTCTCTCTTCCCTGCTCCCTCTCCTCATCCCCCACGCTCACCTCTTCTCTTCCTCCCTCCTTCATTGCTGCACCCACGCGCCAGCACTATCACCCACCTGCACATAGCTTCTCCCTCTCTCTTCCTCTCCTCTCTCTTTCTCTCTTCCCTCCTTTTCCTTCCTCTACCTCGTCACTGCCTGCACGATTTCCTCATCAAAATCTCATCCTTTTATTTTCCATCCATTCCAACAACCCATTTCCTAAAGATAAGATTCCTTGAAAACTTTCTTCTAGAAAGAGTCCATGGTTTTTATCAATAAAATCCCCTTTTCCAAGCAAAAGAAACCTTATTTCCTTACCTTGTAATCCCATCCCTCTCTTGATTTCTGGCGTTCAGTTGCTCTTATTTTCCTACCCCTTTTCGTATGAGTTGTTGCTTTGAGCTTTGGTTGCGATCGATCGAGCTAAGTATTTCTATCTTCCTTTCCTGTTCTTTGGTAGATCGCTGTTTTGATTTCTTGGATTTTGGGTGTTGTGTTCCTCGCTGTTTTATTGCATAGAATCATTGTTTGTAGAAAACCCAGATCTAAAAAATCGTGTCTTTTGGACTTTTCATCTTCTATTTCTTGGTTCTGGGGAAAACCCAATTTCCGGATCTGGAATTTCTGGGTGGTTTTGGGGGTTTCTTTTCGATTTCTTTGATAGATTGCTTTTTCCAAGAAAACCCAATTTCCAAAATCCTGTCTTTTGGACAAATCTGGGGTTTCTCTTGATTTCTCTTTTTGGTGAAGAATCCATTTCCAAATCCTTTGTTCCTAATTCCTATGTTGTTGGAAAATTTCTGAATCCCTTTCCGATGTATCTTAGAGAAAGACCCGGATCCATATCTTCTCCTTTTATTGCAAATTGATCTGATTTGGTGAATGCAAATTCTTCCAACATCCCTAGATCTCTGACCATTTGTTTTCAATTCCATCACATCGATTTTTCCTGTCTGGTTGAAGATCTGTTGGGTTCCTATCACGGGTTCTTGTGACAATGCAAATGATATTAATTCTAATTCAGTGGGGAAACCTTCTCTAGCCTCTATGAATTACTCAGTTCTTCGTCGCCGAGTCCGTCTTCTCCAGTCGTTCTCTGTTGTCTTCCTCTACTGGTTTTATGTGTTCTCATAGTCTAGCTCTCTCTCTCTCTCTCTGACCTTTTTGATTCCTTGTGAAACTCCAATCTTGCGCCAATCAAATCTAGAAACAGCGCAAATCTCTTGCAACAGATTACAATGTCATCTGCACGGTCACAGCAAAATTCTGGATCTGATGAAGGTCCCCAGAACTTGCTGGATCAAAGGAAGCAGAGAAGAATGCTTTCCAATCGAGAATCTGCTCGAAGATCTCGAATGAGGAAGCAGCAGCATATAGGTGATCTGATAACTCAAATCACCCAGCTGAAGACTGAAAACAGCCAGATCTTGAGCCAGGCTGATATCACAATGCAGCATTATATGAAATTGAACTCGGAGAATACGATTTTGAGGACTCAGGTGATGGAATTGACTGATCGGTTGCAGTCTCTGAACTCTGTTCTTCATATCATGGAGGAGGTCAGTGGGTTAGCAATGGATATTCCTGAAATCCCAGATCCACTTCTCCAGCCATTGCAGCTTCCTTGCCCATCGTTTCCTATCATGGCATCGGCCGATATATTTCGGTGCTGATTCATCTATGTCTGAAGAGCACAAGGTTGTTTCTTTTGTTTGCCCATGAAGAGTTTGCCATGTATGCTCTTGTTCCTTACAATGCTAGTGTTTGCTGTCTAGAGTTATTGCATCTTGTTTCTGTGTGGAGTCTGGAGTAGGTATCTTAGTAGATATGATGTTGGCTTCCTGAAATGTGATCTGTTCAAAATGTTTAGGTGGTTGATATAATGTCTATGTTTTAGTGATTTGTAACAGACCTTTACAATGCATGTTATGTGGGTTTTACTTTTATATGAACTATAAATGGATGTGCTAACTTCTAAATGATGACATTTTGTCATGGGTTGAAAACATGTTGAAACTGTGTTGCAAATTGTGTGATTTCAGCATGCCTTTGTAACGTTATTTTAGTATGTTCGATTCGAAGTTTAGGTTAAAACTCTATTAGAGGGAATAGAATGCATATGGAATTTAGTTTCTGTTGTGCAAATGTGAATGGAATGTTATCATGGGTCTATGATGAAATGTAAGACACAGGCAAGGTGATTGTGAAAAACATTGAGTAGAATGTATGTTATTTTAGTACATACAAAGGAGTTGTTAGATCTCTTTTTGAGCAATGTATTTCAGTCTGTGTTCTTTTGTACCTTTTTCTCTATGCTTTTTATAGTTAGAAGAGAGAATTTATATACATTTGGCATTTGCATTTAAATTTTGAAAGGTGAGGAATAGGTTCCATTTTTAAGGTAAGAGTTGATCTTAAGATAAACACTAGAGAGGTATCTGAAGTGCAACTATGGTGCCCCTGAGACAACTGTATCATCGAGAGAATCACAGGTAGACAGATGCTTTCCCATTGACATTAATTTTTTTCCTTCTAAATATCTAACCTTCCACAATCTAATAATAATTGTTTATATTTTAAAGAATTGGTCTATTTTAATCTTGGCACTATTGTTATTAGGCACAGTTTTTTTATATCGAAATGTTGTTACCCTTGAAGATCATCTCGTATGAGATGCTTAAATTGTAGTCGTTTATTTAGTGCATGTTGAAATACTGAGTGAGCAGGTAGTGTGGTTGTAATTGGTTCTATCCAATTTAAAAATATATTGTTTAAGTTTAGCTTATGTTTTTAGTGCTAAAAGGAATTATACGTGATGGTATGCCCTCCAGCAAGCCACCAAGAGACACACAGGTAATCAATTTTAAACAAATATGTGCATGAATCATTTAAGCTTCGCATATGGAGATTATTCATGATATGATATAGTTTAAGTGATGCAATTTCTTTCAGATTTTTATTTCATACAACTGAATGTCAGTGAATTAAAAATTACATTCTTTTGGTTCATCTGTTGGGGATTAATTTTATGGTTTATTTTACTTTCGAGGCAGAAGATGTATATGTATGCATGATGTATAAGTGTATAACTCATTTCACAGGGCAAGTCCTATGGAATTCATAGTTCCCTATGATCAATACATGGACACTTTGAAAAACAACTATTCAATTGGAATGAGGTTCAGGATGAGATTTGAAGGTGAAGAAGGTGCGGATAAAAGGTTCATGGGAACTATCACTGGTCTTGAAGATGTCGATCCTGTTAAATGGCCCGGATCAAGATGGAGATATCTCAAGGTGCAATGGGATGAATCTTCCCCTATTCTGCTCTCCGACAGAGTCTGTCCATGGAAAATTCAACCATCGGCTTCCTCAACCTCAATACATTCTTCACTTGTATCTCGATGGAAGAAGCCTCGTGCTGATCACTTGCCATCATCTCCTGATTTATCCACAGTTGGCAGGGATGATTCTCAAGCATTTTTGAAGGATGCAATGGTGTCTGCACAAGCTCCTCATAGTAGTGCAGGGGTCTTGCAAGGTCAAGAAGTTGAGGCCTCAGGAAAACTTTCTTCCAATGGCAGTGATCCAGGAAATGCTCATAATATTCCTTTGTCAAAATTTCCTCCAAATCCTGGGCGGGGAAGCAGCAGAGATGTATCTGGTTATCACAAAGAAAAAGGGGTAGAGAACTGGACATACGTTTCTAGGCAAGATCCAATATTCTGGGATCTTCCTTCTGGAGATATTTCACCTCTTCCTTACAGAATGCAAGAGGCTTCCCGGTTGAGTGGGTATAGGTTGCCATCATTTTCTACTCACAGGCCTTGTGGAGATGTTGGATTGATTAAAAGTCAGTGCATACCGCTTGCCAATCCACGCGTCTGTGGATTTCAGGAACTGACATCTCTTCAACCCAAGGAAGTAGTAGATAAAGCAATGGCTCGACCTGCAGAAAGTGGCATGTGTATGATCTTTGGTGTCAATCTGGTTAAAAGTTCAACAGAGTCCATGTCACCATGTTCCATCAGTTCTAGTGAGCTCCAGCATTCATGCCCTTTACCTCAAGCTGCACCTCGATCTGTGATTTTGGAGTCTGATCAGATTTCTGAGCCATTGAAGAATACAAAATCATCTGAATCTAGTGGCTTTGCCAGTGCTACAGAGAAACGTAAGGCTCATATGATCACTAAGCGAAGCTGCACTAAGGTCCACAAGTATGGAACTGCCCTTGGACGATCGGTTGACCTCTCTAAGTTTGATGGATATGAAGTATTACTTCTCGAGCTTGACCGCATGTTTAATTTTAAAGGTGGTTTGGTGGACTCCAGCAATGGGTGGCAGGTCATATACACAGATGATGAAGGGGACATCATGCTCATTGGTGACTATCCATGGCCGGAATTCTGTTCAATGGTGAGGAAGATGTTCATTTATCCGCGTGAAGATGTCAACAAGATTAAACCTTGGTCCATGGATCCAAAGCTGTTGAAACATCATAGCTTCATTGAACTACCTGTGGATGAAGAAACAGCTTCTGCATCCGACTTGCAGACAGCATGAGTATTCTCTCCCTCTTGGAAGCATCTGTCATGCTCATCACAGCTTTGAAAGCGAAGCATCAATTCCCCATATATCAATATGTTGCTGGATATAGTTATTTTTGGTCTGTTATAACTAATTAAAGCTGCAAAGTGGATACAAATATAGTGAATTTGAATACAGTTGAAATATTGAATATGTTTATACAATTATGTATCAAATATTAGAAAGA
>BMK_Unigene_029296
GATCATCAGCGGTTGCTCCAAAGGTATGATTCTTCTTTCCAAATTGTGAGTCTGCGGAGTGTTTTGCACAGATGATGCTAGAGATCCATAACATGTTCACATTTTCTTTCATTTGTTCATTTTATCAACCATTTATGTCTAATAGCTTTCAATAATTAAATTCTCATCTATGATTATTGGTACGTAGCTCCTTTTAAGAGCTGGATAACCCATTCAGGTCAGGTGTCTTCTTTTACCTATTATGGAACTCCAAATGTACTTGGAATTTGGAATCTACTTAATTTAAATTGTATACATCCTATACCAGATCGAGTGTTTGTAATCAATGGGATAGATATAATTGAAAGGTATGCATCGTTCTACTTGTCTTCTGGTGCTTGATGCATCATGCAATGGCAAGACATGCCCTTTATTATGGAGGACGAGGGTGTGGGTTTGAACTTGTTAATGATCATACTTGTACTCTCCCCCTGTTGCCACTAGGGTGGCGACCAGCATGTTAAAAATTAAGCATCCAAGTCACATCCATATGTTGGGAATTTCAGCATTTAAAGGTCGCCCTATCTCAACTGGTGTTTCTCCTCTTGGTTGGTTCTTGATCCTAATTCAGTTGACTTGGTTAAGTTCCAAGTTGATGAGGCAAGTTTCTAAATGCTGGTCTCAGTAACAGATAATTTACTATACAGATTCATGAAATGGTCTTGGCAAAGTGATTACTACTGATTTTTTTTTCCCTTTTTATTCATATCCCTGAATGGACAGTCTGGTTACAACACATGGTGGTCCATATTTGGGGGTAAATAATACATGGAGATTTGCTGCACAATGCAGCTATCTCTGATTGGCAAGAAATTCTTCCTTTTCGACATTTTCTTCGTGAGGGAAATGAGGTAGCGGATTGACTGCCGTTTTATGGTGTCAGTCAAAATGTTTGGTAAAAAAAGGGGTCTACCAGCATTTCTATTTGGTTCCATTTGTATGCACCATGCTGTATAGGGCCTTATTCTTTTCCTTAATTTTTGTAATTCTATTTCCCAATGTCCCTATATATGCTCTAGTAACCTTTATTAGTTAAGTGTTTTGAACTTGAGGCCCCATTCTTGCTTCTATTTATGCTTCTTGCTTTCAATGGCTGATCATCTTAAAATTTATGTGGACCTTGGATCTCGCGTTAGTCAACTGCGCCTGTTTTTTTTCAACTGAAACCTATGACACGTATTCTGCGAAATTAGCAACTTATCACATGGCAACATGGATTTACATGGCATTGTTCTAATGTCTGATTCTTCTTAAAACTATGACAGTTCCTTAGAGATATAATTGTAGCCTCAATACTCGTTTAAATATTGCTCTTTAGTTTGACAAAATATTATTACCTTTGCTTCTTTTGAATTCCTAGTTTTTTTTTTTATTATTTTAGAGTGTGATTTATAGTTTTTATTTATTTATTTTTTATAGGTTTTATTTTTGTTTGTTAGCTGTATTGTTCGAAGCTGGTATTCCAAAGTATCATAAAGATGGAATTTTGTATTGGCATGGTATCAAGGAGCACCGTAATTATTATCTTTTTAATCTTTGATTGATTGTATTTAGGCTTAATCACTGATTGATTGTGATTGGGCTGATTCATTTAAATTAGCATCCTTAAAATGTTATCGAATCTGTAATCAAGGAATGTACGAGGAAAGAATCACAAATAAATGTTATCGT
>BMK_Unigene_029297
CCCTCTCTCCTCTCGTCGTTCAAGAAGTTATGGCCGGTGACGAAGGGATGTCTTCCATTCTCGAGTGTAATAGCAACCGCCCACCCTATTGCTTGCATCTTTTCACTTTGCCTTCTTGCTTCCATAATTGCTACAACCGATCTTATTTTGGTGTGAAGTTGGGACTGAGGGAAAAAAAGAAGGAAAGAGGGAAAAAATGAAGAGACGAAAGCAAGAGGAAGAAAGGGATCTTTTGCAGCATTCATTGAAGAAACTTGAAAGAAAAACCGTAGCAAAAAAATTGCAAATAAAAACCCTGCCAAAAAAAAAAAGAGAAAAACTTGAAAAAAAAAACCCACTTATGCGGTTTTCATCTGCACCCAACAATGGCCGATTGAGATCCTTCATCGCCAGCTGGCTGGAGCTTCTTGCCGAGATCGGAGAGGAGAAAGGGTTTGGGATGAGTTCTCTGTGCTGGGAAAATGGGTTGCAAGGGTATTTTGGAAATTTGGGAAATAATTTGGAAGATATCTGCCGGAAAATGCAAAATCTCACCGGATGTCCTGTTTTGAAATGTAATTGGAAAACTTGGTCCCTCTTTTGAAATCAAAAATATTTTTTTTTTGTCCTGATTTGAAATCTGAGAAGTACTTGAGCCCTATTTTGAGATTTTCCCGAATTAATATTGTGCTGGCTCTTAATATTAATGCACATTTTTAGAAAATCTTCCAAATCAAAGGGACATTTGCAGTGAATCATGGACTCCCATTTATACATGTGAGAATTTGATTAAACTTTATTTGACTCCTTGGCATAGTCAACCCACAATAATCAATCCCTTAATATAATACAAGAATAAACAATCCCAAAGAAACCAAACTCCAAAATCCATGCCTCACCCTCCCAAAACTGTAACATCTTCATGGGCTTATCTAGTCTTGTTAGATAAATGACAAACTAATCCAAACCCTCCCTCCTTTATATGCATATACCAAGCTCGATTCAAGGATGACACATAATCAGGACCTTTCATCAATCCTATGAAGGATAGATTTATACAGATTCACCCACTCATCAGACAATCCTGACCATCTGTCCAGTGGAGTTGACCATAAGATGAGAATGGATAAATAGATTAAGATCAATCTACAGATACAGTCCGTAAGAAGAGCTCTTCTAATCAGGTCATAATAAAAAAGTGACCATTGCGAGAATGACCATGAACAATATGGTCCACCATATGAAACGTCAGGATCTTCTCCAGGAAAATGAAGTGTCAAATCCTCTCTCTACTCATTTCACTTAATTACCTCTATAATTAGAAACCCAAACCTGCCGGCAATGTGCCACCCGAAGGAGATTTAGTTACTTCCGGCCGTCAAAAAGGTTAATCTCGATCAGATTCTCCTCCTCAGCTTCAAATCTGACCGTCGGTTTCAACGTCAAGGGAATCTCGATCAAACCTTCACTCTCCTCCCACCTGAAACAAAGATTCTCCGGCGAGTCCCAGGCCGGAAACTCTCCCTCCGACGAGTCGGAATCGGGGTAGCAGAAAGATGAGCACACGAATCCATCGACCCCCACATCCCGGCGCTCCTTCTCCAGCGTCTTTTCGGGCGAGTCTTCCTCCTCTTCGCCCTCATAGTCCTCGTATATGACTTCCAACGGCCCGCTCCGATCCCATTCCATGAACATTTCTGAGAAGTCGGCGTTTTGAAAGAGACCCATTTCCGTAACGGTCTTTTCGGATCGGACCCACTTTGCAGATTCGTCTTCTCGATTCATTTCTTCGATTTTTGAGGGAAAAATCGCATCTTTTTCTCGTTGGGGGAGACTCAGATCAATTGCGTCTTTTTCTTCAATTTCTTCGTGCTTAAGATCCTTCTTTTGGGTCTCGGGAAGAAGAACAACTTTTTTTTTGTTGGGAGGATCCCAAATGGAGAAGGGTGGCCAAGAGAACTGCAGTGGAAATGAGAACAGGGGAGCAAAGGAAGTAGAGGAAGAGATGGGGGAGATAGAGGAGGATGAGGCAATAGAAGGAGATGATGACTGAGAGAAGAGGATTTGAATTGAAGGAGAGAACGGAGAGGAAAAGATAGGATCTGGAGAGGAATTTCAGCGTTCCAATCAAAAGTAGCTCGGAAAGAGAGCTCTTTTCCTTGCATTTCTGGGGATTTCTATCTATTTCCATGAGAACGAAGCGATTTTGGAGGATTTCTGATGGGATTTGGGTTGCAGAAGGGAAGTGGTTTGGATGAAGAGGACGAAGGGTAGGAGAAAGACGAAATCGACCGAAAGCGGAGAAAACACAGAGAGAGGGTTTTGATTTTTGAAGTAATCTGTCATGGATT
>BMK_Unigene_029298
ATTAAATTTAAACCATTGATAGCGACGATCACAAGATCCATCAGATTTCCAAGCCACTGGCCACATCCACACTTACCCAAAACTGGAAAGAAACAAGCAATGGACAAAAAGCAGTTACTTATTTTTAAATCAAGTCAGAGGACACCGAGCAACCACCGATCAACCCCTCCATGCCTCCAGTTGAGTGTGATTTGAAGCCACGTCCAAATGTCCAAAACCGACTTTAATTCCCACACGCATCTGTTCCTTCCCATTTTACCCTTCCTCCGCGACTTCTGGAATCTCATTCTCTCTCTTTCTTCAGTCTTCAATTGGAAGCAGAGCTGCAGAAGCAATAAGAGCAAAAGTTAAAGCAAGAACAAAAGCAAAGAAGAGCCTTCTAAGCATCTTCTTTAGCTTTTTGTATTTATTCTTTTCATTTCTATCTTCCTCTTCAACAAGTTTTTCTTCTTTCTTATTGGACTTTGTTTATTATATGCTTCTTCTACTTGTATAATACTTGTTGAGAGATGGCTTTCGTGGCTCTCTCTCCCCTTCCCACACATACAAAACCATGTTTTTATGATAGAAAGAGCTCTCCCTTCCATTACCCAAGCAAGAACAGGGCGAAGAGACAACGATCCATCGTTCCGGTTGCTAGGCTTTTTGGGCCGGCTATCTTTGAAGCGTCGAAGTTGAAGGTTCTCTTTCTAGGTGTGGATGAAGAGAAGCACCCCGGAAAGATTCCGAGAACATACACGCTTACGCACAGTGATATTACTTCGAAGATAACGCTTGCCATCTCTCAGACCATCAACAGAGCACAGTTACGAGGATGGTACAACAGATTACAGAGAGACGAGGTGGTTGCGGAATGGAAGAAGGTCCAAGGGAAGATGTCACTCCATGTCCACTGTCACATAAGTGGAGGGCATTTCCTCTTGGATTTTATTGCTAGGCTCAGGCACTACATCTTCTGCAAGGAACTTCCTGTGGTCTTGAAGGCCTTTGTTCATGGAGATGAGAATCTCTTCAGCAATTACCCAGAACTGGAGGAGGCACTTGTTTGGGTCTACTTCCATTCCAATCTCCCAGAATTCAACACGGTGGAGTGCTGGGGCCCACTCAAAGATGCAGTTGCTCCTCGCCCGGACTTGATGAAAGATCAGTTCTCCTCTCCGAAGAGCAGCAATTGGGAGCGACCACTGCCATGCCAAGCGGACTGCACATGTTGCTTCCCTCCAATGAGTTTGATTCCATGGCCACAGGACTTTGAAGTGGACAACAAGACCTCCTAACACAGCTTACACCAACAGCAGTCATGAATGATGATTGGTTGTTATTTGTTACATTTTATTATATATATCTATTGGCTAGGATTGTTGTTAGAGGGACCAAGCTATATTGACTTTACCACTTGTAAATCATGTAAATAGAACTTTCTTCATGTCTCCCATGTCATGCTGCTACAAGTGAATGTTCTTCTGATTAAATTACAAAGCCTGCTTGTTTCTGGAATTTGATGGTCAAGTCCGGATTGCCTTCTCATATTCTCATCTTGTCCTCATGGTTTATTCTTGCTTTTCCTACGGTAGGCTTGATAATGGCATGGACACTATAGAAAGATTTTCTTCTGAGACATAACAATGAAAAGCTGTGACTCCAGCACCATCCCAACACATTACTAGCTACCTACTAGACTTTTTTATTGCTGCTTGATCCAGTCTACTCATATCATACACGGATACACCA
>BMK_Unigene_029299
AAAAAAAAAATTAAAATAAAAATAAACATAAAAAACCTTGTTCTGCAAGATGAAAACAAGATCCAATCTAACTTCATATTGCAACATTTATAAAGTGAAAGAAAGCACTTCCATTTAATTTCAGTCAATTAGATGATTTCACTAGAACAGGGAATTACCATTGAGGTGAGTAGAGCTTAAGTTTTCTTTACCTTATTTTGAACTAACGTTACATTGTAGTTTCAACTTCCACATCACAACCAGTCCTGCTGCTGTATCTTGAGTGGCAGATACACCTCAGAGAGGTACTGGAACCCAAATGAGCTTAGCGCCTGTATCTCAGCCTTCTGCTTTGTCTTCACCATCAACCCAAGCTCCTCAACCCACCCAGGGTTCTTCTTCACAAAATCCTCCTCCAGTAGGTCACGCCCTGTCTTTATATCCTGCTCCGTCATTGCCAGCCGGCACTGCTCAGGGATGTGGTACTTGTCAAGGTCGCTTGGCCGGATCCCCAGCCACTTGATGTCTGGCGTGGTGAGGTTGGAGCTGTCATAGGACATGTTCTTTGACCCACACATGTACACTGAGAGGATCTTGAGCCCATAAGGATCGCTGTCAACAAGGGCAAGCACAGGTAGCCTCAGCTCAGTCTTCATCTTCCTGAGGAAGAGGCGGGTCGCAACATCAGGCTGCCCCTTGGCTGTGACGATAATGCAGGGGAACCGATTGTAGAACCTGTCCTCAGCAAGGCGCATGAAAGCAGCATCCTTCTCAACCAAGAGGATGAAGAGAGCATCCGACTCCAGGTCAGACACTCGATCAATGTTAGGGGGAATCGCCTTGCCGCCAACGCCCATCTTAGTACAATCAATGCGATCGCCATCGTCCGAGAAGACGAGGCGGCCAACGACGACGCCCTTCTCAGAGGCCACTACATTGAGGCTGGATCGGGTGCAGCCGAGCATGCAGGAGACGTCGTCGAGGACGGTGTCGGACTGGGACTGGTCTCCAAAGAGCTTGACGTCGGTGTAGAAGAGATCGCGCTTGGTGACGTGGATGTTCTTGAGGCAGAGCTGGTGGATGAGGGAGAGGATGCGGGCCGTGACGGCGGCCTTGCGGACGGTGGAGAGGGAGGAGAAGGAGCGAGAGGAGGACTTGTCCTTGAGGACGATGCGGTCGAGCTCGGGGACGTAGAGCTGATTGGAGGGGCCGCGGCCGGGGACGGAGAAGGAGAAGCCGGCGCCGGAGAGGATGGAGGAGGCGGCGGCGAGGATGGTGGATTCGATGACGCGCTCGACGGAGGAGGGGGGGAGGTCGGAGACCTCGCGGCAGGGGAAAGGGAGGGAGAGGTCGGAGAGGGAGGTAGGGTTAGAGTTAGGGTTAGGGTTTTGGTGGTGGGAGTCGTAGAGCTTCTTGAGGGTGTCGAGGATGACGGAGTCGGGTTTCAGGAGCTTCTTGAACGAGAGGGCCTTATTGCTACTGCTGCTGCTGCTGGGATTGGACGGTCGAGATTTGGAGCGGGGAGGTGGGTCCCAGTCGAGTTCTTCTGAGTCTGAGGTGGGTTCTGATCTTGGACGCTTCTTCTTCTTCACAGAGGCCATGGATGGTCGAGAGACGCGGGAAATGGAGGTGTATTGCAGCGGCAGGTATGTAGAAGGACTTGATTTTAATTTAGGGATCTGACGATGGGGTTTGGGTCGAGGTTTGGGTTTGGCTAGGGTTGTTGGGT
>BMK_Unigene_029300
TGACGCCAATGAGAGAGCAACCTGTCAAACAAGTAAAATAACATTTAAACCAGTCACTCACACCTTCATACAATAATGAAAGATGCGCGTGAGAGAGAGAGAGAGATTCTATTAAATTCAAATAAAAATGTAGGTGGTCACAACAAGATGAGGTGGAAATAATAAGATACTATAGCATTATAGAGCAAACATAATTTTTCCACCATTTCCAGATATAACGAATGTGCTAGTGGCACCAGTAACTTCCTGAAGGACATGAACAAGGAAATTCTCTTCGATAGAGAAGGCATTCCCCCCTCATTTCTCGCGCCAACCTCCATGGAACCTTTGCCATACCTTTCACCCAATAAATGGCATATTTGGAGTCCCCTTCAATTATTTTGTATTACCGAACACTCAAATTCACTGGATAGCTTCAATCCCTCTCATTTCATTCTTAATGGCCCACCAGTCCCGGATGCGGCTAGATTGCAACTTGAGGTTAATCAACATTCCACTTTAACACTACCAATCCGTAAGGATGGTCCAACATAAACTCACTTATCCATGCTAATGAAATTGTTAATTACTGCTCCCTTGTCTTCACATGATTAAGTAGCTGACATAATACCTCGAACAAGAAAATTGTCTGCTATCAATGGCCAGTCCAATATATCATGGCCGTTACAAAGCGAATAGGGTATTGGTTGATGCCGGTATGGTATTTCAATATTTTAGCAGGGATTATATCATGGCATATCACCAATATTATTGGTATTATCAGCCAACTTCACATGCCCAATAATTTCAAATGCTTGGCCAACAAGCCTTTATAGGCATTATTGCACTGCTCTAGCCTCCTCTTCTACTTTCTTTTGGCTTTTGCTTGTCCAAAAGACACCAAATTGGTGTTGCTTCAACTTAGTTGAAAGCATAACAATTTGCACGAACTTCAACCTCAGAATCATATAAGTATGCACATACACTTCTTTTTATGCATTTTCTTGAAGAAATACGTTAAAATTGGTTTGTTTTTATAGATACATGGAAGACATGAGGATTTCAGACATAAACTAGGGAGATTAGACTTTCATGTATGAACCAAATTTATCATCTTTTTTTTTTTAGTCTCTAATACATGCATGCATGATGCATGTATTAAGAGTGATTTAAATTTGACTCTGGTCGCCTAAAACCTAGTGATTTTAAGCTGAGATTTATTAATATATTTCATTTTTCTCTAATGCAAGTTGGTAACTTTAAACTCACTTGATTTTTCTCAAATTACTTGAGAAAAAAAGTAATGAGATGGATACTCATTTCACAGACCAAGCAATTAAACTTTTTGAATGTCCAGATTCACATAGTTTGGGTTTATTATTCATTTTTTATTTTGTTTATCTTTGGAAAAAAAAGGATGTTTACTAAAAAGTACATCTTAGACTTAGTAATTACGAAATAATAATTGTTTTGTTTTCCAAATTTACTACAAAGTGCTTCAGAATGAAATTGCAAAAATGCCCATGCATGGTAGGGTGACCGTTCTATGCAGGAGCAGCCCTATTTCTCATTCTTTTTTATCTATCTTCTCCTCCTTGCTCTATCTTTGCCTATGTGCCCGCCATCTCACCCACTACACACAGAGTCCTGGTCCTGTGAGGATTTACCCCACGGTGACCGTGAATGGACCAATCACAGTCCACCATGTCACCGCGGGCAGCTTGCCATACATCCAGGCAGGGGCTGCCCATGG
>BMK_Unigene_029301
GGGGGGGGGGGGGGCTGCTATGTAAAAAAGCAATTTTTTGGGGGGCCCAATGTAAAAAGCCATAAGAAATTTCTTCATATACAAGGGGTTTTTTTGAAATTTCCAGGGCAGGCTTCCCCCTCCCCCCATTCTGACCATGCATGTATATTTTACATGTGCAACACGTTACTATGTTTGTTGGACGCACCATTTTCCCGCGAGTAAACGATGTGGGGGCAGAACAAGCAAGAAATGATCTATATTAGTTTTTTGTAGAATTTAGTGGGCTTTAGCAGTCACAAACTTTGTCACAAAGGAAGTTGTAGGTGTCGAACACAGTGAATGGTTCAGATCATGAATTGAGGGTCCACTGAAGTGCAAAAAATTTAGAAAGTTAATGAAACCTTATAAGGAATTTTTGCAATTCGGGGGAGCTTTTAGAGATGAGTATAGATTAAGCATCCAATAAAAGCGTTCGATTGTGGTGGCCTATTTTCAGAAGGAATCTTTCTGGGGCAGAAGAAGCAAATCTCTTAAATCTTCTCGAGGTGCTTAATGGCATAGATGGCTCTAGAGAAGGGCAAGATAGCAGGTTCTGGATCCCTTCTCGTGATGGTTCTTTTTCGGTCTCATCTTTCTTCTCCGCCTTATCGATCACATATGTGACTTCTCTAAGTTGGTCATCATTATGGAAGATCAAGGCCCCTCCAAGAGTCATCGCTTTTACGTGGCTTGCTCTTCGGAAAAAATCTTAACAATGGATAATCTTCGCCGCAGACATATTCTCCTTGTCAATGCTTGCCCCCTATGCTTAGCGGACGAGGAGTCGGTTGATCATCTTCTGCTCCATTGCAAGCAGACGAAAACCCTTTGGTCAGCGATCCTGAAGGAGTTCAATTGTAGTTGGGTCATGCCGCAGTCCTTACCTGACCTGTTCCATCAGTGGGCTAACCCGATTACTAGCTCCAAAGGGAAGACAATGTGGCGCCTCTCTTTTTTGGCTTGCATATGGACGATTTGGAAAGAGAGAAATAAAAAGTGTTTTGAAGGGATAGCTTCCTCCCAAGAAGACTTAATCCTTAAAATGAAATTCTGCATTGCCTCGTGGGTCTCCTATCTTCCAGAGTTTTGGGGCTTATCTATTGATGCAATTATGTTCAATTGGAGGGATGTCTCTTCATTTTGATTTGGATCTCTCTTTCCCTCTCTTTTTGTTTCCCCTCCTCTTGGGAGGTGGTTGTTTTTTGGGACTTCTGCCCGGCCGCTTCTCAGTATAACTCTTTTATACTGTAAAGCTCTTTTGTAATTTTTCTTTCTTCTTTCTATACAAGTTACCATTTCAAAAAATAAAAATAAAAACGTTCGATTGTATATACGGTGTTTTGTCACGTAATTTTTTTTTAGTTTCTTCGATTGTTTCTTCATGAACACTTTTTTTTAACTTATAATTGATTATTCGGATTTTTTTAATTTATTTAAAGAGGTCTCGACATATTTTTGGAAATGGGGACCCTAGGGGGTTGAGTGTCGACCCCTGTGGTGCGCAAACCCATCCCCAAATCAAGGTTGGGTGTCTGTTTCTAAGCCTTTTGTCACGCCCTTGAACCGGATTCATGAACAAGGAAGTCCACCTCCCGGGGCGGGATTATTTATAACTTTCCCCATTTGGATCGAAGTCTGCATTGTGAGGATTAGTCAATTTCCACCACTTTTCAAAACTTTACTGTGGAGGCATTCATCAAATTCATCATTAAAAAAAAAAAACA
>BMK_Unigene_029302
GCAAGAAGCCCTTCCAAGCAAGTACTAGCGACATTGGGAAGCCTTTGCGCACACAAGCCAATTGCAGCAACTGTATCAGCAACAAATCTCCGATCTGGATCTTTAATGTAATCCTAACAGAGCACTGGAACTCTTGAAAAATAAATGGAATTGATGAATCTGTAGCAATGGTAGACAGGATTTCAAGCTTTAGAGCTTTCATTTGATATGAATCTGAACAACAAATGAAAAAATCTTCAAAATAAGACACGAAAAGGGTAGGCATTGCTTTAGCGAACACGTGTATGTTACAAAGCACCACATATTTTGAAGTAGGAGACGATCTCAAAAGAAATAATAGTGGCTTAACAATCTTCATCACATCTTCTTTTGCAGCCATAATCCAATGCACTCCAGCAGCTGCAAGTACCACTGCACTATTTTGACTCCATAACAAAGGGGATGTACATTGTAGCAAAACCTTTACATCGCTATTTTGACCAGACATGAAAATTGCAGAATCAAATGCGTCAGTATCCCCACTCATATAACTCGACCGTGACAAGTACTCATCTGGACCTTCTATGTAACATCTGAACAGTGACGTAGTTAATTTCAATTCAGAGGTCTTGTCCCCTGCAATGCTAAAATCATTGTCAGATGGAACATGAGAATCTGAAGAATCCTTTTCAGAAGGGGAATTCTGAGAGCAATTGGAAGAGAACATGATGGATTCTCTAACAAGCCCATGTCTTGCTACTACATAGCGTAGAAGTATCCCAATCAAGATAATCTGGCCCCACTCTTCCACGTCTGGAAGGGTCTCACATAGCCTTCTAAAGGTTCTTCCTATTAATGAAAGATTATCAGAGCAAACAGAATTGAAAGCAGCAGCAGCCGCTCCAACTACTCCAGGGGAATGGTCGCTTAACAAAACACTGACAAGCTGCAAAGTATTACCATGACATTAATACCAAATAATTAGAGCAAAAGGTACTGTTTATTAAAAGAAACCATAGTAAGATGACCTCTTCGAGGGCAGAAACAGTTTGCTCCTGGTGCAAATCATACAGCTTTGGAAGAGCATTAGCAGCACATTTTCTAACATATGCAGATGGATCTCTGGAACACTTGGTCACAGCCGCCAAAACTAGAGGAGCTATTGCATGTAAACGGATTCCTGCCATGGCACGAAGAGCCCAGGCACGCACCAATGGGTTTGAGTCTGACAAGTCCTTCTGGAAACAGTTAATCGACAGCAGTGCCTCATTTGGACGCTTCTCAGCATAATGCAGCAGATACAAATAAACGAGTTTCTTTACTTCCAATGACTGAGATGCCACATTCTTCACAACCTGAGGGAAGAAATTGGAGACGTCAAGGCCCTGAGCGATGAGAGCGAGGAGGCGCTTCAAGGCCTCCGATTTCTCCGAGTCGAATCGGCTTTCAAGGAGAGGACCGATGCTGACGTCATCGGGGTCGTCGTAGAGGTGGGCGTCGGTGCCGATCCGGAAAACCATCGCTGACGCCTTGCTCAGGGTCTCCGCCGTCGCCCCGAATTGAGGGAACATCTTGGATCTATCCTAGGGTTAGGGTTTTAGGGTTTGGGTTCTAGGGTTTTGAGTTTTTGATGGTTGTTTTCTGTGTTCTCTGCGGTTTGGTTGCTGTGCAGCAGAAAGAGAAGGAGATGGCGA
>BMK_Unigene_029303
ATACTTATCCTTCCTGGTGAAGTTGGTGCACTCGAATCCCAGGGAGCTGGCCAGCACCCTCTGTATGTAATTGGCCACTTCAATGGGTGATTTGCCCCCACCACCGCAAGTAAGCTCCGCGGGCAGCTGATTCAGGAAGGTGACCTGGTACGTGGGCCTGGGATTCATGAAGAACATGTAAGGGTCCATCATTTTCCAACCTCGCACCGTGGTCCCATGGAACATGCTCTGCTCGGTGTTGATGGCAACCGGGACAATCCGGTCCGTCAGCTCGGCGAAGAGGGCGCTGAACCGGAGGAGGAATGGCTCTCTGCAGGTGGTCCCCTCCGGGCAGATGACAAGGTCTCCCTCCTCCAGCAGCCGCTTGATGTTGGCGGCGTCCTTGTCCCTCTCCCTGGAGAGAGCCACAGTCTTGATGGGCGCAATCATCTCGGAGAACTTGCTTATGCTGTAGGTGACGCAGCTGACCTTCCTCCCCAGGGCCACAGAGATGACAATGGGGTCGAGCATCGTCCTGTGGTTGCAGACAAAGAGGACTCCGCCACTTTGGCCCTTGCGAGGGGGAGGGGGAGGGTTACCCTTTACGATGAGCTTGATCCCGAGGATCCGGTACATGTGTCGGACGACTCGTTCCGGCAAGGGGAGGTCTAGGTAGATTCTGATGAGAGTGAGGAGGAAGCCAAGGGGCATCCACATGAAGGTCGCGAGGGATATGGCAGGATCAGGCTTCTGCACGAATCGCCCGTCATGGAAGATGACCGGCCTAAGGAGCTTGTTCCTTGCCACTGGCTCGCATTTCAGTTTGGGCACCAAGAACGCCTCCTTACATATGGACATGAAGTCGAAGTCAGTCTCCCTATCTCCCATGGCCAGGTCGGGCAAGTTCTCGCCAAATTCTCGCTCGAGAGCCTCTTGCTTGAGCTCTCCCACCAGCACACCCGGTTTCTTGATGAAACCGGTTGCCCTTCCCGATTTAGTGACCTCAAGCTCCGTCCCCAGGACCTTGTCCGCCCCCAGGTAGCTCTTTACAAAGTGTTCGACCATGATCCTTGGGTTCGCCGTGACGATGTATCGTTTTCCGAAAGAACTGAAAACTCTCCAGCTCTCTGGGTGGACATTCTCGGCATAGAACTTGGGCAGGACCGACCTGGCCACCATCTCTATGTCCTTCACCTTCAACCCAGCCATGGAGATGAAGGCGATCATCTTGATGGCCAATGATTCCGACAGCCACATGTATATGGCGCAGGCCAGAGGCGCTGATGCTAGGAGGATTAGCCCCCTCACGAGGCTACCCGCTTCCAGGGCCACTAACATGTAGTAAGGGAATGCGCTGCTAGAGATGAGGAGGGTGCCATCTAGATCTGCTGCCACTGTTTGGTTTGATCTTCCTTCTGAGCTGCACTTGGTGATGGGCTCAAAACGGTGAGGCCCCATTACTCACGTCTTCTACTACTGCTGCTCTATCTGAATCTCTATTTATTGTAGTGCATACAAGAAAGGCAGTCGTGGGGAAACTCAAAAGGAAAGGGAGAGTTGGGAGGTATGTATGGAATTTGTATGAGAGTGAGCAAGGTTGTCATGGAGAGAGGTCAATTTAAATTGGAGGATGAATTTGTCAAAGCTTGAGACTCTTTACTTGTGTTTCTGTTGTGGTGGTTG
>BMK_Unigene_029304
AAGACAATCCCAAGAGTAATATTTTGGAAAGTAGCAGAACAAAACAAAAGGTTTAGTAATTACTGTAGAGAAAAAAAAATTACATTCCTTGATAGGAATTTGAGTACAACGTAGAAGGGAAAGAGACACATTCAGTGCCTAGCATTTCGTCAATAGCAATAGTTACATGGTGTCCAACCCCGACAAATACCCCAACACTCTTCAATAATGATTAAAACAATTGCAAACTGAAGGAAAAGAAAGAAAAAAGATACTGTACATGTGAACAACTTGCTAAATGCTTAACCCACTGTAGTATAATATATACGCAAGCACCTCTAAGAATGAAATTCTCTGTTTTGCACTGTGGAAGGTGGAAAAAGCTGTTTTCTACTTCGAGATTTCAAAGAAGTAACATAAATAATCCAGTCGACAGGTATACAATGTCGCATAGCAACTTCTAATCTTGTCTCCAGCCTTTATCATCTTTATCGAAAAAATGCAACAACTTCAACGCTAATTTATCTGCTACATAAAATATAGGAAGCTTTTGCAGTCCTATGATTCTCCATGATCTTCTTTGATAATCAATGACTTGCTCCTCTTGAGTGCCTGTTGCTGTCAAAACAAACAGCGGAAAAAGTAAAGCCATAACTCCATAGCTCACAAGTGGAGGGAAAAAGAAAATTGCTAGTACACATGGACTTCCAAAACCAGCAAAGAAGGCCCAATTTGATTCGAAAAAGTCTAGCCTTTTGTCCAAGCTCAGTTCAGAAAGATTCCATTTGTACTCAAAACTGTAGTAAGCATACATCCAAGATAGAAGTAGAAAATTGATGGCCTTGCCAATATATGGTATAAAACCTGTAGCATAAACCTCCAGGAAGAAAAAGCTCAATAGAAGGACCGAGTAGGCTTGCTCTGCTATTCCAGTTATGACCCCTCCAAAGCCTGCAGGCTTGTCTTTAATAGCCACATTTTGTGTGTCTGACAATTCATTTTGGCTTGATGAGTCCACTACCGCAGGTCCATATCTTCCCATAGCACTAAAGGCAAGCTTAGCAATCTCATTATACCAGATGCTGCTTAGCACAATGCTGAAGACATACAGGGGATAAAACCAAAATATATTGAAAAGCTCAATAAGGACAAACCGTATTGAGGCGTAAGGCTCTACAATATCTGGACTACTGCATAGGTTTCGTGGACCAAATTGTTGACATTGATCGGGCAATATCCACAGTAAAATTGGGATGACCACTGAGTTTAAAATAAATATACTTCCTAAGAAAATCAGACCGTTCAAGAGAAAGCACTCCCCCGTTCGGATCGACAGCTTCCGAGAATTGGTGCAGAAGAAAAGGACCCTGTGAAAGCAACAAGCCTCTCTAAAACCCGCGAGCCACGGGAGGACCACCGGCTTAACGTACTCGCGCAGAGAGAGTTCCATAGTAAGAGGTTTTTTTATTTTTGATGCTTCTTGTATCGTGAATTGGAGAGGAGGAAGAAGAGACTCAGACGATGAGTTCTACAAACGGTATCAAAAGAAAAATCTCTCTTTTCGTGCACTCCAAAGAAAACTATCCAGCGTTGGCTTTCTAGTTCGGAGACAACTTTTAAAACCTTCAAAGAGACAAAAGCATCACAAGCCGAAAAAGTCCGTGAGACCGGTGAGTCCAG
>BMK_Unigene_029305
GCTTTTAGAGACTATCAATTAAAGTGGCAACTTTAAAAAAAAAAAAAAAAGGATAAAGATTATAGAAAGGGTACCTTCATGGTGGTCAAGGAGCACTGTATCTTGAGTAATGCCTCCTCTCAGTCCTCCGTCGCTTGACCAAGGAGCACTCTAGCAATGTACTGGATTGTTTGATGTCGGTACCATATCTAGCCATGTGCTTATATAGATATTATGGCAGGACGGGACATTTGATCAGCATTTAGCTTCACTGTTTCCGGTCAGCTAAATAAGTGGTATACTGATGCATTCCATCTTTCTACAGGCATGAGTTTGAAACTACCATGAGAGGCCTACAAGTGAATCATTCTCTCTCACTAGTTAACACCATCAGTGAAACTGCTCATTTTCAGTTCACTCATTCGGCAGTTAAGACCAACCAGTGGAGGGGACTTCACATGGCAGAACCCACTGAACAAAAAATAGGGATGAGAGCCACCTGTTTTATTGCTGGCTGTACAAAGTCTTTGCTAGTCTTGAGTCTTGATCAGGCATCCATTTGGGGTAGACAACGACAGCACATTTCTTTTCCATTGAACCCCAGAGGGCAGGGTTCCATCCGAGCAAAAAGAATAGGTTGAAAATCCTGAGAAGGGAAGAGAGGTGCCCAGCAAATAGAAATTTAAAAAGCCCCAAAATAATTGGCTGACATCTATAAGAGAAAAGGTGGGAGTGTATACAGTACAAATTTGAACTACAAAAAATTTCTCTGCCTCCATTTTCTCCAACCTTTCTCCTCATCCACAAACATGGAAAGCCATCCATCCAAAGATAGTGAAAGGAACAATTCTAGATGACACCCAAACTATACACTGATCAAAACTGTGTCCGTAAAATGATCACACTGACTTTCTCGAGCCATCTTCTTGCTGTTTAGATTTAGCAACTTCTTGCTGTTTAGATTTAGCATCTTCCTTCGCTTCCATGACTTGCTGTATTCCTTCTTGGTACCCTTGAATAAAGCTTTTGAGTGCATCACGATAAGCAGAAGCCCTAGTCATGTACACACGCTGCAAAGCAGGCCTCAGAGTCTCCATCCCCCCTCTTGCTGCCACCGCAAGATCTTCCAATGTTGATGGTTCCTTTTTGTTGTCTGTAGCTTTTGCTTCGCCAGGGCTATCCGCACTCTGTTTATCCTTTTTATAATCATTTGGTCGAAGATCGGGACCGATATCCCGTACCCAGCTTGCTGCATATAGCCTGGATGCCTCCTTTAAAACACAAAAGCGTTCTTCCCAAGTCAATTTTCTTCGCTTCTTTATATGAGGAGGATCAGGCAAAGATGAAGGAAAAGCAATTTCCTTGAGATCGTAGCGGACATAATCATATAATTTCCTCCATACCACCTTCAACTTCATTCTGCTCACTAAGCACTCTCAACACCAAACTTGACAACCATATTCTATTCTTCCATCATGCGATGATTCTGAAAGGAAGAGTGGGAGGAGCGAAGGACAGATGTTTGTAGAAATGGCGAAGAGAGAGAGAAGAAGTGGGATGGAGAGCTTCGAAGCTCGAAATCGAAACCTCACTTCACTTTACTATGCCATTGGTGTAGTTACCAAGCAGGCCCGAGTCTAGGCCATTTCAATACAGGTCAAGAAAATATGACCCGTGTTTAACCTGAATATTTTGTGGGTGGGGATGTGGGGTTAGGGCTCGATTAGCGGGCAGATCAAATATTGCCCTGCTTTCTAGGTAAGTGGGGTGGGGATGGCAACTGGTCC
>BMK_Unigene_029306
CTGACCTTGCCTGTTGTTAGCCCAAGTGAAGCTATTTCCTCTGAACCCAAGATCTTTCAACCCAGCTGCCAAAGCCATCTCATTGAACTCCTTGACCGAGAGGGGGGGGGAGGCAAGTGCTAAGCTTTTTTTTTAGCCAAGAGAATTGCATTAAAATCACCAATCACACACCAGGGAACACAAGAAAAAGAGTTGTTAACTAGCTAATCCCTGAGATTTATCCTCCGCCTATAGTCAGTCGAACCATAGACTCCAATGATAATAAATGAGCAAGAAGATAGAGAGTCTGAGTGGAAATGGTGATATGCTGGGGAGATAGGTCTAGAAGGGCAAAAAAGAAATTGGAACCTTGTTTACAGAGACACCATAGAGAATTCTCTATGTTGGAAAAGGAAGGGAAGTAGCCAAAGGGGAAGGCTCCATTAGAGAAGGAGTCTATATTAGACTTAGGCTCAGAGAGGAGTTGGGAGTGAGAATCTATGAGGTGGGAGATCATGGCCTTTGTAGGGGTATTACAGATACCTCTACAGTTCCAATAGATAGCTTTGATCATTAACAAGCTAAATTAGGGGAAGGGCCAGAAGAAATCTGAGACTTCGAACCTGAGGGAGAAAGGCCTTTCCCTTTGGATTTCCTACTAACTTTCACCTTGAAAGGAGAGAGGTCCGCCATCAGGGACATTTCACTGGTAGAGGCAGGATTGGGAAGTGGGGGAGCTGAAGGGGGGTTAATTGGTGAAGAAGGAAAAGGGGCTGGTTCTATCACCTGTTGAGGGATGATTCTTTTCTTTCTAGAATAACCAGCATACTTCTTTTTCAAATTAGCAGAGGAGAGGGTAGGATCTGCTAAAGTGCAATTCTCCAAGATAGAGAATGAATTAGAACAATCCAAGGTTGGAGCTGGAATTTTCCCCAATATTTCAAAAGCTACATCCATTGGGAAGACTGAGAGAGGATTGTTTGTAGAAAGAGGTCCATAGGAGGTAGAAGGGAGGAAGGATATGGATGAGGAGGGCTGAGGGAACAGACTAATATCTTCGGGTGGTGTGGGCTGGGGGGGCGTAGGGATTTGCTTGGGAGTAGGATTGGCAGCAAAGGCAGAGTCCTTTGTTACCTCTTGTAGCTGGAAGCTTGATTCCTGTAGGCTGTCCACTTGATCAACGACGTTCCCAGATGTCCCTGTAAAAGTAAAGGCATCTACAAGAACTAAAGGGGCCTGATGATTAGCTTCCTTTTCTATACCTGAGTTCTGTGAAGTGGATGGAGCAATCAGGACTACCGAATGAGCAGGGGTCTTGAGCAGACCTGGGTTGAAAGGGCATTTGGTGGAGAGATGGCCAGTCGAGAGACATCTATGGCAAGGAATGGATTCATATTGGACTTCTACTTCCACTATACCTTCACCTTCCAATTTTACTGTAAGAATCTTCGGAGAAGAGGTTGCAGCAATCAACAATACCTGGACTCTAGCAAAGGAAAGCATTCTCTGCTTGGATGTGGTTTCATCAAGCCGGAGCGACTTCCCAATGGAGGCTACGATCGACAGAAGAATGTCACTACTCCAGCAGTGATAGGGAATTCCTCTTAGTCTAATCCAAATAGGGGCTTCCGAAGGCCAAGATGTTTCATCCTGGCCTGGGGTCCAGGGACGAAGGAGGAGTTTTTTCCTTTCCATAATGAGAGGGCTATGGCCAACCAGGTCGTCTCTGTCTTCTTTAGATTAAAATCTAAAAATAAAGTTACCTTTCTGAATGAGCGAGATCAAGCACGGTTTTAACAGACGCCATGAGGAGATCACCCATTGTTCCAGAGCTTCCAAGGAAGGCCTCCGCCCCACAAATTTCCCTATGGCAGAGTGAGAGAAGGATTGTTTGCTTGAGTTAACCATCTGGAGTGGGATCCTGATTGTAAGCCTTCCATCGATCGTAACCGCAGGGGGTGATTGGACGGGTGGAAAAAACAGGTTGGGAAAGGCAGCTAGCATAAGTTTTGGAAGAGGCAGGGGAGGGATGGCCGTTTGGATTTTGGAGAAAGGTGTTCAGGCAGTTGTGGAGAAGGAGAAGTTGTGCAGGGTCCCATGGTGTGTGAGATTGGTGATAAGAGCTGGCTGGGGGTTTATTTGGTAGTAAGCCCCCGATTGGAATTTGGGAAAAGGGAGTGGTTAGAGGTTGGCCCTGCAGGCACGGGATGGTTGAAGAGGCTGGGGGCTGGGGACTAGCTTTGGATGAGAGAGGAGGGATAAGGAGTTGATCCGGCGAACAAAGGTTAGGTGGGGAAGCTGGAACCGAAGGAAAGGGGTTAGGGTTAGAAAAGGGGTGAGAAGCCGGAATAGGGTTAGGAGGCAGGGGAAACTGACTTGAAAAAGGGCCTGGAGTACCTGAGTTAGGTCCCTAGGAGGGGAAGAGGCCAGAACCAAGGGCTGAGAGCTAACCGGTGCCAGGGGTTGAGAACTAACCGGAGGGACGAAAGTCAGAGGCTGAGAACTAACCGGAGGGACCAAAGTCAGAGGCTGAGAACTAACCGGAGGGACCAAAGTCAGAGGCTGAGAACTAACCAGAGATAGGGAAGAGGGCGGAGTTGAAATCGGCAATCCGTCTGGATGGAGAATGGAGATGAGATTGAGAGAGGAGGAGGATAGGGGAAGAGAGGAAGGAGGCACTGCCGTCAAGGGAATTGGCTTTGGGAAGGAACGGGAGGCATGTTTACGATATGGAGGCATTCCTCTCCGTTAATACGTCTTTTTGA
>BMK_Unigene_029307
CCTATAATGGAAACTAAATCAATGGAACATAGGAAATGAATAACCTCCATTCCTACGAAAGTCAAGGCCCCATCTATATCACTAGCTTATTTCCTTCACTCCTCACCTCATATCATTCACATTCACCTTTTTCATTTGTCCACGTATTGAATTCCTATGTAATCTAATGCAAAACAAACTGGCCCTAAGAGTTAATTTACTTGGGCAATGTGTGGGTAATCATTTTCCTATCAAAAGGTAGGGTATTTAATAGCCATTGTGGATTTTCACATGTAATCCTTCACTTTATGCCCCTTTGATAGAAAGGCTTAACTTAGAAAGTCCTAGCACTTAAATGCCAAACAGAGGTCGGTAAGATTTTTCCGCTTCTTGGATACCCAAATCAACATCAACGAGCATGAGTTCATTATCAGTAAAAAAAAATATTATAAAACAAGCCTTCACAAAACAGCAGTTCACAGATACTAATAAAGGAAAGAAATGCTACTGTAAATTTGATAAACAGATGTGAGACTAAGAGACATTTTGCTGACCAATTACAAGACTATGAGATTCTCTGAAATGAGATGGCATTTCAATCAAAACAGTTACATTTCAGCAACCCAATTTTAAGAACCTCTATATAAACAGCAAAAGAACAGAGACCTAACATCTACTTATTCCAAGTATACAAGATAAGAAACCCCCCCAACCAACAACCCTCAACCCCTACTCATTTTTACATCAATCTATTCAAACAGAGGAATGAACAATAAATGGAACAAGGACATTTCCACTCACCTCCCACAGAAGAAGAGCATCTGCGATTCCTCCCCATTGCTTTCTTTCACCCACAAAATCTCCCACCCATTGCTTTCTTTCACCCATAAAATCTCCCAACCACCCAACAAAAACAACCCAAAATCAACACATTGATTGATACCGCCGCAGCGTCTGAATCAAACTTGAAGCATTCCTCCCAATCTTCAAGTTCTCATCTCCCACCAATCCAAGGCAAATTTCCAAAACCCCTTCTTTCACAGCATCAATTCCCATCTTCTCACAACACCCACAAACAGAATTCAACACAGAAAGAGCATGCTCAACACCACGGGAGCTCCCTTTCTTCAACACCCTAACCAAAACCTCCACAAACCCATCAAACCTCCTCATCTCCCCTCTCCCTTCCTTGCACTTCCCCAACAGACCCAGAACCTCCACCGCCCGCTCGACCCCAGAACCGGCCAATTCAAGCAAAACCGGCACCGCCCCAGATTCCACGGCGCGCCGCTTGTTCTCCGGGAACGAGCATAGCGTGTAGAGAGCCGTCGCCGCCTCCCTCCTCCCCCGCCCCTTCCCATCCCTCAAAAGGCAAACCAGCGCCGGAATCGCCTCTGGGTCATCCCCAATCGTGGCCTTATTCACCTCCACGACCCCCAAACTCGTCATCATCGTCGCCGCAAGCGCCCGGCAACTGGGCGTCCCGTTCCTCAGCGCGGCGACGACATGTGCGACAGCCCCCTCAGCAACGAGCCCCACCTTGTTGTCGTCATCAAGGCTGAGGTCGAAGAGGACGGCGAGAGCCGCCTCCTGGAGCGGCTTGTCGTGGTAGGAGGCGGCGGCGAGGCAGCGGAGGACGGCGGAGATGGCGCCGGAGTCGGTGATCTCACGGCGGAAATTGGGGTTGTGCTTGGCGAGGGCGTGGAGGTGGCGGAGGGAGTCGAGCTGGGAAGGAGAAGAGGAGGAGGGAGAGGAAGGAGAGAGGGAGGAGAGGAGGATTTGGGTGGAGGGGCAGGGTTGTAATTTAGGGGAGGAGGCGAGGGTAAAATTGGAAATGAGGGAACGGAGGGCATGGTTGGGGATGAGGGAGGGGTGTGGTGGGAGGGGGAGTTGGGAGATGGGGCACGTGCGGTTTCCGGAGTCTAGCCACCGTTGGATGGAGGAGCGATCGAACGTGTGGCCAGATGAGAGGATCACAGGGTCTGACATGATCTCTAGAGAGATGGGGCACTTGAAGTCCTCTGGGAATTGGGTCGCCATCTCTTCTTCTTTACTCTTCTACCCTTCTCTTCTTCTTCCTCCTCCTCCT
>BMK_Unigene_029308
ATCGTGCAAAATGCCCGGCAGTCACCGACTAATAGGGTATCATTTCACCATCACCTTGCCTTGCTAATAAATTCAAGATTCCTATTCCCGAATCCCTTCGATCTCACTCTCCCACCAAAAACTCCCTTTCTTTGCCACCAAAACAAAACAAAACAAAAAAACTTCCACCACTTGTGAAACATAAAGAAATAAAAGTCTTCTGCGTTTGTTTCCCTCTCCATCCCCAGGCTTCAGAAAACTTACAATCCTCTGCAGTTTCCACTTTCCAGCCCCCAAACGCTACAGAGAAGAAAATGCCGCCTGAAAATCCATCCATGACCTTCGACGAGGTATCAATGGAGACAAGCAAAGGCTTCATAAAAGCACTGCAGGAGCTGAAAAACTTGAGGCCTCAGCTTTACTCTGCTGCCGAGTACTGCGAAAAATCTTATCTACATAGCGAGCAAAAACATATGGTACTTGATAACCTGAAAGATTATGCAGTACGTGCTCTTGTCAATGCTGTTGATCATCTAGGTACTGTTGCTTACAAGTTAACTGACCTTTTTGAGCAACAAACATTAGATGCCTCATCTGTGGAGTTAAAAATTTCATGCCTTGATCAGCAACTTCTGAGTTGTCGAACCTACACGGATAAAGAAGGTCTCAGGCAGCAGCAATTGTTGACAATAATACCAAGACATCACAAGCATTATATTTTACCAAATTCTATCAGCAGGAAGGTGCAGAGCAGTCCACAAAATCAGACTGATGTCAGGCAAAAACATATTCTAGCAAAACCACGCCCTCATCCATCAGGTAGTCCTGCATCAAAAACCCTTTCCTGGCATCTAGCCGCAGAAACTAATTCTGCCTCAAATGATGCCCTGCAACCATTTCAAGGCATTGGTGTCCATGTAGCCTCTGGGACTGCTTCTGGATTTTTTCATCTGCTCGATGCTGAAGATCCTGTTTCATCCACACTTGCATTAACGCATCCTCCTGTAGCTGGTGGAAGTCCTGCATCAAATGCAGTTATGCGTACATTTGGGGTCACTCAGAAGAATTCATGGGCAGAATCCACCAAGTCACTATCAGCATTCAGATCCTTCGACAATACAGGTCGGCGTGAGATCGTTAAGCCGCCTGTTAGAAGCAAGAGCATGCTTTCTGCCTTGTTTGTTAAACACAAGTCAGCAAAGCAGAAGACTTATGCCCTGTGATTCATTCCTTGCGAAGCACATGAAGTATCCAGCCTATGAGTTTTCTTGTCTCCATATTCTTAGCACTGGTTTTGTGTTTGTCTAATCAATTCTGTGGTGTATTTCTGTTTCATTTTTCGCTTTCTATATTTTTCTGGTTGTGTTTAATTGCATCATTTGATTCCCCGTGTTATTACTGTAAAAGGTCTTCCACCAAGGGGAGATTAGGATGTCCAATGCAGAGAAGCTTTTTAGTGCGGGTAGTCCATGATGATCAGTACCATTTCTCACCCTTTTTTTTTTTCTTTTCCTAGAACCCTGGTTCCAGTGTATAAATCAGGAAATATTCTCATATCTGCTTTTCTCCATGCTGATTAATACTAAAATGGACACTGCAAAACTCAGATAGAATGTCTAATTTCAAATTGCATGTTGACCCCCTTGGTGATCAACTTCTTGTGTCTTCTGTTT
>BMK_Unigene_029309
TTGGTGACAGTGAAAGGAAGGTTTGTTGCCATTTCGAGTATTGGTTGTTATGTGTTTCATTGATAACATGGTTGTTGATTTCATTGTGTTTTGGCTGGAATGTACTGCTTCATACACCTATAAATGTTCCAGTCAGAATTTTAAGTTTTGACCTGTTCCAGCCCAAACTGGCCTGTTTTGGCTGAACCATAGATTTTAAGTTCTGACCTGTTCCAATCAGAATTTCATTAATTTTTTGAACCCTTAGAATGGATCTTTAAAATCTAGCTGTCAGACTGTTGGATGAATGTCAATTTGGGATGTCTACCAATTCATGAAAGGCTTTGATTGATCATTGGTGGGTTCTGAATAGTAGTACTTAAAATTTATATTTTAAAACAAAATCCTTTTAACTTTTTGAAACCTTAGAATGGGTCTTTAAAATCTAACTGCCAGCTTCTTCAATGGATGCCAATTTAGGATGTTTATCAATTCACACGGCAAGTGCAAAAGGCTTTATTGATCATTGGTGCGTTCTGAATAAGAGTACTTAAAATTTAAATTTTGAAGCAAGATCTTGCTTGAATATTTGTTAAAGGCCCAGACTACATAAAACTTGGGATGTTAAGTAAGCATTATTGTTTATTCTGTATAATTGGCCCACCTGGATTGATCTAAATTTTATCAAACCTTCTTGGATGAATTGCCACTCATGACTCACCCCTGGACTGAATCATGATTCATGGTAAAAACTGCAGTTATAAATTGTAAAACTTTAGAGTCCTTGAAAAATCGAAAGTCAAGATCATCTACTCATAGTGATATTTGGCCAAACCCCTAATCCACATGATGCCCTTCCCATCCTCTTATACCAGTAACAGTTAAGTACTTCGTAGTCATTCAAGTGCTCATAAACTAGGATGCACTTTAAAAACTCATTTTTTTCTTTAAGCTTATTATAAGGTACATGTGTGCATATTGCATATGCAAAATACATACATACATGTTTGTGATCCTCTGACACTGTTTGGTTTGTAGCTATCTGCTCACCCCTTTGGTAGAGCCCTTTTTGAATCATGACAATTGTCTAGGGTGGGCGGGTCAATTAAGGGTACCAACCAGGTTGGGCGGGTCAAAAGTTATACAATACCATGGCCTAATCCGAAGACAGAGCCCATTTATTAACTGAATAGAGTCCAATCCATCACTGAACTGCAAATAAATGTGTTAATTCCATCTGACCCAATATTTATAGTCAAAGCCCCAACAACCAAAACCCAAATTATTTCCCATCTACGCTAATCAACCCCTAAACATTTAATTCTAGTCAAACCCTAATTGAACCCCTCATCAAAAGCACCAATAGAAGGCCTTATTCAATCCTAATAACTTAATCAGAATCCAAATCAAACCCTAAATCAGAGTTGGTATTAGAAACCCCAGTCAATTGATGTTGAAACCCTGAATACAAAATTGAGTCAACCTTAACCAAACCCTTTAGTGGAATTAAACTGTAAATTAAAATTGAAATTTAACTCCCACTCAGATTAATTGGCACTCATCTGAGATGAGTGCATATGCATATATTCTAACAAGAACCTTCTTACGGTGATATCTGTTTTAGTACCTTTGTGGAGCCAAATTGTGATGGATCATAAAAATTCTTCACACGCATACATCACATGAATTGGAATGTCCGATTTTGTCGCAACTAAAGTGACATTTACTTGAATTGAATGGCCAAAATAATGCACTAACTAAACCAATGGTAATCAGTCCTTGTGAGGTAGGTTTGTCTGTGAGAACTTAAACATTACCTCGCATGAATTAGAATATGTTCAATTCTGTCTCAATTAGAGAAATATTTTCCATTGAATTGAATCACCAAAACAATGCACCCATAAGAAGTTAGGGTCTCAGGTAAAGAGTCTTGGTTTAAGACCCTAAACTTTTAAATCTAATAGTGGCTATCATTTCAGCAAGTGTCAAATTATGCTGCATTTTTGGGTGCAAGTCAAGGTGTAACACGGCCTGTGAAATGTCATGGGCTGTGCCGTGCCGTGCCCAGGTTGGCAGGGGCTCAGCCCGGCACAGCCCACAGGCACGAGCTGGGCTAGGCTAGGCCAGGCTGGCCCATTTTTTAATTATTTTTTTTTAAATGTCAAAATTTATATTTAATGCTACATGTGGAT
>BMK_Unigene_029310
AAGTTTCCATATGCCCATATGTTCGCTACATACTTATCTTTGTTGTATGTGCATCCAAAAGAGAATGAATCGTCCATACGAAAACAATTTGAAGCGCCAGAGAAAATATTTAAATATCACATATGCGAGATGGAGATACTAGTGTTCCCAATATGGAACCATGACCATTTCTTCCTCCTTGAAGATGGGAATGCTATAACAGTATGCCTCGCGAAGAGGATGTTGCTTTCGTTGAGAGTTATGTGAGAATCCGTTTAACTTCCCAAAGAGAAAGATTATTTGGATCCCAGCTAACATTATTGTGTGATGGACATTTCAAATGCTTTGGATAAATGATCGATTGTCATAATTGGGTCGGGGGGACCCATTACACTGGGACATTCTACACATGGATTGTCCACGACAAATGAACTGGTGACATTCTTGACCCCTAGCTTTTCCACTTCTTATTCTAAGAATTTCTATACATTTAACTTGCTAAAATTTGCAGCGATGATTGCGGAATCTTTGTGTTGGCGTATGTTGATCACATTTTACAGAAGAAGCCTATGCGATTCACGCAAGAGGACATGCCGTACTATCGTGCGAAGATTGTCTATGATTGCTATGTGCGGCAGACAGGTCTTCAACTAATCAGAGAAGCAAAAGCACTTGAAGGAGACCAATCATGATTGGTTGATTCATGATTTTTTTGTAAAGCTTTTTTGTGTACGTAAGCCAAAGGGGACATTGATCATATTTTGTGTACATATGCCAAAGGGGGCATTGATCATATTTTGTGTACTTATGCCGATGGGGATCAGCATCTTTTGATTCTTTTTTTTTTTTTTTTTCTGAATTTGAAATCTCATGGTTGTGACAACAAGATCCTTTCAAGTTTCAACCCTCCATATCCTTCATCAACCCAACATCACTTGTCCTACAATCATCCCTACCACAGTAAACAGTAGAAATCACCTTTCCAGCAAATAGCAACCCCACATCACACTCTCACTAACAAGCTCCATATTTAGGTGGTGAGAGAGTTGTTCAAAGACTGCTGTTGGATCAATGATGATGTGCATGAGATGAAACTTGGTCCTCAAAATCTTTCAGGTTTCCCTTTGGATTCCCCTGGAATCTATCCAACCTGAAGTGACTGAGGTCCACCCCTTGTGCTTGCCCATTGAGAACTAGATCAGCCACAATCCTCCCCACCACTGGGCCCATCTTGAACCCATGACCTGAAAAACCTCCAGCCACCACGACGTCCCGCCCGAATTCACCCCCGAGGAAGTCAATCAAGAAATCACCATCAGGGGTCATTGAATACATGCAGGCCTGCACCATTACAGGCATGTCCGACTGGACACGACCAGAAAACCGCCCCTCCACCCATGGGCCCAAAACATCCCCTAGATAGCCCATGTCTGTGGTCCATGATCTGTTGTCTGGGTCACATGGGTACCCTCCGTGGACAGCAACCTTGATCAACCCCGGGAACTCCGACATCGGTGTGCCGTATATGTACGGATCCCCGTAGCTCGCAAAGGTCGGGAATCCACTCTCCGGCGAGAAATCGCCCTCGAACCCGGGCTTGATCTTCCAGTAAGCTATAGTTGTGTGCAAAGGTTGGATGGGCAATTCAAGCCCAGTAACCGTTTTAACTAACTTTCTCATCCATGCACCAACAGTCACCACACACTTGCTTCCCCAATATCTCTCACCATTAGATGTACAAACCCAAACACCTCCTCTCTCTTTATCCTTGATGATCTCCCTCACCTCCATGTTGTCTCTGACCACGGCCCCCCGCCGGATTGCCAACGTCTGGAACATGGACACCGACTTCGTGGGCCTCAGAATGCCGCCCAACTCCGTCGACAATCCAATCCAATCATGGGGCATGTCAAATGTGCCCGAGAAATTCTCAGTGACTTGTTGGCGATTGAGGACTTGATGGGTGATCGAATTCGACTTGCAATTCGCAATCACAGATTGTAGGCTCTTGCTGTCTGATGGGCCCATGTCGAATTGCAGGGTCTTGGTATAGACCCGATATCCAATCTCTTCTTCAGCTTCTTCCCATAGGCGCGTTGATTCGAGGACCATGCTGGTGTAATAGGGTTCTGGATACGTTGCACGTATGGTGCGCGACTCGCCATGTGATGACCCCCTATGGTGCAGGAGGTCAAATTGTTCCAAGAGGAGCACTTTTGATCCCCTTTTGCTGAGTTCATTGGCTGTGCAGCTGCCCATGATCCCGGCTCCGATCACTATTGCATCGAACTCTTTGCCGGAATATTCCATACTTCAGTTTCTCTATCTGTCTGTCTGCCTGTCTATCTATCTGTAGTTGCTAGGATGATACAATGATAGGGGTTTTAAAATGAACTCTTGATAGAAATGACATTCAATCATGAGAGAATTTCATGGACACCACTGAGACCTATTCATCATCAGAACATATATAATTTTTTTCTTTTTTCTTCCCT
>BMK_Unigene_029311
TTGGCATGCAAGTCTTGTACCAGTGTATGATGGGAAACTTTTGCTGTTGTACTTGTATTATTAATTTTTGTTCACTTAGGGAGTACATTCTTGTATACTTAATGCATTCTAATTAGGTCATGTTCTCACTTATCATGCCAATCATTTATCTCAAATCTTAGAGTTTTGGTATTCTTTCTGCAAACAACTTCTTTCGAGCCAGCACCTGGTTGGGTTTTGTGTTACTTGATATTGTACAACAGAAACTGCTGATTACTTCTTCCATCCACAGAGTTTTAGTTTCCTGTGTTGCAAGTTCACTAGCAATCTACTCTTGAAGCCCCCTTTTCCCTCTCTTTTTTTACTATCATTTTGCCCTTTGTTGGAATTCATGTTTCCAATTCTCTGTCTAAGTTGTCAACGATGCGGGAGGCTTGGATGTCTCACTTTGGTTTTCTCTTGCACGAGTGTCCTCATGACTTCAGACCATCACCAAAGCATAAAAAGAAAATCCATATTCTGAGAGTAATTGTGCGATCCCATCTCCCTTTCAAGTTCCCTTGCTTTTGCGTAGCTGTCTATTGTGTTGACTGCTTTGAGTAAGGAGTGAATATCCAATTTATTTCATTATGGTTTCCATCCTTAATTCTGCCGAGCCATCACTCTTGACATCTCATTTATCGGTTTTATGAATCACTTTGTTGTTTGATCATATGTACTTGTATATAAATAGGCATTGCCATATGAAGCAAGGATAAAACCCCTTACATCGAATAATTGACCACTTGGGTGTTGGGATGTGTCCTACTTGGACTGATACTAAAAGACTCTAATTAAGGCATAACTCCTTACCAACAATAAAAAAATTAAGGCATAGCACTTGGATGCTGTACATAAAATAATTACGACTCCTAACAGAAAGAGACTAATAACTAGAGGCCATTAAAAAAAAAAGAAGAGACTAATAACTACAGTCTTCGACAACCAAAATCTTGAGTAATAGGAGAATTCCTATAAAATAGTGGAAATTCAATTATGTAAATTTGTGTAGGGATTGCACTTAACTATGTTCAAACATTGAGTCCCAACTCCCAAGAGAACAAAAGGGGTCCATGACCGTGTGAAGTGTGAACCATTGCTTACGCTTGCACAAGCCTTTGCAAGTTGTCTCCAAGCTTGGGCACATGAAGCCCTCGGTTAGATTTAAGTTCAGCTTGGGGTTTCTTATTGAAAACCATATAAATATTAGGAATAAAATAGCCTGCACATCTTCTTGGCTGTGATTTTATAAATTCTCTCTCTGCAGCAATCCATTTTTGAATTATCTCTCTGCACATTTTATTATGCATGTTATATTGGTCAAGTTCTGATCTCCCTCATCTTTGGTGGTGGATTTGCTGCTTTCTTGGTTTTTGGATCATGAAAGTGCTATCTAGGTCAGCATTAGCCCCTTCTACAATAGTAGATCTGTCCAAACAAGCTGCATCTACATTACCTATTTAACCTTTAATCCAACCATGAGTACCTACCTTAATGCCTCAACTTGCATTGTCTCCATATTTATGCATGTTCATTTACTTAATTTATGGTTCTAAACCACTTTAAAGCGTTAGTATCTGGTATCATTTCTTGGAATCATTTGGAACTGTTTATATGGTTACTACTAATGCAAATATTAACATAAGCTTTGAGTTGAAGATTATTGAATGTTTTACCGTTATTTATTTTAGGTTCTTTAAAGTTATCATCACAACTGTTGCTATGCTCCTTTTTTTTCCCTACACTAGGCTATGGTCAGGGAGTGATACTTTAAATTGAGGACCCCGAGATGGATTCGTGGGCATATGTGTGAAACTAAAGTTGCCAACACCACTCAACCATGAG
>BMK_Unigene_029312
TGGAAAGGTTGATTCTTTTTGGGAAGGCCCTTTGTGCTTTCCCGGATTCATTTCATCCACATCCCAACCAAAATTCAGCGGCAGCGTGTGCAGGGGATCGGTATTAGGGTTTCTAGCACTCACGGATACTAGCCGCTACGTCCGACACGTGTCGCAATTCCGTTGCTCCTCTCCCTCCCTCCGGATCCCCTATAAATGCAGATCCCAAAAGCATCATCCCAACAGACTGCGCTTTCGTTTGAAACACACAGAGAGAAACTTTTGAAGATCTCTCGGTCTCAACATGAATTCAAATCAAGAGACGGATTCCACTCGCGCTTTCGTCAGAGACGTGAAGCGAGTCGTCATCAAACAGAAGAAAACAGAGAGGAGGTTGCTGTGATGCTGATGATCACCGGTGTCTCATGTATTCCAGACTGGCTCATGAAAACCATGTATATCAGTGATATTCATCCCAAGAGAAGATGGTGTTTATGTAGGGACGGTCAGATTACTGAGATTCTGGGGAAACAACTCTCCTAGGTGTTGCTAGTCGCTACGATTACACAAGGACATGAGGAACAGTCACAGTATTTTTGGACATGGTCAATAGAGCTGTTGAGGCTCTTTATGGACATCATATGTGGGCTGCATGTCCTACATGCCAACAAGAAAGAGTGGTTGATATTCGTCAATGGAAAGGAAAAAGCTTGACATCTAGATTGGTTCGACAGCTATACAGTTCAGCATGGATCACTCTATGTAGAAGCGTGGTTCAATGGGTTGCAGTTTCATTCTCCGCAGCCTATGCCCACCACGTTTCCAGACCTACACAGCAAAACACAAATTACTATCATAATCAGGAAATATAAGATGAACAAGCTTAAATGAAATGGTGATAATATCAAAATCAACACCATTCAAATAGGATCTCTGATTGAATGGGAATTCAGAAAAATACACCCCAAATAGGTGGCCATCTCTCAAGTTACTGGCCACTGATTATTGAACTAAAGCTTTCATAGAAAGGATTAATGGTAGGTTACTGATCTGCAGGGTGTAAAGTGAATGAATGAATCAATCCTGCTTCTCAATTATGCGTTCTCTCCAAAGCCTAATTAATTGCATTTCGGGTCAGTAGCTGATCAAAGGATGGTGCCAGCCCATGATGGAGACATGACAGACATGTTGACATTACATCCTTATGTGTTTGGAAACCTCTTTAGTTATTTTTTATGGTCACTATTATGTTATTACAATCTCTAGTGACACTAAAGCTTTATTTCTACATAATTAGCAGCATTTATGTTCTCATCTTTAGCTTCATGTTTGAGTTCTCAATGAGGATATGATGTGAGTTAATTGTTTTTTCTTGTGTGCTACATAAATGGTAAGATTATTGCTCATCGTGTGTATTGCTATGTATAGAAATTCATTTTTTGAAATTGGATTTCAATGTCTTGTCAGATTCTCATAAGCCAAAGCCAACGAAATGTTTGTTTTGCTATACCTATGGGTGGCAATTGGTCTGGTAGAATCAGGTTTGGGTCAGGTTGTCGTCTGTGGTAATGGGCTTAGGCCCAAACCTAAAAAATGCTCCTTTTCTTAATTGGATTGGAAATTTAAACCCGGATCGTGGATTCTCAGGTTGTGTCCGGTCAGTTTGGTGGGTTAAAGTTACTTGTGGTTGGATTGAATGGGTCAGGGGCATGTATGGTTCAAGATTCAAACCCGAAACCAACCTGTTTCTCTAATGGATTGCAAATTTCAATCTTAACCCAGAGTTTCCGGGTGGGGTTCAGGTCGTGCTAAGTGTGGAATGACCATTCCTAGTTGAACCAGTAACAACATAGGGATTGGTTTCACTCATCCATATACTTCCATACATTATGAAATTGCAAATATATATAGATATATTGTTTCCATGGTTCTGTCAGCTAAACTACATTATTTGTTCTGCTGCTCATCCCATTTCTTGGCTATAAAGGTTGGGACGGCTGTTGTTACCAGAAATGATGGAAGACTAGCTCTAGGCAGACTTGGAGCTCTTTGCGAGCAGGTTAAAGAATTGAATTCTCGAGGCTTTGAAGTTATTTTGGTAACTTCAGGTGCTGTTGGTGTTGGCCGTCAACGGCTTAGGTATCGGAAGTTGGTCCACAGCAGCTTTGCTGACCTCCAAAAGCCACAAGTTGAACTTGATGGAAAGGCTTGTGCTGCTGTTGGACAAAGTGGGCTCATGTCTCTTTATGATGTCATGTTTAATCAGCTGGACGTGACATCTTCTCAACTTCTTGTGACTGATAGAGATTTTAAGGATTTGGAATTCAGGAAGCAAGTTTGTGAGACTGTGAATTCATTGTTAGGCCTGAGAGTCATTCCTGTTTTTAATGAAAACGATGCAATCAGTACGAGGAGAGCTCCATATGAGGATTCTTCTGGTATCTTTTGGGACAATGACAGTTTAGCAGCCTTACTGGCTTTGGAGTTAAAGGCTGATCTTCTTATTTTGTTGAGTGATGTGGAGGGTTTATACAGCGGTCCTCCTAGTGACCCAAAGTCTAAGCTTATACATACATACATCAAAGAGAAGCATCAGGGAGAGATCACATTTGGTGACAAATCCAGGGTTGGAAGAGGGGGTATGACTGCTAAAGTAAAAGCTGCTGTTTATGCAGCTTATGCAGGTACCCCTGTTGTAATTACCAGTGGTTATACTAGCGATAACATCATAAAAGTACTTCAAGGAGAGCGCGTTGGCACACTCTTTCATCAGGATGCATATTTATGGGTCCCATCCAAAGTTGTTGGTGCTCGTGAGATGGCAGTTGCAGCGAGGGAAAGTTCTAGGCGACTTCAGGGTTTATCTTCGCAAGAGCGAAGGAAAATATTGCTGGACATTGCTGATGCCCTAGAAGCAAATGAGCACTTGATCAAAGTTGAGAATGATGCCGATGTTGATACTGCGCAACAAGCTGGATATGAGAAATCTTTGATATCTCGATTGACACTGAAGCCAGGAAAGATTGCAAGTCTTTCAAAATCCATTCGTGTTCTTGCGGACATTGACGACCCAATTGGTCATGTTTTGAAGAAAACGGAGCTTTCAGATGGGCTCATCTTAGAGAAGACATCATGTCCCTTGGGTGTTCTCCTAATAGTTTTTGAGTCTCGACCTGATGCACTTGTTCAGATAGCGTCATTAGCTATTCGGAGTGGGAACGGACTTCTACTGAAAGGGGGGAAAGAAGCCACTCATTCTAACTCAATCTTGCACAAGATCATCACTGCAGCCATCCCAGATAAGGTTGGTGAAAAGCTTATCGGACTTGTGACGTCAAGAGATGAGATTCCTGATCTTCTCAAGCTTGATGATGTGATAGATCTTGTAATCCCAAGAGGCAGTAATAAGCTTGTTACACAAATCAAGGAGTCAACCAAAATCCCAGTTCTTGGTCATGCTGATGGAATTTGCCATGTCTATGTTGATAAGTCCGCTAGTATGGATATGGCGAAGTGCATTGTTTTGGATGCAAAAATAGATTATCCTGCAGCTTGTAATGCCATGGAAACACTTCTTGTACACAAGGATTTGTTGAAAACTGGTGGGCTTAATGAGCTCATTTTAGAGCTCAAAACTGAAGGTGTTACTATATATGGTGGACCAAGGGCAAGTAATGCATTAGATATTCCAACGGCAGACTCGTTCCATCATGAATACAATTCAATGGCCTGCACTGTCGAAATTGTTGATGATGTGCTTGCTGCAGTTGACCATATACATCGTCATGGAAGTGCGCATACTGATTGCATAATTACTGAAGATCATGATGTTGCAGAACTCTTCCTTCGTCAGGTTGACAGTGCTGCTGTCTTTCACAATGCAAGTACACGTTTTTGCGATGGTGCTCGATTTGGACTTGGTGCGGAGGTCGGGATCAGTACAAGTAGGATTCATGCTCGAGGTCCAGTTGGAGTTGAAGGACTTCTAACTACACGATGGATTCTAAGAGGGAGCGGTCAAGTTGTAGATGGTGATAAGGGTGTAATCTACACCCACAAGAACGTTCCCTTGGTGTCATAGTGGCAGGAGTTTTCAACTAGTGGCTCACCTAATGATATAGTTTAATTTATATTGTAGCAGATGGGTTTCTTGAGTTCCTTCTTTATCCACGGAGAAGGGACCCTGTTGAATAAAAATGAATACATATAGCTCCTCCTAATACATCCTACATTCACTGAAAGCCCGTTCTACTCCAGTTGTCCCCTGCAAATGGGAGCAGTGTGTTGATCAGTGCAGATTCGCCCTTTCTTGTGAAATTCTCGGGACAGGAAAAGCAAGGTACCATCTTGTCGTGTGTTGGATGTACTCATCCCCTACACCTTCTATACCGTTGTGATGGATTAGCCATCTACCAATAACAGTATGAGTTATTTCTGTGCAGTGGTTGGTAGTTCTTACCTTAAGCTATTTATGTATTAGTGGATAATTGTTTTTTAGGGCACACCTTTTGAGTTTTTTTTACTATCGGTGCCTGCCTTTGTTCGATCCAAATCTTTTACGGAGATTCCTGAATTGGCGCTGATCCAAACTTCACCATATTCCAGACATTATTAGCTGTTGTATTTTATCAGGACAAAATTGGCACTCAGCATTAAATCAAATGTGAGGATGTATTGATCGGCATGATATTGCATTTCTCTAATCCCTTCCTTTTATTATGATGCATCCAGGCTGTCCTTGAAAAAAGTGGCATCATAATGCCCCTATGTTTCTGTTTAATTCTTGCGAGAAATAACCACATTATTATGCGAGCTCGACTGTAAAGTGCACTTGTGCTATGTTAATCTAGGGAGAGGTGGATGATGGAATTATATTAATGAGATCTAGGGGTATGTAAAGTATTATTCCAATTAAATAACCCC
>BMK_Unigene_029313
GGAGGCCTTATTTACTGCATGGAGTATCCTTTGAGGGTTCCTGTTCCCTCCTTTGTCTATATCTCATTATTAAGTGAAGAAATTTTATGCAAGATTTACTCATTCAGAAGTTGTGATGTTTAAAAAAAAAAAAACTGTTACATGGGGAAATATAAGCATAGCATGCAGTTAATCCACTTGTTGAAAAATTATCAGTTGGATCCTTGGAAGTGTCTGATTTGCTTTTATTTTAGTTAAAAGTGTAATGATGATGAAAGAGATATCTTAACAAAAAAAAAATTGAAGGTAAGAATTTCTATGTTGCATGTTTTTATTTTCATTTTTGTTAACAGTGCAATTGCTTTTGTTTTAGTTGATTGCTATTCCTTCTTTAGTGTGAACATTTCTGGCACCTTGTATCCATTGAACTGGGTTATTTAGTTTGACTGAGCTAAATACTTGTGTGAAGTAGAATGCGTATCCTACATGGATCTCCTTTTCTTGTTTGAATGTTTTAAACGCCAATCAGATACAAGTCACCTTCCTGAATATTACGTTTATCATCTTTTTCATAAACTGTGCTGGTTGTGCGCATTAGCTTCCATGCTTCTTTTCCCTGATGATATGATCTGTAGCTTTACAACTGTTTCTTTATCAGCATTCAATTCATTTTTAAACTATTGTATGTTTCTTTCTTTGGCGCCGCTTTCTAGTCATCAACAAGTTTTTCAACTATCATCAAACACCAATTATAGCTGTTCTTTGTAGAAACAACTTAGTAATTTGATACATTTACCCAGTAAAAATGACTTTGTCACATATGCAGGAAATGAAGGAGATTATCTAGAGATTTCTTTCTGTCAAAACGGTTTCTGTTATTGTAGGTTTCTTCTATGTTTTTCTTTTTGATTCAAAATATTAGATTGCCCTTTTACCACACTAGCTTTTGAATGAGCCTCTGGCTTGGAGTTGAACCCAAAAGCACTTTCTACCATGGTTTAAAATAGGCGGAGCTGTCTCCCTGTGAGTAACCTTGTTGGGGTGGGTTCTATGGTTTTTGGTCCCTAAACACTGGTCCCTAAACACAGTTATTTCGTATTTTTTTATTGGAAAAAGCTGGGGGAGACTCTTAGGAACATTTGCACTTGTTGTAGAAGATCAAAACCACATTTTTTTTAAAGATCCTACATTTGAAGATCAGTAAAACTATTCATTTAATTGAATGTAGATGTGGGTACCTGGGCTACCTGCAACAAATTAAAACTCATTATTAATAAATGAAATGCTAGAAGTCTTAAAATCCTAGATTCATAGTACTATATTTTCTTTTGTTATTTTTTATACTTTTAAAAAATTATCGGGCCTAGGTCGTGACTTGGTCCAACTTGGCTGAGTTGACTCGACTTGAGGGGGATCGAGTCGTTCCTGGAGTTCAGTTTTAAAACCTTGTTGTTGTCTACTATCTTTGGTTTTTGTTGATTGCAATGGCAACGAAGTCTTTCCAGTAACAATTGAAGTTAGGGACAGGGCCTTTCCACACAACTTCCAAGTTTTCTTTGATATCATCACACCTGAGTGGAATAAAATTGGCAGAATACAATTGATCACATTGTGAAATCATCATCTTCCCTTTCTTATTATCATCATCGTCAACTAGTCATGATGGCATGTAAATTGTATAGTCAACCTGTATATGCACTACATCATCATTTAAGATTTATCCCTGTTTCTTTTGTGCAATGTGAATTCCTTAAAAGAGCTTCAGGCACCTTGAAGAAAATTTAGACGA
>BMK_Unigene_029314
AGAGAGAAGCATACCACGGAGCGGAGAGAGAAGTCTCCAAAGGAGCGAAGACTTCGGAAAGACGGGAGAAAGCTCTCCTTGATCTTTTCTTTCACCTGGTCGTGGCTGCACCTTAGACTCCTTCCCAAGCTAGAATCCCACGCTTTTGAAGAATTCTTGTCGTAGTTCGTCGAAACAGAAAGATTTCGAGTCGAAATCGAACTGCTCCTCGATTTTTTTCCCACCATTACCAGGAGAATCTCTTTGATCCAGGTGAAGTTCTTGAAACCCTAACTTCCCGATTCGTTTCTTTTGGAAATTGCAACCGAATCGAGTAGAATCTTTGGAAAGCAGTTGCAGTGCTTTCTTGAAGATCTGGATAGAAAAAAGATTCGATCTTTTTGGTCTCTGCTCGTTAAAAGAGGAATCTTTATACTGATAAAAGAGGAATTTCAGAGTTTCTCAAGGTGGTTTTCCTTTACAAGCATCTGCTGGTGGCCATTTTGAAGATTAAGTTCTTTGGCCTAATTTTCATTGATTCGGAGTTTGTCGTTTGAAATTCAGAGGAGAGACAGCAAAATCTGTACTGTAAAATTTATGTGTAACTGTAACTGCATTTTTTCATACACTTCATTGGAGTTCTGTTCAATTTAGGAAAAGAAGGAAATGTTTAGTCAATACGGTGGAAATGCTCGGAAGTTGATCTGGAGTTTTTTTTTGGTGGTTGGACTGGAGAAGTCTAAAGTTGAGTCATTGTTTCAGGAGTTAACCTGAACCTGTATGAGGAGAGATCAGTTTGTTCTGTAGTTTCCATTTCCTGTAGCAAAGATGTCACTTGGTGATATGCTTACAAGTGCCGCTATTGTCCCGGCATCAGAAGTACTTTCTAAGATTATAGAGGAGATCTCTGAGACTGTACGTGCTGCAAGGGAGGTTCTCATTGAGAGGGAAAGCTTTGCAGAACTTTCTAGTTACTTGGAGAGGATCGTACCTGTCCTGAGAGAGTTGATCAAGAAGAACATCCAGGGTTCCGAGAGCTTAAATAATGTTACCCAGATTTTAAGTAGAGAAATCAAAGCTGCCAAGGCGCAAATTCTGGACTGCAGCAAGAGAAACAGAGTCTATCTCTTAGTCAATTGTAGGAAGATTGTGAAGGGCTTGCAGGACACAACAAGAGAGATCACCCGAGCACTGAGCATTATTCCGTTGGCCTCACTGGATCTCTCGTCAAGTATAATTGAAGATGTCAACACGTTGTGTGATGATATGCTGAAGGTGGAGTTTAAGGCAGCGGTGGCAGAGGAACGTGCCCTGGAAAGAATTGAATCAGGAATACAGGAAAGGAAGGGCGATCGTTCTTACGCGAATGATTTACTTGTTCTCATTGCTAATGCTGTTGGAACCCCAACTAATAGGTCGGCATTAAAGAAGGAGTTCGACGAATTCAAGAAGGAAATAGAAGATGCAAGAGTGAGGAAGGACCTGGCAGAGGCTATACAAATGGATCAGATCATTGCGCTTCTTGGAAGGGCAGATGCGGTTTCCTCTATAGAAGAGAAAGAGAAGAAATATTACATTAAGAGGAATTCTTTGGGCAATCAACCATTGGAACCTCTGCAATCATTTTATTGTCCGATTACTCGCGATGTCATGATCGACCCAGTTGAGACCTCGTCGGGGCAGACATTTGAAAGAAGCGCGATACAGAAGTGGCTTGCAGATGGGAACACCACATGCCCCTTAACCAAGATTCCCTTGAACGGTGAAATTCTGCGACCTAATATTACCCTTCGGAAATCAATTGAAGAATGGAAAGAGAGAAATACTATGATCACGATTGGTTCCATGAAGGCCAAACTGTGCTCATCTGATGAGCAAGAGGTGCTTTCTTGCTTGGGCCAGCTTCAGGATCTTTGTGAAGAAAGAGACATGCATCGTGAATGGGTAGCATTGGAGAATTACATACCGGTTCTTGTTAGCTTTCTTAGTGGAAGCAATTCTCAGATGAGGAGCCGTGCTCTAGTCATCCTTCGCTTACTGGCGATGGACAATGATGACAATAAGGAAAGAATCGCTGAAGTTGAGAATGCCATTGAATCTATCGTCAAGTCTCTTGCACGACGCATTGGAGAAGGTAAATTAGCAGTGGCCTTGTTATTGGAACTATCAAAAAATAATATGGTCCGTGATCGTATCGGAAAGGTGCAAGGCTGCATACTCCTTCTGGTCACAATTTTAAACAATGAAAATACTCAAGCTGCTAGAGATGCGAAAGAGCTTTTGGAAATTCTTTCATTCGATGATCAGTATGTGGTGCAGATGGCAAAGGTGAATTATTTCAAACCTTTGTTGCAGCGGATTTCATCAGGGTCAGATATCTCAAAGATGATCATGGCAACAGCTTTGGCTGATATGGAACTGACAGATCATAGTAAAGCCGCTCTATTTGATGATGGAGTGCTGAAGCCACTTCTTCAGTTGGTCTCTCATGGAAATGCAGAGGTGAAACTAGTGTCTGTTAAGGCCCTTCAGAACCTCTCAAGCTTACCCCAAAATGGCTTGCAGATGATTAGAGAAGCAGCTTTACCTCCACTTCTTAACCTCCTATACCTTCACCAAGCATCTTCTCCAATTTTGCGTGAGCAGGTGGCAGCCACAATTATGAACCTTGCCATATCAGCAACATTACCAGGAGCTGGTGAGACACCTTTGGCATTTCTGGAATCTGATGATGACATCTTCAAACTCTTCTCCTTAGTTAGCCTAACAGGACCAGGTGTACAACAAAGCATTCTACGGGCCTTTCATGCCATATGCCAACCTCCCTCCGCAATAGACATGAGGGCTAAGCTAAGACAGTGTGGAGCTGTTCAAACATTGGTTCCATTGTGTGACCAGAACCCTACCATTCGGGCAAGTGCTGTGAAGCTGTTCTTTTGCTTGACGATGGATGGCAATGATGACACATTAGCGGATCATGTGAATCAGAGGTGCTTGGGAACTTTACTCATGATTGTGAAAACCTCTGATGACGAGGAAGAGAAAACTGCTGCAATGGGTATTATATCTAACCTTCCCAAGGACCACACCCAGATCACTCAGTGGCTTCTGGATGCTGGGGCACTTCCCATCATTGTCAGGTTTCTCGCTGATAGTATGCACAGCAGTTCATATATGAACCACCTTGTAGAGAATGCTTCAAGAGCCTTACGCCGTTTCACTGTATCAACAAACCATGAGTGGCAAAACAGAGCAGCTGAAGCTGGCATTATTCCAGTGCTGGTCCAACTTCTGGGAACCGGCACCTCTTTGACAAAGCAGCATGCTGCGATTTCATTGGCTCAATTTTCAGAGAGCTCATCTAGCTTGAGCAGACCAGCAGAAAAACGACAGGGGATTTTGTGCTGCTCAACACCACCTGAACCTGGCTGTCCAGTCCACTTGGGTGTGTGTTCAGTTGAGACATCATTTTGCCTAGTGGAGGCAGATGCGGTCCAGCCATTGGTGAGAGTGCTTGGAGATTCAGATTTTGGGGCTTGCAAGGCTGCACTGCGAGCACTGTCAACACTGATAGATGGTGAAAAGCTACAGAACGGCAGTAAGGTGCTCTCCGAGGCAAGATGCATTGCAGCAATTATAAAGTTGTTAAGCTCCCCTTGTGCCGATCTGCAGGATGAGGCCCTTCATATTTTAGAGAGAGTTTTCCGACTGCTAGAGCACAAGCAGCAGTATGGTGCTTTGGCGAAGATGCCTTTAGTTGACATAACTCAGAGGGGAAGTGGTACTGTGAAGGCTCTTGCAGCCCAAATACTTGCTCACTTGGATGTGCTTCCCAATCAGTCTTCCTTCTTCTAAAGTTGGATAGATCAGACATTAACAATGCATAGCCTTTAAGCATAAACATGACTACCAAAGAGGGTATGTGGTGTGAAGCATTCTTATAACCTGCAAATTCAGAGTCACAATCTTATGAAGCTACCACTCCCTTCTTTTGGAGCCATGAGAAGAAAGAAAACAGTACAGAAAGAAATGAATCGAGGGGCCATTAAGATTGTAGCTTCATCCTCTTATTGTTCATATACCACAAATTTAAGCGGATGGCCATGGATTTTGTTTCATCTCATTGAAAGAGTAGAGCATATCCCATACATGAAAAAGCTAAATCAAGTTTTTTATTATGTTGAAAAGGAAGTCCAGTACAGCCTCGGGGCATAGGTCGATGGAAAACCATCAGATGTTTGTTTAGAGAATGGGAAGATGTGTATGTTGTTGGATAGAAACATTACTATTTGTGTCAAGGTGGTTCTACATTTATGGATGTGAGCCTTGTTTCTCCTCTACCACTTGGACATGTGAATGGCGCATTGGGGCTACTGCTTTCTTTGGCAGTCTGGCACTGATATCATATTGAAGTTGTAAGCATTTGGAGGTTGGACATCTTTAGAGTATATATTATTCCGGTATGAATGTTTGCTATTAGGTAACTGAAGTGATTCTGCCTAGAATTTCAACAAATAAAATCTCTTCTGATTTTCAGACAAGTTTGTATCTTCCATGAAGAAGAAATATTTTTGCCTGCTGATGTATGGCAAGGATCCACTTGTGCATGAGTTTTGGAGGAAGGGAGGAGGGAGACTCAATCCCTCACATCAACAGGCATCAACTCCATTAACATGAAGTCAATCAAATTCCAATATTTGAAACTACTAGCCACTCTCTATCATTCACATATTAAAAATGAATTTGTATTAACTTCAAATCATTGATTACAAACACACTTGTAACATAACTAGCAACAAATTACAGTAGTACACAAGATGGTGCAGAACAATATTTACCAAGGCAACATGCAAATCAATTTTTGATACCTTATTACAGTCAATTACAACATCATTTTCAATTACAACATCACCATTTCCACAAGTTTCTTCCATTTTCTCTTGTAAGTCTGAGTTCCAGCTCTATCTCTTCAAGTAATCTCTTTGTTTTCCTTTTCTCAGTCAACATTTATAAAATGGACATCAAAGGCTCTTAGAGTGATTTCCCTTTTTTGTGAGAAGAGGACTTGGACTACTACTCTCCAAGAGGTTTTCGTTTTGCGCCACATGCATGTGTGCATCAATAAAGAGCTTCCCAGTGTTCACTACCATGCATGGTCTCTTCCTTTCTTGCTCTGAGAGAGTTGGATGGGCCTGCAAAAAGAAATGAAAGAAATTTGAATAAGATACAACAATCATTCCATGGAAAGAAATTGCAAGCAATTCCTCTCAACTAGCTTCATCACAGATACCATGAAGCATAATTACAATTCGATCACATCTTCTTAACTCTTAACTTCAATCAATTCCCAAAACCAAATGATGGCACATTGCTTCACTTCAACAAGAAAAGCTTTTTCCAAGGACAACTGTCACGTCCCCAAAATACAACCAGGGGAAAACGTGAAAAATAAGAATAAATATTCAATTTCCTGTGTTTAATGCAACACAAGCTCCCAAATATGGACCCACAAAAATTTCGAAACATGGTGAGTCATAATAAAACATTTGCGGAAGCATTAAATCAATTGGTATCATTATTAAAAATCAAACCAACACATAACTAACTGAATATTTAAGGTTAAAGTTTCCAAAATATCTTAAACAAAATAACTAAATAAAATTAGGTTCGTTATGAATAGTTTGCTACTAAAATAGTCTCTATGATAAAAGTCACTCCGGCGCAGACTCAGACGGCTCTTTGTCCATCATCGGCTCTCCACTCGGGTTCATCAACTGGCTCAAACGCTTGAAACGTTTGACCCTCCACCGTCTCCTTGATAGGGTAGGGATTCGTACCTGAATTGTGGAGGCGTGGGTGCTGCTGCCATGGGGATACCAAATCCGAGAGGGAGGTTCTGTGATGGGGAGGAATCCGAGTGCGAGAGAGAGATAGATGATACTGCTGTTGCGATGGGGAGGGACGAGAATCGCGAGAGAGAGAGAGAGAGAGA
>BMK_Unigene_029315
ATTATCTTAGCCTTGTCTCATAAATCAAGAGTCGGCCTCCAACATACATCATTAGAAAATCAGTAAAACAATGCAGGAAGAAAGGGATTTCACAGAAGTTCATGCCAAGCTTTCCATAAAAAAATTATTAAACAAAAAACTCTACAAAACAAACAGCCTCGCACAATTCCCAAATTAAAAGGTTGACTATAGTTCCCTAGGACTCAGTTTACCTGTAACTCTGATTATCTTTAACTATGTGTACACTGTAATTGGTTACAGTAAAGAACAAAACAACTCTCATGGGTGACTCGGGATTTCCAAACGCATGAACCTCATATGAAGGTAAATAGAGGAACCTGCACCCGGTCCACAAAGATCTGAACAGGCTTAAGACGTAAAAAGAAAAATGGAAAGGGGATATACTGCCTATATCCGCAGGAAAACCTTCTCAGCAGCTGCTATTGTTTGTTCAATGTCTTCAGAAGTATGTGCCAAGCTTGTAAATCCAGCCTCAAATTGGGAGGGTGCAAAGTACACCCCTTCCTCCAACATTCCCCGATAGAACCTCCCAAACTTAGCAGTGTCACTCTTCTTTGCATCTGCGAAGCTGTGAACAGGCCCATTTGTGAAAAAGAACCCGAACATTCCGCTAATATACCCACCAGACATCTCATGACCTGCCCTTCTCCCAGCTTCCAATATCCCATGAATAAGGTCCTGGGTGATCTTATCCAAGTATTCGTAACTCCCAGGTTCCTTCAACCGCTTGAGCGTGTGAATACCTGCTGTCATTGCTAATGGGTTCCCACTTAATGTACCTGCTTGGTACATGGGGCCTGCCGGTGCCACCATCTCCATGATCTCCCTTCGCCCTCCATAAGCTCCAACCGGAAGGCCACCACCAATGACCTTTCCAAGAGTTGTCAGATCAGGAGTAACACTGAAATGCTCCTGGGCCCCACCGTAAGCCAAACGGAACCCGGTCATCACCTCGTCAAAGATGAGAAGAGCACCATTTTCATTGGTGATCTCACGGAGGGCATTCAGGAAACCAGGCTTGGGCACAATGAAACCAGCGTTGCCGACGGCAGGTTCTAGGATTATAGCAGCAATCTCACCTTTGTAGGTCTCAAAGAGGTTCCTAATAGTCTGAAGATCATTGTATGGGGAAGTCAGGGTGTCAACAGTTGCAGCTTTGGGGACCCCTGGTGAGTCAGGGAGACCAAGGGTGGCAACCCCACTGCCAGCTTTGACTAGGAGGGGGTCGGCATGACCATGGTAGCAACCGTCAAACTTGATAATCTTTGGTCTGCGGGTGAATGCGCGGGCAAGGCGAAGCACGCTCATGCAAGCTTCTGTGCCTGAACTAACGAATCTAACCATCTCAATGCTTGGTACAGCTGTGATTACCATCTCTGCCAGTACGTTCTCCTGAAGACATGGAGCACCAAAGCTGGTGCCTTTTTTTAGGGTCTCAATTAAGGCTGCATTCACCTGATCGTCTGCATGACCAATAATTGCCGGGCCCCACGAACCAACATAGTCGATGTATTCATTCCCATCAACATCCCACATATGAGAACCCTTAACAGAATCAAAGACAATAGGCTGTCCCCCAACCGAGTTGAAGGCACGGACAGGCGAATTTACACCTCCAGGCATCAAATCCTTGGCAGCGTTGAAGATTTCTTGGGATTTCTGAAGCGTGAATTGCTTCTTTTTCTCCTCGAAGGATGACGCTGTAGACATCTTGACATGTAATCGGGAGGATCTCGAAGAAACATTTCCAAAGGACTGCTTGGAATTCAATCTCCATGAAATGCCGATTTCACCTGATACAGCCATTGACATTGCCATCCCCTCCCTCTCTCTCTCTCTCT
>BMK_Unigene_029316
GCACGCTACTATTTCCCTACAATTTTACGTGGATCTCTCCCCACCACATATCAATCCATTCCTTCTCATTTCAATATATTCACCTCAAGAAGGAAGAATCAATCCTCTTCTCCTCCTTCATCCACACTGTTCCAATCTTTGAAGCATATGCAAAGAAGGCTGATTGCTTCTTAGTTTTAATTAACGAAGCAAACAGCCTTCTTATTTGCATGGCTACAAAAGTGAAGGAAGGTGCTAATGGGAAGGAGAGGAGGAGCCCATCCCCTTCAACACCTGAAAACATCCATATCCCCAATGGGAGAAGAACTCCCAGATCTTCTGGGGCATCTTGTCCTGGTAGAGACAACTCAACTCCATTAGACAAATCAACCCCACGTTACCTAAAGACCACAGCAAGCTCTACCAATGAACCCAACAAGCTTAGGAAGAAACCACCCTCTATTACTGTGACTGCCAATTCCTTGACTAGAAAGAAGTCATTGGAGAAACCTCCATCACCAACACCATCTCAAAGAACACCTACACTATCCAGCCCCAGAGAGAGACTCCTCAAACCTTCATCTCCCTCTCCTAAAACTGCCATTTCGCCGAAACCCGTCTCGGACAAAACACCAAAAACACTTAGAAATGGAAGAGTTCAGCAGCCCCCATTGAAGCCAACAAAGACCATCAAGAGGGAAACCAGTTTGAAGAAAAGAGAAACTAAAGCTAGTCCTACTGCCACTGCTCATGCTGCAAATGGTCATCATGTTGCCGGAAAATTGGCGAGTTTGCCTGACAAGCAAGAAGACAGAGAAGCGGATGAGATCCCACTAGATATGTTTACAAGTGATGGAGAAGAACAATACATCAATGAGATTCAACCCATTGACTATGTAGATGTGGACCTATATATCTCTGATAGCAGTAACAGGTTTGAAGCTAGTGAGACATCATCCCTCGCAGAAGAACTTAGTGATTTTGCTGCAGTAGAGGAGGAAGGTAGCAAGAAGAATGGAGAAAAAGAACCCAAAGAGAACCCTGAATGTGAAGATGGCAAGCTCCCACAACAATTAGAAGATAACCCAGATGTTACTGATACCCTTGAACAAATCAATGTAGAAAAAGAAGAGGAACATAAGAGCAAAATCGCAGAAAAGGAGAGCTTGGAGTTCAAAGAAAGAGATGTGGGCATCATTGAGGAACCAAAGCGAGAGACGGAGGAGAAGAAGCCGAGGCGACAAGGCAGCCATGGGAGGAGAGAATCTCAGGTATACAATGACGTGATCGAAGAGACAGCCAGCAAGCTGGTAGAGGAGAGGAAGAGTAGGGTGAAGGCTTTGGTTGGGGCCTTTGAGACTGTTATTTCCTTTGAAGGTCAAGGTGGTCAATAAAAGTCAAAAGAAAATCAAAGAAGAAAAAAAGAAGGGAGTTCTGGGGTTGAAACTTGGAACCAACATGAGCAAAGGGGAGGAAAGGAGCTGAACTTTGGGTCATATCTTGTGTCCAATTAGACTGATTTAAGTCTTTTATGATACTTTGCATGTGGGGCCCAATTTAGATTGTGGATTGTAAATGTTGGATATGTTGGGTTTTTTGTGTGTTTAGAAAATTAAAAAAAATGGAATTTTGATTTTAGCAATATTTTTGCATAAATTTTATTAAAAATAAAATTATTATTATGATTAAGATGTTTTTGAACACCGGTCAAAACCTATTTATTATACTGTCGTTGTAAGTCGTTGTATCCTGGAGGCGGTTTTGCTACGAACCTTCATACTGGGTTTTCAATTTAAGGGGTGTAACTCATTCTAAAAAGTGCGTCATCAAATATGCTTCCGCCGATTGCTACTACCGCCGCCAGCGCCGTCGCTCTCTTATTCTACAGGACCCGAGGAATCAAGCATCGATCGGGTACTTTCGTTCCATTTCATTTTATTTATTTAATTCATATACTGTATAGTTCGTTCAATGAGTTGAGGACTATAATGATGTTGAATTTAACTAATTTTAGTCAGACTTCTAAGCCAAACAAATGAGTGAAACATTCATTTTCCAATACACGTACTATTTTTTATGAAAATCATTTTAATCGTGTATTCGGAAACTGAGTTTACACCTATGAAGGTTTAGACATTAACAAAATTTAGCATGTATACATTAGGCTTCAAAACAG
>BMK_Unigene_029317
CCAATCGTCGCACAGCGAGCAATTATGTTACCATGGTCCAATTTAAAATAGTGAAAACCATTGCTACAATTGGATGATCAAGCATTCTGAAATACTTCTCAGCAAATCCACACCAGGGGTTTCTATGAACCCCACGGACAGAAAGAAAAACACCACAGACACTTGAGTAAAAAAATAGGAAAAAAAAACAGATGCAAAAATATTATGACCATATAAATATAACAAAGACCTGAACCAACTGAGAATAGCCTTTTCTGCTGAAACACTCTCTCTTCAGTGAATATCATCATCTGGGGTAGGACTGGCACTGCCTGTCTGAATATTGGATGCATTCTCGACCCTCCTGTTACAGTCAACCTCAAGCACGTTGTCCATCATATCATCTTCACCTACGATATCCTCCACGTCTTCTTCCTCATTATTGCTGCCTGGAATTTTCCGTGTCTTGGGGCCATGCTCTAGTATGTGTGATTCCAGTTCCTTGTCCATTGTCTCCTGCGTTGTCAGGTTGTTAGATTTCCTTGCATTCCTTGCATTCTGCCGTCTCTCCAGCTCCGCTTCAACATTGACAACATACTGCTCGCTGATCTGCTTTTGATACTCTGATAGCTCTTCTCTTCGAGCCGCCTTCCATTCTTGAAAGGCCTGTGGATTTCAAATGTCAATATACTATGGGTGAAAGCAAAAGCACAGTTATAGCAACAAGTCAGAGTACTATCATTTTTCTTGTCAGTTATGAGAATAAAAGACATGATAAATAGCAAGCCGTTCATCATCACAGGCCAAGAGTAAGACAATCACGCAACAAGAAATGCAATACAATCCTACTCGTGAGCATGTGCATGAGAAATGCATGACAAGGACTCAGAGCCCAACAGCAACCACTTCCCCACCCAACTCGTTTAACCTATACCTCAGTAAAAGAGAGACCCAAAAAAAAAAAAACTTAAAAATCGTTAGAAATTAAAAAAGCTACAAAATTTGTGATCGTAATATCTAAAAACAAGATTTTTGGATTGATATTAATGTGAAAATGCATAATAAATATACAACACTTTTAAGTCTACATGAACGTTTATGGATTTGAAATGATAGATATTCTCCTCTTTTTCAGAAATCCCTCAACCACTTCTTCAAATTACGATTCATCAATATGTTTTTTCGGCAAAAAAAGCAAGAGAGCTTAAGATAGGAAGAACCATAGTTTTTTTCTAACTCGTCAACATTGGGTGAAGCGGTCAGGCTGAACTTGGCTTAGATGAGTTTGGTCAAACTCCACCGATCGACCTGATCAATTTGCAACTGAGCTGGACTTGTCCTCGTTTAGCATATCTGGCCACATCAACTTGAGTACATTTCCATCTTTACATATAGAAACAAAAGAAAATCATATATAGGCCTATGAAATTTCAATTTGTACGTAATCTATACTGGATTTTTAAGAAAACTAAATATTTTAGTTTTTACATGTTTTTCTACATTATAATTGCTAAATGCATATATTTATGATAAAAATGTCTGACCCGCCTGATCAACCCACCAGTTTCATGTTGACTCAACCCAAACAAATGGCCAAGTCTGATCAATCACCGGGTCAGAAAAATTAGTAGACCTAGCAAGAAACAGGAGAAGAATGAGGAACAGGTTCCCAAAGAACCTCCCCACTGCCGTCCTACTAAATTAAAGAGGTCTCAGTAGCATCTTGTCAGACTCGACAGTGTAGGAGCCCAAAGGATCAGAACATAACTCACTCTGTTGGAGAAAGAACACCAAACTGACAATAAACCGGTCATACCTCCTCTTTGCGCTGCTTGAGCATTGTTGCATCATTTTCTAATGGTTTGGCAGGTAAATA
>BMK_Unigene_029318
AGGTGGAGTAGCGGTGAGAGAAACGAAATTTATTCACTTGATTTGCATTTGTACAGTACAATTGTACACAGCTCTTCATTTCAATACAACAAGCCTATGAGACATTTAAATACAACAAGCCTATGAGAGAGAGAGAGGAGAAAAGAAAATCTTCAATAGTCTAAGCCACGCATGGAAGCAGATCGGGTTGGATTGGAAGCCCATTTTGCAAATAGGATTCTCGCAATTATCTCCTCCGGTGGTGCAAATTAGACTCTCTTACACTCCTGCTGCTCAAATTGAGATTTGGGGCAGTTGTTCCAGGAGGGATCAACTTCAGGAAGATGATAATCATCTGGTTTCAGCGCCACGGCAAAATCCGGTAGTGCAGGTGCCGTCTGTATAATCTTTTCTTGGCTATAGAGATCCCTGTTAATGCGCACCCTGCTTGAGGCGTCCTTTGGGATCTTCTCAGAGAGGTATTTCATTGTTCCCCAAAGAGGCGGGTACCTTGATGTAGGGGGCGCTGTGTTGAAGGCTTCACAGGCCTTTTTACTTTCTTTGAGAAACTCCTCTGCCGCTTGTAGAGCAGCTACAGCCATCCCATGTGATTTCTCTGTGTTTCCCTCATCGAGGATCAATCCATGAAAATAATATGCAGCAGCCTTTGCCTCAGTATATTTCCATTTAACAAAGAGCCGATGCTTTTCTCCCCAGCCATTTGCTAATCGGAGGTTCACAATGCTTTCATGAGCCTGATGCCAGTACTTTACCATCTCACATGCAAGCCTCCGTTTCACTGCTAAAGTGGCCTTTGCACTATCAATAGCCATTCCAAGATGAATGTCACCACTCTGGCCCAATGCTTGCAGACAAAGAGCTTGCAGCACTCCTTCTGATAGGTCCACTGGAAGTTTTGTCCTGAGCTCTGGAGGCATTTTAGGGAGAACATTTCTTATAGCACAATCCAAATATCCTGCTGCCTTCAAGAAAATATCAATAGAAATCCGTCTGCACTCTGCATCTGATACTTTAGGCTGATAACCATCAGTAGATGTTTTAGGAAGAAGCAATAAATTGGCCTGTGATAAGGATAGCATAGCCATCAATTGCAAAACTGATAATACCTCGTACCAAGCATTTGGCAAGGCTGTTTCCTCTGAATCATCTTCCTGATTAACCCAGCAAAAGTTTATCATGTGCTCTAGCTGGTTTCCATCTTGAACTAATCCCATTAGAACTGGCAAGTATTCTTCTAGAGCCAGCTGAAGATCAGCCAATGTTGAATCTCCATGTCTAGTAGCTGTTTTTCTCCTTGACTTGGTAGCTGTTTGCACTTCTTGGCCAGCCATGACGACTATTCGAGTTCTAAGAGTAGTGAGACGATCCACCAAACTTTTAGGTAAGCAGTTACCCAAAGACTGCAAAAAGTCCACGGCTTTAGGGATGCGTAAACCGGGTACAAAAACAGCTATCTCACCCACATTTCCAGGTCGTCTTCTGTTTCCACCACCATCTCTCGCAGTTGATATCAAGCATCCCATATCCTGGGAGTTCTTTCTGACACAACTTTTCCGTGTCTCAAAAAGCTCAACGACCCCTCGACACTTCTTTCGATCTCTTGTCCGATACGCAAGAACCGAAAACTCCCATCCAAGTCTCTTCTTCTTCTCCTGCTACAAAGAGTTGAAAACGGATATGATTCGTTCAAAACGGTTTCCAAAATGGAAAATTCCGCTGCAGAGACTCTGGAAAAGGCGAATCTGGTTGCAGAGACGAGGGCGAAAACACTGAAAGTGACGATTCTTTCAATAGATTCAAGAGCGAGATCTCAAAAACCCTAGAAATGGAGCTTTTGCTTAGAGAGAGAAGAGAGAGAGAGTAGAATTTTGGAGTGCTAGTCCAAATGGTCCCTGTTTGGTTTTAAGAAGAAGAGGCTTTTTATTATAAACGGCGACTTTTGGGTTTTGCTGATGGCGTAGTGTTCGTGTGCTTTTGGTTTGAGATCCCAAACAAGCGTCCCAGAT
>BMK_Unigene_029319
TCACCATGCAATGAGTTTAAAACAGTCATATGTTCAAATGCCAGTCCATAGTGATCTGACCATGTAAATGTGACACTAGGATCAACCAAAATCAGCCTCCAGAAGGTATTCACCTGTGGATATTTCATGGATATGATGCTTGGAAGTAAAACGCCTGTAGTGGGCTCATACAGTTTCCTATTATGTTCAGATCTATAAAGGAATCATTAAGGCAAGAAACAAAATTTGAGATTTTGGACCATGTCAGACACATCATCATGTAGGTCACTTAGGTAACTCGGGCCGTCTGGGTACCTGCTCCTAACTCATTCAACTTAACCCAGCGAACGACCAACTCAAGTCGATGCAAGTTAGACCTGAACTTTTCAAACAATGGTGTAGACACTATAACTCGACCCCCCCTGCAATTTCTTCGGGGCAAAAGAGACCATGAGACATCCCATGGTGGAGAACCCACATTACACTGGAGAAAACAGTCACCGCAAACTACAGAGACAAGAAAAAGATGCACTGCAGCCAATTTAAGGCAAACGGGCATGTGTGTATGGGCATGAACCTTATATTCATGACACATTGAACAGAGAAATGTAATTAAACTAACGATACATGGAAGCCACTCTCGAATGCTATGCTCTCGTCAAAAGAGCACCCAATACTCGACAGTTCAAAAGAAGATTCTCGCGGTCCGTATGGATCAGTTCAGTATGTAAACCAGGCACCAGTATCGCCTGCTACCCAATTGATTGGACTCATGATCTCTCATGCAAGGATTTCATGTCAAAATGTATACAAAGACGTGAAATCCTCATGTTAGAATAGACGCTGTTGGCCAGCTCTGAGAAACCTTCCCACTACCATCTGCCATGTCTGTATCCTCAGACGTCATGATCTCCATATCCCTAACATCCCTCTTCAGAACACTCCCTAACCTTGCAATTCCTTCTGTTTGCTGCTGTAAGACCTCCTGCATATCAGCAAGGCTTTGCTCATGGATTTTGGTTGATCCAGGAAGATAAATGGAACCACCTACACCAACATTTGCATGCACCCTAGAAACGGATAGCAGATGATGAACCCGCCTAGCTAATTCCGCTCCAGGTCCTTTGAGCTGTCTTGCTATTGTTGCCAACTTCTCCGCCAACTCAACTTCAGCTTTTGTCAAGGGCACTCGAAAACCTTTCCCTTCCAATGCCTCCACTATTCTCATTACCCTCAAGAGGCGCCTTTGAAGCCCTTGCTCTTTCTGTTTCATTCTCTGGATCCACGGAAGAGTGTCTGCTTGAAAATGCCTCTGAAGCATTTTCACATTCGTTTGTGTCATCTGCAGTCTCTCAGCATCAGAAGTTATGGCTTCATCTTGAAGCTTGAGTCGATGTGAAAGATCCTTAAAACCCTGAACAAGCTGAGGCCAGAGTCTTTCACGATCAGAGCTCTCCATCCCTTCCAACTTCCCCATTGCCTCTGCCCACATGATATCTGATACACCAACAGGCTTTGCTCTAAATGCTGGATCAGTCACACTGAATAATAAATGCTTGAACGCGTATTTAGGGTTTCCAGGCTCATCTTTGTAAGCATCCACAATTGCCTGGATATCTCGATCGGCGAGAGAGAAGGGGAGAGGAGCGACAGGAGCCATCTGGGTCGTGAGCTGGGGGTTCATGAAAGGAGATGGTGCCGCAGGAGCACCAAAATGAGAAGAGGAAGGGGTCGGCGTCTGGAAAGAGAAAGGAGAAGGTGTCTGCTGCTGCGGCTGCTGAGAGAAGGGGGATACGGTGTTCGCGGGAGTAGAGAAGAAGGGTGAGGAGCCGAATGCGGGAGTAAATGAGGGGGTTGAGGGAGTACCGAAGCCCGGAGAAGATGCTGGAGTACCGAACATTTTTACAGAGAGAGAGAAAGAAGAAGAAGA
>BMK_Unigene_029320
GGGGGGGGGGGGTAACCATAAATATCCTCTCTACCGTAGCTTTTGGATTTTGGAAATCTTCTCACCATGTTGCACCCAAACATGGGTTTTCCACGATAGCACGAAAAATTGACATGGATTCCTCTGAGAGGATTTTTGCCAAATGTGCCCTAAGTATTTTCAATCTGTCTAAGTTTCTTTCCTCTCTCTTCTTTTGTTGCTAGAAAGGTAAGATTTTATTAGAACTACACAACAATATAGTAGTACAAAAAAAAAATGTACAACATAAAGTTTTGTAGGGAAGCAAAAAGTCTAGAGTAATCATAACAATAACAAAATTGACTCCTAAGCACAACTAGTATGGAGACTTACTATCAGCCTGTGAGGGAGTGTAGGGATGTTGGCTTGGATAGATTGTCCGGGAGCCTATTCCAAACGCAAGGGAATAAAGATTTGGTCGGAAGTCTCTTCATTCTACAGCAAACACAGATTGGGGAAATTTTGTGGTATGCATTTATGAATATAGCTTTCCAAGCAAGAATGCATAATATGCAGATTTTTTTTCATCCCACTGCCATATTTCTATTCTAAGCATGCATCGTATTTACGTTATAAATGTATTTTTATGGAGTTAGCTACATCTGCACTCTTATGCTTACTAGGCCAATATATGCAAGCACATCATTAAAAATAAAAAATGTTAACCAATGTTTGATAATTAATATTTCGTATTGGATGGGGCTTCAAGTTCCATTTAATGCATATTATTTATTTATTTAGATGATTTCCTCCGTTTAAAGAAAAGAGTAATGTCTCAAATTGGATGATAGTAATGTTTAAATGGCTAGATAGTGAAAAAAAATATATCACTTATTTGAATTTCTTTGGGAAATGATAATTGTAAGTGATATCTATTAAAATTTCAAAATTATGTTGCTATTGTTTATTGAATAATATAACAATAATATTTTAACATAGGCCTTGATTTAGGCTTTGAAAGTGCTGGTTGGCGCGTACCCGATCTGATCAATGGGGAGAATGCCACCCATTTGGATAAGGTGGAGACATTTCACCATTTCAACGAGGCTTTCCACATTGTGTCACATTTATTAGAACCTAAAAAAGAAAACAGGTAATCAAATATTCTTTTATCTATTTAAGCGATTTATGTTAATATTTTAGTTAGCAATTTGTTCCCAATTATTTTTTTTTTAATTTCATGGTAGGGGCAAAAGGTGCATTAAACTTGGGACCTCAAAAAAATAGCTGACTTTCTTCGTGAAGTCCGTGACTTTCATCGTGGAGGTGCACATTATGGGATGCTCAAGGAATATTGAATTAAGAATTTTTAGTAAAAATAATTGGACTAAAGGAATGGATCCATGTCTAAAGCAATACCTATGATGGCATCGTATAAATAGAATAGTATCTGAGACCTCCTCCTCGCTTTGAGAAACATGCTATCTCATTGGAAAAAACTTTCACCTAACGATGTTCATGTTATCCTTATCATTTGAGATTGATATTGCTTTCATTCCACTTAAACTAAAGAAAATCTATATATGTTTTCTCTATGCTATCGGGTGTTCAATGGAGACTTGCAAACAGACATGTGCCGATACTTCAAAAAAACATTTCCAAACCTGCTTATTGAAGTATATGAAGTTATATATTTTCTTTGCTACAGTATTTTAATATAACTTGATATACTTCAATAAACAGATTTGGAAATATTCTTTCGAAGTATCGGCAAATGTGTGTCCGCAAGTCTCCATTGAACACAACATAGAGAAAAAGAAAATATAAATTTTCTTTAGTTTAAGCAAAATGAAAAAATATCAATCTCAAATAATAAGGATAACATGAACGTCATTAGATGAAAGTTTTTTCCAATGAGATATCATAATTCTCAAAGCGAGGAGGAGGTCCAAGATACTATTCTATTTATACGACGCCATCATAGGTATTGCTTTAGACATGGATCCATTCCTTTAGTCCAATTATTTTTACTAAAAATTCTTAATTCAATATTCCTTGAGCATCCCATAATGTGCACCTCCACGATGAAAGTCACGGACTTCACGAAGAAAGTCAGCTATTTTTTTGAGGTCCCAAGTTTAATGCACCTTTTGCCCCTACCATGAAATTAAAAAAAAAATAATTGGGAACAAATTGCTAACTAAAATATTAACATAAATCGCTTAAATAGATAAAAGAATATTTGATTACCTGTTTTCTTTTTTAGGTTCTAATAAATGTGACACAATGTGGAAAGCCTCGTTGAAATGGTGAAATGTCTCCACCTTATCCAAATGGGTGGCATTCTCCCCATTGATCAGATCGGGTACGCGCCAACC
>BMK_Unigene_029321
GAAATCCTGGGGGTATCTTTCATTAGTAAGGAAGAGTTATTCAGCGTATGGTAATGACCCAGAATCCGGGCCCTTTGATAATAGTATCTTATGACATACATAAGTTAAAGCAAAATACTCCAATAAGAATCCGGAGCAATCCTATTAAATAAACTTGAATATCAATTAAAGCCTGAATTCAAAATAATCAAGTAAATAAATCAATTCTTCTTGAGTAAAATAAAACAACTACCAATCTTAAAATCCCCCAATACAATAATTGAATAAAATTAACCAAGCCTAGTTCTCTTTATTTTCTAGGTGATTCCGTTGCTCAAGTACGCTTGTTGAAGCCTATCTCTTGGTCATCATGATATTCTTTAGACTCTTAATCCTAATTACCTAGAATGAGGCAATCCAAGAGTTAGTGGAAACTGACCATTAAAAAAAGGAGTTAGTGGAAACTGAGCAATAAGCATTCAAGTCTAAATGCATCGGTAAACATCATTTAAAATTTAACACAAGATAACTTTAACAAATTATGCAAGTCAATCAATGTAGCATTCCACAATATCTTGACAATAACACGGACCACTGGTAATTATCACATCCACTGACAACCTCCTAATGACTTGGTAGCACTGGCCAACACGGGATCAAGTACCCTATGTACAAGACCATATGGGTACCTCAAGGTTCATGTGTGCACATATCATGGTGACCCACTAGTCAACAAGATCATTCGGTACCGTAGGATCAAGTCCTCCCACGACTAACCCATAGTCAGACAATCCCTTAACACGGTTGACATAAAACTAGACAATTATTTAAAATAATAATAATAATAAAGGCATAAAATTATCCACGGCTGATACAAAGCCAAACAATTAACCACGGCTGACACGAAGTAAAACAACACATAAATACCTCAAGGTTCGGCTGGCCCCTGAACCCTATATTTGGGGTTCGGCCAGCACACACACACATTTAGAAAACTACACCACTAGTGCTCATTTACAATATATTAAGTAAGATGCATGAGATGCTTGTCATTTGACAAGATGTAATACAGAACACTTAGAGAGAGAAAGAGAGAAAGATCCTTATCTAAATTCGTGTGTCCCCTTAGGGTTGCATTTATTCTCATTATAGAAGTGTTTAAACAGAATCCTAATACAAATACAAAGCCTAAATTATAGCTACCTAAAATAGAAAGAGTACTTAAGTTATGACTAGACTAATTGTATCTTAACTAAAACACAATATCAAATTATAATAAAATTGGGATAGGCTTGATTGACAATGCTTGTATCTAAATTGCAGACCTAGACTCCTGTCAACAGTAGCATGAGAAAAAATTGATTGGGAGATTGAAAAAAAACCTACTGTGTATCATAAAAGAATGAAGGACCACCAAATTAGCACTACCATATAACCCCATTTACATCAAACCACATCAGAACAAAGATTTCAGGGGTTTACATTGAATTCTCCCATGACCAGCCCTTTTATAGGGTTCATCTGTGTATAAATTCCATGGGTGGAGCTTGGTTAAGTGGCTCATACTATCTTACCCCGTTATCTATCATCCATCGATGAGAAAATCCCCAAACTTACAAAAACAACAACTAGAACAATATCTACGTAATTAGAAATGAATTCCTACTCAACCTCATATATGCGATGGAGGCTCAATTAACTTGGGGAAGAGAATATGCCATCCAAAGAAGCACACCACTGTTGTTTCTCTTCTTCTCCTTCTAGTTATCTCTCTCGGTAAGCTAGGGTTCGGGTTTGGAGTGGGGGAAAAGCAAGAACTAAGAGGAGAGAGAGAGACTTTGGGGCTGCCGATTACAAAATAACCCAAAGAGGGTATG
>BMK_Unigene_029322
AAGAGCGTCACAGATCTACAAATTTTATTTCATTTTGAAGACAATTTTAGAAGAGAATTACCAGAAATAAACCAACACATACCGAGTGCCGTGTAAACGTGAATGCATGTTTAGTTGGGCTAATATCACGAACAGAGATGCCTTTTTCTGTTCATGTAGATTAATGCAATACATGGAAATCTTGAATAATTACATATCAAAGATTCAAAGTACAGTTTTCATGTTTCAAATCTTGTGAAAGAGAATCTGTGCACCATATTGAGGCTGCAAAGTGAGAAGCTGCATGGGGGCATGAACATATGAAGGCGAGACGATGAAAGAAAATCTTTGAAGAATCATTGCTAGGACAATTTTCACTTCAACTGTAGCCAAGTTCTGACCCACACAAATTCTAGGCCCCAATCCAAATGGAAAGAATGCAGCAAAATGCTTTCTTGTCTCGGAAAATCTTAATGGATTGAATTTTTCCGCGTCTTTACCCCAAAGTTTCATGTCATGGTGAATGGCAGTCATGGGCAAATAAAGTTGAGTGTTGGCAGGAATAACCATGGCTCCTAGCTTGACATCCTTGCAACTTTGCCTCATTAGCATCACTGCCGGAGGGTAAAGTCGTAGAGATTCATCTACTATCATTCCTATCAACTTTAGGTGGGTCAAACTCTCAATAGTAGGAGAGGAATGGCTACCACAAACGCGGACAACTTCTTCACGGGCTCTGGTTTGCCACTCCTGGTGCAATCCAAGAAGCAGCAGCACCCATGTCATAAGATTGGCGCTCGTTTCCTTTCCTGCAAAGTAGAATGTCTTGCACTCATCTATTATTTCTTCAATTCCAATTCTTTCCCCTTCTTCTTGGTTTCTGTTAGCGAACGTCATTAAACCAAGCAAATTCTTTGAACTTTGGCTCACTTCACCATTTATCTCAATAAGCTTTCTTAGAGATTCTCGGATTTTCTTTTCCAGTATCCACCGCCTTCTGTTCTTCTTTGTGGGTATAAATCTGAATCCAGGAATATATACACTTCGAATAGCTTGTGATACTAGAAGCATTTGTTCTTCTTGCAATTGGAAGACGAGCTTCCCCTCTTCATAGTTGCTTCCAAAGGCAGTTCTAGAGATGATGTCTGCTGTAAGGTTATGGAGCTCTTTGTGTACCTCTATTTCAAACTCGTGGCCGTCTAATCCATTTCTTTCCCATTTCTCCAACATATTTCTCGTGCTTGTGGTGATTTCAGGTACCCAACCCTTGACTCGTTCCATGTTAAAGGCTGAGTTAGCGATCCGCCTATGACGAGCCCACTTGTCCCCTTCCAATCCCACAAGACCCTGACCAAAGAGCTGCCCCGACAGAGGGTTGAACCCCACCTTCTCAAAGCACCCACTCGCATTCACCAGAACCTCTTTTATCAGATCCGGATCCGCCAGCGCAATCCGCGGCTTCGACCCAAACCAATACACAAAAGTCTTCCCGTACCTCCTCGACCAGTGGTAGTAGTGGGGCATCACTCTCTCCATGATCCCATGCCCAAAACCAGCAGCCAACGGCTCTGATTGAGCCCTTGCAATCAGATCTCTGATCTCCCCAGAATTTCCAAAGATGGGGTGGCGTGGTGGGCCCCTTAGGCCCTGTCTTTGGAAGTGGAGCTGCAGTTTCCATGGCACCCAGAACAAAGAGTAGATGAATCTCAAGAGGAAGTAGAAGAAGAGAGTGGAAAGTAAGAGGGTTGCAAGTGGAAGAAGAGAGAGAGGCATCGTTAGGATTAGAATTAGAAATTAGAAGAGGGCAGAAGAAAGGGGCCTCATCGGTCAACACAGCAAGGAAGGCTTGTGTTTGGCCTGACCAATTTCAATAAAGGCCCATGGACCGAGGGCTGTAGGATTTACCA
>BMK_Unigene_029323
GCCCATGCCCCACTCTCTAATATCATATTCAAAGTCCAACAGCCTCAAACTGATAAATATAACCACCCACCCCTCTCTTCCTTCTGACCATTTCTCTCTGCTGCTGCTTCTTCTTCCATTGCCTTGTGTTGTTTTAGCAGGCATGGGAAGAAAGCTCGACGCTCTGCTTGGAAGAACCTTCAAAGCAGGGAAACTCAAGACCCTTCTCAACCTCGCCACCTCCCGTTTGGCCGTTCTCAAGAACCAACGTCAAGTTCGCTGCAACCATGCACGAAGCGACGTCACCCAACTCCTCGAAATGGGTCACCAAGAACGAGCTCTTCTAAGGGTGGAGCATGTCATCAAGGAGCAGAACATGTTCGACGCCTTTGTCATCATGGAAGGTTACTGCAACCTTCTCATCGAACGGGTCTCCCTTATCGAAAATCAAAAAGACTGTCCCAAGGAGCTAAGAGAAGCAATAGCAGGTCTTATATTTGCGTGTTCTAGATGTGGGGACTTTCCTGAGCTGCAGCAGATTCGCGAGATGTTTGCTAGCAAGTATGGAAAGGACTTCACTGCTTCTGCAGTTGAATTGCGCAACCATTGCAGTGTTAATCCAAAGATCATACAGAAAATGTCGACCAGACAGCCGAGTTTGGAGAGCAGATTGAATGTCGTCAAGGAAATTGCTTCTGAGAAAGGGCTTACACTGGATATTGAAGATCCTTCTTCTGGGATCACTGAGGACTTGAACATGAGCCAGAAGACACGGGACAAGGCCAAGCCTAATAGATCCAATGCAAGTGCAGAGAATCTTGTTAATGGTGGTATGGAAGATGATGTTCAAAGCATTACTAGAACAGAACCAGTTGATGAACTCTCTGGATCAACGAAAGCAAGGAAGGAGTATGCAGACGTTGCTAGTGCAGCTCAAGCAGCTTTTGAATCAGCTGCTCAAGCAGCACATGCAGCAAGAGCTGCCATTGAGCTTTCGAAATCAGAAACCCATGACAGCGGTTCAGACGATCAAAGCAGCCGTGGTACCAGAGGGAGAAACAGATACAAGAATCGAGAGGATGTGCCTTTGAGGAATAGAGCTGGGAATGGAATTGCGATGACAGAGAAGGTCGAACACTTTAGTGGTGGGTCAGAGTTTGAGAAGATCCACCCCATTCAGCACTCCAGTTCTGAATCAGAAGACGAAGAACCTCCACTTGAGAGTAGAAACATTGTCCTGGAAAAATTTGAAGGCAAACCACCCAAAGAAAAACTAGAGAGATCCGCATCGGCTTCAAGCTTGGACTCAACTGGAACAATGAATGAAGCAGGCGGGATGACAACCTCAGAGAAGGTAATACATTTCGACGAGAGTGATGAAGAGACTGAGGATTGGGCAAGGATTCCATCCAGGCCCAGTGATTTTCATTACTCAAACGAAGACCAAAAGATAATATCCCAAGCTGATTCCATTAATATGCAGCATGAAGAGTATAGGAAAATGGGATCAGGGTTCGAAAAGGATGGAAATACAGTGGCATACTTGACTGAGAAACAAGTGCATAGGTCTGAGATGGGGAAGAAGCCGGTTTCTGTGAGGACCTGGCGAGGTTTTAAGTAGTGAAAACTCAAGAGAGTATATGGAAGGAGTTGTTTCTTGAACGTGATTGTAGTAGAAATGTTTATTCATCTCTTAGACTCTGCATGTAGCTGGTATTCTTTATTGTTTTTATTGAGTTTGTGATCATGTAAAGCTAGTTACTACACGGGTATGAAACAATTACAAGGTACTGTTGCGAGTAATTGAATAAGCTGGCTACAGCAATTGTAATGAAAATTTTGTTTTAATGATGTTGCAAAATTATGAGTTAACAAATTTAATAAGTTAATAGG
>BMK_Unigene_029324
GCCGGGCCATGATTTCACCCAGTCAGATTTGTCTCGTTGCACCCCAGACCCTTAACCCCCCCTCTCTCTCTCCACTAGCCATCATTTGGTCCCTTGCATGTGGAATTCATTATCTCTCTCTCTTTCTCTATCTCCACACTATAAATAACCCCATGGAACCCTCTCTATGACAAGATCTCTGCCCCACCCCACCACCCCATTTCAGCTTCTCCCCTAAGCAAACGCCATGGTTTCCGTGAAATCCCATTCCAAACACGTCTGCGTCATTGGAGGAGGCCCTTCTGGCCTGGTCAGTGCCAGAGAGCTGAAAAAGGAAGGCCACTCTGTGGTGGTCATCGAACAGAACCACGACGTGGGTGGCCAATGGCTCTACGAACCATGTGTGGAATCCGAAGATGCTTTGGGCAAAGAAGAATTCCTCAAAGTCCACAGCAGCATTTACGCCTCCCTCAGGCTCACTTCTTCTAGAGAGATCATGGGATTTACAGATTTTCCCTTCTCTGTGAAGAAAGGCAGGGACATGAGGAGATTTCCAAGTCATAGGGAGCTTCATCTCTATCTCAAGGATTTTTGTGATTGGTTTGAGTTAAGGGAGATGATAAGGTTTCATACTAGGGTGGAATATGTGGGCATGCTTAATTATGGTGTTTTTGGTGAAGATCTGAAATGGGTTGTTAGATCTGTAGAGAAGAACACAGGGAAGGTGATGGAAGAGGTGTTTGATGCTGTGGTTGTGGCTACTGGCCATTACTCGCACCCAAGACTGCCTACCATTAAAGGAATGGATGCATGGAAAAGGAAGCAGATGCACAGTCATGTTTATAGGGTTCCTGAACCATTCCGCGATGAGGTAGTGGTTGTGATTGGAAACTCTTTGAGTGGGCAAGACATATCCATGGAGCTTGTGGATGTAGCCAAAGAAGTTCATCTCAGTGCAAAATCCCTTGACATCTCCAATGGGTTATCTAAAGTAGTCTCAAAAACAAGTACCCTGCACATTCATCCACAGATAGACTCCCTTCATGAGGATGGACGGGTTTCATTTGTTGATGGCTCATGGGTCACTGCGGACTCAATTATCTATTGTACAGGGTATTCATACACATTCCCATTTCTTGACACCAAAGGAATAGTTGTTGTGGATGATGATAGAGTGGGCCCCCTGTTTGAGCACACATTCCCTCCATCACTTGCTCCATCACTCTCCTTTGTGGGCATACCTAGAAAGATCATAGGGTTCCCTTTCTTTGAATCACAAGCAAGATGGATAGCTCAGCTTCTCTCTGGGAAAAAAACACTGCCATCATGGGATGATATGATGAAGTCCATCAAAGACTTCTATCACTCACTGGATGAAGCTGGCGTGCCAAAGCACAAGACACATGAAATCGCCAATTTCGACTACTGTGATAGATATGGAGAATACTGTGACTTCCCTCATCTGGAGCAATGGAGGAGAGAACTTGTTCTGGCCACACTGAAAAATGCCGAAGAAAATCTGGAAACTTATCGTGATTCATGGTATGATGAAGAACAACTTCATGAGGCTCTTCAGAGCCCTCATTTTTCCCAGCTTTCTCACATTTGATTAAACTGTTATTATTATTTTATATCTACACAATATATATTCACGGACTTCTTGAAATTGGAAAGAATTGGAGAAAAAAGAGAAGGCAAGGGATATCCATGTAAGTTTCTTGTTGTTATCTATTGGCCTGCAGCAGTGATTATTGCTCCATTTCTTTGGGTGTCATGGATGTATTAATTCCTTACTGAATTGTATTCTTCTGTCCATTAGAGCCATTTAGATGAGAAAAAGCTTTTACCTAGAGAATTCCTTTTCTCCCATTAAGATTTGTTCTGGAGGCTAAAAGTAATTATCCTTTTAGCAACTTTTGTAAAAAAAAAAAACGAAAAAAAAAAAAAAAAAAAAAAC
>BMK_Unigene_029325
GGAATCCTTGCCATTATTGATCAGGTCTGCTTTTTCCCCCTTTCTGTTTGCTAGAAGCCTAGATGTGATATCTTGTTCATCTAATGCATTTTCTGGTTCTCTGTCCTGCTTTTGTCATAATCAAGAGAGCTGTTGCTTGCTTATCCCAAGCACTGATTGTGGGTTCGCAGTTTGATACTGAAAATATTTTTTTAAAGATAATTATGTGAATTTATTTGATCTAGGAAGAAAGTCACGTATTGAGCTGTTACCATTTTAAAATCTTGACAATTGCCCTACAATCTGGTGAGTTATGTGGGCTACCATCCGTTTGCAGATTTCTTCTTGATATTAAAAAGGAGTCATTTCCCATTTGTTGAACATGGACATGTATTTATGAAAAGTTGGAACAGGATTGGAACTATAAACACAGATAACTCAATACATGAAAATGATAAACCACTCCATCTAGAGCAATTACATTGGATTGCTATTAGGTCTGACAAGGCACATGTGCTAAGTTGAGTTTTGTTGAACTCATTGTAATACTGAGAATATATTATGTTTACTTCTCTTTTTCCAGTACATCAACAATTTGCATCACACTAAAGAAAGCAGCCATCTGATTATTTTGCTCTTGTTCTTCTCATAAAAGTTTTTGACTTTACCCAGTTATCACAAATCTCACTCTAGAAAATTTCTTGAACCAGGGTAATATTGGAAGTTGAATTTTTGGGGTATTCGCAGAAACAAAAATATTAAAATAATGAAAATGTACAGCATGAAAATATAGAGATTTTAGGTAAAATCTCATTAAAATATTGTGAGATTCTCAGTTTTTTCCGTGATTTCTTGAAACTCTCTTAATAATATTGGAATTATCTTGGTTCACCTTTTCTCTCAAAAATAAAATTTGAAAGCATCATTAACATTTGCGACACTTTACTTACGCTTGACATATGGTCTTGCAAAGAGGAGCCCAAGAGAGGATCTAATATACATACACAGCCTTGAATCACAATAAGAGCACCTTCTTGAGACGGCACTTATCTCTGTTTATTCAAGTAAATCTCCAATCTTTTAGTTATGTTGGCTAATGCAGCTCTGGATTGAGACTTGCATCCTTCTGTTGGGCAATTGAGTTCATCTGTGTTGCATGTGGTCAGTGCTGCTGGAATGACAATTCTATTCAGGGAGCTGAGGATGCCATTTATAGTGTTGGTGGAGCTAAGCAATCTCACAGCACTTTCTGCACATGGAGGACTTGAACTCATGCACTCTCGAACTCATGCCCATGTACCTGACAAGCTGAGCTAAAGCTACGGACGTGTCCCATTCACTTTACCCACGTTCTAATTAATAATCTTATTTACAGTGTCATTTTACAGGACAACTTCAAAGTCAGCTATATTGAATGCTTTTATATTCTTAACATTATTTCTGACCATCTGAACCTTTTTTTAGAAAGGTGGCATCTGCAAGAATCCGAAGTTCTAACCTAAATTGGCCTTATAGTCTCGTTTCTCAAAATCCTCCATAAACTTTGTAACATGTTAATTTTCCTTTCCTTTTTTTTTTATTAAAAAAACTTGGTAATGAGTTAACCATGGATCCTCTAGAATCTGGCTTTAGATTTTTCTCATCTCTAGCGAGGCAGCTTATTGTATCCATATAGATCTTTTTGTGATATTCAATGATTTATAAAGATTTCCTATTGAAATTACTGTTAAGTTTGATGGCGAAGATTCTCTGGTGATGAGAGATGACGATACCTAGAACTTGGTTAAGCACGCATTTGTTTATAGATGCTAGTAAATTTTGGTTGTGGACCCAGATTGATGGGATATGGATATAATGATGATGTTACACATAATGTTAGAATCATTTTTCCCCCTTCCTGTAGTCATTCACAAGAACTTGTTTGACAGCATGCTGCAGATGAGCGAATC
>BMK_Unigene_029326
GCTCATCAATTTAATCCCGCGGTTGTTCGCACAGTTCTGAATATCAATTTACTCTTACTTTACCAAAACACAAAAATCTTACCTCATAAAAGACGAGTCAAGTGGTTACTTTACCACATGTTGACTTCAAAAATCTCAATTTACCTCATGAAATCAATTGCATCTTTAATTTACCGGAAAGTATGCTTCACTTTCACCTAGCGATTACCTTTCCCACTGATTTGACATTTTGTTTGCTTCATCTGTAAATAAAACAAACATGAGGATTCCCCAAAACTGTTTTGGACTCCATCTTGGCTGTCCAAATTATGATGTGATCTCTTTCCCTTGATTGGGCTCCGAAGAGGTGGATCGAAAGACTATTTGATTGATTGATCAAGTCGATCCAAATAATTAGTAGCATGATCAATCATAGGTGTCCATTGATTCCAGTCCATCCGCTTCTGTGTCATTGATGGTGCAGTTACTGACATATCAGCTAGACAAAATTCCCATTTATAATGGACTCCAAATCTCTGAAAAGATTCCCAAAACTAGAAGGCCTGACACTACTTCACTGTAATAAAACCCACACTCTTGTGATTTTTGGGAAATTCAGAAAGAATGAAATATGCCCATTACTGGTATATATGGCTACATTTTCCTCTTTTTTTTTTTCCTTTTGAAATTAAGTGTGCATATTTCCAATAGAAAAAATTAGGTACAAAGTGCAAAGATCAAGGAGGAAAGCTCCAACTCCCTGGAAAGGCAACCTGCTATGCAAAAGCATATGGCGACCTGCAGCAGGAGAAGCAACTGAAAGAGAACCCACAAAATAATAGGTCGAAGCCAGAAGGCCCATCAACCTAGCCAAAAAGCCCACAGGCCGGGCCCACCAAAAACAACCAAAGCACAAGAGAAGCATACAATTCCCACAGCCTGGGTCAGGCTCAACCAAGAAAATCAGCTTGCATCACTTGGGGTTCAACTTCGCGGCTAATTGCGACCAAGAATTTAACCTCTTGACAGGAGGAAGAACTGAAATCGGCATCAAATATATATTTTGGTCTAGCCTAGAACATGACAGATGCTAATTTGTTAGGAAATCATCCTTCTACCCCACCATTAATTTGGCACACTGAACTCACCTATCCACATTGTTCCCTATTAATAGATGCTTCATGAAATACGATGCTAAGATGAAAGATGAATGGTGTAGCTATAGGTTACTTTGTTCATTGGTACCTTCTATTTTTGTTTATTTAAGGCTGATTTTGTATATAACACCAAGATGCCTCTTGCTTATGCTAATAGTATTCGGCATTGACTGCCTTTGCGAAATATTCATTTCATTCAATTAAACTGAGACACTGATTATTTTCTTGCAAGATTATTAGCTCGAGCTATTAGTTCTCATACCTGTTGTATCACAGATTATTTTCCATGGGACCTGTCTGGATGTGGAGAAAACAATTGGAGTCAACTATGGACAATTTTCTTCACCTTTCTCTACATCCAAATGAATTCATATCTAATTACTGGACTGAGATTCATGAAGTTAATCTAAGAATTAGATGCATGTTATCTATGCGTGTTTAATTGAAATGCAGTTTTTTGGAAGTTTTTTCTTTTAGGAATGAAAATTTTGGTTTTTCACCTTTTATTTAGTGTCTGAATACCCCTTTATTGGTTTGCATATGTTGGGGGAACTACCAATGTGTTTGCAGAGCTAGAAACAACTACTGCACTGGGTTAGATATGATTTATTTGCCTTTTTTTCTGCCTCAAGTAAACATATTTGTTAATCATTTTTTCTGTCAAAATGTTGTGTTAGATTCTAAATACCTCCAAAGGTTT
>BMK_Unigene_029327
CCCCAAGAACTAGCACCATCACCGGTCAAGTAGGAGATAGCAATTGATATCATTATTGGAACCGGTCAAGTAGGAGATAGCAATTGATATCATTATTGGATACCATGATACACAAATAACTAAATAAATAAATAAGAAAGCAAAGGTGTGGAGAATGGACTTTCATTTCAACTTTTCTGGGAAGACCAATTAAGGGCTGGAAACTACAAATCAAGGCCACTGACTTCGAACGGGCTCACAGATCAGTGAGATGACTCTATCTTGGGTCACTCCAGTCGAAGTTCCAATACCATCTCCATGTTGGTAGATGCATTGGGCTGTACGAACCATGTTCAAAACTGTTTCTACATAACTTTTAGGAAGACAACCTTTCAAGCATTCCTCATTCATTTTCTTCCAACAATCTCTTACTTGACCCTGTATGTGCTCTCTTGCATCTTCATAGGACTCACCTGTCTGGATCATGTAGCATTCGACTGCTTTCGGTACATCTCCTCGCTTCATCTCAGCCTTAGAAGTGCCCAAGTCATCATTGAGTCGAGTAGCAACCGATGACCAATAAATGAGCTCTGATCCATGGTCTAAAAAGTTGATCGAATCCTTCCTGATTGGTCGCCCTTGGAGAAAATAGGCGTGAACCATCGCCACTGGGCCACCCACTGAGATCCAACCATTTTTCAAATACTCATCAGGGACTGGCTTATTGCCATTGCCAAACCATTTTGCTTCTACCAAATATGACATACATAGCCTTTCCCACTCTTCCCTGATGAAGGGTAAGATGTTCCACCCATAATCCTTGAGTGTGTCATAGGAAACTTCATGAACAAAGTTAAATAGTGCCAAGTAACATATCTTCATGTACTCCGGAAGAGTCTCCAAAGCCTCAATGTCCCATCTCTTTACAGCTTCTGTGAAAAGTTCAAGTTCATCAAGTGATCCATATACATCGTAGATGTCATCAATCACCGTTAAAATGGAGATGAGTTTGGTGAGCCCTTTCCTGCAGTTGGAGAACTTGGGCTCGGGAGCGATTCCCACTGCCCACAAGTAATTTTCGACCAACCGATCTCTAGAAAATCCCAACTTCTTTGCAAGACCCAAGTCTCTCCACCATCTTGACACCTCCTTTAGCTCTTCTTGGTGCTTGGACTGCACAAAATTGAAATCCAACCTTGCCAGCTCTAGTAAAACCATATTCCTCTCATCTGACCTCCCATTCACATCTATATAATGCTTTGCTTCTAGCCTTGGCATCCTCCAATGCAAGGGCATTTCTAGGGCATGTTGCACTTGCTCTCTTAGATTGCTCTGTAAGTTCCCCATCAAGTAGTTAAGATGCTTAACACTGAATTCCTTGGCGTCTTCCAACACTTCCTCACCATGTATCATAGTATGTGATGCTTCATATAGGCTCAAAAGGCCTTTTGCATCTAGGCTTGTGCATGCCTTGAATGTCCTTTCCTTCTCCAAAAACTTGATGAAAATGTCTGGAGTAACACCATAACCATGTTGTCGAAGAAGCCGGAACTGTAATGCTGCAGTGTAAAGATCATCACCAGCGTGGGCGCCAACCCCATAAACACCATCAAGGCCTTCTTTGATCTCATCCTCAAAGTGGTATGCCACCCCTAGCCGTTGGATCGAGTCGACGAGCTCTAGCCAAGACAATGGCTCTACGGTAGCTTCGAGCAGCCGTTTGGCTTCGAATTTCAACTCCTCAAGCCGAGTCCCAAAGCACTCATCTCCATATGGACTTTTTAGCGACTCAATATATTGGGGGTCCCAAATGCTTGGGTGATAATTTGCTGATCGACGGGCGATTTGGAGCGCGTTGTGTTGCACTTGGCCTGCCTGAATTAGAGGCTTGGGCCTGGATGAGTTTTGAAATTGAGAGAGCTGAGGAGGTCTAGGAGGAATTCTAGACCAATGAGGAAGAGATTGAATGATCAAACTCATGTTCTTCAAGTAGGACTGTAGAAAGCTAAAAGTAGGATTGTAGAAAGCTAAA
>BMK_Unigene_029328
AGAACGTTGAGATCTAAGTAAGCCTCTAGAACAAACAAAAGACCAGTTCTTTCCGGCCTCTTTATAGCCCTTTTTTAAATAAGAGCCCATGTGTCACCAAATCAATGGTGTTTTTAGACCTTCCATTCCTTTCTTTTCTACCTGAAAAAGCGCCTTCCTTTCTCCTATTCGCTTTTAGTCTAATCGTTCCTTCTTCTGTCAGTCGTTGGTACAAACACCTTGTCGACTCCTCTCTCATTCTCTCTCTCTCAAATTCAAATCAAACCAGACAATAGGAATCGAACCCAATTTCTCTACGTCAGTATAGAAGATTATGGAAAGAAGACAACTTTCTGACTGAGATGCAATCAAATCTTCTTCCAATCTCTCATTCGATGCCGACGATGGCGTTGGCGTCGAGTTGCAGAGAGGAAGATCGTGCGGTGGGGTCTTCCTTTCCTCGCTCTTCTTCTTTCATTGATGACGACTCCGGAAAGCCGTTGCTGCTTCCTTGCAGCTCACCCTCAGCACCCACAAACCAACAGATTCGGAGGCGAGCCGCCAGCGACACCTCCCTCCCCACCCTCCCCTCCCGCCAGCGCTCCTTGAGACGCGATGTGGGTCACGCTGCCGCCGAGACGTATATGCTCACCCGCCTCAGTTTCAAGCTCCTCAGATATCTTGGGGTAGGCTACCGGTGGATCACAAAATTTCTTGCCCTTGGTTGTTACGCGATATTACTCATGCCAGGTTTTCTACAAGTTGGATATTACTATTTTTTCTCGAGTCAGGTTCGCAGAAGTATAGTTTATGGAGATCAGCCGAGGAACAGACTGGATTTGTACTTACCCATGAATATCAATGAGCCAAAACCAGTCGTGGCATTTGTAACTGGTGGAGCCTGGATTATTGGGTATAAAGCATGGGGCTCTCTTTTGGGGCAAGAGTTAGCCGAAAAAGGCGTCATAGTGGCATGCATTGATTACAGGAACTTTCCTCAGGGAACCATCAGTGATATGGTGAAGGATGCTTCTCAAGGAATCTCTTTTGTTTGCAATAATATTTCTGAATATGGTGGTGATCCTAACAGGATCTATTTGGTTGGACAGTCTGCAGGTGCACATATTGCTGCCTGTGCTCTCTTAAATCAAGCAATTAAAGAAGGTGGAGAAGGAGAGAATACCTCATGGAGTGTTTCTCAGATAAAAGCTTATTTTGGTATATCTGGCGGGTACAACATATTGAATTTAGTCGATCATTTTCATCGGCGAGGCCTGTATCGTTCCATCTTTCTCAGCATAATGGAAGGAGAGCAATCTTTGGAGCGTTTTTCTCCTGAAGTAATGGTGCAGGACCCACGTTTCAGACATGCAGTTTCTCTCTTGCCTCTTATTGTCCTTCTCCATGGAACTGCAGATCAATCCATACCATCAGACGCCAGTAAGGCTTTTGCTGACGCCCTTCGAAAAGTTGGAGTTCAAGTTGAGCTAATTTTGTATGAAGGGAAAACTCACACTGATTTGTTTCTTCAGGACCCTCTAAGGGGTGGAAGGGATGATCTGCTAGAAGATATCATTGCATTTATTCGTGCCGGTGACGCAGGTGCACTTCCCAATGATGAAAATGCAACTCCAAGGCGACGCCTTGTTCCTGAGTTCATGCTGAAGTTGGCTCACAAAGTAAGCCCCTTTTGAGCATGTTGGGCGACTTTTTGGAACTTGATATTATTTGAGCGCAAACTCAGGGCCTTCTGCTGCTGGGTTTTGTGCATTCTCTGGTTGATTGTTATAATGGTGGGAGAACTACTGTAGATTTTTTGGATGAACAGAAAACCATGACATCAAAATTAAATTGTGCAACAACTTATTCTCTTAAAAAAATTGTGACAGTAAACCCCACCTGCACTTTGTTTCCTACAGTGGCAACTCTTGACCTGAACAGTGGGTACCCAGCTCAGAAGGTCTGGATTTGAGGTCAGTTTTTAAGTTAAAGAATGACCAAACCCAGAAAAACAAGTCGGGTTTGGGTTGGACCGTTATGACCTGTGGGGTCA
>BMK_Unigene_029329
GAAGGAATTCAATCAAAATTGAATCAAGACCGCTTGTCTTTAATACAATATAATATTATTGAGGGGTAATGAAGTCCGCATAGTATAGGAACTATTTGTTTGCAAGTCCTTCGATTAAGATAAAAGAAGTAATGAATTGATAAAAATCAGTCAGTCGCCATGGCTTCTTTTAGAAATTAGAAAACACAAACATGCCGAAATCAGTTAAAACAGCAGACGGTAATTATGCTGCTTGTAACAAAAACCCATCCAACAAGATATAAATAATAGATACAAAACAAATTGAGCGAGCGACACAGCTAAAAGGTGGGGAGTTTCTAGTTTCCAATTATCAACATGTACAGAACCTGTTGTGAATACATGTTCCATGTAAGCAAGCAACTACTCTAGTTGTTTAGGAAGCTATTCTGGTAGAGAGCAAGAACCGCAAGAGGCTGGCCAGCCGGTTGTTAACATGTGAGAAATTTGGGACTAATAGATTCTGAAATCCATGACACAAACAGTGCTGTCTGAGAAACAAGCAGCAATCTTGTCACCTTCCTTGTTCCAACATACTTCAAAAATGCCTCCACCCCCTTTGTAGGTCTTCACAATCTTTCCTTCATTCATCGACCAAATATGTACACACCTATCCAGTGATCCACTTGCCAAATACTCCGCATTTGGGCTTAAATGCCACAGCATACACAGGCTCCCTGTGACCATTGAAGCTGTACAACAGGCTTCCTAGCTCCACATCCCATAGTTTGATTGTGGCATCAAAGGAGGCACTTGCCAGCACCAACTTCTGATTGGGGTTGCTTGTACCCGGGCCAGTAGGGCTCCATCTAATTGTATATATTTCCTTAAAGTGTTCCTTCAAGTCATGCAAACATTTGTCCTGCTTCAAACTCCAAATCTTTGCAGTTACATCATCAGAGCAAGAAGCCAACAACGAACCTGTTGGATCCCATTTAATAGCATTAACTTCGCCCTGATGCCCTGAAAATGCCTTGATTGGGCGATTCTCTCCAACCTTGCAAACATAAATCATGCTGTCGGTCGAGCAGGTAGCAAATGAAACATTGTTTCTCCAATCAACATCAAGTGTTGGAGCTGAATGGAATTCAAATTGCTGTTTCCATTCCCCCGTCTTTGCATCCCATACAATAGCTGTTTTATCCACACTTCCAGTAAGAATACAGTCACCCTTCTTGTTCCACTTCAGAGAGAAGATGGGTCCTTTATGCTTATTTAAAGTGCTCTTCAGTTCTCCATCCTTAGTCCATATTCTTGCTTGCCCATCATATGAACCAGTTGCAAGAAGTGTCCCTTCACCATTCCATTCAAGTGTAGTAACATCTTTGCTCTTCTCAATGCCAGTGCCTTTACTCTTAGAATGTTTAAGAACCAGTACTTTTGAGGGTCCACTTTGCACACTAGAGCTACAAGGGCCATCAGCGATTGTCCAAATACGAGCCGTAGAGTCTCCCGACCCCGTTGCTAGAAGGGAGCCTGCTGGACTCCATGAACAAGCAAAAACCTCATGAGCATGCCCTTCCAAAACTTTTACATCAGAACTAGGTATCTCACAAGTGACAGTTGGTGAGCTTGGAGCTATATCCATCGGTTCAGGTCCTCTACAAACACCATTCTCATCATGTTTGTCCTTGACCTTATCTTCACAATCTCTACCCAATTCCTTATCAGTGGGCTCCTCATGTTGCTTTTCCTTGTCCTTTTCCTTTCCTCTCTCCCTATCCTTTTCTAGCTTTCCTCTATCCTTCTCTCTTTCTTTATCCCTCTCCTGCCTTTCCTTCTCTTTCTCCTGTCTTTCCCTCTCCTTTTCACGCCCTCGTTCTCGTTCAGGCTCTCGATCACATTCCATATCTTTTTCCTTATTCTTTTCCCTCTCTTTTTGAATATTTTCCTTCTTTTCTTTTATAATTTGCCGCAACTCAAAGACATCTTTTGTTATAAGGTCCAAAGGCTGTAGGAAAGAGAAGTCGTCATCAACATCCGTTTCACTAATGCTCACGTTTGCTTCCAGCTCTAGATACTGAAGTCCTTTCTGTACAAATGTGACCAAAGCACCTGGTGGGACTAAATTGCCATCAATGTTACTCTTGTTGATCCCTGCCTCATATCCTAATGCAAATGCTGAATGTGTGAAACCTGATTCCTGAAGGTAGCGGAATACGAGGTAGTTGAGTTCGTTGGAAGTGATGCTCGTCATCTTCTTCAGAAAATCGACCAATAACCCTAAAAAGCTTTCTCAGGGGCTGAGAGGAAAAAAAAGTGCTCGGCTTTCCTTTCTGCGCTCTCTCCTCCGCTCCTCCATTGAACAGTAATTTTGCTCTGGACTTCTTCTGTTCGACACTGCATCTATGTAAAAGGGATGGTCATTTCATAGTTTCCAACTTTCCATGTGTCATGTGAGCCTCTTGAACAAAACAGAAACTTTGGTGGGAAGTGGGAATTAATCTAATCACCGTTCATGTAGAATTGTTTGATTGTTAGCCTGCCAATCCGCACCGTTGATATTTGTGGGTCCACCAGTCGAATGTGGGCTGCCAGGATGAAGGCTGGGAGAGGAAATTTAGCTCACCTAAAAAATCTAGGGTTTTATGTTTTGATGAAACTTAATAAATCCGGTCTGGTCCGGTCCGGACCCCAAAAGGCCTGGACCGGACCGGACCGGATTTGGACCACCAAGACCGCAAATCCGGTCCGGTCCGGTCCGGTTTTGTGGTCCGGTCCGGTCTGCGGTCCGGTTCTGTGCAGCCCTAGTAAGGAAAATGGTTGTAGAATGTTGCCATGGATTGCAACATAAGTCCTGTTATTCATGTTAAATCATGCGTGATTCAAATAATAATCAATTACCAATTGAGTGCAGGTTTCTTATTCAGTCTGGTTGTGGCTTCAAATCCAATGTTTGATTCAGGTGATGTTTAATGGGGAAGGAAAGTTGGGTAGTTGGCAATTCTATGCTATGCTTTCTTTTGCTAGGATTGGGGAATTGAAATGTTCTCTCCTTTGTTTTTATAGGGGAGGTGGAAACAAACACCTATTTACAGTACTATGCTTTTTATGGCCATCTTTATCTGTTTTGGGAAAGGAGAGATTGCTGGAAATGTTGCTTCTTTACCTTTTCCATTCAAGTACAGGGGACTTAAATGTTAAACAGGAAATGTTACACCTTCAAGAAGGGACTGTTTGCAAAATTTTCCCATTTGGAGCGCAAGTGAGAATAGGTGAAACTAATAGAAGTGGATTGTTGCATATATCAAACATTATCCGTTCCCGAGTGAGTTCTGTAGGTGACTTGTTAGCAGTGGATGAGAAGGTGAAAGTTTTAGTGGTGAAATCAATGTTTCCTGATAAAATATCACTCAGTGGTGTTGATATGTCTAAGATATGAAGCATTATCCACATCTATGATATGTGAACTTGGCATCTGCTATGGTTTTCCTGGAATGGGGCATACGGCATACCTCAAACGTGTCACATTATACTGGCTAATTCTTGGAAAGAGTCCAACCAATGAATAGAATGCAATGGGCAAAGATCCTTCAATTGGGAGCTATACATGTGTATGGAGATGAATGATAGATTAGAACTTAGATATATCTAACATTGTAGTCAAAATTTTCTATTATTGGTTCAGAGTTTTACTTTGAATGTGCCAATTGATCTAAGTCATCCGATTTCTTTCATTTGAAAACTTGATTTTTGATGAGATGATTGCCTTTTCTTTTCACTAGCAGAAAGTTTTTAGTGAGGCAGAGGAGATGGCAAAAAGGTACAGGCGAAAGCTACCAGTCGTTTTTGCCACTCGTAAACTTGATCCCTTTCCAGCTGAAACGCTTCCTTTCGATGATGAATCTAGATTGTATTCAAACTGGAAGTGGTTTAAATTTGAACGAGGTAATTAACCAAATGATCCATAAAGGAAAGAAGCTTCTTGTACTGTATATTTTCTCATAATTTTTCTTTTTCTGTTTCACCCTTTTTTTTTTTTTTTTTTTT
>BMK_Unigene_029330
CCATCTCATTCTCAATATGCAACCACTCAAAAGTAAATTTCAATTGGGACAACCATTAGACTGATCCAAATAGACTTACACATGAGAAATCTCAACATGCCCTAAAATCCAGTATTAGAATCTGAGTAGCCCAGTGGAAGTGGAACCCCCAAATGGCTCCCATGTGGCTAGAAGATCTTTTAAAACCCCTCATCATCTGCATCACCTCACCTGAATCTTAAACCCTTACTCAAACCCCATCCTCTCCCCCAATAACCATAGCAGCTGCCAGCAGAAACCAAGGAGATGATGATGGCTTTCACTACAACTCCATATAAACCCTGCTTCCTCTTCTTCAACCACCAAACGAAGCCTACTCCTCCTCCATTTGCCCTATCTTGCAGCTTCTCTCCAATCCCACTCTCCTTTTCCTACAACAAGAGGAGTCGCATCGCCTGCGCCGCGAAGCAGCAGACTGGATCTACGAAGAAGAGAATCAGAAAGAAGAAGAGCTCTGAAGAAGCTGTATATTTGGAAGATGCCGCCGCGGCCGTCGATGATTCTGAATCAGAGCCTTCTTCTATTCCCAAGCCTCCTGCTGGTTTCATACTCGACTCTAACGGGAGAGTACTCGCAGCTTCTTCCAAACGGATTGTTACTATTGTTGATTCTGGCAATAATATGCCATTAGAATGTGTAGTCAGGAGAGTCTTTAGAAGTTCACGAGGAGATGACTGTATGCTACTGTGCCCTGTTGATACGCCTGTGCAAATATTGAAGAGCAAAAATTTTGATGGATGGGCAGCGGTCAGTGATGAGGAAATTGAAGCGATCTTACCATCTGCTGCTTATGCACTTGCCAAGATACATATGCATCTGGTTCTTAGTGGATTTTGCTATACTGCGCGAGGAGGTTTCTGTTACTCTGAAGAGGACATACTTGAGTTTCAGACAGATGACGGTGAAGGTATAGATGGCTTACCTACTGAAGGTATAGAGATAACTTGCTTCAATCAGGATGGTTCACATTATATGATTTATACGCCATCTGATCCACTTCTCTTTGTTGCTGCGAAGGACGAAAATGGCTTGCTGAAAATTGCTGATGATGATCTCTTAGAGGACCCTGCCATCATTGGTGCCATAGACGAGGAGACTGAATTCAATGCTTTGGTGGAAGAGGAGTCTGCTCTTCTCGAGTCGTTGTTAGGAGAAAGATAGCTTGAAGCTGGTTGAACACTCGGTAACCGTCCAAATATTATATTAGTGGAAAGTGTGCTTGCTGGGATGGTATTTCTTCGTTCACTGGTGTAGTCCCATGCCTGCGAAAGTCTGCTTACTGGAATGGCATTTCTTCATCCACTGGTTCATTTCCATGTTGTGGGCAAGAAATTATTGTGGTTGGAGCCGTATGGAATGTACAGAGTTTTCTTTTCTTTTTTTTATCTATGTTTTTGATACGCGAGGGACTTGAACTCGCTCACTCTCTCCCCTTAACTCGGGCATTTGGTATCCTAACCATTTGAGCTATAGCTAGTGACATAATCCCGTGTTCTATAGTGTTGAGCTTTGTAAGATGAGCTTTGCCCTTAAACTATTCCAAATTGAAAGTCTAGGGTCATTTATTCTTTTGCCTTTTTTATTGCATCCGCTATAATGTAAGAAGCATATGGAATGAATTGGGTGTGAGTAAGGTGACATGATCCTGACAATATATAGCATTTCTATGGGAAATATGGGGTCTTAATCCACAAGTGAATGTACGCATCAATTTCATATCTGCCAAATGTGACTCATTTTTCAGCTATCCGAAGAGCTGATAAGGATGGCCCAACTTATGCATGAAGGAAAAGGAAAAATGATACTGGGGAATCAATATGTATTTTTACTCCTTGTTTCCTACAATTTGTTGTGTGCCTCTTTTATAATCTTCTCTTACTGGCTGCCAGTAAATGATCTCCTCCAGTG
>BMK_Unigene_029331
TGTAGATTTTGTCTTCTCTCACTCAGGAAAAGATTCTGAATTCTGTGAAAAGTAGATTATATGAGCGGATTTTCAACTGGAATTTGAAGATCTTGCACTGGAACTCGTAGGAATTCATAGCTGCAAACTATTTGGTTTCTCTCTCTCTCTCATTAGATTTTGAGTTGCTATCTGTTTTAATTTATTAGATTTTTTTATTGGCTTATCTTTTTTTAATTATTAAGTTACGTGTATGGAATGCATATTATTATTGTTTTTGAATGGTTTAAAGTGCATATTATTCTACTAAATATTGTATCTCATGTTTACGCGTATGTGTGTTTCTTCTGTTTTACTCAGATGTGTTTTCTATTGCTATAATTAAGTTATTGAGGGATCATGTAGCGTAGTTGGACCGGATTGGATTAAACTGTTTTATCAAAATGTCCTTTTTTGCATGTGTTTAGAAGATAGATGGATAAGGCTGGTTTGATTATTGAGTTTTTTGGGGTGTACTTTTTAGAGGTAGTGCTCTAGAGCTACTTTTCTACATTGTTTGATTTTGTTCTCAAGTTTCATAGTGGGCCATAACTATGCTAAATATTGCCATTGGTATTAATGATGTCATTTCTTTGTCTCAAGCTTGAATAAATGAGGGGTTTTGTTTTAGATTGCAATTGGCTATAAAAAAACTGCAAAACATGTACAATGAGAATCCAATGAATGCTTGGAAGGAGGTAGTTAGAAGCGGCATGGTTGTGTGGGAACAAAGGACTTAGCCATAGCGAGGTGTAAATAGAGATCTAGAATTGCAAAGTCGATCCCGTATGAATGGGATACATTTTTTATGACGACGATGGTGATGAAGTTGGTTATGTTTTCTATGTTGTGAGCTAACTAATATGCAACTTAGGCTAGGGCACACATGTAATTTGCATGTGTTGCCATGCATAGTCTCTCCTAACATTGTCAAATGTATTATTTTAGGCAAACATCCCCTTGAGCTACGGTTGGTTCTATTCAATTATCTTTGATTTAAAAAATTGAAGCTCCTTTCAACAAGAAACAAGTCCCTCTAATATTTGTCTGCTTAAAATTAGTTAGGTTGTCCCATTCATGAATGTGGCAGAATAATTCAATCAATCAATGAGCCAGGTTGTTACTCATGAATGTCTCAGAATGAAGGGGATGTCCAACCTTTCCTATAAATATGTAATTCCTTCATTGGGAGAGATAGCTTATCATTATTCAATAAAGATTGTTATGGATTTCCTTATGGTTGTGACTTGTTCTCTTCAAGTGAAGAGTGTTCGTGTGTCTTTAGGAATTCAGGCAACCCCCATCTGTGGAGTTGGTCTTCACCAGAATCCGCCCAAGATTCGGCAAACTCTCTTGTGGAGTTTGTGCACATTCATTCCATTTTCCATTCGTGAATTCTTGGGCTGCGTAAACTAGTTGCATGATTATGATTCAAAGAATCAGCTAGTTCAATCAATAATATTGTTTGGCCCCAATCTTCTTTCAGCCTATTTATGTTTTGGTTGAGGGCAACTCTTTCCTTCACACACGCACACAGCGAGAGGGACTTTACTTTCTTGTTTGCAGTATATGGATAGGTTTTATGGTACCGTTCAAATAAAAAAAAAAGGCTTTATGGTCTTAGCTTTGTTGGAGCGTTTAAGTGAGGAGTTTTAGAGTGTAGAAGTCTTTTAGTCAGCCCTATATGTATGAGACAAGGCTTTAATGTGTTATGAGTCAGATTAGGACTTATTTGTAATTACAATAATTTCAAGGGCTCTTATGAAATTAGTAGTAACTATAAAGATTTTTTTAATCATTCAAAAGATGATTTCTTAATAAATGAAGGCGGCCGTCCCACTTTAGGAATTAACAACCAATCTTTTTCCCTCAATCTCTCTCTCTCTCTCT
>BMK_Unigene_029332
GAGGCAAACCCATATGACGCGGCTTGACCGTCAACGTCACGCTCTCTCCTCTCAAAAACCCTATCTAATCCCCCCACCTCCAACCCTCCTCTCGAAACCGTACGGAAAGTCGACACGTGTACCGAGAGACGCGGTTTCTCTTCCACCGCCTTATTTAACTCCCCCCTTCTACTTCTCCTCCTCCATCATTTCTTCACTCTCTTCCTCCCTCCCTCGTCTCTCCTTTCTGCCTTTTTCTATCTATTTGAACCATACCTGTGAAGTGAGAATCCAACACATCTTTGCCTCCTTCTAACTGTTCTCTAGTACATACTTGACTCCTCCAAATGTTCTTTCTTCCTTCCCCTTGGACTAACCTCAGCTCTATTTATGAAAAATCTAAGAATCTTCTGATTTCTAAATAGTTTTTGAGCTTTTTTTTTTTTTTTGTTCTTGTAACTTTGAAAGTTTAGAGTTTCTGGGTTCTAAAATTGGTGCAAATTGATTTGATTTTGGTGAAATCCCCAAGTGTTTTAACATTTGCAAGTGAAAATTTCCAATTCCATATCCTTCTCAAATCAATACTACTAGCAGGAGCAGGCGAAGGAAAACAAAGATGTTCACATCTTCAGAGAACGCGACGAGTTTCGATCACGTGCCATTCCGCCACCCATTTCCCGACACGTGGTTCTCTGAAGCCATCGCACGTGACACCGAGGCTCTAACCAAAGCCCTCCAGAAATCCCTCACCCACGAGTACGACCCGCTCCTGCCCGTCTACTTCCCCGACACCAAACCCGAAACAAACCCATCATCCACATCGGACCCCGAATCCGCCCCGAAACGCGCCCGGAACCCGATCCCCACGGGAGGCAAGATCACGAAGCGGAAATCCCGAGCGTCCAAACGCTCGCCGACCACTTTCATCACCGCGGACCCGTCCAACTTCCGCCAGATGGTGCAGCAGGTGACGGGGATACGGTTCGGGAACTCGCACGTGCCGGTCTCGCCCGTTCTCAAACCCGAGCCGCAGCGGATCGGGAACCGGATGCAGATGTGCCTGCCCACGCTCGACACGTCAGCTTTCTCGCTGGGCCACCACCATCAGCAGGTCGTGGGGTCCGCGGTCGACCCGACGGCTGTCGGAGCGCAGGCCTCGTACGCGCCCGAGGTTTCGGGTTTGGAGTACGACTCGGGTTTCCCGACTTTTCCGACTCTGGAGTCGTGGCGGGTCATGTAAGAAAAGTGGAGGAAAACAAAATCCTTAGAAATAGAAATCCATGCTTCTCTTTTTCCACTGTTTCTTTTCACTTGGGGTTGGTGGTTTTTTTTTTTTTACCTCCTTTTGGAGATGCTTTGTGTAATATCTGGAGTCAGTGTAGTGAATTTGGGTCACAGGTTACATTGTACCCAAGTTGTAGTAAATATATGATCTTTTTTGTTTTTATCTGTAGTAGAATGCGTGTGTGTATTTGTGTTTGGTTAGTTTTAAATTGATGGATGTGATGACTTGTGGATGTATGATTCTCTATTGTGGCCTTTGGACATGGACACTAAAAATGAGTTGAAAAGATTGGGGTCAAGCAAGTCCTTAAAAATGAGTTTAAGCTTAACATAAACAGATGTCTCAAAAAAAAAATTTGAGTTTAAACTTGTCATTTGTAAATGATCTATAATGTGAGGTCTAGTGGACTACTCCATGTTTACTTCAGCTCTTGAAAGTAAAATGCCAAAAAAAGGCTTTGCATGTATGTTTTTAAAGATATATTGTGAAGGAAAGAAAACAATTGCTCGTGTTGACCTTAGGAAGGGCAGGGAACAGTTTGATGGGGAGAATTTGGAAAAATTTTCACTCGTCTTCTCCATAATTTCAGGAAATAAAAGGACAGGATAATGGCATATGGTGCTCAAATGAGTCCCATGGGGCATGGG
>BMK_Unigene_029333
GATATTGACTTTCACCTTTTTTACTAGTGAATTACCCAAACGGGTTACAGTTAACATTTACGTAATAAACAAATGTGGCCCCAAATATAGACATCTGCAACTACACAGAAAACACCACCAGCTACTAGCCTACTACAGATTTATATAAGCACCAGCAACTACAAAGAAAAAATGGCCAGAACTCAAAATTAATGTAAACACCATCAACTGCAAAATGAACCACTGCAACAGTGACATCAATCCAATAGCTAATTGAATATCCAAAGAGAGAGAAGGAAAAGAAAAAGGTTCAATAGATGCAGCAAAGCAATCACTCATTGTGATCACTTGCATGCTTCAGAACACTACAATGAATTGAAAAAGAACGAAGCAGAAAGATCTTCAATGAACTAAATCGAACAAACCCAAAAAAGCATTCTGGCTATGAGAAAAATCTCAATGCAAAATCAATCTAAGGCCTGCATCTAAATCTTCTTTGGTGATGGTCGTCAGGTCATCAGTGTCTATACAGTCAAAGTCAAGCCTATGATCTAAATTGTCCCTCGCATTCAGGAGCATTGGATCAACCAAACCTCCATTCATCTCCTTCCGCTGTTTATCCGTTGTCACTTCCTCTATTAGTTTTGCAATGGCTTCAATGCTACAAGATGGGTGCAGTTTAAACCCATAAAGCATATTATCCTCTGGTTGATTGTTCATCTTAAGATGGGTGATCTCAGCAAGCTCCTTTGAATTGAAGTCATTAAAGTAGAAGAATTTGGTTACCCGTCTGCAGAAACCTTCATTGGATGAGATGACACGCTTCATTGGTTCGCTATAGCCAGCGAATATGACAACTACTTTTCCACTGTCCATGATTGACATGATCTCCTCCAAGGCCTCCAAGCCATAATCTTTATCATCTTCTTTCTGCATGGGTATCAATCTGTAGGCTTCATCAACAAAAAGAATCCCTCCTTCTGCCTCTTTTATCTTTCTTCTAGTCTTTGGGCCAGTATGGCCGACAAATTCCCCAACCAGATCTGTTCTCTGCACTTCAGTTACCTTATCAGTAGGTAAAATTCCCACCATATGGAGAAGCCTCCCGAGGATTCGAGCTACCATCGTTTTACCTGTTCCTGGGTTTCCAAGGAAGGCCATATGAGGTGGCCTCCTAGCACTGACTTTAAGCCCAAGGGCCCTACGCCTCTCATCCAAAAGCATTCCCTTGGCCCATTTTCGTAGTTGCAACTTAAGGTCATGCAATCCCACGATATTTGATAATGCCTCTTCAAGCTCTGCCATCTTAGCTTTTGTCTCACTGCACGCTTCAATAGCTTTGCGTCGTCTCTGCTCTTCAAGATGCCAATTTAGAAGTACCCGCAATTTCTCACTGCTGGGACCTTGTGAAAGATGACTTAGAGGAGTCATACCCTCTTTATCTACAGCATTGCAGTCAGCATTATACTCGAGCAATGTTTTCACAGTTGAGCAATCCTCTACTCGAAGTGAGTGCCAAACAGCTAAATGCAGAGGGGTCATTCCGTTATTGGCTTTGGCCTCCAAAAAAGCACCATGATCAAGAAGCAACTTTGCAGCTTCATTGCACCCATTCTTTGCTGCCATATGCAATGGGGTTTCTCCATACATATTTTTGGCTTCCAACTCAATCTCTTCTGAACCTTGCCAATCAAGAAGAACCTTAACTATTACAACATTATTGTAACCAGCTGCAACATGTAGGGGGGTCTGTGCCATGACGGCGTTGCGAGCATTGACAAGAGAGGGGTTTTCGTGGAGCTTCTTCTGCAGGCCGACTAGATCTCCGGATTGCGCACAGCCGTGGATTGTTACTGGTTTGGAAGATCTGAGCCGATGATCTTGGGGCCCTGGCATCTTTCTCTCTCTCCTCTCTCTGCTTGCGTTTGACGATAACAGAAAATGAGTCTTCCTCTTTTCTCCTCCCAACCAGAGAGAAAGAAAGAAAGAGAGAGGAAAAGAGAGGTGTTTTGTGTGTGTGTGTGTGAGAGAGATAACAGGGAATGGCAGCGCCAAAGCAAGACGAATTGCATCCTCATCCGGTGAAGGAACAGCTGCCTGGGGTTGAGTTCTGCATCACCAGCCCTCCTCCATGGCCGGAAGCCGTCCTTTTGGGTTTCCAACACTATATTGTGATGCTTGGAACTACTGTTCTAATTCCCTCCATCCTCGTTCCTCAAATGGGAGGCGGCAACGACGAGAAAGCTAAAGTCATTCAAACCTTGCTCTTTGTCTCTGGATTGAACACCTTGCTTCAGTCCTACTTTGGTACACGGCTTCCTACAGTTATTGGAGGTTCATTTACATTCATCGTTCCAACAGTTTCTATAATCCTTTCAAACAAATACAACAATGTTTCAGACCCCCATCAGAGGTTCCTACAAACCATGAGAGGAATACAGGGGGCTCTAATTGCTGCTTCAAGTTTCCAGATAATTATTGGATTTAGCGGACTTTGGAGAAATGTGGTAAGGTTTATGAGCCCACTTTCTGCTGTTCCCATTATAACTCTAGCTGGACTTGGACTTTATCAGCATGGGTTCCCAGGGGTGGCAAAATGCATTGAAATTGGACTTCCTCAAATTGTTCTATTGATACTCTTTTCTCTGTATGGTCCACAATTGTTAGAAGGGAGGAGAGCACTTTTTGATCGGTCATCTGTGATTATTTCAATTGCAATTGTATGGGTTTATGCATATATTTTGACTCTGGGTGGAGCATATAAGACTAGGCCTCCATTGACTCAATTCCATTGTCGCACTGATCGGGCTGGGCTCATAGGTGCTTCTCCTTGGATAAGGGTTCCATATCCATTTCAATGGGGTGGTCCCACCTTTGATGCTGGAGAATCTTTTGCTATGATGGCTGCTTCATTTGCTGCTCTCATTGAGTCTACAGGTATAATGTATGCAGTGTCAAGGTATGCAAGTGCCACACCTGTGCCGCCATCCGTTTTAAGTCGTGGTGTTGGCTGGCAGGGTATAGCAATTTTGCTGGATGGGATGTTTGGTACAGTAAATGGCTCTACTGCATCAGCTGAAAATGCTGGTCTCTTGGCATTGACACGAGTTGGAAGTCGAAGAGTTGTTCAAATATCAGCAGGCTTTATGCTTTTCTTTTCTGTATTTGTTAGTTATTCCTGTTCACTTACATAAAAATTATGTTCTTTGTTGCATGATCTGATATTGGTGTAATCTTTATTACAACCCAGGCAAATTCGGAGCAGTTTTTGCTTCTATCCCACTTCCCATTGTTGCAGCATTGTACTGTATCTTCTTTGTTTATGTGGGTATGTATCTCATGGCTTGAGAACCCTATGTATCTCTTGATTTCCCATTTAAGAGGCATCACCTTGTTATTATTATCATTATTGTTTTTCACTTTACCATATTGAGAATTTTTTCATGTTATTTACTGGATTGCTTGTCTAAGGATTTTTCTTTAGCTAAGTTTGGTTTTCATTGATGTATCTTCAGTTCTTCACATTTATTGATGTCCTTGCGTATCTTAATGTGGATTTAGGTGAGAATCCTTTTGGTTGTCTATATGGTTATGCATATCGCTACACATGAATTTTTTGCTCCCTCCATATCCTACTGTATCGAGACCATGCTATTTTTGGTCTAACCTCTAATGTTGATAAGCACATGCATTAGATTTTGCACGTTTGAGAATTTTAGTTGGCTTTTACTTTAGTTCTTTGTTGAATTCTGTTGTGATGGTACTGACCATGCTGTATTGTGGTGTGAATAGCTTCTGCAGGGCTTGGTTACCTTCAATTCTGCAACCTTAACAGTTTCAGAACCAAGTTTATTTTAGGCTTCTCTTTCTTCATGGGCTTATCTGTGCCGCAGTACTTCAATGAACATGCATCAGTGGCTGGATATGGTCCTGTCAACACTGGTTCCAGATGGTTTAACGATATCGTGAATGTGATATTCTCATCGCCAGCGACAGTGGCAGCTATGGTTGCCTACTTCTTGGACTGCACCCTCCTTCATCGGGATAGTGCGACCCAGCGAGACAGAGGCTGGCATTGGTGGGAGAGATTCAGGTCATTCAAGTCTGATACAAGAAGCGAGGAGTTTTACTCACTCCCTTACAACCTCAACAAGTATTTCCCTTCAGTTTAATCAGAAACCTGCTGAGTTACCAGCCCCATCCATTATCATCATCATCTTACCATTGTTCCATCAATCTTGAATCAGCTTCCCGGCCTGCTCGGTTATATATTTATTGAAAATGCTTATTGCTGATAGTTTTATTATTATAGTATTATTGTTATTATTATTCATCATCTTCATAATAATAAACAATTAGCATGATTGTTAATAAGTCTGTTTTTGAGAACCATATTTCATGGGGTGTTTCATTATGACCGATTATTAGCGTGAATTATTTACCATAAGAGTCCAGTTTTTGAACTCCTGTAATTATTCTGTTCCCATTATCAATGGAATTCATACCATTTGCAGTTTGGCAAGGTTCTACACTTCTATCTGTAAAACCTTTTGCAGATGTGTGTTTTTAATATAG
>BMK_Unigene_029334
AGCAACAGGCACATCTGAGAGACGGTAATCAACCCCCACCCTGTGTGAGAGATAGCTAAATTTAATTTTTGTGTCTGATACTGAGTAGGTGTAGAGATGATGCTCACACTCTATTAGACTATTAATAACAAACAAAATGATTTCACACTGAATTTTTATGCTCCATTCTAAGTCGGTGATGATGACATGAGTTCAGTAATCCTGACTCCTGAGAACGAAGTCAACTTAGCTAGAGCATGTAAATGTGCTCTTACAATATCCGCATCTTCTTTTTAATTAAACCAAACTGTGGTATGGCAGCTCGGTCCTAAATTGTTTTAGTTGTGTTGGAAGGGAGATGTTAGTTAGTTTCTTCCTGCACTTTTTTTCTTTTTTCTTTTTAACTAGCTTTTACTTGGCCAAATCCAAGCCTACTTGATGGGAGTTTCAGCTGTAGATCTGGTCAAAGAAAATGTTCAAACAGGAATGTGGTGCCTGGTTTAGTTTTTTTCTTTCAGAATTGCTTGCTCTCACAAGTTGATATTGTCTCTGACTGGTACATAAATTTAGACAGCCACATTTATCTTCTATTAATTATCTGCTGGTGTCCAAACTTTCTCCTGTCTTACCAACTTGAATTTTACTTGTCCTATTACCATTTTCATTTGAGAGAAGGTTGAATGGCCATAACCTGATTGCCCTCTGCTTGATTTTCTTCAATTTTGCTGCATGTAGTTTAGTATGACATGTGACCTTGGTCTGATTTGTAGAATGCAATGTATATCCTGTGTCAAAAGTCAAAACTATGGATATTCTGAACTAGTCTGATAAGAATCAGACACCTTGGGGTTATAGTGTTATATGAATTGCAAGTTGCTGATGTGCACATTTCTCCTATCAGCTTTCTACGTACATTATAACTGAGTTGGTCCAATTTTCTTATTGATGTAGTTCATATTAACATCCTTGGATAACTAGGAAGAACTGAGCAATACACATGAGATGTCAAAAGTAAGCAGTTGAGGCAGTTGAGGCATGATACCGACCTACAAAATGTTTACAACTATTTGACAGAACACAAACTGCAGCAAATGTACTTCTACCAATCTGGAATTGGCAATGCATGTTATGTTTGATAAAATAAGTTTGGAATTGTACTGGACAGACATGGGTCTCTGACATTGGAAAATGTTTCAATTCAACTTACTGAACCTCCTGGTAGTTATCAGTGACACTCAACTTAGTTGCTTTTAAACTTGTTGAACTCTGGACTGATGAAGTTGTACCCATCATTATTAGGAAGGCTGATGAGTGAGGCACTGATTAATTAATTATTACCTATCTTACATATAGAGCCAACAGTTCCATCATTAACTGCTTGCTCACATGACAAGCATGGACAAAGAAATAGTAAAAAGAAACAACATATGCATCATTTGATTGCTTTCAAAGCACAAGTCATTAAAATGTGTTGTGGATGCAGCCAATCTCTCCCTTGGGCATGTTGAAGAATAATGGTGCAGGAAATGAGTTTCATCTACTCTACTCTAATGCTTGGGTTGGCACTTTGGTAGATTTTAGTTGATGCAACCAAAAAGTTGAAAGGCAAAATATGCTTGCACTCAGGCCTTGTCATGGGCTTCATATATTCGGCTGTAAAACTTGAGTTCTTGTTTCCTATTTTGCATCTTCTAGGAGACTATCCTTTTTGGATTTCTTGATAAAACATAGTATGTTTTGTCCGATGCTGCTATTGGTTATTATTCATATAGGTCAGCATAAACAAAATTTGGAACTTGCAGGGTCTGCAATTAGTTGCACTCCCCATTCTGTGCATTGTTTGTTTTGCTTGATGTGTCTTCTAATGCACATACCAATTTGCAGCTCTGAATGAGGCGCTGACAGCA
>BMK_Unigene_029335
GTTTATCAAAAGAGCTTGGTTTTAGCAAAAGCAAGTGAATCTGTACTGTCCAATCCTGGTGCTGCAAAATCTTTTGCGGGTAGATTATTAGCGGGATCAAGTACTGAAACAGCAGAGCTTACTTCAAGTGTGGGAGGAAGGGAAACTCCTGCTTCCAAACCGCTGAAACATCCATCTAGGGTTGAGGATCCCACGATAATGGGCCGGAAGCGGAGCCCTTCAGATCGACAAGAGGAAATGTCGGCAAAGAGGTTGAAGAAACTGAAGAAACTGAAGCAACTGGCCTCGGAAAAGAAGGCCAGCAGCCAAAAGACACCAGATGGGCAGAAAGGGGAACAGAAAGAGACTGGATCTCCGGCTCCAGTGACCGCAAAGCCAAGTAAGACGGATCCTGCAAAGAAACCAGAGTTGCCTCCCAGTGAAACAAAACCCACTGCTCTAGTGATGAAATTCCCACCTAAAACAACCCTACCATCAGCCCCGCAGCTGAAGGCAAGGTTTGCGCGATTTGGCCCCCTTGATCTATCTGGCATTCGTGTATTTTGGAGGTCATCCACATGCAAAGTAGTCTTCAAGTACAACTCTGATGCTCAAACCGCCTACAACCATGCTCTCCAGAACAATTCTCTCTTTGGCCAGGTTAGGGTGAGGTACTACCTCCGGGAACTCGAGTTGCCTGCCCCGGAATTGCCTGAAGCAAACAAGGGTCAAGCTGATGACAGTCCCAACAACGCCCATCCTTCGAGGCCCAGCGGTAGTGATATTGTTGGGGAGCCAAGGCCATCGGTGCATCAACAAAGGCAGACAGCTGTGCAGCTGAAGTCTTGCCTGAAAAAACCATCAGGCGACGAGGCAGGAACTGCAGTGGGCATTGCGAAGGAGATTCCTCGGGTAAAGTTCTTGTTAGGGGGTGAGGATAGTAGAGGGGAACAGATGCAGATGGTTACTAGCAATATTAATAGTAACAGTAGTTTTAGTGGAGATGGAGCATCTTCATCTTCTTCTATGACATTCAATGTTAATCTTAAGAACATAAAAGCATCAACCATTCCCCCCCAGCATCTGCTTCTTCCCCCCAATAATTCTCATTTCAGACCGCTTTGGCCGCGGCCTCCATTGCCTTTTGTTCATCAGCCTTCAAGGACCCCAGATGTTCTGCCTCCAACAACAATGCCTTCGATTCTGCCGCCTCCACCATTCTCTAATGCTCCTTCAGATGGGCATGAGAGTCATGCCCATTTTTATAAGGCACCCCACCAGATGGCTCTCCATGCGCACTATAAGGAGGTCGAAGGAAGGAAAGAGAGCATGGTGGATATTTCCCATCAGATGCTTAGTCTTCTGATGAGGTGCAGCGATATAGTTACTAATTTGAAGTCTGCCCTAGGTTATGTACCTTACCATACTCTCTGAAGAGTAAAAAAATAAATGCTTTGGGAATGTTTTGGGAGAGTTAATAAAAAAGAAAATTCCCATTTTTTGGCATGAAGGGAAGGGAAGAGAGAGAGAGAGAGAAAGGGTTTGCTAAAGCTTTTGGTGGTAAAGGAGGAGTAATGGTGATGGGAAAGTAATGCTGAGGTAGAGCTTTTGAAGCTGTGCTTTGCTGTGGGTCACTGATAAGAAAGCAAGAGGGAGGGAGAAAGTAGAAGTTTTAGACACATGGAAGGAATGAGAAATTGGGAGTTGACTAGAGAGATGCTCATGCGGGTCGATTGCGGTCATGATCGTAGCAGCCTGCGCAGGATGCGAAGGTGGTCGGTCGTGGCCGTGGGCGACTGGCGGCTAGCACAGACACTTAAAAAAATCTTTCCAAGTTTGGACTGTTTCCTCATGTTTTTTAATAATTTATAAAGCTACAGGTGAGGACCGACGAAGTTTGGCGCTTGACTTGACA
>BMK_Unigene_029336
GAAATTTCAGTGAGTCATTAAATGCTTTAAGAAGCTGATGGGTCCTATTCCTTGATTGGGCATCTCATCATATTATTTTGTGGTGCCTTCTCTCTATAAAAATAGGCAAGCTTCTGGAGGTACTGCACCACTTCCACTCCAGAGGTTTAGAACCATGGGTTTGGTTCTTGTTCTTGCTTTCTCTCTTCTCACAGTTGTAACCTCTTTAAGGGACACTGGGGACGCCACTGCCCACAACTCCTGTACTGAAAGTTTTCAAGAGCATTGGCAACAATCGAATGACTCGGCCATACACTTAACCATACACCATGTTCATGGTCCATGCTCGCCACTTTCTAATTCATCCCCATTGCCAGCTTCTGTCATTCTTGAACGCGATCAAGCTCGAGTTAAAATCCTAAACCATAGGCTAATCCACAACCAAACGACCGTCTCGTCCAAATCGACCGGTAAGCTCAGGGCAAAGTCGGTCGGCATTCCTCTAACTCCCGGCAACTCGGTCGGCGTCGGGAACTATGTGATCAAGCTTGGCATTGGTAGCCCACCAAAACCCTATATCATGGTCCTTGACACTGGAAGCTCATTCACTTGGATCCAGTGTGAACCTTGTAAGGTACGATGCCATTCCCAAGTTGGAGCCCGATTCAATCCAAAGGCTTCAGTCACATATAAAACAGTCTCATGTAACAGTCCTGATTGCTCAAGTTTACCAGCTGCCACTCTTAACCCCAGTGGTTGTTCAAGATCAAATTTATGTATCTACACAGCGAGCTACGGCGATGGCTCGTATTCTATGGGGTATTTGAGCCGTGACACATTGACCGTGGGCTCGGCCCAAACCCTACCCGGCTTCCTATACGGGTGCGGGCAGGACAACGAAGGGCTTTTCGGTCGAGCCGCCGGTCTAGTCGGGTTGGCCCGGAACAAGTTCTCTCTATTAGCCCAGTTGTCCTCTAAATACGGTTACGTATTTTCCTACTGTCTACCCACATCTACTTCCACTGGGATGTTGTCCATTGGACATACGGCGTACAATCCATCTCTCTATACATACACCCGTATGTATACGGATTCGCGGGAACCGGCACTCTACTTTCTACGCCTGGCGAGTATAACCGTAGATGGGAAGGCCTTGCCCGTATCGACAGCCACGTATGTGGGTACGCCTACGATCATCGACTCAGGGACCGTAATTACAAGGCTGCCACCGGCCGTATATTCGGCTCTACAGACAGCATTTGTGAGGGCCATGTCGAGGCATACGCGGGCCCCACCGTATTCTATACTGGACACGTGTTTCAAGGGGAGTGCTGCAGGGCTTTCCGTGCCTGAGGTTCGGATGGTGTTCGAGGGAGGCTCGGGTCTGCAGCTGGGGGCTCGGAATTTGCTATATGACGTCACTAACGGCGTTAGTTGTCTGGCGTTTGCCGCGAACAGCAGGGCTAACGGAGTTGCCATAATTGGAAACCATCAGCAACTGACGTTTGGGGTCGTCTACGACGTTACCAATTCAAGGATTGGTTTTGCTGCCGGGAGATGCCGTTGATGAAAATGCCGTTTGTTGACGTGGCACAATCACTAGCCGTCCAATTTGTGGGCCCGCCATAGAAGAATGCCTTGAAGTACATACAGCTCATAGGATCATGGCCGTTGAATTGGTGGGCACCAAATGGTGATAAAATAAACGATGTTCAGCGATCGAAACTTGAAAATACGACAACAATAATTGATGGCTGGATCAATCTGATTATAGGGACCATGAATTTGACGGTTGGGATGGATTTATGTGCCATGTTTATTTACTTTGTTGTACAATTGATGTATTTCTCCATGTATTGTTGTTTGTATGATTAATTGCATGTATAGATTATATGGAAAGATTATTTGGTATTTGATCTAAAGCTAAAATAAGGTTATATTGTATATTGGTTTATCTCTACGGAAGTATGATTTCATTGTGCAAAG
>BMK_Unigene_029337
CATCAAGTATCACCAACAAATCTGATAATGCTGAAAAAGATATAATATAAACCCATAATTTCCAAATCTACAATGATAAATAGACAACCATGTGAAAAATAAATATTACAGCAACCACAGGAACTTCTCTCTTTTGATTATTGGTACCTAAGAACTCCTATATATTATTGTGCAATGCGATCAATCACTCTATATGCCAGTTTCTGCACTCTGACCAACAACTGAGACAACATCCACAAGAATAAAGGCAGAAAAAGAAAAGCCTAAATAGCCCAGATAGGAAGAAAAAAAAAAAGCCTACACATGTGATGCAACCAGTGGCCTGCCTCCCTAACAGCACCTTGGAATTCCTATAGAAACTGTGGATGGGTCATGTCTGCAGTTCAACTCCCTGATGAATCTGATCCATTGGGTATGAATTTCTCCTTCCTTCAGATTTGGCACGGTCCTTTTTAGACCTGTGTGCATTAGGCATCTTGTTGGCAGCAATACAGTTAGAAGTACGCCGGGCCGTTTGTGCTCCAACACCACTACTAGGTAGGGATAACCGCTTCCGTGCATGGATATCTGGCTCTGCAAGCCTCTCTTTCGGATTGCTGTATGAACGGGAACCTAGTCCAGAAGGTTTGGAGGTAGCTTCTTCAACTGGTTCCTCTAGGGACAACTTGGGTTTCGCCTTCCCTGACAGAGTGACAGATGTGGCTTGCATGTTTGTTGACTTGTTCGATGAAGAGCCACTACCATCAGAATATGAAGGGCACATTTTCTGATTCAAAATGCCGGAACTAGGAACGGGCTTCTTGCCAGTGGATTTAAGTTGGATTTTGGTGGCAGTTTTTACCTCTGCCAGTCCATTTCCATGAACCATCACTCCGTCTTTGAGGTTTATGTCAACAAACCGGTTTTCCCAAGGACGAACAGCCATCCATCGCTCTAACCAGTTCCAACCCCAGTTGTTTTTATCCGGTTCAAAACCTGCTGGAGCTGCTTGCTGCCTTGATCCTGCTTGCCACTGATGAGCCAGAGCATATGCCATAGCTCTCTCACGCTTCGCTGCAGCCTCCTGCCTCTTCAACAACTTAGCTTGAATATCTTCCACAGATCCAACAATATCACACCAACCTTCCTCTAATTCTCGAACATGAGCCTCATGTACAAGGTGGTGTTGCAGTTTTTCTTGAACCAGCTGACTCTCCAATGCCATGCGCACACGCCTTGCTCTGACACGTGCCTGAACTCTCACCAAAGCTTGCATACATCGAAGTGTAATTGCAGCTTGCTTTCTCACAGCATGACCCCTAACAAGAGCCTGAAGTCTCACCAAACCTTTCAAAGCTCGCAGTGCTCGCCTAGCCAGAAAAGCTCGAAAAGCAGTTTGGATTTGTATGGCAGCCCATTCCTCTTTTGCATTCTGTTCAATTTGAGCAGCAGTCTGAACATCGAGTATGCTAGTGGGAGAGGGCTCAGTATTTGAGCTTGATTGGATATTAACATCATCTGTCGACGGAGCAGTGCTTTGAGCAAACTCCTGCTCAAGAACCACACTATCAATATCAATAGAGTGTTTTCTCCGGTGCCAAAACCGACCTGCAGCTACTGTTTTATTCTCATCCTTCTCCAAAGCTTTTGATTTTTCTGACTTCCTTAAACCAACCAGTGTTCTAAACCACTTCCCAGTGACTCCCATGATGACTGTCACTTCAGCTGCAACAAATTAATACCTAAAAATCTCTGAGAAAAATTCATCATCAGACACGGAAGAAGGAGCAGAAGCAAGTAAGAAAGAGAGGCCGAGGAGCAATATGTAATTAAAGAAAGAAACAGGCCCTCTTTTTAATGCTCTCACTATAAGAGCTTTTATCGAACCTGCAAAAGCCTTTTCGTTTTTACTATTTCCATGCTTTGGTCTCTCTCACTCTTACCTTTTGCTTTATTT
>BMK_Unigene_029338
CTATGATGGGAATGAAAGGAGGAGAGGGTAGCTGCCACGAGTGGTCAGCTGCAGCTGCACGTTTCGCCATCCACACCATATAATAAAACCTCACTCACTCCCACTTCACACAAACCCCATATCATAAATACCTCTGAAAGCCATCTCAAACATACAAGCAGAAAAGAAAGAGACGTAGGACCAGTAGCAGCAAATGGCCCCTCCAACTGCAGTGCCATTCCTTCCAACAACAACAGAGGAGAAGACGCTTCGCGAGAGCTTCATCAGAGACGAAGACGAGCGTCCCAAGGTCCCCTACAACCACTTCAGCAATGAAATCCCAGTCATCTCTCTAGCAGGCATCAACTCCGCAGACGGGCGGGCCGAGGTGTGCAGGAAGATTGTGGAGGCATGCGAGGACTGGGGCATTTTTCAGGTCGTCGACCACGGAGTCGATGAAGGACTAGTGTCCGAGATGACTCGTCTGGCGCGCGAGTTCTTCGCGCTTCCTCCAGAAGAGAAGCTGAGATACGACATGTCTGGTGGGAAGAAAGGTGGCTTCATTGTCTCCAGTCATCTTAAGGGAGAGGCTGTTCAAGACTGGCGCGAGATTGTAACATTCTTCTCCTACCCGATACGGAGCCGGGACTACTCAAGGTGGCCCGATAAGCCGGAAGGATGGAGGGCGGTGGCGGAGGCCTACAGTGAGCGGCTGATGGGGCTGGCATGCGAACTGTTGGAGGTGCTGTCGGAGGCAATGGGGCTGGACAAGGAGGCTCTGACTAAGGCCTGTGTGGACATGGACCAGAAGATGGTTGTGAATTTCTACCCGAAATGCCCCCAGCCGGACCTTACGCTCGGACTCAAGCGCCACACCGACCCCGGCACCATCACCCTTCTGCTGCAGGACCTGGTGGGGGGGCTGCAAGCTACCAGAGATGGTGGCAAGACATGGATCACTGTACAGCCCATTGAGGGCGCCTTCGTCGTTAACCTTGGGGACCATGGTCATTATCTTAGCAATGGGAGGTTCAAGAATGCAGACCATCAGGCAGTGGTGAACTCCAACTCCAGTCGTTTGTCAATTGCCACCTTCCAAAACCCAGATCCAGAGGCCATTGTCTACCCACTCAAGGTGCGCGAAGGAGAGAAGCCCATTCTTGATGAGCCAATTACATTTGCCGAGATGTACAGGAGAAAAATGAGCAGGGACATTGAGCTCGCCAATCTCAAGAAGCTCGCAAAGAAGAAGGAGCAGGAGGAGCTTGAGAAAGTCTGACGCTGGAACTCAGCCCAAAGCCATCGACAAAATTCTAGCTTAGTGATAGTAGTTGGTATACTAAAACTATCTTTCATAAAATGAAAGTCGTAGATGGATGCGTTGTAAGTTATCTGGCCTTATCCTGATAAAGGCATAAGATGCAAGTTATTGGTCATGAAGACCAGATCTCAGCCCATTCAATCTATCAATGGGGACCCTTGTTTCGACCATTTCGAATGACCTTAGCCGTAAAAAATTGGGGGACATCTTTCACATCATTTCCTGTATGTTTGTTTATGCTGTGATAAAATTAAGTTTGTTATGGGATTAGATTAATGGCCTAGATATGTGAGTTCTTTGTTCTCTTCAAACGATGTATGAGCAATGAGAAGGTTGTGAAACCTTATTGTTCTGAGTTCTCTTGTTATCCATGCTTGAGCTTGGGAAAAATAAAGGTGGAACATTTTTTTTTTTTTCAGTCACTTAGGCTTGTTTAGTTAATCCTTAATCCTTCTTACTTCTATTAGCTCAATGTCTGGGAAACCATCATCTATCCCTATCAATATTGAGATGCAAGATAATATATATAAAAGGAATTCTGCCA
>BMK_Unigene_029339
CGGAAACGTCGCGCTTCTTCTCTTTGCTTCGGCAACTCTCTCTATCTCTGCTTCATCAGAAGGTGTGATTCCGAAAATAGAGAACGGCGTCGCTCTCCTGCTATACAGACTGTATCCGCAAGCAGATCTGGGCTCAGGGATTTTGTATTCGTTCTGGGGCGAATGTGGATTGGGAGAAATCTCACCTTTTGATGTTGAGGTTTAGCTGGAAATATGATAGAAATTATTTAGTGCATGCCAGTGGGGATGATGTGTTGGAAGTGTTTGCACAAGTACAGTGCACACTTGGGCTACATAACGAATATCAAACTCGTTTGCACAAGTAAGTTCACACTTGTTCTAGTCAAAGTAAAGCTCAAACTTGTCTATAACATGTGTTTTCATGAATGCATCAAATAACTAGTAGCATTTTCTAGGAGCTTGCTTCAACTCCGTACAACGATTTCTTTAATCTGTATGCACGATCCCTTAACCAGAACTGACACCCCAATCCACTTGCATTTGGACTTTTTTCTTTTTTTTTAGACTAACTTGCATCCGATGGCCCGATCTCCATACTTCACTTGCATTTGGAGTTTCTTTCTTTTGTTTAGTCTAATTTTTATGAAGAGGCTCCATCTCCATACTCATAGTTCCTGCATATTGACCACTTTCTTGCCCTTCCATGGAATGTGGATGGCTCCCCATGCTCAGCTCTCAATGTACACGTGACCCTATCATCAAAATTACTCTCTGAAGTCAATGTGTAGGCTGTCATGTCTTGACAAGTGGGTCTAATTGGTGGTTCTCTTGCTCTATCTGTCTGTTGCTTACTGTTTGTTGTTGTATCTGCTGCTCTATCTGACTCTCTGACTTTCCTCTGTATCCCGAGAGGAGTCAGAAGCATTCTCCTCATTATCTTTGACATTTGAGTCCAGCTGAATGGTGTGATCAATGTTACCTGTATCTGTTTGCTCCACTTGTAGATGTCGCATCGAGTATATCATCATCATGAAATGTCACACCCCTGCTGATTATAAATCTGCTTGAATCTTGGTAAGCACACCAGAATATGTAATCCTAACCCTAAGAAAAGAGAGAAGAAAGAGAAATATAGTTGAGAGTTCTCTTTCTCGAGGATGTGGGCATATTGTCGAACTATGTAAAATATTGGTGTGTGATTTCCCTTTGTGATTGATTGATTGAATTTGTATGTGCATCATGGTTTTTGTCGATCTCAAGAAGGTGAAACAGCTGAAGACAGATATTGACAAGGAATTATTTTTTTTGATAGAGTTGAGAACTATTGCAAGGGCACCACACCACTATAGGAACTCCATAGTAAAAGGAGTTGCAGAGAGGATGAATAGAACACTCCTTGAGAGAGCATGTTGCAGGATTATTTAAGGGCATTTGTGCAGAGGTGGGGAACACAACTTGCTACTTGATTAACAGGCCTCCCCACAAAATGATAGGTTGCAAGACACCGGAAGTACCGTGGTTGGGTAATCCGGCTGATAATTCTAACTCAACGATCTTTGGTTATCTAGCTTATCCTCACATGAAAACTTATACATTAGAAAGAAAGGCAATCACGTGTATCTCAATGGGATATACTTTTAGATGGAAAAGGTGCAGATTGTGGTATATTGATCGGGATTCATCAAGATTTATCATTAGCAGGGATCTGACATTTCACGAGGATGCTATACTCGATGCAGGGACACAGGTGGAGTAGACAAATATAGATAGCACCCGCAACATTGTTCATGTGGAGTTAGACATCCAAGATGGAAAGGAGGGTGCATCCAACCCCTCTCGAGATATAAATAACACTCATACAAGTAGTAGATGCAGTAGAAGTAACAGACAAGTAGACCTCGATGAGCAAGGAAACTGCCAGTTATGGTCTATGCATTGACTTCAGAAAGTGATTTTAAATGATCTGGTTGCATATGCATTGAAGTGTAATGAGTCATCCACATTCCATCAGGATTGGAAGGACAACAAAATGGTCAAAAAGCAGCATTTATGGTTGCTTTCTTACTGGTGGCTCAGTTAGATAGAATCCAAGTGAAGGTGGAGATTGTTAGGGTTGTGTTTTGCATTCCAGATTAACCGGATTGGTCCATTGGGTTAGCG
>BMK_Unigene_029340
AAAATAAAATGCCTTTTCTTCTCGCAACTATGATTTCTCTCATATCTTATTTGGGTTTTTTATTTAATTGTTTTAGTTTATAGGGACAAGTACCACCGTACCAATGTAACAGTATACAAGTCCAATTTTCCTACATCACACACATAATAAGTCACACACATAATAAGTCACACAATGTGATGATCTGAACTCAGGTGAATCTGGTGGGTGGTTACTACGATGCTGGAGACAATGTCAAGTTCGGGTTTCCCATGGCCTTCACAGTGACTCTACTTTCATGGAGTGTTGTGGAGTTTGGGACCCAACTTTCACAAAAGAATGAACTATCCCATGCCATGGATGCCATCAAGTGGGGCACAGATTACATGATCAACGCTCACACAGAGCCCAATGTCTTCTATGGGGAAGTCGGCGACGGAGATTCTGATCATGTGTGCTGGGAGAGGCCGGAAGACATGGACACCCCTCGGGGATCTTATCGTATTGATGAGAACAAACCTGGATCAGACCTTGCTGGAGAGGCTGCCGCTGCTATGTCTGCTGCATCCATAGTCTTCAAGGAGTCCAATCCAAGCTATTCATCACAGCTTTTGAACCATGCTAAGCAGGTATGAATTTATGGCAATTTCTAACTTGACTTTCCAGCCCAATCTGAAGCCGATGGGGGTACGTAATTCAGGGTCTTTATTTGCTTTGGTTAAGTTTACATTTTTTTTTTACCTAATTAATAAATGGGACGGATTTGTGTTAGTTCATTCTTGATATTTATTGGCCTGCCACGCTGATCCAACCTCAAACCACGCCACCTAACACTGACCTGTTAATATATATGGTTTGGGTTGACCCTTCACCTTTTAGGTTGGATTCCGGTAAAGATTTTCCTATATTGGCAAACCCGACATGGCCCCAAAGCTCATTGCCAACCTTAGCCATTTATGTAAAAATGTAAAGAAGAAAAAAAAGAAGGAAAGCCATGCCTTGAGACTCATGTAAAATGCTAGTTATGATCAGAGGTTAACACTATTTCTTCTGTGATTACAGCTCTTTGATTTTGGTCACACTCATGTTGGACTCTACCAAAACAGCATAACAGTCGCTTCCAAGTTCTACGCCAGCAACGGTTATGAAGTAAGTAAACCTTCTAAATCTCTTTCCAGTAGATGGCTAGCGACCTTGCTCAAATTCTTGATTTGACTAGCCAGGACTATGCCGAGTCAACTTGACCCAGAGGGCACTGGGTCAAATATCAACTAAATGTAACCGGGCCTAGTAAAAATTCCATCGACCTGACCAAGTTACCTGACTCAATGCGGCAATGTCCCATTCATGAGTCCTTCAGGCCATCGATCAATTTTCAGAACTATGGATCTCATGATTATGTTTTGGCAAATTAGAAACTGATATATGGATGAAACTGAATTGCAACAGGATGAATTGCTGTGGGCAGCTGCATGGCTGTACCGGGCCAGCGGTGATCAAGTCTACTTGGATTATCTTTCTAAGGCTGGTAATACTGGTGGCACAAGATCATCATTCAACTGGGAGGACAAATTTGTTGGCGCGCAGACTCTCGTTGCAAAGGTAGGTACCTGATAAGTTAATATAATTTCTTCAAAAGTTTTCAGTAATCTAGAATTTGGAATTCCACTAGCACTGGAATTTTGCTGGCTTTATAGTTTTGCAATATAGACTCAACCTGAGCTCAAACTTCTTAATAAGCAGGTCAGAATGCTAACCTAACTCAACTTGAAAAATTAATAAGAACCTAACCGGACCATGAACTATCTATGAAAATGGTTGGTGTCAGGTTGGCTTCAGGTCAGCCAAACTGGGACTACTTCTTTCAAGAGGCAGTACTCTACCTGTCGAGAAAATTTCAGAGACTACATTTTTAGAAAACCCAATAAATCATTTCATTGGAAGAATACTCTAAGCAGAGGAGGAATCTATCTACAGGAAGAGATGGTTTTGGAAACTAAATACTAATGGCCCATTTGTTTCATGTAATGAATCCCTAGGAATTCTAAGACCATGTGCGTACATCTATTACT
>BMK_Unigene_029341
CGAGGAAATAGAGCCTGTAAAACCCTCTGCTTGTTCAGGCAGCGGGGCTGCTATCTGCAGGCATCACATCGAAATCCAACCAAAAAAAAAAGGACGTTTCCTGCTAAAAAAACCCGCCAAACCCTTCAATTTCCGAAGAAAATCTCATGACCCATCTCTCCAAATTCACCAAAACCCCTCAAAATGCTTCTAAGCCCATCATCCCTCTCTCTGCAACTCTCTTCTCCAACGACCCTCTTCTTCAAATCCAAAGAAATCTTCAATCCACAGCTCAAACCAGAGAATCCATGGCTTCCAGACCACTATCTAAGAAAACCCATGAACACAATGAGCTCCTATTCCACTCGCCCCAAGAAAAAAACGGCCTTGAAGAGCGAGAGCTCGGAGGCGGAAGAGCTGGTTCGGATTCTGATGAGGAATTTCGGTGATGAGAGGCCTCTGTTATCGACATTGAATAAGTACGTGAAGATGGTCAGGACGGAGCACTGCTTCATGTTGTTTGAGGAGCTGGGAAAGAGAGATAGATGGCTTCAATGTCTTGAGGTATTCAGGTGGATGCAGAAACAACGGTGGTATGTTGCAGACAATGGTATTTATTCTAAATTGATATCAGTGATGGGAAAGAAAGGTCAGATACGGATGGCAATGTGGCTGTTCTCTGAGATGCGGAATAGTGGGTGCCGACCAGACACTTCTGTATACAATGCGCTGATTACAGCACATTTGCATTCTCGAGATAAATCCAAGGCTTTGGAGAAAGCCCTTGGATACTTTGAGAAGATGAAAGGTATTGAAAGGTGCCAGCCCAGCATTGTTACGTATAACATTCTCTTGAGAGCGTCTGCTCAGCAACGGGATGTAAATCAAGTCGATGTGCTGTTCAAAGATCTTGAAGTAAGCATCTTATCACCTGACATTTATACTTTCAATGGTGTGATCGATGCATTTGGGAAGAATGGAATGCTGAAAGAAATGGAATCTGTGCTTAAACGCATGAAAAGCAATCAGTGTAAGCCTGATATAATCACATTCAATAGCCTCATCGATGCATATGGGAAACGCCAGGCTTTTGATAAGATGGAGCAAGTTTTCAAGAGCCTCTTACGCTCAAAGGAGAAGCCTACACTACCCACATTCAATTCAATGATCACAAGCTATGGAAAGGCCAGGCTCCGAGAGAAGGCAGAATATGTTGTCAAAAAGATGTCCGACTTCGGGTGCATACCCAACTACATCACATATGAAAGCCTTATCACTACATATGGATACTGTGACTGTGTTTCAAGAGCCAGAGAAGTATTTGATGAGATCGTGGACACAAGAAAGGAGATTAAAATCTCAACTTTGAATGCTATGCTGGATGTTTACTGCATGAACGGTTTACCAACCGAAGCAGATCTTCTTTTGGATTATGCACGCAAGATTGGGTTGCGACCAGAAGCTTCGACATATAAACTTCTCTATAAGGCCTACACAAAAGCCAACATGAAACAGCTTCTACAGAAATTGCTGCAGCATATGGATGAAGATGGTATCATTCCCAATAAAAAGTTCTTTCTAGAGGCTTTGGGAGCACTTAATTCTGCCCGGACAACATCTAAGTCTAAGAACGCTGTAACTAATTCAAGTGTAGACACATCTAAAACTTGATTGGACATTTGCTTGATTCATGTTTCTTGTGCATTTTCTGTGACAAATTGAGATTCATGGATGCAAATCGTCACTTGTTAGATTTCTGCCTTTAGAACGGTGCATATGAAGACTGCAGTTGATCATTTACATTTTCTTTTGCTTCTATATTTCAGTTTCCTAAGGTTAAGGCACCCCGCTCCAGTTATCTAAGGCAC
>BMK_Unigene_029342
AAAAAAAGAAAAAAAGAGAGGCATCAAAAGAAACAACAACAACCAAAAAAAACAAATTAACTAAAAACAAAAAAAGAGAGCAACCTTTACCACTCATCAATAAAGAATACCTCTAACCCAACCTGGAAATCCCTCACCCACACATTGTTTGCATTCAACAAGTAGTAGTAGGGCTTAACTAGCAAATGGGCTGCCCTTTTTAGATATGTAGGAGTGTAATAAAACTCAATATAGTCAAAATAGGAAGAAACATAAGCAATTTCTTGAAAGATTGACCAATCCTCCACTCCATTGATGGGTTTTGTATCACTTCCAGCACATCTGAGAAGATCCGCACTTCAGATAGAATGAATATATGATGCTTTTTTTTAGCTTCTAGAATATATGATACTTAATGTATAATAATATGCGCAATTGAGTGTTTGGATATAGAATCCATGGATCCGAAATTGGATCCAAACACTGGGGCCAATGGGTCATGTTGACCACGGTTTCTACAGGTGAACTTCAACCCGTATCCAACCCATTTTTAGAATGGGTGACATTTAACTCCATACATGAAAAACATAATGCAGGTCAACCCATGTTGACCTGCATTAACCCTCATCCAAACAGCCCACCTTGTTTAACTCAACCCAACTTGCATAATCTTAGGCCAAGCCCAAACCGATTTAACAATATGATTGTTTTTTAGTTCTGTTGATGGCCAAAACACCCAACACAAGATCGGCTCATTCCACATAAAGTAAACCATTAATAGGTCAACTTCTAATCGGCCTGGCTCGTCTAAACTGTGGGTCCGTTTTTCCAGACCTGCAGGTCACGGGTCGGGTTTTGTAGGCCGGAAACTTGTAGGAGGATCCATTAATATTATAGGCCGCGCAATTGAGGGTGCACAGTGAACCTTGAATGTAGGCCTCACCTGGATTCATCTAATCTGGTCGAAAATTCGTCCATTTGAACACAATTTGATGACCCTAATTATTTGATTAAGAGCTCCAAAGATTTTCTACTCTAGCTGAATATTTTACTCCAACCAGGCATCCTAGTTCAAATTCAGTTTGTTACTGATCCAAATAGACATGGATTACAAGAACACCAGTTAGACGATTTAAAATAGTGGATCCCAGACTTCGACAAAATAAAATAGTCTCACGATTCAAATCGTCAGGTTCCTTCCTCTCTATTCATGGGGTAAACTCCTTTGTTGCTAGTCTCGCACCAGAAAAGACTCAAAATGACATCTCATCATCCACCCGTTTTACTCATTTCATCTCATTCATGGCCAACTGTGTGATCACCGGCGCGCCGGGCTTGGATAAGTAATTTGGCCCGTTTATTATAGACGAGGCTTGGATTATGTGATGAAATGTCCGAAACCCAGCCCAGCCCGTGTAAAAGATGTATGTAATTTAATTTAATTAGTCCA
>BMK_Unigene_029343
GGGGAATTAGTAAATATAGGCGCACTAATAATTTGTGCTCTTGAAAAGGTCCTTTATATACTCAGTACGATTGCATAATAGAGATGAGTGGGATGAGTGGAACGAGACCGAAGTAGAAAGGAAACAAAAAAAAATGGCTGTGAGGTTCTCGTTGCTTCTTCCTCTGCTGCTCTTCTTCTCTGCAATCTCTGCACAAACCAATGAAGACCCAACAACGAGAACCATGGAAGAGTTCTCAGGATACCCTTCTGAACCCCATTCTTGCATATCAGACTCCTTAACTTTATCAGTGGATAAGGATAGCTTACAGAAGCAGATCGATGAACTTTCAACCTTCTCTGATACCCCTGCTCCATCCGTGACTAGGATATTGTACAGTGACAAGGATGTAATTGGTCGAAGGTATATTAAAAACATAATGGGATTATCTGGTCTCTCTATTAGAGAGGATGCTGTTGGTAACATCTTTGGGAGATGGGAAGGCTCTGAGGCAGAGCTTCCACCTGTTGCAACAGGTTCTCATGTTGATGCCATTCCTTACTCTGGGAAATATGATGGAGTAGTGGGGGTTTTGGGTGCATTAGAGGCAATTAATGCACTGAAAAGATCTGGTTTCAAGCCTAAAAGATCATTGGAGGTTATTATGTTCACATCAGAGGAGCCTACTCGTTTTGGGATCAGCTGCTTAGGAAGCCGCTTAATGGCTGGGAGCGAGCCACTTGTAAGAGCTCTCAAAGAGACAGTTGATGGTCAAAATATATCCTTCTTTGATGCTGCAAGATCTGCTGGTTACTCGAAAGATCAAGAGGACTTATCTAGTGTTTTTATGAAGAAGGGAAGTTATTCTGCATTTGTAGAGTTGCACATTGAGCAGGGTCCCATCCTAGAAGATGAAGGTGTTTCTATTGGTATTGTAACTGCTATTGCTGCCCCTGCTAGTATCAAGGTGGATTTTGAAGGCAATGGAGGCCATGCTGGAGCAGTGCTGATGCCATCCAGAAATGATGCAGGATTGGCGGCTGCAGAGTTGGCACTTGCTGTTGAGAAGCATGTGTTAGACTCTGGATCAGTGGACACCGTTGGTACTGTAGGGATTATGGAGTTGCATCCTGGGGCAATCAATAGCATCCCGAGTAAATCACATCTAGAAATTGACACAAGAGACATAGATGAGAAGAGGAGAAACACTGTCATTGAGAGGATTCATCAATCTGCTATTGCAATAGCTAAGAACCGCAGGGTTAAGCTATCAGACTTTAAGATAGTGAATCAGGATCCACCAGCCACATCAGACAAAACAGTAATCAAGGCAATGGAATTTGCATCACAACAGCTGAATCTTAGCCACAAGCTGATGATTAGCAGAGCCTATCATGATTCATTGTTCATGGCCAGAATATCTCCAATGGGCATGATCTTCATTCCATGCTATAAAGGTTATAGTCATAAGCCTGAAGAGTATTCCTCAATCGAGGACATTGCTAATGGTGTCAAGGTGCTAGCAATGACCATGGCAAAATTATCTCTCGATTGATTTCCTATTGTAATGTACATTTCGAACAGCTCGACTTTTAAAGCTGCCAATTAGAACCTAGATTTTTATTCCTCAGTTGTATCCGCAAGTCCAGTAGAAACTTAGGTGTTGTATTGAATTTTATGAATTCTCACTGTCAAACGTTTAAAGGCCTGAAGATATGCCGCCGAGATCAATTATTGTTTTGCTTGCACTGCAGGCCAGGGAAGATCTTAATACTGATGGTTCTTTGGGCAAAAATGAAGGCAACATAATCTTGATACATACACTAAAATCATGGTGTTCATGGGCTGGGCCAACTTGGGTCCATGGTTTGGAGCTTAGCTTAAACATAACACCTAGTTACTAAAAGGTCCGGGCTTGAATTGACCCTGGCCTGACTAATAGACCTTATACCCAGACTCTATTCTTTGGTACCATTGGATGATTTTGGCATTAAACAGTGGTCAACAATGGTTCTTGATAAATAAGGGGAATTTTTTGTAGGTGGTCT
>BMK_Unigene_029344
AAATGAACAAGCTGCCAATAGGGTCCCATGCAACCAACCAACTACATCATGCTAATGAATATCTCCAGAATATGCCAATAACATTATACCACTCCCATCCTCACAACCTCTACATCCCATACATTTCCCTCTTCCAACCCCCCTAATCCAACGGTTCAAAATCTCGATTCCAGAATCCACAAAATGGGCCACACAGATCAACGGCCTGAAAAACACTCCCAAGTCTCCAACCCAACACCACCCCCCTCAGGCCCATTTGCACGAACCGCTATAAAATCCCCCTCTTAACGTTCCTCCATCTGCGAGAAACCCGAAACTCAAATGGCGCGATCCGTGACGAGACCCGTTCCCACCAGTTCTTCCACCACAACAACAACAATCGAAGAAGCCTCTCCTCATCTTCCTCCCCCTCCTCCTCCTTCTTCTTCTCAAACCCTAGTTCTTCGTCTCTCACGGCCGAAGAAGAAGGTCACATGGAAGGAAGGGACCGTCGACAACGAATTCCTGCAGCGGAAGAGCTCCAAGAAATGCTGCATCTTCCACAAGCAGAAGCCTTTCGACGAGGACGACAGCGACGGCGACGAAGACGATCACGGCCACCGACCCGACGGCCCAGATCCGACCTCCAAGAAATGCTCCAGCGGCGGAGATCGGTGCTCCGGCGGTGAGGCGGCTCCCTCCGGAGGTGCTGCTTGCTGCTCCAGCGGATCTGGCGAACATTGATCCGTTTCGTCGATGATTTGTGTACTCTGGTGAATATGGTCAATGCTTCTATGCAATATCCATCTGATGATGTTGAGTCCAAATTCTGACAATTTCTTTCGGACTTTTGAAGAATCGCCTCTCGTCTTTCATTATGAGTTTGCTCGACTCATGCTTCATGCAATGGAAGGCTGCCTGTAATGCAACCGATAGTTGTGGTATCAGCTACTTGTTGTTTGTATGACAATGTGAATGAAGGGATGTTGCTTAGTTTTCTGGAAGGAAATACATGTGTGTGATTAATAAATGTCAATGTCCGAAAGAGTCCACAGTTCCATTCTGGTGAGCTGTTTTTAGAAGTACTTCCACTCTTCTGAGCTGTTTTTAGAATATTCGTAGCATTTACTTGCGTCTTTGGGACTCCTGGGTCTTGAGTCAGATCTTGACAAGATTTCAATTTTGATAATTGTATGCCAACAGTTGAAGAGTGTGTTTGTAGGAGAACTGTGTTTGTAGGAGAACCATACCATTTCATCTGTCTGGCTGTACTTTTGATGGCGCTCTGCAATAACACCTCCTGGATGAGTAATGAAATTGATTTCTCATTGGACGATTGTTAATTGAATATGATTTGTTAATTGGATGTGCTTTTATTTATTGCTCAATCCTAAAAAAATGGCACCAATCTAACTTGGCCTAGATCAGGGTTCATGTTAAAAAAAAAAGGGTTCATGTTTTCGGATGACCTAATTTAGCTGGAAATGGAAATGGCAGTTTTCTTTCTCCTGAGAGTAATTGCAGTAGAACCAAAGAAGTTGGATTGCGTTATTATTAAATATTTTTCTCCTCAGCAAGAACAGTAGAAAGAAGCCTTCTCCTGGGGGCCTGCTTTTGTGGCGTTTCCAATTGTTAATTGGGTGATATCTTTTTTTGCATGGGCCAAGTTTTACTAGAATCTTATTATTGAAAGATTTCAGTCATCTTTTGATAATTTGGTTGCTCATTTGCAGTCTTACCTACTATTGGCTTGCGGTCATTGCCCAATACCAAATATCTATTGGATTCAAATAGAAATGTTAAATCCCTTTTTTTAGGTTCTAAGACTCTGAATAATTGGATATCTTTTTAGATCCCAATTTCAGGAAACTTGAGTACTCTCTCC
>BMK_Unigene_029345
TTTGTCCTGAACTTTCAGCTTCTGTTTCAATTAAAAAAAGAAAAGAAGAAGAAGATGAAAGAATTAAACAAACCATTAATCAATCAACCATATAAATAGAAAAGAACAAAGATGAACTAGGTAATATAACAATTTAGAATTGCAAATCTCCATCATCATCCACCTGAATACATCTGCAGATTAAAAAGCAAAAGGTGTATCCAACATTCAGAAGCTCATAACAACGCGCAATATCCTACAATAAGCAATCTAAAGTATGCAGCTCAATACCAACATTGTAGTACAACTCATTGACCGACTTAACTAAAGTGACTCAGGTGAACATCAGGACAAGTCAGATTTTCATATTTTAGAATATGCATTCACCTGTACACCACAAGGTCCACAACCATTGTAACTCTTAAAAGCAGTAGCCTCCGTTGCAACCTTTTATCTTTAAACCATAAGGATTTTTCATTTTTTTAACGATCAAGAGTTGTCTGAATGAAAACCAGAAGCAGCTGAGTATATCCCTATGAAATGCAACTTTTATCATATAAAAGGCCAGCAATAACACTAGCCAACTGAACCAACTAGTGCTACACAAAGGTTTTAAAAAATAGCCCACCAAACACACCAACTTTCACGTCATTTGGACTTAAATTGGCACAGAGAAGTGTGGGTTTTACTAAAATAAATAAATAAATATGAAGTACTACTATAATGGTGCCACTTTTGCACAATAGGTGCACCATTGCTATTGCAAGGCTCCAAATTTACATAATTTGCTCAGGAAACTGAATTGATGCGTTCCATTTTTTACCAGTTTTCCCATTGATATTGTTTCAATTCAACGTTTTTCACCATATGAATATGAATCCAAACATATGAGAGTATTTTGGTCAATTGAGAATCTTCATCCTAGGGGAACTGTTTTCCTTCTCTCCAAAAAATGCCCAAAGTCAAAGTGCCCTTTTCTGAATGGTATTGGATCCAAAAGTGCCAGTACATCGTGCACTTGGTGGTGTGTTGTATACTCACGATCAAACATCAAGGTAGCTTTTATCATCTTTTTGTTAAAGACTAGCACTACCATGAAGGTGTCCTCTTGCTGAACCTACGAGAGGTGCTAGATTATCACGTCTTGTTTTATTAAAAAAATGTACTGCAATATCGACACAAGCAGCTATTCACATATTATGGAAAACAGCCATAAACATTGCTTTCTCAAAAGAAAAGGTACACTCCAAGCCAGATTGTCAGATGCCTTCTTGCTAAAGAAGCATAACTTGACACATCTCCATTTTCTTTTAATGATATGCCAAAAAAAAGTTTTAGAAAAAATGACTTCCTGATAACGTTTCTGGTTCATTAATTTTGACCTAGACAGAATAATGTTGAGAGTAAATTAGTGTGCAAAACACTGTGTCTCCTCTTTACCAAAGACCACCAACAACATAATGTTCAGGTGATCTGCCTCTGGTGATGGATACACTGTTTCACACCAGAACCAATAGCAGGATAAGAAATGACTTCATATTTATTTGGGACATAAAATGTGGAACAAACAGAATCCTTCTTTAACAGGGTTTCCATTTATGAGCTGCCTTGCACAGGCAAACATCACAAGGAATTTAAAATAATGAAATCATGAACAAGTTCCACTCCAAATAGTATGGTAAAGAAAAAGTCAACATGCAGAAGCACACTGATCCAAGTTATACAGCCGAAAACACCAGTAACACATGAAAAACTACACAATTAGCAATGAAGGATACTGCTAAAAAAACTTGAATAATATGCGAAAAGTTGGAGATAGCATTTTAATTTTTAATGTTCAGATCAACTGCTGATCAGTTATTGAAAAAAACTGTCAAGTCATATACCTTCAATTACGGCTGGAGCTTCCG
>BMK_Unigene_029346
CATGGCTTTTATGTAGCATCTTAGTGAAAGATTTCCTAAATGATAGAACCTGAGGAACGGTGGTCAGATATGTATTTACTTTTTCACAAAATGTAATTTTTGGTGACTTGTAAAAAATGAAATCGCTTGCTGGTTGCGGAGAGTGTATGATATAGAAACTGATAAATCCCATGTTATTATGGGACTATCTCATGATATTATGGATATGGAGTAAAAAAGTTAAAAAAAAAAGGTTGACAAGAGTCGAACGACGTTGGTGATATTATTTGAATATCGGTCATGAAATTGAGAAAACCAAGTTTAAGGAGGACTAATATGTCAAAACTCTAAGTAAAATTGAGATAAACGAATGGGAAATAAGCTCGCTTTCTTCCTTTCATGTGCTTTTTTCCCCTCGTTTGGTTTTTTTTTTATTTACAATTAGAAGTATCCCTTAGCTTTTGCTTCAGAGACATGTATATCACGAGACATATACATTTGAGAGACATTTGAAAAAAAAACAGTTGGGGTTGCAAACTTGACTAGATTTCTATCTTCATTTGTGGGGTGGTTGGGTTTTGGTTCATATCATCCACACCCATGTGCATTTCTTCTGCATGGTAAGTTGAATGAACCCCATACAAGACATAAAACAAAGTGACCACACAACTCCATACACCAAACCTTTGGAAGGCCTTCTTCTTGAGGGTGGTCATGAGGAAAACATTGAGGAAGATTGAGGCTGCAGCCGGCCATGGCATGAATGGCACTGACCACTCAGGCGGGCGATGGACGCATGGGACCTTATAGTGGAAGAAAGCAGTGATAAAGATCGATGCCCCTCCGAATAACACTAGGCCCCACCAGTCCTCCTTGAGCTTCCATGACAGAGAGAAGCCAATGGAGCTTGTTGAGAGGAGTAACAGGAAGATGAAAGTTGGGAGAGGACGGTTGCTGCCGGGCTTCACATAGCGGCGGTAGATGAGCGCATTCGCAACCATGTAGAACACTAGGAGGGTGCCAATGGAGATCATATCCATCACTATTTCAAGGTCTGTGAAGAGTGCAATTGATGCGGTGCATATGCCCAAAACTATTGTGGCATTCATAGGGGTTCCAGTAGAAGGGTGCACCTTAGCAAACCAATACGGCACCAGCCGAGTCCTTCCAAAGACGCAGAGGTACCTAGCTTGGCCTAACATGGCAACTAGGAGAGATGCCACAATACCCAAGCTTGCACCAGCTCCAACGACATTGCTCGCCCATTTCCACCCTGCAATCTTCTGGAAGGCTACTGCATACCCAGCATTGTCTGAAATCTCATTGTAAGGGACCATCACGCACAAAGCAAAGGCCATTAGGCAATAAAGCAGGGAAACAATGAGGACGGATCCTGTGATGCCAACAGGGAGGCTCTTGGAAGGATTCCTGATCTCTTCTGCCATGGTTGAGACAGAGTCATAACCAATATAGCTGAAGTAAACTATAGCTGCCCCATCAAGTACACCTCTAACACCAAAGGGAGCTAAACCACTTGGCATTATCAGGTTTTTTCCACTTCCATTGCGGAAACCAGCAACAATAATAAACCCAAAGAAAATCACATGGAAAACTGTCATTAATAGGTTCAGTATGGAGCTATCCTTGGTACTATAGCATATACAGAGAGTGAGGAGAACAATAAGAGCAACAGCAGGGAAATCCAGCTTATTGTATCCCTTTTCGAGCCCAGCCACTTCAATTCTCCATAAATCAGGATGTATGCCCCCAAATGCACAGCACAAATAATCAGTAAAACCCCGAGCCACCCCCGCATTCGACAGAACATAATCCAACAATATATTAGCTCCAGCAAAATAGCCCACAAACTCCCCAAATGTCACTCTTAGATAGCTGAATGCGCCACCGGCAACCGGGATGTCAATGGAGAATTCGGTGTAACACAAGGAAGAAAGGAGAGCTGATATGCCGGCAATTATATAGGAAATGAACACAGCAGGACCGGAGGTCGAATGAGCCACTTTACCTGTAGTAACAAACACCCCAACACCCAGCATTCCTCCAATACCCAGGGCTACTAGATCATACCACTCAAGCTTTCTCTTCATGTCTGCACCTGATCTTTGCCTAACTTGATTAAGCTCTTCGTTTGGAGTCCATGTAGCCAGCATTCTCTTTCTAAGCCTCTGGGGTGTTTGGGAGAGGGACTGGAGATAGGTGGAGATGGAAGACAGGGTGTTGTGGGGAGTTGGGCTTGGAGGGGCC
>BMK_Unigene_029347
AGTGGTTGCAAACTTGATATATATCTTGTATGGCCTCTCATAACCTCATATCAACATTTTCCAATTTTCACTGGTCCTATCCGAAAAGAAAAGGCATAAGAAGGTGATACCTGTGTGAGCAAAAGCATCTTGAAAAAACAATTATATTCCACGTTGTTTAAACACTCATATCCATTACATGGATTCTTTCTTCATACCCATTTATAAGAGTTTCTGCTACAAGAAGAAAATGCCTGGAGGAAATTTCTGAGCGAAAATGCGAGTTTCTGACCATTTACACAAATTTCTGTTTCCATCTTTGGGGCAAACTGGGACTGCATTGCCATCGATAATCACTGTACCATAACTGCAGATGGATTATTGCTGCATCAACCAAAAGCAGGGCTTGCATCCCACTTGAAACATGCCAATTCGAGACCAAGTTAATCTGCTGCCTGAAAATCACCAAAGTCATCCTCAATGGTATCATCAGAGCTGCGGTCTTCCTTAGATAACTGCTCTATAGAGTGTGATTCTTTTGTAGTGTGTGGAGCATTACTACCATTAGTCCTCTGAAGACTTAAGTTAGAAGGCAAATCTGCTGGTGGTCTTTGAGCTGCAATAACTGGTGAAAGTGGCCCTGGTGGTGGCGGAGGTGGTTTTAGACAAATTGTGGGCTCTTTGGGGCCCTTTTCATTAAAGGAGAGATTGTTCAGACCTTGCTCAAAAAAATTTGACTTTGAACTGCGAGTACTTTTATTCTTTAAATGCAAAACAAGGGTTTCCCCCTCTTTTAGACTGTAATCAACTGAGGATGCTTTCTGGTAATGTTGCTCCATCTCTTCAGCAGTCTTCTTTTTGTTTAGATATCTTCGGAGTGTGAAGGAAAAAAGAAGTTCAATGAGGGTTGCCAGATAAATGGGTCACAGTTCATACTTCAACATATGCAGTACACATGTACCCAAACAACAATGATTTACATTTTGGAATAATGGATGGCTATCCTTTCCGAAGTGTGTCAAGTGAAGCTGAAATTGGAATAACATTCAGTAGGATGAAATTTTTCTACTTTTTCCTACTCTGAATGATGCTGAGAAATAATTGGACAGAAAAGGAAGAAATAATGCATCCCTCATAGCTGCCCTCCCATTCCTGCACTGCACCAAACACAGATCGAAATGATTGAGAATCCATTCAATCAAAATATTCAACCACTTGCAATTTGGGCACATTCAAATGCCTGCTATTTAATTGATCCCACTACCACTAGTGACGCAAAGATGACAGTACTTGCAGTTAATGCTAATATTTCTTCCCTATTATAATAGGAAAGAGAAAGATGCAATGGAGGATACTTCATATGGTCATGAAGAGCAGCTTGGAAATCATACGCTTGAGTTCTTTCACGGAAACCTATACCAATGAAAGCATGTCGTAGACGACCATCTATATTCTCTTCGACCCGAAGCACAAAGTATCTGCTGCTGTCAATCACAGGTTCCACCGGATGGGGCTCACCATTTCTCAAAAATGCACGAGCATAAAGCTCACCTGTCGTTTTATCTTCAAGCTTGATAATACATTCCTCCTCCTTACTGACTACTTTTAATGCTCCCTCCCATGCCCATTTGTTGACATCCCATTCGTCAGCCCTGTAAGAAGCAGCACTCATCCTGGGAGGTATCAAATAGACATAGCACTCGGCGGCTTGGAAGAGAATGAGTTCGACTGCTTCTGCTTCTTCATCGTCTGTCACCTTCGGATTCTCTTGTGATTTCTGCTGCGATTCCTCCATTTTCTCTTTTTCTCTTTCTGCTGTTTGGAGGAAAACAGATAAAAGGAGGAAGAAGAAAACAAGATCACGGAAATGGAATGATAGAAAAAGTAAACCGATGTGGAATTTCGTTCTCTCTTTGGGAATATCCGTTTCTGACTTTCCAAGAAACCTAA
>BMK_Unigene_029348
ATTTTAAGCTTTGACAACCTGTCCAGGTGGTCCCTACATACACTACAGAAAAGAAAATCCTTCCCTTCTTCCTTCTTCCCAAAGCGCACACAACACAACTTTCCATATCCCTCATCTGATGATCATAATCGTTCATCCCTTTCATTTGATTACCCAATTTACCCAATTCCAATTCAAGTCAAAATCATATAATCACACACACACACATCTCTCTCTGACATATAAAAAAACAGACCCCTCTCTCAAATCTCAAGTCTCAGGTGTTTGTTACATCACATAAATAAACACAAGCACGCGGACTGCAACGGCAACATTTATCAAATGTCTTTGGCGTGCGGAGTGGAATGCGTACTGTGCGTGGGCTGCTCCCGCTGGATGTGGAAGCGCTGCACCTACGTCGGGTCCGACGACAGCGACACCTGGCCCCTCGCCACCCCGGAAGAGCTCGAGCACATCCCTCGCATCTGCCGCGTCATCCTCGCCGTCTACGAGGAGGATCTCAGCAACCCCAAGTACGCCCCTTCCGGCGGCTACCGGATGGACCCCAGCTGCGTCGTCAAGCGCGTCACCTACGTGCAGACCAAGGGCTGCGCTCCGCCCTACATCATCTACGTGGACCACGTGGCGCAAGAGATCATCATGGCCATCCGCGGCCTCAACCTGGTCAAGGAGAGCGATTACAAGATGCTGTTGGATAATCGATTGGGGCAGCAGATGTTTGATGGTGGGTACGTGCATCATGGGCTGCTGAAATCGGCGATCTGGATCCTGAATCAGGAGTCGGAGACGTTGAAGAGGCTGTGGTTGGAGAATGAAAAGAGGTATAATATGGTGTTTACAGGGCATTCTCTTGGGTCGGGAGTGGCGGCGCTGCTGGCGATAGTGGTGGTGAACCACCGGGAGAAGCTGGGAGGGATTCCAAGGAACTTGGTGAGGTGTTATGCGGTGGCGCCGGCCAGGTGTGTGTCGTTGAATCTGGCGGTGAAGTATGCAGATATTATACACTCGGTCATCTTGCAGGATGATTTCTTGCCCAGGACGCCGACACCCTTGGAATATATTTTTGGATCAATATTTTGGTGTTACTGCTTTGGACAGCTTGCCCTGCTTGATGTTTTTAATTTGCTTGAGAGATACATTCCTACCGGAACATAGAAAGCTTAGAGATCCAAGAAGGCTTTATGCTCCTGGACGCATGTATCATATTGTGGAGAGAAAATTCTGCAGATGTGGAAGGTATCCTCCTGAAGTAAGAACTGCCATTCCTGTCGAGGGTAGATTTGAACATATTGTCCTATCATGCAGTGCAACATCAGATCATGCTATTATTTGGATAGAAAGGGAAGCGCAAAAAGCTCTAGATAGGCTGAAGGAGAGCTCTCAGACGACAACTCCCCCATTAGAGCAAAGAATGGTGAGGCAAGAAACATTAGAAAAGGAACACGTGGCTGCATTGGAAAAAGCAGTCAGCCTGAAAGTGCCACATGCAGCGACACCAACAGAAGAAACTGTTGAAGAAAGTGTAGCAACCACCTCCCATGATCAAAACGAAGAATCCACGCTTGATCAAGATGAAGGATCCCCGCGAAGTGAATCTAAACCCAGTACTAGAACCAACTGGGATGAATTGGTCGAGAAGCTCTTCACTCGAAGTGAGTCAGGACACCTTGTTATGAAGAAAGACATCAATATTGTCCAATGATAGTAGATTTCTTTCACTTTTTTTCTCTCTCGTTTGTTTTTGTTTTTGTTTTTGAAGAAGTTGATTGTAGATTTCTCTTACTCACCTTCTTGATTTTGTTCATTCTATTTTTTTCTGCTTGGTTTGTATAATGTTCCTGTTGTTGGGATCCTATTGGTTTGCTTTAAGAATTGAAATCCCGGTTTTTATTCGAGGCAGATTTCAA
>BMK_Unigene_029349
CTCCAGCCAAGTACTATGCAAAGGTATATCAATGCTTATATGGATTTTGCTTGATCCACACACCTGTCTTCACAGACTAAGCTCACCTAAGTCCTGCAAAAGATGGGCCTTACTGGATAACTGGGCCAGGTGTTATAAAAGTGGATAAACCCACCTAAACATGACCTGGTAGTTAAGTGGTCAAGTTGACCTTTTTATTGTTCAAGGGAATGTTTGGGTTGGCATTTCTAACCCGATCCCGATCAACAAAAAAGTCAAGTTGGCTGGATCCACACCTGCTATTTGAGCTGAAAACCCCGACTAGAACCCGAATCATTGGACTCTAACCCATCAACTGACCTGGTAATTCACAGTCTCGGTTGGCTCTTTTAACTTCTAGGCCAGATACGGGTCGACATTTTGTAGATGATTATTGATTTCTGGTTGGGCCATGCACTGTCTGAAGTGATCAACTAAACATGAAACCCCAATTGACCCATTTCCACCCCTAGGTTCGATAGAAAGAAACAGGGTCTGTTAAATTAATGAATGCCATTGCAGTTTGCACGGACTGGGCCAACAGAGACCCAAGCCCCTTTGGCTCCACTCAGCCTAGATTTGATGCTCATACGCTGGTGTGAGCCTTCATTTTCATGATGGAAACTAGGTTTTTAAGTCCTAAAGCTGGGCCGGACTCTCTCTGACTTACTGCAGAAAGGCTCATTTTCACTGGCTGGGCCTAAACAAGCCTCAGAAAGGCTAATTTATGTTTACTGGGCTGAGCAACAGTTCAATAGTCCCATCAATCCAAACAGTAAATTAATTACTAGAGTGTTGAACCAAGAATCCAGATTGCAGGAGGGTCATCCCTATACACCCATTAGTGAGGCCCACCCAAGAAACCCAAGCGTCTCAAAATCACTGTATCCACATTTATTGGTGCTGGGCTAAGTTTCACTCAGATTAATGTTGATATTACCATCAGATTAATCAAGTGCGAAACTTATGATTGAAATAATATTAAAAAAAGAGAGTAAAATGAGTTGTTTTACAAGTGATTAACGTGACACAAGATCCAGATCAGGTTGCAGCGAATTTGGCCCAACAGCAAAAAAGAGGGAGACCATGATTTTGAGTGGTTTAGATTTCAATGATTGGTCCCTACAGAAGAAGATTCAAAGCACTGGCCCCAAAGAATTCCATGAGGCTTGCTCCTAGACTTCTTTCATCACTAAAATAGGATTCACCAAGAGGTATCATCTACAGAGAACCAATTTCTTATTTATGCATGCCTTGAAGCGTGGGTACTTTGTGATGCAATGGGATTAACAATAATAGTTTCATTAGTGTCAAATGGAGGGCAAAAGTACCAATATATGAAGAGATGCTACATTCAAGAATCAAGGGAACAACAATGGACAAAAGCGCCTTAGGGCGCATAATTGTGAGCAGGGCAGAGGTGGACATGAAGGAAATTCAAGACGTCTATCAAAAGAAGTATGGCATGAAGCTATATGATGCTATATGTGAGAGCATTCCAGAGGGGGACTACAGGGACTTTCTTCTTGCTCTAGTAACAAGGCCACCATCATCATCTTCCACCTCTTAATAAACTTCAAATCCCCGCTGGGGTGATTGTTGAATCAATTTCAAAGTATAATGTCTCCCTAGAGTAGACCATCTTACTGTTTTGGTTCGTTTGAAACTGAAGGAAATAGATGTTCAATGGTGGTTGTTTGTTTGTAGAAAATTAGTTCTTTGGGTCTATGGGATTTGTGATACCAAGTTGTTTAGGTTTAATCTATTTGGCATATGAGTAGCTGAAAATTTATCCATTACACTGCAATGTGATTTGTGCAAGATCTAGGCCACTTATTAGACGGGGGCCTATGTCGATCACCG
>BMK_Unigene_029350
GCCGCAGAAAAAAAGGGTGGGTAGAAGTAGAAAGAGAGAAAGTGAGTTGTTGGTGTTTGGAATGGAATGAAATGGAATGAATGAATGAATGAAGTGTGAATGGAAAGAGAGAAAGTGGCGATGCTGAGACAATTAATCGGACAGATTCAAGAGTTCTTGGACCTCTACGCTCCTCCTCTCTCTCCTCCTCTTCCTCCTCGTCCTCCTCCTTCCTCTCCTTCTTCCAACCACACCCAAGGATGGTGTTTTCTTGATCTTGATAACGCCTCTGTAGATGATGGTTGCTGCAATCTTATGATGAGGAGTGGAAAGTCCAGTAGCTTGAAGATGGTAGAAGCGATCAAGTTCCCACCTACCAAGAAATCCCGAAGAGAAAGGAACCGAGAAAAAATCCCCACCGCTGCTAATTCAAGTGAGATAATGGAACAACAGATTTGGAAAGAATTCCCTGAGGACCTTTTTGAAGCTGTCATTGCGAGACTCCCCATTGACGCATTTTTTCGATTTCGATCAGTGTGTCGGAAATGGAACTCCTTATTGTCCTCTCAAAGTTTCTCTCAACAGTGTGCCGAAGTCCCACAGGCCCATCCCTGGTTCTACACCATCACCCATGAAAATGTAAACAGTGGAGCCATGTATGACCCTTTGCTGAATAAATGGCACCACCCGACCATTCCTGCTTTGCCTACCAAGACAATCATTCTCCCCGTGGCTTCAGCCGGTGGTCTTGTTTGCTTCTTAGATATTGGTCACCGAAACTTCTTCATCTGCAACCCTCTGACTCAATCCTTTAGAGAACTACCAGCAAGGTCAGTTCGGGTCTGGTCACGTGTGGCAGTGGGGATGACTTTAAATGGGAGTTCTGCCACCAGTGGCTACAAGATCCTGTGGTTAGGATGTAACGGTGATTATGAGGTTTATGATTCAGTTAGAAACAGCTGGACCCGTCCAGGAAACATGCCTTCAAACATTAAGCTGCCACTTCAATTGAACTTCCGCTCTCAAGCCGTGTCCATCGGTGGGATACTGTACTTCATGCGTGCTGAGCCGGATGGAATCATATCATATGACATGGCTAGCGGTGTTTGGAAGCAGTATGTGATCCCTCCACCTCCCCATCTGATGGACTACACACTTGCAGAGTCCAGGGGTCGGATCATTCTGGTGGGGTTGCTGACAAAGAATGCAGCCACATGCGTATGCATATGGGAACTGCAGAGGATGACTCTGTTGTGGAAGGAGGTTGACAGAATGCCAAACATATGGTGCTTGGAGTTTTACGGAAAGCACGTACGAATGACATGCTTGGGTAACAAGGGATTGCTCATGCTGTCATTGAGGTCGAAGCAGATGAACCGCCTGGTCACCTATGATGTGTCTAGCGGGGAGTGGAGGAAAGTGCCAGGGTGTATGCTTCCACGTGGGAGGAAGCGGCAGTGGATTGCATGTGGTACAGCGTTCCATCCCTGCTTGACTGCTTTGGCCTGATTGCTTGCTTGCTCAACTGGGCATCAGCAATAAGGTTATATGGGCCGTTTCTCTCCCTTTTTTTAATTTCTCTAGTGCAGATATTCTGTAATCATTTTGTTGCATTATCTTTTGATTTGATGGTATCTGTAAAACAGCAATGGTGATGGAGCCTTATCTATCCATTCCTCACTACTGCACTGAAAGAAGTTGATTGCAGAAGTTCGAAGTTTAGAACTGAGTTCTACAATATACTCTTGTAAGAAACTCTCTATTTACATGCAAATTATGTTGTGCTAAGATTGGGATTTAAGAAAATATAAGCGTCTGTGTAGAGAAGTTATATCTTCA
>BMK_Unigene_029351
GATTGTGACCCACAAATACCGCCTACAAACATGAATTAATTCGATTATGTTGATGACATTAGATAAAGAACAGGAACTATATGAATCCAAACCTTTTTTGGTCAACTTATAAAGGAGTTTTGAGAGCAAAAAAGGTGGGAAATAATGTAGCATACACAGGTAGAAAAGAAGCCCGCACAAGCAGGAAGAGGTAAGAACTCTGTTCTTTGTTTAAGATGATTTTATGAAAATTTTGTTGATTTCTGTAATACGGGTGCGCTAAACTAGGAGTTTAATGCAGACTTTATTTCATTGATCCCCGTTGTCCCTGATGCGATTGCATTGCTTCACTTCAGACTAGTAAGTTTAGCGGGCTTCATCTATAAATTATAACTGAAGATCCTTGCCAATTGCTTGAAGGAGGTTATGAGTTATGACCTCCATCTAGTGTTGTTCAAGGTGCCTTAATAGAAGTTAAGACAAACTTCAGAGAGGATACTGGTTGAAAATAAGTCGTTTCATTGCTCGAACAAAGCAAATGAAAAGGATTGGGGTTCAAAGTTAATTTGGAAAAGACTAGTGAGCATTTTCTGTGGTCTTCTGTCGATTTTATGCTGGAGAGGATGGGGTTCACTGCCACCGGAAGAGGATGGGGTTCACTGCCACCGGAAGAGGATGGATGACAGAATGTATCTCTGCCACTTCCTTTTAAAGTTCAAATAAATGGTTCTCCAACTAGGTTGCTCAAAACTTCTCGAGATTATCCCCATCCCTGTGGTTTGGTGCGCTCACTGATAGAGAATACTCCAGGCCCATCTCATTCTATGCCCATGCATTGTACCTTGACTGGGTCTGGGTATTCTGGTTATAACAAATCCAAATCATTCGGACTGTTTTCGTCATCTCCCAAAGCTATTCCTAGATGTTTTGAGGCACTTCTGAGGTCAAAGTGTATTTAAGAGTGAGCTTGTTAGTGGGCTTGCCGCTTGGGTATGAATAAGCTCACGGCTCACTTTGTCCATCAATCTTGGTTGTATGTGGCTCTTTTTCAATGGTATACTTGGGGTATCATCTGGTGGATAATCCTATTACCACCCAAGTTCAGGAAGAAGCTCTCAACATGGAGAAGTCAATTGCAGATTTAGGCGACATTAGCAGATTCACGGATTTATTACATGTCTATGATTAAGAACCGTGTTTGTTCTGTTGCAAAGTTGGAGAGGATCCAGCAAAAAGTTTTTTGGGAGGGTGCCAACTAAAACTTAAAAGTCTCCACTTACTCTGGTGGGCAAGGTTGTGACTTGTGAGGCCCATAAAAGCAGGTGGTTTGGGTATGGTGAAATTGCAAAATGTGAACCATTATTTAATGGAAAAATGGTGGTAGAGGTTTGGCAAGGAGGGGATGCTTTACGGAGAAGGATGGTGGAGCTCAAGTATCGGGTGGAGGACATGGGTTCAGAGTGGCAAAGGCGCCAAGGATGCATCTAGCATGTGGGGGCTTGACAATGTCGGGGAAAGAGTCAAAACTCAAAAGTGTCTTGTTTTGGGAGGATGCATGGGTGGGTGAGTTCCCTTGAATCTTGTTTCCCAGGTTATTTAGAGTAATGGTAAATTAAAAAGCCTTTTAGTGAGTAAACATTATGAATAGTTGTGGGGAGGGTGTTCATATGACCACCTTTTGAGTTAATGGAGGGTGGGAGATGGTCTTGAGCAAGTTTGGTGTATAACGATGGAGATAGACCATTCCCCCTGATTGTGTACAAATGCGCAAATATACAAAAATGCATGTTGATGGTATTTTCTCACCTTGACAGAAGGCCTGCTCGAGA
>BMK_Unigene_029352
TTTTCAGGGAAAAAAAAAACCTACCGTTACTGCCTTCATATCAGTCGTAAAGCATGAGGTGGCCATCTGTAATAACTTGAAAAACATTATTCAAAACCATATGTACATGAAAAGAGGATTACTCATCTCAATTGCTTAAAAACATTACCAACAGTTCCCCGCGTAAAAAACACTGCCCTTTCAGTTCTTAAAAAGATGGTATGGGTTCCCAGTTAAATCTCTAAAAGGCACAGATTTCACACATTTGGAGGCGGCCATATCTTTCCAAAGAGTTCCTCCACACGCATCGTTTGCTTTTTGTAACCTTCCAATCCAGTGCTCAAAAGCTCTTCAGCTGCAGGTCCCATTGCAGATGCAAAGGTCAACTGGTCCCACTTAACTAGCTCCTCGGGGCTGAAGTTGCACAACATGGCAGAGGTTGGAGATAGCCTCCTCACAAATGAGTACTTGTCATCAGGAAGAGTAGGAGATTCTTTGAGTGACTGCAATATCTTCAACGGAGCAATTATGTAATCAACCCCAAGGAGGCTAAATATATCTTGCTTGTTGCGGACTGCTGCTGCCATCAACTTTGATTTATGTCCGTGCTTATGAATGTAATTGTATGCCTTGGTAACCAAAGTTAATCCAGGATCTTCTCCTCTTTTGCAAGCTGCTTCTATCTCAAGATCACCAGAATGATTGCGAGCCCAATCCCTAATGCGACCAACAAAAATTTGGATTACAGAAGCACCGGCTTGAGCAGCAGCTGCTGCTTGAGGAAAACTATAAACAAATGTCAAGTGTGTCTGTATGCCTTCAGATTCCAACAATCTGGATGCTTCTATCCCTTGCCAAGTTGAAGGAATTTTGAACAGCAGACGCTCAGGAGGGACCTCTACTTCATTGTAGAACTTTAGCAGTTCATGCACCTTTCGAATGATGGCATGTGTATCATAAGCCAAACGAGCATCCACCTCAGTTGACACTCGACCAGGTACCAGTTTTGTCAGGTCAGCCCCAACATTCACCAATGCCTTGTTAAACATACAGGACATGCGGAGATTAGAATCCTCCTGTGTAAAACATTCTCCATCCGCAAGCGCGGTTTCTACCGCACTCCTAAACTTGGTATCTGGAAGGCCACAAATACCTAGAATAAGCGAAGAGCTAACAGTAGCAGCAGTCGGCGGAAACTTCTCAAAATCGTCGAAAATTACAGTATCCGGAACGATCTCACTGAAGCTGGAAACCGCATCAAGCTCCGTTGTCACATTGGTATCGACAGAAGAAGCATTTCCAGCACGGATTCTCGGAAACGATCTATGCGACTTGATGAGAGAATGCTGAAACGATCTGACAGATGATGTGCATCTTGTTGTTTCCTGAGGAGAAGGGATGAAGAGTGCGGAGGAAGAAGAAGAAGATAAAGAGACCGGCATTGCAATTTGCAACTACTGAACTGAGAGTGTGAGTGAGAGCTGGAGGCAACGAGGGTCTGGAATTCGAATGCTGCTTCGATTTTTATTCTGGATATTTGGATAAGGACGAAATGTCTCCTGCAAGTTGTGAAATTACAGGTCTAGCCATGTCCTATTTTTATACAGTGGAGGAGAGAAGAATGAAGAAATTCTGGCAAGAAATAGGGGCTTTTCTCTGAATCTTTGGCTTGGAGCCTGTGGAGTTTCGATATCATCGAAGTGAGAGTGACTGAAGCCTGAAGGATATATTATAAGAAGAATTTGACGGTGTCTGTGAATAATAAAAGGGCTCAAGCTCAACACTTTTCAACTTCTGTGTCCTCGCTCGCATCGCCCACTAGCAACCAGTTGGGAGAAGAAGATGCGGATTGCCAAGCCATCTCTATTCTCTATTCCCCGTTTTGCGAATCGGGATCTAGTTTTGCAAACAGAAGGCGCCCATCTTCCTCTGTGGGCCATTTTAAATGCATTTAATTCAACATGTATTCTTA
>BMK_Unigene_029353
ACCCTCGACACCGCACAATGGCCGCAACAGAAGATCCAGTACCAGTGCTGTTCGTCCTCGACTGGAACATTGGCAAAGACACAGACGATTTGGAGGATCCATTCAAGGTCGGCCGCATAGCAGTCGGATCAGCCGCAGGAGGTCAACTGAAGACGTTGATCGACAACGAACGATGTCCTGATGGTATTGACGTTGTGACCGACGGCAAGGGCGGTGGAAGAATCTATTGGACCCAGATGGGTCACGCCGACAAGAATGATGGGCTTGTGCAATCAGCCAATCTTGACGGAAGTGATGTGAAAGACCTCTTTAGCAACGGAGAGATCCATACACCAAAACAGCTTACAATCGATCGAGTAAACAGCAAGCTCTACGTTTGCGATCGAGAAGGTCTTCGAGTCCATCGATCAAACTTAGATGGCAGCGAGAAGGAAGTGCTTGTTCAACGAGGTGACTGGAAGATTGCAGAGGATGTGAAGAACAAGAACATTCACTGCGTCGGTATTACAGTCGATTCAAAGCATGGAAAATTCTATTGGACACAGAAAGGACCTTCGAAAGGAGGATCAGGTCAGATCTATCGAGCAAATATTGCCTTTCCCTCCGGCAAGACTGCTGAGTCTAGAGATGACATTGAGCAATTGTTCAGTGCTCTGCCTGAGCCAATTGATCTTGAGATCGATAGTGAGACGCAGACTTTGTACTGGAGTGACCGAGGCGATCCACCAAGAGGAAACACTCTGAACAGAGCGGATGTGTCTGGAAGCAGTGACGGAAAGAGAGACTATAAGATTATTGCAAGACATCTGCATGAGGCCATTGGGATCAGGATAGACGCCAAACACAAGCACATCTATGCTTCCGACCTTGGTGGCAGCGTCTATCGCTACGACGCTGATGGTGGTAATGTGAGAGAAATATACAAAGAGCAAGGTGCATTCACTGGTATCTCTCTGATCGAACTTCCTGCTGCGAAAGCTAAGGCTTTGTACGGCATTGAATATGCTTAATGAATGTAGACGTGTATACCAAATTGACGAG
>BMK_Unigene_029354
GCAACTAGGATACAGTTTAATGGTATCCATCCTCAACTACATGAACTATATTGCCGTATCAGCACGAAACTTTTCAAAGCATAAAGAGATTGTATGCCCGCTAAGTGCACAAATTCAAGATATTGTAAGCTTCAGCTATTCTTATCCATAAGCAGAACCTTAATACAATGGGATTTGGGAAATAGATCCCATTTGCAATCATTTCCAATGCACAATTTTACAGCATGAATGGGTTCCCTTAAGGAAATATTTTCTTAAATTTCTGCAGTTCAGAGGAAGATTTACCTACCATTAGATTCTCTCCTTCCTTGGTCCAATCCCATCCAACCGGCATATTCAACATAGTCCACCTTCATGGAGGGCAGTGTCTTTACCCTTTACACAGTTGTGATATCGCAGGTATGTGCTGAAAAATCTTCATGATGAACTATAGAATGGATGTTTCCATTTTGAGGCCTCCTTATCAGTTATGAATGGTCCAGGCCTCACTATAAAGAATGACATTTCTGAATTACCATAAGAATGCCTCGTTCAGGACCATTCTTAATTGCAGGCTTTGCATTCCATTCATTCAGCATTTTTGGAGTCTCTTGGCAATTTGAATACATATTGCCATTGGGCAATTCGTTTTGATCGCATTTGGGGTGATGTGTGACCTGCTAGCAGCATATCCTTCCTCATGCAAGGTGCTGATCATGGCCTTAAGGGGAGGAGAATTTACTTTCGCACGGCTAGCTACCTCATCCAGTTTGATGTATCCAAATGGCAATTCAGGATCACTTTCATCAATCATCTGATTTAAAAGCTTTTCCAAATCCACGTCTTTGTTGCCAGCAGATGTCCATCCCCATTCTTCAGCTAATTTTAACATTTCAGTGACATAATACCCATCATGAAGAGGTCCAGTCCAAAGTGGGCCTGACACAACCAGCGACCTAGAAACCTCTCCATTGCTGCAAGGGCAACTAATCTGCCCCAGTTGACCCCAAGAAAATGCTTGAGAATGTCCACATCGATTACAGTAACTGATGAAGCAGTAATGGCTGTTTTCAGGAAGCTTTCCACGACTCACGCGGAGCATGACTCTGAAGACAGGTCCATGGTATGAATAATATGAGAAAAGTGGCGAAACGAAGAAGCCCAAGGCAACAGCCTCCCTTAGAACTCCACCTATAAGCATCCGCAAACCAACCTCATTTGAAAATGGCATAGGCTTGACATAAGCTCCATATGAAGCTAAAGAATGCTGGGGCCGATGCCCGCCGGACGAATATCCGTCCGTCGAAGTCACATACAGTAATCCACCAATCTTCAACGCCGCCAACGCAGACCTCAGGAACATGGAATCGCTCCCAAAAGAATCCACATCCACCAGATCAAAGAAATCTCTATGTAGATAGCTCTCCACTAAAACCCTGTTCGCGTCCGAATGCGTCACAACCCATCTCCGCTCTCCGCCTTCTGAAACCCTAGGAATGCCGGAGAGATTCGAGAGGATGGTTCCCCGGTAATCCTCGTTGGCGTCGTTGGCCCAGACGAAATCGGCGTCGGCCTGGCGGAGGTAGCGGACGGAGCGGACCCCGCAGCCGCACATGGCGTCGAGGAGGCGGAGCCGGCCGTTGGAGCGGCGGTGGAGGGCGGCGGAGAGGACGGCGAGGTCGCGGCCGGTGGCGCTCTCGGAGCGGAAAAAGGAGTCGCCGGCGGAGAACTCGACACCGCGCTCAACAATCTTGTTGTCGGAATCTAGGGTTAGGGTTGGGGTTTGGGAAGAGAGAGAAGTGATAATTCTAGGGTTAGGGTTTTGGAGAGGAGGAAAGGGGAAGGAGAAAGGGAGAGGAGAGAGAGAGTATGAAGGAGAGATTGACATTTTTTGACCTTTTTGTGACGGTTTCGGTGCTGCTACAAGGAGTTGAAACGGAAAAAC
>BMK_Unigene_029355
AAGAAACGTCGTTGATGCCAATGGGTATGTGTCTGCTTTGCCTGTGAATCTTTTTTTGGGCTTGATTTTTAGTTTTCTTTATTCAAGGTAACCGAGAAAGAGCTTCCCTTTTGTCATTTGGTTTACGAGAATTGTACTTTGTTTTGTGTTTTCCATAAGACACTGACTATATATAACTTCTTTGGATGCAATGTACTCATCGATTCCCTAAAGGATCGGAATCCCTTAATTTGTTTATATTAGCAGGAACCACAGGTTTGTGTATGCATTCTTCGCCGATCTCTACCTTGTCTTGATGGTTTAAACCGTTGGTTTACAACATATTAGGTCATGGGTTCAAGATATGGGACCAATGAAAAGGAGTATACATTCTACTGTTCAGGTTGGTTGCAATGTGACCAGAGGGGAAGTACCTTGTGTTTTTTTTATCATATGAGTAAACAAGAGCAGACCATGGATTAAAAAATCGGCTGAGAGTTTCTAGTTATTAAACCTATGCCTTCAATTCTCATGTTAGCATCATCTCTCTTTCTACTGTTGTTTCTCTTTTTACATGTCTTCTTCAAGAATGCTAAGTTCCAAATTGTCCCGTTTTCCAAGCCTGAACTTGACTCAACCATCCACTCTCAAGTTTAACTCAACCATTCAACCTGTCCTACAGTATAACTTTCCCTCACATACCATAAACAGAACCCAATATCATAAGACCCAAAACTTCCAAGAAACCCATAAAAAATAACTCATCAAGAACACCAAATGACCTACAATCTAGCCATCATTTAAATCCCAGCATCATTTAGCCTTATGCCATTAATATGGGGTCAGCTTGAAGTATTTTACTTGAGAGACAAGTTTAGGTAATAAAACCTCCCTTTCTAACACCTCATTTAAATTCCATCCCTTCATGCAAAATCAAGTCCCAATTCCATCACCCTCGCATACCTTGTCCTATGCATATCCTCGTTAGTCTTAACCTACATACACACTGAACCCCGCAAACATTATTTGAAATACCCTATTTCTGTCCCCAAACCATCCCCAAAGACTTATTATCTCCCATCCTATTTGACCCAAAACCTTTGAAAACGCACCCCTTTAAACAACCCCAAATCTGCCCAGATTCCGTCCCACTGAAGCCCTCAATATCTCCAATATAATTCTACCCAACCCTAGTCAAAATCAAACCTGAATATATACCCAAATCAACTGGAACCCCTGACCAGTATTGTCCGTAAATTGGTAGTCAATAATCCTAGTTCAAACCTCACTGCAGCCCTATTACAGTCCTATACTGAACCTGAATTATTCTTGGTAGCCCCACCAAACCAGAATCATTTAGCCCATACCAAAGCAAAAACAAATCCCCATCCCCCGATCTGAGCCTAAAATGTGGCCCTATCCAAGCCCCTAAATCAAGTCCTATACAGTCTTAAAACCAATTTGATAAAGTATGCCTCACTTGATGTCCCCCCAAGGCCCAAACCCATCAATCAGCATTTATACTGCCCACCAACAACCCAACAGTTGCTATTCTGGACATATGCAGTTCCCAAACTAGTCTCTTAAGCAGCAGGATGAATTGATTATAGGACTGAACTCTTGTAAAGATGGCCCTTGATGAAAGTGCTAATAAATATGAATGCAGAAGACCCTCTCTAAGTGGTATGCCACTTCTTTGCCACTATCGAAGAAGTCAAACATTGCATGAGCTTTTGCTGTACCCCATGCCTCATTGCCTTGTTATGTTGGCTCATTCAATTATCTCATGATGTAGTTTCCTTTATCTTTTATAACGGAAGGATTGGTGTCAGGCTAGATGTCTGCCATGAAAAATCTGCAAAATAAAACTTGCAGTTCTAGTTTTTTCTTTTTTTTGAAGAAGTAACAATGA
>BMK_Unigene_029356
GCGGCGACCATATTAAAAAAGTGCCGTCCTTTCTCTCTCTTTCCCGCGAGAGGGAAGCCAAGACAGCTTGCAAATGGTTTCTGCAACCGTTTCCAATAAGCTGCAGTTGCAGATACAACCATATCCACTCCTCCTCTTTCTCTTTCACTTCCTTGGATTTCCATTTTCCCCCTCCAAACAGCATAGATTCCCAATCTAAACCCCCCAGTCTCTCTCATCTCTGTGAGAACTGGCGTTAGGTTTAGGGTTTTATTTCTCTCTTCACTTGCACTCATCTCTAAGAAGTCAGGGCTCTAATTAGGGTTTTTGTTTCTCTCCTCAATCGCTCTCGTCTGTGGGAAATTAGGGTTAGGGTTTTTCTTTTTCCCTCTCATCGATCGCTCTCATCTCTGCAAATATTAGGGTCAGGGCCGTGTTCTAATTCTCTCCTCAATTGCTCTCATTTCTACGTAAATTTGGGGTTACAGTAAGGGTTAGGGTTTTTTTTCCATCTCAATTGCTCAATCGCTCTCATCTCTGCAAAATTAGGTTGGAGCTCGGGTTTTCTTTTTCAATCGCTCTTATTCCTGCAGAATTAGGGCTAGGGGTAGGGTTTTGTATCTTAAATCACTCTTGAATCTGTAAAATTAGGATTAGGGTCAGGTTCTTCGCTCTCAATTGATCTCGTCCCTGTGGAAATTGGGGTCAGGGTTACATTTTGGGGTTTTCACTCCCAATTGCTATCGAATCGACGAAATTAGGGTTAGAATTGGGTTTTCTTTCTGTTATCCAATCTTTCTCATCTCTGCAAGATTAGGGTTTGGGGGTTAGGGGTATTTTCTTCCTTTGATGGGCGGTGGTATTTCTAGCTTTGCATCTGGAGAAGAATATGGTGGCGCCTCGCGTCTGAAGCCCGGACTCGGCGACATCCCCGAGAGTTGCGCGGCGTCGGTCCTTATGTACCTGAGCCCGCCGGAGATCTGCAACTTGGCGAGGCTGAATCGGACCTTTCACGGCGCTGCGTCTGCGGATTTCGTCTGGGAATCGAAGCTCCCGGAGAATTACCGGTACCTTGTCGAGGAACTGTTGGATGAAATTCCTGAGAATTTCACTAAGAAGGAGATCTTCGCGCGGCTGTCAAGGCGCAATCCCATTGACGGTGGGAAGAAGGAGATTTGGTTGGAGAAGAGAACAGGTGGGATTTGCGTGTCCATTTCTTCAAAGGCAATGGGGATAACTGGGATTGATGACCGGAGATACTGGAATTACATTCCAACTGAGGAATCTAGATTCCATACTGTTGCATATCTGCAGCAAACTTGGTGGTTTGAGGTTGATGGAGAGGTCGGATTCCACTTTCCAGCAGGGAGTTACAGCCTCTTCTTTAGGCTTCAGCTGGGCAGGGCGTCCAAGAGACTTGGTCGTCGGGTCTGTTATACTGAACATGTTCATGGGTGGGATATAAAGCCTGTTTGCTTTCGGCTTTCAACTTCTGATGGTCAGCATGTTGAATCCCATTGTTATTTGGAAGAGCCTGGGAACTGGATCCATTACCACGCAGGGGATTTTGTTGTTGAGAACTCTGATGCCTGTACGAAGGTCAAATTCTCGATGAAACAAATCGATTGCACCCATACCAAAGGGGGCCTCTGTGTTGATTCCGTGGTGATATATCCAAGTGGATTGAGGGAGAAAGAGAAGCTCTTTTGACTTGCAGTTGTGGTTTTGTTTTTTTTTTTTAATGTAAATATCGGTGGGGTTGCTTTAAAGGCATACCAAGTGCATTTGGGTGTTGTGTTTTTGGCTCCCCATGGAGCATTTGTCCATAAGCGATATATATTCATGTATATTTTTATAAAATGGCTGAGGTTTGTGTAGAATTTCTCTAGTTTGTCCAGGCTTTGTTTTTTTTTTTTTTTTTTT
>BMK_Unigene_029357
AAAAAAGAAAGATGGTCATCTTCCATTAAGGAGGCCACATTTGGGTGGGGGGCAACGCATGTCTACCATTTCGTAAACTCCCCACCTCTCAATACCCTCCCTCCGTCTCTTGCCTATAAAACCCCAAAACAAGAGAGAAGAAAATGCCTTAAATGGAATGGAGTGATGGAGGAAGGGGCATCCATGCCTCCATTCGCAATGGTTCTTCTTCAGCCGACCACACCCACTGCAGCAGCAACAACAACCACCCCAACCCTAACACCAACACCAACAAGCCACCAACAACAAAAAAGAGATGAAAGAGAGACAACGTTGGCAGCCTGAAGAAGACGCCCTCCTAAGAGCGTACGTCAAGCAATATGGCGCCAAGGAATGGAACCTCGTCTCCCAACGCATGGGTAAACCCCTCCACAGAGACGCCAAATCCTGCCTTGAACGCTGGAAGAACTACCTAAAACCAGGCATCAAGAAGGGCTCCCTCACCCCAGAAGAGCAGACCCTTGTCATCTCCCTCCAAGCCAAGTACGGCAACAAGTGGAAGAAGATAGCCTCCGAGGTCCCCGGCCGCACCGCCAAGCGACTCGGCAAGTGGTGGGAAGTCTTCAAAGAGAAACAGCTCAAAGACAACAACAACAGCAACAACCACAGAAACCACCACCAACACCACGACCAAAGCCACCCCATCCTCCTCTCCTCCTCCTCCGACTCCGTCCACAGCCAGTACGACCACATCCTCCAAACCTTCGCTGAGAAGTACGTCCAACCCAACCTCCCCCCCCACCACCCCATGGGTGCTCTCGCCGCCGACGCCCCTCCGATTCTCTCCCTCGCCGGACCGGCTGAGATCCCCCCACCGCCTTCTTCCTCGTCCTCTTCGCTCCCGCCATGGCTATCTTCGTCGGTGTCGACTACTTCGTCTTCGACGGCGTCTCCGTCGGTTAGTTTGACGCTGTCGCCGACGGAGCCGGCGGGGGAGATGGGTGTGGGAGTGGGACGGATGATTGTGCCGGTGCAGCAGGCGGCGGCGCTGGTGCAGTGTTGTAAGGAGGTGGAGGAGGGGAGGCAAAGCTGGGTGCAGCAGAAGAAGGAGGCGGCGTGGAGGGTGAGCAGGTTGGAGCAGCAGCTGGAGTCGGAGAAGGCGAGGAAGAGGAGGGAGAAGACGGAGGAGGTTGAGGCGAAGATACGGGCGTTGAGAGATGAGGAGAGGACTTATATAGAGAGGGTGGAGAGCGAGTGCAGGGAGCAGCTGAGTGCTATACAGAGGGATGCAGATGTGAAGGAAGCCAAGTTGGTGGAGATGTGGGCTGGGAAGCATCTCAAGCTGCTCAAGTTGGTGGAGCAGATATCAGTTGGGGTTCATCACCACCGTTGATTGGTTGCTTCTTCCATGATCATGCCCCTCTCTCAATCCCTCTCTTGTTAGGAATGTCATGTACTTTCTTCTCTCTCTTTTCTTTTGATTAATAAATTGTATAATGGAGTCTTAATGATAATGGATCTTTGTTCCTTTGTTTTTGGATTTTATGTGAAATAGCCAGGTTAGAAATATTATGAATTGGATTGAGATGCATGTGATGTGAGAGAGGAGGTTAGAGGAGGAAGGTTGTTGGCAACATCTGAATATCTGCTAGACTATTCATTTATCCTTCTAAGAGTGATATTATATAAAAATGTTTTGTAGACTGAGTTGGAATTGGCCAGATGACTATCAAAAGGGGAGTGGAAAAAATTGGGGGATTGATGAGATGGTACATGTGTAGAAATATGAGTTTATTAATTAATCAATTTTGTATTCCATAACTTCAAGTATAGATAGAAGAAAGCACTTTTTAATGAGATTCTTGAAGCCTACTATGTAAATTGTCAAGGTTGTGAGTGTAAGAAGCAAATGTATGAATGGGGGGAGTAACAAGCGTATGAAATAACTTGTTTGAGATTAGCCCGG
>BMK_Unigene_029358
TCCGAGACCGCAGGCTTAGGTCCTTGGTTGAGATACTGAAGGTGGTAGGAAGAGGGCAAGCTCTTTAACTCCTGATTTCTTTTCATGTGCTTCCTCTCTCTGTCATGTGACCCAGTCGGCTGGAAAGGGCCAAAAGAATGGCCCTTGGGGCCTTGTTGCTTTTGCCTTTGCAAATAAGGGCAATCCCTCTGGACTGATGAGTCATTTGAATTCATCTATATTTTGAAAGGCTTTTCTTCAACTGAAGGATTTAGCTTACTCTTTTTGACAAAGTCTATGTTGGTTATGTCTGTTCCAAAGTTCCTTTTCTTAGGTGGTTTTGGATCTGGAGGCCTGGAAGAAAACACAACATCATTAACAGATTTTCCTTTAAATTCCAACCATTTGCATGTTGGTTTTCTGCTCTCTGTTTGATAAGTCTTCTCTATTAGATTCATTGATGCTAACACATTTGCGATGTCATATAACTGCCTAAATTTTGCTGTAGAATCATCTTTTAGTAGAAGGTTAGTGATATAAATTGCATACTTTTTAAGCATATTATAAGATAACAAAAGAATTGGAAGGCTTAACTCGAACGTGGCCCTTTGACATTCCTAGGTACTTTTGAGTTGTATTTCCTTGGTAGCAAGAAAGTCCTTCTCTTTGAGGAACTGCACGTTTCAACTTCCAGAAAAACCAAGAGAGACGAAAATGCATGGGCATAGATGAAACTCTGCTTGTGAGTTCACATATGTGGTTATAATAAAATAGAAAACATCTTTTTTTTAATGGTAACTTTCATTAATGAAAAGCTTGTTCAATATATATATATATATATTTTTAGTCATATCTCGTTTTAGCCGACCTTAGACTAATGGCTAAGATTCAAATGATGATGCCAACGACCACGTCATAATTTTCCATGTGTACAATGGTTGTTCTATAAGTCCTCGGTGTTGGAAATAAGGTGTGGCCCACATGACCACATCCCAACCATGGTGGGGCCTCATTTGACGCCCATATGTATTAATGGGCTCCATCTTATTTTGGTTTTCCCAAAACTAAAGTGGACTTATAGGAGAGCTTCCTATCATAGGATTTTCTAATTGGCCAATAAAAGAGGATTATCAAAGTATATGTAAATTTCAATTTTCAAATTTCACCTACACTCTTAGTGCGGCCAACCTGATGGTCCATTCCTATTAGTCATTGATCCCATTTTCCTACTGCCATCTGAATGGACCCCACCTTTCGATCAACGAACCATTTTTAAGTGGTAAAATCTTGTGGGCCATTGATAAAATGGTTAAGTTGATCACAGGGACCCCATATAATTATATCTTGTACACAGGTAGGACCCAGGAAATTATTTGATACCCTCGGCCATATCCGCGGGTGGGGCTTCAAATGAGCCCCACAAGAAGATGTGCAATGGGAGTTCCCATGCAAACCGCATATAGGGGATGGACCCTAGATCTTGAAATCCACCCCGGCCCCATTTCACTGGTGAGCCTACATGCGCATAGGCAATGATGTGCAAATGGACCGGATTTCTTCAATTGCTTTCCTAATTTCTCAGTCGCTTTGACAGTCTCTCGTCCACATGATGCCATTTCCCTACTTAGGAGTTCAAACTCAAGGATTTGATATGAAGCCTAATTCTCAAAATATTGTTGTTACTTAACGAGTATATTATAAAGCCATGAATTTTTGTTGTTCCTGATATTGCTTAATCCAATCAAATTAAAGGCGTTACAACTCTTTTTATGATTAATTTTCACAATAATGTCATTGTCCCTGAAAGAATAGAATGGAAATCAATAGACCTTTATGGTAGATGGCATCTTGAGAATGTTCAACCAGAGGGACCTCAAGAAAATGAGGAAAGAGACTCTATAATTGAAAACTTTAATGGAGGCGTTCTTGAGAAAATGAGAAAATCCTCATCAATCCACAAGCAAACAATATCATCAACTTCTATCAGGTTGGGCATTTATAGATAAATAGCAACAAAGGCTTGGGTATATAAAAATTTTAATTTTTTTTTAAATAGAATAGAATGCAATGGATTTTTGTTTTCTCAATGAATTGACACTTATTGCAATATGATTTCTGCTTTGTTACTACTGCCTTTTATTTGTTAGTAGGGATGTTGTTGATTAAATCTTTTTTTTTAATAATTTCAGCTATTTCCATTTGTTTCAGTCTTTTCACCTCGTCTCCCTAACCTTTGCTCTGTCTGATTCAGGTATGGGTGGTCCTTAGAATTTATGTCTGGAATTGGAATTTTGGGAGGAAGGAGATTCAGAGTTTTGGCAAATATCCCTTTTCCCAATTGGAAATTTGAGCGGCAATGGTAACAAGATAAATAAAATAATTTTACAGAGTCTTTTTGGTTTCATTTGCGTTGATAAGTAAAATTACTTTTTGTTTGCCTAATACTCCACATCTTAGCAAATATAGCACTATTCTGGCTAATTCCCTACAGATCTAAGGGAACATGCTATGATTTTCAACCTAGATGAATAAGATGACACTTCAAAAAATATTTTTTTTAAAGATTCCATAATTTTCATCGCATACTGTGAAGATTTCATCATTGCCCATTGTTGTTTCTTCTATAGCATTTCTGCAGTATATTATGAAATTTATGTAATAATATATTTGTTGCCACTTTTACTCTCA
>BMK_Unigene_029359
CTACTAGTTTGTTGTACGTTCTCCTCTACTAAATAAAGAGTACTGTGCTCATACTTGTTTGGTTGCAAACATTTGAAGATATCATTTGTGGAGAATTCCAAATGTCATCCCCCAAGGACTAGAATTCCCAAATATTAATGGGTCAAGAGCATTCCGATTTCAAAAATGCAGCTGGCTAATTGGTAAAAGTAACTTTTCACACTCAGCAAAGTTTCACCTCAAAATCTAAAGTCTAGTAAGGAATTCAAAGATCTGTGTGAGAATTCCCAAAAGCAGTGAATTCTGAAATGCTCTCAGCACAACCTTGCTTTAACCGACCTGTTTTGTATTTTCTTCGTGGCAGTTTACACAAGGATCTTCAAGGCGGCTGGCTACACATAGTCACATACCATTGGTTCCAATTGAATCATCCCCTATCTATCACCAGCAACTTTCACTCAACCATTACATGCATTCCACATCACTGATGTTGATATCATCAATCTTTTTTTAACAATTACAATTGGACACTCGTGTATTACGGATCGTGTCTGCCAAACGATTCCAAGTCGGCTGCTAGAAGTGGTCCCCACACGTAGACCTTTCCACGGTCCAACACACAAGAATTGTTCTCTTCACAGTTCACACACACCGAGTAACCGACCTTTCATTTCAAACCACTGAAATAGACAACTTTCTTCATTATTACAACGCTCTTCAATTCTCACAATATATTTACATTTAGACCCCCAACAAAACCTTGCAATCCATGTTTCTTCTCCCTCCTCCTCCTGCATTCCTCTCTTCTCTCTGTTTCTAATAACTAGATTTTGTTTTCATATCATACAAGAGTAACAAGACACAAAGGCACATGTTGTTAATAATAGAAGATAAAGTAGGTGCCTTTTTATATGCATACACAAAGTATTGGGTGTATAATACTACTAGTCTAGTAATATTCCAGAATAAGTCCTCCCAATGGAGCTCTATGGGGGATTCCCTTTCTTCTCTTTGTAGTCCTGAAGCTTGTTGCAGTTGGGGGTGGTGTTGAGGGAATGAAGCTTTGCAGGGTCTTCTCATGGCCTTGGCTACTGCTGGAGAATGAGTCCTCTTCCGAGTCGGAATGAAAGGACAAAGCCCGCTTCTTTTTCTTGTTCTGATCCTTGGATGATGTTCCGGCTATCTTGCAACCCAGTGAGCAGAATCTGAAGGAATCCAGAAGGCTTCTTTCGCAGACCTCGCAGGTGTTGAGGACGCCCTTTCCAGGCCTGGGCTGAGGCCGTTCGTTGATGAATACTACTCTTGCACTGTTGATAACGTAGGTCTGCACCCCTGTTATGTCTAAGAACTTCTGAATTTCAGACACCCTGATCACATCATGGTAAGAAGACCTCCTAATCTGTATTGTTCTATGATCTTTGTGATGGGCGAGACAGAGAGAACAGAGACTTCCATTCATACAATCCAAACAATACATATTGCATTCACTTTTGTAGGAGTCTGCATGAAATTTGCATTGACGAAAGAAGCTCGTCTTAAGAAGAGGACGAAGCCAAGGAGGCCACACATTCTCCTCATCCGGACGTCCAGCTCCCATGATTCTTCTGTTCTTGGGTTTGAAAGTGGATTCTTGATCGATCGCCATTTTGAAGAAAGAGAGATAAACAGAGAGTTGGATGGTTATGGAGAGGTAATGGGGTAGATTTTTTTTTTTTTTTTCCTAAATGGGTTAGATCTTTGGGCCAGTATGGGTGTTCTTCTTATAGACTGATTCTTCTTTCTCTTCTTCCTAAAATGAATGGAGAGAGAGAGAGAGAGAGAGAG
>BMK_Unigene_029360
[truncated: 16,356,923 more chars]
