# Supplementary material for: Transcriptome Analysis of Litsea cubeba Floral Buds Reveals the Role of Hormones and Transcription Factors in the Differentiation Process
Source: G3 (Bethesda). 2018 Feb 27;8(4):1103–14. doi: 10.1534/g3.117.300481 (PMC5873901; doi:10.1534/g3.117.300481)
Supplement: Supplementary file 13 [file 1103FileS13.txt]

>BMK_Unigene_050075
CTTAAATCTTCATAGATTTTGAGTTATTTGTTTAAAGTCCTGACCTATAGATCTAATTTTCTGGACTTTTGTGGCCCCCGATTCATGATCTGAATGTTCAATATTCTTGTATTAATGGGAAACATCAAGGTGGAAAGTTTCACATCTTAATTCCTCATGAATTTTGAGAAATTTGTAAAAAAAACCCAAAAAAATGTAAAATTGCTGGAAGTCTGGATATACTCATTTACTCATGTGAAAATGATGATGCTAACAAACATGATAATGTGTTACATTTGTAACATTTACATATGTAACATGCATATATAAAATCCATTTTTCTATCACGCTTAAAATGTAAAGTACCCCTTAGTCCTCCCCATGGGTCTCCTAGGGTTTCCCAAGCAAGAGGAGGAAGAAAGAGTGAATAGCAATAAAATTTTCAAACCTTTTATAGTCGGCCGAGTGGCATTACTGTGAGACTTGGACAAGCCTTACGAAGCAGCTCGTCCATAACTGAGCCTGAGTCAACTCTAACTCTGACGAGTTTTAAAACACCAGCACAAACATGGAAAATCAGTGATCGTTGTGTGGGGGTCACTTCCTTCAACTTGGAGTTTGAGGTGAGTGTTATGGTTGTTTGCATGCTTCTTTTTTTTTAATCTTAGGTGATTGTGAATATTGGCTCTAATTTTTGAGAAACAAAAAAGCTACATTTTTTAAACGAATAACCCTCAACTTGTTGTTCCAAATCATATTGACTGTGGGACTACATCAGATTATGATTGCACCCCAACCATGTAATTAGCTCAATCAAGGGGTAAATGATAACTTAGGATTATGATTTTACCCTAACCATGTAATCATATGCTTGACTAAGCTGTATGTATGTGATGACCCCCATTTTTGTGTCTTTGTGCTTGTATTTAATTTCATTATAGTTATGCTATCCCTCTGTGTTTGGATTTGTATTCCATTTCTTAACAGTATAATCTCTCTCTGTGTTTATGTCAGTTTTTCATTTCCTAAGGTTATATCATCATCAATATGATCAGTCAATTGAAACGGAAAGGGTCTAGAATCTAGATCAATTAGTTTTCTTGGAATTTTATCTCTCTCTCTCTCTCTC
>BMK_Unigene_050080
AACCCAAACACATTCAAGATACAAAGTATAAAGAACAACTGCAAATTATTCCGATTCTTCCAAGTAGATCATATGATATCCTCGATAGTCACAACAAAGACCTGCATCTTTGAATATCTTACCACCCAACACAAGAAAGAAAGATAGAAAGAAACATCAGTAAGTCATTTTCTCATTAGTCGTCACACACTCAAGTTCAAAGCTTCTTTTCTAAGGAGAGAAACAAATGGAAAACCACCTTAAAAAAGGATACCTAAAATAACAGAAAACAAAAAACCTTTCTCAAATGGATGATACTATCAGCTGATTGTAGTAGTGTGGTAGAGAGTGGATCTAGTTTATCTCGAGAATCTAGAGTAATGGGTTTGTTGTTGAGGAACTGTAACCATTCATCTGGCCAGACCACGATCCCAGACCATTGATCATGTACCCAAATGAATCTTTTCCAACTTCAGTGCAACTTTGTTCTTGCCACTCAAGTGACAGCATTTTGTGACTGGGTTTCATCTCTATTGCATTTGGATCCTCATTTACTCCATAAGGTAGCAACAGTCTCTCTCCACTCTCCATGTATGTGCCTTGACTGTCATTCATGGTATACCCAAATGGAGAATTGAAGCCAAGAAGGCTAGAAGAGGTGAGCCCATGGCTAGCATCATCTAAGCAAATCATCTGACCTGAGTCTCCATTCCCCATGAAAGCATAACTCCTAGGGTTCACCAACATTGAGTCCAATTTAGTCTCCATGAAATCTCCATTTCTGGGGTACCCCATTATACCATCATACTTGCAGTCCATGAAATTATTGTTTACAGGGTTGCCCAACAAAGTGTTAAGATGTGAAAATTGCGCCGCAGAAAAGGATAGGTGGAGATCTGTCACATCGCGAGAGGAGGAATTGATGATCTGATTAGGAGATGGGTGATCACTTGATTTCCTGGGGGCCACCTTCTTGTTCTTTCTACAGCCACCACCTACTGGCACATTCCTGAGGGACCCACCTTTGGTCCAATACCTTCTACAAGTCTTACAAAAGTATCTTGGCTGGGAAAGACTGTAGTTGTTATAGTAGCAGAACTTGGTGTGGGTTGAGTCACATCTAGGACAGTTGACAGCTTGGTCTTGCTGTGGCCTCAGTCTCCTCTCCACCATGGGCCTTGGGCCTGTAATAATTTCCCCAGATGATGATGATGTAGAATCCACCACCTTCCTTTCCTCATCAACTGGGCCTTGTAGCCAGTCAGATGTGTCCATGCAAACTTGGAGAGAAGTAAGACCCATTCCAAAAAAAAAAAAGGCTTGAAAGATGAGTGAAAGAACTAAGGTCTTCAATGGCACTGCTCTATGTACTTCTCTAAAACATTCCAATGGAAATAAAATAAGGCATTTAGAAATGAGAAGGATGGGAACTGGGTTGTTGGAGTTTGGACTTGGGAATGGGAGAAGTGAGAGAGAGGACAAGAGAAGAAGTGGAAGGTGGAAGGTGGAAGGTGGAAGGAGGAAGAGGAAGGAGTGGGTTGTATGGAAGTGGGGGCTGT
>BMK_Unigene_050085
TGGATGTGTAAATCTGAAGTTTAGTGGGAAAAGCTTTCTGCCGGAAGTGTTGCAGAAAACTGCCGCCCAAATCAATCAATGTCTTTGAGGATTTAACTCTGAAGGGTCTCTCTCTCAAAACAAAAAAAAAAAAAGTACAAAGATGAGACCCAGAGAATCTCAGAATTCTTGTTTCTTATGTATGACCATCCATAGGGCGGAACTGTTGGCTCCCTCCTGTTCAAACTGAAACCCTGAAAAAAAATTGTCCGTATTCCTGGGCTGAGCATTATTGCATGCCTCAACCAAAAGCAATCGATCAGAGTACTGATTGACAGGTGCAAATCTAAGTCTCTGACAACCAATCAAATATTTGATATGGAATGATTGACATTGGAAGAAAGAGAAAATGTACAAAACCTACAACACTAGAGTGAAATATGGCTGATTACAATCTCTACGTATTGGACAAAAAGAACACCATGAAATTGTAATAGGAAATTAATACATCGAGTAATGAACATATTGAGATGAATGTTTCTGTGAAGAAACTGTCTGTCCATATTCAATCCCTTCCGAGCACTGGTATTCTCAGTTAAAGCCCACTCTGCACATTCAAAGATAAATAAATACACCCAGGCAACCCAAAGTTCGGCATGCATCTTAGAAGTGGCATCAAGCATTCCGTATGTAGAAGACTCATGGGGCAGGAGCTGCATTCAAGGCTCTTGTTTCAATGTAATACTTAAGATCCCTATAGGGGACTTTGGGCGAAAGTGTTCATCTGTATCAACCTCTTCAATCTCCTGAACAACATCTTCTCCCTTGATGACCTGCCCAAACACAGTGATCTTGTCATTTAAATCTGGAAATGGTGCAGTTGTGATGAAAAGATCGAATCTTTTGCTATCTTGTTTCGCCTTTGAAGTTCCAAGCATAAACGCTTCATGCTTTGGACTTATAGCAACTTGACCATGAGGCTTTCCTTTCAATATCCAGTCATCTGCAGCTCCAAGGCCTTGGAGATCCCCTCCTTGAATCACATAGTTTTTTATGACATGATGAAAAAGCATCCCTTTAAAGTCTCCCTTTTGACTGCATCAAAAACATAAGTCAAGGAACTTATCCACAATCTCAGGAGAAGCATCCTTGTTAAGTTCCACTGTTACTGAACCTTTGGATGTATTTATAATAGCATAACTAGGAAGATCATATTTCTTCAGCTCTCCGAGCTCTTGAATATTCTCAAAATTATGTAAGCTAATCCCATCTTGACTTCCTGACCTTCTATATAAATGCCGGTAGGATGCAACCAGAGAAAAAACTATCAAGACAACAACCAAGTTGCAAATGATAATAGTAGTGACACTGATACGAGTAGGACCTTTCTTCTTTTTGCTTTGAAGTAGTAAGGCCTGAGGTTTAATTCTCGCCATTATGTGTTAACAAAGCCTCATCTCCCAACCCTAGCCCGCGGACTTGTACTTTCTTCAATCCTAACGCTTAGTATCGAGATCACGGAGATGTTATGGAAATTTCTAATAAATCATCACAAAGAAATCATGAGACCCCAAAAGGATAATTCAAAGACGAGGTCCAAACGAACTGAGACGAGATACAAAATTATTCCTCAAATCAGAACCTATAACATCACATAATCACTCAAACCCTAGGGCCTCTTTGGATCTTCCATTTCCAACTAAATGAGCTACCACAACAAGCTCAAGGTAATTAGATCTTTAAGGTAAACTGATTGCAGGGAAACCTAGTTCCGAAGACCCAAACGGGCCCCTAGAATTTGATAATCTAGAGGATTCGAGAAACATGATTATCTTATCAGAAAAGGAGAGATTTTAGGGGGAAACCGAAAAACAAGTACCTGATCCGAAGGTAGAAGATCGACAGTAGAAACCCTAGTTTGGAAATTAGTGGACGACGTTAAGGTTTTCTACGGTGGCTCGAGCGCTCGAGTAACACGACTAGGCGACTACTTTGATTTTGATATAACCTCACACGAACACGGCATTGTATCCGCGCATTTGTGTGATGAGAGAGGAATTCGCATTAGAATTTAGAAATCCA
>BMK_Unigene_050087
TTTTTTATAACTTGGGAATCTGCCAACCCCCCTTCGATTGATCATTGATAAATCCACTCACACATATAACCACCCACTAGCCCATTTTCCTTTCTGTACTGCCCCAAGAAGCACGCATTTAAAGTAGTTATCAAGAACCAACCATCTGGGTCCATAGGAAACTCCCAGGCATTTTCCATCGCTCAATCCAATCCTCACGCAAGTAGTCCCCCTCGGAGCAACTTCCATGCAATTCCCAAAGTTTTTGTCCCACAAGCTGTCTCACTCTCACCGCCTCCTCTCCTTGACCTTGTATATGAGTTTCACATATCCAACCATTTGAAGCCAGTGGAGCTTCAGTTCCCTCTATAACAATTATCAGTCTAATGGCATCCAAATGGTTCTCTAACAAGAGCTTCAAGTTGAGCCTCCCTCACCGTCGCCGGAAGTCCGACCCACCAAGCCCACCGGTGTCACCCCCTGCGAACCAAGATCATGGGAGGACCCACAAGCTCCAGGAAGCATTTCAGCACTTTGATGGCGATGGTGATGGTAAGATTTCCAGTGAGGAGTTGAGAGCATTCTTTGTGTCCATAGGTGAGGACATGTCTCTCATGGAGGCTGAGACGGCGATCAACGGTCTAGATTCTGATGGTGATGATTTGATGGACTACAGTGATTTCTTGCGCTTGATGGAGTGCGACCGCAGTGGTGACCATGGCCTAGATGATCTAAGGATGGCCTTTGAGATGTTCGAGGCTGATAAAGGATCAGGCCTCATCACACCGAGTGGATTGCAGCAGATGTTGAATCGCTTGGGTGATCCAAAATCCTATCAGGAGTGTAAGGCAATGATCCAAGTTTTCGATCTTGATGGTAATGGTGTCCTTGATTTCCATGAGTTTCAGCAGATGATGACTTGATGTGTGTGTATGTGTGTGGCCCTATTTATACATAAACGAACGCCTGTGCTGTGTGGCCCTACTTATACATAAATGATACATGCCAGGGAGATGAACTGCTCTTCTTAAACTTGGGCCCATTGGGCTCAGGTTCTAGAGTTGGACCTGTTCGAGGATCCTAAATCTTGTGTTTTGTTCATTTTATTTTACAGACGTTGGATTGGGAAAGGCCAATTCAAGCATTAAGCAAAAAAAAAAAAAAAAGGAAAGAA
>BMK_Unigene_050093
CTGAAACAGTTTTTCTGCAAATATTTTTCGACGTGAAACTATAACCATTTTATGAGCCTTATCCACAAAAATGAAAGTCATAAACAACAACACTATTCCTACCCCTGTAAAATGTCATGAACATTAGCTATAAATTTACTCACAACAGCTTGATCTTCTCCATAGGAAATGCAAGTACTCAAGCAGTTCTATGCACTAAGAAAAAGCTCATAAACTTCGTGTAATTTCTCTGCAGGTTCTATGTGCTAGCAAAAAGCTTGAAAACTTCATGTAATTTTGTTAGCGGTATGGTTGTTGATTTCAGATCCGTCTAATGATCGAATGTGAAGGCACTCATGTTCAATCCGTACTTCTGTCTCATCCGTGTACTCCAAGTGTGAGGTCGAATTCCTTTGCTATCCGTTGAGGTCAAAGCAGAAGTTTGGCCATCTTGTGAATTTATTAGTGGCTGCCAACTTCCGCCCCTAACAGGGTTCTCATCATCGCTGTCATGTTTTTCCGTCCTGCTTGAAACCATGGCTCTCAGAATAATCGACAGCAACAATGACAATGCCTGAATAAAAACCACAGCAAGCCCAACCCACCTACATAGATCAATATTATTGTCAATAAATGATCGTAGGCTATCAAGTTCTCCGGTTGGGTCATATGGGAGATCCTGTGAAACAAGATATGGTAGTATTATATTTAACTAAGATATGAATGCCAGATAAGGAACACTTTCAATAGCAGAGCAAAATTTTAGTACAATTTTTGTAAACAAACTTGCCTCATCCCAATGCTTGTGGAATGCTATAAAACCCACTAAGGCTGCTTCAAATGCAATGACTACAAAGGTAAGCATAGTATACTGTTTATAAACAGAGGTTAAAGAAAGTAATTCTGAATATAGAGCAGCTAAGTTCTTCCAATAGGATCACAACAATAATGGAACTCGTGTTGATAAGAAACTAATTACAGAAATAAATAACTGTGACAAAGTATTTGTGTGATGCAAAAATCAGATTCTATTTAGCATTTACCACTTCGTTGCCTACAATTCAGAAGTAATAGTAGTGAAACACCAAAATACTAATACAGAAAATTCTGTCACTCAGCCATTCAAATTCCTACAATTTTGAACTTTGTACTCTACATGAAGAAATTTTTTCGAAAAACAGTCTTTGAAATCATGGGTGAGTAGAAAGCCAACTTTTCTTTTGCTTGTTTGTTCCCAAATAAAAACACCACCTGTGAAATGTCCCCAATTTTTTTTTTTTTTGAACAGGAAAAAAGGAAAACAAAATATCAAAAACAAGAATACCAAGCATTGGATACAAAACACAAGCAACAGGCATTGATTGCTTCAGCTGCAATATATCCTATGCAAGTAACAAAACACAACAAAATGCCGATCCCCATAAACCAGTAGATGAACCATGGGACAGCAAGAGTATTCAAATCAAATTGAACCCCGCCGTCGAACCCAGAAGCCATCTCCACTCCTAATTTCCTGGAGATTCCATGTTCTTGAACCCTTATCACATCAGAATCAGGCCTCAAAATAGCAGGATACTGCGAATTGAGCAAAGGAGTGAGATAGTCTGCATTTTCAGGCGAAGGAGCGGAAGGCGGCGGGCGAGGAATCGGACCATGTTTGTTCCAGTGACTGAACATCCATATCGAATAGATTATAATCCAAACTCCAACAAAAGCCTGAAGGAAATTGAGGAATTTGAGAAGGAATGCGATAAAGCTTCGACTCCACCAAAACCAAGAAGAAGGACGCATCTCTCTATTTCTCAAAGACCCTAACCCTAACTTCTACTGCTACTTCTCATCAGAAAGCAATCTTAGATGTATTCATAGAAATTTTTTCTTTCTTTTTTGAGTTCTTCTCTGTTCCTACTACTTTGTGTTTTATTTGCATGTGGGTGTGGCGATTAAAACAGGAGTGATTTCTAAATCGGAAGAAGGTGTTTATTCTATGAGTGATTTTAGTGAGAATGGAACAAGAAAGAAGAGAGACAGG
>BMK_Unigene_050094
AAAAAATAAAAAATAAAAAATTAAGACTGAAAGTTCGGTCCCTTATAACTTTCATCTCTCATGGGATGCAACAGGATGAATGTTAATTTATGGGGGTGGTAAGCATTGGGAGGAGATGAATGGATCTCCAAAAAGATGAACACCACACAAAAAGCATAATGAGTGCATCAAGAGCCTTAAAGATGGGCAGTTAAAATAAATAACTTTAACCATACATTTCAAAGACCTAATTGCATGGAGACAATAATCCAATGAAGGTAAAGTTTCACCCAGGGAACATCCATGATAACCACTTCAAATCCTGCCACTCTTATGTATTGGCATGCATCCATGCGTAAGTCCAGACGCGCACAGTTGCAATTCTAACATCATGTGAGGGTGTGTTCTACTTCTATCATCATCATCAATGAAGTGAATTTTCAATTCTACTTCTACTCATCCACGCTAGGAGCTAAATTCTACTAGTCCACTATGGCACTATCTCACATATCAATTTCCGCTATGTTTCACATATTATTGGTCTTCCCTTGGTCTTTCTTACTACATTCCCAAACAATCTTCCTTTGTCAGCGTCAAAATCATAGCTGTTGTATAAAATTGACAAAGAGGAAACAAAAAGGAACAAACAAACAACAGCATACTTAGATTATCTCCCATAACCCAATAAGTTAAAGTACACCAAGAGGCATGGCACACAAAAAGGGTAGAAATGAGAAATCACTCCTTAAATAAAAGAATCATCCTCAAGCATTTAAAAGTATAAGGGAAAAAAACTTTCGTTCGTCAATAATAAAGAAAGCCGTTTAATAAATCTATGCTTCCCAAAATTAGCAGAAACTCTAAATAACCATTTGTTTTATTGGCAAACTCTAAATAACCTTGTGCCATGTGTTATTTTCTATCCTATTCCTACATTTCAACAGATATAACAATGCTTAAGTTTCACCTAATTCTCATGATTAGGGCTGAAAACAAGCTGATCGGAGTTTGATTGAGCACAGAACACAACAGATTAAACAAGGATGACAGAAAAATTTTAAATGCCTGTTGAAATAGATACAAAAAGAAGTTCAATAAGAAAAAGCTCATGATGTTCAATTTAGATTGAATGGATGATAAGATAGTACAGAAAAGAAAAGGTTACAAGGAACCAAATCACAACAAACAGTAAAAGATAAAGATAAGAAACACTGATCCAACTACACTTCCAGTGGACAGGATTCACACTACTAAATAAAGAAGGCAGAAAAGTCACCTGTCATTTCTATCAAATCCAAA
>BMK_Unigene_050098
GGCAATCAACTAAAAAACTCACCTATTATTATGTAAGAGTAGCAATCAAACATACTAGAAAAGTTTATAGCGGATGAATATACATTCTGGCAAAACAAATTACTACTACTAGGATTACAGAGGAGTCTGTTACAAGAGCAACAGTGGAGAGGAATTTCTGAATCCTGATGATTGCTGTGTCATTTCTACTGTGGACAATCCTCAATCTTTAGTTTTAGAAATACAGTGCGATGTTTCAACCCAAAAGGCAAGGAGAATATGTTCGGGCAAAACCCGAATGCTCAAAGATTGAAGCGAAGTGAGATTTAGGAATCATTCTGGCAAACCCTCCAAAATATCACAGCTACTTAGATTCAGTTCTTGTAGTGAAGTAACATATTGTAGTCCATCCGGCAGTGAAACTAGATTAGGAAGTTAATGTATGGTCAACTTTCGGAGTGCTCTATGATTCTTCATAGCATCCGGCAGAACCGCCATCTCCTTACATCCAGTGATGGCCATGGTTTCAAGTGCAGTGAGGTATTGCAGTCCTGGCAAAGATGTAAGGTTCTCACACGAATTGATCGACAATGATTTCAAAGAAACAAGGTTGTCTAGCACTGAACCCAAAAACATGAGCTCTGGTAAAGACGAAATATATAAAGAACTAAGATTAGTAGAGTTTTGGAGCATCCCTTTCGGAAAAGATGTCAGCTGATCGAAGTCTGATATTTTAAGTGATGAAAGTGAAGTGAGGCTCAACACTGACATAATTTTTGTAGGATTGCAACTCGTTAGCTCCAGATCTTTAAGCGAGAGAATACTTGGAGTAGTTCTTAACATTGAGCACTCTTCAATTGTTAACTTCCGAAGTTTGGGAAGTAGTTCTCTTCCATCTATTGTTGACCATTCCTCCCAATTAGGCATGTCATAGAATTCAAGTTCCTCTAAAGAGGGAAATGCTTTTGTTGTTTCATCATAACCATAGAAGCCAATACTAATGGACTTAATTGCATCCATTCCATGTACTTTGAGGTGCTTCAGAGACGGAAGTTGACCAAGTGATGGGAGATTTTCGCTTCTGTTGCAGTTGATTAGAGATAATTCAACTAGATTTGGAATCATAGCATCTCTCATCCAACTTGGAAACAACAAACCCCGATAGTTTTTTATTTGCAGCCGTTTTAAGTTAGGATGGGGTTGTAAGCCTTCTAGAACTTCCTCAATCTTTTCTTGTGTTTTTTCATCTGCATCATGCTTCCATGACAACCCAAGTGAGAGGAGGTGTGGTTTGCTTGTCAACTTGGCTTCTTTGGCATCCTTTGCATCTCTCACACAGTCAAGATGTTTAATCTTGATTTTTTCCTTTGAGATTTAAACCTTGCAACTCTCCTATGCGACATCCATTGCTCTTACCCACAACGAAGACTTTTAGAGTTTGAAGGCAACTTAACTTCCCCAACCCTCTGGGCATGCAAACCAGCGAACTGTTTTTTGCATTGTCTAGATGTCTGAGGTTACTCATTTTCCTCATTTCTTCAGGAAGCTTGCGGAGTGAAGCGCACATACTAACATTCAATATATGTAAATTTTGCAGCCTGGTAACTGATTCAGGTAATGTTTCAAGATTTGAGCAAGAAAGGTTGAGGTACCTTAGATGATTCAAGTTACCAATCAAAGGCGACAAATTTTTGACACGAGCATATGTTAATTCTAGAACCCGCAACTGTTTGAATTTTGACATTTGGTGAGGAACAACTATGATTCTTTTTTGATAATCATATAGTGTAAAAAATGTTCGAAGGGTGTGTGATTCATATAAGCTCATTGGAACGGTTGATTCCCGATCATAAGAAAAATGTCGAATCTTTTTAGGAATCCTTTCTTCCTTGCCAAGCATTAGGATAGAGCAATCATCAACCGTCACAGATTGAGCAAGGTCATGAACAAGATCGTGCATCTTGCACTTAATTATATTTCCATCGTCGTCTTTTTGTTTGCCTTGGAAGAAAGATCTCCATAGCAAGTCGTTGAAAATTTCATGGCCTACATCTTCCAACTCCATCATTCCTTTGAAAGGAATAAAACCATTAGCCATCCATTGATGAATCAATTTCTCCTTTTCTATTTCATAATCTTTAGGAAATATGGAACA
>BMK_Unigene_050102
CAATGAGAAGTCCTGAGATGAAATTGTGTGTCCTTTCCACTGGATTGACACCTCTTTATAATGTTTATCACTGCCTTAATCAAGGTTTACATTAGTATCATTACAGAAGAACTCTCCTAACTTAATTACAAAAAGATTCAACAGTAAACACTTCCTAACTAAAGAGTGTACAGGTGTTTTGTTTGACCATGAAAATATACACGCGAGGCATTTTGAGCAACTGGTCTTGGGCCCTGTTTGACAGGGTCAACCTTGACCCAACCCTTATTTGTCGGGTTAGAAAACACCGAACCATTACCAACCCATATTTTATGCAGGTTGGGTTAGGCGGGGTCATATACGGGTCAGGTCTCCGCATCGGGCTATGTTTTGCCAGCCCTACCCACCACCCCACACCCACCATCATACTCTTGGATGAGCTGATCTTTAACATAAAAGACAGCTCAAAACATCTATAAGAATCCTCTTCAACACCACGACCTCCTCCCACCTAGTAGAACTGAAAAGAGTGGTATCATCTGCAAATTGAATGTGTAACTATTATTAGCCTTCTAAAATATTCTTAAACTAAATAATAATAGTTTAAATATTTTAAGTAGGGCTTTTTCAAAGCCCTTATCCTTTTACTTAATTTGAAAATAGTACCTAGGGCAGAAGTATTTCTAAAAAAATCTTTAAGATCTGAAAGTAATTCTAACAAGGTCCCTGCTGTTAAGATATTCTGTTAGATCCTACTCTTTCGAATGATGGTGATGCATTCATTTAAACCTGACTAATGTGTCTTGGATGCTTCAGGCATGTGGCGTGAAGCTTCGCTCCTTTTTAAAGGACATTTGCGTTATGTGGGGAAGATTTCTTCAATGAGAGGACGAGGACTGCAGTGCTATTCACATGCAGTCCTCACTCCTTATGGGTGCCCAGATGCATGGCTTATAGTGGGAATGTAGGGGGAAGATGAAAATGTCAAATCATGGATATCGGTTTGGTTTATCTTCTCAAACCGATGGTCAAACTCGACTTTGGGCTCAACTCAAAACTCAAAATAAGAACAAATATAATTGCAATAATA
>BMK_Unigene_050104
GCCGAGGGTCTGTGGATCGACCCTGGACTCTAGGCATTGCTGCTTGAGAGAGAGGTTTAGCATCATTACCAGCCCGGAGCTGGAGGTGTTTTCCTTCACCTGAGAGTGGGGGGGGGATTAGGCGGGGATCAGGTTTCCGGATGGGCCGGAGAGCCTGACGATGCCGCGGATGAGGACGGTGCAAAGGTTGGTCCCGGCAGTGCCGCCGCAGCTGTAGATGGTGAACGAGAAGCGGGGAGTGTCCTTGTAGCCGACGGATGATTTGATGTGGGCGTTGAGCCGGGAGAGGTCAGCCGGGACGTGGGTGGTAGAGCCCATCAGGACAGGGCCGCCGATGGTGAGAAGGCGCCCGCCGTAGTAGGAGGTTTCGGTGGTGGAGGCCGGAGAGATGGAGGCGATGGTCCAGACCGCGGAGAGAGATATGGGCTTGCTGAAGGCGGCCGCGAGGGGGGCGACCTCGAGCTCGACCGAGAGGAGTTCGGCGGATCGGTAGTTGGCGGTGATCTTGGCGAGCGTGGCGGAGGCTGAGAGGTCGTCGCTCACGTTCTTGGCGGCGGATCCATCAAAGGAGCCGACGACCCATTGGAATGGGTAGTCGAGAGTCGGGACCGCCGCGGACGATTCAATGACGCGAGGAGCGCGAGGAAGAGAAGGCTGACGATCAGTGCGATCATCGCGGTCAGGAGATGGGCCGGCTTGGGCATTTGTGGCCATGGGGAGAGAAATGGCTGCGAGGAAAGCGGAGGAGTGCAAGGTGGGGAGTGCAGAGGAAGATCCACCTGTGAGTGGCAGTAGCGAGTCAGGGTGCATGGAGATCTGAACTGAGGATCGGAAGTTCTGGAGCAATTCACCCTGGTACGCGGACACGTCAGGATTTTCGGGCATGGAGCGGGTGTGATGGCGGCCGCGCCACAGGGCGTCGCGAGTGCGGGCGTCGAGGAGGCAGTAGACGGCGTGAGAGGCCCAGTTGATGGTGGGGTGGCGGGCGATGATCTCTTCTGGGACCTCGCCGAGCTTGAGGGCGAGCTTGAGGGAGGGGGGAGCATGGCGGCAGAAGAAGTCGAAGCAGGCGCTCTGAAACTGAACTGCATTGAGGGGGAGAGCGCGCCAAAGGGAGTCGCCCAGGGAGTGCCCGACTGAGAATTCCATGAGGTAAGCGGCCAGCTTGTCAGAGATGGAGGAGTCGTCGACGGCGACGCACAACTTGGCGAATAGGGCAATGGGGGAGCGGACACACCCGACTGGGGAGGCGTAGTAGCCGCAGAAGGTGACATACTTCGACCTCTCTTTCTTGAAGCGGAGGGCGAGGAGGGGTTTGATGGTTTCCCATTCAGGCCTGGTGGGTGGCTCGTAGTCGAGAAGGGAGTCATCTCCGGACACCATGGTGGGGGTGTGGGCAGCGGCGTACTCAAGGTTGATGACGGCCAGGTTGTAGTCGGTGTTGTCGTCATAAGTGCCCGGTTCGCCGGTGAGACGCATGCAAGTGAGGGGACCGAACTGGGTAGAGACGTTGGTTTTCAGGTGGATGTGGAGCTCAATGAGAGAGGGTGGGATGGAGAGGCGCTCCATTTTCTTGCGCTCGAGAACAACAGCTTCGCCGTGTTGAGATTGGTCAAAGGCGGTGTAATCGTTGGCGAGCTTAGAGGACTCCGAGAGGTGTTGTTGGCACCACTGACTCATTTGGGTTGGGGTGTGACCGGCGTGGATGTAGAGGGTTGACGGACGATCGGAGGCGTCGAAGACGCGCTGATACTTCTTCACGGGTCCGAGGAGGAGGACGACGGCGTCGTGCATGAGAGCGAGGGTTTGGCAGGCCTTCCACGGTCCAAAGATGGAACCTTCGTTGACTTTGTGCTGCGTTTTGGAGAAGACGCGGACGGCACTCCATCGCCAGTCGGGGTCAGATCGGCGTGCATTACCCATGATGACGGCTTGCGTCTTAGATGACAGCTGAGCGAACTCGTTGGCATTGATGCATTCGGCGAAGAGGGTGGGGTTGAAGGGGAGGCGGTGGTTCGGGTTGCGATGGTAGGCGCGGCACAGCCCTTCGAAGAGGAGCTGCCCGAGAATTTCGTCGCGGGGAGTGATGCGGTAGGGAGCGGAAGAAGGGCGGAAGCGGAGCCGTTTGCTGATGGAAGCGGGGAGAAGGGTGGGGTCGTGCTTGCTGTCGTGGATGGGGCTGATGAGAGACATGGATTGGGCGGAGAGATGGAACTCTTTGTTGAGGTGGGGGAACTGGTTGGAGAGCTGCCCGTGAAGATGGATTTCGCGGTCCTCAGGGTCGTGGGGCGGGAGGAAGTGAGCGGCCAGATTTTCGAAGGTTTCCCCGGGGTAGACTGGCTCAAAGGCGGTCCCGCTGCAATCGCAGACTGAGGTGGAGACGGAAGTGTGCAGAGCCGATGGATTGTCGAAGTGAAGGGGTCGGCGGGTTTCTGGCAAGAAGTGGGTGGAAACTTGGGGAGCGTTGGCGGAGCCATCCCCCAGGACGATGCGAGACGACATGATGACGTCGCCCCGGAAGTCTGGGGAGATGGATGGGTCGAACTTGTTGCGGAGGGGGTTGGCGAGGTGGTAAGGGGCTTCACCGGGAGTGGTGGCGCCGGTGAGTTTCGGGTTGCGGCTAGTGAGGGGTCGGGTCAGGATTTCTGCGGTGGGGAAAGATCGGGGAAACCAAAAGCTCAGGGGCCGGGATTGGCGGAGGTAAGCGGCAGAGAACATGAGGTTCGAGTTGGGCCCGTTGTCGAGGAGCTGGCGGTTGCCGGTGAAGATGATCCCTTTCTTGGAGCGAGTGAGGGCAACGAGGCTGTGGGAGGGGGACAGAAGAGAAGAGTTGCGGTCAAGATGGATGGTGCTGGGGTGCTGGTAAGTGGAGCCTTGGCTCGAGGCGACAGTGACAGAAGCGTAGCCGCACTGGTTTAGAGTGTTGGCAGCGTTCTGGGAATTGGCAAGGATTTTGTCGCTGCGGGGGAACTCGTTGCTAAAGGAAACGAAGCCTGGCTCGGGGTTGGTGGAGTGGATTTGGAAGAAGGCGGCGATGTCTTGGGGAACGCGGTTGCTCCACAGGCAGTAGAAATCCATGTAGGGGGCGAGGTGGGCAGGTTCAGGGAGGAGGCGGGAGTTGCTGGAACTCGGGTGGGTGGAGTGGTACTCGCCTTGGAGAGGGTCTCCGAGGGCGATCACGAACTCAATGGTGGGGTCGGAGTGGATGGCGAGATCGACGTACCCTCGAGGCATTTTGTAAATTTCGTCGATGACAAGGATGCGGGCGGCTTTCAGCAGGGAGGATTCCCAGGTGCCAACGCGCCAGACTTGGGGTGCGGGGAGATGGAGCATGTCTTTCCACTCAGAGCGGAGTTCGACGGTGGGGACGGCAACCTTGAAGTCGCGGAAGCTACGGGTCTGGAGGAGCTGGGCGATAGGGTAGGATTTGCCGCAGCCGGGGAAGCCGGCGATGTGGATGAGGCGGACGGAGCGAGGAGAGGCGATGTCGAGGACCCCATCGAGTGCGATGAATCGGTCGCGGACGTTGGTGGTGGCTGAAGGGTTGACGTTCGCGAGAACGCCATCGAACCCGTTTTTCATGTTGGATATGAGGTTCTTGGCGCGTTGGGGCCAACTGCGGTAGGTGTGAACGTGGCGAATTGGGAGAAGAATGCCCTTTTGATTGAAGCGGAGGGCGGCAGTGGAGAGATCGGAAGCGAGGCCGCCGTTGAGCTTTCGGCCGTCGGCTCCGGCGGAGTACACGAAGTGGCCTGGGAGCACTCCGGAGGGGGGCGTGTGATTGATGTGGAAGGAGGATGTGGCGTCGGCCATGCCGAGCTCGATGGCCTGGGTTCCGGAGTGGAAGGTGCAACGGAGGGAGTAGTGGTAGGCAAGGACGGTGAAGTGGTCTGTGTCGAGACCCACGCGGGCGATGGTTGAAGCGTCGAGGAGGGAGTCGGGGCAGTGGGCGCAGAGGGTGTCCCAAAGGCTTTCTCGGGGAAGACGGGTGGCTTGCTCGATGGCCACCAAGAGGCAATCCATCGCTGGGTAGGGGGTGGGGCAGCGGCCGGAAGACCTCTGACGGAAATCGAAGGTGCCCGTGAATGGGAGGTAGGCGGCTGGGAAGAGGCGAGCGAATTGGTCGACGGGCCCGGCAGCGGATGGGTCGCGGAGGAGAGGCGACAGCTCGGGCGAAGAGGCGGGGGCGTCGATGTCTCCCCAGGATTCTGTTTTGAGGTGGCCGGATGGTTCGATGGTGACAGGCTGAGCGGCGGGAGCGGGAGCTGGAGCTGGGGTGGGGGAAGGCGGGAGGGGGATGCCGAAGGTGGTGAGGGCGTCGCACAAGGCGTCGGAGTCGGCCTTCTCCTTGATGTCGGCGGAAGAAGCGGGTTGCTGCGCTTGAAGGGCGTCGGCGAGGGCGTCCAGCATATTGGTTTTGGTGGTGTGGAAGCCTCGTGGTGCTTTGGTGCTCGGGGAAGAGGCGGGAGCTTCGCTGGAGGGAGGCTTGGGAGCGGGCTGAGAAGATGGTTGCGCGGCGTCGTGGGGAGGAGCCATGTTGGTCAGAGGGGGAGCCGCGGGTGGAGTAGGAGCGGGCAACGCGTCGGTGGTTGTTGGAGGGGGAGGGGAGGGGGGTTTGGGAGCTGGGGGGGCAGGGACGGCGATGGCGCGTTGAGCGTCGGCGGGGGGGGGGGCGGGTGCGTCGGAACCGGCGGGGGGAGAGCCGGGAAGGAAGGGGACGCGCGAAACGCAGACAGGTCCGCGCTGGAGGGTGAGTTGCCATGGATCGGGATGGAACATAGCGTGATACCGATCGTGCATCTCCTGGGGGGAGTCAGGTCCGACGAAGATGCGGTAAGCGGCCACAGCTCCGCCGGCGATGAGGCCGAGGAGCGCAACCCACTTGGTCCATGTGGGGAGAGGGCGGTCGGGAAGGAGGTGGCTGAGGCCTGGGAAGCGCTTGCCCAGAGAGCGGAAGGTTTCTGGGAAGAGCCGAAAGTCGGGAAGCGGAGGGAGGTGGATGAGTGGACCTGTGCTCTCCCGATGAAAGGAGAGAGAGAAGAGCGGGGCGCGAGGGGGGAAAAAGAAGTAGGGGGGGGGTTTGACCCAGCGGTGGAGCAGAGCCGCTTGGTAAACATGGGATCGCCAGGATCGGCCGAGAAGATAGCCGGTTGCGGCGAGAGCGGAGCCGGAGGTGATGCAGGCCGACGTGTGGAAGAAGCGGGAGTGGAGGAGGATCCAGTGTTGAAGTCGGGCGAGGGTGGAGTTGAAGAGGTAGTGGGTGGTGTGGGGGCGGTGAGCGGCAGTGGCCAGGGCGAAGTGGGAAAGGTTGTCCCAAGCAGAGGAGGTGACCCAGGCGTACTCAGGTTTGGAGCACTGTGTGCGGACGAAGCCGGCGGGGTCGGTGACGCGGAGAGTTCGGACGGCGCGGACGTACACGAAGAGGGCCTCGTAGACGTCGCGGGGCACGAGGCGGTGGCGGAGATCCTGGGTGAGAGAGGATGGAGAGGGGAGGGCGATGGCGTCGGGTGCACGGAAGGACAGGGTGTCGAATTCGGCGTGGATTGGGGGAAGGCCTCGCTGGATGAGGAGGGAGTGGCAGGGTCCCCAGCTCTCAAGACCTCCACCATCCGGGCTCACGGTGTTGTCCTCAC
>BMK_Unigene_050117
GTAATGTCTTACAATCATCACTGATAATGTTCATGACCATAATCCTAATGAGAAATCATGGTGAAAATAGAAAATCCCAGAAACAATAAAACTAACATAGCAGGGAAGAAGATAAACTAAGCAAACCCATATTCAGATATACTACTAAAGAGATCAAGAACTGAAGCAGACCCATTTTTAAGCACCACCAGTTGGAGGTGGGCCTTGGGAGGATTGCTCAGGTGGATTTATTTGTTGATTCTTTCCTTCTGGGATTGGGATCGGAACAGATGCTTCTGGGTCATTAGCATTTGTCCGTGGAGTCTGACTGTTCCCACTTATGCATGCAGAGCAATGCTTTTCAATCCAGTCTTCAATGTTAAATTGGAAGCGACCCATGATTTTTCCTCCAGTGCAGAGACGACCGATCAATACAGCAATGATACCCAGTAGAGTGATCACAACAAGAACAGCAATTAAAGGGCCAAAGGATCCGCTCCCTGAGACGAAGACTGGTGGTGCTTGCTGTTTGAGCTGCTCTAATGCTATTGACATTGTAAAACCCAGAAAAAAAAAATTACTCTCTTTGAGGATGAAAAGGATGAACTTTTTGTAGTTTCTGAAGCAGAAATGCTTAGGGATTTCTGGGTTTTTACCGTTGATGTGAAAGATGGAAGATTTTTGGATTTTGGGGTTATGGTACTTGAACAAGGTTTTGATTTTAAGTGAGATTTGGGCTGGAAAAAGCACAGAAATCTCTGGATGTTCTTTAAGAAAACAAGGCATTTTAGGGGTTCTGGAGCTTTAAGATGAAATTTGTAGTCTTGATACAACCAGACTCTTCACAAAAAAACAAAACTATTTCTGGATTTAGTGTCACCAAAACAGGGGCAGGATTAAGATGGCAGTTTGGGAAGGAAGGGAAGTGTGGGTTTTGAGTTTTTACAGCTAAAGAAACAAATCTAGACTTTTTTTTTTTTAGGTTTTGGTTTTTCTATCTCTTCAACCAAAGGAAAGGAGATGGCGAGAGATTAATCTATA
>BMK_Unigene_050118
AAAAGAAAAAAGAAAAAAAGGCAAGTAGCACATTGACTTGAGCAACAGATTAGAAAACCAGTTACCATGGTTTTCTTGAATTCTTTATTAGTTTTTTTTTTTTTATCTTGAAGTTCTTTAATCAGTAGATTCAACAAAACGTTTTAACATGATAAAAACACTAGTTAACATGGTTTTAAAGAGGCATGTGCCTCTCTTTGAAAAAAGGGGCTGATAGCTAACCAAAAGGATGGGTTGCACAGTGGATGTGATTAGTGAAAAATTTGCAAACCAGTAAGAATATTGAATTCCCCAAAGGATGTTAAGAGTAGTATAAAAAGAGATGAAATGTATCAAATATTTGATTTCTCAGTTGGATTAACTCAGATTTTGAATTAGTACGTGCATAAATCTAGACTAATACTATTATACTTCAATGAGTGGAGCTTATTCCTTAGTTTTCAAAGATGAGAAACAAAGCTGTAATGTCTACAAATCCTACAGTGAGTTCTACTCTTCACAACAACGCAAGGAAGAAGTCAAGGAAATGTAAATGCTAATGTTACATTTGACGTGGAAAAGGACAAGGAAGAGGTGGGTCGTGGTTGAGCTTGAGGCCTGCGGTAATAAAAATCACATTGTTAATGCATGTTGAAACTTGAATAGTCTACTGCTGACAGGAGCAGCTAACGTTGCTGCAATAGAGTCAGATGTTCACTCGGAGAACATATGCACTGCATCAAGTGTTCCAGCACTCGATCGGCTTCTCCTGCAGGTGAATCTATGCAGTTAACCAGGGCTGATTTCAATGCTGTCCCCCAGAGTGTGTCTCATCTTGAAGGGTAAACTGCTTCCACTGCTCTACCTCATACAAGTATATTTTCTGCATTCCATGTATCTACTCCGGACTCTTGGTCGCTGGCTTTCTTTTTACTTTCGATATAATAGGTGCATGTATAATCACACACAGAGACAGAGACACAGAAGATTAACATAGTTCTTTTAATTTCTACTTTTCCATGTAAATGCAAAATTCAACGAATTCATAAAAGAGCAGATCACCATCTCACAAGTCTCAAACTCTTTATACCCAACCTCATAGAATCTACACTACAAACTATTCTTTTGCAGCAATATAAACCATGATCATGGTGTTGCAGTCGAGTATTCTTACTAATTTGCCAAAACAAGGAAGCAGAAGCAAACTAAACCAAAAAAAAAAAAAAACAGAGAGAGGCATAGAGATATGAAGAGAGAGCTACCCATTCCCCATCGTTATTTCTGCAACGGCGGAGAAGGAGACGTGAAAGAAGAGAGAATGGGAGAAGAATATTATCCGATGGCAGAGCCTAAGGGTGAGGAAGAAAGAAAGAGCAAGGATCGAAGCCTCTCTTGCAGAAAGGCTTTGGACTGTTCTGATTTTCGTTTCCCTCTTTTTTTTTCCTTTGTTTTATATGCTAGATGCCTACCATTGGATGAGTTGGATGAGGGATTCAATCGGACGGGGAGATTGGGTCCTTATTTTAGTGAGTGAGGACGGTCCTTACTGGACTGTCTCCCAATAAATAAAAAGGTATGAAATTT
>BMK_Unigene_050119
GAAATTTATTGGGTTCAAGTTCCATGCATACTGAGCTTGTTATGCACAAGTCCCCCACCCCAGGGGCGGATCTAGGTGTTAGCACACGGTTGCGGTCGCACCCGTGAGATTCACGAAACCCCTACATAAGATCTTAAAATTTTTAATTTTATTATTGAACTTATTCACTTGATCATTGCCTGCACCACCCAAAGGAAATCCCTGGGACCAGATTGGAAGATTCTATCCCTGGATTGGCTTGGCTGATAAAGGAAGACAACAATGGTCCAGGAAGATAACAAAGAATGGATGGCTATGAATTCAATTGGGGTTAGTTTTGAAGTGCCTCCCATCTCTGAGGATCCATTTGAAACTTGGGCTTGCATTTACCCCACATAGAATTAAGTAAGGTGACAATGCCGCCTACCACAGATGGGTTTCCTAAGAAAAGAATCAAATTCCACTTTCTTTCAAAAAATCATACAATTGGCTTTTCCATTTTGAAAATACTCAAAAGGAGAATACACATGTTAAGGTAATTGCACTAACAGTACCCCCATTAAAGACAAGCCAGACTTTTCAGAGGGAAAAGACAAGGCATAAGTCCTTCAAAATTAACAATCATCTATGCGAATCAATCTCTGGAATTGTTTATACTAAATACATCTTTGAGTATCAAGCTAAATGAGAAACTCACCATAATTTCCTAATCAAGGTAAGAAATCATAAACAGACCCTGAGATGTCCCACCTGAAAAGCACAAAGAACTATAGTTTAGTGTTGATCTATGAAGAACTTCACTATAGCATGAAATGACAAAAGCTGTCTCTGGTTAGGCATGCCCAAAGAAGGTTGGATAAAGGGTCATCTTTGAATTGTTTGGCTTATTGGATAGGATGGATCAATGTGGACAGTCCACTTCACATTCAATTCCAAATGGCCCAATAATTGTTCTGATCCTAACCATTTGATTGATGAATTGGATTATGAATTTGGGACCATTTTGCAAAACTCCTGAGAAATAAAATGTTACAGGTACCTTTGGACAAGAACCCTGGCAGAAAGACATAATAAGACCTAAGAAATGTATATAAAATTTGTCCATTATCACTTTAACATAACTGATTGTTACAATTAATATGATAGAGGATTCAAACTCAGATAAGTTAGCAGAATTAACTTCAAACAATTCTAATATCCTTACAAGAAATATGGCATACCCAGCCTTAGCCACCGATATGTATCATGGGTCTATTAGTTGTTTTTGCTATGTCAAACATCCCAGCATGAGAAGCTTTCTTCCTCTTAACCGCAGCCCCAATAATGTCTTTCAGCCCAAGATCATCAACACCACTGCGAAGAGGATCTCTTAAACTTACCTCTGAAGGACCAAATAGGCATACTTTGAAATTTCCATCAGCCAGAAGTCGTAATCTATTGCACCCAGCACAAAAATGTTCAGTCATTGATGTGATGAAAGAAACAGTGCCATAGTACCCATCTACCCTAAAATTTTTGGCTGTATCTGTGGGGTGATCTTGAAGCCTCTTCAGGCTGCCAAACCGGTGAACCACTGTATCAAACATTTCTGCATAAGGTACGAGTTTCTTGACGTTCCAGACATTTCCATCGAACGGCATAAACTCAATGAAACGAATATTAATTGGTCTATCACGCGTCAACTCCACAAAATCGCAAATCTCATCATCATTAAGACCACGCATTACAACACAATTCACTTTAACAGGATTGTATCCAAGTTCAACTGCAACATTGATCGACTCCATAACCCTTTCATGCCCTTTACGCCTTGTCATGAATTCAAATTTTGCAGGAACCAAAGTATCCAAGCTAATATTGATTGAACTCAAACCGCACTCTTTCAATTTAGGAAGCTTCTTTGCCAGAACAATTCCATTTGTAGTCATGGCTAAGGTTTTTAACCCCTTCAAGTTAGATAATTGTAAGCATATGTCCTCAATGTCTTTCCTAATAGTAGGCTCTCCACCAGTCAGCCGAATCTTATCTACCCCAGAAGTTACAAAGAGATTAGCCAGTCGAATGATTTCATCTTGTGACAGAAGGTGGGAACTTGGAGTAAGCTCCACACCCTCAGCAGGCATACAATACTGACACCTGAGATTGCAGCGTTCTGTCAAAGAAATCCTGAGGTAGGTGTGCAGCCTCCCAAATGAATCAATTAACATATCAGAAATCAGAGCATCTTTTGGTGGAGCTTCTGCCAGGTTTGAACAAGATGTAGCATACATTCTTGGATGGGACCCACAAGGGTGTCCATTGACAAAATCTTGGCAGCAACTGCATATTTTGTGAATAAACTTTGACCTACATGAATCTACCGTCACAAGGCTGCTGCCAAGTAGAAAGTTAGGAACACCCGAATGATTCAATCTCCGGCAGTTAAAAATATTCCACGCATACCCTCGCATTGTTTCTGAAGAACAGAGAATACAAAGACATCTAATGAGAGTATCTTATTCTTAGGTATAAAGGGCAATGAAAAGAGTCTATTTTCATGGGTTTTGTTACTCCATTTGAGAACAAACAGTTCTCAAAAATATAAAGGGCAATAGAAAAAAAAAGAAACCCAAAGTAGAAATAGAAGGCTCAAAATTAAAATAAAGAAAGAGTAAAAAAAAAGAGAAACTTGGGTATCGTTTGGATGATTACCTCTTTTGCTTGAAGCCTCACAATCAAAGTAATAAATCGGATGTTGAAAGATGGGAATCTCTGTCTGTTTATTTGGGAATCAACGAGAGTTTTGGAAGTTGTGGAGTTTCCTTTTTGTGCTGCCCACGTGGTGAGAACTGAGAACTGAGAAGGTCTTAGACGGCAACACTAGAAGTGGTCGGCTG
>BMK_Unigene_050120
GAGAGAAATTCATCCAAACAAGCATGCACGACATTATGTTGCCTTTTAGTACAAGGGTATAGTTATAGATATACTAGGGTAGTTTGGGAATTCTAGGACTTTCAAGAGAGATACTAATGTCACATGCCAAACTTCTTTGAGCACATCCATTCTCTTTACACGCCCCAAATAAGTCAAAAAAATCTAAAAAATATCTCCCTACACACTTATTTTTTTCCAAAATACTAGAAATGTAGATGGGACCCCGATTATCTGATTACCCGGAGTTTCCGACTCGTTAATAACCAGCCCCGATAAGTAAAGCGGTCCGAGTCTTTTTTTTTTTTTTTTTACCTGTGATCTAAACGGTTACGGATCTAGTTCCGCCATGGTTTCGACCCGTGGACTCGATACCCGACATGTTACTCAATTTTTGAGGATCTACCCTAAAAACTAGATTTTTTTTTTCCCATATCATTCTCTACCTACACCCGGATCCGGACCCAAACCCGCCCCATATATGGTTCTTGTTCCAGATCCCGATCCATATTCTCATTAATGGTTCTGGTTCTTTTCCCTCATTACGAAAATTCTTTCATTACGATTTTCTTTTTATGATTTTCAAATCCATAAAAATAAAGTGTGACGTAAGTTTATTCAACTATAAAAAAGTGTCAATTTATCTTTCTAAGCTATAAAAATTAAGTGTGGCTTGCTCCTCTATGTGAGGGACTGAGGTTTACCACTCTTCTATTTTAACAAATTGGTATTAATATGCAAAAAAAAAAAAGGGAAAAAACCTAGTGCCTGGATTTTATCTTTCTTAGAAGTTTCCTTATTGGTTTAAAAGATTAGGATTTGAATGTAAAAACACAGGGGTACTCATGGGTTGGGTCTAATATTTGGGCCGGGCTTGGATCCAGTGGTAGAAAACCCAAAGCCCGGCCTAGGAAACAATGTTTATAATTCAGTAATAATTTGTCCAAACAATGGCTGGAAAGCCTATACAACTCACAAGTGCATGATTTGTCTGTCCTGATTGACTAAATGGATGGGCTTAGGCCGTATATGGGTGATGGGTCTGTGTTTCTAAAGCTGGCCAGGCGTGGATATGCCTCTCAACCCAGGCCTAGCCCATGGACCCTCAAATGAATCTTTTCTTAAAGTTAGCATGACAGGTGATGTATTTTGAGAAATTTTTATAAATGTACATTGCTGCTTGTAAATTTCTTCAATTATTTGTGATTTTCAAGTCACTCAATTTATGTGCTTGATCCTAGAATGAGTCCATGCCACTTAACCAATAAAACAGGGGATGAAAAATTAAAAACAGTGGATTCCACACTGATGTGGTAAACCTTTAAGTTCCAAGATATCCTTTTATAGAGGATCCAGCTGAGACAAATTAAGGGCATCGACTGTTAACTAAGGCTGAGAACTCTAGTGGTCAAGATCGGCAGTCATCATTGGGAGGTCCAGACTTCAAA
>BMK_Unigene_050129
GGAGGTTTCTGTTCTCTAAGATCTATCAGCCGGAACTATTTTAATTTCTTGAAGTCCCAGCGGCCTACGCGCGCGCGCGCCATGTTCTATGAATGATAACGGTGGATGGCACGACTTCCCGGAGGATGTGATGGTGCCTCTTTCAGATGCATTTAGTGCAAATAGGGCTATTGTTGAGATATCGATGGGGAATTGCTCTTTTCATTTCGATTTCGTTCTTATGGTCGTGACCAATCTGAATACTGATGCAAAGCGATCTGTTGCTTGGATAGATGAAGAACGGGGTTCATGCTTCTTTCCTCAGACCTGCTTAGACGACAACAACAACGATAAGATGATGAGCAGCAACAGCGATGAGATTGAGTTGAAACTCTTCGATGCTGACTCCTACTCCTACTCCTACTCCTAGCGTTCTCAGATTTGATCGTTTGGGCCACAAATTGGTGCAACTGGAAAGACAAGACGAAGACTACAAAATTGCAGAGAATATATGTTTTTTTATGGGGGTGGGGTGCGTCTGTTGCTACACCCGATAATCTAGTGCATATTCACCGTTTTGTTTTAGAAGACGGCGCTGCACGGGCACGCTGTCAGAAATTTGAGGAGCAGATAAAGACCATGGAGGAGCGCCGAGGAGATGCTAATGTACGGTGTGCATGGCACGGTACATACAAGGAGGGTGTGGTTGGAATTTTAAGTAAGGGATTTGCGAGGCCATCGGTGGGATTGGAAATGGCATATGGCCCTGGCGTTTATCTTGCACCACAAAATTGCAGTCATGTCAGTTCAAAATCTTGTGATGTTGACGAAGATGGTCTGCAACACATGGTGCTTTGCAGAGTAATTATGGGGCGCATGGAACAAGTCCAGCCAGGATCTGAGCATTTCCACCCTAGCTCTGAGGATTTTGACAGTGGTGTAGATGACATTCAGAATCCGAGGCGGTATGTGACTGATATGCAATGCCCACTTGAACACGCATATACAGGCAGGGTATCTGGTCAGCTTTAAGCTGAGTCCTTCCCAACGAGAGCATTTGGCTGGTCTTAAAAACGCATGCAGCAATGTTGATGTTTCTATGACAAGTGATCAGCAATCTAACTCTACTCCTAATCTGGAAGAAAGAGGTTGATGCAGACTCATTTGGAAGGATTGGAACAGTTGCCACGGATATGGAGAGAAATTCCCAATCCTGCTTTTTATGGGATGTTGTAATTGGATATAGTAAGAATGAGATGTACTGTAATTGGATGTATTATTTGATGATTCAGGCAGGTCCAGTATATTACATGCTTTGGGGATGTTGTAGTTGGATGTTGCAATTTCTGCATCTGAGAAGACGCCCCTAATTTTTTTTAATTTAAATTCTACAGGAGTTTCTATAGTTCTCTGTATTTTTTCCAATTTCAATATC
>BMK_Unigene_050131
AACTCTTGAAGTAGCCTACTAGCCTGGCCTATCTAGATTTGTGAACAAGGAGGGTGACCTAGATACGGCAGTTCCAATGCCAAGGAAAAGGATTTTGAGGAGAAAAGACTAGAGAAAGACTGCTCTGAAATTCAAGCATCATTATCTTCCCTGCATAAAAAAATGTTGAGCTATAAATTATAATTGCTTTAGTACTTGTCAGTTGTCACAATGCAATTTCTTGGCTTGTTGGGTAGATAATCTAATTTTGTATCTAACACCTATTTTTTTCATTTACCTTTTACACAACTTATGTTGAATGGATCCATTCCCATTAAACTGACACTTTCGCACATCCCCCCACCCCTCCCTCCCCCCATGTTACTAAACCCATTGCTTTGACTTGAATGCCTTTCTCTGAAGTTTTATCATCAATTACTTGCTTTCTCATTCAATTAGGTAGTACCACATCATCTTCGACATCTTCCATTCAATTGTCCTTAAGACAAATAATCAGGACTCAATAGTGGCCCTTGCTGCAAACCAACTCAACTCTAATATGAAATTGAAATTTTGAGAAACTAAATTTTTAATAATAACCTAGTACTCAATGAAACCAACACACTGATTGTTTTAGTGTATAATAGACTACATGTAACATACCATTGAAAAATAATTGGGTATAAATAATAAACTGTACAGTAATTAGGTGATTGCTTCTTGACCATGTGGGAGCATGTACAAGCTATCATCCTATGATTGCTTTTGGACCATCATCTTGGGACTGGGAGCATAAAGGTCCTAATACCAGTTGCTACGATCCTATATTAGAGACTGCACAATCTCATTAAGGGGAGAAAATGAGAAATCCTTAAGAAACTGGACAGTGAATAGCTGTTTATTCATTTTTCCTTCTTACAAGCCATGCTCTTGTATAGATGATTTTAGCAATCATGCAATCAAAGAAATGGGGGAGAAATATCTATTGATTGCTATGATCCTACTAATATGCATCTAATCAAATCCATGATGATATCCTAATGCACTTTATTAATATCCTAGTATGATATGCAATTTAGGGCTTCTCAACTGAGAATCTTTGTTGGCCTAACATGTTGTGCGTTTGAAAGTCCATTGGTTTGCCTTGGGAAGTCCCGATGAAGCAGACGAATGGATTCTTTCATGACCAAATCATTATTGATACTTTTTAGGTTACACCAACGCATTGTTAACAAACATGGATAAAAGCTGAAATCTGAAATCTGTACCTTGTTTGATGCAGTTCTGGTTTTGGCTTGCATGGTTTCTTCCTGTCAGATTAACCATATGATTGGTTTATATTGCTGTTATTTATTTATTTATTATAGGCTTATACATCATGTTATCCATGTGTTATAATTTGAACTTTTAATATTATGATCCAACACATTTTGGCCTTTTGCTTTTCAGTATAATCCTGTTGTACTACTAAAGCCTTTTCAATACAAGTTACCATTCATATATATATATATATAATGCTCCTATGAGA
>BMK_Unigene_050132
GCGCCCAGAAAAGAACCCAATCTACAACGGCAGAAAGGTATTGAAAAGTGAATACACCATAAAATCAGATGGAGAAAAGAAAAGGGTACCAAGTAGTACAAACATAGGAATAGATTTAAGAAATAACAAACAATGCATCCATTAAAATAATATAATTCAAGTAATTTCCTCCTTTCTTCATAGTTGTTCAGATTCAGTGATGAGAAAAATTGATCCAAGATAGACAGACCATTCTGTGCAGTCCGCTCCCATAAAAGTATTTTTCCTTTTATATAATTTGATCCCAAGAGAGACCCTGCTCATAGGACAAATGAACAGTAGATCCTGGATGGTGGGCTGCTATGTGCAGTTGGTTCTCATAAAAATATTATTCTACCACAGCATAATATAAAATATAAGAAACAATGAGCACCGGCTCATGTGTGGCCCACTAAAGCACCCTCCCCTCAAAACCTCTCCATTTTTCTTTCTGAATCAGCACCATTCTGTATTATTGATTAAACTGAATAAGAACAGAACAGGTCATGCACAGCACGCAATAATTGTTACTCAGGAGATTGCTAGTCTAGCAAAATCAAGAAAGATACAAGAATGGTATCTTGTATCAAGTGCAAACACGTGGAAACAGAGAGTGGGAAAAGGGAACATAACATGATGGTTGACTAGGATTTAACTGATAAAAAATATAACTAGACAGGATGCAGTTTAGTCAAATTACAAATCCTTAGTATGCATGGGAAATGCAATAACACCGTGTATTGTGTTGCACAAATTAACAGATCATTTACTTGTTAACAGATTACTTAGAGGGGTCCAGCCCATTCCAAGTAAGGGCAAGGTATCCTGGAAGATCGCTCCAAAGGCGATTTTGGCACTACAGATAGGAAGAAGTAAAATACAAAGAAAGTCATTCAACTCCAATTTCAGGATAGGTGAAGTTTAATGTAGATGTAGATGGAGCAGCTCATAGTAAGTTGGGGTTACTTGGTATTCGAGGGGATATTAGGGGATGATGGGAAACAAATATCTAAACTAGTACAGTGGGAATGAAGAGTCAAATGAGGCAAGAATGTCAGCAATACATAAAGGATATAAGATTTTGCAGGAAAGATGCAAAGAATGTCATATAATCAAACGTGACTCAAAAAATGTAATCGAATGGCCAGAGGAGGAAAGGTGAGCCATGGTGATAATCAAACATAATAAGGGGGATAAAGTATGAATTTGACAATGAATGGACTCTTCAAACATTTATATAAAAGAGTCAGATAAAATGGCCTAAGATATGCCGAAAAGGGGCATTGTTATTTTCTGACTCTAGGGTGATACAAATATATTGGGAGAGACAGAATTTAGGGTCGTTCTGTGGATTCTTGATGGATTTGTGTTTTGTAAATCTCTACAAATACAACTCTTTTACTGCATAATTTTGCTTTTACTATGTACACTTTATTTTTGAATAAATCAGCATCACTCAAAAAAATAATTATAAAAATAAAAAAAACCCAAGTATGCTTAACTTGCGAAATCCCCTCGTTGCTTTTCTACTTGACTACAATGCCCTCCCCAGAATATGTACACAAATATGCATCAGTTTTCAAAGTGTTGATTTTTTGCTCAAAGTGTCAGCAATATGTTTGACCCCATTTGAGGAAAAAAAAAAGTTTAAGTAAGAAATCCCATTTATTTGAGTGTGGATGGTGTAAGGTGCATGTGCAAGCATGCAGAAAGATTACCTTCTTAGACCTGCCTTTGGTTGT
>BMK_Unigene_050133
AGAAAGAAGAAGAAAACCCTAGATACAAACCTTAACTAGGGTTTCCTTCTTTCTTGTCTTTGTATCTTTGTTTATCTTCTCTTCTTTTTTCCTCTACTGTAGATATTTTCAGATTCCAGTTCCAGTGATTATCCACAAGATAGAAGGAGAGAGAGAGAGATGGAAGGATTTGGTGGTGTGGATAGGATGGAACGAAACCCTGATATTAGGGATGGGGATGAATTGGGCAACGGATCCTCGGTTCATCCACACTTTGATGCATCACAGTATGCATTCTTTGGTAATGATGGTTTGGAGGTTGAGCTAGGTGGACTCGAGGAAGATGATGTTGCGCTGGTTGGATTCGAGAATGATGAGTATCATCAATTCTCATTGTTTGGTGATAGAGAAGAGGGTGAAGGATTCGGTTCTTTGTCTGATGTTGATGACCTTACAGGTACTTTCTCGAAGGTAAGTTTTTTCCAATTCTGCTTTCCAAACTTTGCTTTCTGGCATTAATGTGATCATGCTCTGGAAGATTTTTATTGTATCACGACATAGTTGGAAATTTTTATCAATGTTTCAAAAAGTGGCCTATGGTTTGGTCCAACCTGTTTCAAATCCGTTTCATTTAACCCTGCTCAATCTTGACATAGAAGTTGAAAAACATTTAAAATTAATTAATGGTGGATCCAGGGGATTTGGCTCAGGATGGATCAAGAATGGAGACACATAATTCATGCATTGGCTAGAAAACCTACATAATTTGCTGCTCTAAGCATGGAAGGCACATTCTAGGAAAAAGTTAAAAACATTTGGAAGTGAACCAAGGATCTTTGAAAATATTGGTCACAGGGGATCCTTTTCTCGGGAAAGTTCGTCTGCCGCTGATTGGTCACAGGAGGCAGACTTCTCTAACTGGTTAGATCAGCAAATATTAGACACTGAAAATGCTCAGGAAGGTAAAAGGTGGTGCTCACAGCCACATCCTTCGCCACATCCTTCACCTCGTCTCGCTGAATCATCCAAATCGTTGTACAGAACATCTTCATATCCTCAACAGCAGCAGCAATTGCTGCCCGAAGAGGAACATGCATCCAGTGAACCAATTCTTGCTCCTAAATCCTCTTTTACTTCGTACCCTCCGCCTGGAGGTCGATCACAGGCTTCACCAAACCATTCCCACTACCCTAACGACCCCTCTCTTACTGGTCCTCAGATGCCTCTTTCTCCACCAAACCTTTCTACTTATTCAGTCCCTCAAATTCATTTGCCTGGCCTTCCTCGTGGATTACATTATGCTGGAAATATGCCCCAGTTCAACCCAATGAGCATACCAACTAAAAGCCGTCCGCAAAACCCTTGGATGAACCAGTCTGGCCTACTTTCTGGGGATCATTCAAGCATCTTGTCCAATTTTTCACAGCAACAACCTCATCCAAATGGGCTAATGCCCTCACAGTTCTTTGCACAACAACAGCACAGATTGCACCAGGTTCAGCCAACTGTTTCCCATCTCTCAGCCATGCAGTCTCAGTTGTTTAACCAACACCCCTCACCCCCACATCAGATGAACAAGTATGAGGGGATGCTTCCAGTGGCTGATCCAAGGGACCGGAGGCCAATGCCATCACAAAGAGGGAGACAAAGCCTTCGGTTTTCTCAACAGGTCTCCGATACTAGCAGCCAGAAGAGCGATAGTGGGTGGCCTCGGTTCCAATCCAAGTATATGTCAGCGGAAGAAATTGAGAGCATTCTTCGGATGCAACATGCAGCTACCCACAGCAACAATCCATACATAGACGATTACTACCACCAAGCTTGTCTGGCTAAAAGGTCTTCCGGGTCAAGGCTGAAACACCCATTCTACCCTACTTGCTTGAGGGATTTGACTTCACGAACCCGTGCTACAAATGAACCACATGCCTATCTTCAGGTTGATGCTCTTGGGAGGATCCCAT
>BMK_Unigene_050135
AGACAAGGAGAGAATCCCAGGAAGCTGGCATTCAAAGATACAAAATGTTAATATTCTTGTGAATAGTGCAGTTTCATTCTATGAAGCACAGAAAAGGAATAGAATGGATAAAGCAAGGACATGGATTAAAAAAAAAAATTGAAATGTTAGATATGATAGAGATAAAATATATTGCCTACACTGTAAGTAAACGTGTCATAGGTTTCATGGAACCCAACATAATCAGTTAAAAAATTCAACAGAAAAGATGTTACTTGTACACTATGTATCGATGATGCAAAATAGGAAGGCCACATTACTTAGGAACTGTTGTCCGAGACAAATTTACATACGGCCACTGTTCTTAGCTTAAGAACAGTCTGTGGGGCCATAGCTTAAGAACAGTCTGTGGGACCAAGCTGCAAGATGACAATCATGGAGGTTTTAGGACTTGTTTGTGCATCAAGAGGATTCCATGCTCCATGGATTTATGTTACCATGAGAAAGAGGAATCCTACATTCCCACCTCTCCCGCAGGAAATTGAAATCATCTCCATCGAGCAAAATTGGTTCTTTCCCTATTTGAAAGGATGAGGCATCACATGAAACAACGAAGTAGTAAGCCGCACAGAATATCAGAACAGTTTCCTCTCTAATGCGGAATCCTCTTGTCGCACAAATGCACCCTAGGGTTTGAAACTTGAAAGGTCTCCTAGTGACCTCCTTTTGGCAGATATGAGAACCATCTGATGAAGAGAGGTACTGTTTTAAGGGTTTTAAAGTAGTTCAAATCCTAGCCGTTAGATGAAGGGGATGGGTGGCAAAATTTGAACGAGCAATTGGAGGGCCTACGCAACTCAGATGATTATCAAATTTGGTTTGAAGCCTTTCCTGGAAATTTGTGATTGTTTTTCCCACCTTTTCCACAGAAGAAAACAATATGAACAGCCCTGATAATGATTCTGAGAGGGAAAGGGAGACAACAGCATTGCACATAACATGGCTTCCAATTTTCACTCCATGCAAAGTGCAAAGTCAAACAAATAATGCCCCTTTCTAAAGACATATCCATGCAGACAAAACATTCAAACTACTTGCCATTCAGGGTACACCCACTAAGAACGTAATATTCAGCCAGGAACTGTCCGCAATTCTTTGGAGGTGCAAACCTCGGGTGTTGGGTTCATTTGGATGGATGCATGCAAATCACTAGGGTAGAGGGATTGGGAGGTTTCGTTGAGCATGATCTGATGACATTACTTCTTCTTTTTTTTGGTTTGGGTGGGCGGATTGACTCTATTGTATTGATTGATCAGCAAAGATGTCACAAAATCTGTATAGCATAAGAGAGATATATGCTGAACCTAAAGGACCCAGAACGCCAAAGACAAAGCAGTGTCAAAACAAAGACACCATAACGACTACAAACAGCTGAATCAAACCCAAACCATTTGATTAAGGCCTCTTAAGTTTTTTAACAGGTTTATGAGTGCATATATAACTGCTAAAACTTTGGAGCTCCTAATCAGATGGTTACAATCGCCAGGCATGCCAACGCCCAATGAGCTAATAGTTGACAAGACCTTCCAAAATCCAAACCCATCTACCCCACTGATCCACATGCATCCAGTTGGGCCCTACAGTTTGCAACTCAAAGGGTTGCAGGTGGCTCCTAGACGAATATTAATCTATACTAAGAATACTTCTCAGACAGAAGGGGTCATTCATTAAAGATTTAGGAATCTATTACTTACAGCGCCATTGCGAAATTCGCCTG
>BMK_Unigene_050143
AAGATATAATCAACACAAACTAATTCTCTCATTAAAAATCATATTTAAGACCTCATGTCTATTTGTACTAATACAACTTAGAACAATAAATTTATAACAATTATTTCACGCCAAAGATAAGAGTAAGAAACTAAACAAGTTTGAAATTTCTTAGATCTTTGGTATGTGAAAATTCAGTTGTAAGAATCAAAGTACATCTTCTGTGCCCATGTCTATGGCTTCATGGCTTGTTAAGTTGGAAATGCCATGGGTTAGACTCACTTGAACCCAGAAATTTCATCAACATTCTTCTGCTCCAACCATCTTCTCTAGAATGTGGGTTAAGTCAAGATCTACTCGTGCAAAAGTAGACTCCTCAAAATGTAGTTCTGAGGGCTTTTGTGGCCAATTACTTCAACATCAACCATCCAACAAAAGTAAAAGCCTCAGCCTTTATCTAAGCAATAGAATGAATCCATCAAAGGCAAGAGAAACTCTCTCCATTTATCCATACTATCCATTTCAATCTTGTAAAAAGCATAAGCACACCATCTTAGCATAAGCACACCATCTTACTTCCCCATATGCATGAATTCCAATCCCTTATCAGTTATCATCCAATGATATCATTTCAATTTCAATATCATCACTCACAGAGAAACATCACATCCTCTGTTAAGTACCAGCCAGTCTGAGTTTCCTCTCCAGTTTCTTCCAACCATCTAGAGATCTATCAGGAAACCTCTTCTTCACATCAGCAATCAACCCCTTTGCCTCCTCCAACTTCTCACTCTTCACCAATCCCTCAACCAGACTTTTCATCGTCCCAAAATCCGGAATCTTGCCCCTCTTCGCGCTCGCTCTAAAAACATCCAACCCCACATCAAAATCCCCATTCCTACACAGATAATGCAAAAGGGTCCTAAATGTTGCAGCATTAGGAAGACACCCCTTCTCCTTCAGACCCTCATAAACCCTCTTTGCGTCCCCCATCCGCCCATTCTTACAATAACAAGTCATCAGATA
>BMK_Unigene_050150
TTTTTTTTATCAAAATTGTTAAAAGTGAGTGAAATGATCATTTTTTAACCTGGCCACAGTGATCACACCTATCCACATGTGACTTCATTCATGGGTTTCCATCCAAAATATAGAATTATGTAGCCCCATCACAAATGGAATAATAGCGGGCCCCACCCACAATTGTTCCTGAAGAGATTAGGCAACTGGTTGAGGCATTACAAAATAAGAGCAAAAGGGTCTTGGGCTAATAGTTTCTGTGCCTACCATGAGCCAATGGGCCTAGTCATAAATATTTTCATAGTCGGGCGCTTTTAAAAAACATTTCATTATTAGGGAGTTTCCTAGTTGGATTAAGAACTAGGGATGTTCTTGAAGAATCCCTTTGAATATGCTCTTTCTGAGTACAGTGACCTTACAAGTTTGAATCTTGGCACCAGAAATCTTTCCTGTTTCGCTAAACTGAATTTCAATCAGTTTGCCCTACAAGTGCAAAAGTGTGTTACAAAAGGGTTTGTAGAGTTGTTAAATGTAGCATTCAAGGAATACATCAGTTTTAAACAGCTATTTGAGAAACTTGTATAAGGAAAAAGTGTGTTACAAAGCGACTAGAATTGTCATTTCTTGATGTTTTAGCATTGCCAAATGCTTCCAGTATTGGATTAGTCTTCAAGATTTCATATTCTATGCCACTGCCCCCTCCAAATGCTGCCAAATATTGCATTGCTATCTTTGCTGTTTCAGTTTTCCCTGCCCCACTCTCACCACTGGAAAACCAGATATCACAGGGAAAACATGATTAGTGATGTGTAAAGGCACAAAAAAAGTAAGTTTTTACTACAGAAATATGCACATATCTAACATATATAAAACTGGAAGCAACTCTCAGTATTTTTTACCCTTCATATGGAAAAATGCTTGAATTATCAAAAGGAAAGATAGTGAATTTGACCGAAAAATAAGTAAAAAGTAGAGCATTAACTCTTATTTCTAAAATCAAATTTGAGGGACAATTTTCATATATGTATCATCAGATCTGATTATAGTGATACAATTCAAAGCAGCAATTCAGTAAAATGCATATATATGCTATAAAGAAGTTATAATGTGAAGCAAATTCTCACATGCGGACTGAATCCCACCTCTTATCAAGGTATTGTTGGACTGGACCACAGACCACTGCCCTGCCAATCATAATTGGCCTAAATACTAATCAAAATCAGAATGCTAATAAGCATTGGAGATTTGGAATTGAGTGATCCTAGACCACAATGTCACAAAGATTACCTGAATCCAGTGGTGATTATCACTCTGATCTTAGTGATATTCTGGCCAGTTACAATTCGCTGTATACTTAGTGAGAAACAATGATGATGAATTTTTAATATTGAAGAACCTCAAAAACAATGTCTTGCCCATTTTCCATACTGAACACAACGAATTTACCAACCTTATAATGATAGATTGATTAACTTCATCTGCAGAAAGGCCCACAACCATGGTTAGTGTCAAACAAAGCAGATATAAGAGGTGCCACAACTGAATGTGCAGCATCTCTAGTTAAGCTACAGTAATCACCTCGAATCATTTCGCGGATGGCTGTATCTGCTATTGCATACACATGTGGACTATCAATAGATTTACTCTTATAGGCTTCTATGCATTCATTCCCATATAATGGAACTGACTTAAAGGGATTTATGGCAACCAACACTGGCCCTGCTTTAGTATAGATCATATCTTGGGAGTATCGAACTTGAAGATTGTACAACACTGATGGTTCATTTAAATAGCTAAGTTGCATGAGATCATCTACACCATCAAGGATA
>BMK_Unigene_050152
GCCAGGAACAGATCATTTTTTCCTCACTGTAATAGTACCAACCTTTTTTCTTTAAATGGTGACTGTATTAGTGTTCTAATGATAAAGAAAGATGTACATTATAAGAGTGCTTTACTGAAAGTGAGAGGCCCAAAGCAAGAGGCCAAACACAAAAATCAAAGCACGATCACATATGAATGATGCTATCAAAAGCCAAAATCAAATGGAGATGCTGAACTCCTTTAGCTAGATGATCTGCCTTGGAAGTAGCACTCTATTTGACATGGAAGAAAGAGGCTCCAAGCCTCCTAGCTAGATCTATCACTCCCTCCAATATATTGTCCAGCTTCCAAGGGGCTTTAGCTTGACCTGACATCCAACGAATAGAACAAAAGGAGTCCCCTTCAACAAGGATGTTGTGAAGATTTAATTGACAGGCTTCACAAAGGCCAATCTTGAGAGCCAATTGTTATGCCTCATTTGCTGGACAGTGGCCGGCAGGACCGGAAAGTATGGGAAAACCTACATCAATCATGATGATAGAGCACGAACTGGCGGGTGTTCCAGCAACAATGAACTGATATGTGTATTGCCCATATGCATGATAAGACCGACACCTGTAGTTCTGGCTAAAAAAGACCAATTGGAACCCATACACTGCCTTTTAAAGCTTCTATATCCACTCAGACATGCATTGACCTGAAAACTATACAAAAATTACTACATTATGGCTGTTAAAAAGTTTTATTGCAATTCGTTAAAGCAATAAGCAATGTTCGCTTAAACCTTTAAAAAATGAATCACAATTGTAAGATCGCCAAATTACATGCACAACATACATCAGCGCAATCTTTTCCATAATTCTAACTCCATCTCACTAATTTTCCCATCTTCTAACAAACCTGATACACTTTCTTTCCATGAAACATCAGTGAAACCAAAGGATCTAGCAAAACAACATACCAACTGCTCATGTACCACCTCATCAACTGGAAGCGCCAATCTGGTCTCTCCTCTCAAAGATGTAACTCCTTTATCAGCAATACCACAAGGCACGATATGCTTAAAATAGTCTAGATCTGGATCGATATTAAAAGCCAATCCATGAGATGTGATCCCTGATGAAACCCGAACACCAATTGCACCAATCTTTTTCTCTCCGACCCAAACTCCCGTCTGACCTGGTTTCCCTGCATTAGCTTGCACTCCATATAGAGATGCCAGCTCAATCATTGTATGCTCGAGATTTTCAACATATTTACGTGCACCTAGTCCAATGTCCCGAAGGGAAATAATGGGATATAAAATAGCCTGACGAGGGCCATGAAATGTTATGTCTCCTCCTCTTTCTGTGTAGTGAAGCTCGGCTCCCATGGTTTGAAGATCTTCCTCAGGCACTAGTAAATTGTGATAGGTTCTCCTTTTCCCAAGTGTATATGTGGGTGGATGTTGTAGAGAAAGAAGGGTGTCTGGAATTTTACTCATTTTTCTGGCAGAGACAAGCCTCTCCTGAAGCTTAAGTGCATCTAAGTAGTTGACAATACCCATTTTGTAGACCTGGAGGCAACGTTGAAGTTTCATTCCCCCACTGATAAGAAGTTGAAAACTTTGATTATTTTGGCAGCAACAGATGGTTACACATTCCACTGTGTGTTCGGGTAGCAGTAGCATGTACATTTATGACACCATGACCTGTGGGATAATGTTTATCGGGGTTCGCTGCCCCAAATCATTATCAGCATTGCTTCATAATTTTAATCTGCAGCAAAAGTCAGGAAAAGAAATAGTATTCCACTGCATGTGATTCCAGTTTCCATAAACCCCAAACAACAGCAGTAGTGCAGGACAGAGAAGACATGCACTCTGCAACTCTGCAACCGATTCTAAAATTGAACTCACTCAATCAGCAGGGTCTAAAAGCAAAGGATATTCAGGATGATCTTGACTGGATTTTTATTGAGTTCATGAAATTCCTGAAGGCCTTTTCTTTAATACTGCTGCAAGAAGATCTCCCCTACCAAACAGGTGGCTCAAGCTAAAAGTTGATGGGAATTCTCTTGAAAACACAGGTCCCTCCAGTATGGGCAGCATTGCTAGAAATGAGAAAGGTAAATATTATTAGCGGATGGGCGGGTTTGGGCATTTTGGAGTAGTGGAACTCTGGAAGTCACTGTTCTTAAGGGGGATTTGAAATTATACAAGTCTTTGCCTCTTTAAGTACTGCTAGGGTGGAAGGGGAATCTACAAACTTAATGTCTAAGGAAATGGTAAATCAAAAGAGCCTTGGAGATTTCACGGGGATTTTTATGGAAATCATTCTTTAGATATGGATTTGTAACTCTTTTCCAATCACCTGAATTCCAATAACGCCCATATCACCAAAACCCATAAATTCTACCACACTTGTGAATTAGAAAATAACCCAACTTTTCCATATTGCCCATACATTCTTCCCTAGAATCCACCTACAGAGATGCAATAGCTTTCCAAAGACAGTGAGATTTATGGGTTATTTCCAAAGACAGTGAGATTTATGGGTTATTTCCGAAATCCATGAAACAACTCAAGAACATATATTTCAGTCTCGAAGTTGAGAGACTGATTAAAAAATTCCTATATTCTACAAAATCTCACCAATCTAAGAACAATCCAATCAAAACTATCTCAACAAAGACATTGCTTGAGCAGTCTAC
>BMK_Unigene_050154
GTGTGATACTGTTGAGGGCCAAGTCAAAAATACCAGTGGTTAGATGTTTGAAGCTGTTTTAGGTTTGAAGATTAATGTTACAAAAAGCAAACCAGAGGGATTGATGTCCATGATTCCCAGCTGGCTGATGTAGCAGAGATTTATTTTTGCTGTGTGAGCTTTCTTCATAACATGGCCTCCTGTTGTGAGACCCTATGGAAGAACAGGTGGAATATAGACTTTCCACTTGGAAGGTAAAATATTTCTCTCATGGTGGGAAATTCACCCTCATAGAATCTGCTTTATCTATTTTTTTTTCCATTTATATGTCCCTTTCCAGATGTCTACTTTTATTCACCAAGCGCATAGAAAGATCGGGGAGAGAAGTTTTTGGTAGACATGGAGGGAAAGATTAGGAACATAGTTTGTTGGTTGGAAGAATGTGATCGTATGAGAATTAGACCTCTTTGTCAGCTTTATGAAGCATTATTGGGAAAATGCCTATGGCGAATAGTTAATAGCTTAAAAGGTCTATAGAAACATATATTGGTTGCTAAATATGAAAAAGAAAACAATTGTTGGGAGAACCAAGGAGGTGGGACCAAGAGACTGCACTATGGTGTGATATAATGAAGACCAAGGAGGAATTCCACAGATGCATCTGATACTAGGTTAGTATAGGTGACAATTCTCTTCTAGACAAATGTGTGATTGGGAGAATTGGCTATTTGTCATGTTCCCTTTTTAGTAACTGGTGATAAGGCAAACAACTTAGTGGATCTGTAAAATAATTTAATGTGATCATACCATAAATAGGACTGAAGAAAGGATCTATACTGAGAAATCTGATGCATTATATAATAAAACCAGCATAGTATGATCTTACAATTGGCATTAATGGCTTCCAGAAACTCCACACATATCAGGAGAGGTGACAGTCTTGTGCTGTGGTGGATCTGAGTCTTGATCAGATCAGAAAATCCCCTTTTTAGACTTGTGAGTTTTCTCAGATAGCCCTTAAGGGCCTGGTTACATCGGCTGGTTTGAGCGTCAGGTTCAGTTCTGTGGTCATGTAGGTCCTGGAGAAGATGAGGGCAGTTGGGATCTTGTTACACATAAGTTATGTCTGGTTTCCTAGAAAGAAAAATCAAATCATGGGCCTTTCCATTCTGGATCTTGGCTGAAGTGTCCTGACCCTTTGACTCTTGAAACCTGTTATTCATTAAAAAGAGGACTGACTAGATCTGCGGTTTGTCTTGAGTTGTCCTATGTCACAACTTAAAGATGAGGTAAGACAAGGAAGAGGGAAAAGGGAAAGTTTAGGGTGTTTGCCTGTTTTAGGCTAGTTGCTTAGATCAATTCTTGCTTTGTGGATTAGACTCTCTACCTTTGGGGAAAGTTGGCTTGTTTGTTGGTTAGAACTCTGAATTTTCAACTCCAATGCAAATGTGCTCCTCTGGGAAATCCCAAAATAGCAGCCACACCTTGAGCAAAAGGTCGATGCATGTATGAATGTGCTTGCACCTTTGTCCTATTGTGTTGATGACATTATGTGGAGAACTCTTGAGGTTGTCTGAACTTTATTATTTCGTGTTAAATTTGAAAACAAGAGAGTTTTGAGGATTTTTTTTTTTTTTTT
>BMK_Unigene_050157
CCAGCCTAATGGGCCTAAATCAAAAGTTTATGCCCGAAGGTCAAACCCCAAAAAGGCCCAATAAGGAGGAAAATCCCCCAAAATGTGTATCTGGCGACACCTTCCTGTTTTACAAAGTTTCTAGAGGATTTCTTAGACATTTCCCTGATTTTAAGTAATTTCTATAATTTAGTAGTAAATTGCAAGTTTCAATTTTATCGAGTTTCATTTCCTAGTTAGGGTATAGACTAGCCTATATAAAGAGATGTTACGCCCCTCTCATTCAATCGTTGAAAATTGAATGAGCAAAGCTTTATTTTTTATAGAGCAGTCTCACCATTTTGGGCTACTGCTTTTAATATAGATAGACTGATAGAGTGATAAGGATTTCTTCACACGCAACTTGTCTCTATTTCTGGTAGTATTGCATAGGGTTAGCAGGTCCAAAGATTCCTTCATAGTGCAGTCATTACCCACAAAACGCACGTCGTATTGCCTGCCAAGCAAATTATGATCTGGAAGGTACAGATCTGTTATAGCACAGCAATAGGAAAGATATTCCATCCCACGAACAGGGTTGAATCAAAGATCGTGAACAGCTCCTGCTGTAATGGTTTCTGTAAAGGCCTTGGGATAGGCCGTTATCTTGATTGAGTTGGCATGGACCTGAGCCATGACTTCTACTGAACCAGCTGAGACTAGGCCTGGCTTGTTGAGTACATGCCTGGGTGGTGTTGAGTCTGATCTCACGATGCTTGCATCATAATAGCTACACTTTATAACAAGCTTTCAATTGGGCATGACAGAGTAATAAATCATGTCAGCATCACCCTAGTCCTCCGGATTCATCACTTTGTAGATCTGCCAAATGAGGTTTTATAGGCACTGCACAGATAATGGAGGTGATTGGTGGAGCAGGTGATGGAGGCAGGAAAGCTGGAGTGGGCATTGGAAATTGTCATGCAAAACGGAGCAGCAACATTCATTTTGTTCATCAAATGCGAAATCTACAAATGAGGTGAAGGATTGAACTTGAAAAAAATAAGCAATGAAAAAAATTAAGTTAATTGAAAATGAGAGAAGCAAATTGTTTTCTTTTTTTGGAATGTAAGGATAAGTTTTACAGACAAAAAACAAAACAAAAGGCCACTTCCCGAGAAGGGTACTGACCCAAAACAAAGAAAG
>BMK_Unigene_050165
ATCAAGTGTGCACCTCGTTGTGTTGATCAAGTGTGCACCTCATGCACTGTAAACTTGGAGTGCACTTGATCGTGGGGCATGCCTGGATGCATGACTACGATGGTGGATAGGGCAGATGGAAATATCTCATCTGATCTGTCTATGTTTGGTGAAAAATCAGATCCATCAATTATTTCCAATCACAATATGTAAGTGTTGGGATTTGAAGACTTATTAAATGTTAACATTGACTTGGGTTTTCCCCCATTGAAGCCCTTTTTAGTAACTTGGGTTTTATAATTTGATAGGTGGGCCAAAATGTCTCATACGGTGCGAGACATTTGCACCTGAGCATCTGCCTATACATAATACGCGCACACTGGCAGGCTGCCGGACTGTCTGACAAGGATATCTTCCAATAGAGCGAACAAAGCTTGAACCTTGGCGCTCCCTATGGGATTCAAGATACATATATGAATTAAGATTGTAGAAGCTTGATGTCGGAGTTTATCATTAAGGATTTGTGCATTTTGTTCCTTTATTATATACTAATTTATATCACAATACCTTAGTGCAAATTCCTTCTGAAAAAATAACTAAAGTAAATTTGATCTTTGAGTTCAAGTCTGAACCCAAGCTTGAATTTGAGCTCAAGTTCGATCTTGAGTTTGTGGCTTTGACCTTGATTAATGTTGGAAGTAAGATATTTAAGTTTTGGCATGAGACGAGGTTGGGCTAACTTTAGCCTAGAAGATATTTTATTTGAGCCAATCTTAAGCTCAGCTGAAGCTGGATCAAATGTGTCTAAGATGCGCTTGAACTCAAAAACAGGCTTTAGTCGAGCTTGAGCTTGAACATTCGGAGTGCAGATCGAGCTTGATCAAAGTAAGCTCGGGTCAGCTTGGCTCATTGACAGCCTCCATCTGGCACCTGCGGCTTGGGTCTGAAGTGGCCCCTAAGTTTCTACAACCTGGTTTGAGTGGCTTAGAATTATGCAATTATAAGCTGACAGATACTGTACTACTAGTTTTATAATGATCTAGTGTCATCATTCCAGGTAATGCTCCTTGATATATTGTTGCTAAACATTGGGTTGAAATATTACTGGATGTAGTAACCTTAGATAAGATGGTTGTGTTATTTTTCAGGTGGTAATATTCCTTTCCAGGT
>BMK_Unigene_050166
CATGATCACCTGGCAAACAAAAAGGCTCAAATACATTAATTCATTATCATTCTCAAATGTCCTCCCACCACCACACGTCTATACCAAGCCAATAGATTTGCCCCAACGAAGTTATCTGTAACCCCAGTGAGAATAGACTATCATCCCCTGTCTCATTGTAGGCAAAGTTGAAATACTTACCATCTTCATCAGACTCAAAGCTGAAATGGATATTGATGCCAAAGAAATTCGAGATGGAGCCTGAACTATTCCGAAGGCTACTCTTCCAATAAACAAGACCCCTATACCATATTACAAATCGGTTGGCGCCGTTTGGATTGATGCTGAGAGTAAATGGTCCTGGGTAAGGGATTTCATCGGTCAACCAGGGGGTGAAAAATAGGTTTTACCGGCGTTTCATGCTGGGCAGCAATGTATCAGTTCAATGATTGAAGCTTTGCCACAGAACATGACCCGCTGGGTTGTTCGAGTAGTACTGAGTTCCCACTATTGAAAAGCTTAGCACTTATATTTGTAGAGATCGGTGTGACAAAAGTGATGGGGATTTCCGTTCCTTTAGCAGATGAAATAATCAGGTTTCCACAGTGGTTGGTTTTGAGGGAAGGTGAGGGGTTGGAAATTATATCTTTTTTGCTGGCAATCCAAACAACCTTTCGTTGTGAGTAGAGGGGCTGCCATATTCCCAAGTACCAGATGATAGAAGTGGAAATGGTAGATTTGAACATGAAGCCTAATTCAAAATTTTGGTTTGGTGAGGACATGGTTTCCATCTATGTGGAGTAATAAAAGTCAAACATGAGTTTGGATTAATGTATTTGAGGTGTTCATGTGAGTTTCTCCATCATTGGATTGGGTTTGGGGAAGAGAGGAAGAAGGATGAAGATGAGGAAACATGCCTGCTCAGGGTCGACGTCGACCCTCAACACATAAAATGAGGGTCGATATCAACCCTTGAAAAAAATAGTAAAACAAAAAGTGTTTTTGGGTGAAATGTCATATTTGGTGCATAGTTCGCTAATTTGTCTAGTTCAGTCCTATGGCCACATAAACTGTTTTTTCGGGTAAAATCCTCTTTCTTCCTTTGCAACTCCAATAATGACAGATATCCAAAATATGGAGAGAAAAAAATAAAAAAACCATGTAATATAATTAAAATAGATCTCTATCTTTTTGTTTTTCTTTTCTTTTCTTTTTTTCAAATGTCAAGAGAAGGAAACATACAGGTGGTCATTCTAACCTTTAACTAGAGAGGTGTCAGTGCCACTAAATCATTTAATATTTTGTTCCCAGTGTTGTTATGGGGTTTTTTATGGCAGGATTTGCTTGTTCTCTTATCGTGTGATCTTGGTTGCCAACCAGGCTTGGGTGTGTTGTTCTCTATATTTCTATTCTCTCTCTTTTACCCTTTCTGTAAAAATCTG
>BMK_Unigene_050171
GGGGGTTTACAGAAAATGCTCCTCTTTAGGTTGTGCATTGGCAAGGATAAAATTGTGGATAAATGCATTAGGGGTTAAGCCTAGAGAATGTAAAGGCAGTTTCTATAGTGATTGGATAGAGTTTTGGAGATGGGTTATAAAAGGAGGATTGCTTCCCAAACCCAGTAGAGTGATTGCTTCCCCTCTGCAGTTGGATGACGGAAATTAGACAGCAATGGTAGTGTGTGAGGAAACCCAGGGGCATCGGGAACAGGAGGAGCTTCAAAGAATGACAAAGGTGATTTAATTTGGGTCTTCTTGGGGATTGGGACTCAAATATGCTGCAGAAAGTTGGCAATTGGAAGCATTTATAAAAAAAAAAAAAAGAGAGTTGGCAATTGGAGATGGAATCAAAATGGTTTATGAGATTTATCAAGGTCCTTGGATAAATGATGGTGATTCTATCAATGCAAAGCCAAGGCACCATGGGTGGTATCCTTTGTGGAGATTGATAGAAGAGCAATGTTATCATCATCAATGTTGTGTATGGACATACTAAGAGAGCTGAATGGGAAGATGCCCTAGCGAAAAACACGAGTAACAAAACAATGTTTGAGAATTGTGAGTGAAAGCTCAGCTTTGTTTTGGATCTATGAACTAGTTTTTGCTTCTATGTTTTTCAATAATTTAATAAATTTTGTTGCCCCTAGGAAAGGGGTCTTTTTTGACCTGTGAAGTGCATTGGATCTGGTGTAACTGGTTGGATGGACAGGTCCATTCTGGTTGATGAAAAGAGTAGATTACTGTTTCTTGTGTGAAATAATATTTTAATTGTTTCTACATAGTACATATTCATGTACGGTAAAACTGTAAGCACTAGACAATTAGACTGGTGTTATGTAACTGCTGCTACCTGGCATAATGCATGGGTTAGAAAGTAGAAATTTATTGAACTGTGGGGTTTGTACTCAAGGTATCTAGGATTTAAGGTTCCAACTGGTCTTGGGTTGCTTGGTTTTTAAGTTGATTATCATTGTGTGGTTGTTCTAATATGTGGAATGACATTTCAGTTTTCTAAACCCTGATTAAATAGCCAACATATTTTCTTGGATTAACAAAATAAATACAGGTCACATAAATTATAGATCATTCATGCCTTCTGTTGGCAATTCATCATTCGTGCCATTTGAACACAGTAATTTGCCCTATTCACTATATCAGCTGTCTATTCAAATGCTTGTGCTATGTAGTGATCAATTTAATCCTTTTTTACTTTTTCCCCTTTGATTTTGTTCATGGGAGCTATTTAAATTTTCATTTTCCCCACTGCAGGTTTTCAAGGCCAAACGGATTG
>BMK_Unigene_050172
ACGGATCCAAAAAAAAAAAAAAAGAGGGACCTGGGCCCTGAACTGTTTACTAATCAGGGACTAAATAAGGATCCAAACTCGGTTTTCAACGGGTCAAAACCTCTGGGTAATCGAAAAATCGGGGACCCATTTACGTCCATCACTTCTTTTCACATAAAATTATGTACACCTTTCTTTCATCAATTAAAACCAACTAAACAAACTATTCCATCATTATCACTTTGACAAATGCAGCTTTACCATTGAATATAACATAATAGGAAATAAAAATGATCAACTCATATGATTTAGTTATATATTTCTCATGTCCAATCTGAGAAAGAATGTAACTTTGATCGAGGTGAAAATAGAACACATGCCAATTCAAGAAAGAATTTGCCATCCAAAGTTTTGTTTCTGTGAACAGTGGCTCTCTATTATCACTGCTCTCATGTTGCCATTGATCACAGGACGACCATACCAATAGCACTCAACAGGGATTGCATTGTAAAATACTCGCAGACCTAGATTATTCTAATTTTGGATAGAAAGTAGTCCAACAAATCACATGGATTAGAGAATTCTAACACATGAAATATGGCATCTTGAATCCAAATTGAGCTGAGCTGCTGATTTCTTTTCTCTGAACCTTATATCAGAGCAACAGTTTTTTTATTATTATTATCAAACTGATTTCGAGCTCCAACCACCCACAGGTGGGGTGGGGTCCACAGAAACTTGATTCGGACACCAACCCATCCAAAGGTGGGGTCAGGTCTGGGTTAGTGTACCTGCATGGACTCTTGGGCTCATTAGTCTTTATTATGTGAAATAGATCTTTTTGTTCTTTTTTAACTATTGGAAGCAGCACAGTGGTGCCGATAGGAGAAAGTTGCATTCCCTTCAAAAGTTACCGCATTAACCCCTCTACTACTTCCAGTATTAGAATGCTCCACTTTTTGTTCTGTGAGTTTTTAAGTGATACAGAAAGGGAAAACGACAATGGGACATTGGTAAATAGTAAGCGTGAAGTGCAGACGGTGAAAAAAAGTAAGATGTCAAAAAAGTGATAGCGTCAAACTGTAATGAATGCTGCAAATTGCAAATACTTTTACTCTACATTTTTCCAAAAACAATGTCCAAGGTTTCTTAAAAGTGAAAAAAAAAAAAAGCATTTACTTCTTGCAGAATTTGCAACAATGCCACAGCCTTTCGAGGCACAATCCAAAGGGCATTACCCTTTCCGACGGCCCACGCCCACCTAACAGTTGTAATTTTTTTTTTCTTTTT
>BMK_Unigene_050178
TGCAGCAGAAGCCTTAAGAGCAGAAACATGACTGGAAGCTGTACAAAATTGTGCAGTGTGTCCTGCTTTGCTACATCTGTGGCACATAAAATTTTTACCTGTGGACGAACTAGTTAGATTTGATGAGTTCAAAGCAGAAGAACCCTTGGTGTTACCATCTTGTTTTGTGGATTCATGGAACATAAGCAAACCACCTTGCAGAACTACGTCGTGATTAGCATACGATGCACCAGAGACACAACAACTAGCTGCTTCGTTTTCCTTAGGGCCAACTTGGTAAGGCTTTCTTTCTGCAGATTTGGGCATGCCTTCAGAAATAGGAATCCTCAAACCACTGGACAAACATGACAACTGCTTCACTTCATCACATCCATCTGAAGCAAGTAACTTTTCTGATCCTTTACAAGCAAAAGATATAGTAGAGTTGCAAGGGTTTAGTTTTCTATTGGACTGTGGAGCATTTGATTGTGTAGTATTTGGATCACAGGCATTTTTCACAGAGGTAGATGTACTATCACCAGGGAAGACACTTTCTGGATCAGCCTTTGGAGGTGACATACTGGTTACCGCAGCTGGTGAACTAACCACAGGATGATCCAGTTTAAAAGAACTTTTCCTTTCTAATAATGATTGTTCTTCATGTTTCAAGCCTCTTGGATCCTCCGCATGAGAGAGATAAGATGACTGCATTTTGAGTTTTGATTTAATTGTATTTGAGCGGCATGAGCTTGGCATTTTGAACGACATAGATTTGGCAGCCAATCCCTCGTTTCTTGTGACAACGCTAGAGGGCTTTTTGGCCAACTTTTTCCTTTGTAAATCATCTTCCAATAGCTGCTTGACTTTTGGTTTTGAGCTTAAACAATTGAAAGTAGCCGACCTTGAAAGAAGACCCCGAGGTGGCTGAAATTTTGCTTGTGTTCTGGATGAGTCTAGACCCACAGTACTGAGGGAGCAGGCAATCTCTTTAGAATTATTAATAAACTGACTTCCAGATGAAGCAACCAGATTCGACTGCTTTAACTTCCCCACATCCATGCTCTTCAATGAATTCCCTCGAGATAATGCAGAGTTTTTGCAAAGGCTGACCATCTCTGATGCTCCGGCAGTTGCGTTTGTATCTAGTTTTCTTGACTTTAAAGAATCTTCATGAGTGTCTGCATGCCTCTTGGCAGATGGAAGGGAACTTAAAGTGACTTTTGAAACCTTGTTCGCGTTCACTTCATCTGCTTTGCTATCCAATTTTGGTACTAGCTTAGGGTTCATGACGCCTCCAAAATCTTTTTCCTTCATGGAAGGTTCTTTTGGAGTTTCTGTTACTGTTTTCATTTTATCCAGTTCCGTTTTTTCGGCATTCTCCTTTAGCTGGCATTCTTCGCATAGCCAA
>BMK_Unigene_050181
GTTAAATGCAATGGGGCTGGGGTTGGTTGGTTAGGTTCAATTCGGGTTGACCACCAAGTGTAGCAAGTATGGATCCAACCCAAATCCTATCTATTAATCAAGCAGATCAAGTATCTACTTAAATTCAACCCTATAGTGACAAAAAAGGTGAACCTGGACCGTGAATTACCTGGTCACATTCTTGAATATCACTTAGAGTGGAGTGTTGTATACAGTTGGGTAAAAACTCAAAACTCACATGGTAGTAGGATCTTTATATTCTGAATTTCGAAAGTAGTCACCTACTAGTTTACACCACTGAGACTATAATAAATAAAAAGAGAGAGAGAACCTCTGAAATCAAAATTTGTAGCTGACCTATAGTCATAGCAGCCATTTATTGTGATTTTATCATCGATGATCATATGAACAAAACTCACTTGTGAAATGGATGATGATATAGTAGAGATTTTAGGACCAGGAGAACAATTGCACTAAGTCCCTCAAAGCAATAATCAATTGACCATAGTCCATAGAGAATCATTCCTCAAAAGTCTAACTTTGAATATATTCTAATTCTTATCAAAAGCTACAAAGTAAACGGAACACTTCATCCACCGTAAAATTGACTCTGAAGCAGCAGGGTACAGATTTGAGACAGAGCTCAAGTTTGCAATCATTCGCAACCTCAACACAGGACATCCAAAGATTGATCTTTGATGGCAACATGTATCTGAATTGCAAATATATTCAACTCGAGCTTTACCTAGTGGATATTTTTATGGTCAAGATTCAAGGTTTAACTTGTTGACATACTATTTTGGAAAGGGAGTGACTAGCATCAACTAAGAGATAAATTCCATCATTTCCTCTCTGCGAAGTTCACGCAGGAAGCATGGTAATGAACTGGAATATGGGGGAATGGATAGGTATCGCCATGGAAAATGATTGGGTAAAAAGTCAACCTCATCAACGTATCATTACCCTTGATTCATGGATCTCAAATTTAAGAAGTCTCATAACTGAGCACTTACTAAAGATTCAATTCATG
>BMK_Unigene_050186
AAAAAAAAAAAAAAAAAACCACTAGGGGGAGAAAAATAAAGAAAATAAAGAGATAAAACTTGAATTGGGTAAATCTAATTATACAGCCATGTTACTGTTGGGTGATTCTGACTCTATATAATTTATTGAGTTTCTAGAATTTACCAAAAAAGGAAAAAGAAAAGCTACACATTTCATTATTTACAAAACAGCCCAACTATTTAATGTTTTTACAAATAAGTCCTCCCATGTTTCTTAATAACATGAACCACCTAATGTTGGCAATAACAGTAGAATCCACCTTTTTATTTCTGAATGGTAAGATCCACCTACTGTCGGCAATCACTATGAGACTCATTTATTGTCAAACATGTGGAGCCAGCCTCTCCGCTTGCGAGGGTAAGGCTGCGTACATTTGACCCCTTTGTGGTGTTCGTGCACATGGAATCCATTGAAGGATCTGCTCAACCCCTTAATTTGTGGAGTTGGTCTATTACGTTTGAGGATCTGGGGCTGCATCATGATGTCGGTAATGCAATGGGACTCATCTAATATTGGAGTCACGGTGAAACCTGTCTATTATTGATAATCACAATGGAACAATCCAATGTTCAAACAAGCCTGATATTATGCAACCCTGCCCATGACTAATACGGCTATCTTGTGCTTAAAAATACAAGCCATATTATCATATACTTTAAATGGAGCACTTTCTATACCGTATCCTTGAATATTATAATAAAAGAAAGTTCCTAGAAGAACTAGACAGTATATAGATTCCTGAATGATATGATCTGAACAATTGACAATAGACTGACGTGCATACCCCTATTGTCCCATATAAAATCCCAACTGTGCCAAATTCATACTATCAGATATATTTTCCATTGTTTGACAAGAAACTAAGAAGCACTAAAGATTAACTTCATTCTAAAAGAAAGCATTTTCTAAAAATTAAAAATAAAAGAATAGAAAAGGAAAGTTGACAAAATAAGGAATGTTACCTCCAGGACTAGATGGTGGACATA
>BMK_Unigene_050187
CGAGATCGACGAAGAAGGATAAAACGATCCTCGAAATATCTAGTTTTCAAAAAGTATAATTTTGACATGGTTTTGGGATTTTGAAATTTGTGTCCAGATTTAGCATGAAAAGTCATATTTACCCCTTTTGGGCCAAAACTTGGATTTATGGGCTTCAAATGCAGATGGGCTGAAAACAAAAGTTGTGATAAATAATAAAACCATTTACTTGAAATCAAAATCACGATTTAATTAGAAAAACAGGATTATCCTCCCATGCTCGCACCCGCAATCCAAGGCGTCCCTGGGCTGCCAGACTGAGTCCAACAGATCTCAAAATTCCCCAAAGCTATATAAAATCTATTCAAACTCTCAAACAAAGCCAAACCACTACTGATCTCACTCAAAAAAGCAAAACCACAATAAATAAAACACTAAACCCGAAAATTGGGGGTCGGGGTCTTACACTTTTGCCGATGTTTATTTTCATCGGCAAAAGTAAAATGAGAAATAAAAAAAATAAAAGACTTTTTCCGACGTTTATTTTCGACGATAAAAAGTATTTTAATTTTTTATTTCGCCGACAAAAATAAACGTCAGCAAAAGTGAAATAATCGTCGGTAAAAATTAAATTTTGCCGACGAAACAAAGTTTCGTTGGTAAAAGGTTTTGTCCATGACTTTTTACCGACGTCTTGCCGACGACCAACGAAAATATTTTGTTGACTTTGGCGAAGAAAATTTTCGTCTCCAAAAGTGCTAGTTGTGGTAGTGTATGCTTGCGGATACTTTATATAGTTCTGCATTTTACTACCCCTTGTCCAAGCTAATCTGTGTAATCAATTCTCTTATGGCATGTCATTGGCCTCAAATTAATGTCGTATTATATTCTTATACTAAACATATAAAGGTGGATTATCATTTCATATGTACATGAACAATTTCGATGACTCCACATCTCCTTAAAATAGTTGTAAGGCACCTAAGGAGTTTTAACACAGTCAATAGTGATGATAGCTAATCCTTTTGTTCAATTTTACTCCTGATTTTTGGGAGTTGCCTTTTGGCTCTTTCTTTGCCTAGCGCAGGTTGTGGGTTTCGTTAGCCTGACCCGAGCTATTAGTGTTTTTTCGGGTTGACCCACTTCTGGATCTTTGGTGTTTGCTCCCCTTCGGGTGCTTCGTATCTTTGAGTTGCAGTTAATGGGGAGCACAACCACATTCTTTTGTTCCATTTACCTTTTAAAATATACTTAACATTTTCCAAAAAAAAAAAAAAACTATTTGGAGGGGCATTAGAAGTCAGTTTGTGGGCACTATTGACCAAGTGGCCAATATAAGGCCTTACATCCTCACAGTTCCACTTTCTTAAGCCAAGCCTCACATTAAAGATGTATCATTGTTGCCTTCTTTTTTTTGCTTCTTGGGGTGGGGTTGTGGTTGGTTTAGCATAATAAATTAATTAGCGGGTCTATAATGAAATTGTGATTAGCTATTATTAGCAATATCAATCCTAAAGATCCAATAGATTAAGAAAATTTCTGCTATTAATGATTCTGCTATTTTACTCATGATGCACTAACTTGCCTAGTCATACTGTTACCCGACCTCTGATTAATCAACTTGTTATTTATATTTAGCTTTGTACCTGCAAATAATGCATTTTATTGTGGATACTTAACGGACAGCTTGTTTGATCTACGCTTGGTGCCGTAGGTATGATTTCCCAGCCTATACCCTAGTATGCCTTCTGAGAAGGTGGTTACTGAGCCATAGCTGACGAGTGATTTGGTGCAGAGGTTGTCATGTAAACTTCATTCCTTGCACATGAGACGCAAACATACCTGCTTATATTTTGTTTAAGTTATACCAGCTTGATGATGTATTGTACGACATGATGCAGCTAGTAAGACATGAGTGATGCAACATGGAATTCGATGAGCTCTGGACTTCGGGTTGCACTGCAATGTAAGCTTCCGCTAAATGTTCCATGACGGTGATGGACCCTAAATTCTCACCCGTGCGGATCCTTAGCTCAAGACTACTCCAAAACACTTCTCAAATGCACCATTAACCAATTGGAAACACCTCCACAAAAATTCCCCAAAATATTGCTCCAAAGTCAACCTCTAAGAAGGTCAAACAAAGAAGGGAAGGTGGTTCAAGGGGCTGCTAGTTATGGATCTTGGCATGTGATGCAATTGATGATGCAGAATTGATTGGCGGCGTCGTATGTTGTATGCGGGGCCTACTAGTAGATGATTTCCACCATGGAATGAAGAAGAAATGAGAAAGAGGAGAAAGAGATAAGCTCTTTGCTAGCTGGAATGGAGTGAAGGAGAAGAGTGGTGGTAGGTGGTGGTAGTTGGGATATTTATAAAAGTTGGTGGGAGTTATGGTGTGAATTTCTTATTATACTAATAGAATTTGTGATGTAAAAATGAAGGTCATCGGGATGTCGG
>BMK_Unigene_050188
ATTCTGCTACTACAACAACTACAATCTCTCCCAACCTCGCCATTTCTGCAAGAACTGCAGGCGATACTGGACCAAAGGAGGTTCCCTTCGCAACATCCCTGTGGGCGGAGGCAGCCGCAAGAACTCCAAACGCTCCAACCCAAAACGTCCCTCTTCATCTTCTTCCTCTCTCCAGCCTCTGCCCACCCCAGAACCACCGGCTCTGATCTACACTCAATCCCCCACCATCGATCAGGACCGTCAGATGCTCGACATCACAGGGAGCTTCAGTTCTCTCCTGGCTTCAAATGGGCGCTTCACCAATCTGCTTGAAAGCATGAATTCCAGCTGCTCCAATCCCCAAAGGTTGCAATTCGGTGAATTCCAAGAGAACCCCAGTTCTAATCCCAATCCAAATTCAATGGGAAACCCACCATTGGAGTTACAAAGCAGCAGCTCCAACAACCCAGAGAATTTCTTGGGCTTTCAGGGCGATTCAGGCTGTTGGGGCAGCGGTGGGTGGCCTGATCTCGTCATTTACACACCAGGTTCGAGATTTCAATGAAAGAACAGAAAGCAGAAAAATATAAAAGTGCAATCTTTCCTTTGTTCTTCTTTTTTATTAGTGTTATATGAAGCTGATTCTGCAAAACCTGAGATAGTTTAGGAGATATGGTGATGATGGAGAGATGAATATGAATAATTCTCGGCTGCTCTTGGCTTTTGATTTTGTGATGGTTTGGAGATGACGATGATATTTAGATGACACTATGACAGTACTGAGTGTAGTGTTCTCTCATCTCTGTAGGGTTGGTATTTGATTGGTGTCTGTATCTGTGTGGAAGAGCGAGAGAATGTGAATGTGTTTAATGATATTATTAATTATATTTGGATGGATTCATATGAGGAGAGAATGCTTGGGTTTGTTTGTCAGAAGAGGGATTTGGGATTTGGAATTTGGAATTTGCGAAGATGATTTTCCCAACCGACCAAGGGGAAGGGAAGGGAAGGGAAAACTGGAATACAAGAAATGGGAATTCAGGAAACGAAGGAAGCGCGAAAAAGGCAGAGATGGGAGCTTACTTTTGTCGGACGAAAATG
>BMK_Unigene_050193
GGACATCTTTCACATGGTTACCAGGCATGTAGAACTTTCATCTAAATATTATCTATGTTGTTTGTGGGTACTATTTTCCCTTATAGTAATTGTTGAAGACACTGCCTTTGATGGCAATTAACATGCCTCAATGGGCCTTTTAGTTCCATGGAAAATGAATCACTGTGGAATATGTTCTCTTTGCAAATTGTTTTATTGTCTAAATAAATTTCAAGGAATCGCAATTATAAGCACAGAGAATGCAGATTTGGGCCATTAAATCTTGAATTAAGAATGGTAGGAGCAAGTGGGATGGTGGTTAGGGTTGCTAATGGGCGTGGGTTGTCCAAGTCCAGTGTGTTTGGTGCTTAGGCCTTATAAGCAGGCCTATATCAAAACCAAAGGCTAATCCCTTTTGCAACATATTTAAGTCCATTTTTATTAATTGTGTGGGCCTCGGCCTTCTAGTCAAGCCTTTATTCGTAATAGACCTTGGCGCTTATCCACAGGCCTAAAACACAAATTGGGGCTTTATCCAGATCCAGCCTAATTCACTCAGGTTGGACCTGTGTTTTAATGCCAGCATGACCTAGATATTTACAATATTACTTAAGAGATTTTTTTATTAGTCGGTCGTAAACTTGTACCCACAATTTGTGAATTGGAAGCCTCAAAAGGTGACTCATATAATCATACCAGCAATCACCTGGCTGCAACAATTAGCACATTCCAACTAAGCTGGTAATCAAAGCGATTATTCTTCCAAGATGCGGTTCTTTGATTACTTTAAAACAGTGAAGCTTACACACCTGGGGCTATGCTTTAGATTGGATGATGAAATTATATCATAGGATTAGTGTCTTGTCATTCTGATATTTTTTATTGTTTGGTGTTGGAGAGAAGAAAGTTATCAACTGTTAAACATTTGTCTTGCCAGATTTTTTTTTTCTTTGAAATGATTTGCTAAAGCTTGGTTATTTTATGATTCTTTTGTAGTTCTAGTGCCTTTGTCTTTTATGTACTTTATATATATTCACATGCAGTCAAGATAGTATCTAGCCTTCATTTGTCAAATTGTTTTGTGGTCCCACCTTTCATGAAGACGAAATGGGTCAAAAACTAGCAGGGGATGGCCTGGAATATGTCATTATCATTAGATTAATCACAACAATGCTCATCATACTATATCATCATGCATTTGCCTGTGTTGTTGCATTTTAATCCAGTAAAGAAAATTAATCCGGTCAGATAAATATTTGGGAGCACCTGACTGGCATGTGCTTGGGAAGTGTGTATGGGGGGTGGGGGTTAGGATTTGTGATTCAGTGGTCTTGCATCGTAAAATATGGTTCTGATGAACAAATTATACAAATGAAGACAAAGAAATGATACCTTGAAATTTTTGTAGGAACTGCCATTGTGAATTTAAAACCATTCCCCTTTTGAGTTGGAAAAGACGCAAGTGTCACTCTGTCAGAGCAATATTCGCTGCTAGCTTGAACATATGTAAAAACATGATGTTAACTTGCATTCTGTTTTGATGGATGTCATTTGTTCAATCCAATGGCGCGTATGGATGTTGCCAATTCACAGGAGTGAGCATGATATCCATCTGTTTGGATTGGCACCATTGGGTTGAAATATTCGTCAATTCAATCCAACAATATATTTGAGCCGTTTTGAGCACCGAGGGATGAGATTCAACGGTTTGCATTCAAGAAAGATGGCCCCCCACAGCATTGATTCCAAGGGCTTCATGGAAACTATACATGCAATCATTTATCATATGGAGTGTATTGATTTTATCTTTTGTTACTGAGGATAGCTCAAGGGAGTTACTGTTACTTCTTATCTATCAACAGTTTCAAACTATGGCCCAAAATATGCATCTTTCAGATGCCATTATATCTTTTGTTGCTGTGCAGACTGACACTAAGAAAATATCT
>BMK_Unigene_050199
ATCTTGCCTAGTTATTGCATTGAACTGGAAAGGACAAATCCAGGCAGCGTGTCTCACCTGATCAGGGAAGATGATGATTCATTCCAGCGGTTATTTTGGGCTTTTGGCTCAAGCATCCGCTCTTTTAAGAGTTCATTACGCCCATTGATAGCTGTTGATGGTGCCCACCTTCGTGGAAAATACCCTGGAGTTTTGTTTGTTGCCGTGACATATGATGGAGACCGTAACTTATTCCCATAGCTTTTGCCATAACCGAGATAGAGGATAGAGATACCTGGGAATGGTTCCTTGCAGAGTTGGATGTGAACTTAGGGCCCTTTCCTAATTTGACCATTGTATCTGATAGACAAAAATGCCTCATACGAGCCGTAAAAGAATGATTTCCTCATGCTAGTCAAACTACTGCATGCGTCATATATCAACAAACTTTAAAGAGAAGTACAAGGATGAGGCTTTGATGGTGAAATTTTGGAATGCTGCAAGAGCATAGAGGCGGGTTGATTATGAGAGATACATGGCTGAAATAAAGGATCTGGACGAAGGTGCATCCAAGTGGATTGAAGACATTGGGCCACATCACTGGGCAAATGCATTTGTAGAAAGGAGACAGTATGACATGATCAAAACCAATGTTGCGGAATGCACTAATAGTTTATTGAAAGAGGCTAGGGAGTATCCAATCACAAAACAAGTTGATGCCGTACGGTGCAAATTAATGGAATTTTATGAGGTACGCCATCGCAATTCACTTGCCTTGCATACAAGACTAACTCCGTATGCCGAGAAAATACTTAGTAAAGAATTCGAAGACACACGTCAGTTGGGAGTCCGACCCGCAAGTCAATTCGAATACCAGGTTCACTCTCCCCAGTACATTGATGTGGTGCATCTTGATTTGTGATCGTGTTCTTGTCGGAAGTGGGATATATTAGGTATTCCATGTTCGCATGCAGTGGCAGCAATTCAAATGAGAGGAGTTGATCCATATGATTATTGTGAGCATTGGTTCTCGAGCGATGTTTATCGGTCAACATATAACGATATCGTCCATGCGATCAGAGACATCAGCCAATGGGAAGTTCAGAGCAATCTCCGCGTCTTACCTCCACATGCACGACGACAAGCTGGTTTGATAAACTACTCAAACCATGTCGTTTTGACAAAGGGAGTTTTCAAAAAAGACATCTTCACGTCTATGGAGATATTCAGAAAAATATATAGGTCGGAGTGTTTTTCATAAATGGCTGCAAAAATGTTCCTATATCAAATTGTTTAATGTGTGACATTGTCTCATATAAGCTAAAAAGGATAGAACA
>BMK_Unigene_050206
GAAGAAGAAGCAGCAGCAGCAGCAACTTGTAATGGAGGCATGAGCCTGAGGTTCTGAAAGCGGTAGATGGGGCTGATGATAGTGACCAGACACCAAAAGGGTGGAGGAGTCTCCCCCAGATGGGTCTCTCTTTTCTGCATTTCCAGCTTCTGCCTTGGAGTTTTCGTTGTTAATAGGTTATGGAGTGTTCCTGATCCAGTCAATGTAAATGAGCAGGCTTCTGGGGAGAAGTCTCAAGAGATAGATGTTGATCGGTTAAATGATTGCAATAAGAAGGAGACTCCCATTCAGGATGGAGACATCCTTACTCAGGTTTCACAAACACATGACGTGATTATGACTTTAGATAAAACAATCTCCAATTTGGAGATGCAACTAGCTGCAGCTAGGGCTGCACAAGCAGGTAACAGGCATGGACCAATAACTGCAGGACCAGGAACTGAACAAATAGTGCGCCAGAAAGTTTTCTTTGTCATGGGAATCATAACCGCATTCAGCAGCAGGAAGCGCAGAGATTCAATCAGAGCAACCTGGATGCCTCAAGGAGAGAATTTAAGAAAGCTTGAGAAAGATAAGGGAATCATCATGCGCTTTGTTATTGGCCACAGTGCTACTACAGGGGGTGTTTTAGACCGTGCAATAGATGCAGAAGACGAGGAGCATCAGGATTTCCTCAGACTGGATCACATAGAAGGTTATCATGAGTTATCTTCCAAAACTCAAATATACTTCTCAACGGCTGTGGAAAAATGGGATGCTGATTTTTACATCAAAGTTGATGATGATGTTCATGTCAATCCTGGTATAGTTGCTTCTCTTTTGGCACGGCATAAATCAAAACCACGTGTTTATTTAGGTTGTATGAAGTCCGGACCAGTGCTGGCGCAGAAAGGGGTCAAGTACCATGAGCCTGAATACTGGAAGTTTGGTGAGGAGGGAAACAAGTATTTTAGGCATGCAACAGGACAGCTGTACGCCATCTCCAAAGATTTGGCAACCTACATATCAGTTAACCGGCACATATTACATAGATATGCAAATGAAGATGTCTCTCTAGGATCTTGGTTTATTGGTCTTGATGTTGAGCATATTGATGAACGAAGCTTCTGCTGTGGGAGCCCCCCTGATTGTGAATGGAAGGCCCAGGCAGGGAACACCTGCGCTGCATCTTTTGATTGGAGGTGCAGTGGCATTTGCAAATCAGTTGAGAGAATGGAGGAGGTACATCAGTGTTGCGGGGAAGGTGAGGGTGCCATTTGGAATGTGATCTTTTGAACATTCACTTTTCACTTTATCTTATACAATTGGTTGTGACATAGTGTAGGAACCATATTCTGAGGCAAACCATCTACCCAATTTTTGCATACACTGGGGGGGTGGTTGATCCATTGTAGTATTTGCATTCACTAAAGCTTCAATCTTTAGAGCAAACACCAAAGCATCCTCTTGGTCTATTTGCACTCCCCCTCTCTTTTTCCACACTGTTCGTTCTCCTAGTACTTTACTCACGGGACTGACCCAAAGGCCAATGAATTGACAACAACTCTGCTCGGGTGAGTCTAATTGAATTTTTGGTAGACTCGGATGGACTCATTTTACTTGGTGCACTTCCAAGTCGGCTTGACAGATAAGGAGAGCCAAGTCCAGTTTAAGAACAAT
>BMK_Unigene_050210
CTTCAACACACTTCTCTCTTTCTTCTTCTCCCTCGCTTTCTTTCCTTTGAAACGAAATCGCTCTCTCGCTCTCTCTCTCGTTTCGGAAACCGATCTCGGTATCGTCCGAAACCGATACGCACTATCCAATGGCGGGATCGGGGACGAGCGACACGGACTACGACTGTTACGATACGGAGTCCTCCAAGGGAACTGAGAGTGACGACGAAGGCTGCTTCTTAGACTACGGATTTCAGCCTCAGATCGCCCCATCCTGTCAAGTTATAACGAAAGAATCTCTTCTGGAAGCACAGACCCAGGATTTGTGTAAGGTAATGGACATGTTGACTCTCAGGGAGCAACATGCACGGACTCTGCTTATTTATCACCGCTGGGATGTTGAGAGGTTGTTTGCAGTGCTTGTAGACAAGGGAAGGGATCAGTTATTTTCTGAAGCGGGTGTAACTATTCTAGAGCATGAGAATCCTGTCTCGTTACAATTCTCTCAATTAACATGCAATATCTGTATTGAGGACATGTCTCCAGATGAATTTACGTCAATGGATTGTGGCCACTGCTTTTGCAACAAATGTTGGACAGAGCATTTTATAGTTAAAATAAATGAAGGGCAGAGTAAGCGCATTAGATGCATGGAGTACACCTGCAAAGCTATTTGTGATGAAGCTGTCGTTAGAAAGCTAGTCAATAAAAAGCACCCTGATATTGCTGAGCGTTTTGACCGTTTCCTTCTTGAGTCATTTATTGAGGACAATAGTAAGGTTAAATGGTGCCCCAGTATTCCACACTGCGGAAATGCAATACGTGTTGAGGGAGATCCATGTTGTGAGGTGGAATGTGCATGCGGGCTGCAGTTTTGTTTCAAATGCTCATTAGAAACACATTCACCTTGTTCTTGCATGATGTGGGATCTTTGGAGTAAGAAATGTCGGAAGGAATCTGAGGCAATGAAATGGATTATAGTTAACACAAAACCCTGTCCCAAGTGTCATAAGCCTGTGGAAAAGAATGGTGGCTGCAACCTTGTTACATGTGTCTGTGGACAGCCATTTTGTTGGGTGTGTGGTGGTGCTACGGGCATTGACCACACATATAGTAGAATTATCGGCCACACTTGTGGACGCTACAAAGAAGACTCTATTAACAAGGCACGCGTGGATAAGGAAATTTATCGGTACATGCATTATAACAGCCGGTACCAAGCTCATACAGAATCCTTTGACATTGAGAGAAAACTGAAAGAAACCATTCAGAATAAAATATCAGTTTCTGAAACTAATGATTCTGGAAGCAAAGACTATAGTTGGATTACAAATGGACTGGATCGACTTCTCAGATGCAGGCGAATCCTTTCATATTCATATGCATTTGCTTACTACATGTTTGGAAATGATCTCTTCAAGGATGAAATGA
>BMK_Unigene_050226
GAGCTTTGCTACCAATAGAAATGACCTCCTGTGCACTTTGCTGCTCTTGGAACCCTTTTAGATCACTGGAACTAGATAATTTTTGCACATTCTCAGTAGGCCTTGAGTTTGATTTTTCGTGCGGAACACCTTGAATCTTTCCATTGGGCCCAAGAGGACTTGGGTGGTCGCGAAATTTGCAACCCCGAGTTTTTGCAGACCTGCTCTTGCGAGGAGATGGAGGAAATGCATCTCCACAAAGAGATTGAAGATCTCTTGGATACCCATTTGAAACTTTAGAATTTGAAGAACCTTCTTCTTTGGTCACAAGTACAGGGCCCGTCTTCGAAAGTGAGGCATTCTTAAGGATAGATAAAATAAAGCGGTTGTGAAGAACAACATTCTCCCTCCCAATGGTACTCAGACAAAGCTTATTGAACTCACGCTTGCTAAGTTTAAGGCTAAGAAATCTCTGGAGGTGATGGAAGTATTTGTCTGCTTTCTGGTGCCCAATTTTCTTAAGAATACGAGCCTTGAGCTCAAAGATATCAATTCGAGAGGATTGCTGAAAGGGTGGCATTTTAATGCCAAAAGTTCTATAATACAATCTCCGGTCACAATTTATTGAAACTTGAAAGAAAAAATCAATCAAGAAAACCGCCTCTATCAGTCCAAAACAGAAACTGCACCTTCCAAATTCCTTGAATTTTTTTTATAAATGGAAATCCCAGTTTAAGCAGATACACAGTTCTTCTTGTTTTCACCTTGCTATTTGATTTCTGGATAAAAGGAACAAAACCCACAAAATGAATCATCCCAAAATGCAATTTGATCAAGTCACTGAACTAATCAAGCACTACAAATCGAACAAGCACCAAAAGAAACACTGAAAAAAGTTGTAGAAACAAGGTTTAATAAGGAACTGGGTTTTTTCTATATACCCCTATTGATCTAACAACTAGATGGACAATCCCAAAAAAACAGAGAAAGTAAGAAAATGAAACAGATTGTGAAGTGCAATTTAGATTACAATGTAACCCTCTTGCATTTTTTGCATACAAGAATCAGATAGAGCAATCAATAACTCAATTAGAAGATAAACAAGTTGAAAAACCCAAAAAAATGCAATATGGGTATTGCAAATTTC
>BMK_Unigene_050238
GAGAGAGAGAGAGAGAGATGGGAGGAGAAGGGCGTCTCCCACTGTTTGAAACCAAGGAAGCGAAGGGTCGTATTGCTTATAGGTTGTTTTCAATCTCCATATTTGTGGGTATTTGTTTGATTTGGGTGTACAGAGTTACTCATGTCCCTGGAGGAGGGATAGGAAGATGGGCATGGCTTGGTATGCTTGGTGCTGAACTTTGGTTTGGATTCTATTGGATTCTCACTCAAACAGTTCGCTGGAGGCCGGTCTATCGCTACACCTTCAAAGAAAGGCTCTCGCAAAGGTACAAAGATGAATTGCCAGGAGTGGACATTTTCGTGTGCACAGCAGACCCCATCATTGAACCGCCTATGCTAGTGGTCAACACTGTTCTCTCCCTGATCGCATATGATTATCCATCAGATAAGTTGGCCATCTATTTATCAGATGATGGAGGGTCCGATCTCACATTCTATGCACTCTTGGAGGCATCTCACTTTGCAAAGGATTGGATTCCGTTCTGCAAGAAATTCAAGGTGGATCCACGGTCCCCATCTGCCTATTTCGCCCAAGCATCTGAGCCACTGGATTTTCACTATAAAGAGGAATGGTCCACCATGAAGAAATTGTATGAAGAGATGGAGGATCGGATCCAAAGTGTAGTTAAATTGGGTGGGGTTAATGAAGAAATCCAAGCAGAGCACAAAGGATTTTCTGAGTGGAATTCGGTGCAGAATTCGCGCAATCATCAAACTATCCTCCAGATTTTGATTGATGGGAGAGGCCCAAATGCTGTGGATAATGCTGGATTTCTGATGCCAACTCTTGTGTACTTGTCCCGTGAGAAGAGGCCCCAACACCACCACAACTTCAAGGCTGGAGCTCTGAATGCATTGGTAATTTCATCCTTTAAATGTAAAGATGGGTTGAAAGCTTAAAACCGTGTCATCTTAGCCTCAATTATGTAGGAACTGATATGGATAAGGGGACATCTTAGCCTAAATATTGATAGTGGCAGCCCGGTAATTGCTCATAAGAAAATCACACACGTTCCCTAAACTGGTATCCTCCTGAAAGTTTTTTAATGAAACTTAACCAAGGATTGAAAATATATAAATCCCAAACAATATATGTTTGCCATGACAATGTGTGCAGATAAGGGTGTCATCAGAAATAAGCAATGGGCCCATCATTCTCAATGTGGACTGTGATATGTATTCCAACAATGCTGAAACAGTGAGAGATGCACTGTGTTTCTTCATGGAT
>BMK_Unigene_050240
GAAGAAGATTTTGCATATGGATTATCATTGACACTACCACACTTAGATCTTTTACAGTTGCCTCTACCTTTGGATAAGTCCTGTTGAGAGCCATCTCCACAACTACTATTCACATCTGAAGACTGTACATACAAAACAATTAGGGGAGAGACATAATACAATGAACCACTCAGAAAAGGACCAGAGAATACTGAAACACAGATCATAAGATAAAAATACAATATTGGAGTCCTACCGAAATACTTACCTCAATAGATCTTGCATCTAGATAACCTTTTATGATTCTTTGCAACTCACACACTGTCTTTTCATCAGCCGCACTAATGTCTATTTCAATTTTGCTTCCATTTTGTCTAAGTGACCCAAATTTCTGAAGAAATTTATGCAAGCGAGGTGGCATATTTCCATTTGACAACTGCGCCAGATCTTTTAAAAGCTTCTGCTTGTTTGTAGACATCATTGGCCTACTGACTAATGAATTCGAGGAGGCAGGTGTTTTATGACAAATTCCTCTTGAGTTGGCAGTTGGTTTTTTTGTTTTCTTTGAAATTGGTGGCTCCAAAATGAATGAGTCATCCTCCTTCCATTTTGCCTCCAAAGACTTCCATCTCGAACAAAAGATGCTGAATAGTTCCTTTGCCATGCAATGTACGTCGTTATGTGGAGGATTATATCGCATTGCATTGGAGAAAGTTAGTGATACATCTGCAGCAAACTCTTCTGTGTCTGAGTATGACTTGGTCTCCAGTTTAGACTTTATTGTACCCAAGTCCATGGGATGAGAGATAATCGAGAAATAATCTGGAATGTTCAACTTCACCGGATCAACGGGCTGATTGAATACCCAACCAGCTGGATGAGTCATTAGCTTATTCAGAATAGCAGAGCACTGCCTAATCTTGCAACCATCCATGACCTGCTTCTTCCCTTTTTGTCGATTTTCTAGTTTCCTCACAAACCCACATCTTTTAACACCTTCAGGCACCATGATTTCAGACTTGTATGGAAAATGTTCAGTAGAACAAAATAGACTGCACCAACCAAGAAATCTATACAAGAAGGAAGATTCTGATCTTTTGCTCCTTAAAAGTATAAATATGTACGAACAGTCGAACAAGTGTATGCACCTAAAACCATCACCATGCTCATGATGAAGGAATCAGCTCTTGAATAGGGTATGGACATGTGGGTGACGAAGCATATCTAGTGATTCAAAGCAGTTGGTGACTGGAATCCTCCGCTGCTAAACACATCCCACACCAGCGTGAGAGAGAAGCACTCAGATAGAGAGAGAGCG
>BMK_Unigene_050242
GTCTGAACATAGCCAAAGAAACTTTTTTTTCTACTTTTAGTGTTCCTCTAATTAACTGGCTTGTACATTTATCCTAAACTATATAGTTGAGATTTTCCGGGAAGCACAAAAATAAATAGTGTCAAATATAGTGATGTCCAGAGTCTCAAATTTATTGATACTTCTCATGTATATAAATATAAAACCTATATTGTATTGTTGGAGAAAATATTTTACCGAACAAAATTGGGACAATTGAGATAATATTTTATAGCTTAATCCACCTGCAAATGTAATGAATCAAATAAAAGCTTCAGCGAGCAGATGTTTTCGATTTCTCAACAAGAACAATTCGACCATTCCACTCTGTCTGGTCAAGAGCTCTAATTGCTGCATCAGCATCTTCATCTCTTTCCAAGGACAAAAATCCAAAACCACGAGAATCCCCCGTCCTCTTATCTCGAACAATACGAACACCAGTCACACGCCCAAACCTAGAAAACTTCCTTTCCAAGTCTCTCTCTGTAGTGACAAAACTGAAACCAGCCACAAATAAGTTCTTTCCAGGTCTCCCAACTCCAGTGCTCCGGTTAGGAGGTGGTGACCAAGGCCTCCTCTTTGGAGAGCGACGAGAATGATGCCCACGAGGAGACCTGCGACTTGGGGAATACCCCCTCCTCGATGGTCTGTGACGATCCCGAACATGTGGGGACCTTGATCGAGACCTATCACGGTAGTCTCTCCCACGAGGAGAAGCTTTCCGCCTAACTGGCGATCGTGATGTTGATCTGGTCCGTTTCCGATGCCCTATAGGTGAACGTTGCCTTCTTGGCGATTCAGACAAGCCATTATGAGGAGAATGATCCTTTCGCTTGGTTGCTCGCCGTGGAGAAGTAGATGCCCCTTCTGCAGAAGGAGATAAATGCTCCTGTGAACCAACTCTTGTACTATCCATAGTAGGTTGTTGATGAAAAGGTGAATGTCTCTCTCTAGACACACGTGGAGAATGAGATGATTCTTGAACAGCCTTCACTGGAGAAGACAGGTGCTTCCCTGAATATGGTTGGATGGAAGGAGAGATATCTGGAGAACCTGAAAGCAGCTTGACTGGTGAAACTGATCGTTTACAGGATCTTCTAGGAGAATGGGAATCTGAATTTCCTGCTTCTATCTCCCCGTTTTCAGTGGGTAGTTTATCTGAGTACCGAGAATTTTCCTTCTTCATTACAACCCTCAAGGAGGACTCATCTTTACCGGTGCAATGATAAATCTCACTCTCACATGCAGATGCAGAGTTCACCTTCTGAACCTCTGGGTTCCCTAAAAAGTGATCAGAATATCTATTCACTTGCCCATCAAGAGGAGATTCTGCACCATGCAAGTCATGACTTTCCATCAACCCCTCATTCTTTGCATTTGCAACCGCTGATAACGAAATATCTTCGGTTTTCTTGTCATCACAGCATGCTTCCCTCTGCAATGAAGAGGATGACTTACCAGAATAATCACCACAACAAACGTCCTCTGGATCACCACTTGAATGGTTATCCTTAGGTGGAGATGGCAATCTCTTCAGACCAACCCCCAAATTTCTCTCCTCCACATCATCGAGGTAAGATTTGCTCAGAACCATCAAAGGAGGTTCCTCAGTCTTTCTTGCCACATGATGCAAACAGTCAGTATCCGGAGATTCTGACGGGAACATTGAACTGGGCTTTATTTTCGGAGATTCTCCTCCTCGAACACTGCCATCAAGAGGCAACAAGGGAGAACATTGACGATCCTGGTTCAAATCCATTTCCATTTCATGGCTACTATCATTCTGCACAGAGTTTTGACGACTATGACCATTTGCCTCTTGATCTTTGCTTGCCACAAGGTTAAGATCTAATGTTCCATTAAAATCAGAATCCTTCTCTATTTTAAGATCATCGGTCACATCCAAGATCGTATTATCATTAGAAACCAAATCCATCTCTACCTTTTTCTCTCTACCCTCTGGTAAATAGATTTTGTTGTAAAACATAAATGCAGAAGTGAAGAAATCTAAAGTTAAATAGTCTCTCTTCTTTTTAAGCTTGTGATATACAAATGCTGGGGCAGGTTCCATTGAGC
>BMK_Unigene_050245
CCATAGCAGAAACCAATATTTTCTTGTTACTTTTGGCATCAGTAATAAACTCTTCAAGGAAATCAATACTAACAATCTGATCAGATTGGGTAGCTATAGTAGCAAGGAGGGATTCATCAACATCGATAACTTTATTGTCAATGACCAAATGTTCAGCATCACTTTCTAATAAGCCTTTTGAGCCTCGTTCTTGACATTTACTAACAGAAGAGTTCAGATCCATTTGATCCATAGCCCCATGTTCCAAAGAATCTTGGTTTACTTCATCAAGAAAACACTTAAAATTTTGAAGACTAGTTTCCTGATTTAATGGACTGACATCTAAACATAAGTGATCTCGATGGTCGCCTCCACAAGCAGCTGAAACAGAACAATGAGATACCTCTCTTTGTGATTCTTGGATTTTGGAACACACAGAATTCTGGTAGCTTCTAGTAATGATAGGGTCCTCATAAGACAAGCTTGGTGCTGCATGAGAAACATGATTTAATCCAACTATTTCTCGATGGTTTGTAGAAGAAGTCAGTTCGGTGTCAACAGATAACCTATCATGATCATTTTCTACATGAACACCAGATGCTGAACAACCATTGCATGGTTCATCCAAGGATGTTGACTTGGCACACAATGGGTCACTCGCATGACCAGTGCCAGGAACATTGTCGCGAGCTACAGAACTTGATTCTGAAGGTGGACCTGCATTTGTTTCTTTACCTACTAGTTGATGCTTCAATAATGAGTTTGACTCCTCGATTTTGACTGCTTAGACAAAATGTATTATATTATTGACCATCAATGTCATTCTTCAGAATGACACATGACTATAATATGGGATATATAAAATAAAAAGGGGAAAAAAACTGTTCCATTGCCTTCCAAACTGTTAATTGGAGCAATACACGATAAAGAAGCTAAGTGCCTAAGCACACATTTTTTTTGAAAAATGAAGCAAAGCACACTTGACAAATAGAACAAGTACATACTGAAATAATCAAATAAGTACAAACTACAAACAGAAGAAAGCACAAGAGGTATGTAGAAATGTGAAACGTAC
>BMK_Unigene_050247
GGGGGGGGGGGATTGGGGGATTGTGCTATTCCCTTGTAAGGGGGGATCAATTTTTGCCGTTGGGATCTTGATGCCTTGTGTTTTTACAGTACACAGCTCTTATTATAAGACGAAGAAAATAACCAGCTTAATTAGCTTGATCGCAGCCAGAACTAGGCTGCTTGCATGGCGCACTGCGGCCACAGTCCTGACTGCACAGAGTAAAGAAATTAGAGAGCAAAACCCGTCCCCAACCTCCCAAACACTGAGACTAGCCTTGTGAAAGCAACTGACCAACCATCTCAAGGGCATATAACCTCCATCACACTAACACCTTAAGCAAATGTTGGTCTCAAATGAAGTCAGTTGAAAGCAGATGCAACAAATTGCAATAAGAGATATCTGTAGTTGTAAAAAACAACAGAAAATCTACATTCTAATTTTAAATCTTTCTTTTGTTTAGAGTGATGTACAATTTAAAAGGAGATTCTTTGTGATCTTTACATTTAATACAAGTTCCTAGAGTCATGCATTCACCAATACTGACCTAGGTAACACTTAGAATCAGACCAACCATGCAAAAGAATGGCTTAGACATGGCTACAAAAGCATTGATGTCAGAGTTAGTCATGGATGAAAGATGTCAGGCATGAGGCCATATAAAAATCAGCATGCTGAGTGCTGACACACTCACACAGTAGAAAATAAAGAACATGTCAAACATAGTATAAATTAATGACAGCATGCAATATTGAAAGTCTCAAAAGCATATCTAGATACTACTATTAACAACTTACCAATACACGAATGATAATAAATTATATTTAAAAACAATTTGGGTAAAATGGAAAGAAAAAAAAAATATTAGGCAGTGGCTTCTCCTAACAAACAGCCAGGAAAATTTTGAAAGTCTTAGTCACTCGTAACATGGGATATTGCTAATAAGATACCGTCTCTGAGCATGTGTACTTGTCTTCACCTCCAAGGTGTAGTTCTTTTTTTTTTCTTCTTCTTGAGAGGAAGGCGGCGAGAGGAATGATCGAGAGAGG
>BMK_Unigene_050259
TCACCAAGAATGCAACTCTGACTGATGAGAAGGATATTGATGCCCACCTGATCCGTGCACTGCAATGAAATTCTCTGTTTCAACTACTGTAAGTGTAGCTGTAAAACCTACAGTTATGTCAGAGCTTCCAAAGCTGCTAGACGCTCTCAGAAAATTGAACAAATCAGAGCTGACTGTTGAGTGGAAAAAAGAAGACACGGGGGAGATTACCATTCAATGTTCAGGATACATGCACGTTGCAAAGTGCAGGAAACAATTGGAGGTTATTATGGGCGGAGCAAGATTTTCTTTGTCCGAACCTAGTGTCCCATTTTGTGAGACCGTACTTCATAGATCTAGTCTAGTAATGAGCAAGTCCGCTAACAAATGCAATCATCTATATATGCAAGTCCGCCCCTTGGAAGATGGTCTAGTTGATGCCATTGAGAGAGGCGACATTGGACCAAAGGTCAGTTAACAAGCCCATAATGTCATTCATCAATAATTTGGATGGGCGACAAATATGGCAAAGAAGATATGGTGTTTCAGTCCCAGCAACACCTGGACCCAACATTCTTGTAGGGAACTGCAAGGGTGTTCTGTCTTTTCACGACATGAAGGAGTCTATTATAGATGGATTTCAAAAGGCTTCAGAGGACGGTGCACTCGCTGCAGAAAAGATGCGTGGGATATGCTTTGAGGTCTCTGACATTGAGCTTGCACGTAATAAATACCAACGGTCCCATGGACAGATTATCTCGACAGTGAAAAGTTGTATGCATTCTGCCCAGTTGGCTACCACACCAAGAATTCTTGAGCAGGTTTATCTTGCAGAGATTGAAGCCCCAGAGCAGGCCCTTGGGTGGTATCTATCAAGCCCTTCATGTATACCGAGGCCAAGTAAAAGAGGAGACATATAACCTAGCAGGCTATCATATTATTGCATACCTTCCAGCCTTGGAGTCAGTCAAGTTCTCAAAACTTCTTGGAGCTGCTACCTCCGGGCAGGCCATCACACGATGGACCTTTGATCACTGCGACATGATGTCATTGGATCCATTGGACAAGGAGTTAGTAGCAGGAAGCTGGTAGCTGTTACACGGGAGAGGAAGGGTCTGAAGGCGCTACCAGTAATTTCAAAATCTGAAGATAGGTTGGGTTGAGTTCAGGTATTACAGTTCTTATGACATTGGATTTGATTACAAACGCTACCAGCCAATCTTTGGTGAGGTAACTTATAGTTTGGTATCGATGAGCAAACAGATTGTATAAGAACGCTACGCCCAGCTGGTGATTTATACCCTTCCAATTAGGATGCGTTTGTGCGGTGCTTTTCCCACAGAAAATGTTTATTTTCTATAGATAGGAACCAGTAAGATGAATTTGGGGTTGTTTTGAGTTTTCACATCTCATTTGGCCTGACAAAGATTTGCAATGTAAACTTTACATTGAATTTTAACTAGAGTTAAACCCAAATGACTAATCCTGAAACTCAAAATCTCTTTAAGAGGTGGGCAATAAAAGGCCA
>BMK_Unigene_050260
ACCAAGCCTGCTAAGAACTTTAGCCGCATGAATCTCATCTCCATTCGTAAATAGAACTTTCCTAATGGGAACGCTCAGCAATAGGTTCCTTGGAACATGATCTGGCTGTAGCTTTTCATAGGGTAGCCTTCCATGAACAAAACTATGATAGTCATCGTAGTCGAATTCATACCCTATGGCTCTTAGTCCTGCCATTGTTGTCCCATAAATCTTGTATAGTACACCACATATATCAGGAGTCTTGCTTTCATCTATCCCAAGCTTCTCGACCATATAATCTTCAATGTTCTTTGTGCATGCTTCTGATAGGCCAGAATTCAGAGGGTAGAGAGTATCATCTAAATCAAAGAGAAGACATTCATATTTAGTACTGTGAGACTGTTGGAATAGATCATCAAATTCCATCTTGTTCTAAAAAGCTTCAAAAGAAGGGAAGTTATAATTGGTAAGGATAAACATGAAATCCCCCAAGGTATTAAAAGCCCCCCACATTTTTCTTTGGATCTAATCAACCCAAATCAATCAGAGCCTCAAACCTCAACTATTAAAAAAAAAAACTATGAAATTATGAACGTAAAATTAAAGAACTAAAACACAAGAGGGCATCTCGAAAACCTTTTGACCAAACATCAATCATTAATTATAGCCAAAAGACTACAGTTTCAAGCCAGGACACAACTTTTACGGCCTGGAATTACAAAGCAATATTCTCTCCCAAGAGGAGATGTTCCCTAAATTTCAACAAGATCCGACCCATAATCTCGAGATCGATCATGAAAATTGGAATGACCAAAACCTAAAACTCAAGAATTATTCGAGAACAATGAAAACAGAAATAATTAAAAAAATACCCGAGCTATAAAAGAAACCAACATCTGCAGCTTCAGAAATTATAAAAAGAGAATCACAACCGACATACAAAAGCATAAACTCGGGATCATGAAAACCTTTTACTCGAAGGACCATAAAAAGTTAAGAAATTAATGCAAAACAGAAGAAAACTGAATCACTTTATAAAATGCATGAGCTATGAAAGATCAAAGAAACCAAAAATCTACAACTCCATTAATCAAAATGAATGAATGTCAACAAACATTCAGAGTGATCACATACTCCAGATCATGAGACCCTTCAACTTTGAACTACCAAAACCTACAAATTCAAGCATCACAGATTCAGATAAACTCTATCCAAATGTTTATGCAATAGAGAGAGTGATGGAGGAAGTTGTGTACTTCAGAAAACGGAAATGCAGAAGATGGAAATGAGGTTGGGAGGTGGAGTTGGTTTATGTAGGAAACGGTAGGCACTGCAACACATGATTATAAGGACGTGTTAATTAATATTGCTTTGGATTTTTTAGTCAATTAAGAATGTATTAAGTGAGAGAGGGGGGCACTGATCAGGCATGCATGAGAA
>BMK_Unigene_050263
AGGAGGAGGAGGAGGAGGAGAGAATGGAGGGTATTGAGAAGGAAGGAGTAGAAGAAGAGGAAGCTATGGATATCGACGGAGATTCAACCTCCAAATCCGCCCAACTCATCGATTTGCTTCGAGGGTTTCTCTCCATCCAGCAGCGAAGAGCTGAAGCCTACGCAAAGCTTCGAAGGGGTTTTTCTGATTATATGGTCAGTGGAGGGGAGTTGGTATACCAACAACTTTGTGGTGAGATTACCATAGAGTTCAATGATTGCTCAAAACAAGTTCTTGAAATGGAGTCCAGACTTCTGAACCCATATTTCTGTCGAGATGACCTTGCTAATTTGTTGAAGGCTGTCCAAGCACAAGAAAAACAGAAATTGCATCTGGTATATGTTATCCACGTGAAATTGTAAACTTCGCATACTATTTTGAATTCTTTAGATTTCAATCTTGTCCTTCGTTTTCCTATTTAATATTATGTTAAAAAAGTTTTGGTGCTTGATAGATGTGTACTACGAGATATGCCCATTAGAGAAATATAATTGTTGGAGAAGAACTTAACTTACAAATGGGCGGACATGATTTTGGTGGTAAGAATCAGATGTAGTAACCGATCATCATATTAATGTTTTGAGGGGGAAAAGAAGAACTCTTCATGATATTCAGAAGTGGATATTATAATATTCAGATAGACTAATGTTTGTTTAGATGTTTAGAATGGCCAAATCTGTAGTTGAGACAAGACAGCTTATGGAAAAGCTTGAAGGGGAGAATAATTTACATCATATGTGGAGATAATTATTCAGCAAGGATTGAACACGGTCCGTTCTTGATGGTTATTTTGACATATGCAAACATATAGAATATCGAATTCCGAGTTGAAACTGCACCATGGGCTGCTCAAGCCTGCCCTTATTTATATGCCTTTGTAACTTACTAACTTGGTAGCAAAAACTCAAGATGAAGTTCTTGGGTAGATGTTATTTTATTTCTGATTTGTTTGACTCAACCTCTTCGTTCACAGACATTCTTTTTGTGGTGTTGTTATTGGCTAAATTGAACCATGATGCAAATCTTAACTCACAATTTTGAAAATAGGGGCAACTATCACTGACCATGCCATTAGGTATGCATGTACTTTGGTACGAAACAAAACAAGTTTAACCAATTCTATTGGAGGCTCTATTTTATGTTCAATGCTTCACTCTGTTCCCCAAACTCTGATCATCCATCCTAGGTGTCTGAATTGATTATGAATGCTTATAGAGACTCTGTCGTCTTTCTTTCCTTCTATACTCTTCCAACTTTTGATATTGGTTCTTTCTATTTTCAACTGTAGAAGTAATGTTGTGCATTTTATGTTATTGTTGCGAATATTCTAACTTTGAACTGATCTGATTCCTCTCCAAAGACAGTACAGATTCAGCTTTTGAAGAAGGCAGGCCGCCCGTCGGAGCGCCTGGTGAGCCATGAGCACTGTAGGTTTAACAAGCCAACTGAGCACAATTGTATACATGTCCATGAGATAACAGAAGCCACAGGAACAGAGGATGCTGAGGCAGATGCAGAGTATGACCTCACTCTTAAGGAAGCAATCAAAGGGGTGCAGGTTGCCGTGACGAGCATAAATGAGCACTTGGAGGAAGTCAGATATGAAATAGAGGCTCTAGAAACACAATAACCAGATCTTTCTCCAGGCATAGTATGGAATGGTCCATTGCTTTACTCTACTGCTCTACAGCAATCTGATGCATAGGGGGTTTTGTTGTGCATATCTGCAATGTCTTGTAGGAAAATTTTATTTGAAAAGATGATAATTTTAAGAACACTGCCAATTGACGTGGATACATTTTTATCCTTTTTATCAGCTTTCTGAATACCGTACCCAACTAACTACTCATTAAACATGGTATACCTGGAACTGTGGCCATGGATGGTTCAGTCCA
>BMK_Unigene_050268
GAGACTGTGAGAGACAGAAACAGAAACAGAGGCACATTGACACGGAAAGAGAGAGAGAGGTGTTCTTCTTCTTCCTTCTTCATCAGAGGCATCAGTCACAGACTCACAGCTCCTGTTGATCTAGAAACACAATGGTGCCTTTTCAAGTCTTGGAAATCCTGAGCAAACCAGTTACTGAAGCTGGTAAAGAGTTACTCATTGCTCTGAAACGCCAAGCAGGTTATCTTTTTCACTACAAAAGAAAGACAAAAAATCTTAAGATGGAAGTGGAGAAGTTGAAGAGGATAAGAAATGATGTACAACAGTTGGTTGAAGTCGCTCAAAGAAACAATGAAGTAATCCTTGATGTAGTGCAAGGGTGGTTAGAAAGCGTACAATGCATTATAGGAGATGTGCAAGTACTGGATGAGCAAGTTGAAGGGAATATGAGATGTTTTGATTTGAGCATACGCTACAAACTAGGTAAAGAAGCGACAATCAAGAAAGCCAAAGTTAATGATCTACAAAGAGAAGGGGAATTTACTAGTGGTGTATCATTCCGCAAGCTAAATCCAGATGTTGGATTTTCGCCTGATGGAGATTTTTCCACATTTGAATCGACAGAATATGCTATGAAACAGGTAATTGTTGCATTGAAGGATGAGAACGTCAACATCATTGGGGTATATGGGATGGGAGGAGTAGGTAAGACAACCTTGGTAAACCAAGTAGCCAAACGCGTGAAAAAAACCGAACTCTTTGAAGAAATTGTCGTCGTACCTCTCTCTCAAAATCTGGACTTGAAAAGTATCCAAAGTGACATTGCAGAGCAGTTAGACATGCGTCTAGAAAATGGAAGTGAACCCATGAGAGCAAGGAAGCTGACACAGAGATTGAATCAGGCTAAAAATGTCCTAGTAATCTTGGATAATCTGTGGGGAAGATTGGAGTTGGCCGATGTAGGAATTCCTCATGGAGAAGAACACAAGCGTTGCAGCATAATCTTCACCACACGAAGCATAGAAATCTGTAATGTAATGGAGTGCCAAGCTAAGATTGCGGTAAACACTTTATCTGAACAAGATTCGTGGAGTTTGTTTAGAGAAAAGGCAGGTGATGTTGTTGACACTCCTGCTTTACGTGATTTAGCAATGGATGTTGCAAAAGAATGTGGAGGTTTGCCT
>BMK_Unigene_050272
CTGAGTTCTTATTCACTATCACTCCAACTTATAAATCTATAGCATGATGAATTTAAAATGAGATGATTCCAACCTATTCAAAAAAGTGAAAATTAGTATTACATTTAAATTAAAAAAAAGAAAAAAAACAAAAGGAAAAAACATCACTCCATCTAATTAAAATATAATTCAATAACTCAAAAAGGCATAAAATTTGTTAAATAATTGATAGATACAAAATAATTTTCAACAATCTAGTCATCCAAAGATAACCATTCTAGTTCTAGCTCCATTTCTCCACATTCCACATTCTGAAGCTTAAGTTGTACCGCCTGAATTACCTTCCCATCAAAGATGTTGATAGTGCTGTCCTTGATTAGTGCATTGTCATTTGTCTTTAACCACTTGCCAACCTGCATGTTTGAGAATTTGGCCGCATCCCCATATGAAGTGGCTGTAGTGAGTAGTGGCTGGAGATCTATATCAGCTTCTCCCATGATGTCATCGGCGGAGAACAAGTCATGATCAAACACTTCCAGTTTCAAAATACTGTGGTCACGAGGAACGAACAGCGTAAGCACCTCATTCCAAACCGGATTCAAATTGCTTTTTACCACCGTGGTCTGTACTTTCTGTTGTCCAATAGCCAAGATAACATAAGGATCACTAGTCAGCATATCTCGCACAGCTAAATTCGTGCCTCGTATGACTTTGATTTTCAGTATTCCAATGTATTCAACAGGGTCTTCCGTATTATTTGTGTCAGGACGTCGGAAACTTCCGAGTGTCCTTCCAGAAATGGTAGAAAAGATGGAGGTACTATTTTGAGCAGAAACTGAGGCAATTTTTAAGCTTGGTTTTAAGAATTCTTGTCGTTCATACTTCGACCTAATGAAACTCATACGATCCTCATGACTTGAATCTGGTCTAGGTTTGGAAAATCCTTCACGAATATAAGCTTCATAAATTGCATTGGCAGAAGAATTTCCACCAATATCAATTATTGAGTTAACTTCTTCATCAGACCAATCATCTAGTGTCACAGACAAGACCTTTGAGATGTGAGGGCCAAGACCTCTATGCACACCACAACATTTTAAACATATGAATACTCCAATGTTAGCTGACGCCCATTTAGGATCTGGAGCACCACAATCTGCACAGATGCGATTCTCACTTTTACGCAAGACCTCCCTTAGTCGCCTCAGATTACCCTGACGATTAGTCATCCCTTCGTTGGCAAGTCGCAATCATCCAACAACTCCCCTTGCTTCAATCCGCGTTTATTCTTTAATTAAGTAAACATTAATTCATTTTCGATGACATTCTCCCACGATATCCCGAGAAAGCCTTTGGGGATTTGTGAGGAGATTCGAGCTCGGAGAGAGGAACGGAGAAATACCAGAAAACGGTATAAAAAAGGGGCATCTTTATATGAAATGCCACTACTTTCTCTCCTCTCGTTGCAAA
>BMK_Unigene_050275
GGGGAGACCAAAACGGGGAAGAGGAAAGAGGAAGAAAATTACTAGCATCCAATGGACCAGGGCATCAAAATCCGGGGTTTAGCCCATCTGCTCTATTCTCTTGGCTATCACAAAGTCTGATTCCAGATTCCAACTCATGCTGATCTAAGCCCAAGCCCAAACAAATAACAACAATGAAATGCATCAAACACCTCGAAAGTCACCTAACCTAAAGTGTTATCTGACACGACTAGTTCTATCGCGGGCACCATCAACAGGGCCATGCTGAGCTTTGTTTGGTGAGTTTTGGTTGAAACCCAGTCAACCAGCTTGGATGACAGACGACTCTGCTTGACTGATCCAGGTATGGCCAAGTAGATCAGGTTATGTTCTTATATTATCGAAAACAAAAGAAAATCATTTATAAGCCTTAGAGCATGTAATGCAGCCTTGCACTTTCTGGAGAATGATAAAGTTAAGTATGAAATAGTTTATGCAATTTTTCAAAATAGATGTTTTGAATTACAGGATTTTTGCTACTTTAGTTATTATAAATGTATTCATAAGTGCTAAAAAAAAACTTTGAACTGACCACTTGGTCCACCTACAGAGTTACCAATCCACTGGGTATTAAAACTATGATCGCATCTATCTCAGCTCATTTGTGAGAATGGAATGTTTCTCTAATTCTCAAAGGTGATTTGTCAGGTAACAGCCTAACAGGGTTATGCTCGGAGACTTGGTGATATCTGGAAATTTAAGACATATCAAAGAGAGTTGTATTGTCATTTGTGCATGTGCTATGAGGTACAAAATAGGGAGGCTGATCGATCTGCTAAGCAGGGAGTCTAGTGCAATTATATATATTTTTTAATATCGGATACCCTGTGTATCTTGCTATTGTTCCTAAGGCCTACTAGGTCTCTTCTGCAGTTTTACTATTTTATGTTTCTTTCATTAAATTTTGTTGCCATAAAATAGTCTTCTATGTCCTCTGCTATAGCATTCAATAGCATGCTCTCATCCTGCTCCATGAAACCCACAAGGTCATCAATTCCTTGTCAAGTTGCTCTTTTGCGATTTTGTTTGTGAAGTCTCATTTGGACTGGAATTCATAGATCAGATTGATTAATTGACCAAAATGTTGTGCTAGATTTGTAATGGAAGTACAAAGCCTGAATTTTACGATTTTTTAAAAAAATTTCTTTTCTGGTAAGATTTACCAAAACTTGTTGATGATAGGTAAAAAAATAGTTGGCCAAATTGCTTTGCCACCTGTTGTTATGGTGAGGTTTTTTTTTTGATGAGTTTTGTATTATTTATGGAACTTACGCAAATACAGAAGGTTTCCTGATTTAATACTCTGAAGATTTTTATGTAAACCCAAAGCTACTACACATTGATCATTGATATTAAAATCTGATCTAATTGAAATACCGAGGGTCATCAACGAGCGAGAGGTGTTTTAAGGCTTCATTATGAAAATGAAGATGGTATAGAACCACATTGCTGTTCTTCTTGGTCATAATTTTTTTTTGCTTCTGATGTTTGACAGATTGCTGAAGAAGCAAGAACTAAAGAACATATATTGAATTCCTTGAATGATGAAATAAGGCATGTCATTAGAAGAGTGTGAGAGGGACTGCCAAGAAACTGTCTCGATCAGTGCAGCAGAGAAGTGGATTGAAGCCACGGCTTCTGTAACCGTAAATCATAGTTTGACCTCTATTCATCAATCATCGAGCATGCTTCAGTTCTCTCCAAAGAGGAAAGAATGGAAATGACATGAAATGTTTGGGATATAGGGGTGTCATTGTAGCAATGTGCCAGCTTCAAATCACATAATTTAATCAGGAATATAGTATTGCAATCTGTTCATGCACTTAGATAAACAAATGAGAAATCAGGTCTGTGGACTTTGCTATGCTAGTAACATCTTTTAGAATAACTGTCTTCTCCACTTTGTGCATGACCATTGAAATCCAGTCCATTTGAG
>BMK_Unigene_050284
TCCACAAGAGGCGTCTGTCTCTTTTTCTCTTCCAAATCTCAATCGATTGTAGGGTTTTGGGGTTTTCACAGCCAAGAAGACGAGCTCCATAACCCTCGTTTGAGTAGAAATCAGCCCTAGCTTTGAGTAGAAAGTACTTGGCGGTTTTGGACGACCGACTCCATAAACCCCAAAATCAAATCTCAAGAAGTTCTTGATCAATTCCTATTCATGCATTTCTACTGAAAACCCCCCACACATCCCAAATCAACTTTCAGGTGTTGGTAGCATAGCTTGACCCATGTTGACGTGGACTGGCAACTTGACCCGGTTTTGCAAACCTGGTGCATGTTAGCAAACACACTACGCCTGTGTTCCAGTAAATCCTCCCCTATCACCATTGCACATTTTTAACTGCCAACAAGGAAAGATCAGCCAGAATCATATGTCTACACTCAATCTGTATGTCTCCAAACCCCAAATCCCCTCTCTGCCCCAACCTCCCTGGATAGGCTTGAAGAGACTCCCTTTTTCCTCTCCCTCCAAAACCATAACTATAACCTCCCCAAACCACAAAGCCCTCTTCTCCATAATCCAGGCAGTATCCCAAAACTCTAACCGCAATCCCTTCTTTCCCACAAAACCCTCCTTCCGTCGCCCAAGCCCCTGCGTCTCTGCTGGTCGTAGCAAAAAAAAGCCTGGTGGTTCCTCCACTGGTCGCATAGAAGGCAATGCTGAGGTCCGTCGCGAAGCTAAACGGAACGCCCGTCGGAGGAGCCATCGCCTCAGCGAGAGTCTGTACTACCGTCTCAAGAACCCTAGTCGAAACCATGCTGACAATTTCACTGAGGAAGAGCTACAGATGATTGGATTGGGCTATGATCGGATGGTTCGATTCATGGAAAAGGATGATCCCAATCTCCGCCACCCCTATGACTGGTACAAGTATGGCCAGTATGGGCCATATTCCTGGCGTGGGATTGTCTTAGGTGATCCGATCCGTGGCCGCATCTCAGATGATTGCGTTAGCATGTTTGGTGAGGTGAAAGATCATGAAGAGTGGGAGGAAATTGACAAGCATGAAATGGCGATGGATTTTACAAGAAGAGTCAAGTCCATGGACAAAAGCATCGGATTCAAGTATTATTGGGTTTTTGTTCGGCATCCGAGGTGGAGGATTTCGGAATCACCATGGGAGCAATGGACTCTGACCTGTGAAGTGGTTTTGGAGTCAGGTAATGAAAGGTTGGATAAGTGGAACCTGATGGCTCGACTCGGAAACAAGGTCAGAGCTTTGATCACTCAATGTGCGGCCTGGATGCGCCCTGACATAATCTACAGGAAGAGACCGATCTACCAGTGCCGATTTGAGCCACAAAATGACTTCTTCAAGGCCTTGGGGCCGATGCTCGATCCAAGTACTGAAAATCAGTATCTGTTTGATTTGGAGCTTGAAGATGGGAGGGTCGAAAGATGTACCTACTTTGGAGGGTTGTGTAAGTTTGTAAGAGTGAATCAAAAGGCTTTTGTTGATGATGTTGTGAAGGCTTATGAAAAGTTGAGTGATGAGAAAAAGTCCAAGTGCTTGCAGTTTTTGTTGTCAAATCATCCGGTTGAGCTGTTGCATCCATATACGAAGGAATGGAAGGTGAAGTTGGAAGAGATGGAGTTGGGCTGTGATGCACCAGATGAGACCTCAAGAGATGATGAAGGGGCAGGCAATGGCGATGAAACTGAGATAGTAGATTGGGTTGAAGATGGTGACGGTGACGATAGTGGTGATGATGGTGAAGAAGATGATGCAGTGATGGATGAGGAGGATGGGGACGAGGACTTGGGCATTGAAGAAGAGGAAGAAACTGCAGAAGAGAGAGAGAGTTATTGGAAAGAAGGATATCAGAAGGCACTGCAAAGCTCTGAGGCAATGCAAAAACTTGTAACAAAGAGTATAGGGATATCTACTGAGTACTACAAGAAGCAGTTGAGGATGATGGATGAACAACAAAAGGCTAGAGTCACAGAGGAAGTTCAAGAATTGGAAGGCAATGGCAATAATGTCAAGAAGCCAGAAACTGATGCGAAGAAGATCAGACAGACGTTGGAGAATGTGGGTTTTGGTCTGAGAAGGCGGATCTTGAAAAGTAAAATCCCTCCAGAGCTGTTCCGGCGAGCAGCAGTACGCCCATTTACTTATCGGAATCTTGTGAAAGAAATTGTCTTGATGAGGCATGCAATTATAGATGGAGAGGTTAGTGGCCAGCGATGAAGTTGTTTTGGTTTCATTTGTGATATTATAAAGATCGCAACTGTTTGGTTATGCTTTGCTCGAATTCAGAACCTGGAGATGCTTGAGAATTAATTATACTGTATTGGCCTGAAGGAACATAAACAGATGATATGTGCCCTCAGACTCTTGATAGGGGTGTAATCTACTGTGTTCTTGGTAGTCACCACAGACACATGCAAGAAGCAAGTACTTCTGGGCTTCCATTTTGATGCAAATCTACTTCAGTTGTGTATTTCTTGATGCTACTGTTTAGTGGACTGTAATATCAGCGGCCAATTTTGGGATCTTGACCTTGGTTGTGGTTAAACATTTTGTATGTTGTTGTTTTGGTAGGAAGGTCGATGTTGGTGAAGATTGTTTTCCCGAGGCCTTGGAGAGAATGTGTATGTGATTAATTCCCTGTGTTTGATGTAGTTTGCTAGTTTGATCTAATAGCATCTCTCTTGTTGGCCAATAAAAAAAAGGCTTCTGTTATGGATAAAATATCCTTCCATCTCTCTCTCAAAATTTTCAAAACACTGGTTTGTACAGTGAACCCACTTCTCGTGAAGACATCATGGGGTTAAATTCTCCCAT
>BMK_Unigene_050296
CAGTTTTTTTTTTTTTTTTAATGATTTCTGATCGTTGATGTATACTTTAGGGGCAGATTTCCATGTCTGCTTAGGACTAATGCAAATCAATAGACTGATAATAGTGGAATGCATGGATAGATTGTGCAGGTGATTTGATACTGTACTTTCAGAAGGAACCTATTGGACAAGGAATCAGAACAACTGGGTTGCTAATTCAATGTGTAATTGCATTCCTCTTTGGTATCAGTAGAAAACACTTGAAGGAGTATAATCATGGTAATGTATGCTTCAATTCGTCATCATCTTGGGGAATTAATATGAACAGCTTGTTGGCTGATTTTCCTCTATACTGTTGGCCCTACCAAAACTCTTCCCTTCGATGGGTTGTATTACAAGATAGAATCCTTTTCTTTTCTCAATTGATAGTTACAAGATAGAAACTTACCAATCAATTGCGTGCCCAACTCACTGAAAATTATGTCAACCAAAGTAATATGCGCCTGGAAAATGCAAAATTGGCAAGCCTTCTATTATTGCACTGTCAGGTCCCCGTATGATATGGCAGGCGGTTCTTAGTTCAGTTTTGAGCTTGGTTCCCCTAATAATATCCCTACACCCATTTTGAAGCTTTGAGGGTTTGGCTTTACGTAGGCAATAGACAAGACTTTTAAGGTTTCTTGGTTCAACTGCCGAGAATTTTGTCATTTGGAAGTAATAAAATAGGAGATGTTTAAGACTATTGAGTGCACGGAGCTTGTTTTGTTTCTAAACATTTCATAATAAATAACATGGATAATATTACATAAACAATTCTAAGGGGTCATGGGGGATGTTGGGTAAAGGCTGGTTGGAGGTCATATTGAGGACAAAGCAGTATATATGGTTATCTCTATATGAATCCCACCTTCGATGGTTTATCAAACTAAATTTTGATGGAAGCACCAAGTTGATCTGGGTCCAGCAGGCATGAGTAGTGTGTTCTTTTGCACTTTTCTTTGTCAGCCATCATATGAATCTCTTGTTCAGTTGGTATACGAGGGCCAACAGACACTAATATCATTTCTATCTCTCTTTTTTTTTTCTGGTAAGAAACTATCATTGCTTATCTTGGTGCGTCTCCGCTAAGCAATTATGCTGAATCACCATCGTCAAAGCCTTCTTGCATGAATAGTTTTTCAACCTGAACAAATTGACCTGACTCAGTCACTTATTTGGTGATAGGGCCATGCTGAGCTTTGTTTG
>BMK_Unigene_050300
CAATTGTCAAGTGGTCTCCCTGTAAAATAAATAAATAAAATTAATCAAATTGTACTACTTGGCAAACAATTCCTGGTATGCACGTGTAATTATTCAAACAATAATATTGTAGTGTGTTTGAATGTACCCCAAATTGCAACTAATATCATTTTGTGGCAGAAAGAACTATTATCCATTTTTGTTTGCATTTTAGGTGGCGTGGACATTGCAATTCACTCTAAATGTATAATCCTCTGTTCTTTGTATCAAATCATTGTCAGTGCTAATTGTCAATGTTAACTTGGGGCAGACAAGCTGTAAAAACAGTAGTTCATCTACGAAACTAATTGACAGTGGGATACAACATACACCCAAACAAACCTTTAATTGCTTTGATAAGATACAGGTAAACAGAAAATGAGCAGTACAGTTCAGGGGTTGTTCAATGGATATTGGAAGAAGAAAGAGGGAAGAGAATGAAACGGAGGAAAGATTCCAGAATGAGATATCTTCTCTGTTACAGATTTGAATTTTTCTTCTCAGAATATTCTGGCAAATCCATGTTTTTTTTCCCCCTCAGTTTCTTCAAGAAAGAGACTAGTTTTCTTTGGGTCTTGACAATACCTGTTTAAGTATGGATACTGCCGTGGCTCCACTGCAAACACAATTGATTGGAGCACGGTTAAGTTCTTCATCCATTTCATGGAAGACCTTAGCAAAGCGGGTCTTCCATGAAGATAAGGATACATGACGAGTATCTTCATTGTCTTGGCTATCATCACTGTCATCATCGTCATCATTGAAGTCAAAATCACAGGCATCACTGTAGTCACCTTCATCGTCGCTATAGTTTGGTTTCAACAGTCTCAATTCCTCAGAGAGCTTTGATGGTAAAACATCCCTTACATGACAAGCAACCTTGTGGCCCAATGGACCATGGCCATCAAACACACTGCAAAAGACAGTATCCTTCTCACCATTGAAATCCTCCCATATGGTCATGGCATCTTGATTAATCCCTTTCTTTCCTTGTTGTGTATGCATGGAAGCAAACCTACATGATCCGTGCAATCGCCGGTGTGCTCCTCTGTCTCCCTCTAATCTCTCAACATCATCATCCTCATATTCTTCGTCCTCTACCTCCCAAAACCCTCCATGTTTCTCCTCTGAACTGCAACAGATTCCCATTTCTGTAGGAAACAGAGAAAACCCACCACCCCCAAGGCCAGAAACATGTAAGAATCTGACCCAGGAGTCAGTTTTTTGATGGCCCAAAAGAGACTGGATGATCAATTGAGGGAAAAGTGTGTGAATCCCCGTCGTGGGTCGTCTTTAATGGCCGGAAAAAGATGCATTTACTCATAACCGTCCTGCCCTGTTTTTTCTTGCAGGCAAGAACATGATTCACATGCTCTCTCTCTCTCCTGCACTTTAAATCTATTTTTGTTCATAGACAATGGGATCGGAAATCTCGATACTTCGATCCCAACTATGTAAGTCAAAGTGAGA
>BMK_Unigene_050302
AAAAAAAAGAAGCCATGACTCTCATCTCTTGCAGCAAACCTGCTCTAATTCCCAACCCATATTCTTCTTTAATCTCTCGCACCCACTTCCATGTCTCACGCAAGACCCACCATGTCATAGTCCATGCAAAATTTGGTAGACCCATTGCTGTGTTTTCAACAAAAAAGGGTTTTTTGGTGTGTTATTAACAAATTTGTCTCCTCACCCTTTTGAGACCCAAGAAGAATATCTTTTCCTATTTCATGAAAGTCAGGATAGACTTTTCTTGGCTCCTAAAAGGTCAATGAGTCAGGTGCATTGAGATTGATTGGTTTTGTTTGTGATTGTAGGATATGCATATGGCAGGTGCATTGAGGATAACAAGTTCATCACTACTAGAGAAAAAAGAGAAAATAGAACACCTGATTCTGGGATGCCCCCTTTGGCTAGCCTGCCTGAAACACAAGAGGCTGAACCAACAGAAGACCAGCAGAGAGCAGTGGACAAGAGCAAAGGGGAAACACAACAACCAGGTGGGATGGAATTGAGCAACAAGCTCAATGGAGTGGCTTCTGTCATAGAACAAGTGGTTCCCCCAGAGGGTTTTGTAGTTATCAGTGCCTGCGTCGTTGGTCTCCTCACAGGAATGGGTGTTGTGCTCTTCAATAATGCGGTGCATGAAATACGAGATTTTTTCTGGGATGGGATTCCTTCCCGTGGAGCATCTTGGTTGAGAGAGGAGCCCCTTGAAAACATTTGGCAACGGGTAATATTAATACCCGTTTGTGGGGGTGTGATGGTAGGTGTGTTGAACAGCATTAGAAAGAGTCTTGACCCCTCTTCAGGAGTTATCCTTCCATCTAATTTGAAGGCTGTACTGAGACCATTTTTCAAGGCAGTGGCTGCTGCTGTCACTCTTGGAACAGGAAATTCATTGGGGCCAGAGGGTCCCAGTGTCGAAATTGGTGCATCCATAGCCAAGGGAATGGGTGCATTATTTGAAAAGAGTGAGGAAAGAAAGCTATCTCTTGTGGCTTCCGGTTCAGCAGCTGGAATTTCATCAGGATTCAATGCTGCCGTGGCTGGTTGTTTCTTTGCTGTGGAATCCGTCCTATGGCCATCATCAGCAGATTCTTCTTCTTCCCTTGCAAATACAACCTCTATGGTGATACTTAGTGCTGTGATTGCATCTGTGGTTTCAGTGGCCGGTCTCGGTTCTGACCCGGCTTTCACAGTTCCGGAATATGATTTCCGTTCTCCAAGTGAGCTTCCACTGTATCTTTTGCTGGGTGTCCTATGCGGGTTGGTTTCATTAACTTTATCTAGATGCACATCACATGCGCTGGCAGCAGTTGAAAATCTTCAGAAAGCCACAGGCATAACAAGGGCAGCATTTCCTGTGCTTGGTGGCTTAGCAGTCGGGCTGATAGCTTTGGCATATCCAGAGGTTCTTTACTGGGGTTTTGAGAATGTTGATATTTTGCTTGAATCACGACCATTTGTGAAAGGCCTACCTGCAGATCTATTGCTTCAACTAGTGGGAGCAAAGGTAGTAGCAACATCACTGTGCCGAGCTTCTGGGCTAGTGGGTGGTTACTATGCACCATCTCTCTTCATAGGTGCAGCAACAGGAATGGCATATGGAAAATTTGCAAGCTATGCTATCTCTGGGCCAGATCCTATATTTCATCTCTCATTCTTGGAAGTGGCATCTCCTCAAGCATATGGGCTGGTGGGGATGGCAGCAACTCTTGCAGGTGTATGTCAGGTGCCCTTAACCTCAGTTCTGCTCCTTTTTGAGCTGACACAGGACTATCGTATAGTTCTACCTCTACTGGGAGCTGTGGGGTTATCGTCATGGATCACATCCTTTCAGGTGGTGAAAAAAGAAAGCGGAGAAAAAAACAGTCCCTTCGAAGGCCAACTCCAATGACGTACAAACACCTAAATACTCTTCATCTTCAAGTCAGTTGCCTTCTGGGTCTTCAAATGCATTGTATACAAGTGACCTATGTGAACTTGAGAGTTCCCTCTGTGTAGATGACTACAGTACTGAAGCAAAAGTATTGGAAGAAAGAATTTCTGTTTCTCAAGCTATGCGAACAAGATATGTCACTATTGTAATGAGCACGTTGTTAACAGATGCAGTGACTCTCATGCTTGCTGAAAAGCAGTCATGTGCTCTGATAGTCGATGATGGCAACTTTCTGATAGGATTGCTAACTCTTGGAGACATTCAGGAGTTCAGCAAAGTTGATAGATCAAGATGCAACCAGGTTGAGGTACAGGAGATGTGCCGCTTGGATGGTGATAGATGTCGACATGTCTGGACTGCAACGCCTAGCATGAATCTTCTTTTTGCTCAAAGGATTATGAATAGATACAGGGTGAATCAACTTCCAGTTGTCTCAGAACATGGTGAGGATGAGGGTCGTTACCTAGTTGGTCTTGTAGACAAAGAATGTATCAAACTTGCTTGCAGAGCCATTGCAACCAAGGAATTGCTCATCCCATCCCCTATAGAAGAAAGGCTTGATTCGTAACAGTGGAGAAAGATGTATAGATACTTGGAAGAGTTTGACAAGAAGAGCTGGTCCTTCCAACTTCTTGGGTAACAAGAAGGCAGATTTTGAAGTACTGTTGACTTATCCGTGATTGTGAAGCCACTCAAGTAATCCTACACCACTGCCGATGATAACAAATGTGATGGCAATGAGATATTGGGTTGCATGGAATTGGTAATATATCATAACCATTCATGTCGGGGAGAGTTATCAATGGCCATATCAGCAAGATTGGGGCTTGTAAAAAGGTATTTGCTCTAGTGCTGCACACTTAAGATAACGAACAATTGCCAACAAAGGGTGGTCTGTGTCATGGTGTTCATTTCTACCATGAATCAATCTGCATATACTCCAAACAGAGTAGATAGAGTTACAAGAAGACATCTGATACCAATTATAAGGTCAAGAGATACTCATTTCCTTTTTGTAACTGAGAATATTGTTGAATGCTATCAAATTTTTTTGGTCTAAATGACTTCAGAAGTAGTCAATAATCCTTTTATGTCTGACCGTAAAATCAATTCCCTATGTTCCTCTATTTATGCTACATCTGATGCAGGAAGGAGAAAAATTGGAGTTGTACTTAGTCTTCAACTTGCTGT
>BMK_Unigene_050303
GTCTTCTTTAACACAATTCTTTCCACCTCCCCTTCAATCGATCATGTTCTTGTTGAAGTGCAGCCAATCGACACGATTGCTCAGTTATTAGTCTGTACATTGATGGTCTTCTTTAACACAATTCTTTCCACCTCCCCTTCAATCGATCATGTTCTTGTTGAAGTGCAGCCAATCGACACGATTGCTCAGTTATTAGTCTGTACATTGATGGTCTCTCCCATGGGACAATCCCATAATCGTCATTAAACTCGTCCATCCCTCCAACCATGAACTGCCAAACCATTGCCCCTGCCCCAGATCTGTTCTCCTTTGCGGACTTGTAAATTATGTCGAAAATGGCTTTATAAAATGTATCTCTATGAGATGGTTGGAAGTTCTTATTTTCATTTGACAACCCAAATTCTGCGAACAAAACAGGCTTGTTCAGTTCTCTGTCACCATCTCTGATGTGAGAGCTCATCCATTTGTGGATGAATTTCAGTTGGTCTTCAAGTTCTGGTTCAGCGATCCAATGATCAGGATAGACATGAACTGAGGTGAAGTCAATTTCTGGTATCTTCGAGTTGCGGATGAAATCACATCCTATGGAATTAGCCCATTCTCCCGGGTTCGAGCTCAATTTTTCTGGTGTAGTTGGGCCATAAAACCCTTCAAGGCCCACTGTCAATAGATGATTTTTGTCGATCGATTTCACAAATTTTGCCATCTCTTCTATCCAGTCTTGGAGAGTGTCACCAGAAGGATCAGATGTGCATCTGGGTTCATTCATCAACTCCCATGCAAATATAGTAGGATCGTCTCTGTACTCAATCCCAGTTATAGTGTTTTTCCTTGTCAGTATGGCCTTCAGATAATTCTTGAAATATCTTCGAATGGATGGATCAAAGAAAAATGAATCATTTGAAGAGCTCAAGCCGACACCTTCTTCCCATGCCCATTTCACATATTGAATCTTTCCACCCATGGGTTGTAAGTTATTGACTAAGCTCAAAATCAGCCGGACCCCATGTCGCCGTGCTTCAGCAATGACTCGATCCAATGCCTTGAAGACGTGGTTATCAAATCGGCCCGGTGAGATCTGAAGAGCATGGTGAGTTCCATCATTGAAAGCCCATGTCCTACAGACAGTGAGGCCCATCTTGGCACCAGCCTGAAGCATAGTTCTCACCCTGGGCCTGCTGAACTCCTCCACAGC
>BMK_Unigene_050305
TGCTCGTCCTAGAAGATCAACCATGCAAGCAAAATGCTCTATTCTTGGAATCATCTGATACTCATTGACCATTAGATTAAAGAAGTGCTGGCCCTCTTTAAGTAAACCCGCATGGCTACAAGCAGATAGAACAGAAACAAAGGCGATATGATCTGGTCTTAGGCCAGACTCCTGCATTTTTGAGAAGAGCTCCACCGCATCTTGACCCTGTCCATGCATGCCATAAGCAGAAATCATTGAAGTCCAGGAGACAACATCTTGACCTTGCATACCATCAAAAACCTCTCTGGCAGCATGTAAACACCCACATTTGGCATACATGTCGACCAATGCATTTTCCAAGAACAAATTTGGACCCATTTTCTTTTTGATAATGTATTCATGGATATGTTTGCCATGCACTAGAGCCGACAGATCCCCACAAGCAGGAAGGACACTAGCAAGAGTGACTGCATCAGGTTCTACACCCTCAGTTTCCATTTGAGAAAAAAGTTGAACTGCCTCAGTAGCCATCGAATTATTTACATAAATTGCTATCATTGCATTCCAAGAAACTAAACCTTTATGGGGCATGTTATCAAACATCCTTCTAATGAAAAAGACGTTAACAGAATCTGTATTGGTAACGACAGGCAAGATACTTGCCATTGTACCTGCATCTGGATTCATCTTCTGGAGCTCCATTTCCTTGCAGACCTCCAATGCCTCATTCAACTGACCATTCTGCGCGTAGCCAGCAAGCACCGAGTTCCATGTGACCACATCTCTATGAGACATCTCGTTGAAAACCCGACGTGCCTCAAATAAACAGTTGCATTTCCCATACATGGCGATGAGGGCATTTCCCACAAACAAATTCGAATCAAGCCCGAATCTCAAAACAGCAGTGTGAATTTGCAAACCAACCTGCAAATTCTCTGTACCCGAACAAGCTTTCAGAACACAAGGGAAGGTGTAATGATCGGGCCGTACTCCATGGCCAGGCATGTTTGCATAAACAAGCAGCGCATCACCATATAAATGGTTATTGACATAGCTTCTGATCATGACATTGAAGAAAACAACATTTCTATTGGGAATTTCATCGAATATAAGGCGAGCAATTCTGGGTTCTCCACAACCAGCATAAGCTCTCATCAGCTTGATTCCTAGAGAGGGGTTCGATTGAAGACTGCGGACAATGATCTGGGAATGGAGTCTTTGGAGTGTTGTGATGGATGGTTGTTTGTCCAAGATTTGATCGAAAAGATCGATATCGCCGAGAAGCATATGTTGTTGGAAGGAATGGGGTTTTCTGGGGGAGGAAGTCGATGTCTGTAAGCGGCTTGAGAGGGTTGAGGAATGGAGAGAATTGATGGAAAGGGGCTTCCAGAGGTCTGAAATGGCGCGGCCTTTCGCACTCATGAAATGGAATTTCAGTTGGTAACGGTTTTTTGAATTGAAGACTTGCAATTGGGACTTCACATTGGGTGGAAAATGGG
>BMK_Unigene_050308
AGAGAGAGAGAGAGAGAGAGTCATATTTCACCATCCCAAAGCTCTTCAAGACTCTTGTAAGGACTAAGTGATTCATGAACCACAAACCCTCCTCGTAGAAGCCTTGCCTGAGGGATCTCAGAAAGCTTCAAGAAGAGATGTTGTGGGATGGACCAGTCAAATAAATCGAGATTCTCTTTGATTCTAGTTTCATTTGTGCTCTTCGGTAGAACACTGTGGCCGCTCTGAAGGCCCCAACGAAGAGCAATCTGTGCTGGGGACTTGTTGAGTTTCTCTGCTGTTTCTATTAGAGTTGGATCCTTCAAGATATCACCTTTGATCCAAGACCCTGGAGATCCAAGAGGGGAATATGCCGAGAGATGGACACCGGTGGAGCGGCAGAAGTTGTGGAGCGCTGGTTGCTGCCAGACAGGGTGGCACTCCACCTGGTTCACAGCCGGCGGCACCTTTGAAAATGACAGTAGGTCCTGCAGCTTCTTTGTTGAGAAATTGCTCACGCCAATCGCACGTGCCTGCCCTGAAGCGTACAAGCCCTCCATGGCACTCCATGTCTCAGGAAGACATAGTGGGAGCATCGAATCAGATTCAAAGCCCCGTGATCCCGGTTTAGTCCGAAATGGCCAATGAATCAGATACAAATCAACATAGTCCAACTGCAAGTCCTCCAATGTCTTACTCAATGCCTTTGAAACATCTTCCGGTGAATGATCACTACACCATAGCTTGGATGTAATCCACATCTCATTACGTTTAACGGCACCATTTGAAAATAGTTGTTTCAAAGCAGCCCCAACCTCCTTTTCATTGTCATAAACTCGAGCACAGTCTATATGCCTGTAACCAGCCTTAACGGCTGCTATGACAGCATCTCCAACGACGCCCGGCTCGGCTTTCCACGTTCCCAATCCGACAGCCGGCATCTTCACACCCGTGTTCAGTTCAAAGAAGAATGGCCCAGATTCAGACTCTCTTTCACAGTCCATCCCTAAACAATATCGATGTAAAATCATCTGCCATACAAATCCTCAATGAGCAATCCTTATTTCAAAGGCAGTGGGGAATACACAGATCTGCAGATGCCTCATGGTTTTCTCACCTGTTACCAAAAGTGGGGATTCACTATCATCATTTCTCTCAACAAGAAAGTAAAGAGACTTTTCATGGATTTTGGTTTTCACAGTTGTAAGCTTTTAGCAATGAAAATCCTTACTAAGTAAGCCCATTTCTTGCTTCCTTTTTACATGATGTGAAGAAAGACAGAGACCAAACTACAACTACAAACCCG
>BMK_Unigene_050310
GAAAAACATGGGCTGAACACATGATCCATTTAGAGGTTGTATTTTCAGTTTTAAAGTTTCACCAGTTGTATGTTAAGCTAGAGAAATGTCAGTTTGATCAAAGGGAAGTTACTTACCGAGGCCATGTAATCTCTAGTATAGGTGTGGCTGTAGATCCAGAAAAAAATGAAGCAATGCTAGGATGGCCTAAGCCCCAATCGCCCAAGGCTTTACGTGGATTCTTGGCCTCACCATCTATTACCATAAATTCATTCAAAACTACGGTAAGATAGCCGGACCTCTCACAAAGATGTTAAAGAAAGATACCTTTAAACGGACCCCAGCATCAGAGCATTTGAGAAACTCAAAAGTGCCTTGACACAAGCACCGGTCTTAGCCTTACCTGACTTCACAAGGGAATTTGTCATTGAGTGTGACGCTTCTGGATCGGGGATAGGGGCTGTTTTGATGCAAGAGAGGCCAATTGCCTTCTTTAGCAATGCACTTCAAGGAAAGCACCTATTGTTGTCCACTTATGAGAAAGAAATCTTAGCTCTTGTCTTGGCAATCCAAAAATGGCGACCCTATCTGCTTGGAAGAAGGTTTATCGTAGCATAGACCATCAAAAGCCTTAAAAAATTGTGGGCTCGAAAGATCATAACAAAGGTGGCTTTACAAATTAATGGGCTTTGATTTTGTGGTGGAATGCAAAAGAGGAAAGGAAAATACAGTTGCGGATGCTCTTTCTAGGAGGGAAGACAAGGGAGATGGTGTTGGGGAGAATTGTGCCATCTCAAGGCCATTACCTGATTGGGTGGAAGCAATCAAGGAGGAAATCAAGACAAAACCAACTCTCCAACGGCTGGTGCGTTTAGCTAAGGAAGGTGAAGCTGTGGGTCCGTGGAAAATACAAGATAATGTCTTATATTTCAAAGATAAAATTTATCTAGCGGAGGATTCTCATCTCATTGAAGACATCATTTGGAAATTTCACGGCAGCACCCATGAAGGGTTCCATAAAACCTTCCATAGAATTCGG
>BMK_Unigene_050316
GGGACAAGGCTTTGATGATGATTTATGCATGTCAAGAGAACCGCAAATTCCACGATAGATCTATTGCCTAAAGAGGGTGTATCTCGTCCTTCTTTGTTGATTTCTCCTAATTTCTAGCTTGTGGAGGGATGTTGTTTCATTGTTCTCGTCTTTGGGTCGCCTCTTGGTAGCCATCTACTATATTACTTTTGTACCTATGAGCTGCTTTAATAAAATATAGTAGCCATTCATGAAAAAACAATGTATATGTAGCTTCCAGATCCCTAAGGTATTTTTATATATAAACCCCTGCCTAGATGATTTATAAGAATGGAACTAAAACATTCAAAGGGATTTTGAGGTATGGATAATCATGCGACTCCCTCTATGATTTTTATCTTTTAATTTAAATTTTCATTTTCTAATTATTTGATTTTTTTTAATGATACTAAATTCATTTTTATTGCTAGCATTAATTGGGCTTTGGGCTTGACACGTTTAAGGCAAGGCTGGACTTGGGCCAGGAACTTCTGGCCTGTGTCAGGCTTAGTCTGAGTTTCTAAAGTCTGGACGGGCTTAGGAAACACCCCTAGATATAGACATTGTTAATTTAGCAAAATGAGTTAAATATACATTGTTGATATGCTCTTTTCGCTATTTAATATTTTTCCTTTATAAATACACTTTTTTTTTACTAGTTTCTGAAATGGAACACCAAAGTTGCTGAAACACTTCAATTTGAAATCAAATCAAAATGAGTCCAAAACGAAACGGACAATCATGATATCTACACTAGTTTAAATAGGTTATCTGCAGGTTTGACAACTTAACCATTCTGCTTACCTTAAGAAACATAAGCAACTCCCCTTTTTGGAAAATAAACCAATAAAAATAGTACAAAAAATCATATCCCTAAAGAAGACCAGCTGCAGATTATATGAACCATAGAAAAATTTTAGACTTCTTTATAATCTGTTAAAGAAGACCTATACATCATTCTTGGAAACAGCTCACCTTATAATGCCTGCAGTGCGGACA
>BMK_Unigene_050317
AAAAAGAAACTCTGCAATGCAAGAAAATATGATCCTCTGTCTCCATTCCTTCCTTACAAAGAGAATAAAAATCTGAATTCGCCTCCAATGATAAGCCTCTCCTTCTTAGGTTTTCTGCTGTAGTGACCTTGTGAGAAACCACCAACCAACAAAGAATCTCCAGTCGTGGAGGTGCCAATCCCAACCAAACACGCAAACATGGAGATCTAAGATAAGACACACCCTCCAAAACATTGAAAAATGACTTGGTTGAGAATGCCCTATTGGGACTAGGTTTCCAAATACGTTGATCGGCTTCTTCCTTACATAAAACCATGTTAGAATAATCTTTAAGGACCCATACTCAGATCTCTTATATTGATGCAAGGTTCTCCTAAAAGAGACATTCCAGGACACCACCCTCCCCAACATAACATAACAACCACTCACCAAGGATAACTTAATAGATGCCAAATGGAACAAGCTAGGAAACAACAAAGACAGTGCCCACCCCCACCCAATCATCGACCCAAAACCGGACTCTATTTCCCACCCCGACCTTAAAACCTACACCGTTTTTATTTAACATTGGCTCTCTTACATTTGCCTCCTCACCAACTTTTAACACTTCCCTACACACCCCTGACACCCGATACTCTGAAATTTTTTAGGCTCCCAACCCCACTTGTCCTCCCCATATTTGGCAACAAGCCAACAATAACTCTTCTCCATAAAGCCTCCCTTTCTTCCCCAAACATGCACCACCACTTAGCAAGCAAAGCTCAATTCTTCACTCCAAACTTCCTAGGCCCAAATCCCCCTCAGATTTAGGGTGAATCACCTCCTCCCATTTCACCAAATGCAATTTTTTCCTCTCTCCACCTCCTTCCCACAAAAAAACTTCTACTAACCCGATATAGTCTTTCTCTGAGGTCGGCATCTTGAGCAGGGACATATAATAGACCGGCAAGTTGACATCATAACTTTTATTAAGGTAGTCCTCACTCCCATGGATAGGTACTTCCTTTTCCACAAAGACAACTTCCTCTCAAACTTCTCCACCACAGGATCCCAAATGACATTTGACCTTGGATTTTCCCCAGTTGGTAGACTCAAATATTGGATGGGGATCTTGCCAACCTTGCAAGAGAGACCGTTGGCTAAAGGTAGAAACTCTTCTTCCGAACAGCCAACACCCACAAGCACACTTTTACCTAGGTTGATCTTCAGCCCAGAGACTAACTCAAAACATCTAAAGATTCTCCTTTAAACAACAACATCCTTTCAATCAGCAGAAGTGAAGACCTGCCTGCGAACTGAAGATGCAAAATCACCTCCCCACTGCAACCAAATTGAAAACCATGCAAGATATCCACCTCTTCCGCCTTTTTTATCAAAACGCCCAAAGCTTCAGCAAAAAGAGTGAAAAAATAAAAGGAGAAAGAGGGTCACCCTACCTCAGGCTCCTATATGCTTTGAAAAGATGGGAAGGGACCCGTTAACAAGGACTGAAAAAGAAGTGGAAGAAATACACTCCTTAATCCATCTCCTCCACCTCTCGCCAAAACCAAACCTTTGAAGCATG
>BMK_Unigene_050323
CAATTGCACAATGTCAAGTTAAAAGTCCTTAGCATAGTCTAGTTTTTCATTCCTACAGAAATCCTTCAAAAACATCTCAATTAGAAATTTCGGTCAGCTCTCGATCACCTGTTGGTTAGCCGAGGTGGGGTATGTCTGCTAGCCGACATCTGATCAATGGCTGACCGCCAAGTCTCAGCCCAGAATACAGCTCTTGGGAAAAGGAACGAAACAAATTCGGTTGGCTGTCGGCTGACTGAAAATGTGTAGCTCGATTAGCCTCCAGCTAACCGACAAACTCCTGACGTGATACAGGTCTCGGGAAAAGGAACCGACATAATTCAGTTAGCTCTCGGTTAGCCGAAATGTCCGACAGCTAACCGACGACTGATCGACAATGCACAGGCAGTGCGTTTCAAGTCAGATTTTTCACAACTTTTCTCCCTTTCTTCATTCTTTCCTTGCTGCATACAAACTTACAATTTTCCCTTAGCCATCATGCTCTCCAAGGGATTCATTCAACATTTTCAAACATTTACATCCTACTAATCCAAACATTCTCCATTCAAATCATAAAAGCAAATCCATTATACTAAATTAACATCATATCAATCTAAAACAAAACTTCAGAATCTTGGGAAAAGCCATTAACATCATTACAAATAGAGGACTGAGCTAATAATGTAAAGAGTCTAAACATAACATAGATTAGGAGATAACACATTAAAATCATGAAATTTGAGATTTGGATGCAATTAAAATCACACATGCACACAAGACCTATAAGGATTACATGCCTTTGCCCGAATGCCAAGCAAATCTCTCACAAAATCCTAACAAAAGCTGAGCCATGAAATCTACACAAAAGCCCCAAAAAAGAACACTAAAAAATCACCATTTTGGTCACCAAAAACCCTCATTTCGAAAATGGGTTTGAAAGTTAGGGAAAAGGGCTCTTCATGAGCTAAATAAACCCCATGGAAGAGATGGTTTCAAGCTCTTACCTGGAGCTAACCAAACAAAGAGAAACGAAGAAGAAATGGTGAAGATTCAGCTGGATCTTCCAAGAAAATGCAGCAATAGAAAGCTTGAGGTGAGAGGAAGAAGATGACGTTTTCAGATTTGCAAATGGAGCTTCCTAGCAAGAGATTCAAAAGGAAGAAGGTTGGGGAAAAAGGGGTTTTCTCTTCTCAGCCCTAGGTCAAGGAGTTGCAGGAAAAGTGAAATGGAATGGAAGAGGAAGGAGATGACTTAAGGTAGTGGGAAGTGAGACCCATTAAGCTGAAACTTAAAATAGATAAAACATGGTATTGCAGGCCCCGGACGAGATCGACGAAGA
>BMK_Unigene_050325
AACAAGGATTTAGATTCATTCCAGACTATAATCCGAGTCTGAATTCAGGCCGAATTTCTCCCATATCTAAAACAAAAAATAGGGCACCCACCACACCAGCAGCCAGCAGTTGTGTAGAATATGGATAGATAGTACTTCTGGAAGGAACAATAACATCTTGGCGAGCCTTCTTCTGTCTGTTTTACGACTCTACCACCACCAGCAGCTGCAGCCATGGCTCTATGGATGGAACCAGGGTCCGACCCCACCACCGAAAGGGAGCGAGCCGACCTCGATGCCATCTCTGCTATTAAAGACTCTTCTACGCTCGAGCTCAAGGAAAAAGGTAATGAATATGTCAAGATGGGTAAAAAGCATTATTCAGATGCTATTGATTGCTATACCCGTGCGATAAACCAGAAAGCCTTAAATGATCATGAGAACTCTCTTATTTATTCAAATAGAGCCCATGTCAATTTGCTTTTGGGGAATTATAGACGTGCTCTAGAGGATGCTGAGGAGGCTATTAAGCTGTCTTCAACAAATGTGAAGGCATTTTATCGAGCGGCCAAAGCTTCCCTCTCTCTAAATCTGTTGACTGAAGCAACATCATTCTGCCGAAATGGACTTGAGCTATCTCCATCTAATGAAGAATTGAAGAAGTTGGCATTGCAAGTTGATTCACAAAAATCTGAAATTGAAAAACGCGAGGCTCAAGTTTCGAAGGCCATGACCACAGCTAAGAATCTTGCCTCTGCATTGGAGAAAAGAGATTTAAAGCTGGGGAAGACAATGTATCAAGAGCTCACTGGAGTGAAAAAACCAGTGTTGGATAAAAACAGTATTCTTCACTGGCCAGTTCTTCTTCTATATGCAGAGGTTATGTCCAGTGACTTCATTGAGGACTTCTGTGAGACAGACATGTTCTCAACCCACCTTGACATGATGTTTGCAGATAGTGATCCTTCATTACCATGGGACAAGGAAGGCGCTTACACCCGGAAATCGATTGAGCTGTACTATGAGTCTGGTTCTGGAATTATGCTATCAAAGCGGGAGGTTCTCAGGTATCTTCTAGAGGGCACTGCTGGTTCTCTTGTCAAAAGCATTGGCGATGATGATGAGAAGGAATCAGACCTTTATTTGAACCATTCTTTGACATCAGGAAAAGGGTCGGGTAAATGGATCAAGGTGAACGAAAAGAAAACCCTCCACAATATCCTGCAGCAGCCGAACTTTGTTATCCCCGGAATTCCAGTGTTCTACGTTGTCTCGAACTGCTCTCCATTTTATAAGGAGTTCAAGGCTGGGAAGTGGGCCCCACCATGAGATCATGGAACTGTCTGGCAAAATGATCGATTTGGTTTAAATGAAAAAAGCGCAGTTCTGGATCATGTCTGGTGAGGCGTCTTATTACAATATGGATGGTCCACATTCTGACTATTCTTCTGCTGCCATCACCAAGTTTAGTAAACAAGCTCATGTTGGTTTCAGCTGCCTTCAAGTTGATGGAAGAGCCATGACACATGAAGAGTATCTAAAGGCTGCTATATGACTTTCTGCTGTTTATTTATCATTAGAAACTGTCCAAAATGATCCTTCGTTTGCTTTGGCATATGATTTAGTTACTAGTACTCTTTGATATGGACATGGTGAAAGCGATTCAACTTGACCCGACCCAACAAATTACACTATGACTGGTCAACTCAACCAAGGTTCTGGTTGACATTTTTAACCCGATTCATTAATAGGTCTGATTCAGGTACATGTTATGTATAGTGCTCAACCTAGCATGGCTGATTGCTGCCTTATCTTAAAGCAT
>BMK_Unigene_050327
ATAATTCATTAATCTGATATATATATATATGCATTAGGTCTAATACAACTTCATGGGATGAAGAGAATACCAAAGGGTCTGTTAGGATATTGAAAGGTGGGCCCCAAAATGATGGACTGCATTTGCAGTTGTTCCTAGGACTAGGAGAACATTTTCCCTACTTTGAAAACTATTAGTACAATGATAATTTTGGAACAATATTAACAAGTCAATGTTCAAGGCAAAACCAAATTATGAAGTGGATCAAAGGCCTAAGACCATATTCCAAATCCAGGTCGAAAACATTAACATCAAGGCTCATGGATTTTACCAAGAAAAATCAAGGCTCACAAGTCACTACACTACAGCCCAACTTACAAGTACGGAGAGTGCTCGTTGTGGAAGAGCACAATGAAAGCCCAATTCCAAAGTCAAGGTCCAAGGACCATCATCATTAAGGCCCATGAATCACAAACTCACTTTTGAAGTCAAGGTGCTAGATCCATCATCATCAAGGCATATGAGATTATAAGGAAAAAAATCCAATTTAAAAGTCATGGTCCAAGGCCCATCTTTATTGAACCCTGGACCAAGAATTGATGTTCAAAATCAACGTTGAAGGGCCATATTTTCAAGGCCCAAAACATTAAAAACCAATCCAAATTCCAAGGTTAAAGGGCCAATAAGCAAAACCATAGCTTACAGGATACATATGCAATTTCTCTTCCACAAGACCAATACCCTAAATTCCAAAAACCAATAAAGAACAAGACAAGAAGAAAAAGACAACGACCTAAAAGCTTCTTCATCGAATGCGACCTGCCCGCGGCACTCGTGACATTTTCTACTAAGAGATCTCTATATTGTGATCCTCTTAGCCAGTATTTGCATATAAATGGAAGCAACACTAAAGAACTACTACGGGTCAGAGCCCTACAAGAAATTCTCCTGCCATCCTAAAATCCCTGCTAAATTTACCTGAAAGTAGTCAGAGCCCTACAAGAAAGGAATGAACATACAATCAAAGGATGGATTAGAGTGGACGAGTCTCTCTTGTCAAGATGGATGGATGCTAATTCCACCCTCTCAGAGAATTGAGAGCGACCGCGGCCAAGATACATTATGAAGTAGACCAAGATCACTTCTTATGCATGATAGAATGAGCCGCGATCGCTTCAATTCTCATAGTGGGTGCAACCAGTTTTTGTGTTCCTGACTTCTGTGCACTGGGTGTGCTGGGGTTGTGTTCAATTGTCTCTGCATTCTACACTTTATATAGACGCTCATACTGGATACAAGGCATGAGGTGCTCTTGTGAAGAACTGTCTAGTGAAGCTGGATAATGTGGCAGTAGTGTCGCTAGTTGTAAAAGCAGAGGTTCCGTCGTGTTGACACAATGTGGTCATTGTCGTGAGAGAGTGTACAGTAGTGGTAGAGCAATTGTAACCATTGGTTGGGTGGGCCATCATCACGACCATCTTAGTAGCCACATTTATGGTCGCAATTGAGAAGGAAACGGCGAGCAAGAAATTGATCTCGGATCCTTAAACCATGATATAATCATCACACAATCAGGTCACAGTATCAAATTCAAGACCCAATAAATCCACCCATTTGAAATATCATGAAATCAAAAGGGGAAAACAAACAAACACCTGGGGGGTTGAAATATCACCAAAAGATGATTCAATTAAACAAAGATCAGGAAATTGAGTCAGCAAACGATTGATACATACCAATAAAAAAACCCACAGTTCCCAAAGCAAAAAAGCACACAAACCCATAAAGAAAAAAGACCCCAAATCACCAAATAAAGCCCCAAATTTGAAGAGAATTGCAACAGACAGCAAAAAGAGAGGATGGGGATGACGAATCTTACTGTTCTCCGATATAGGGAGGGAGT
>BMK_Unigene_050339
TTTTTTTTTTTTTTTTTCTTGTGATTGGTGGAGTAAGAGAGGGATTAATAGAGTAAAGGGCGGCAGCAGGGTCAATTGGGTGTTTCAATTTGAATAGAGAAATGAGAGATGAGACGCTTTGCACAAATACCATTGTAGCAAAGAAAGAGCAAAAAGATTGCATTTTGGATGGTGGGGTGTTTTCAATTTTCAATATAGAGATATGGGAGGAGAGGTTCCGGAAGCTAAAAATCATAAAAACAAAAAAAACACCCAAACCAACAAATACCATCATCAACCGAAAAAATGGCTAAATTTTGGATGATGGGTTACTTCCGACTTGAATATCAAGGCAAGAGAAAGGAGGGTTTCTTTGAATTGAGATGGTATTGGTACCAATGAGGTGGGGCAATGTGTAGATTGAGGGGAGGTGTGCTGAAGGAGGAGCTGTTGGACTATCCATTGGTTGGTTTGAAGTAGCAGGTCCCATGGAAGAGGGAAGTGCACCAGAGGCCGGAGCGGAGATTGGGGAGGAGTGGATGGTTGGTCCATAGCTGGGCGATTTCGTAAATGACAGTGAAGGGTGACAGCAGAGGGAGAGGAAAGGAAGGAGGGGAAAGATGGAGGGAAGAGACGCACCTCTGACGTCGGCAGTAGCTTGCAGTTGCCGGTGCTGGCCGTGGACAGAGCAGAAGAAGTGGAAGGAGACGTGGGAGAAGACCCTTTTTTTCTCTTTGGTTTTCTATTTGCTGCGACGCAAAGCCCCTTTCAGGTGATTCTGAAGTCTGAACGCAACATGGGTTTTCCTTAACGCACCCACACTTAAATTTTCTTTTAATTGCTAAAATATCTTCAAGAAAATGGACGAAATCGCCTTCACCATCAACCTCCTCTCCTCTTCCTTAATTAGTTATTCTGCAGTGCAGTGGAGCATTCCGGTTTCTCTACTCTTATCACCTCTTCTTCTTCTTCTTCATTCTCCCTCTCATCCATTGTTTCGTAACTGTTCATCTGCACTCCTTCGTGCTCATTGATGTTCATCATCTTTTTCTTCTTCTTCT
>BMK_Unigene_050345
AGAAGACATACCTAGACGACTAGACTGCAGTCAGGGACCGTAGAGAGAGCAAGAGAAGAAATTAGTGAAGGAACGATGGAGTTCGAGAAGAGAAAGGCCTTTGCCCTTGAAGAGATCGCCTCTTCTGCGGCTGATAAATCTCCCAAGGGCACCATAGACGCGCCTATCATTCCTCTTCTCAATATCCTCAACCAACACCCCTCCTACTTCACCACCAGCTCCTGCTCAGGCCGGATCTCCATCCTCTCCCAGCCCCGCAACCCCCAGCAGAAGACGAAGAAGAAAAAGAAAGCAGGCGGGGGCTCCTGGCTCTTCATGACCCACGACCCAGCCGATCCCGAGTCTGTCGTGCACATTCTTTTTCGTAGCAACGCACCGTCCTCCATCCACGAGTCCTTGGTCTTCCGGTTTGAACCTTTCATCCTTGCTGTTGAATGCAAGAACGTCTCTTCTGCCCAGATATTGGTCTCATCCGCGGTGTCTTGCGGTTTCCGAGAATCAGGTATAACAAGCATACACAAACGCATTATGGTTGCCATACGCTGCTCTATTCGATTGGAGGTGCCCTTGGGAGAGAGAGATTGTCTTATGGTTACACCTGAGTATGTTCGATATCTTATTGGAATAGCTAATGAGAAAATGGTGGCTAATAGGAGGAGAACTGATGGCTTTCTTCAAGTTTTGCACGGCATGGTTCCTTCAGCATCAAGAGCAGTAAAAAGTGATAATGATCATAAACTGAAAGGCTTGTTGACCAATCAAGAAAGTCTTTTAACTCTTGAAGCCAAACACACTGATATTTTATCAAAAGAAATGCTAGTTGAGGAGAACTTAGCATATACTGAGGTGCAAAATTCATATTCCTTACGCGATATTTATACCAATGGCATAGATGATCCTGTTCCTGAGTCTACTAGACTCTGCACAGAAGGTACAGTTGGTTGCACGAACTCTGCTAAGGAGATACTCCATTCCGACCAATCTACAACTGGTAGTCTCAATTTGGAGAGGACAGATTCAGATTCAGAGGTATCTATATTGCTCAAGCAATGCCGTATTTCTCTTGTCAAGTTGATGATTAGTGGCGAACCAGTTGAGAAGCTCTTTCTTTGGGGTCACTCTGCTTGTACCTTAAGCTATCTGCACCAAAAGAAAATTTTAGTGTTTGGCGGTTTTGGTGGTTTAGGAAGACACGCAAGAAGAAATGATTCTCTGATGCTTGATTCTGTCTCAGGGATTCTAAAGGTAATTGATGTTGACGAATCTCCATCTCCACGCATGGGTCACTCATTGTCGTCAGTGGTTGGTGAACGCATTTTTGTAATTGGTGGGAGGGGTGGTCCAACCCAAATTATGAATGATGTTTGGGTCCTGCATACAGATGAGAATCAATGGAAATTATTAGAATGTGCTGGAAGTTTGTTCCATCCCAGGCATCGACATGCAGCTGCAGTTGTAGGCTCAAAGCTATATGTATTTGGTGGACTGAACAATAATATGATCTATTCCTGCATGCATGTCCTTGACACACAAAATGCACAGTGGAGTGAGGTAAGAATCCAAGGAGAATGGCCATGTGCTCGTCATTCACATTCCATGGTGGCACATGGTCCTCAGTTATTTATGTTCGGAGGATATGATGGCGAGAAAGCACTTGGAGACCTTTACAGTTTTGATGCTGGAACAAGTCTTTGGAAGAACGAGAAAACAATAGGGAGAACTTATGCAAGGTTCTCACATTCCATGTTTGTTTATGATCATTATCTTGGCATTTTTGGTGGATGTCCTATAAAAAAGCAGTTTCAAGAGGTGGCTTTACTTGATCTTAGGAATCGTGCTTGGAAGCATGTTTCCATCTACTCAGTAAGCAGAGACCTTTTTGTTCGCAGCACAACTTGTGTTGTAGATGATGATCTTTTTGTTGTGGGTGGTGGGGCATCCTGTTATGCATTTGGGACAAAGTTTAATGAGCCAATGAAACTGAATTTATGCTTATTAGTATTGTCAGTCGGCATCCCTTGCAGAATGGAAGATAAGCGTACTATTAAAGAGGTGAAAGAGAACCATGACAATTTCTTCAGTACTACAGACAATTCTATGTACGTAACAAATGACAAAATGTTACTGTATGATAACAATGCGAAAACTGCCTTCGACGGAGAAAAACCCTTGGTTTTGCAGCTCGATAAAAAAAGTGCCAAACTAGGAAAAGATTTGCTGAAAAAAATTGGTTGGTTAGATCTTGGGAGAAAGGTTCATCCCAGTGAGGATGGACTCCACATTTGTCTACCTATTACTGAGGATTCTTATCCTTTCCTTCAGGAGAGAGTGCTTGATTCTGTAGACGTATTTTATCACTCGAATGGTTTTAATTCTGCAGATAGAGAGAAGAGTGTTTCCGTAAATGGGTCTTCTTTCAAGATGGAGCTGAATCATTTGTTGGCATCTGGTGGTTCTGTTTGTATTGATAATACAGTCAGTGTCAGAAAGTCTCCGAGAGCTCCTCAAAAGTTACTGAGAGAAGCTGTATGCTCTTTGATCAAGCAGAAAGGGTTTCCACTACTGCTTTTAGAGCAGTTACCTACTAGGTGGGAGCGACTTGGGGATGTTGTTGTACTTCCAGTGGCATGTTTCAAAGATACACTGTGGGAGACAATCAGTGTGGAACTTTGGCCAATTGTCGCGAAGTCACTAGGTGCCAAACGCCTTGCACGCCAAGGTCGGGTTTTGCCAAATGGAACGAGAGATAGCACATTGGAGATACTTGTTGGGGATAATGGCTGGGTCGATCATAATGAAAATGGGATCATCTATTCTTTTGATTCCACAAAGTGTATGTTTTCCTTTGGGAATCTTTCAGAGAAGCTTCGAATGGCCCGGCTTGACTGTCTGGATGAAATTGTTGTGGACTTATTTGCTGGAATTGGATATTTTGTACTGCCCTTTCTTGTCAAGGCTAAGGCAAAACTAGTTTATGCTTGCGAGTGGAATCCCCATGCCATAGAAGCTCTCCGACATAATATTCAGGCCAACTCTGTGTCAGATCGATGTATAATACTTCAAGGCGATAACCGAGTTACAGCACCTAAAGGGGTTGCAGATCGTGTTTGCCTTGGTCTTTTGCCTACAAGCGAATGTAGCTGGGTTACTGCAGTGAGGGCATTAAGGACCAGGGGTGGTGTAATGCATGTGCATGGAAATGTCAAGGATTCAGAGGAGGATTTATGGTCACAATATGTTGTTAAGTCAATCGACAGCATCAGTAAATCTGAAGGTTATTGTTGGGATGTTTCCTTACAGCATCTTGAGCGAGTAAAATGGTATGGGCCTCACATTCGCCACATTGTTGTGGATATAAGATGCAAACTGTTGCAGGTTTAGCATCTAAATCTAGTATGTTGCATAAAATCTTGTTTTGTTTGACTGACTTCATTTTCCTTGAAAATTCAGTGATGACAGTGGCACCATGTGTAACGTATGACAATTTCTTAAATGCGTCACTAATTCCTTAAGGCCGCCACCACCTCAAAATTAGATTTGCATGTGTAATATTAGATCAAGTTTTTTCTTAGATATTATTTGTAATTGTATTTGTTCTTAATTTGAAATTTATATTTATTCTAATACAATCACATTCTT
>BMK_Unigene_050346
CGTCATTCATTCAAATGGTTGATTTCCTTCACATGAAGACATTCCTTACGAGACAAAGCAAGGAATAAAGATAACATAACTATATAAAGCAAGCAAAACAACAGGTTTAGTAGAGTGGTTGGAGCAGTTAGGAAGAATGTAAGGTACTTTAGATAAGAAAGTCAGTGTAGCAAAAATACATGCCTTGCTCATTCTCCTCCTCTTCCATTCTACCAGCAATGCCAAAACCTTGGAGGCCTTTCACAGCAAATTGCTGCACAGTAGAAGGGCAGACAGCTTTCAGCAATTTCAGCCGATGTAGGCCAACCCAATCAGAATTCTCGAAGAAGGTATCTGAAGTATCATCTTTCCGCCGACTATCATTTTCTGATCTTAGCAGTTCCTCTTCAATGCGAATCAATGAGGATTTGACACACTCATTTGGGTCGGGTCTTTTTGCCTTTCAATTGAGTGAGCTACGGGCAATAACTCAGAACTTCTCCAGTAATTTCCTACTAGGAGAGGGAGGATTTGGGACCGTGCATAAAGGTTACATTGATGATAAGTTGCGGCAAGGGCTGAAGGCTCAGCCTGTTGCGGTTAAGCTTCTTGACATTGAAGGTCTTCAGGGGCACCGTGAATGGCTGGCTGAGGTGATCTTCCTGGGGCAGCTCAGACACCCACATCTGGTTAAATTAATTGGTTACTGCTGTGAGGAAGAAGAGCGGGTTCTTGTCTATGAGTTTATGCCTCGCGGCAGCTTAGAGAATCATCTGTTTAAGAGTAAGCATAAAAAATTACACTAGCCACCTATTAACTTTTTCATCTTACTAAACGTCATTTGTTTCTCATTGTTCATTTAAGCATATTGTTTTGTACTGTGCGGCTTCTTATCACAGGGATTTCACTATCCTTGGCATGGGGGACTAGGTTGAAGATTGCCATTGGAGCAGCTAAAGGCCTTTCTTTCTTACATGGTGCCGATACGCCAGTCATATACCGTGATTTCAAGGCATCCAATGTCCTCTTGGACTCTGTTAGTAATCTACTTTTCCGTGTCTTCTAATTAATGAGGCTTTTATCTTTTTCCTTTTTTCTGTTATTTATGTGTGTGTGTGCAATATTATTCACAGTCG
>BMK_Unigene_050348
CTGGAGTTGATGTCCCCATCAATTTTGTTGGTGGGTAAATGGTGATAACAGGGAAGGTATCCACAGTGGATAACCTGAGTAGTATGGCCTCGAGCGTCATCTCGAATATGTTTTCATTGTGTGGAAAGAAGAGGGCCAATCAGTAATCTATTTCTTAATTGTGGCATAGTATCGTACTTGGAGCCACTTTCTCAAGCTATGTGATGTCACATAGTGTATCCCTCACTCTTTAGATGAGATGTCTCTTTGGGAGGACTAGTCCACTTTTTTTGGGTGTGGTTTGTGTTGTGGCCTCTCATTCTTATGCAGCTCTTTGGTCAATGTGGACAGAAAAAGGAAAGACAGAAACTTCAAAGCTTCAATGGTGTCTAGAGGGTATTCTAAATGGGTAATTTTTAGTGTTGCTAAATGGGTGATGATAAAAGAAAATAGAATTCGAGTTTACATCTAATTTCGCATAATTAGGATGGTTTTTTTTTGTGGTCTATTGAAGAAAAGGAAGTCTGACTTTTGGTCTCCAGTCTCCACCAGTTAGCAGGTTGAAACTCAGTATCGATGGGGCAGCTCGAGGCAAGCCAGGCGTCATAATGAAAAGGGCGACTTGTGGCTCTCTTTCTCTAAACCAGTGGGTGTAAAGGATTTTACTAAATTGGAGGAGGCGGATATATTAGAAGCCTCGTTATATTCTATATATTTTCAAGAGTCATTGATAATGGAAACCGATTGGGGCAATGCAATTTCTTGAGTAAACACTTTCTGGTGAGGGTTAGGGACCGTGGATTCAAATTTGGGGTTCTGACATATTAATCCTCCTTAAATTAAATTTTCCCAATTTTATAACTGAAACTCTGATAATGTCACCAAAGTCGCTTGCTATGGTCAACATTTAAAAAAAAAAAAGAACTTTTTTGCCCCAAATCCCATGATATCATTGGATAGTACAATGATATCAGTTTCTTTATAATACACTTTTTGTAACCATTAAGCGAATTTGTTTTTATAGAACATGAAAAATGACATTTTTCGTGAAAAGTAAATGCATATCTGACCACCA
>BMK_Unigene_050352
GAAGGCCTATGTTAGGGTGCCATGATAGTTATTATGACGATAACTTAAATGAGTTACAAAGTAAAATTCAAACTGACCCAAGATAAACGGGCCGAGACTATGATGATGATGGTGATGATGATCACACATTGTCAGTTATGAAAAATTTTAGATGAACCTTTAGGATTAGAAATAAAAAAGTGGATTATATTGGGCTTTCTTTCCTTTCAGAAACATTAAATGCAGTTGCAAGGGGCTTTCTAGATAATTATCGAATAAGGAACAATATTCTTAAGTAAATCAAGAAGGACTTACAAGCAGTTTGGGCACCATGGTTGTGGTATACAACACATTGACGTTCTCAAACAGAAAGGAGAGAGGGGGGAGGGGTTTCTGCTATCCATCGATAGGGAAGAAAATTATAATGAAGTTGTTGCAGTAGATTGTTCCCAGATAAGTTGCTTACCATAAGCCAATAATTTTGGATGATTTGGAGATTGACTGGGACCAAGATCATTTAGATAAAAAAAGTCTGGTTGTCGGCTTTGGGTTTTAAAATAAATAATTAAAGAATGGTGGGTAGTTTTCAGATATGCGTGGTTGGGTTCTCTGTCTGGAAACAAAGAAGAATAATTACTTTAATTGCTTAATAGGAAAGCTAAAGAGATGGAGGAAGGACGTTTTCGGGCAGTTAGGGGACAGCAGATACGGTATTTGTTTTAAAATTGTAAAGCTTGGAAGAGGCGAACTTATTAGAAGATGATGTGTTTCATAATTTACTGATTCATATTGTTATAACTGTTCACCATTTGTGGCCAGAACATAGGAACTCTCCCTAATAGGAACATTTAGCCTTACACTGGTTGGCCTTTGTTCTGCTGAGTATGGACCATTGTTTGTTAACATGCTATTTTTGCCACAAACTGGAGCTTCACACTTTTTACTCTGATGGTTCTTTAGTTAATAAGCCATCCAAATGGAGGATCTCATCATGAGAACAGTATGGATACTGTACCTATTGCCCCAATTTGCAAATTAGATACCTGAGTTAACAATATGTTCTCTGGCCATCTGCTATTCTGGGAATTGAACTACCGCTGCCAAGAGTGTGTCAAACCCTTTCTTCCTATTGAAATGTGCATCTAGCCAAATGTGAACAAGATCTTAGCTATTTATTTGTTCTGCTGAAGCAGTATTAAAAACCAACTGAAACTTGCATCCAAATCCTATGCATAGTACTTATTCCATGTAAGTAAACAATTATTTTCAATGGTTTTTAGCACCTATTTATAGTCTAGTGATGATGTATAGTATGGTTCTACTGTGATTATTGGGGTGTGGTTGTTCGTGGCTGAACCAAACCAAAGAACAGTTAGGATGTCATGGACAGGGATCACATATATGCAGTTAATGAGAAGGGACAAGTAGTGTTATCCCATTGCAGAGAATAATTTAGAAATTGCAAGTTGATTTTCCCCTTCATTTGTCACCATATACACTACTATGTATGTAAACTAATGAAAAATGGACATGCAGATATGGTCTGTTTTTACCTCATCTTTTATAGTTTGGACTGTGGATTCTCTTTCAACTGTGCAGGCTGTATTTCTTGAGTATGAG
>BMK_Unigene_050357
CTCTCTCTCTCTCTCTCTGTTAGTGTATATTGCAAATGAGTGTGAAAAGAAAGGTCAGAAAGTACACAAGCATAGAATACGTCACCCTTGTGGCCTAACTCATCTTTAGGAAATACAATCACAATCATATTTCTAACAATTTGGGTTAAGAAGCATTGTGTTTAACACTCGATATTATTAAACCGGGAACTGAGATGAGTCAAATCTTGCTTCAAGCTCACCTTCCTGAATTTAATGGAGACTCGAGAACAACAGATATGTGCATTTTCTGTGTACTAATTGTAGTAGTGTTGTTTTCTATTTTAATTAACTGTAACTTCTTCCGGTGCTTTGCTATGCAAGTGAAGTCCTCAATCATATGCATATTTAAGAATGTTGTTCGATTGAAACTTTGAGTAGACGTGGCTAGGTATGGTTCTCAAGTTAAGTCTGGTTTTCAAACTAAATTGTCAAAAGAAACAAAAATGGTAGAACAGTGATGAGAGAAAACTATGTTTACCAGGGATACCACATCTCTGGTGGCCATGGCTAAGATATCAGCACAAGACACCTTATTCTGGCAATTTGGATCACTATCGACGGCAGCTTTGGCTTTAATAACTGTATCGAACCCATCTCCCGCAAGCGATATATCATCAGGGTGGTCCTTCTCTGCTCCGCCATTAGAGGATGCAATAAGCACCGATGCATCGCACCCCTGCACTATGGAAAGGCTTAGTACAACCACAGCTAATAAGGAAAGACAATGCTATGGAATTGAAAGAAATTGGACAAACCCGGACAAAACAGTCATGGAAGAAGAGCCTCAGAGTTGCTGGAGCTGTCACAAATGTCTGCTGGAACTTCTTTGTGACCGCACCGCGCACAATGGACTCGACATTGGGACATATGTTGCTGTAGTAATTCTGCCTCAGCTGAGCAGAAGCTGTGGGGAGAAAGATATAGAGAGGAAGAACAAGTAAAAGGATAATAAAATGGAAATGATCCATAGCTGTGGTTCTTGTTGCCTCCGAATTTGGAAGAGTTGTCTGAAACTACATATATACACATAAACACGCATGTACATGTATGAAGCTGACATGGAGGAAATGGGAGATGGGTTGTTCTTATCTGTCAAGAATCTTCAAAGGGTTGAGAGCAAATTGAGAGAGAAGACTTAAAGAAAGGGATGGGATTGAAGAGAAGACACAGGTTATTACAGTCTGGCTATTAAGAAATGTTATTCTTCTTGGAAACTGAAGTTGGGAGGCCTCTTCTTCTTTTTTTTTTATTAAATTGGTTGTTGTATTTGCTGTTTTGGGAGTGATTTTAGTGCTTTGAATAAGAATGCAAATGCGAATGCAAATGCAAATGCAA
>BMK_Unigene_050359
TTACCACTTAAAAAATTCACACCGATATACTGCTACTATCGTCGCAATCGCTACGTATCGCCCACTACATAGCGTTTTGGCCACTAGCCGCTACGCCCGCTGCAACTGCTATTTTGATCCAAATGCATCAAGAGATGTCCTTTTCTAGTCATCTGCCTCCAGATATTTTACATCAAAAGAATGTACATGTGATTGATTTCTCTTGTTAGCATGGCATGCCTTCGCATGTGTTATTCAGTTCTTACAGCAACATATGAATACACAAGGCTTACAACAACATTGACAAAATCCACATAAAAAAAAAAAAAATTTATGTTCTCAAAAACACAAACTTCTGTGGTATAGAAGGCTAGGACTCCATGGAGAGTTCCAAGTTCACTTAGCTGAATGATAGGTGCTTTGCAGTCTCGTACCATTCATTTCAAAACCCCCAACCAATTGATTCACCATTGGACCGGAGTTTCGAATCAAATGAGTCCCCAATTCCCTGCTTTTGAGGATGTGAGTCAAAAAGTTTGCAATTTCTTCTCATTAGCTGCTAAACTATGAACTTCTTGAACTCCTCTCATCTGTTCCATGAAGTCAAAACAATGAATTAGGAAAGCTATTTCCTTTCTAGTGGTCTTTCACATATACAGCCCGGCAAAGGATTCGCATAGAAACCCTCCTCCAGCTTAGGGAACTCGCCTGGCTCTCTTAAATAAGGAGCCCCATCACGGTCTTTGTGCAGCTTTCTCACTTTGGAACTGAATTTCTTCCAAGTGATCTTTCCTTCATCGAGGCCATCGACAAGCTTCACGAAATTCATCCGGTCTGGATTGATGGTTTTCTTGAAATCCTCAAAACGCCTATGCCCCTGTACAGCCTTTGCCATATTCCCATCGTAAGTGTACACAAAAACATCACTCTGAAGAGCAACAACATAGTCTAATCCTGCAAGCATGTTCTGATGATTTCTAAAAGGCTTCAGCTCCTCTACTGTAGAAAGTGTCAAATGAGAATAGATGTGGGGGTATTCATCCAAAAGATATTGCATGCTTCCATTCCCATAAGCTTCACCGGCCACCAAGTAAATTCGGGTGCTTGATGGGAATCCCAAGCCTTTGAGCAGAAGGGAAGTTTCCCTTGGGGTTAAAGGGCACCCTCCCAACTTCCTTCTCTCGGCCCCATCTATTTCTTTCTCCTTCCAATGGCTAACTTCATAGCGCATCCGCTGAAGCTCCTTGGCTTCTTCTGATGTCAGATTGTGATGACAACCAGTAAATGCTAGCATATCTTTTTCATATCTTAAATGGAGAGCAATATAAGGACTTCCACTTTGGCGCATCCTTGAAACCAAGGTATTCCCAAGCTGTTCAATTGGGGCTGCATATTTCAATGCTTTGTAGTTCACACGACACCTAAGCTTTTGAATAGAACTTGGAATCCCATTGTTCGCAAGCCGGGAATCAGTATGTGTGAAGTAAATAACCATATGCTGCTTCAGAAGTGGGAGGACCTCTGATTTGTAGTAACTGACCTTGGACCAAGATATCGGGGTCTTCACAAAAGGTTCAACCTTTGCATATGCAGCTGGCAATTTCTCAACTACTTCTACATCATCCTTAAGGGTCTCTATGAAATGCTGCCAATCAAAGAGATCTTTGAAGCCACTCTCATCAGCCCAGTAGGACGCGTGATCAAGTGAAGGAAGGACCAGTGTTGCTTTCATGACCTTAGCTACAGCAACCATATCACAGATCCCGAATCTCATCTGGTTCAAACCACCATTTGCATTTATGAGAATGTATCCATTTGTCTTTGCATCCCACTTACGATGACTTCTTGGGTGATCAATGCATTGTGTAAGATTTTCACTGTTTGGTTTGGACCAGATACCCAAGTCCTCAGTCATGCTTTGGCTTCCTAATCCTGATTTTACTGTCATTAGAGTCCGCTCACTGTCACTTCCATCTCTATTGCTGTGGGCATTAGAGCTTGAAACAATATGGCTGCTGACGTAAGCACCAGATTCCAGAAGTTTATCCTCTCTTTCAACAGCGAACCCAATCCATCCATTGGCACATATCTTGAAAACACCCAAAAAGAAACAAACCCCACAAAAGACCATGAACATCCAATGCCCCAATCTCTTCCTCTCTCTAGAATCACCGACAGCGATCACCGGCTTCCGAAATGGGTTCCGTCCATTGGCATTCTGTCTCCTCTCCGGCACCGATTCCAGCCCGTCGGCATCCGCAGCCGGAGTTCTAACAGCGTCGGATCTTGGAGAATTGAGGGGTAGATCGATCTCGTGATGGGTATTGTTTCGTTTGAACGAATGGGCTCGGCGAGTCATGGGACCGGAGAATCGGGGGCTGTTGACTCGGTGGGAGACGCCATCGTTTGCGTTGGAGTGGTGGTGTTGGTGTTGATAGCCCATATGTGATAGAAGGGAGAGATTTAGAGGATTTGAGTTTTAGAGGTTGAGATTGAAAGGATCTGTAGATACAGCCATTAAAGGCCTCTCTCTCTGGTCTGGTTTGCTTTGTTTTCCTTGTTGTTCTTCTGCTTTTTATTCTCTCTCGGGATCTGAAGTGTGTTGTATATATATATATATGGATTATGTTAAGTGACTGCTGCTTGGCTGATTTTGAAGG
>BMK_Unigene_050364
AGAAGAAGAAAAGGAAAAGAAAAGTATTCCTTAAAACTTCTTAATTTTTTTGTATTTTGTCATTAAGAGCTTGATGATGATAATTGATGGATCCTATGTCTGTTTAGGTTTTGGATGTTTCTGTTTTAGATAATTAGAGAGGAGAAAATGAAATATTAAGTAATCATATGTTTTAGTTCCAACTCCCTACTGTAAATTGATCTAGAGGTATCAATGTTTATTCGTCTTTATCTCCAAACTGTACCCTACATGGTAAAGGTGTCTTTTTTGGGGAACTCCTTAATATGAGGAGATTTTTGTTTGTTTATTACATCATCACTAAGTCACCAAGCATTCCACTTACCTCACCACCCCTTGATACATTTATTGTAGCAAAAAAAAAACTTTGCTTTCAATTCAGAAGATTTAGGTGGATCATGGACGAGATCGAGTGGTAAAAGAGTTCTACTTTTACATCACCTGCACCTTTGTTTCTCTTTACAATTTGTGGATGGTGCCTCACCTGTGAGCCATAGGAGTCATTGCACTATCGTATATTGCCTCTCTTTTAATTGCCATTCTTTAGTCTTTGGCCTGAGAATGGAAAGGCTGTTCCCTCTCTTCTTGAGGTCTTCAAAAACCTCCCATTTGAGAAAAAAGTGCTAACCATTGGAAGACTAGACAATTGTAGGCTTCTTTATGCAAACTCAAGGACTTAATTCAGGCAGCAACGTGAGAGAAGTTTCAGATGTGATACAGGGGCTAATTTGAACTTGAATGCCAAAATCGATTAAATAGGTACAGCAGAAAAGGGTGCTCCAGCCAAAGCCTTCGCAAAACGTATTTTGAGGATCAACATGAGCTTTATGGCTACAGCCTACAGTTCTGTCTATAGTAACACTAGGATGATTTGTAATATATGGTAGAGTAATATTGAGGCTTCCTTATTTAGAAAACAACTTTTGATTTTCTTGGCATTTTTTTGGATATGGCGAGAATTTTATAGACAAAGAGAAACAAAAAATATGAATAGAAGGGTCTCTAGGGAAAAAACATAAAATTTCAAGTTTCTAGCAAAAGGAAACAGGAGTTTGAACAGGGCATGCAAATTACCTGCCATAACTAGTCCAATCGTGGAAGCACCTGAGACTAGAAGCAGTCGCCCCCTGATAACTATAATTGAGAAAGGGATATAGTAGTTTATAACTATGGTTTATCAAGAGTTGCTTCTGCTGCTGTTATTTTTGTTGAAAAAATTTGTGTTTTAAATTATGAGATTTGAAGAGATACGAGTCGAATATAAAAGTTATTAAGGGTTTGCTTAAGAGTTAAAAGAAGAGTAGAGATATTTTTAACCAGTGGTAGTTGATATTTGTTTCTTCATGTCCTATGCATATGCAGGCAGATTGAGATCGATAGCAGAT
>BMK_Unigene_050368
TTACCTCAACAGTTCAAAATAACTTGGTCACTGGCATTACAAATCTCAGTGCTCTCTAATCTCAAATGCTCAAAGTCAAATTCCAGAGTGCTTAAATATTTCCACTCCAATATACCTTTAGTAGCATCCTAATCTTCCGGAACACATCAGTAGAATATCCAGTACTGTATGCTTGGTCACCCAAGGGATAAAGCTCTAGAAAGCAGTTCCAATTGACAAATACAATCAATTGATGAACTGAAAAGTATTCCAAAATGAAATTGCAAAGCTTAAAAGATCCAAATCTCATTAATGATTACAGGGCCTAAGGGGGGAAAAAGTGTTAGTTGGTTAACATTTCCTTCATTGCAGAGCCAAAATAATTATCAAAGTGATGAGGTGGTTCAAAGATAAAGCATGAGATGACATCTCTCAGCGTTATGACACCAACAACTTCCTTTTCCGAACTAGCTACTACATAAACCCTGTGAACTGATTTGGAGGAGAGTGTTTCTATGACACTCCCAAGGCTGACTTCAAGCATGCATGTTATAGGAGGGAAAACTTTGACCCCATCATCTTGGTTTGTCGAGGAGATGATTCTCATGAAATCCATAACTGTTAACTGCCTGAAGTTGGAAAAGAGGTCAGGTTGTAGCAATAAGAATCTGATATCCTTTATGGTTAGGTTCCCAACAATCTTCCTTCCTGGCTCTTCTACAACTGGAACGCCTCCGATTTTGTTGTCCTTCATGCGCTTGAAAGCTTCTAAAACCAGATCATCACTCTTGACGCAGATAACCTCCTTATAAGTCATGAAAGGAAGTCCTAAATCAGAAATAGGATGTGCAGCAATGCAATCAAACCAGTCTCTCCCCTTACATTGCTCAAGACCTTTTACAACAGCCGATTGAGTAATGAAATTCTTGATAGTAGGCTTGCCCATTTCAACTACTGGGATGTTCCTCAATCTGTACTTTGAGAGTAGCAGCAACACACTTAACATGGAACTATCTGGAGTAACTGGAAGGAAAGGGGCCCAACGGAAGGATTTTACTATTGATCCTACAGGGGTTGACTTAAATGGCTCTTCTTTAAGGAGGACATTGTAGAAGTCATCGCCCAAATTAGCGGCAGCAGTTGGAGCATCTTTTCCCATCCCCTTCTCAACGGCCATTCCCCCTGCCACTGCAGCACCAACAGCTGCTACAGCGAGGCCAGCAACTGCAGCTGGGCCAGTAGCCCCCAAAGCCAGTGCACCAAGAGCACCAACAGCGCCTGCTCCCACTCCAGCAGCTGTTGCAGTTCCTGCTGATAAGGCAGTAGCAGCGAGTTCTGCATTTTCTAACACCCAGAGTATGATAGCAGAGTAGTCTATAATTCCTAGATACCTTTCCTTCCAATCAGTACTAATCAGTGCCTCTGGGGCTGTCACAGGAGCAGATGTAATGTTGTGTCCAGATAGAATTCTAACAGCATCAGCAATAGACGCGTCTGATGCAATTTCAATCACTTTACCACCCGGAACTTCTGGGAAGGATGAAACTGGGATCTTTGCAAATGCTTCTGTTAGAGACTCCTGCAACGCATATGGTATTTTTTTCCTGGACTGGATGCCCTCAAAATAATCATCACAGCTTGGAATCCTTGAGCTCTCTTGAGGTTTTGCCATATCAGAAGTTCAAAACAGGAAACAACAAATGGCCCAAAGCTTTTCTTTGGCTTTGGCTTTGTCTCTGTCTTTGTGAGATTGAGAAACTCTAAATATTCAGAGAGGTGTGGTGTGGGTGATTTTGCAGCTTCCCTTTCCGTTACATAGTCCCATTTCTCTAGGCAGTCTGGATTGAG
>BMK_Unigene_050374
AACCAAGCTCTTTTGATAAACAAGGGATCGAAACTTAAGGAAAACATGACAAACAACAGCAGGGTTATTAATGGCAGTGCTATTATGTTCAATAGCATGAAATGGGTCAAGAGCAAGGGCTAACAGATCATTCACTAGCTGGGGAAGTTCCAGGTCCATATTTATAATATCCAGTTCTGCAAATATACTGGCAGAATCAGAACTGGTTCCATCTTTTCTCTCTGAACCCATCCGCAGATGCTCCTGGCTAGCAGAACCAATCCCAATGGATTTTCCAGCCAGTTTTCTTAATGCCTCTCTGTCTTTAACAATTTTTGGCTTCTTATGTTGTTGATCGGGGCTTGTTTCCAAACCAGGATTCTTCTTCTTCTTCTTTTTCTCCCCCAATATGTGTTTCTCCGAGCTCAAATCCTCCCCCTTCTTCCTCTTCTTTTTCTCCCCCAAGATGTGTTTCTCTGAGCTCAAATCCTCCCCAATTGGTCGTTTAAGCGCCTTGGTAGTCTTTCCAACCACTGCATTACCACTTGGCGTTCCAAGATCCTTACCAACATGTGAGCCACCAGCAGACACAGATAAGCTTTTGACACTGCTATCTACCATCACTTGATCTGGTTCATGACCATCTTCAACAAATGCAGCTTCCATCTCTTGCCCAACAGCTCTGCCAACACTATCCATGGTGCCATGTGACTCTGATTTCCCTGAGTCAGTGGTTATGCTAGTGGCTCGGACTATTTCATCCGGTTTCATTCCGCTTATATGCAATACTGCATCCCTCTCCTTGTGTCCAGAATCCATAGGCAGTTTACCCTCTTTAGAACCTCCTCGCATAGGAACATCAACACAGAGTAAAGTCGGCGAAGCAACCCAACCCTCTGACTCGACTGAGCCTAACTTGGTAACAGGTGCTCCACATTCCTGAGTGATAATCGCTCTTTCTTCCTGGTTCATCAGAATCGGGTGCTTTTCCGGAATAACTGGGGCTCTCTTCTGCAAGACATAATCA
>BMK_Unigene_050376
CCATATCTGAGACCCTATAAACCTGGTATTCACAAAACAACTTTCACAAGTTTCTACACCAAAAGTTCATTTATAACATTAACAAGAGCCTTTTTAGTATTGCCAAAAAGAACAAAGAGAAAATTAACTATTTAACTAATGCAAAAAAAGGTGTTCTTCAGATTGAATCACATCATAGAATGTTTACTTTCTCCCCTTAAGCATGGTACGTACAACAAAACCAGGAGTTGAATATTGAAATTAGTTTTTAACACAATAATTTGTTGTTTTATTTTTAATACGCGTGTTTATTGCTGTTTTTACCTTATGAATTTCTTTTTTATTTAACTTATTTTCAAAATTCTCTTTTTAATTTTTTTTCATGTGAGCAATTTTCATATTTGCAAAACATTTTTTCTTTGATTATTTTTTTTCTAATTTTAAGTTTAGGTCAATTTCCATTTTTTCATGAATAAACCAATGTGATGAACCTGGTTTTATTTAATTGCCAAGCCTGTGCATTCCAAAGTCTTCATTGCTTACTACATTAGAAAGAACAACACGATTCTAAGTGAAGAGAAAATTAATGGAATCTGGAGAGGAAACAAAACACAAACCACAACACCATCACCATGTGCTTATAGGCAGTCAGTGCCACCTGGATTTATGCAATAACCACAAAAATTTCAGCAGCTATAATCCTCCATGGAGAGACGAGCAATTCTCTACACCAGGGGAAAATCACTGAGCAAATCAGCATCCACTAAAGGCCATCCGATCATATATCTTGAACGGCTGGCATGCAACCTCAGCCAATATCAAACTAAACCACAAACACTAGCAGTTCTCTCTAAAATTCATATTCTACCCACAGTCCTACACAAACATGTTTTAACATTGAAATTGAACGCTACTGGAAAGATAAGAAAATATAGAATGACAAAGCATTAAATTGTTTCATGCTAGCATGTGGAATTGTCAACATATATCACATGCCAATCAAGAAGAATATGATAAATGCACCATGGTTGTATACCTCTAAAATTGTGTAAACAGG
>BMK_Unigene_050381
GATCCTAGTCAAGGATTAAAATATCATCCAATAAGTAGCATATATGCTGATATATCAGCCATCTCGACCAAGGTCAAAACACTTTTTTCAAATTATCGTCGATCTTACATGCATCGGCCCGTAGCAGCCAATAATTGAAGTGTAGGCCCATAGCAGCCCTATTTCACATTCCCAAGAAGTCCTTATCGTCGTTCTTACCTGCATCGGCCCGTAGCAGCCGATAATTGATGTGTAGGCCCATATAAACCCTATTTCACAGTCCCAAGAAATCCTTTTTTGCCACAATCACTGTGGGTGGTTGGGGGGTTGGGAATGTTCTTTTGGGTTTTTTAAGGAAAAAAAAAATCAAATTCTTTTACAATAGATTAACAAAATCACATCCAAATGCCTTCTAACTTGTAGATCTCTGTTTCCCATTAATTATCCCAAACGGATTGTGTTTGAACTTTGAGCTTCAGTTCATTTCAACATTATGTCTGATATCTATATCTCTAATCTTTATGAATGACTTATAATTATTGTTTTGCTTATTTATTGTCATTAAATTTTCTACACATACATTGATTTTGAAAACCTTGAACTCTTGAAATTACTCATGCATGGGTTTATGATTTTTCAAAACTTGATTCGTCATGCATGTTTTGGCTTGGATGCATAGTTTTGAAAATTAGATTTTAATCATGCATGCCATGCACTCATTGTTAGACAATCTTAGGCACAATAAGTTCATGTTTTAGAAAAACATTTTTGAAATGATTTAAAGACGAGACCAAGCATAATTTCCATGGCCCAGAGTTCCCACAAGAAAAACATGGAAAAATCAGAAATTCTAGGAACAGGCTGTCAGGCCAGTGTCCTCGGTCGACCGACGACATGGCTGCAGTCAACTGATGAAACTAGGCGTTTTTCGACTGTTGGAATTACAGTTGACCGAGCTCTTGCCTACGGTCGACCGAGAGAACTAGCCCTTGGGCAGTTTCTTATATAAACTCCAGCTCATTCCAAGGCCTAAGTGTGGACTGTAGATGAACCTTCGGAACTGTTTTGTGGATAGAGGACAAATGGAAAACCTAATGCTTGGTTTAAACAGGAAAATCTTTTCAAGTTAGCTTGTTTTCCATAAACTTAAAAATTACATGCTTGTACAAACCTTATGATTTTCTAACATAGCATGATTTCTATTAATGAATGGGCTCTACCTTGTTGTTTTCCATAACTTGGATCTATAATTAAACTAGTTTGTGTTTGGAAACAACATTGCTCATGCATCACATGTTTTAGTGTTGAAATTTCACACAACTTGCTTTCCTTGATAGTCATATCTTCATCAAGTTGCCTTTACACGTGATTAGTATTTTTGCCTCAATCGAATGCTTTTATGATTTACATTTTCAAATGTCTTAGGCATACATTCTCGAGTTACATTTTAAATTTGATTTAAGGCATCATGCATACACTTTAAACTTACATATTTGCATCATTGAGTGTATGTTTTGAGTTAGGATTTAACTTTCATATCAGCCTATTCTAGAGGCATCATATTGTACTAAAACTGTATCTCTTCAAGTGTATTGTAGACACATCCTAGAGAGATAATCCTAGTAGTACATAGGTCAATGCTTAGCATATTGAAAAGCATACTGTAAGGCTATTGCTTAGCCTATTGAAAAGTAAATTGTAAAGGTTAATGGAATGCCGGTTGTGTAGGAACACAAGCCAGAAGTGGATGTAGGCATTTTGGCCGAACCTCTATACATAGTTGTGTTATGGTGAATGCTTGTGGTGATTGTTTATCTTGTTTGCTTCCGCTATTTACTTCTCATAAACATCACTTGTGCTAAATGGTAAAAAATTTAGC
>BMK_Unigene_050385
GCCGGGAGTTACCAAATACAATGTTTATAAAGGAGATCAGGTGAGAACAGAGAACCATTATTCCCACTTTTATTGTTTGTGTCATGGTATCAAAGCCCACTACGACCTAGGGCAGCATTTTTTCCTTCATCGGCACTATATGCCATCTTGGCTTTTGGATCAGGTGATCATCTATGGTGTTGCATTCCAGGTCAGTGAACTTTAGCTACAAGTTCGTCTGACTATTCAGATATTATGGTGTTTTTTTTTTCTACATCTTTGCATGCTATTTTAAAAGCATTTCTATTATTCAAAGATTGTTTTGGTTGTTTCTGGGAGTGGTTTTCATCCCACATCGTTTCTACTTTGATTTCAATCACTGAGATATTCTGCAATAGGGCATCACACGCCTACTCATCAATATGTTCCGATCCGGGAATCAGACTGTTTTTTGTTCCTTTCTAGATAGGGCTTCTGTAGTCTGTCAGCAGCCCCATCTCGATTGTTGTTGTTTTTTTTTTTCAAATTCTGTTGAATTATGGAGATGGCTAAAAAAGAACCACTAGCAATCAAATTAGAAGAGAAAAATTATTTTCTATGGGAATTTCAATTCCGAAGAATTATTTTCTATGACTAACTCTATAACAAACTTGGCCATTATCAAATCTGTGGATAATACTCATCACATTCGTACTGCAAATGGCGGTCATATTTCTATTTCTGGCATTGGTAATCTTTCTTCTGCACCATTGCATTTGAAAGATGTTCTCTTTTCTCCTAAACTTACTGCCAATCTTCTTTCTGTCAGTCATTTAGTTGGTAACAATTGTTGTGTCTCTTTTTCTCGTGATGGATGTTTGATAAAGGACCAGGTAACTGGGAAGCCGATCATGAGGGGGCATAGGGATGGACAACTATTTGCTTTACAGTTGGGCGCCTCTCCTGCTGCTTTATTTTCAGGACTTTCCAATTCCACGCAACAATTTCTTTATTTGTGGCATCGAAAATTAGGCCATTTACATTTTAATAAAAATGTTAGCAATGTTAAACTCTGGTGTGATTGAAAATAAATATTCCTTTTCATCTTCTAATGCTATTTGTGGGAGTTGTTGCATGGCTAAAGGCAAAACTCAGCCTTTTCCCGTTAGTGATACTGCTTCTCATGCTTGTTTTGATTTAGTACATACTGATGTATGGGGTCCTGCCTAGCTACTTTCTCGTCATGGATATAAGTATTTATTACCTTCATTGATGACTTCAGTCGTTATACTTGGGTTTATTTCTTTAATACACGTACTGGAGTTTTACGTATTTTCAAGGAATTTCACACACTTAATGAAAATAAGTTTTCCACGCGAATCAAAACATTATGCTCCGATTCCGGGGAGAATATGTATATGTTCAATTTCAATCATATTTAAAAGAAAATGGGATTGAATCTCAGTGTTCTTGACCCTACACACCTCAGCAAAATGGGGTTGCTGAACGCAAAAATCAACATATTCTCTCCACTGTTCGAGCACTTTTAATTGATTCCTTTGTTCCACCACGTTTTTGGGCTGATGTGGTTTGTACATCTGTGGACTTGATTAATCGACAATTCACATCTGTTTTGAATAATCAATCACCATACTTTTGTCTATTTACTTCTCAACCTAATTACACCATGCTACACACTTTTGGGTGCACTTGTTATGTTCTTCTTCCTCCACATGAGCGTACAAAACTTCCTTCTCAAACGGAAAAAATGTGTTTTTCTTGGTTATGGAGATCACAGAAGGGATTTGTTTGTTATGACTCTACCAATAATAGAACTTATGTATCTTGTAATGTTGTATTTGTTGATCATATACCTTATTTTCGTTCCTTAGTCCAAACCTCTTCCTCTTCTATCTCATTTATGCCCATATTTCCTCCAATTTTAGCACCATCACTGCCTAAGAATATTGCACAGGACATTGTCTACCAACGAAGACCAAAGATAGTTGTGCCATTTCCTAACTCCACCGAGATGGTTCCTGTTCCTGCTCTTGTTAGTGATGATTATAGTACAACTTCTCTTCGTCGTTCAACCTGTGTCTCTCACCCACCAGAAAGATATGGTTTCTCACCAGAAAGATATGCTTCTCTTTTCTCTAGTCTTCAGTTAGTTTCTATTCCTCGTTCTTATAAACAAGCTATTCTTCATGATTGTTGGAAGAAAGCGATCCACGAAGAGTTGCATGCATTGCCAGAAAATCCTCTCTTCCTTGATAGAACCTAGTAAAATTCCTTCGCTAATGCAGTTATTGCCTCTAAAATAGGCGGATATGA
>BMK_Unigene_050386
ATCCCATGGCCTCTGGTCTCAAACCTCTCAAAATGGTGAGTCATAGATCTTTTACCATTGTCTTCCTGGTGTTGTTGGGTGCAGGCATATGTTCTGCAGCTAGAACGCTCCTTACCTTTGAAGGAGCCCATGGTGCGGGCCACTTCGTCGACAGTGCCGGAGCCGGAGGCTACGGTGAGGGTGGAGGAAGTGGCAGTGGAGCCGGGTATGGAGCTGGAGGTGAACATGGAGGCGGATACGGTGGTGGTGGTGGCAGTGGCGGTGGCGGCGGCTATGGTGCAGGTGGTGAACATGGTGGTGGCTCTGGAAGCGGGGGTGGTAGTGGTAGTGGCTCCGGTTATGGCGCAGGAGGTGAACATGGTGGCGGCGGTGGTTCTGGTGGAGGTGGTGGAAGTGGCGGCGGAGGCGGCTACGGTGCTGGTGGAGAGCACGGTGGCGGTAGTGGCAGCGGCTATGGTGCCGGCGGAGGTGCTGGTGCTGGTGGAGGCGCTGGCGCTGGTGGTGGATATGGCGGTGGTGGTGGCGGAGGAAGCGGTGGTGGAGGTGGCTATGGAGCCGGTGGAGAGCACGGAGGCGGCTACGGAAGTGGCAGCGGAGCTGGTGGCGGTTCTGGGTATGGAGCTGGAGGAGAAGGAGGAGGCCATGGTGGTGGCGGTGGCGGTGGCGATGCAGGAGGTGGGCATGCAGCTGGGTATGGTGGTGGTCAGGGCTCTGGCGGTGGTGCTGGCTATGGAGCCGGAGGTGGACCGGCCGGTGGCTATGGAGCTGGTGGCGGCGGCGGAGCTGGTGGCGGCCATGGCGGCTACACTCCATGAGAAGATAAGCATGTTTAAGAAGAAGGAGGTACTTCTTAGCAGTAGTATTAATAAGAAGTGTGTGTAAAAGTTTCAAGCGCAGTGATAAAAGTGTCTCAGTGCTGCATTGTAATATCTATTTGATTGCATGAAATGAAAGATCTCTGTAGTGCTTGCTTGATTTCTGCTTAATTACGTGCATCTCTTACTTTAATTCAATGTTGATCGAGCTACAAAGACACCTAGTGTTGTTATATTACAGGGG
>BMK_Unigene_050389
GCAAATGCAAATGCAAATGCAAATCCTAACAATTAAACTCTAGTCCATTATGGATGGGCAGACACCCCAGAAATCATGACGCTGCTCACTATGCAGTTGATGGTTGTTTAACCGTCCAGTGATAAACAGGTTGTCAGTCTAAACTAATAGGCAAAATCGGATGTTTCGGAACATCCAAAATCAACTTCAGTAAGTAATCCATTGTCCATCCAGCTCAGAGTTCACAATTTGGATGGTCTGAAATGGCATGTGTTGGTGGATGAGTAGCTAGAAAGCTTTGTTTTGTGGATAAGACCCAAGGGCGTGTTTGTGTAACTGCTTTTCCACATAAGCAACAAGGAAAAGCAAGACATTTTTTTCACATAAAGTCTTTTTTCTGTCGTTTGGTGCAAACACTTTTCCATAAGGAAAAGCATAAAAGCAGCAGAAATCCATGGAAAAGTGTTTCTGACGGAAGGAGATAAGAATCTAGCCTTTTCTCAGTTTCAATGTATAAAATCCCTTAACTGCGGTGTCTGCTTTGACCAGTTTGATCCTAAAAATGGAAACCATGATGGTTAGTTGTATACTGATTCTTGCAGTGTTATGAACCAGTTTTTGAACCTAGTCATATATGTAACTCTTTAGATTTAATAATATCATCCATTATATGATGATGTCAATATGCAAATGGGTTACAATTAGTATTTAAAGTGTCTGGATGGGCCCTTGGTCCTGTTCCAAAAACATTGATCACTACTGCTAAACCATGATTAGTACGGAAAGGAATTATCTAACCATAGTTTTCGATTTGGAGTGATATGTGGTGATTCTTCTATATTCAGATACTTAACATATCTGTCCCAAAATGACAATATTTGACTAAGCTAGTAAGTACCACATCCAGACTTCAGACTGCCTATCAGTATCAATAAAATATTGCCAATGCAGCAAGAATATCACAATAATTTCGTGCGGAAAAGTGAAATAATATATTCCCCATGTCATTGTGATATATTCAAGACAACGCCACAAATGGAAATATTGCGATATTATCACAATATTTCCATGAAATTTACCTGAATCAACATTTTTTATAGACATGCATTTTTTGGAATTTCATGCATACTTTAAATTTAATTTTCTACTTTACTATGCTTTGAGATTATCTTTCCCATTTATATCCTAAGGAAAGCCCAAAAATTGAAATTTCCCAATATTATCCTGAGGCTATGAGTTCTTGAGAATGAGATATATGATAATGCTCCTCGTACCGAAGATTAACAAAGTCAATGTCAATTGACTGAGTTGAACTTAAAAATTAAAAGACTGGCCTCTGGGTTGAGCTTGTGTTTTTGCACAATCTCTGATCCATTATCTAGCTCATGATTTTCTGCTTAGTAGTTCTCTTTTTTATATCTTCCGTAAATATGAGAACTTTTGAGATCAAGGAGCATTTATTATGTGATATTAATGGATTTTTTCAATTTCTCTTTTCTATATGTTTCATAAATATGAGAGTGTTTGGGATCAAGGAGCATTGATTATGTGATACTAATGATTTTTCCAATGAAAGAAACAAATCTTGTATTTTTGTCGTTCTCATTATGTTAATGATGTAGAGAAGCCATAGCCTACGGGAGCTAACAGTATGAAAGATAGTGAGCGACTTGTCAACAATATTTGTTTTTTTGTCAAAAGGATAGAAAAGTAAAAGGTCATCCAGACTTACACTGTCTGTAAATTTTGGGCTTG
>BMK_Unigene_050391
GAAAAAAAAAGGGGAATAACAAGATGACAACCAATGGATGGAAAGCAGTCCACTACATCCAACAAGCAAAAGGTCCTTTTTGTTTGTCATTGCTTCACTACAGACTACTTTAAATATACAATAAACAAAGTCAACCATTGCTTCAAATCCAAGTAAATTTAATAAATGCTTTTCTACCAATAAACTTTGGCTTTGTTCAACAGGATGCAACGTCTGTGCCTTTTTCCCTTCTCCCTTCTTGAATTTACTCATTGGATTACATGTGAATCTAACAGAATAATTTGGTTCCATCATAAAACTGAAAATGGCAACTACATAACCAAATGAAAAGCTAATCAAAATTATGATTGATTAAACATATTGATAGTAATTTAAATATCCATCAGAATGGCATTCCGCATTCAATAGTTATTCAACTCGGGGTTTTCCATACATGAAGAACAAAATTGGTATGTGCCTAAGTGGGGGTGGGGGAACTCACTCGGCATCACTTCCATGCTTTCTTGCCTCGGAACTGTTTGCCAGCACGCTTTTGCTGCTTCTTTTTCTCCTGCCGAGACCTTGTTACCTTCGCTCGCTTTGCAGCAAGAGGCATTGCCTTTTTATGCTCCTTCTGCCGATTGCTTAGACCACCAGTCTTCTTCTGTTTCACAGCAGCTCGGGCCTGGTACTTCCCTCTCTCTTCCCTCCCTGCTTTTACTAATGCCAGCCTCTCCTCCTTGCTTAGCTTTCTTCTTACGTGCATCTCAAGTTTTGAAGGATCGACACGCTTTACAGATAGCTCATCAGAACTCGGCATTTTAAAAGCTGCAACTTTAGAATCTGAGCCCTTTCTAATTAGTCCCTGCTGAGTCAAAGCCACCTTTGCATCTTTCTTGGCCTTGAGCACTTTAATCCTCCGGAAATCCTCATTTGAAAGAATACCATCAGTGGTGTCTGAAGAGATGTTTTCCATCTTTACTACTGCTAATCTCTTTAGAGCCCTGAGACTCGCATCTCCAGCAATTAGCTGCTCATCATACTCGAGAAGCTTTCTTTTACGATTTTTAGGTTTTTCTTTTTCTTCTCCATCCTCCCCATCCTCATCCTCATTCTCATCATCCTCCTCATCGTTGTCATCATCGCCATCATCATCCTCATCATCCTCATCATCACCATCAACACTATCAACATCATCAGCACTATTATCTTCCTCATCAACTTCGTCATCATCTTCTTCTTCGTCATCTTCTTCGGAGTGACTTTCAGAGGCATCCTCCTCTTCATCCTCTTCTACTTTGCCATTATTTTCTATCATGTCCTCATTGGTAACATTACTGACACCATCAGTGCCTACTATGGATAATTGAGCTTGTTCGTCATCAATAGCGGCAGTGCCCTCTTCGTCGTCAGAACTGTCGGACGCAGATTCGCTATCACATTGAAGCAACTCAGCACCAGGCACACCGCTGGCCACATTCACTTCTCCAAAAGCTTTTGGCCTTGCTTTTGGATCGGTAGGCCTCCCGCGGTCTTTCTTAACCAGTAGTGAAGGGCAAACCTCTCTAAATAAGGTAATTAATGAACGGGCTGCTGTTGAAATTGCTTTCTCATGTGACTTTTTATAAAGCACGAGATCTTGGAGCAAATCCTCAGTCATCAGCAATGGCATGCGTAGACAGATCTCCCGCACCACATTCAGACCAACAGCTATTGCCTCCGTGCGAGAATGGTCATGCACAAATTGATTTACTATTTGTCTGAACAGTGATTCAACAGCATCAGGAGGAACCATATCATGGCAAGCCTGGACTGCTGCTGCAAGCAAATTCGTAATATCGCGTTGATGAGGCTGAACGTATTTTTGAAGGAAAGGGTAAAAATTTAATAAGATTAATTTGTGAAGTCCAACAGTTCGTGCAATTACTTTCAACATCATCATTTTAACCTCAAACCGTTCATTGCAAGTCTGAAGACGAGAGAATAGCTTCTCAACAAAACCCTGTGCATCTTTCAAATGAGTAAGTGGTGAATAGTAATTTGAACTGTTGTTTTCAGATGACATGCGCTGCTTTCTTTTAATATTGCGTACAACCCTCTGCAATTTTGCTTGCTTTTTTTTCTTGCTAGCGGATGTGCCTTTGTGGTGGGCCTTGTAGACAGCCTCCCGACTAAGAACAAATTGAGAATTTTGCATGACTGCATCATCCTCATCACTTGAGTCATCGCTATCATTACCATCCTCAATCCGCTCATAACCAAGAAGGAATGATAAAGCAGATATCATAATCCTGGAAGATGTATGAAAACAAGCTGCACAAATTGCATTTGCAGTCCTATCATCAAACCACACCCTTCGCCGGTGAAGATCACAGAGTACGACAAGGGACCGTTTAGCTCTTAATTCATCCTCTTCCTGCAGCATTGCATATAAGATATTTTGAAGTTTGCGATTCTTAGCTTCATTTTTATGTTTCTGATTCATGTGCCGAATACTGTGAACGACATGTGAAAAGGCTAGCTTCCTTAATGCCCTATCCCCTAGAATTTGAAGCTCCATAAATAATGCAAGAGTTTCTCCAATATCAATGGTCTTTCGATTGACAAGAAGAATTAGGGCTTGAGCAAGCTGACAGCGAAGCGAGGAAGGGAGAGACCGGCCAGCGGAGCGGAGCAGGTCGGCGACCTCTTGGGGGAAGTCGGCGAGGTGTTTGGGGTAGAAGGGGGTGACGTGAGCCAAGAACATGGTCAATTCTCCAAGGTCTTTGGCGCCAGCGGGATCGGAGGCGACGCCTGCGGTGGAGGAGGTGAGATTGAGGGAGGATTGGTGGTGGAAGAGGTGGAGAGAGGAGTGGAAGTGGCGGTGGAGGAGGCGGAGCTCGGATTCGTAGCCTTCGGGGTCGCATTTCATCTTGGATTGGAGGGATGGGAGACTCAGCTTCTCTGCGGATCTTCCAGAAGCTGCGAGAGATTCTGCTGTGAGATCGCTTGAAGTCATCATCTTCGTTCGATTCTCTTTAAGGTTTTTCTCTGCAGCGATTTTGATTCTAATGAGAGAAAGCAGACTAAACCCTAGTTTCTGTTCTTTCAACTAAACCCTAGTTTCTGTTTGTTTGGGGTTTTTCTCTGCTTCGTACAGAGAGGAGGCGGCGGTTACCGCCAAGGAGAGAGACGCGAGGGAGATGAAAGATGCTGGCACGAATGGGTATGGGTCAGTCTAGTAGGACAAAAG
>BMK_Unigene_050397
GCTGTGTTATTGTGTTTTCTGCTTCTATTATGGCTCTGACAATGGAAACAATGAAAAAATAATCTCGTTTTGATCCGTTTTCTGTTTTCGATTGGAGTTGTCTCTTTCTCTTATGGTTCTAACAAACAGAAGAAGAAAAATTGGAAAAGATGATCACATTTTGCTGTGTTTTCTGTTGATTTGGAGTTTCAGAAGCATCCGTAGTGATTCGGGATCTGTACGGTAATAACAGCTTCTTCTTTGACCTTTTCAGGAAATCCGTCTGTTTTCGGCAAGAATTTGAAGAGGAAAAAAGATCGAATTCCGAGTTCTGAGAGATCTCAACGAAAAGAAGATCTTCTGTTGACTGCGAGCTCAGTATTTCAAGAGATTCTCCTGAAATCGCTGGGATTTTCACGAGAAAGGCCTCGAAATCGGTGATTTTTGCAGTCTCGAGGCGAAAGAGAAGCTCGAATTTGAATATATAGTTAACTCTTGACGATTCTCTTACTTGGATCTTGTACTGAAAATGGAAGCTCCGTTGGTTTTCTTTGCGATTCTCCTGATCGGATCGGCTCTCTCGCGATCGATTTCAGCTGATCTGATGGAAGATAAACGAGCACTGCTTGATTTCGTCGGAAATCTCAGCCGTGGACGTGATCTCGATCTCGGTTGGAACGAGAACTTGTCTGTCTGCAAGAACTGGAGCGGAGTGACCTGCAGCCCCGATCTCTCTCGAGTCGTAGCCGTACGAATGTCCGGTTACAGATTGGACGGCCAGATGACTCCGAACACTCTCAGCCGTTTATCAGCCCTTCGATTGCTATATCTCAGATCCAACGGCCTCACTGGCCCTTTGCCGTTGGATTTCTCTGTTTGGAAGAATCTCACTGTTCTTGATCTCTCATTCAATTCCTTCAATGGAAGCATTCCTACTTCAATCTCCAATCTCACTCGGCTTACTGTTTTGAATCTAGCAAACAACTCTCTTTCTGGCGAAATCCCTGATTTTGAGCTCCCCAATCTGAGAAATTTTAGCCTAGCCAATAACCTTCTTAGTGGAAATGTTCCAACATCTCTCAAGAGATTCCCCAGTTCTTCTTTTGCTGGTAACAATCTGTCTCTGTTGGTTTCTCCACATTTGACCTCGTTTTCGCCTGGCTATGCTCCTGTTTCGAAGCCAAGGAAGCGAAGAAAGATCCGGGAATCGGTTGTTTTGGGGATTATAGTTGGCTTTTGTGCCGCAGCAGTTGCAGTATTTGGGGTTTTTCTTGTAGTTCATTGCTTGAGGAGGAAAGATCAAAATGGGGCTTCGGGGAAGTTCACTAAGGGGGAGAGGTCACCAGAGAAAGCAACAGTGGGGAGCCAAAATGGGAATAACGGGCTTGTGTTCTTTGAGGGGTGTAGTTATGCATTTGATTTGGAGGATTTG
>BMK_Unigene_050398
AAAAAAGATATTTCTTGATGGCTGATGCTGCTATATCATCCTCCTAGGCCATCTTTAGTGTGGAAGAGTTAGGAGCACGAGGTTTGAACAGTTGTTCTACAAACAGCCCTAAGAGGCCTGAGAGAGCAATGCTCTCCCATTATTCTTTGAAGTTGCCCCACAGCCATAGCTCCCAAAGCTGCTTAAAGCATTTCTGTCGGTGTTTTTCCTAATTGGTCCTGACTCAAGTTACACCATAGATGGAAAACAGTACTCTTTGGGACACGCACCGACTACTGATCACCACATCAAACTCCCCTAGCTCTTAAACTCCAATGGAATAGCCACAATTTGGCAGCACTGTTCATACTTCATACGTAGCTCTCCCTTCAAAGCTTCTTGTTCATGAATGTTCTAGCGCCGGTTTGTTTGTATGGAATTGAATTCTTAAAATTTCTGGTGTACTCCTATCAAAGTAATTAAAACTGAAGAAGTAAAGGTGAAGATCCACTAATAGCATCGAATAAGCTCCCCTTTGGTGAAAATGAATATACATCCCAGCCATCACCTTAGTAAATCAAATCATGGGAAGGTTAGGTTCCATCTTTCTCTCTCCACTTTTTATCCTTCACCCTCACCTCTTTATATTTTACTTCGTTGGGACCTGTTTTGTCTTGAATTCTTAGGAATCCAATTCCATGCATACAAGCTGGCCCTTACTCTATTCTTTTGAAGCAAACTCTCTAATTTATGGTTTTCCCATAATTTGGGATTTTGCAATATGACTATTAACAACAAAGTACTGCTGCAGCACTGGCTGGGTTGTATTCAATTTTCCGTTGACGGGTTCATCAAATGATCATTATGCTCAGGATCTCCATTTTTTTTTTTTATTCAGGCTCAGGATCTCCATTTTATTTCTTATACATGAAGAATAAATTCATAGATGCGATTACATTCTGGATTTGTCTTATTTTTTTCTTCCATTCTCTTTACATGTTACCAAGATTTCTCACTTGACCGATTGGGATAGGTTGTTCGCACAAAATACTTT
>BMK_Unigene_050405
AAAAACCAGTCTGATTTTCTTTTCTGATTTGTCTTCTCTTTCATGTTATGTCAGTTACATGTTGCATTCCCAGTAATACAGATTTCAAAGATGAATAGAAAAAGAGGATTTCATAGAAATTTGATCCTGTACATACAAAAAGACTTATAAAGTCCAAGAGTGTAAGCAGAGGGCAACAAACCCCACAGAATCAACCAAAATTGATAAAATCATCCCCAACTGAAAATCCATGCAAATATCAAAAGATAGATCAGCTGCTCATTTTATGATCTCTCCACATTGCATCTCTGATCTTGTCCCGGATTTGTAATGCAATTTCTCCCCCTTCCCATTGAGAAGCGAGCTCAGATGCCTCAGCATCAAGCTGTACCAGAGGGTCTTCTAACTGAGGTGGTGTATCCGAATCGTACATTTGAAAAATCCAGTCATTCTTCTTCTCCCTCCTGATGAAATTATGTATCACACATGTCGCGATGACTATCTTGATCTGTTTCTCAAAAGAGTAAGTGGGCGCTAGTTTCAAGATGGGGAAGCGAGCTTTCAGGGCCCCGAAGGTGCGCTCAACAGTAGATCGCAACAATGAAAGCCGGTAATTAAACAACTCATTTGCATTTTCAGGTTCATGACCACTTGTAAATTCACTTAAATGGTAGCGAACACCATCATATGGAGCAAGGAAACCCAACATATTTGTGTAGCTTGCATCGACAAGGTAGTATTTGCCTGCATGATAGCATATATCTATATTTTAATACATTTCTTCATGATCAACAACAACATTCAAATAATGTCTATATCAGAAAGATACCCACAGGGATATGGGATCAAAGTTCAAATAATGTTTATATCAGAAAGATACCCTCAGGGATATGGAGTGAATCTTCCCTTGTGAGTGCCGAATTCAGTATACGTTGACCAGATGATGAACCTTCCCATCCCGCAAGAACATACTGAAATTGCAGATCAAACGAGCAGGCGGCTATAATATTTTGGGACAAAAAACCTTCCTTGTTACGAAATAGAGCTCTTTCATCAACACCAACCACTGCAGGCACATGAGTCCCACCGACTGCTCCAACACATTTCTAAATTGACACAACCTTCGTTGTTACAAAATATATTGAAGTGAGGTTGATAAATGGCTTGCCAAAAAATGCTTTAGTTTAATTGAGAGCATAATACCTCAAAGTATGGGTAGAATTTACCCGGTTTGGAAGTGATTTCTGCAGGGGTAGCACCATCTGGAGGTTGAAAAAAATCTGGTGCAAGTGCCACAATTGCATTCAAAACCTTGTTGAAATGACGGCTAATGGTCTCGCCAGAATGATGAAACCGCTCCTGCACTACCCGGTTGCGTTCATTGTGTCCAATTGTCAATAGGAAGATAGCTAATTGCTCCTCAATCCTAACTTCAAGGGTGTCGCGTAATAGCCTTTTGCCTCGCAAAATGTCACATAATTTGCGAAACAGACGCTTGTCCATTCGAAACATATCACGGCAAAATGAATTGCGTCCACTGAGTACCTCATTTACAAACATACGACCAGTAGGTTCCGAGTCAGC
>BMK_Unigene_050407
TTTTTGGTTTCTCCTTTGTCAATGTGGATCATATGTAGTTTAGGTTTGGTTTTGGTGGTTCGGTGAGGGCACTAGTTGAGGGTGTATATCTTCAACTCTGTTTTCTATATTGTTAAATGACTCTCTAACCCATCTTTTCAAAGCTTCTCAAAGGCTTCAACAAGGGAACACTCTCCCCTTGTTTCTTTTCACCATGATGTTCGAGGATTTAGGTGCGCTTTTGGATAGGCCTAAGCCCATGGGGTTGCGTAAAGGGTTTTAGGTGAGTTGGGATGGGAAAAAAAATTACTCATCTTTAGTTTGTTGACAATAATTACTCATCTTTAGTTTTCTTGACAATACTATCTCTTCCAGTTCTATAAACAGGGAAGAAGTGTTCAAGTTGAAGAGGAGGTGGAGGCTGTGGCTGTATCTGGGATAGTTTGGACAATTGGAGGGGTTGAGGCTATGGTGGATTTGAATGGGGCAAGGAGATGCCTTCAGAGGCAGGGGGCAGGGAGATGTCTTCAGAGGCAGGGGGCAGGGAGGTACCTTCAGAGCCCGAGTATAGTAGAGGAAGTGGAGAGATTAACGGTATTTGCATTGGCAGTTGTAGAGGGAGCAGGGGGAGGTAGGTCAGAAGTTAGAGAAGCAGAGAGAGCTGGGGAGTTAGGGGAGGGGGTATTTCCCTAAGACTCTAGCTTTGCCTAAGAGATGGGGGATGGGTAGAAATAGGGGGTGGGGGGTTTGAACCGTATCTGCAAGTTTTTTCTGAGTGGCCAGGGGAGAGACAGTTAGCACAGGGGAGGTTTTCGTAGGTGGTGGTTAGGAGAGCCTCAGAGTCCCCTTCTAGTTCTACCTTTATCTCAGTAAGCTTGTCCTTCTAGATGTCTAAATTGACCTGGACACGAGCAAAAGTGAGGATCTTTTGAGAAGCTGTGATATCCTCCATCTTGAGGGGGTGGCCGATTGAGCTAGCAATGGAAAGGATTATATTGTTGCTCCAGCAATGATATGGGATGCCATAGATTCTAATCCAGACCAGGTGAAGGGAAGGCCAAACTGAGACGTCTTGGCCAGGAGACCAGGGAAGAAGGTAGAGTTTTCTATTTAGCAGGGAGTAGGGGGAACCAGAGATGGCCTGGTCCTTATCTTTGGAGCTAAATCTGAATAGAAAATGTCCTTTATCAGTTAAGGAGATGAGACAGGGCTTGGATAGGTTCCAGGTGGAGTTGGCATGGTGGGTTAGCCATTCTACTGTTGGTCTTTTGCCAAAAAATCTTCCTACGGCTGCATTGGAGAAAGAATTCCTATTGGGTTCAATCATGGAGGAGGGGATTTTCATAATGAGCTAGCCTTAGATGAGGGTAGAAGGGGGATAGTCTGAGCCCTGAGGGGGAGATGGGTTTGGAGTCTGGGAAGAGATCTAGCCAGTTCCTGTTAGCTGCTAGGTGGTTAACTTGGACGGGGGGGGGGGGGGGGG
>BMK_Unigene_050408
AAAAAAAAAAAAAAGAAAAAAAACAAAAAAAAAAAAAAGGAAAAAAATTCAGCAACAAGAGAGCCCGATGACACTGGTCCCCAATGAAAACAAATTAGAAAACCGCCGTTTCAACACCCTCTGGCTACACCACTCTTCATGCTAGAATCTAACCTGAAGACTGTTAGGAACTCTGTAGCGGATACACTGTTAGGACCTCTGTAGCGGATGGCGGATACACAACTTATATTTATGAATGAAAATCTGCCTCCGCAGTCCATTACTAGGCTCACCCAGTACCCTCCACAACCACTTACCCAACAAAGCTTTATTAGGTTTCTCAATAGAGCATATACCCCAAACCACCTTGAACTAGAGCCACAAGCTATTTTCCCATCAAATTATACCCAAAGGAACCCTAGTCCCTCAAACAACCCTAGGTTTTTGCACATGGAACCCAATGTGGGATTCCATTCCCCATTCGACCACTTCCCCCACTCCCTTGATGGCCGATCCAAGATCCCTTACATCTCAAGAAATCTAGATCTAGCCATATTCCCTCGATAGAACCCTAGATCTGGCCCATATCTCTTGCCAGATCCTAGATCCAACCCTAAAATATCTGCCAGGACCAAAATCCAGCCCTAACTCTCCATCTAAAACTATATGCTAGGAAAAAATTGTGACATCTAAATGAAGGTGTGTGATTTCTATCAGCCATATGGGATTCAAGTCCTGGGTCGATCTATCAGGTGGAACTGAACTCTTGTTTTCTAATTTTGCGGAAAATGCCTATGTGAGATAAGGAAATAAAATATAAGGATCAAACCCTGATCGTTCTGTGAAGAGGGAGGCGCCCCACCATTGGCAACTACGGTCACAAGTATCTATTATAGTCTAACAATATGATAATGGGACAATGGTTTCCCACAGGCAAACTGCATATTGCTCATGCGGGCCACTTAGATACATATTTTTCAATGGGAGGTGGGCAGATGGAAGGTCTCCCTCCTTATAGACAAGGGAAAGCCAAAAATATCAGTCCCACAGGATTATCCCAGCCTTTGATTTAACAACCTTTGAATTTAATCACATCCTAACTGTAGGTTTTTTTGAGATTTAATCCACCAATGAGTGAAGTTCAATGAGTGTAAAACAGGTTTTGGTGCCAAACCATGGTTTGACAAAACTATAGCCCATTAATCAAAGGTGGACCCAAGTGGACTTCAACAAGCTGGAGAGCACATACAGTTTGTTCGTAGGAGACCATTCTCAATATGCGATGATAATATGGCGATGTATGACTACATCGTATTTTCCTGATGCTATTGCAATATTTACAAAACCATCAATGAGTTTTAATATTATGGGATTTTTTTTTTGATAAATTGGAATAGGAAGGGGGAAAAATATGATATATATATTGGATTTAGCTGTATTTTATATTTTCACACTTATAAAAACTTTGCTTGTTTTAAAAATCTTATTCTCTCCGATGCATTTGCCCGATGATATATAAAGAAAAATCTCAATTTTAAGAAACTCCCCCAATATTTTCCACACTGTTACCTTACTAGGACTGACGTTAATAGCAATGCACTCATCCAGTAGTTTGGATTGAAGCCTGATTCACAGGGCAGGGCAGGAAAATGTCAAGTTCTCAGGTGAAATAACATCAGCTATGCGACATGAACAAACTTTTTGGACAGAATTTATGACAACCCCTATGATATCCCTTGAATATCATCTTGACATTCAAGGGATATCATATGGGTTATCACAAATTATGTCAAAAAAGTTTGTCCATGAAGACTTTTTCAAATAACAAACATTGACTCATATGAACCAAACACATTTATTAATGATTTTAATATGATATGCCTTGTTATATGAGCAATTAATCGTAACTGAACCGTCTAATACGGTTAACCGCGGTTCAATTTTTTAGTGTACGGTTACGGTTACAGTTTTTAAAAACTGAAACAACCGTAAAATACGGTTCGGTTAACAGTTTTTCTAAAACACACGGTTAACTGAACTGTTACACCCCTAGGCACATATACAAAATCAAAATTGTATAATGAAAGAGTCCTTTTGTATTTGGTGTGTAATAAGGTGCCATTAGAGGCATGTCTTGTATGAATTGTCCTTCTAACGAATAAAAAATGCACGTCTTAATTTTTTTTTCCTCTCATGTGTTTTGGAAGTTGGGCTATTGTTTGGGTGATACTTTCAAACCGGAAGACCAGGGTCAAATTGACCATGGACATGTGTGTGATATTAAGGTGCTAACAGCATTCAGCCGTAGATACGATGGAGAGGCACATCTTGTATTGATGTAGAGAAGAGTCCACAGTCTCCTCTTTCCCTTATTTATTTTGTTGTGTTTCTTCTTCGTGCTATGTCGTGTCAATGGTGTAGGGGCCCGTTTGGTAAGTTTCTTGAAAAATAAAGGTAAAGTAAAGAATCAAATCAAGAAAGAAAAAAATCTAAGAAAATTATGGTGATATTTTACTTTTAGTCTATTGATAAGAAATATTTTT
>BMK_Unigene_050418
ATGATGATGATGATGATGATGGCGGCGATGATGATGGTTATGATTTAAATTTGGTTGCTCAATTTGATGACAAAAACCTGCCTCCTGGGATAGAAGCCACAGTACCGTGGTTGGCGATGCCTGCTGACTCTAAGCTAGGTGCAACCAGTTCAACAGTCTCTTCCCAACCCTCTTCAAGCAAACATTATGAAGTAAAGGATGATGAGATTTTAAACAAATTTAGAGATTTTAAGCATTTTGACACTGTTAGTGACTATTCAGACCATTACTTTAATGCCTCAAATAAGGTGAGCAAAGTTAGTCAGTTTTTCAACTATATTACAAGATCAAGCAAAGATTGCTCACAAGGAGGTTCTCTAACTAAGGTAAGTTAGTTCTGAAGATGAATTTTATTGTGCTCCCTTACCTTTAATGTCTAATGTTCAATTCATTTTAGATGAATGACTTTTTTATATCAGACACAAAAGGACTTGTCAAAGAAAATTCAGGAAGAGTGGAGGATCTTGGAGAATAACTTACCAGGTAGTTGTGCCTTGTATTAGGTTTCTTCATGCCTGATTATTAAATGGCCAGGGCTTGGACAAGCTCCGGCTCAGACCTGGTCCTTGTACGATGCTGGTTACCACTAAATATGAGATTACATTATCTCTTCTTCTATTGTTCTGATTAATCTTGTTTAGGTTCTAAACTGAACTGGTTGTACCAATCAGAATGATTATAACTGAAACAGGGAATTTGACATATTATGATATTAAGCATTTTTTTTCTTCTAACTGTTGTGCATTCATAATACAATGCATGAATTCGTTACTAATGATCTTCATGCTATTCGATTGAAATGTCTCCAGTACTTTTGACATGGTCCATGTACAAGCAAAGTCATGTTTCTAGCATGCCATATTTGTGTTTGCCAAATGCAAGCCCATGCTGCATGTATATTATATAGAGAGGCCACGCCAATGGTACATCAGGAACACAGACACGTTGTCTTGTCTATTTTAAAGTAACGAGATATTGTGAATGCCCGGTACTAAATTATTAATTGTGAATATTCTGGGGCTGCTTTGATCAAGGTAAGTCTGACCTTTGGTTTGGTCAGTTTCTCTAAAGAAAACTAGCTTAATCCCTGGGTTATGCACATTTTTTTGGGAGTTCCAGTTCAATATTTCCCAATGCCCTAGTGTTAATATGCTTTAGAAACAAATAAAAAGTAAAAATCTGCTGCCTCATTAACTTCATTGGAAATATGAGAGGTCCTTCAAACACAATAATCCTGCATCTGACAATTTGCGTGCATAGTGGCATTCACAAGGAATGATCAAAATACACCAATAATACATAGTGATGGTCCTTAAAGCACTGACTGGATTTTACTGCCACGAGCTTGCACTGAGGCAGCAATTGAAGGAAACTGCTGAGAAGAGGCCCATCCAGATTTTCAGCACTTGAACAAACAAGACCTTTGGTTTTTCAGTGGCTGCTTGAAGCAACATAGAATTGTGTCATTCATGGGTGCCCCGGACATGAAATCAGGGTGTCTGAATTGGCAACATCCAGATGCCAGATTTGATAATACATGGATGGAAGAATGATTGAACTATTTAAAGTTTATATTTAATTGTAAAAAAGATATTTATGTATAAAATACTAAAAAACTATCCTAAATATTTTGTTTACATAACTTGACTACTGCTGCTGTTACCACTGCAAAAATAAGTACCAAGGGCCTATTTGTTTCATGTAATTAAATACCTAGGATTGTATTTCTATA
>BMK_Unigene_050419
AAATACCAAAATGCATTATAGGAGGAAGAGGAAAATACAGATAAATATATAAATACTTATGGAGAAAACAAGCATTGAAGAGGGAACATGTAACACATGCTTACAAATTATAAATGGAAAGATGGAATAGAATGAGTGTGTCAAACAGATCACAACATTTCAGTTTGTCATGAGATAATCATAGTATCCCTTTAATTTAAATACGCAAGCAACTTATGAAATAAAAGGTTCCACAGTACCTCAAAATTTTTACCAAACAATGACACATTACAACCATAGCATCTCCTTTTTTCTTTCTTACTGCGCAGCCCCCAATGGACCATTGGATACCATATGCCCTGCCCCTAGTGGGCAGGGGGAGTAACAAATAGATGATATGTCCATGTACCAACCAGGTATTTAACCTGCGACATCCAGCTCGCCAAGGGAAGACGTTGATGTCCATAACTAACTTCTCTAGGCAGGTAAGTGGATACTCTAACCATTTTTTTTTTCAGGTCCAGCCCCCAACAGACTAGGGCTTTTAGAGAGTGCAAACAGATGATATATCCATGTGCAAACCAGGGATTGAACTTGCGACTTCCACCTCACCAAGGGAAAACTTATGTGCATAACTGACTGCTCTAAGCAGCAGATAGATTCTCCAATCTTTTGAAGGTCAAATTATCTTAGTAAATACTAGGGTAGATATGCAAGATCATCACCATTATAAGAGCTAAACCCATCATGGCAATATGCAAGACAATTTTAGTAAGAGCTAATCCACAATGAAGCTCAAGTAAAGAAATGTCTTTGCCACACCACAATAAAACTAGTTATTAACTCAATTTAAAGTGTTCAACTTCATCCTAGAAGTATTTTAGGCACAAGTTAGTAAGCTCTTCATTAAGAACTTCCATGATGTTTAAACAAAAACTCAAATTTAAATACTTTAAAGGATTTGAGAAAATTTGTCTAGGATGAGGACCAAAAGTGCCTAGCAATACAAAGATTAATATCGTTGATCGAGAAGGAAGGATCAATGAGCCAATAACAAGTATAATGTGGATTCCTTTTAGATAGGTGCATATATTTTTATTTTTATTTATTTTGTTGAACGGCAATAAAATATAATGAAAGCTGAAATGAGATTTTGAAGGGAAGATGAACCACAAAATAGACAGTTGCTGTAGCTAATATCAAGCTTCAACTAGTAGAGAGAAGATTTTACCCCAGCCAGCTTGTAGGCCAA
>BMK_Unigene_050420
TTTTTTTTTTTAATTTTTTTTATTAATGATATAAGTAAAAATTTATGGTGATTATGAGCTTTGTAATGCCTAAAAAACCCTTCCCTTCCATTTTAATTAAATTTTTGTTTGTCATGGCTTAATGGGTATGGCCGACAAAAGGATAAGGGTTTAGAGTTAAAGTGTTAACAAGTCTGGTGTCATTTTCAGAAATATTGTCATTTAACTCATGGAAGATGAGATTGAGGGGAAGTAATCCATAACAATTCCTTCAAAATTATAAAAGTCAAACACTCTTTATCAAGAGAAAATGATGTACTTCTCACATGTAAACGCACTTTTTTTTTTTTGGACGGTGCACATGTCATTGCACTTGAAAACTAAAATTAAGTAAATGGTCCACAGGGCCATGAAATCAATTGCCCCACGCAGTGTTTGTCTTGTGTGTTAGTGTTGGAACCACTCAGTAGGTGGGCCTCACCATGGATGGTCCATGCTTAGACTTGATTTTACCAGAAATAGCCATGTAGATCCGCAATCCATTCAAGTGTTCTGGAACAACTGGAGATGGCCAATCCATGGCTGGGTTGGGCCAGGAAACATGGCCCAACTTGAATGACAATATTATATGCAGCTAAGATGTCAATGCAAAGGAAATGAAAGGAAAGTCCACACATCTATATAGCATGGCAATTGGCTATTGGCAATGGCAATATTAATTGCAGCCTAAGATGTCAAAAGCAAAGGAAATGAAAGGAAAGTCTATTGAAAGACTAGAAATGGCTATATATAAAATGTTCTTCTTCTCCAACAATGTAACAGACAGCAGAGAGAGAAGGATGAGAAGAGCTTTGGATGCTGGTGGTGAGTTTCATGTCTCTGGGGGCTTCCTCCTCCTATGTTTGATGGTTGCATCTCTCTCCATTAATATATCCATGATCATCTTTGCCTGTGGAGATGCCTCAGATGGCCCCAAGAAGGTAGAGCCCAGCAAGGCACTGTTTCCGGCGGTGGCTGTGGTGGAGGAGGATGTGGTGGCGGCTGCGGAGGCTGCAGAGGTTAAAGCTAGTGCCTATCATGATTTCTATCCAAACACTTTCAAAATCCTGTTTTGAGCCCATCCTTGGATTTTTAAACTTACATGTATTAAATATATTTATCAAGATTTATTTTCATTTAAATCACACATGGAGTTTTTCCCCTATTGTTATAGCTTG
>BMK_Unigene_050421
GGTAATGGCTGAGGATTCAAATTGTAAGTTGGTTTCATTTATTAAGCTTCTGTTAGATCTTGTTTGGAATCTTGATTGTTGTCAGATATATGCATTTATGCCCAACAGGGACATTGTTTTGGTACCGGATGTAAGTGTAGTGTTGTTGCTTGAGATTTGGAGAAATTCTTCTTCTTATGGAACTTTCTGTGACAGCATTTTGCCAATCTCTTTCTAAATCATTTAGCTCTCATATGAGGTGTGAAAAAAAGGAAAAAGAAATGGAGGGGAAAGGTAAATGAAAACAGATATCCAATTTGGTAGGTATGAATGAATGGACATCTATGTGTGTAGACAATGGAAAATGCAAATTTGCTAGATAAATGCCTGCCTGTCGCACCCCCAAACTATGCAGGCCACAAGGCACTCATCTAATGGATGTCAACAAACAGAAGATGGTTAATAGTTGGCATTAAATGGGGAAAATGAGAGCTGTAATGACTAACCTTGTCATGTCAGTTTGGTGTTTGAACTGGGATCCTATTGGTTCTATATCCCACTTGGTTGCCTCTCCTAATGCAGTCTCTACTTATTCCACTCTTCCATATATCATGTAGCATTTACCCATATTTAGGAGATTTTTCCCCGTCAATTTTAACTGTTATGTTATCTAGAATCTAGACCCAATGGGAGGCCATTGCATTAACTTAAAAAGAGTTAGGGCTTGAGTATTGTTGTTGGTGGCTGAAAGGATTGAAGAACAACAAATCATTGCTCTAGTAATGGATCTTAATGAAATATAGGACAGATCATCCCATAGTAGACCTTATCCCTTTTTTCTTTCTTGTTATTTTGTTTTTGTTCTTCTTTTTCATATACTCTTGCCTTTGTTTGTCCTTTATCCCATTTGTTTCCCCCTGTTAATTGAAATGTAATTTACTGCACTGTGAACCTTGGTCTTGATGAACAATTTTGAAACATAAGTAGAAGAAATAGTCACATAAGTCATTGTTAAAACTTTCTGAAGTACCCTTGAAGTTTATATATGTACAGTTAGCATGACATAGCTGAATATGTATGGCATTTTTGTGTTTTTCTGTCTCTTAATGTTTATGCATGATGAACGAATTATTTTCATGTACTTGGACTATTGTGCAGATATGTTATCTGTTGAGAAGTTAC
>BMK_Unigene_050422
AGCTTTTAGCGGAGCAAAAGCCGAATTTATACTTCCTTCTTGCAGAGATATGGTTGGCGAAGGAGATAAAAAAGAAAACCCTAACCCCCCTAGGTTTTTTGTTGCGGTTCATGTGGGAGCCGGTTTCCACGCGCCTTCCAATGAGAAGTCCCTCAGGCGAGCCATGAAACGAGCTTGCCTTGCTGCAGCTTCTGTTCTTCTCAAGGATTCTAGTGGATGTATTGATGCTGTTTCAGCAGCCATCCAAGTGTTGGAGGATGACCCAAGCACAAATGCTGGCCGAGGTTCAAATTTGACGGAAGATGGTCAAGTAGAATGTGATGCCAGCATCATGGATGGGTTTTCTGGCGCATTTGGAGCTGTTGGAGCAGTTCCAGGTGTACGAAATGCCATCTGCATTGCTTCTTCCTTGGCAAAAGATCATATGATGAGACCATCCTTGCTTGGGCTTATATCTCCCCTCTTCCTGGCTGGTGAAGGTGCTCGGAAATGGGCTACGTCTCGGGGCATTATTTTGCCAGAAACAATATCAGAAGCTAATGCGTGGTTGGTCACAGAGAGGGCAAAAGCACGATGGTTAAAATACAAAACCATGCTTAATGACGCCAAAAGGAGTGGATCGTCTAATATGGAACTTGGTTCAAGTCCTAGAACAGATGCCATGCTAAAAGCAATATCAGATGTTCAATCATGTTATCTGACGGAGACCAGCGATGGCAATGAGCAACCATCTGCTCAAAATGCTTTCGAAGAAGATCGTCTTATGGATACTGTTGGTGTTATTTGTATCAACACTCAAGGGCATGTAGCATCAGGTGCTTCAAGTGGTGGTATTGCATTGAAGATCAGTGGACGTGTTGGATTGGCAGCAATGTATGGTTCTGGGTGTTGGGCTTCCTCAAAAGATCTGTTCGGGGAGCCATTCGTAACTGCTTGTTGTGTTACTGGTGCTGGAGAATACTTAATGAAAGGATTTGCTGCACGTGAATGTTGTGTATCGTCATCATTATCACAGGAGGGCCCTGCCTCGGCCTGCACGGAAGTTCTTCGTTCAATTGTTGAGCACAGCAGTCAACATGGTGCAAATAAAGATGCTGGCGCATTACTTGTTCAGGCTGATATTCATAAGATGGTCCCGGAGAATGCATTTCAGGTGAAAGCGGTAGAACTTGTTGCTGCCTACTCTTCAATGTCCTTCGGGATTGGCTACTTTGGAAGCTCTATGGATCAACCCAAGGTTTCCATTCTCCGGGCATCAAGGCCACCAGCCAGCGTAGACATTGAACATTTCGCAGCATGCATTGACCTTGGTACTACAAAATCGTTCTGAGGAGGCATTTTCTGTTGTGAAGAGGATAATATATTCTCTTAAGGTTCCAGATTTCATTGTCATTGAGATTCTTATAGCATAGCTGGTCATGCGAAGATAATATGTGTTACATATGGGAAGAGGAAAACAGTTTATTCCAAGTCATGTTTGGTTTCATTAAAGTCCATCGGTTTCATAATTCAATAGTGCTTGATTTTATTAGGGCCTGTTTGGATAGAGTTGAAAGCAGTAAAAAACACAATATTCTATAACATTGGTTCCTTTTTCTGTGCTTACCATTTTTCATATGTTTGGTTAATAGGTTATGAAAAGGTACAAGTAGAAGATTGTCTCTACTAAATGTTCTATTCTTCAATTTCATGATTTTATTCTACAAAACAGTCATCCTGCTCCAATCTCCATCCCAGACATTAGGCTTTACTAATGGAGTTGAGT
>BMK_Unigene_050424
GAATTTTATTTGAATTTTAGTTCTATTTTTCACTTGTTAAGAATGTTTAAACTTCTACTATTTTACTGTTGTAAGGCGTGTTTGCAGTTCTTTTTTTGTTGTAACATGCAAGGATGAAACTATCATCAAGTTCATTCAGTTGTCCAAACCAGGAGTCAAGCACAATTGGGAGTCAACCAGGTGGGTCAACTGAGAGCCATTATGGGAAGGTTAAGTTGACTTGGCTGGGTTCCTAGTCAAGCCATTGACTTGGATTCTTATAGAAGTGTCCTTCTTGACTGAAGCAGTACTCGACAGTCATTCAATGCTCCATTGGCTAGTGGCCTTTTGTTTTCTCACACTGTGCCCTCTCTACCATAATGCTCTTTGTGATAACCTGACAGTCGTTCTGCATATTAGAATCTATTAAAATGTGGTGCCAAGTTGTTTTCAAATTTACCAGAGTATCCTCCTTACTTTAAGACCTTTGAACTTGAACTCCAATTTTTTTGTCTGCTCTACCAATTCAAATCACAATTTTTCATTCTTTGTGGACAAGGAGGGAGGCTTATTACAACACTTATTTCAGATCTCTAATCCTTTTTCTTTTCCTAACCTTCAGACCCACAACCATGCCATTTTTAACCTTCTAAGCTTCCAAGAAGACCACAAATTGTGGAAGGACTATGATTTATTATCCTCTTACTATCTCAGACTAATGTCTTCTTTCTTCTCTGTCTTTCTTGTTATTGGCATCTCTTGTGGTGCCCATATAAGATTGGTACTCCCCAGATTTCTTCCAAAGAAGTACCAAAAGTTGCCACTCTAATCTTGATTGCTTGGATTTTTTTCTTTTTTATTGAAATTAGTTGCTTGGATTTGTTATATATCTCTAGGATGAAATCCGATGTCATTAACCGTAGTTTCCAGTATTATTGTTTGAAAGTTGGATGCATTCTGTCAATTGAAATTATAAATGTTAGGTTGTTGAAGTGATTCAACGAAAACCGGAAGTCAGAAAGATTTCCTTCATTGCGCATTCGATTGGAGGCCTTG
>BMK_Unigene_050425
GTTGGGATTAAGCAGATATATCCATTCATATATATCCTCTTCGAAGTCGGAACAGAAGTCTTGGATGTTCGACTGTGGGAGTTGTGTTTCTCAAGGGGGTTGCACACAAGGGCGGAGTTATGTATATCACAGTGGGGTCAACCCCACTGGGATGTTAAAAAGTCTATTATAAAAAAAAAATACGTCATGGCTCGAAGTGAAAAGCTTTTGACCCCACTCACCCACATTTTTGTGACAAATTTATCCTTGCAAAGAGTCAAATATTACTAGTTTGTCCTTGACCCCACTCACCCACATATGCTTTCCCATTTCAACTCTCGACCTAGACATGAAGAGTTGCTTGTTAAGTTGTTAGGATTTGTTTTGACCTAGTGTTACTGCTTTGTTAATAATCCCTATTGTTCAGGGAATGCTTGACCTATTCCTTAGCCTCATACCACGTAATGAAGTTGAGCTAAACGTGGGTTGCATCTTTTTCTATTTCAGTTTATTTTGTAAGGCTATTTAAGCCAACTTGTTTTGTTCAATTAAAGTAGATCAATTCTCCCAACTTTTGCATACTTTACATAAGAGATTTGGTTCTCAACATTTGGTATCAGAGCACCATCACGGGGCCTGATTGAAACTTGAGAAGCAGCAGTCTTCTTAGTGTGTAGCAGTAAGAATATGGCGTCAGAAAGTAGCTTTGTGCAACCAGCGATTCCAAAATTTGATGGGCACTATGATCACTGGTCTATGCTTATGGAAAACTTCTTGCGTTCAAAGGAATATTGGAGCCTGGTGGATAGTGGGATCCCTGCAGCAGCAGAAGGAGTTGATCTCACTGAAGCACAAAGGAAGGTGATTGAAGAACAGAAGCTGAAGGACTTGAAAGTTAAGAATTACCTCTTTCAAGCAATCGATCGATCAATTCTGGAGACTATCCTGGACAAAGACACCGCAAAGAACATATGGGATTCTTTGAAGCAGAAATACCAAGGCACGACAAGAGTCAAGCGTGCACAATTACAAGCTCTTCGGAAGGAGTTCGAAGTTCTTCAAATGAAGGCAGGAGAATCTGTGGATGAGTACTTTGCTAAGACTCTTACTATAGCCAACAAGATGAGAATACATGGTGAGAAAATGGGGAATGTTGTTATCATTGAAAAGATTCTGAGATCTATGACCCACAAGTTTGATTAAGTTGTGTGTTCCATTGAGGAGTCTAATGATCTAGACATATTATCCATTGATGAGCTGCAAAGTAGCCTTCTTGTGCATGAGCAACGCATGAATGGCCATGGTGTAGAGGAACAAGCGTTGAAGGTCACTTATGAAGATCGATCTGGAGGAAGGGGTCGAGGTCGTGGAGACTTTAGAGGAAGAGGAAGAGGAAGA
>BMK_Unigene_050431
GATAGAACTTAATGTGGATGAACTGGTACAAAAGAAGAATGCAAAATTTTGAAGTGCCTTAACAAAAATATTTCATGATGAATTTCAAAATCTCAATAGAAATTTTCACATTATTCAATCATTATCTAGATTTCTTGCCGAAACCCAATGCTTTTACAGTACCCAGAATTGGAGATGGCCGAATCTTGAAGTAGGTAGCATATGAAAGATAAACACAACTCAAAGCCACATATACTCTGAACCAGACGGATGAAAAAATTGTAAGGAATGTGCATATGCTGGTTAAAGTGATAATCAATGTGAAATTCACCAGGCCCATCACTGTAGAAAGCTCCCCTTCTGTTCCTTGATGTGGGAAATGACCTACAGTGGAAAAATCTGAGAGAAGCTGGTCCTTGAGTCGGAATGTCTCAGTCAACCAAGCAGCAGCTTTATCTTCAGATTCTGGTATCTCATTGAGTAGGATGCGTCGAACATGAATGTGAACTTCGGAAGGATCAATGCCGAAGACATTGTCCATGAAATATGGGCAGCGATGCTTGTATGCAATGGTAACATCATATACTGCATCCAAGGAGCTCCTTAAAGCTTCCACACAAGCATAGAAACCTTTTGTCTTTGGAAGAAGAACATTTTTTAGGATTGGCAAGCCATTCTCAGCAGCAAACTTTTGACTCTGCATGCACTTTTGTTCAGTAAAATCAGTGCCTTCAGGGAAAACTGCGAGCCAGAGGGGATCATGGGGATCCGTGAAAGTTGAAAGCATTTTGTGCATGTTCGACTCATCTACTTCCCACTTCCTCTCCACTGCTATGAACTCGAGAATGTGAAAACCCCAGCCAAAGATAGGCAATTTCATCAAGCTGCTTTTAAGGATGTACTTAATGCAACCCAATCGACCTTTTCGCAGTGCAAGGTCCCACAAATACATCCAGTCAACTTCAGTTCTATGGTTGGCAAGAAGCAAGACTCGTTCCCTTGCAGGAACAGTCTCTCCAGAAAAAATCACTTTAGTTTTGTTTATCTTCTCGAAGAGAAAAGGCCAACATGATAACCATGCACCAAATAGGACAGAAGTCGCTTTCCTGCTGCCACGAATGCTGAAAAGTCGCAACATGACGGTGGTCACAGGAGCCCAGTAGACTAATGTCATGAATGCAGTAGAAAGAAGCACCACTAGACATAATAGACCTCGTATGATCCGTAGAATAGTTAAAGGGCGGTGTCTTGGCCCATCATTTGAGTTGGGAGGTCTGTGAACTTCCGTTTCCTTGAAAGATGTCTTTGATCCGTCACACTCACCAGTAGCTGAACCGTTCATGATGGATGAATTTAGTTCAAAAACACTTGAGATGTTCTGAACTGGTAGTGCAGATTCTAGCTGCTATTTCTTTCCTTGCAATTTGTCTGAAGTGGATATAAATAATGATGACACAATTATATACACCAAATCAAATAAGTTGATTCAAGAATCCTCGTGAAGCTAACCAAATCACTTGATGTAATGCCCAGAGGGCTTTCAAGCATGCTTACCAAAGGACTTGGTATTGAGAGGTGATGACAAATAACTGTGGCCTTCTCACCAAAATATATTCAGCAGAGCATGTGATGGCACCAAATTGTTAACATAAGTAATGGCACCAAATAGTTGGGATAACTTGAACATTGTGGGCATAATAATAAAAAGAAAAGGTAATGATGAAAAGAAAAGCCAACTCAATCAAATGTTTCCCCCTTGGTAGAAAACGAGAGAAAGAGAAGAAAATCTCGGGCAGAAATCGAATAAGCAAAGTTGCAACCCAAACGCGGCCTAGAAAAAGAAGCGATCTTTGACTACAGATTCTTTACTTTCATGCGATTAGATGATGAATCAGATCCAATTCCAAAAGAGAGAAAAAAGACGGATGAAGAGAGAAGCGAAATCCATTTGAGTATCGATTTCGAGGTAGATATGGACGAAAAGGTCTGGGATTAGATTTGTTACCAATAACTGAAGGAAAGACAGAGAGTGGATAGAATCTGAGAAGAGGAGGGCTTCTGCAGTTCTGCTTCTTACCTCGTTCGAAT
>BMK_Unigene_050435
CAACAGGAGATCTTATAAAACCTAGTTATTTCAAGAATAATAGAGGTTAGTTGCTTTTTTATTACTGCAAATTCTCATTTAGATCAGCATTCCTACATAGTGGGCCCCACCCTATGGTGGTCTAAATAGCTTACATTGTAGGCCCCATTGTGGATGGACGTTTGGGCAATAGTTATAACCCAGCAGCTCAAATTCTAGACTTCTAATGGGATTGCAACTTGCACTGGGCCCAATTCAAACCTGCTGACCCAACTGCGAAAAATCCAAATTCGGGTTGGGCTCAAGGCTGGAAAATCGCCAACACCCCGTTTCTAGTTTGGGTCAGGTCTTGGGTGGGTTATAGGCGGGTTAGGTTCCGGATAGGGATGGATATATTTTCAAAATGGTTGCCAGATTGGTTTGATGGAGTTTAGGTTTTGGTGGGCCCTTTTGGAACTCAGGCCAGGTTTAGATCAGGTCGATTCCGACTGGGTCCGGATGCCATTGGCAATTCTAGAGTTTGGTGTGAGTTTGGATCGGTCCAAAACCTGATCCCATCCGTCCGAGTTGCACCTCTAATTTTTAGTAGGTCTGCAAATGGGCGGTTTGTATCGGTTTAGCACTAAAACAAACCATCAAATCGAACTTATCGATTTTTTAATTAACCACTCCGATCCGACCGATAGAGAGGGCTCAGACCGAACGGAACTGAAGTATTCGGTCGGTTAAACCGTTTATTTTATTTTATTTTTTTAAATTCGGAGCGAATTTTAAAATTGTGTACTTTTTGATATGACCCTTTGTAATTTCTTGGTTGGATTCACTTTACTTTACTTTAACTAGTTAATTGCCAAACACGCCCAAGGTGATTGGTAATTAGTAAACAATAACAGATAGATGGATTAACACATGGCGAAGAAGCAAAGGTGCATCATGTGAATGGGGTTTTGAATTCTTCTTTCATGACTTCAACTGCCGCCGCATTTGGATGGTCTTTTTACCCAAAAAAAAAAATCCACAGAAAGTTCCACGGAACACACCTTTTTGACACAAAAAAGCCAAAAAAAAAAAATTATAAATCATT
>BMK_Unigene_050441
CCACCCAGATCTGGAAGACCACTCGGGTGACACTATTGGTTCTGGACTTGATTGGACTGGTTCCGGTATGGCCCACCAATCAAACCTCCAAAGTTGCTGCAGATAAGGCTCTTTTATGAGCTTCAAAACTTCTGAAAATTCCAAAGAGGACCTTGTATTTTCTGTTTTCTTCCAAACAACCCCTGGTCGGGTGGTCGTATTTTCATTAATATTTGGGCTTGTTTGAGGCCCAGTTGTTCCTTGGGCCCACTTACAAGTGCGGTCGTGTCTCATGGGTTCGATCACAAGTGTCCAATAACAGATCTTCTTAATCCTTATCGATTCATGGAAATTGATCTGCATAAATAATACTGATGCAATTGATTGTTGTGGAAGTCCACTTGTTGCTTACGTTCGCCTGTGTGAAAATTGTGCATGAGGCACTTGGGCAGCGAAACCATTCTCTAATCTTTCTTCTTGTGGCTTGGATTGCTTCAGTTGGTATTAAAGCAAGTTTTGATTCTTAGGGCCTCATTTCTTGTGGCTGATCCCTTCATTGTTTTCATCCTCTTCTTAACCTCTATTTCCACGCCCTTTAGACTAGAGCCTAAATTGCTCACCTTGTATTTTTTTCGTTCAACTGTTCTAATGCTATTTCGATGGGGTTGCTAGGTTAAAACCAGGGCCAGTGGGTATTTGAGGGATGCTTCGTACTGATCTAGGGGTGGTGTTGATTATGTTCTCTAAGAATATTGGGCTCTGGAGTTTAACTAGCGGAGGTGTTGGCTATTCTCAAAGCCCTTTGGATTTTTGTTTCGGCTTCTTTTAAGGCTACTTTTATTGTGGAAAGCAGTTCTCTTAATGCTATTTATTCAGTATCTTCTTTTGCTAAGGTGCCTTGGAGGTTTCAGTTTTATTTCAATGAAATCAGGTCTATTTTTTCTTTGATCCAGGTTAAGTTTCAACACATATTTTGCAGATGTTTTGGCGAAACAAGGGTTAGATAGGACTTCTGATTTGTTTGCTTAGACTGTAATTTCTTTTTTCTTTGTTATCTCTTTTATACCATTGTTTTTGCCCCATCATTCTGATAGGGTTACCATTATCCATAAAAAATCAACTGTTCTACCTACCAATGTCCTTTTGGGCTTTCCAAGCCCTTTAATCCCTCAACTTTTTCTCCCGCATTAAACTCTCATACTATCTGTGCCCTTCTGGACCAGAGCCTCTTGTCTT
>BMK_Unigene_050442
CAAATGTACACTCTCATCTCCTCATGGTATCGCAGAGCACTGGATGAACGATGACATCACAAGATGCAACTTCATTTATTTATTTTACAGGTGCAGCCCGTTTCAGCATCTCATCATAATCATCTTCCACGACACCATGGCGCACGATAGCAAGCCTCCGCTCAAGATCATCGCCGGCGCAGACTCCTTCGGCTGCTCCCTAAAAGACGCCCTGGTGGCCCACCTCCGCTCCCTCAACATCGACGTCGAAGACATCGGCACCGACAAGTACTACTCCGTCGGTCAGGAGATCGGCCGCCGCGTCAGCTCCTCCCCCTCCGACACCCGCGGCCTCCTAGCCTGCGGCACCGGCGTCGGCGTCTCCATCTTCGCCAACAAATTCCCCGGCGTATACGCCTCCACCTGCGAATCCGTCGAGGAGGCACTCAACACCCGCTCCATCAACGACTGCAACGTCCTCGCCGTCGGCGGCATGAAGACCCCGCCGGAGGAAGGCATCAAGATCCTCGACGCCTGGCTCAACACCACCTTCAAATCCCCCTGCCCGGCATCCGACAACAAGCCCTGGCCCGACGAGATATCGGACTTCTTCGAGAAATCCCTATCCGAAATGGCTCGGATCCCCGAGGACCGGTTCTCGGGTTGCCCGATCTGCTCGCTGGCGGAGGGGAGGGAGTTCAAGCCCGTGGAGATAATGCCCGGCGGGTCGATGAAGATCGTGAGGGAGAGTCCGACTTCTGCGATCGTGAGGTTCAAGGCGGGGAGCGTGGAGCCCGCGCATCATCATACGTTCGGGCATGATCTGATTGTGTTGAAGGGGAAGAAGAAGGTGTGGAATTTGAGCAGGAAGGAGAGCTATCATCTTAATGAAGGGGATTTTCTGTTTACTCCAGCTGGGGATGTGCATAGGGTGAAGTATTTTGAGGATACTGAGTTTTTCATAAGGTGGGATGGGCAGTGGGATATTTTCTTGGATGAGGATTTGGATGCTGCAGCTGCTGCTATTGAGAAGGAGAAGGAGAAGGAGTCTGCTTAGCTTTTGGCTAAATCCATTTCCATTAACATATCTGCTTCTGTTTGTGTGTCTGTTACTGTGTTGTGTTCGGTATATCTTACTGTATTGGAGTGTAACTGTACGTGTAGTCTTTGCCTCTTCGGTGGTGGGAGTGTTCACTGTCCGGTCTCTGGAGTATTTGTGGGGCTGTTCCGTATAGTTTGCCTTTTTATGATATGGTTTTGAGTGTTTTGTGGTATGCTCTAAGTAAAAGGCAATGCTCTGCTTGGGTGAATGGCACTTTTAGTATAATAGATGGAATTTGGGTACTATAACAGTGGAATGACACATTGGTACTTTCATTGAATATTCATAATCGGGTGATTTCTCTTGCA
>BMK_Unigene_050448
GTTGGATCCGGACCGAAACCGACCTGTTTATGTCACCACGAGAAACCTCCAAAAAGACGGAAAGGAACTCTCCAGAATTCTTCTAACAATGTTATAAGAGCCAATCCACAAATCCACGCAAAACGCGTAATGACTTGTAAAATCTCATTCTCTTCGAAACGCAAAAGACTTCTTATATAAGAAAGTCAGGCAGGTCTCCTCGATTCCATCCATCTCTCTCTCATGGCGTACGTCGAAAAAGGTTTTGTGAAATCCAAGCGATCAATATGGCGACTGAGCACAATAAGGGATTTCTTTTGGGCAATCATGAATTTCATTGGGACGTTCTTCGCGACAATGTTCTCGATGGAAAAGTCGGATGCATACAAACGGAGCTCAGGATCTAGCAAGAAATGGGATGGCGGACCAGGAGGTGGTGGTCCTGGAAGTGGCCCATATGGAAACGGACCACGTGGACCACCTCGTGGACTGGACAATGTCAGAGGCATCGACCATAGTTCTCTTCCTGCATGTGGCTCCTGCTGTGGTGGGTAAGGGTGCATATGGGACGTATTCTCTTCCGTAATAAATACTACTTAATGTGCTTGTCTTCATGTCTGAAACAATTAGTTTGTAACAGACTTTTGGTCAAAATGTGACTTTTTTATCTGAAGTGTAGAAAATTTGGTGGGTAGTAATGGTTCACAACTACAACGTTGCAAGTACCTTGAAAGAATATTTTCCAGCAGTGATATTTTACTAAAATCACACTTATGGTGTATAGGGCGGCACTAAAGGTTCTCTTTTTAGACAGTATTGCACTAAAAGCCTGCTTAGCTTGATAGATGTGGACCTAAGAACTTGTTCCATGTTTTTCCAGTAGAACCATTCTCTAATTGCTTAATCACTTTGCATTATTTGGCTTCCTCATCTTTTCAGAGATTTTATTGGTGTGGTAAGTGTAAAGATTTCCTTTGTACAAAAGAGAGACCTCGCTCGGACTTTAATTGTACCCCCACTTGAATTGTTCGAGTAGTTGAAGTTAGGCAATGAGCTGGAGGATTTGACGTTTTGGGGGGCCGTACCTGATGATGTACAGTGGCTAGTGTTGTGTATCTGGGGTCTACCAATGATTAACCATATGGGGGTGGTAGGTTCCACGTCATTAAAAAAAAAAAAAAAGAAGAAGAAAAAGAGAATGTGTTCATGGTAGTTTGAAATGATTTTTTCCCCTTTCTTTCTTTCTGGGTATTGTCTGATGTCTCTCTCTCCTCCTTTTGATTGTTGATGAGAGAGCGTTTTACTTGAGTATTGTTCAAAAAAAATCATAGATGTTTACAGACAAAGGTGCATAACTGACTTGGTATGTTTTCTTCCACCTTTTCTTTTACACCACTCAAAGCTGGGAACATTGTACAATATCTGCATTTTGGGATTTTGGTATAAATGCAGCAGCAGACTTGTTTTCCCGTCCCCGTCATCATCTGTGAAGAATTAGGTATTTGGCTTTTAATGCACCAAGAAGATCAGAATAATCACTATGAATAAAATTGGAAGAACCTACATCGAAATTACCATGCAAAAAAAGAGGAGAAAAGAGAGCGCCTGGCCCTGGATTGATGAATGACAGATACCTTATTGGCCAACGTAGTAGTAGTAGAGATTGTCCAATGTATAAATTATTGACATTATCTTTTGGAGTCAATTTTT
>BMK_Unigene_050453
AAAACTAGTATCCCCCATTTGTCCAATTCCCTTCTCAATCAGGCCAGAGAAAGAGAGAGTTCCTACTTCCTCCCATCCCATTCTCATTCATCAAACCTTACACTGAGAGCGAAAGAGAGAGAGAGATGGATGCCCTCCAACACCCCCTCCAACACCCGCACCGGTTCACAAGACCCTCCATGCCCGATCCGCAGCAGCAGCAGCAGAGACCCCCTCAAGGACCTCCCCCTCCTTGGTACCCCCAGTTCCAGTACCAATCACCGGCGCCACCCCAGTGGGCCCCACCCATCTCCGATCATCATCATCAGCATCACCTCCTGAATTACCAACAACAGCAACCTAATCCCGCGCTGCCGCCCTCCCTCCCCCCTTATCCTATGCACCACCCCCACCACTACCGCCCCTCCCCCCTTCCACCGCCCCACATGCCTCCTCCGCCGCCCTACCCTCTGCCCAATCAGACATGGGGGAATCAGAATTGGCCTCGACAACAAGGTTGGGATTATCCAGATAGGAACATTCCCAATACCAATGAGGAAGATTGGGCTGCTAGGGCCAAAGCATGGGCAGCAGCTAAAGCTGCTGTAGAAAATCAGCAGACCCAATCACAGTTTACACCTGTTGGTAGAATGGAAGAGCACAGTCATGCGTACCATGATCAGTATCAACAAGCTGCTGACCCTCTTCTTACAGAAGCTCACAAATCATCACTTCTGCCATCAGTCCATCAACAGTTTTCATTTTCTGTGACAACTTCTCATAGGCCACAAGTGGATCATCTGCAGGATTCCGCGTCCTTTGTCTCTGGACGAGCTTCTTTCTATGTTCCTGATGGTTCTGTATCTTACGATGCTAGAGATGGAGCTTTCTCTGCAGATTCAAATCCTTTTGCTCCGCCTCAAGAAAATGTTCTTACAAATTCATCCATATACCAGCAGGAGGTACCTTCTAGTTATTCTTCTATTCCAGGTACTACGGAAGCTGGAAATCAAAATGAGCAGTTTCACAAGGCATTGGTTTCGATCATTTCCTCACATCAAGAACAGCTCAATCCACAAACAACTTTACCGGCTGTTGGTAGTTCAGCTTTGGTGGAACAGCCTCATTTCATGCACTGGGATCAGTCTGTTGAAGCTATAAACGATCCTAATGATCGGGCATCCATTTTTGATCATGTGTCTCCTCATGACCATGACTCACGTCAAAAAGCCAGTTACATGTATCCCAATCCAGCAGGTCACTCAGGAGACGTGGACCGCATTGCAGCAGTTTCCTCTGTTCATGCTTGGACTCCAGCAGTTGTAGCAGGGGGTGTCTTTTCTCCAATCCCTCCTGTCCCTTCAGGACCTCAGTTTGATCCTACGTTCGTCTCGCATTCTTCCGCCCCTGGGCAACCTGCACCAGTCTTTGGAGGTATTCCTAGGCCTAGCTTTCGTCCCACTATTCCATCTGCAGGTGCATCTTTTGGCTTAGGTGCAGGAACTGCACTTCATCCTACAACAGCCTTTCCTGGAGATTCGAATGGAGTTTTCAATGTCTCTGAACGCCCAAAAAAGGCTTCTGTACCCAACTGGCTTAGAGAGGAGATAATTAAGAAGAAAGTGGCGATTGCAAGTTCTTCTATTCAGGGTCATTCTGCAGATGATTCTTTTCATCTCTCTGGGACTGAAGTAGATGATAAATCCTTTAAAGAGGGTGATGAAACAGACAGTAGAAGTGTCGATTCTACCCATTCAGCTGAAGTCGAGGAAGATGATGATGATGATGTGGAAGCGGCAAGATCGGCTGCAATCAACCTGGAAATAAAGCACATCCTGACAGAAGTACTTCTGAAGGTTACAGATGAGCTTTTTGATGAAATTGCCACAAAGGTTCTTAGTGAAGATGATATGACAGTGGAAGTTGATAATGGTACCGACTCTGCAAGACATAAAATATCTCCACCTCCTGCTGTACCGACACCCAAAGCATCTGCCAAGGTTCTAATTCCAGTTATTGTGACGAACGTTAAAGTTAATGATGCTACTGACAAGTCTAATTCAAGCTCTCCTGGAGATGTATTGGGTCTTGGAAATTATGCTTCTGAAGAAGAGGAGGTTCAAAGCTCCAGTATGCGCTCTGCTAGACAGATAAATGGTGACACTCATCGGCAGTCAAGCAATGATAGGACATCAGAAGATGTGCTTATGGAAGAGAAGGGAACCAAATTAGCAGAAGTTGAAGAGCAAGAGGAGACTTTGCAAAACAGTCCTTTGAAGTGTAATGGTGAGGGTTGCCCGAGGAAAAAAGGAATACATGCAGATAATGAGTTGGTTTATGATGATGGAGCTGCAGCTGGTACTAGAGCTGTGCCAAGAGTCAGTGAAGATCAGTTTATTGTTAAGGACAGCAAGATGGTGGAAGTTCCCCTGAAACAGACATACGATTTTGAATCAAAAGATAATGTTGATGGCAAATTCTATATGAAACACGAATCAGAATGTGGGAATGCTGTTGATTTAAAATCAACCACCGATGAATTTCAAGTTAGAGATGACCTGAGCAAATCTAAAAAGAATGATGGGAATGAAGGTAAAAGAAGCTCTGTCAGTAAAGTTATTGTTAAAGAGGCAGATGATGCTGTTAAAGTTAAGGCAAAACAGAAACACACTGATTCTGGTGAACCCAGAAGAGGGAAAGATAGAAATGTAGGAAAGGAACAGACAGATGAAAGAAACAATGGATTGAAGGAGAGGATCAAGGATTGTGATGTTAAACCAGAAGAAAAGGTAAGGGAATCTGATTTTAGAAAAAGTTCCAAGCATTCTAACACTGTCAAAGAAGATAGAAAGGACACCGAAAAAAGTAGAAGGGTCAGTGCTAAAGAAGAGGATAACAGGAAAAGGGAGCGGACAAGAGACGAGAAGGGGGATAGATCGAGACACAGAGATCCTAGGGACTTACGTCGGTATAAGAGGCAACATTCTCCATCGGTCAGTAGAGGTAAAAATGTTGGGGATAATTCATTGGCTGATAATATTAGTGATTCAAGTGATGAAACTTCTGATAATTCAAGGCAGAGGTATGGATCTCTATTGACTGAAAACTTTATTTTTTCATATCATTTTGACTTGTTTATGGTTGTGAAGTTCTTCATACTAATTGGCATACTGCAGGAAGCTGCGGTCAAACAAACGCAGCTTGTCCCCCTCACCAGTCAGGTCTCCAAGAAGACAAGTTTCGCGGTCTCATAGCAAGCATTCCCAACGCAGACATTCTCCCTACTCTTCTCAGGAGACCAGGTAAGGGAGCCAATCATTCTACTTTTAGGGTTGCAATGTTGTAAATGTTTTATGGCATGTTTTATGGCATACATGCTCCTTGGTTAAATTGTTGGCAGTAGCACGAGTCTTTTGATTTCTTGTTGTAGGTGTGGATAGTCACTGCTCTCTCTTTCTGCAAGCATGTCCCTTGCATCTCACATGCTGCTATCTCTTGTAGGCGGCGGGGGTCAAGATCTGGCACACCAGTTCGTCGGCGAAGATGATGAACAGATTTAAATGTGCTGTAACAGCATATTGGTTATTGGAATTTGAAGGTGCCATTACGGAGGCCTGATTTGAGTATTTGCTGGATGCCATCAGGTTTCATGAATGAGATTTGCATCTGAAGAAGACTATAGTTACCCAAGGTCTGTTTGAAAAGTAACGAGCAGTTTTGATTAGTCAAGGTTGAAGCTTCCAAGTTGCTCAAGCAGTGCAGACGTGCTTAAGGAATACAAAATGTTGTAGTTTAGGTAATTGTGCATCCATTTGTGGGTTTCAGTTGTTCAAATGACAAGTAGAACTTTGAGTTTTTGAGACGTCATGGTTATCTCTAATAAATGTTGTAAAAGAAAGTTCATATAGTGTGAGGCAACAAAGTGCAAGTTGTTATGTGATACAGGTGAAGCAGGTGGTGAATCTAGTTACCACTAATGATCATTTGGCTAAGAACTTCTCGGACAGTTATCACATCGATGTTACCACTGGGGGATGTTCGTCCAGAGCATTGTCATATCGCTGTAATGGTGAATTTATTGTGATAATATTGTTTAATTTCAGAAAATAATTTATTGCAAACCATTGCAGATAAGTTATTTTTATTATTCAAAAAAA
>BMK_Unigene_050455
AAGTAAAAAAAAAAAAAAAACTAGATTCTCATTTCACTATAGGACAAAAGGCCATCACCTTTTGATTCGACTCTTCTTCTTTTTTCTCTTAATTTTAATTTGACTATTCACCTCACTAATTCACTTTATTGGTGAAATTACTAAGTAGACTTGAATATCTCGAAAGGAGGAGATGTATGAAAAATCAAATTATACCCCCTTTTTTTGTGAAAATTTAGACATATTATGATGTGAAGTTTGAAGATTCTTCTTTCTATATATAGTATGTAAAATCTTAATTAAGGAAAGAAAATTAGGAGTTTGGAAACTAAGAACCTTTTCGAAGAGAATAGAATGATGTGACAGCCTATTTTGAAGTCTATTGTCAGATTTAAAACACGTCATTAGAAGAAAAACATATATACATCAATGTCCAGTGGCAAAAGAAGAAAAGGAATGGGTGGATTCCTAATTCCTTTTTCTTTTGCAGCATGAGGATTGCAACTTAGCATCAATACATGAATTGGGTCTATTTGAGCCCATCTTTGATCATTTTTATACTGTCAAATCTCTCCGTCCCTCTCTCCAAACCTTTATCTACCATCAAAGAAATTTATAGTTAAAAAATTACTAAACATTATGGCTACTAAATCAAGGGCTAAGATGATTTCATCGGATTTCTTTCCCTTTGACTCATATCCATAAGAAGACCTTTTCATGTACCCCATCCCCACTTATAATAGGCATTTAAGATAATAGGCATTTAAGTGCGATGCACGAGCTAAGAAATATATAGAAAGTATACAGTATACAGCCTGCTCATAATAAGACATCCTCCTATTCAGTCTCCATATCCAACTAAAGATACTAACATAGAAGTATACATACACAATAAACAAAAGGAAATCTATGATTTTATTCATACCTCAGTGCCTAGAACCGCGGATCAACGTTTTCGGAGCGAAATCGTCTTTGGAGCATGGTTCGACCGTCTTTGAAGAGCGGTTCGACTGAATTTGGATCGAACCGTGCAGAATCTTTGGTTTATGTGC
>BMK_Unigene_050459
CTCTCTCTCTCTCTCTCTCCCTATGTTTCTTTTTATCCCCTGTGTCATTTTCCAATACATCCTCACACAAACAAGCAAGAAAACCCATCTCACTTCACACCTTACCATAACATCTTTCTTTCTCTCTCAAATCTCCCTCACTTCATCCTGCCTGTCTGAACAAAGCCCATCATTCCCACCTGAAACTTCACCCAACTATCATCCGAAGTTGATCCACACGAGAAGACTGATATAGCAGAAGGAGAAGGCTAGAAAAAGAAGACACCCAACTATTTATTGAAGGGGATCTTGTTTGTAATGGATCTCTTTCCAGCACAACCCGACTTGTCCCTACAAATCAGCCCTCCAAACAGCAAGCCCACATCGACTTGGAGAAGAACAGATGAAGAGATGGATTTAGGCTTTCTGAAGAGAGCTTTGGACCCCAACACCATCATCCCTCCCACAGGGAAGCAAGATACCTTCTTTGAACTCTCTTTGACAAATCCAAAGGTCGCAGAAACCAACAACACCACTAGCCATAATCTCTTCCAGGGCCACCATTTTCCACCCCATTATCATCATCTTCACCATAATCAACATCAACAAGCACTTCATCAACAACAAGGACAACATCTTCACCAGTATCATCATCAAGAGTTTTTGAGGCCAATTAGAGGAATTCCTGTCTACCACGACCCTCCTTCCTTCTCTTTTGCTCAGCAACAGTCATGTGACTTATTATCCACAACTACTACTTCAACTTCTCTTCCTCCTCAAAGCTTCATGAGATCTAGATTCCTACCCAGGTTCCCGGCCAAGCGAACCATGAGAGCACCCAGAATGCGGTGGACCACTACTCTCCACGCCCGCTTCGTCCATGCCGTCGAGCTATTAGGTGGCCATGAAAGGGCTACACCAAAGTCGGTTCTTGAGCTCATGGATGTAAAAGATCTCACCTTGGCTCATGTGAAATCTCATTTACAGATGTATCGGACTGTGAAGACTACCGACCGACCAGTGGTTGCTTCAGGCCAGTCGAATGGCTTCGAGAATGGCTCATCTGGAGAAATCTCTGATGAGCTCTTGCAAGATGTTCACAAGCCACATGGATCCACTGCAAATCATAGAACAGATTACAATGGCCTATGGAGCAATTCTTCAAGGTTGTAATCCAGCGATTAAGTTCTTTGATTTCTATATCAGTAGGTTGAGTGGTTGACTGATGTTTTGTTTGAGATTATGTGATTTTAAAATTTCTCAATTTAGCAGTCTAAGATATTGTGCACTCTAGTGATAAAGAGACTATAGTGACAGTGGAATAGATTATGATAATCTTATGCGAAAAAAATGAAACTTTTTACATATTATTGTTTTTTTTTTTTAAGTTTTAGCAGCATTTTTTAATGTTATAATGGGTTGTGGAGTACTAATGTTCAATGATGTTTAAGAACATGTCAGTCAGAGGATTTAAGTTAAAATCTGTTATTCTTACAATAGTGGAGGAATATCTGTGTCGCAACAAATTAATTAGGCACCTTTGAGATATGAGAATGGGTTCTTTAACAATTAATTTCTATTAAGGGAAGTATGTCACATACCATAGAGATGGAGATAGAAACTTCATCTAATCATTTCTGGTTTCTTTTCAAAAATGAAAAAAACAAAGATTATCATGGGTTCTCATCTCATGAATGGGTGATCCAAATTGTTAATTTCTAGATCTAAAACAAAATAGAAGACAATATTTCTTCCTTGGAGGAATTGTGTGTGGGAAGTTCTAGTAAGTGATGAACATATTAGTTGAGCATCTTAGCCATTAACAATGACAATGAAAAGAACTTTAGCCTGCATTTGAAATTCTTCAAGGGTGTTCGTTTTATTTGTTTTAATTCTTCAGAATTCATGTGAAAGATGTCTATTGGAAGGATGAAGCTATTCAATGGTCATGGATGAAAGTAGATATAGAGGGGAACCATTAATATCTTAGGATTTAGCGTACTAGGGCGATGGATGGACAATCATTTCATGTCAAAAGAATACACTTTGGTTGTTCCTTGTTCATCATCACCTTTGATCTTTAGACTTGGATTTACTTTGATAGGAGCACGTTGCCTAGAGGACCCTAAGAAGTCAGTACGTATTGTACATAAACGCCCTTGAGAGTTCAAGTGCTACACCCCATTTTGCAAGCACTAAGATCTCTCAAACGCCCTTGAGAGTTCAAGTGCTACACCCCATTTTGCAAGCACTAAGATCTCTC
>BMK_Unigene_050468
GCTTGACTGACATTAAACTCCATTCAAAAGGCAACCATATAATTGTTTCACCTGTTTTGATATCAACAACTCAATTTGATTTGTACTAAAATTGAGAAGGCATAAAAAAAAATACAGGGCTTTCCAAATGAAGTGTTTATATAGATGGGAAAGGGAGAAAAAAATTAATCATTGTTTTATCAGAAGCAAAAAATTAATTAATTTTTTTAGCATCAGAATTCAAAACATGACAAGATGCTTACAACCACCATCCAATGTGAACCTTCAGATTTATGCGACTCCTACACATCTTTGCAGCAGTTATGTCCCTGCAAATGCATGGTTTTCTAAGAACTTCCATGAAGGTTTCTTTGAATCTGCCCATCGAGAGCCAATCTGTAAAATTCCCTTGACCCATTTAATCTTGATGGCAAGTTCCTCCAACCCCATAATAGAAGACTCAATTGTATCACAACAGAACAATGGAGCAACACTTTCATCTTCAACTAATCTCATCCTCTTTGGAGTTTTGGATTCACAGCAGTCTTTGCTCGACACATGTGAGGCGTTTAAACTATCTGCAACTCCCTTATCATGGGGAAGTGAAATTCTATCAGAGCTACTGACATTTGCCATACCGCTCCTAGACCTCCTGTCCAAGCTCCTACTTGTATGTGCTGTGAACATCTCATTGCTGTTCTCTCCATAAACAGTTTGCTTCAGTGCATCCACTGTTGGCAGATCTGAGAGCTTAGTTGGAGGGAGAAATGAGTCAACCAAACTATATGAAGTCCCGAACTCATCCTGCTTGTGGGAATATCCAGAAACTCCTTGCGCTGCACTAGTACTATTCTCCCTCAGCGGAAATTCATCACCTCTTTCTTGATCTAAGGGTTGAATTAGGCGAGCACAATAACGCCTGGTTTTGCTATCCGTAGATATGGGAACTGTCCAGCCATGTTCAGGAGACCAATCTAAGGAGGGACGCAAGTCCTTGCAGAAACCTTCATAAGATTTTCCTTCACCTTGTGGAGGTTCTGGCAACTCTATCTGCACCTTATCACTTCCCAGAAGACGTGTGATTCTTCCAGACCAATAGCAACCCTCGTACCACCAATCAACTAAATCACCCACCTTCCATTCATCAACAACTATTGCTATTACTCCAGATATATTATGAAGATTGACCATTTGGCTGTCACTGTAATGAGGAGGAAAGCAAGGGCGCAACATCAAGTGCAATTTCTTCTCATGTGGGGCAGAAAGCCTATCATATTTATTCTTCTGATATATTTTTGTGCAACTTAGTTTCTCATCTGGAAAGTCAAAATACTCCAAGGTATGAAAAAACTGTCCGTTTTTAAACTTTATCTCCTTTATCTTGCATCGGAACCATGCAGCACGAAAACCAGGAATGAAGGATCTGGACTCAGCTAGTTGACCAACCTTAAAGGGCAGGCAAGGATTTTTGTCCATTGTGATCCATCCAATAATGTTATACCACAAAAGAGTTCCATACAAACATCTCTCTAAGAAAGAGAGAATGGAGCCTCCTACAAGAAAAATATCTTTTTGGAGGGTATAACTATCACCACACCCTTGCAACTCATTACCCAGATTTAAAACACCAATGCATTGCCTACTGATATAACAACAACAGAAATCTACTGCTCTGCTCCTATCCGCTTCTTTCTGAATTCTGTGTGTGTGTGAGAGAGAGCGAGAGAGAGGGGAGAATGAAATGAATTACTATAACTTCATAAGCCAAATGCCATTTTAAGTCGAATGAACGGCCATTGGTAACAGTCCCGCGAAAGCTGGTACAACCCTAGCGCATTTGCTGTTGG
>BMK_Unigene_050470
GAAAATGGAGCTGAGCCTAGACCAGCTTCATCCTATTATGGAGGGGAGGGGAGCATGTTCCCGGCCTACGGGGCTGGGAGCCTGGGACCCAAGAGGGCCCATATAAGTGGGAAGAGGAAGCCCACACCGTGCGAAGGAGAGCCCACACACATGGGAAGAGGAGCCCACACACATAGTATTTGAAACCTCCAAGTCTTCCCTTTCTAGGCATGGTGATAATTGGAATCATGCCCATTCGTATCCAGATCTTGCCTCAGCTGCATTCATTAGGTTATATTCAGGAGACGATCTTCCACCCAATGAACTTGCATATTTTCATTCAACCATGAAAAAAAGTGGCTTAAGTTGCTGACATGATGGTGAAGGTCAATGTACGCCTTAATAAAAATTGATCGTGGAACATTGGATGCATTAAACATAGTTGGTGTTTATGTATTTAATTTTTTACCTTAAATGTTTTCCAAACTACTGTTTGGTCTTTTTTTCTAACAGATGCAGAACATCCTTTTAGAAGATACACGTAGCACAAAATTCTCATTAAATCGACAAGGAAAATCTCTTTTAAAATTCTAAAACACAGCATGGAGAAGATGACCTGGGGGAGAAAGCGAATTTTCTGATAAGGGGTGCGACTTAGGCGTAGCAGAACTGGTATTGACCTAATTCAAGCCTGACCTATGTTGCATGTGGGTGACCTTGAGTCTCGAGGAAACCTGAATTGCCAAGCTGAAGCCTGGGTGATATTATATATGTACACAATATGTATGTTATTTGGGCACCCTGACCCTGTTTGGTACCCGAAGCCTGAGCAAAGCCCAGATCTACTTTCATTCGGGCTTGAAAATCCAGTTGAGCTCGAGGCTGGACTGAAACAAGAGCAGCTCGAATTTTCATGCACCCTGACCCTGTTTGGTACCCGAAGCCTGAGCAAAGCCCAGATCTACTTTCATTCGGGCTTGAAAATCCAGTTGAGCTCGAGGCTGGACTGAAACAAGAGCAGCTCGAATTTTCATGCAAAACTAGTTGGGGGCTTAGGCTTCGCTCTGCCGAAGTTGTACCTCCAGTGGTGAATTGTGATTGATATATATGATACCCGGATACTTGTACA
>BMK_Unigene_050472
AATACTTAGGATTGTATTTCTACAGGTGGTTATAAATAAAGTACTAAAGGTGAATGTCCAAAAATGACCGTCAAGTAACCTCCCCTTCAATATCTTGTGTATTGGCAACAAAATCTAAAGATGACAATTGAATAGCCTCCTCTTTGATTGAAATTGAATCAAGGAAAGATGAGAAATGAATCTCCGTCCACGAACCTAGTAATTCAATACCTGGGAAAGTCAATGTTCCATACACATCTCCACCTTATTTCTTTCACCCACCCTTCCCCTATTTAATAATCCTTCGGTGAAGCTCATTTCACTATGAGTTCTTGTGCATTCGGTTCCTATGTATTTTAAAAAAATAGAAAAACTCATATAAAAACTCATGGTTAAATGAACACCACCGAAGGATTTTTAACACGGTGAGTGGCATATGAAGTGAAGGGTGAGAATACAAGGTTAAGATGTTTGTATTGAGTTTGTAGTTAGTCCTGTTCTCGTGAATTCTATGGTCTCTTGTTGTATAGACCTTGTTGTCTTTTGGCCTTTCGGGCCGGTTTTTTTACCTTGAATACATAGGAATCTCATACATAAAAAATCATGGTTAAATGAACTCCACCCAAGGATTTTTAGAAGGTGAGAGGTGAAGGATATGAGGTAGCCATGTAGACCCGATCTTCACTTTTCTAAGATTTGATTATTATGCTATGACCGGCTAATTTTGACTCACTTTCCACTAAAAGAGAAGCTATTCGATGACCATTTTTGTATAGTCACCCTCTATATTTAACCTCAAAACTTTGTTCGACACGAATCCGATGCTTCTATTTTTTTGTACTTTGCATCAAAACAAAGTTGATACATCCGAAGGGCCGACAAGTCACTACTTGCAAAGCCAAAAGTTCTTATTTGTTTCATTTATAATGTATGTATGTCCTGTGTATAATATCAAACGGACCTACTTAAGAGTCCTCCTGACTTCATGACTCTATGCCCGGACCCAGGCAGTTAAAAGTTTTGAACCATAAGCATGAATCTGTGTCCAGCTTCTTAGACCTGAATTTGCATCAGCATGGTTGGATTTGGTGAACCAAA
>BMK_Unigene_050473
GCGCTGTTGAAAAGTGCAAAATCATTTGAGTAAGATCAATACTCATTCACAAATCACAACTGAGAAGGTCCATTCTTTTTAAGTTCTCACTAAAACTTCGTCACCAATAATTATTAATAAAAAAAAACGACAGGCAAGTAGAGATCTCACTTTAAGCACTGCACTCACTCAAATTAAACATCATCTTAAAAAACCTTCACTCAATATCTTAAGAGAACATAGAATTATGTGGGTCTCTAATTTATGCTTTCAGTTGCACATTCCAGGTCAAACATGCACACTTTCTAAACCAAATCTGACATGAAACTGTGGAATCTGGAGCTTGATCCCCTAAGAACGCTTTCATTCCTGGACAGCCTTTTTTCATTTGAATTCATTCCTCCATCATTTTTTCTTTCATAGAATCACATAAACGGTGGGAAAATCTGGTACATTCTTGTCACCATCTTATAAGCACTAGGGACCTCAATTTCTACCACCACGTCACATATTCATTTTTCCTTTCTTAACTCCAATCAATTCTTCTGCTCCTCTTTCTGAAAAAATCCTCTCATCAATCATGTGTGAAGCCTCAAGTTTGAATATTATCAATCTTCTCAGTGGCAGATATTACTAAATGATGCTCTACCCTTCCTTTCCCAAACCATAGCTCTTTATTCTGGATCTTTATATGTCCTTTCAGCATAAAAGATTTTTTTATGAAGAATATATAAGCCGGTGAACCTAAAGATCTAAAGACTCACACCACCCTTGACCTTTGTCAAGAAAGCTTCAAGCCAAGGGCCACTAATTCTTGAAATGAAATAAATAGCCTTGGCTCCCAGTTGACGTGATGAACATCATCACAGGCAATTTGGCTTGTGATCAGAAACCTATCCAACCAACTTGTACTTGAATATTGCCGCTTAGTTGACCATGTATGCATCCCACCAGTCAACGGAAAGTCCAAAAATCCATTGCCTAGAATAAGATCTTCATGGCCTTGTCCACTTGACTGCACAATTCTTTTGCATGTGAAAACGGAAAGTCCAAAAATCCATTGCCTAGAATAAGATCTTCATGGCCTTGTCCACTTGACTGCACAATTCTTTTGCATGTGAA
>BMK_Unigene_050475
TAAATGTAATTCAGGAATGGAAACATGTGAAGAGGCTAGAGAAAAAGCTGAAGCTGCATTACAAGCCCAAAAGAGGTTGTCTGAAATGTGGGAGATGAGAGCCCGCCAACGAGGATGGAATGACGGAAACCAAGATTCTGTTTTGCGGAGACATCTGCAGGAGTTGTAAGGATCACATTCTGAAGCAAATCTAAATTGCAAAGGACCTTCACGGTCCTGCAAAGGACCTTCACGATCCTGCACCATGTACTGTTATTGGTTGTTGAAGGAGCAGGATGGCCAAATGAGTATAGGAGATGCAACTTGAGGACGACGTTGCGCTTTTAAATGTGTATGTTTGGGGTCCTAGTGGCATCTGTCTTGTTGGGTCCTTTCTTTTTGTCTTGAATCAACTTGCAAAATGCAGTCTGATTCATTTGTTATTTTAGTCAGGCAAATTGATACCAACTGCCAAGTATTAATTCATACGAGCTTTAGGATTTTTGAAAATTTCCCATCTGGTTTCTGGAAGAGAAAAAGGACTCTGATTTTGTGCCTTCTCCTGTTAGTATGAAATGTAATTTTTGCTACTTGATTTTATTTTTACTTTTAAATTTTTTCTGGAACAATATAAGTACAAACTATATGAGAGAGTTTGGCTTAAAATCAGAGGAAAATGCTTATGGTGTTTTCTACAGGATGCATTCAGCCATTCACAATAACATGGACGAGTCGAGCGCTGAAGTCGAATGTGGCGTAGCCCCAGGAACACCAGATGCATTGCTGGTGAGATCACGGAATACTTGAGCCTGACCACTGCTGCCGGGAAGAATTGGATTCTTCCATCTTTGTTTTAGCCAGTGAGGCAATCCGCAGAGAGAGGTGGGTCAGAATCTGATGGTATTTTAGTTACAAGTTGAGCTTGAAGATGCAAGGATAGTGTCTAGTTCTAGGTATTTTCATGGGAAGAAACCCCTTAGATCCTGATAATTAGGCGAAGGGACCAAATACTTACTATTGGCAGAGGGCCTCCCACTACTTTTTATTTATTTTATGTATTTTAAAAACTTTT
>BMK_Unigene_050478
GGGTAGTGTGGGTAGGGCGCTGGTGGGAGGTTGAGATGAAGGAGTTAGCATGGGTGGTATTGAAATTGGCAGATTGAAAGGTGTCATTTGTTGAGGTCGGGGCCTGATCTGCCTGGGGCGACGGGGTAGGGGGTGCATGGTGGGAGTAGGAGGATGGCAGGGAGAGAAGCAAGGTTTGAGAAGAAGGTTGAGTATTTGAAGGCGTGGAGTTTTTGCATGCTACTGTTGATGTGATTAGCGATTTTTGGTTATCATGTGTCTGAGCTTGGAAGATTTGGGACCTGTATATTGCGGCTGCATCTTGAGTGTGATCTGAAACTTGCTTCTGGTTGGGTGGACACATCGGTGTGGAGCTATCTTCAGTTGTGGGGGGAGTAGTGAGATGACAAGTGTCATTGCTTAGGGATTTTCCTCTGGTGTTACCTGCTTGGGAATGGGCATAGGTGTCTGATTGGACCTGGACATGTTTAGAGAGGGCAGTTGGGTTGTTTCTTGGGTTTGCTGCGGAAGATGAAGGGGTCTGTGCATGGGGTTGGCCTTGTGCATGTCTTTGGTGCAATATTTGAGTGGATTTAGGGAGTAGTTGGGTGCCACGTGTTTGAATGGTTTGTCCAGGTGGAGAGGTTGTTTGTTGGGTGCTTTCTGGGTCGGCCCGCTGATGGTCCAGGCCCAATTGTGGTCTTCGTCCTTTCCTCCGACGCGTTACCTCGTGCCACTCTCCGTCAGGCGAATGTAAGGATGAATCCGGTATCGGGTCCTGTGAGGTCACCTTTGCCTTCCCCTTCTCATGAGGGCTAAGGGTTGAATTTTGAGGGGTGAAATGATTGCAGTAGATGCATGGTGGGGAGGTTAGCTGTAGCCGCATACATGCCGCACATTCTCTGGGTGGGTTTTCATAAATGACCTCTTGTAATCTCGAATCCGATCCCACCTTGAGAAAAACCTCTCTGATCAGAGGGGTCTGAAAATCTTTGTCAACCAGTATCCGTGCAGCAGTGGCTTTTTTTCCCTAGGCGTCCCAAGGTGTGGGTAACCTGATCCATTCGAATGAAAGTGCCAAGAGGGGCTGCTGTCCGGCGTAAGACCTGCTCGCTCCAAAAATCCAGAGGAAGACCTGGGAAGCGAACCCATAAGGGTGCAGAGCCTAGGAATGCCCTTTTTGGGTCGAAATTAGGAACCCAAGCAGTGACCGCTAATGGTGAACCAGCAACCGTCCAGGGGGAACCCTCTCGAGCCCTACAAAGGTCTTCCACAGATGAGAACTTGAAAAGAAAGAAGCCATTTTGGAGTTCAAGAACTTCAATCTCGCCTTGAAGACGCCATAAGGCTGGGAGTCGCTGCGTTAAAACTCGCGAAGGGACCAGGCGGTCCAGGAATTGCCCAATAAGGGTGTTCTGTAGGCATCGTCGATTATTATCCAGAAGTGATTCTTCTA
>BMK_Unigene_050481
ATTCCATTTGTGCCAGGGCAACCTTAAAAAAGTACATATTTTCAAAATAGAAACCTAATAAATGGTTTACTGTTTAATTTGGTATCATTAGTAACCACACAGTATGCCAGTAAGGCAGTATCTACTATCATTATCGAGATGATACGATACTGGTTACCTTTAGCCTATATAATCATCTGGATATCTTAGAAAACCATTGTTGGTCTATTACACACATCAAAAGACCTCTGTACTATGTTTTGCAGTTAAAGCAATACTATAGACAGAAAAAATGCCTCAAGCATGAAAATTTTGAAAGAAACACAAAATAGCATGGTTATACTAAAAAAATAATTACAACTTTGCTGTTTATCCTTCTATGAATAGCACAAATGCAGTGGCAAAGGAGAAGTAACAGATTAGCATTGATCAATAAAACAGTGAGATTTACCTCACTGTGAATGAGAAGCCTGAAAATTCCCAAAAGAGAATGAAATATATAAAATCAGATTAAGAAAAATTGCAAACCTCAACAACAGAATGTTTTTTTCACTCAAGAAGGTCATAAAATTTTTATTCCTAATAAAATATTTAAAAAATGAAAAGCCACGATGCACACGATGTTAAAGATCCCACCACCAAATTTTGTTGGTGTTATCCTAGGACAGCGAGGGAAGGATAGGAGATAGGGGAATGATCCATCCAAGAAAAGAAGGCAATTTGGAGAATGTTATTAGTGGCTATTTCATGACTACTCTGGAAGGAGAGAAATGTTCATACCTTAGATGGCAAGAATATGTGTTTGGAGGACTAATATGACACATTTATCTTGCAAGCAGGAATTGGGCTCAGATAAAGGAAACTCCAGAACTAAAGTTGAACAATTTCTTTACCTCTTTGGAAGCTTGTAGAGGGGGGAATGGCATTACTCAAAGTTAATCCAGCTGGACCTCTTAAATTCAATTTTGAAGCAGCAGCTAGAGGCAAGCCAGGGCTGGGAGCCAGGCATGGATCTGTGGTGCGTTCTTTGATGAAAATGGTTCTGTTGTTGGGTTGTTCTCTGGCCCAATTAAGGTTAAAGATTCTAATGAAGAAGGATTTTGATGCCATAATGGAAGCTTTAAGGATCTTCAAAGGTGATTATTCAGGGACATTGACTGTGGAAAGTGATTCCACAAATCCATAAGTTGTACCACTAAGAATCTAAAATGCCCATGGAAGCCCTGTTTTATATTGAATGAGATTAACTGCACAGATGATCTATTGATGTGGAGCTTCATCACCTTTTTTTTACCATTTTATTAATGAATACTTATGGTTAATAATAAGATGTAGCAAAATCATCCTTTTAGGAAAAAAAAAAACTACTCAATCACGAAAAGCATAGAGAATAGAGATACATATAAATATATTAAGAAACATAATTTTAATGATAAGATAATATATTTGCCTGTAAAGCTGCTTCATGTGTCA
>BMK_Unigene_050484
GTTCTCTCATCAGTCTCTCACTCTCTCATATCTTTTGCTGCTGCCCTTTCTCTCGCTCTCTCTTCCTCTCCCCAGATTCGATTCAACTTCAACAACTTTGAAATGGGAGAGGAGAAATCAAAACCAAGCGGCGTCTGGCCTACAATCAAGCCGTTCGTCAATGGAGGAGCCTCTGGAATGCTCGCTACCTGTGTCATCCAACCCATTGACATGATCAAGGTGAGAATTCAACTCGGCCAGGGATCGGGTGTCCATGTTGCCAGAACGATGCTCCGCGAAGAGGGTTTGGGTGCTTTCTATAAGGGATTGTCTGCTGGATTGCTCAGGCAAGCTACATATACAACAGCAAGACTTGGATCTTTCAGGATTTTGACAAACAAAGCAGTTGCTGCCAATGATGGGAAACCACTGCCTCTTTATCAGAAAGCTCTTTGTGGGCTGACAGCTGGAGCAATAGGTGCAAGTGTTGGTAGTCCTGCAGATTTAGCTCTCATCCGCATGCAAGCTGATGCCACTTTGCCTCTTGCTCAACGTCGACACTACAAAAATGCTTTCCATGCTCTCTACCGTATTGTTGCTGATGAAGGGGTTCTAGCGCTTTGGAAAGGTGCAGGTCCTACTGTTGTGAGAGCCATGGCATTAAATATGGGCATGCTTGCCTCTTACGATCAAAGTGTGGAGTTCTTCAAGGATTCTCTCGGCTTCGGTGAAGCTAGTACAGTAGTGGGTGCAAGTGCTGTGTCAGGATTTTTTGCATCAGCTTGCAGCTTACCCTTCGATTATGTTAAGACCCAAATACAGAAAATGCAGCCAGATGCCACTGGAAAATACCCGTATACTGGCTCTTTGGATTGTGCAATGAAGACACTGAAATCTGGGGGACCCTTCAAACTCTACACGGGATTTCCTGTCTACTGCTTTAGGATTGCTCCTCATGTTATGATGACGTGGATATTCTTGAACCAGATCCAGAAACTGGAGAAATCTGTTGGCTTGTAGAGTTCCAGCCACAGAACTCTTCTTGGAGCTTTCAACAATATAATAAGAGTTCGGCTCTGTATTGTAGTTGAGGCTGGTTTTGGTAACCTGACAGCCCTTATCCATTTCTCTAGGAAGAGATTTACACAACAATTCTTATTGGGCATAATAATTCATTACAGACGTTGTATTAGAAATTCTTGCCATTGAGATTATTTTGGCTTTGAAAATTGAATTTAGGATGATCATTTTTGTTGAGAAGTTATCATCTCCCTGTGATTTGAGATGAAAGACAAAAGACTTTTTGGGATTTAGAATTTGAGTTTATGAATTACATTCCCGAATGTTTTTGTTTCAGCTTGTGTGTAGCATGTTTGAAAGATTGCCCACCAGTGCCAAAAGCTAAAGGGCAGGCTAAGATGATTTCTATAGCAGAAGGATTGATCCAAAGCCAAATAAGCATCTGGACTTTTTTGAATTCTTTGCTTTAATCATCTCTCCTTTCTTGTTTTTGGGTCAGTGAGCAGTTATTTGGACCAATGATCTCAAGGTTGGAACAAAAAGGCCTCTTTGGTGATGCATTT
>BMK_Unigene_050491
GTAAATGGAGGATTATAAAGAGTAAGAGCGCCAAGTTGACATCATCGAGTTCGTTAAGTTGTAAACCAAACACCCATGATTATTTTCATCTAAATGATGAACAGAAAAATCCATGTGTTTGGGGAATCCATCTAATAGGCTGGTTCATTGTTATATATCATTATATCAAATACAAGAACCACTGTATTTTATTACAAGAGAAAGCAGTGAAATGGACTCCGCACATTCAAATGTCAGAATACTCTCGTCACAGGTGGTGAAATGAAAAACTCACCCAGCTATTAATTGATCAAAAAGCTCAACCACCTACTAATTGTTGCCGTTTGATTCCTCAGAAGGAGCATTCGATTCCTCAGGAGGAGCTTGGCCTCCATCTTCACTATCTGCAGGAGCATAAGCAGATCGCCTGGAACGAACTTGATGGTGTTGTGTGGGCTGCAATTTTGGCCTAAGTGCCTCGAGTGGTCCTTTGGGCTTGTGACCTACAGGTCCTCCTTGCTTTCCCAATGCCCAATCAGCAGAATCAAAAAAAGCTCGTTCATGGTCCTTGGATATGAGTGGTGGTTTCTTAGGCAACATTCCTCCATACTTTTTCTTTAGTACTGCCTCCTCCTCCTGGGATGATGGCATGGAATTTTCCTCACTTTTCTCCAGTTGTTCTGGTTTTTCAGGGAAGTCTCCTCCATTTTGTTCTCTGACCTCATTCTCTTCATAGCTTGTCAAGACCTCATTCTCTTGTTGCACTATCTCTTTGGCATCAGCAGCCTCAACACTCGACATGATTGCACTTGGACTTATATGAACAAAGGGGTGATGAACAAACTCTAGGAAGAAGAATGGATGAGGTTCGATTTTGTGTGAATTTTCAGTCGAGAATGCGTAAGAATCGAACCCTTCTTCTAAGGAGGGAGGAATTAGCCATTTTACCTACGAAACATCCACCTGCCTTACCTTACTTGTGGGGCCCACCTCCAACTGATCTTGACCGTTGGAGCATAGACCGATTGCACCATGTGT
>BMK_Unigene_050493
TAAAGCATTCACAAAAGAACATTCAGTCAGTACCAACCAATTAATGACACCTTTATAACAGTTTTGGCAGCACTTTTCCTAGTACAAGTAAAAAACCAAAATCCCCTTGGGATTTGAACTAGGATTAGAACAAAAACACCATTTGAAAGCCAACCAAAAATGACAACCAGAGAGTGCCGATTTAATTATGCAATACATGCGTTCATCAAAATGTTACACACACATAAAGCTAGATTCTACACTCATGATCGTGTTATAACTCTTGCAGCTATGACACCTAGTTACAGCTGTGGATAATTAATAGCTCAATTCAACATTTCTCTTTGCAGCAGAAGCTAGATCTACAGCCAAATTTGAGGACAGCTTTATTCTTACAGTGCATCAAGTTAAGATGATTTTGCCAAAAATGAGGTCACAGCTTTGAATATTCATCTATCTATTACAAGCATATGAACTAGGCTAATTGATAAGGTAAACTAAAGAAATACCCTTGTACTATCTGCTTCAATGTAGGTTAGCACGGGCAGCAATAATGGCGCCAGGACCAAGTGTCAGAGAAACTGGCTTCTCTTTTTTGCAAATGTTTCAGCTACCAATAGTGGGAAAGCTATAGTTGCATCACAGTGAACTTTAACAGTTTTTGCAGAACCTCGTATCTTTCCCCATGACACAGCCTCATCAGGACGAGCCCCAGAATCACTCCCATCGAACTCTTGTGCCGTGTTGATGAAAACAGCATAATCTGCACCATTTCGCATCATGTTGGCATTACAAATGTGGTGTTTTGGCAACCCACCTCCAAGAATTATCATGCCTGTCTTCCTGGGGCTTGCATGGACAGCTTCACTGTTCACGGCCCTTATGTCTTGAACAACATCAATAACTAAACCAGGTTTTCGAAATGAATGAAAATATAGCATATCCCCCAGGGAGCCATCAGTCAAGCCTGGGCAGAAGACGGGAATGTCGTTCTTGGACGCCCAGTAGAGGTATGAACTTGGATCATTTATTTCTTTTCCAAGGCGAGCTATCACCTTTGATGGTGTCCAAAGAATTTTCTCTTCAAATTGTTCTTGCAACATTTTGTCAAAAATTGGAATGATCCAATCCTCAAATTTGCAATAATTGTCATTGGGAACTAACAAGTTTCCAATTCGATTCAATCCTTTTGACCGCAGATATGCACCAGGTAAAGAAAAGTCACCCTTATATGTAGGAGCAAGACATTTTATAAGATCCTCTTCAATACCACCAGTCGTTGTAACCACTACATCCACCATGTGATGCTCGACAAGAAACCGAACAGTTTCTCTCACACCAGACGAAATGAGATTCGAAGTGAACCCTAGAAAAATCTTGCATCTGACAGACTTTCTGAACCCCAATTCCCTCTCCTCCTCGCTACAATCTTCTGTGGGTTCCTCATCCGCCAGCCTCCAATCTAGCATATGATTGACGAGCTCGATTGATTCTCCGAGATTGGAGGCCTGGAATCCAGTGGAGAGCATGGATTTGAGAAGGGCGGGGTAGTCGACGCCGAGATTGAAATCATAGCCGGAGATCTTCTGGGAGGTTCCTTCTAAGGTTTCGGATTCTTTGAAGACGATCGAGTGGACAGAATCAAGCTGCTGCTGCTGCTGCTGCTG
>BMK_Unigene_050496
TCTTCTTTTTCTTCTTCTTCTTCATGCAGTAAAACTTGCTTTCTTCTGTTACTTTCCTACTCTGGATCCAGAAACAGTGCATTTTTATTTTAATGTTAGTGTGATTTTAGTTGGAGAATTAGAGGGCTTTGCATTTCATTTCTGAAAGCTGTCTTTCCGGATTTGTAGCATTTGATTTCAAGAAGTACTGCTGATTTGTTTCATCTTAGCTTCGAATCGTTTCTTATTCTTTGTTTGGGATGCTCTTGATCGGTTGATGGAAATGCAATAGTATATCCTCTGTTTTATTTTGAGGAATGGTGAGAACACACGTCTTAGTCTCAGTGATCCAAGGGTGGTGTATGGGGGAATCCAAGATCAGAAGAGATGATATCTCAGCCATTCATTGTTATACTTTCTAAGGTGCTGTTTGGCATCTCTATTTTAGAAGTCTATTTCTAACTTGCCAAACAAGCCCTATTTGTACTACAAGCTCCCAATCAAATAGCAAACTTGGTTTCCTGAGGCTCTGGACCCCTTTTTTTCCTTGTCATCTCTGCCGACATGGAACTTTTGTAGTTAGCCATCTCTTTCAATGCTCTTATGGTCAATTCAGTGCTTGTTGTTGTTGTCGGTTGGCAATAGTTTTTTATTTTTGTTCGCCTTTTAATTTTTGATTGGCAACATGACTTGATCCCACATCCTCAAGATTGCAATAGCGGATCATCTTGCGCACGCCTGTAGCATCTGGTGCTTGCTCAAATGAAGTAGCTCTGCAACACCATGGTCTGATACTGATAGGAAATCATGATCTTTGTTCTGTATTTATTGGAGCTTTTTACTAGTTTGTTTTCCCTAACTTCAATTAACTGTTCAATTGTATATGCTGTGAGAAGGATTGGTGTTTTGACAGATGATACACTTGGAGTGTCAATGTTTTCATGATCTGATCTGATTCTCTATTCCACATACATCTTATGGGAACTTCATTTGTTAGATTTTTCATCATCTCCGTTAATTACAAATCACCCAACATCTAATGTTGATGATTGGCATGTTCTGTTTTCAGTTTGGGATATCTTTGTGTTGATTTAATATAGTTGAATTATGGATTGTGTCAATTGGGGTGCTTTTATAGTGTTCTTTGGTGAATGTGAAAGTAGTAGTTCTATGTTTGTACTGTGATTGCCGATTGTAACTTGTTTTCATTTTCTTTTTTTGGGAGTCTCGTTATGAGCTTGATTTTCCTGCATTGGGAAGTTTATATTGGTTGTGTGCTTTTGGGAGCTTTCTTCATGTCTTTGGTAGATAGATTCTTGGTTTGATTTTTGATTTTTTATTTTTTTTCCCTTCTGGCACTGTTTTGCTTTGACTGGGATGTTTGGTATCTATATAATGCAGATCTTTTGGAGTCTCCTTTGGGTT
>BMK_Unigene_050499
GGGCTGGAACATTTGTTCTCTTGTGATAATCACATGAAACTTTCATCTTTCAATACATGTATTAGTCTAAAATATGTAAAGATTTATCTTTTAGAAATGAGTGAGATTTCTATTACAAAATGGACTACACAGTTAATACAAATTAGCTAAATCCAAATACTTATGAAGTATCAACTAACCTGTAAGAAAATTTCAAAAGACAAGCTGACAAACCTAATGAGATGAGCTGCTTGCGTTAGTTGTATTGCTGGACTTCTCCATCATTCTCTCAGACTTGCTCTTCTGTGATTCTTCCTTTTCATCGACAAATGATAGAAACGTTTGGAGGCGCCCGGACAGCGAGCTACATTGAGAAATACTAGATTCTTCAAGGGGCCGCCTGATGAATTGACGTATCATTAGCAAGAAGTATATGAAGAGAGATAGCAAGCATGCTAGCCCAGAAATTAGAAAAAGGCCCCAGAAACTCTTCAGATGAAGTTGATTTGATTCAAGCTCAGTGCTCTGTGAACTACAACCACTACTTGTCACCCACTTGTCATGAATCCTTTGAAGTTCACCATTCTCTGATAGCTCAAGAATTGCAGTTGACATGTCCACAGCTAAAGGAGAGTCGAGAGGGAACGCAAATCCCCACCCACTTTTGGTGAACTCCTGACCCACAATTTTGAATTTACAATTGCTTGAGAGGAAGAGTTGTATATAAGGAAATTCATCTACAACAGCAGCAACTGTACCATTCTCAAGGGCAGAAGCATACGCTTCTGGTGAACCAAGAGCAACAAGTCTAGACTTGGGGATGTTGAGCTCCTCGCTCATATAATTTTCGGCAAAGGAGCCCACTTGAAATCCAATGGGATCATTGCCTGTTCTCAAGCTGTCAATGCCTTTGATATGTGACGAGAGCTGTTGCACTGTGAGGATAGAGGTCAGGCTCGCCGTGTAGCTTGACTGAATTATCAAAACCACAAACAGCCATATGATCAGTACTAATCGGCCGAGTGTGCTTACTGTTTTCTCCCTATGGGTGAAAAACAAAGTAGAGAAGCTAA
>BMK_Unigene_050500
AATCCCATTTTTCTAAGATGTAATTTACAAAGGCGATGGGTTGATAATTATTCCACGGGAGATCATTCGAGAGTTAAAAATCAATCAAACAAGCAAATGTCTGTTTTATGTAAAATGATCTTCATTGGTAAAAACCTATTTAAAACTATTTTCCACTCATTTCCATCCGTAAATTGGCAACTACTTTTAAAAGAACTCTAATATCAGAACCCTTGACGGGATAAGGCTAAGAAGATGAAGATGATGAAAACCAGAGCCAATGGGATTTTGGCCTGGATGCTCTATAAGCTTCCATTCTTCTTCATTCTTATTCCAGCACATCTCCTCCTCTACTCAACAGCAGATAGCCTGTTGGCTTCTCTGTCTCTCTCTCTCTTTTATTCTTCATACTAATATTCTCGTCAAAGGAAGTGTTTGGACACGCAATATTTAGATGGCTTGTACATGAGACACGCACATCAACTAATACAAGTCAAGAGTCAGAGAACGTGATCTCAAAGGAAAACTTAAAAAAAAAGGGGCATTGAGATTTGAGAGGCCCTTTTCCCCTTCTTTTTTGAGTATAAAGAAAGCATCTCAAACATGAGGACCTAACAACTTGGGCAGTGGATTTCCAGCAAAGATCACTTTCCATTGAGGTGATCATAAGGAATTTGATTAGCGAACACCATTGATCCAATGAAAAGCCTCGTCCATGGCCATTATGAGGGCAAGAATGTCCGCACTTTCATCATTTGGAATGACAATGTTGTTGCCATTATATGTAGATATTGCATTCTCTCTCCTTTCAACTAGTGCACGCCTGCAGACAGGGCAGTTCCCATGGCTTTTCACCCATGGCAACAGGCAGTCGCTGTGGAACATGTGATTGCAGGGAGTGATGAGCACTTGTTTACTGGGCACAAATGCATCCAAACATATTGTACACTGCTTCCCTTCATCAGCATCTTCTGCTGCTGCTGGTGGATGGGAAGCGGTGGTGTTGCTGTGGCTTCTGTTGAATCGACCCGTTGTCTGGGCGCTGCTCCTGGGGTATGTGGGTCTGAAAACATGCTCCCTTAGCTTGCTCTTGGCCTCTCTGAACTCTTCGGGGGTCAAGCCAGGCTCTTCCCTCGGCAGGGAGGCTCTGATGAACTGTTGGAGGTTGGGGTTAACCACTGGGCTGAATTCCTCATGTAGGATGAGAACTCGTACTGGGGAATGAGGCTGTGATGGGAAGCTGATATTGCCACTCCAAAGTTCAGCAAAGTTAAAACATCATAGATCATATCTAAGCATGCATGTGTATTTAGCGTTTGCAGTTTGCACTATATTCACAAGTGACTGGCTTCTAACAAGTCTGTTGGTAACTAGAGAAGTGAATCTGGACTCTGGAGCAGTTAAATCTAGGGGTTCAACTTGGGGGTGGGTGGTGTTGGGTATTGGCTCATCCAAGCCCGATATACATGGTCCGCAGGTAAACTAATGCCTGAACCTCAGACAAGTAAATTCCCAGCATATACAGCCCAAACCTGACCCTAATTGTATATTCATCACACAAGTGCAAGTTAGCTTGAGTTGGTTTGACTTGGGCTGGCTAGCGTACCAAATTTTTTCTTGACTTGTTTGCTTTCAAATGATGTACTGCTTAGAATAGGTATAATGCTTAGAATATGTTTAATGCTTGAAATACAGAGTAGTGTATGCACTATAAACTATACACATATACTTATGTTTCTACATAGTGTACCCAGTTCCCGAACCCAAACCCGCCTGAGTTTTTTGCTGGTTCGAAGGCTTAAACCCAAATTTCACTTTGGGTCGGCTCGGGTCATGCTGGTTTTTCATTTAGGCATGGCCCAAGTTTGCACCCTGAGTTTAATCCTTTTATTACTGCGAAAAACAATGAGAGAGGACACTAGGACATGCAACATCAAAGTGCTAGCTTGAGGGGATGGATCAATGTACATACATGAACTCATCTAAGGGAATAGGAGGATCATAATATAGAATGATGATCCGTTATCAGGATTGAGGCCTTATCAGCTAGACTCGGGCCTCTAGTAACCCTTTTCTGACAGGTTTCCTTGTAGTTCCCAATCAGCTGGGTAACCAACCCCTCATTCTTCAACCATATGATACACAAGAATTTGAAAATGCTGATAAAAAACAATAGCATGTCTCTGTAGGTCTAAATGAATAAATAAATGAGCATTGTATACCGGGCTAAACCATAAGGCCCTGTCCTCACTCTTTCCTCGAACAGCCTCCATGGATGTTCCTGCATTCCTCGACCCTCATCTGATAGGTGGATGAGTGGCCTTGGCACGGTTGAAGGTCTATTCGAACCATAGTTGTTAGAATAAGCTTGTGTAGCATAGTCATATCCCTGCCTCCGAGTAAGGAAGGAAGGAATAGTAGGAGTGTTGGCGCCTCTGCTGCTCATGCTTTCGCCTCCTTCGGTGATCGGAATTGAAACCCGTCGCATTATAGGAGTCGGGTTGCGATGGCGATCTTGATGATGCCTTTAGGTTGTGATTTATACAGTGAAAGCTTGGGTTGTGGAAATGGAATCAATCTTTTCCTCTCTTTCACCCCTTCAATTGAAAGGGTGATTCCAGCTGCAACTAAGAGATGCTGTTGGTTTGCCATGACAGTGAAACAAGACCCTCATCAACGGTGGCATTGAAGCATCCAATTGGCAAATAAATATGTGATATATTCCTTGGTGCTAGATATCATGTTGATCCCAGAGAGGCCTTTATGCTTCTGTAGGGTTAGAAAATGAAGCGTATAGGTTCTGTTTGCGGTCACAA
>BMK_Unigene_050501
GAAGAAGAAGAAGAAGAAGACATGTTCCTAATCCATTCCCCCTACAGAGTAACAAATTTGTCTTTCTTCTATGTATCTTGGTAGTAGTGTAGCAAACACATTCAAGTCTTCTTGTTGGGCTCAAAAACATACTTGATAATTGAGTCCTTGATTGAAAGCAAACTTGGGAACTCTTGTTTTAGCTTTGATGCATCCAATTCGTTGTTACTCCTAGGGGCCACTATCACCTTTGCCTGTTCTTCCAAATTGAAGTTCTCCCACTTGAAGTTTGGATCAATGTAGTTCCTGTACATCTCCAAAATTTCATTGTGGCTTACCACGCCTGGATTGGTGAAGTTATAGATCCCCCTCAAGTTCCTTTTAGCCATTTCGATGGAGATGGGTAGGAGCTCGTCTAGCACAGTCATGCTGTTTGGTATGTTGACGACTTTGTTGTAGCGGGATATTTTAGTGATGAAGTTGCGAGGATTGCTCAAATCAGATGAGATAGGCATCCGGACTCGGAGGGTGCACACGTTGTCATATTCCCTCAAGAGCTCCTCCACCATGGCCTTGGTCTTGGAATAGAAGGATCCAATGAAATTTGGCTTGTCCTCTTCCTTGAATCCGATTCCAGATCCTTCAGGGTGCTCTTTGTCATACTCAAATATGCAACCAGTGGCAAAATTGATCATGAGAAGGCCATTGCCCTTGCAAACATCTGCGAGAGTAAGTGTCCCAACGACGTTTGCTCGAATTGTTTCAGGCTTATGAGACTCACACCAATCAACGTTTGGGCGACCGGTCACACCGGCAGCGTTAAAAACATGTGTGGGCTTCACTCTCCTAATATCCTCTGCAATGGCCTTCCTATCTTCCAACCTCCCTCTTCCAAACTCAAAATGTATCTCCCCTTTGTTACAAAGCTCCCCAAGTAGTCCACCTATCCATCCTGTCCTTCCATAGATCAAGAACTTAAGCCCCTCCTTCTCGCCTTCGGATGTGAGGCTTGCAGTACTGAGAAACTCAGCCAAGCAGGCATCATCACAGCCAAGGCCTGTCGTTGTCATTCTGGGGTGAGGGATGAGTGCACCACTAACATCCCCCCACCAATCTGGATTTTTGGTGTACCAATCTATTGTCCTTTTAAGGCCTTCTTCCCATTGTGTGGTCTCTTGCCATCCCAAATTCTTGAGCTTTTGATCATCCAGGAAATAGCGTTTGTCATTAAATGGGCGGTTCTCGACGAACTTGATTACTTTGTTTGGATCCAAATTGAAAAGCTTGCACACATCCTGGGCCACATCGAGTACGCATCTCTCTTTCTTAGTACCAATGTTGTACACATGCCCAAGAGCTCCATGATGGAGGATCATTTCGAAGGCCTCTGC
>BMK_Unigene_050515
TGATCCTTGAAATTCTGTCCAAGATTACTACTAGGAAACAACATACTTGGGGCTGTTCATCATAGAATCCAATACTCAGGACTAAACAAAACCATATATCGGTCAAGTTCAATAAGATGAAACTCTGCACCTCGGTGCAAATAAATCTGAATATCACAACACTGAATATTACAAAGAAACTCTGCTGACATCGTACCAAAACTTCAATTGCGCCATCTTTTTTCTCTTTAATGTGAAACGAAATATATAATAATGTGGACAATGCCTCTTATACAAAGTTTTGCAGCACATCCGTACAAATAAATCTGAACATCACAACATTTTCTCCCTACAACAATAATGAAACCGGAGCGAAACAAGCTACAACCTTGAGAATCCAAATACGATAAATATATGCACGAGGCAGACTATAAAGTTGGTTGCTGTCATGTTGTAATGGAAACCAACCAGAGATGATGAGCTACTCACACTCATCTGTCCTGTGTTAACGAACTCGCTCTTACTAGATGATGTACTGACGTTTACAGCCAACGAACAGTCATAATTCCCCCACCCTATGCGCTGACCAGCCAGATCATAAACAAAGATCTTGTCTTTTAGAACAAGGTCTCCTAATATCGTCATTCCTTGACCCTGAGCTGTTTGCCAGCCTATACACCAAACCGGAGCACTATTAAAAAGTTCCTGCTGAAGAAGATAGTCTTCCGGTTTTAAAATCATTGATGCACCGTCCTGGAAGCTCAGCGTAACAGAAGGAAATATCTCATTGACACTGTACAAAGAGACCGGGCACTATAATAAGATAAATTGTCATCCCGTTGTGGGCATCTATTATAAAAACGCATATGTGCCTATAAAATTTAATTTCTCGTTGTTCTAAGAAACCAAACCTGCCGGAGATCCAGAAGCAGTAGCTTCCTTTAGAAGGAAGATAATGTGCAGATTGTGAAACAGCAGCAGTTATCTGAAGGGTTTATTATTACCATTAAAAAATAATAATAAACTTATAAACCACGAATGTCTATTCAGAATAGATCATTAAAAATATGTCCATTGTAAAGAAGCTTCGGCAGCATAAGTAGTTAATAATAACAAGAGATGGAAGAGTCGCCCAACCAGGACAGCAAAGGAGCGATCCCTGATTCTCTACAGGAATGAGTTTGTGCCAAGAGAGGTTTAGATGACCAAAAAATAAATTCATGCTTTGCAAAATCAGGTGACATTGATGGAAGTGTCAACTATTTTAGAGAGAAAATTCCAATCATGGCCTTGTACTGCTCCTAATGACAGATACACACTCCCAGTAAATTTTCAGGATGGTCAATATGCACTCGCAGAGGGAACCTTGGGAGTAATATGGACCATGCAAATATTAAACTCTGCATCAGCTGTCAGGGTTATGAATCACAATATTCATTACATTGCTCAAGCTAATGACAGTGACAAAGGTGAGAGAGATGTTGTACCAATGTAACTTACTGCATTGACAAATGGAGCATAAGCTTCTTCTACAAGGTAAGTCAATGTTGTTCCAGTATCAATGATGGTCCCTCGATTGCTTGATGTTGCAAACACTGCTGGATCAATGGACAATATTTGCCCATTAACAGCAATGCTTTGCAAATTCAGATTATAATGAGGCTGTGATTGGACAAGCGGAGTATAAACAATTCCAGGTTCAATGATCTCTCCAAGAACCAATATGCCACCACCATCCTTTGAGCCTTTCAAGCAATGAGAGAACACTTTCGGCGTTATCCCTCGTGATGAAAGCTGTGAGATTACCGAAAGATCATGTTGCCCAAATCCAAAAATTCCATCAACAGCCCTATCTGGCTTGGTCAACTCCCCAGTCAGAGAATTGCTACACCTATTTTCCAAACCAACCCCAACTCCATGAATCCAGAGGAACAAAGCCAACACAACTGCAAACCAAGTCCAGAAACAAAGCTGTGAAGAAGCTCACCCGAAAACAATATTAGCTGACGAATTTGCAGTTGTTGCATCCCCAACAACTGTGTCAAAATACAGATTGTCTGAGACATAATACCCTGATGTTCCACTGCCATCACCATAGACAAAACTATAAGAGCATTGAGAATTTGTGGACCCAGAGGAGCAGGATGCCTCTGCTGTTTGAATTGTAGAAGTACATATTTTGTCAGAACAAGCAATCGGAGCAGCAGTAGATGATCCTTGTGGACTGAAGGAGGTGAGCTCACTCTATAAAAACAAACAGCATAAACATGGAAAGAAATTCAGAACGATATGGTTTGAAAATTTATATGCAATTTGGCAGTTAACGCACAAGTGCACAACAAACAGTACAATATCCAATGAAATTCTGGACCAAAAAGGAAATATGGGAGAGAGGAGGTTTTACGATAAGTCCGCTGGATTTGGGGCAACTATCACATGGATTGCAAGTTACCCAGAGAATATCACTTCCTGTATCAATCTGCACAATGAAATCCTTTGGCGGGGTGCCCAATTTCACTCTTGTAGTATATAGCCCAACGGTAAAAGGGTTGGACGAGCCTTCCACAGGAAAGTCGACCACTCCACCTTGCAGCAATCTGCCATGTCGCCGCCGATCCCTCGCCATGAGCTCCGCCAATTCGACGCTCCGTGCCGGCGGAAACGCCCGCTCCAGCTTCATTCTCGCCGGAAATCCGTTCACCACTTCCATCGACGGCAAGGACTCCACCAGGATCATGAGAAAGGCTAAAAAAACCACCCGCATCATCTTCTACCTACCCTTTTCTCTTTCTTCTTCTCTCAGACTAAAAAAATCGTTTCTTTTTCAAACCCAAAGAAGTAGAATGGAAGAAATCTATTTGCAGATCGAGATAACATGAAGCGATTGGATGCTCACAGAGAGATGAAAAACGGGTCTACTCCCAAGTCCCCGCGACAAGTCGTAGAAACTATGTAAGTTTCAAATCGGTGTACGTTGCTGACTATATGGGATTTCTAACGTGCGCCTCTGCTCCTGCTGTATTTGCTGGTAGCTTTGTTCAACTGCTTCGATTGGAGGATTTTTAATGGATTCTGGCTTTGATTATCATTTGGATGTTGTCTTTTGAGATCAAAACAGCACTTTTCTGTGGGCGTGTTAGCATTAGTAAGCAGACTTTTTAGGAATCTTCAAAACTATTTGTCAACATAAAAATAGGACTCTGGATAGTTTGTGGGAGCTCAATAG
>BMK_Unigene_050516
TAAGCACCCAATTTGAGAAGTTCACTAAAATGATAGGGGCATTTCCGTCTTTCTCTAACAATCGCTCTTCCACTCGGTCGCCAAGCCTCATCCTTTCCTCCTTGGTCAGATACGACAAACCTCACAAGATTTTCACATCCTCCATTTCACCGACGAAAATGCCCTTCTTGCGCTTCTTTCCTCCTCCCCCACGTCAGCTTCTTCACGCTCTTTCTTCGTCCGCCTCTCTGAAAATTAGGGTTTCGACATTTCGCCTTCTCCAGTTTCCTTCTTTCCATGGCTTCCGTTCTCGATCTAGCTCCTTCTCTGGGAGGAGTCCGTACTAGACCGCTCTCTTCTTCGTCTTCTTCCCTTTCTCCGTTCCGATGTCCGACGAATTCGGTCGGATTCCGTCGCCGGAGCGCCGGAGGATCGAACGGAGGAGGTTGCAGGGCAATGGTCCAGCAGACGGTGCAGGGAGCTTCCGCGAACTACGCCAAGGAGATGGAGAGGCTTTCGGCTAAGGAGTCGCTTCTTCTCGCCGGCTCTGGAGATGTAGAATAGCTGGCGTTCTTTCGGATTTGGCAATATTTTAGCTGAAGTTTTCGCGAATGTTTGTGAGGTTTTGGTTGTTGTTACTGCATTATGAACTGAGTTCCTCTGTTTTGATTTTTGCTATTAGGTTCGATGCTGCTTGCTTGTGTTTCTTCTGATGCTGAAGTTCAATTTGGAAATAGCTAGGGTTAGGTTTGGTTGAGCTGTACTAGCTCGAGTTTCTTACATATTCGATTAGGGAATAATCATACAGGTGACAGAAAAGTAGAGTTTTTTAATACATGCAAGTAAGCCCACTTCTTGCCAAGGTTGGGCATTGAAGTGATACTAGCAATTTTTGATAGAGACAGGCACTAGTGTCACTCATATCTGATTGATATTCACTTTTGAATTGAACCTGTTTCTTCAGATAGTGATTTCATTTTTTTCTTTTTGTTTCTGGGGATGGATTTGAACCCCATCCTGATCTGAACAATATTAGGGCCTGTTGTATTTTGTGCAGCCCAGTACCAGAGCTTACGGTTCTGTTGCCTGTAAATAATTTCTTCTCATTTCAATACTGGGCTTGAGGAAATGAAGAAATATCTAATAAATATTGGGGTAATTTATTATGCTTTAAATCACTTTTTTTAGTTTTCTGGAAATTGATGTTTTTGGGTCTATTTCTAAATACGTCAGAGAATTTTTCTTTTTTTCTTTTTAAATTCATTTTCATTCTCAAGTCCAAATGTCTCACATCTCTCTTTTTTTTTCCTCCCACGTATGATCTTTAAATAACGTGATTTCCAGTTTAACGATTCTGGTGGCTTTGAAGCTTTGGTTAATGGAAGGACGACCGCAATGCATCAGATTGACGTCAATGAAAGAATCACTAGCCTCGAGCGGCTCAATCCTACTCCCCGGCCTACAACGTCACCCTTTTTGGAAGGTCGATGGAACTTCGAGTGGTGTGGTGCTGGTAGCCCAGGATTATTTGCTGCAAGATTTTTGTTTGAGCGTTTCCCATCAACTATAGCAAATTTGTTAGGAATGGATGTACTTGTCAAGGAGGGATATGCAAAAGCTACAGCAAATCTTAAGATTTTCAACTCGATTGAAAGCAAGTTCATTCTGACTACCAAGTTGTCTGTAGAGGGACCTCTTCGAATGAAAGAAGAATATGTTGAAGGTGTTTTAGAAACACCTACTATTAGTGAAGCAGCAGTACCTGAACAGCTGAAGGGTGCACTTGGACAAGCAGCTAACTCGCTACAACAACTTCCTCCTCTTATAAAGGATGCAGTAGGGAATGGACTGAAGATTCCACTTAGTGGGACATTCCAAAGGCTTTTTATGATTTCTTATCTTGATGAAGAAATACTAATAATAAGGGATACAGCTGGAGTACCAGATGTTCTGACGAAGTTGGAAGGGTCTGTAACACCCGTTGATGCTGAACCAATTACGACAGAGTATGAAAGTTGAGTACTTAACTCCTTTGGTTCGACAGTGAATTCTTAGAAATTAATTAATGCATTTTTCAATTCAGAGCATGAGATCAAAGTATGAACCAGTTGCCTTGATTGGGCAGTTGATCTGAGAAATAAACACGGTTTTCAATTCATTTGGATGTGAATTTCATGTCTAAAAAAAATTTAAGCTGTTAAGTCTCTGAATCTCTTCGAATGTTGACTTTATAGGGCGGGAATCGAGTGCAGCGTCGCACACTATATTACAGTGTAGATACAGGTTCTGTCCAATAACAGTAGTTCACGTCTTTTGGAACTTCAAATGCATTCATACCTCTTGACTAGGGCTGTGAAAGGGCCGGGACCGGGGTAAGCCCTTACCCTATCCTGCTTAAGTCGAGCGAAAGCCCTTGGCATCCTAGGTGCGCCTACATTTTTAGTCCCTTACCTACCCTCAAAGTTAGGGTGGAAAGAAAATGAAGTTTGCTTTCTACTTTTATTTTTATTTTTTTTATAACAAGTTTCAAAGTCACATAATGTCTACTTCTCAAGGTAAATGAGAAGATTTCGTTACTCTCTATTTAAAACAGTGAACTCGAAAGCATTAGACTTGTCATGCTAATGTAAAGTAGGCCCACAACTTTATAATATAGTAGCTAAGATTGGGAGCATTATTACAAATATGTAAACATCCAAATGAACTACAATCATCAGTAAT
>BMK_Unigene_050533
GGGAAACCCAACCACTCGGTACAACGCGGCGCTTCATGGAAGCTTCTCCCCCACTGCCACTGTTGCCCCTGTCTCGCTTTCTTTATTAACCCCTTCTATATACCTCACTATATCCCTGACTGGTCGCCCCCCACCCCACACACACACACACACACATGACGGTCTTACGTTCTCGCACAATTCTCCCCGAAACCCTAAAATCGGGGCTCGAACACTCTCCTCCTCTAGGGTTAGGGTTTTCTCCCACTCCCCAACCCGCCCGCAGACGCAGCCTCCGTCTCGCTTCCAAGTCGTCCCAGTGCCACCAGGGAGATTTGTCGATTGACGTTGACGACAAAACCAAAGGCTCTGATTCAGAATCTGAAAGCCCGGAGGTGAAGAATAAGAGGAAGGAACGCAATTCTACGCCTATGAAGAAAGCTAGGGTTTTAGATGTTTCGGATTCAGAATCTAGAAATGTGAAGAGGAGCAAGTGTGAGAGCAAGGAGAACGAGGGGATTGAGAGTCGGAATGGTGTTGAGTTGGGTTTGGATGGTGATCAGGTAGCGAAGGATGGAGAAGAGGCAGTTGTTCAGGAGGAGGAGAAGAAGAAGAAGGGTTCAGGTTCTGGTCGGGGAAGTTTAAGTTCAAGACGAAAAAGTGCAAGGCTTGCGGGTAAAGGTAAAATGGAAACATGTTTTTCTCTCATGTTCGATCTCAACTCTGTTCCTGAAGATGAAATGGAAACGAAGAGCATGGAGGAAGCTGGATATGATTATCATGGCGTTCCAATGGAGAAGGATGCAGAAAACGAGGGGACTGAGGAGAAGCAGTTAGTGAAAAAGGGTAAATCGGGTTCCAGTTCTGGAAAGAGAATCAAAGTGGCCACTGTTGATTTGAATACAATTGAAGAAAACAAAGGTGATGGTGAAAGTGTGGAGGATTTTTTTGCTGGAGAACCAGAGATGAACTATCCAGTTATAGATGATGGTGATACTGCTGCTCATGGTGAAAAAAGATACGGCAAAGAAGAAAAGGGAAAGGGTAAAGCGCTAGTGATTGAGGAAGACTGGCTATCAATTGGTACTGATGCAAATAAAATGAATGTTGAGGGGGACCAAAGCAATGGTGTTTTTAGCACTAACAAGAAGAAAAGATACAGCAAGGAAGAAAAAGGGAAGGGGAAGTTAATTGAAAACGGCTGGTTGTCAATCAGTGGTAGTGAAGAGAAATTGGTAGCAGGCGCAAATGGTGGTGAATTCAATGAGGAGAAAATAATGCAAGCAGCTTTTGATTCGATTAGGGTGAAGAAAATTGATGAGTCAAACATTGCCATGGAAGAAGTGAAACAGAATGTGCAGGAGAGAGTTGGTGTTGTAAAGAGGAATAAGGAAAGGTTCCTAGCGACAGCCAAACATTTTGCTTCTAGATTTGCTCATTTTGAACGCAGCGAGGAGGAGGATGATCCTTTGCCAGATGCTGAAATCCCAATGGTAGAAGCTGGTCCAGAAGATGAAGATTGGCCTGGACCATTCTCAACTGCTGTCAAGATTTTGGAGGAGCGGGCTGCAAAGTTGAGTGCTCCACGGGGAAGTTCCAGATCTGACCCAAAGAAAAATGGACCTGTGATAGAATGGGTGCCTTCACAAGATCGTGATTTCAAAAGGTTGAGGCTGTCAGTTCCTTCCTTGTATGATATATGTTTCAGCGTTCTTTGTAAGAATGCTGAAGCAATTACTTCACTTGATGGAATTCCAGATGCTCAGAGGAGCCAACTCAGTCATCGTCTTTGTGATTCCCGGAAAATGAACCATCAAATCCTGAGTCTCATTGTCAGTGGGTCTCCATCCCAAATATGCATAAAGGATTGTTCATGTATAACAGAGGAGCAGTTTCAAGAAATATTTCAAGGGTGTAACACTGAACACCTGAGGGTTCTACAACTTGACCTGTCTGGGCGCTGTACGGCTGATTATATAATGCGACAGACCTTGGCTCGATCGCCAAATAGTTTGTCGTCTTTAACAACTGTATCCCTAAGGGGTGCATATCGTCTTTCAGATGATGGGCTACATGCACTGGTGTCTTCTGCGCCTTCACTGACATCTATAAATTTGAGCGCATGTTCCCTTCTTACATCAACTGGAATCAACATTTTAGCTGAAAATTTGGCATCGGTGCTGAAGGAATTGTATATAGATGATTGCCAGAATGTAGACGCACTGTCGATTCTCCCTGCACTGATGAAGCTTAAACATTTGGAAATATTATCTGTGGCTGACATTCGAAATGTTTGTGATAAATTTGTTTGTGCACTTATTCCTCCATGTGGTCCAAATATGAAAGAGCTTGTTTTCTCTAATTGTGGGAAACTGACAGATACTTCATTGAAAGCTATAGCCGAAAATTGTTCTGGATTGCGTGCCCTTGATCTTGTTAACTTGAAGAACCTTACTGATTCAGCATTGCGACACCTTGCCAATGGTTGTAGGTCACTTCAAGTGCTTAAACTTTGCCGCAATGAATTCAGTGATCAGGGAATTGCAGAATTTCTGGAAGCATCTGGGGAGTCCTTAATTGAACTGTCACTCAATAACATAAAAAAGGTTGCCAACAACACTGCAATAGCACTTGCGGCCCGTTCGAAAACATTGTCAATTTTGGATCTATCATGGTGCCACAACTTGGTGGATGAGGCGCTAGGCTTAATAGTGGACAAGTGCTTGTCACTGAGGTTACTTAAACTGTTTGGGTGCACTCAGGTCACAGACAAATTTGTGAATGGCCACTCTAATCCTCTTGTGAAAATCATTGGATTGAAGTTAACACCAATTTTAGAACATCTTCAAATGCCTGATACTATGCAATGTGCATTGCTTTATTAGCGTGCTGGTGGCCCAATATGCGGTTGATCATGATCCGCCCCATATCATAAAAAATAGAAACTTTTCTGTGGGAAGGGACTGTTGAAGCAGCAAAATAGAAACTTTTCCGTGGGAAGGGACTGTTGAAGCAGCAAAATAGAAACTTTTCCGTGGGAAGGGACTGTTGAAGCAGCAGAGGACGTGGATCAGATGCATTTGGTGCAGCTGGTAAAACTTCTTATTTTCTCAGGTTGTCTCTGAAGCCCTCTTCCTAGATTGGAAAGAGAAGAACAATGAAAAGTGGTTTTTGGCCCATCCTGATCTTGGTCTCTCTCTTGTTTTAAAAAGCACTCAGGAAAGGCCACTGCACTTCGTTAGTAGCAAAATGCTTATTTTCTTCTTGTTCTTGCTTTCCTTTTCTGCATGTTAAGTATTTGATCAAATTCTTATTAATTTGTCCGAACCATTAATCTCTCTCTCTCTCTCTCTC
>BMK_Unigene_050536
TTTGGTTGACATGTATGCAAAATGCGGTGAGATTAAGTATTCAGAAGAAACATTTAAGCGAATTACTGGCAAGGATCGGGTTCTCTACAATGCAATGATGGGTGGCTTTGCACACCATGGACGCATGAATGAAACCATAGGGATATTCAAGGATATGTTACATAACTGTGTCAGACCCGATGCGATCACATTCATTGCCCTTCTCTCTGCTTGCCGACATGCGGGGTTAGTTGAAGAAGGGGAGAAGTATTTTGATTCTATGATAACAAATCATGGCATCTCACCTGAAATTGATCACTATTCTTGCATTATTGATCTCCTAGGACGGGCAGGCCAGCTGGACAAGGCACTTTTAATGATTGAGAGAATGGAGGTGGAACCAGACGCAATAATATGGGGCACATTTCTAAATGCTTGCAAGATGAACAGGAATGTAGAGTTGGCAAGAGAGGCGGAGGAGAAATTGTTAAGGATGGAAGAGGATAATGGGGCCAGATATGTGCAGTTGGCTAATACATATGCTGCCGAGGGGGAATGGAGTGAAATGGGGAGGATAAGGAGGAAAATGAGAGGGATGGAGGTCAGAAAGCATGCTGGCTGCAGTTGGGTCTATGTGGAAAATAAGATGAAAATATTCGTCTCCAATGATAGATTACATCCAGAAGCAGAGGCTACTTATGGAATGTTGGAGACTTTGAATGCAGAAATGAAGTGTGGGGAACTAAGGGCCTGTTTGTAGCAAATACATAGCATTTCATGGTCAAAAAAGTTTCACCAAAGGATCACTAAAGAGGCAACGGCTGAAGAATATGAGGTACATAGCACTTCATGGTCAAATAAGTTCCACCAAAGGATCATTAAAGAGGCAATGGCTGAAGAATATGAGGTGAGGGAGCGACGAATATAAGAGGTTGAGGTCTATTGATAACCAAAAGCTCTAGCTGTTAGTGAACGTCATAAAAATGTATATCAACAGGGATATCCATGGTTATCCCAAGGATGTGTTTTAGCACGTAAAGAATTTGGCCACTTCGACCAAATCTTGGTTTCCAAATTTTCTTTTTGTTCACTAGCTGATTAAACATCATGATGTCATTCAGGTAATTGAGACTTTCCAGT
>BMK_Unigene_050538
ACTGCATGATAGAAGTCCATTAGATGGTGCAGAAAGAGACACTTCAACCGTTCAACATGATAGGGGAGATGAGATTGCAGTAGAAGGTGGCTTCGTTCCTTGCAAACCAAATTGTAGAGAGGATTTAGAAGAAAATTGAAGCCATGCACCTTCTTCCGATCTCATCTAATCCAAGGGATAGAGTTGTCCAAATACCTGCAGCAGAAGGAATCCAACGCTGAAGCTTACCATAGACTGATAGAGTCCAATTCCAAAATATTGACTCTAATTGGGATTTGCAGAGAGGGCATCTAGAGGTCAAATTTATTCCAATTGTTTGGGCCCAAGATTGCGTTGGAGTCTTGCGATGAAGTAGACGCCAAATGAAGCAAGCAGTTCTCGAGTGCACAAGCTTGCTCCAAATCATCTTCGTCCAGGGGGCTGAGTTTGATCTTGAATGAACCTGCTGCCAGGCCTGTATTGAAGAAAAAGACCCACTTGAATTACCTGTCCAGTGCAATTTGTACACCTGTGCTAAGAGGTCTAGTTCTTATCTAGTTGCGCGGGGCTGTCCTACTTCAACGGAGATCTACTTCACTCATCCGAGGGTTCCCTCACCTCTACTTCTGTTGCTAGAGGGCTGGGTCCCAACCCCCCTTAACTTGGGTGCCTAAAAAAACTTAGGTTGAGCCTAAAAATGAACCCATATGGCCAGACCGGACCAAAAAAGTGACAATTGTTTGGCCTTGTTTGGTTTAGGAATTTGGGTATCCATGTTAGAGAAAATACTCCCCTGCACACTAGGCACCAGGGCACAATGCATCAGGACCGTGCCTCACATGTATTCAGAGGTGGGACCTGCCTTTGGAATGGTCCCTCTCCATGTTAGATCCAATTATCCAACTTATATATGATGTTATAATATAATAGTATATGCATTACACACTGAATGCAAAGTATATAATATATCAACTCCAGCTGCGGTTCACCTGCTTTGTGGATAAGTTCTTAACCTCCATGTAGGAAAAAAAAAAACTTTTAAATTCTATACCACTTGAATAGAAAACTGAACTCAAAAAATTGGGTACCCTAACCATGGCTACTCTGTTCGCTCAGCAGAATTTCACTTAGAAAGGAAATTTAGAAATTGGTGGGGTTGGTTAGATATTTTCGAGTTTCATTTATGTCAGTTATGGATTTGGGTTTACCTAGATGCAAATAAAGTGAGAATTTTTCATTCTTGACTGTTTTATAACCTTAGAGCAGATAGTTGACTACATCCCATTGAAAGATATTCCATACTTGGCTAACTCCTCTTTCCCTCTTGCATGAAGCATGTCAAGAATGCCCCATCTACCTTTCATGGGGGTTATATTAGAAATTTTATATTTATAGAGAGCTAATGATTGGAGAACTTGCTTTCATATACTGAGGAATTTGATTTGATGCAGGATACAAAAATAGATTCTCAAAT
>BMK_Unigene_050540
GAACTATGATAAGTATCAAATACAAACAAACATACGCAGATACCTATTAGTCAAATTATATGCAGGTAGTTTATGTTGTCCTTGTTTTCACCTTACCTTCCCCATTAAAAGTTGCTAATTTTATAGAGTTTTGTTAGTGTTACGATCTTGTTATCTCCTAATTGGTAACCTTAACATCACTGAGTGTTCTTTTTATGTCTTTGGAATGCGGAGAGTTTAAACCATTTGTTGCTTCGGTTGGTTTTCAGCACTGTTATTGGCAAGGTCCTTTGAGCTTTAAGGATTCAGTTGCTTCACCAGGAATTTGTGATGATGTTAATTGAATCATGGCAGGTTGGTCTTCATCCTTTCTCGATAGGGATTTCTCTCTTTTTTTCATTGGTAACAAAATTAATTAATCTAAAAAATACAAAAAATGTCCATACAATATAGGAAAGTATGTATTCAAGAATGAAAATGATATATAGTTTCCAAGCCCAACAGAAGGAAACCCCGAAACTATGATGGAAGAGAGGAGCTCAAGATAACCTTTTCTCTATCTAGACCCGATTTATTTGAGTCAATCACCTCTGCTAATCTTTTAGTTCAAGGGAATGTAACTTCTATAGAGGCAAATAAAGGTGGGAGTTATGTCAGAAATCTGGGAGTCCGGCACTGGTAGCACAGTTGTAGATGATGACAGTGAGACACGACTTAAGAGATGCTAAGGATCTTCAAAGAGTTTTTTGCACCAGCCATCAGAAGAGGAAGATTTGTCAAATGCTTCAGCAGCAATAGTGAGGACTGACAAGGAAAACCAGAAAATCATGTAAATCACCACCACTCCTTTTCTCTCTTCACTCTTTATGATTATTATTTAATCATGTAAATCAGGAAGCATTCTTAAAAGAAGTTGTAAATCTGGAAGTTACTCAGAGGTAGATTCACTAAGAAAGATGGGAGTGCGGACAAGATCCCGCAAGACAGTTAGTGAGCATCCATGATGTTGTGAATTTGAGTCATGTACTAACCGAGAGAGAGAGAGAGAGA
>BMK_Unigene_050542
AGGAGACGGAGGACAATGTAAATGTGCAATTCTTTCTTGAGTTTATTTTATCTTATTTTGTTGCGATTGGTGGATTCATTTCATGCCTTTGATTGCCTTGGAAATGTTCATCTTCAAATTTTTTTGGGTATTTCCTGGTAAAAGTTCAGAGAAATTTTGTTGCACTTCACTAAAACTTTCATGTACTGTGGCTTGGTTGTCATAACATATTTGATTGACCAAAGACTAGTGTGGTTCACTGTTGGTCAGGATGAGGATCTCCTTAAGTGATTGTTTCAAGTGATCCCTTGGCAATCTACAATTTATCAAAATACAGGCATTGTGGTAGCCAACCCATTCACACCAAGGAATCAGACCAATGAAGCCTCCACAAGTTCTAACTCAATTGTGCATAAACCAGTTTGAGAAAGGAAATATCTTTGGTGCAGGACGAGGGATTGGTGGGAACTTATCACACCTGGGATAGGAGAGGAGTGGGGAGGGGGCAGATCCAAGCACGACTGAATCTGAAATATTCCATGATTTGGTCAACACATTACATATCAATACATAGACTCTCTTGACTCTTGCAGTATAATGATAGGATTCAAACTTCTTTTGCAAGTAGGAAGGAATAGCCACTTTTTTGATGTGTTTCTTAAAAACTAAAAGCACAAGTATGTACTAAAACACTTGAAAAAATTTGTGAAGAAATGACTCTCAGGACTTTCTAGTAAAAGGACTCTGACAGTGGTAGAGGCATTTCACTTCCTAGGGACGACGGGTGTCAATCCCTGGTACCCTATGTTAGACCCACAGTACTATAACACTCATCCAATTTAGCTAAAAGAGGGGGAAAAAAGACAATGGATAAAGATGTGATGGACAAATTCTTTGTGACCTTCTCTCCTCCCTAACATAGATTACGAAAGCTCTCAACTGGGAATTGGCCATTCACATCTGACCAGTGACCATGCACATGAATCAATCACACCACTTAATTCTTCCCATCAAAGGCATGGACTCCCTTTTTCATTATCATGCAAATTATGCATGAAATTGGAGTGCAAACACATACCACTCACATTTTCCTAATAATTGCTCACCCAGGCATCCCTGTCAAGAGAAACAACATATAACTTGGAAAAGAATCTGCAAAGCACTCATCACCACACCGTTATCTTGCTAAAACCAAATGTGACAAACTTGACCATTTCCACATCTATACCGAACTTGAGCAGAGAATGTTTGCGTTGCAGTAGTTACCACCACACGAGAATCAATTACACTATTAGTCTTCCCATCAAAGATATGAACTCCCTTACCCCATTATCATGCAAATTACACCTGAAATTGGAGTGCAGGCACCAATATCACTGACCTTTTCCTGATAATTGTTCGCCCAGGCATCCCTATTAAGAGAAACATCATATAAACTTGGAAAGGAATTAAACACTCATCAACACACCATTATCTTCCTAAAACCAAATGTGACAACCAACCATTTCCACATCTATACCAAACTTCAGCAGAGAATGTTTGCCCTACAGTTGTGAGTTGTGACTGCTTTCTAGAAACTAGATTAATATTTGTTGAATGTTTGTACTTAAATGCTATGATGCACGCATACTTCAAAATGGGCAATGTATCATGTCGTATCAT
>BMK_Unigene_050548
ATTCATGTTGAGAGGGGCTGTGATTGTTAACACAAATCTTTGTATCAGGCCCGGGCCCAATTGTATTTTAAATGGGTCTTGACCCATAATTCCACAAGTACCCCATGTATTGTAAGAATATTTTCTTTCCCTTTTTAGATAGATATTTCGACTGTGCGGATTGTAATTAGCTTCATTACAGCCTTGATTAATGCATTTAGTGAATATAAAAAGGAGGAATGATGGGGTGATGGACCATCCGGGCATCCAATTTTTCACAAAAATTACTTTCTTCATTTCTCTGGTTATCGAATGTTATGGTATTAGAGCTCAATAAAACTCTGATTTTTCTTGTATCCCTGCGTGTTTCAACAAGAACAACACTGACTTCAGTCTCTATGACCTGTCGAAGGCATCTATGATTTTCTGTTCATCAAGTGGGACTCCAATCTTTGTCTGAACTGCATTTCAGACATTCTGTCTCCCTCAGTAATTGATTGTATCTAGTGCAATCTGTCCAAAGTGGTTATATATGCTGGTCATCTTCACTGCCGCAGCTCTGTGATCTTCTGATCTTTCGTGGGACCCACCGTCGCTGATTGGATCTGAAGAAGATTTCTTCTCCCCAGGTTGTCCATTTCTTCTAAGCATTCTGGAGATTTGTTCAGAATTTTTGGAGCACTTCAAGGATCAAGCGTCAGGGAAGGTACTAGCGAAGGGGCCTAAGTGTGGCTGTCTCTTTTCACTACAACTGTCTACACAGGATATGAATAAATTTGTATCTGTTTTACTTTGTGCTTCTAGCTCAAATAAATGCCAATTGTGGCACAAAAGCTTAGGGCATCCCAATTCTAAAACATTGATGTTCTTGTTAAATTCTCCTTTGTTTAATGACAATAAAACCTCTTTCAAAGACATTTCTTTTGATTGCGATAGTTGTAAAATGGGCAAGAGTAAAACTCTCCCTTTTCCCATGCATGATTCTTTGGCATCGACATGTTTTGAGCTTGTTGATAGTGATATCTGGGGTATAGCACCCGTAGTATCACATTCTCATTTTAAATATT
>BMK_Unigene_050552
AAAAAAAAAAAAAAAAAAAAAAGATGATTAATGACTTTCATTGCACAAATACATTTGTATGTAGATTTTCTTTAAAAGGGCTTTCCCTTCAAAACCCTAATAATAATTGCTCTACCAAACCAACACCACCACCATCATGATAATAACCTTTCTAAAAATATTTCAAAACAAAAACAATAATAGAATTAAAAGAAACTTGGCTTCCTTTCCAAACTCCAAAGTTATCGAATCCAATAACAGCAGCTATGACATGACTCGGGCCAACCGAGTTGACTCCACTTGGCCGAGTTGAATTTCACAAAACTCCTTTTCTTCGTTGACTACGTGTCCCTCCTTAAATCAACCACGACTACGCTGACGTTATCGGCGCTTTGTCTGGCAAGTGCTAGTTTCGTCAACAGCATCGTCGCATCCGAGCAGGCCTTGTCGGGTCTAGAATCCGATCCGGAAACCGAAACGCCCGGCGTACGTCCGCATAAGCACATGCGCACCACATCGCAGGCGGTCTCGTTGGAGACCACGTCCCAGAGACCGTCGCTGGCGATGATCAGGCACTCGTCCTCCACCGTCCGATCCATTTCCGTCACCTCCGGATCCGGTATCACGTACGGCTTCAGGTAATTGTCCCCGATCGCACGTGACATCGCTAGCATGCCGAGGACGCGAGCGCCGTCCCAATAGATTACTCGACCGCCAGCGGCGTGGATCCGGTTCAACTCGTCGGGCCGGTCCGGCTGCAAAAGCATTCAAAACAAACCGAGTCAATGCGGGTCAAAGTCTTCGTTTAAAAAAAAGAGAGAAACCTCGTAACGGATCGTGTTCTTAAAAGCGATACCTTGTGATCGGAAGTGAGGGGAACGGGTTTTCCGTTACGGCACAAGATCGCTCGCGAATCGCCGCAGTTGCCGACGACTATCTTGTCCGGCGACACAACTGCCACGACGGCGGTAGATCCCACTGCGTCGCAATGCGGCATCTGCCGCTCGCAGCGGCAACTCGCCTCCGTCGGCTCGCTGCCTCCGGTCACCGCAACTTCTCCATCCATTCGCGAGAAGCTCCGTTCCATCGCCCCCTTCAACTCCTCAGGAGCTGCGTTCATCAGCTCCTCCGCTAGCAGATCGTGCATCCGATCTTTGCAGGACATTGCCACATGAGAGCATCCGTGTCCGTCGAAGACTCCGAAGAAATGAAGCGCCGGCATCCGACTATCTCGCCGGAAAAACGACGGATGTATTGACACAGCATCCTCCATCTCCCTCCTCCGGCCGCAGACCGACGTCATGCCGTACCTCGGACATCTCTCCGACGGCGCCGGATCGAGCGGCGGAGAATTCAAATCTGGATTCCCTTGCGGCAGCTCTGCAACGTCATCTCCGCCTCCGGTCCGGATCCACTCATCTCTATCGGAAGGCGTCTCGACGGAGATCTCAGCTTCTCTCGGAGGCGATGGAGCCGGCGAAACCGCCGGAGAGTCGGAGGCGTCGATTTTCCGACGCTTGAAGCACCTGACCTCCCTCGGAACAGAGACGTCGGCGAGGACCTTGAACCGCCGGATCTCCATTCTCCGGCGCCTCGCCGACTTCGGCTCGCACGGCACGGAGGCCTCGCTCTCACTCAGCACGCCGCAGCAGATCTCGGCCATTGATTCCTCGTCGATCTACTCTTCTCCCTCTCTGGATTTTCTCCTCTCACAAAAACCCTGGAATCTCGATTCCACGTATTTATATGAGGAAACCTAAATCCTCGAATTCTCGGCCGAAGACGAACTTTGAAATTGAAAGGAACGAGAGAAAACAGAGAGGAAGAAATGTGGTCGATAGGTTCTGAAATAGGTGTAGG
>BMK_Unigene_050554
CGGAGCCAGAGCCGCAACCTGTGGACGAAGAGGCGGAAGCCGCGAAGAAGGCCAAGGTCGAAGCCGACCAGGAGAAAGCCAAGGGCACGGAGTTCTACAAGAAGAAGCAATTCGATCAAGCGATAGAACACTACTCCAAGGCGTGGGAGCTGCACAAGGACATCACCTACCTCACCAACCTGGGCGCTGCACATTTCGAGAAAGGCGACTACCCTGCCGCGATCGAGGCATGCACAAAGGCGGTCGAGCACGGGCGCGAGGTCTTCGCTGACTTCAAGCTCATCGCGAAAGCCTACGGCCGCATCGGTAGCTCCTACGAGAAGCAGAACGACCTCGCCAATGCCGTGGAATACTACAACCGCAGTCTGACGGAGCACCGCACGCCCGAGATCCTCGCGAAGCTGCGTGCAGCGGAGAAGGCCAAGATTGTGTCTGAGCGCAATGCGTACATCGACCCGGCAAAGGCCGAGGAGGCTCGCGAGCTCGGCAACCAGAAGTTCAAGGACAGCGACTGGCCCGCGGCCGTCGAGGCATACTCGGAGATGATTAAGCGCCAGCCGGAGGATCCGCGTGGGTACTCCAACCGTGCCGCTTGCCTCATCAAGCTGCTCACCTTCCCGTCTGCTGTGGCCGACTGCGATGAGGCGATCAAGCGCGACAAGACCTTCATCCGCGCCTACCTGCGCAAGGCGCAAGCCCTCTTCGCGATGAAGGAGTTCAACCGCTGCATCGACGTGTGCAGCGCCGCGAGCGAGAACGACGTCGACGGCAAGAACGCTCGGGAGATTGAGCAGCAGAGCCAGAAGGCCCTGCAGGCACAATACTCGGCCCGGGAAGGCGAGACGGATGAGCAGGCCCAGGAGCGCATCCAGCGCGATCCGGAGATCATGGCGATCCTGCAGGACCCCATCATGCAGAGCATCCTCCAGCAGGCCAAGGGTGACCCGGCGGCGCTGCAAGACCACATGCGCAACCCGGACATTCGCGTCAAGGTACAGAAGCTGATGGCTGCTGGTGTCATCCGGATGGGCAGGTAGAGCTGTGAGGAGTTGTATCCTCTGTGGGTATGAATGATGACAGAAAATCGAGCTATGGCTTGCATCTGATGATATGAGGTGTCGATTCACGTTTTCAAGCACGCCTTGCGAC
>BMK_Unigene_050555
AAGACAGAAATTTTACCCTCCTGTAAACAAAGCAAAACCTCAATAGTTTAAAACAAAGCATTAACTAGTTAGCTTACTCAGAAAGCTGAAGTACTGAATCTTATGTATCACTACTCGGTCATTTCCTTTTCCAAGAATCACTCCTCACCATTCAATTGTTATGAATATATAAACCAACTTTTTCACTGATTTTCAGCAACCAACCAGTGTGAAACCATTTTTTAAATGTGCAGATATTATAAAGGCATGACTAAACATGGCTAATCAGTGCCTTCAGGTCTCTATAAGTGGGACCCATTATTCTGCAGTCCAGAGGCCAAACTGCTGACCTGTTTGATTCCCGTATGTATGGTTGATACATGGCCCATAGATCTTCCCAACTGAACAAAGAAACTGCTCACTCTGAACTTAAACAAGAACAAATATTGCAAGGTTGGGATCTCTCTCCAGGTAGACACTAACTAAATTTAGGGGGGATAGTCTACTCAAATGGGTGATATAACAGACTCGGACTAGTAGTGAGACCACCCAAATAAATTCTCAAGAATAAGTTATGATGTTAAACTGGCAGCTGTACATGCAGTCTTGAAGAAATGGTTCATGAGAAAGGAAGGGGATCATTCAGAAAGGAAGAATGACTTGACCAACATCTAAGAGGCTTGCAATGCTACAAGGATGAATTCATAAACAGAATTTACATAGATAGACAAACTAAACAATTAAACATTCTGCATTGTGAGAAGAGAAGAGTCAAAGGGACAACACTCCCTGTATCCATTTCAATTCTAGCATTCTAGATAAGAAATGCATATTGAGAATGATGGTTTTGAAATATTAGAGACAGTGCAAGATCATTAGATCAATGAACAGTTAAAAGTATCTGAACATTTATATATTTCACAAACCTAGAGTCACAGCAACATCTAAAATTAAAGCATCATTGAGAACACCCATGGGCCCATTCCGATTTTGTAGACCTACAATCCTCAAAGACATATAAGTCTCCTAATCAAAGTCTCAAACATTCTCTTCAGCTTGTAAATTGACACGAAAGATACTTCACACTTGATCATATTCTTGAATACTACTTAAACACAACATTCCAGTCATCTATCTATGCTTGTTTTCAATGTAATACTAACTTCAATAAGAAATTCTACAAAATTGCAGAGTGCTGGAGTAAACCCAAGCCAACAAACACATTACAAAATTCAAATCCTACATAATTATCAAGAGAAGAATTCATCATAATACCTGCAAATAGAGGCAATGAAGAA
>BMK_Unigene_050556
TTTTTTTTGAGCATCACAATTTGAGCATAATTTCATCATCATGGATTCAATTATTTTGCCTACAAATGAACAATCTTGGAGATTGGCCTCTCTTTGGGAGAGGCATGCGCACCAACAATGACAAACACAACCAACCAGCTAATATTCAACAACTTACAACTATAATGATAGAACAGTGCGCATATGGTAAGTTTACACAAACAGAAACTTGCTAATGCTCGACATCAAACCAGAAAAAGAGAGCAGTCCGAGTGCATATGACTCTCACTCGCTGCAACGTCAGAGTCCCACTGGTTAAAACGGCCTTGGCACCTCCTTCAATCCGTGTCCGTGAAACTGAGACACTGTTACCATTTCCCTTCACTTCGGATGAAAATGCATCCGTTTTATTTGCTGTGCTCACAATTGGGCATGAGAGGTAATCCAAAGGGTCTTCTTCGCATTGAAGGACGCATCCTTCAATCGTCAGTCTTCCACTCCTGTGTAGCAAACAGCAACCTAACTCCGCTTTTACAGTCAGGTTAGCCACCTTGCACGTTGAAAGAAACTCCAATGCACTGCTCAGGAATTATAAAAAGTAAAGCCTCGTAATTTAGAAAGATAGAGAGAAGCATGATCCCAGAATGTTGTAATTCTGTGAGTCCTACAAAGAGTATGTGAGGGCCACCTTTCAATAACTTGTTTAAATCATTAACCCTATCTCATATCAGATGGAACTCACAAAAACTCCATGGGCAGTTTTGGCTAATTCATCCTCATTAAATGTAAACCAATTAGGTGCCAAGCAGACAATCAGATATCTGGGATGAAATGTAAGGAACTTGTCCAGTATGTGATCCCATGAAGTGGGGCATCAGATAAATAGTTAACTGAAAATTGGACCACACATGTAACAAAGTTGGAAAAGAAAGCCATTTTTAGTCATTTGTAAACTGCAGTATAAGATAAGTCTAACGAACCTGTCCGAACCCCGAGAACAAATCAATATAGTGTCATCCGGACGCTCACCTCCACCCATCTGAACAAGATAAACAGTGATAATATAGGAGAAAGTGGGAAATTATGGTGGTTTTCCATGTTTTTCTTCAAACTCAGCTATTTATTCTTCCTTCCACACTTGGGTTTCATCCCATTTGACTAAGAGCATCAAAGAGTTAGCTGGAGCATCAAAGCAAACAAAGTGGCTTTTGAATTTGTATATTACAAGCAACATGACTCCCACCAGCAGCAATGAGAATGGTGTCACCAGGCCTTGCAGCAGAAATTGCATTTTCAAGGTTGCTGAAAACCCCAGGCTCAGAAGAGCTGCTTCGATTTGGCTCCACTCGCAGCCATAGGCGACGATGCAATGCCAAGTAATGCCATCTGTGGCAAACGAGAGCGGTTTTAAACCGATCTGCAATCCCAACAGCAAGGTGCTAAAAACAAATCCAGAAGCATGTTTGCGCCAGGTATTGGAGTGAGGAAGCTGAATATGTGCATGAGGCATCCGTCATCGAGAGTGTTTATGGGGGAGGCAGACGGAGAGCTGCCGCGCTTCCACCTCCGCATCTCCTTCTCCTCCCGCTCCATGACGAAGGGCTGCAATAGATAATGAGGGACGGAAAATAAACCAGAGCCTGCGTTGATTCCTATTACATTCTATAAACAAAAGAGTTTGTCTTGCATATACCCTCTCTGTGTTTTTCCAAATTTACAAATAGTCCTTTGTGTCGGAGCGGCTGAAAGGGAAAGAGTGTAGACTGGAGTT
>BMK_Unigene_050562
GCTGGTTGTAATGGTACAGGGCATGAAGAGAGCATACCTTCATATAGACTTCCTATGATAACAGTTGACATTGGAAACCTTTTTCTCAAAAAGTGAAATCACTGACCAAATTCCCTTTGCTACTTAAAACACTTCAGAAAATGGGGCTTTAATGTTAGTTGTGAGAGTTAAAACACCTCTAACACAAAGTTTATACAAGGACAGAGGAAACAACTTACCCTTTTTTTATACAGGAGATGCAAAATTTTCCAGCCTAAAGGACAGGTAGAAGTCACAAGAAAAACACTCAAGTGATAAACATCATTGTGAACTTACAGGTTCCACCGTCCGATATTCCCTCTCAGTAATTGATCTTATTATTCCATCTGCTTCCGAAGATGCATCCTCAATCTCTCCTTTAGGAGGAAAACCGCGAGCACGTGCATGTATCCATTGGTCTATGACTCCACAGCTGAGGGCATACTTGATCATATGTCGCAAGTACCCTCTGTCAGTAACCAAATGAGGCTGGACTGTCAACATTCTCATGAGAGCTGCAACCACAGCATCACCAGATGCCGACATATCACAAGTGAAGGGAGTAATAGGAGCATCCTCCATTCCAAGCATTGTACCGTTATCCTTCTCTGTGTAGTAGTGAATTTTGGAGGTTCCATTTGTCACAAATAAAACCTTAAGATTTTCATGCCACAATGGCCTAATTATGTCCGGCTTGTAATGGACGAACTTCGACTTGTCATTGTCCTTGGTATCAAACTTTTCAGAGGATTCAATACCACATAGAAACTCAAGTTCTTGTTTTGTAACTTCGATAAAGTCAGCGGAATTCCATGCCTCATGGATGAATGCCTTGGTTTCCTCACTGGATTTCCACAGAGGCAGAGGGAGATTTAAATCAAAAAAAATTACCCCGCCAAATTTTTTAGAGATCTTGATGGTTTGCATTGTCGTTGATCGCATGTTTTGGTCCAGTAGGGATGACGAGTTGAAGTAGAACATCTTTGCCTCCTTCAATACGTCAATGTTGATCTCAGAGCTTTTTAAAGAATCCTCTGCAGAAGGTCGGATACAAGTCATTCGTAAGCCACCCCTTTTGGAAATCTTCATATAGGATATCGCCGTACGTTTTGAGCCATCAACTTTGACCGATCGAGTCTGAACATTGTTTACATTCAAGTGATAGAGCAGTGATTGACCATACTCATCATCGCCCAGCTTGCCCATGAATGCAACCCGACCACCCACGGCTGCAAGAGCCAATGCAACACTAAATGACGATGACCCAGGTGCCCTCACAAACTTAGTTGGGGCCCACAACATATCTTTCGTTAGTTCATGCATCTCATGGTCTATCAGTCGATTAGCAGGCCTTCCAGATGGTATGAATGAGTAGTGGGCTGCTCCGAAAAGGCAAACTAGAGGTGGCCAAGCATAAGTGAAGCTAATATCCTCCCCATCATGTTCAAATTGTAGACTACCATTTTTGTGTTCCACGTTCTCAATTGAATTGAGCTCCTCGATGTCACCAAGTTCCTCACTGCCACTTTCTTCACCCTTCATGATGTCTATCTTCTTTCTTGTCCTACGAATCTTCTTGACAGTACCCTCTGCATCTGAGTTGGGTGAAGAAGTAGCTTTCTTTCGGCTCTTTCTCTGAACCTGTTTTGAATCAACGTCCGACACCATTTCCACAGTCCTTTCATTGCTTGCAACATCACTAACCACCTGCAACACATCTTTCTCCACCAGTGTCTCTGAAGCCACCTTCTTACTACGTCTTGGAGCTCTCTTAGAACTCTTGGGCTTCTCTACAGTAGTGGTTTCCTCATCTGATGAATCTTGTGCTCCAGATTTTACAATGCCTTTCTTGGGGAGTGCTCTAGATTTTACAATGCCTTTCTTGGGGAGTGCTCTAGATTTTACAATGCCTTTCTTGGGGAGTGCTCT
>BMK_Unigene_050563
TTGCCATATGAATGGCTACAGTCAAGTCCTAATTGAGGCCATTACAGATTTAATTAAACAATCTAACTAAATAAGGAGATTATAATCTAGCTAAGAAATGAATAAAATAATATACATTGTTGACCCAATCTAGCCAAATCCCACACGTGAGATATTTATGTTCATGGGCTGGGCCCTGTTTTGATGGATCCTATTGGACTGGGCCTTATCCATTCTACACTTACTACCTTTCTCAATCATGAAATCTCCTCTATAAAAAGACTGAGAAAATCATGTGAAAAAAAATTCTTTAATGCCTCTCAGATGGTTAGAAATACTAAAGTGCATAAGACCCATAGGCCCTAGGAAGCTTTTAATACAATTTCATCATGATAGCGAAAAACTCTTCTAATCCCACTAACCCTGCTTTCCTTCTAACTACACTATATGCGTTGAATTTCAAACGACCTTGTACGTGGGGAATGCAATTTACTAAAATAGATTTGCCCCAATCTAGCAATGTTCCCACCCAATTGCATAATCTATCGCATAAGATTGCCCATCAATTATATAAATCCATATGCTATTGTTCCTCAAAGAAAAATCGAAAATATTAATTTCTCACTCATGTTGAAGTTCCCAGATAACAATGTTAAAGGAGTTTGTCATTTCGAGAAAGCAATTTATATGTTTGAGATACTAACTAAATTAAAGACACTTGAAGACTAATTTCCTCCCTCATATTGCATCCTCTCTTTTAGCCTACAAACCCTTCATCAAGGACTATAGATAACTCTTTTCTGAGAGAATCTTCTGTAACCATGTATTGTTGATGTTCCTTTGCCCATTCATAAGTTTGAGCAGTTGCATATAAGGACTATGGTACTCATTTCTCAATGCAGTTAGAGCATCATCCTTTGGTTTTCCGAAGGTAACACAATAAACTTCTATTTAAATGGCATCCACACGCAAATTATTAAAGACAAAAACATGTCACATATGGAACAAAAGTAAGAAGTATAATATTAATACTGACCTGATAATGAATGAACTTTGACA
>BMK_Unigene_050568
GAATAAAAGGCCCAATAAGCTACAAATATAATCATCTGGGAGATTCATTCCAAGTGCTTCTTTGATTTTGGCTCCAAATTGGCCCCACAGCCTGTTATTTTGGCCAAAGATCCTTGCCAATTAGATGAAAAAGATATTGGCTCCGCGAGCTAGAGAGTATCCTTTTACATTAAATTGAAAAATCAAGTGCCAATTCGATCAGAGAAAGAGTCTAGCCCCAAACCAATACAATAAGGGCAGGAATTAGGACTCAAAATACAAATTCACTTTCCAAATTAGCCTTTTCTGTTTTCAAGTACACAGTGGAATGCTAACATCTTAACCTACTACTTCCACTCTTTTACAATAAAAAAAGAAAAGTGTGAACTTAAATGAAAAGGATTCAAATACTCTACTCCAACAGTCATTCTCTTCTCTCTCCTTCCTACTCTGGGGTATGTATTCCACCCTCAAATTGCCATCACAAAATTTCAATTTCACTGCCAAACCAAAAGAATAAAGGTAGACCCAAAAAATAAAAACCCATCAAAGGGTATTTACAGAAGCTTCTTTTTTCATTTTTGGAGTGCAGTTTTAACTGCATGCTCTTTTCTTTGTTCCTTTCAGGAGCTCTTCTACAGTCCCAATAGAATGTAGTAAACTAGTGTTATGGGGAGCGCTATTAACATCCCAAAGATAACCCTGTGATCATATTAAAAGAACATCAACCATCAGCAAAAAAAAAATTCTATGCATGCATGCTTACATGAGCCACAAGCATTTGTTTGGCTATGTCCAACAAAGGCTTCAATTTCATCCTGTAATCACGCGGGCCAGCTCAATAGTCTTTGAAACAGGCCATTCTCATATGGAGGTTACTAGCATTGAAGTTGGCCCCAAATACTTCTCCCACATCGAAAATTTCCCTCCAAGTGATTGATCTTTTTTGTACATATAGTCTGTTGCTTAGCACACAGCCACCGAATGACAAAGGATCTGATTGTGGAGAGTTTTGGGCATGGCTGTCTGACCATATCAATGGTTTCAGTTAAAGAATTACATTTACATTACTGGGTTGATTAATACTCAGTTTTGTTCAGTTGTGGGAGAATGTGCAAGTGCTCTGTGTAAACAAGTATGTACACATAGCTGTTGGCAGATGAATCTTAAAATACTTCTATTGTACCTTACTTGTACACGCACAAAGTTATGTGTGCATTTAACTTGTAGCAAGAAGAAATCAGAGATAAAGAAACAAGTGGTCAAGAGTTCAAACCCGGTGCTTAGTATGTCAGGATGCACATTGTACTCCTTGGCAAAGACAAAAGGAACAATTCCTTGAGGAAGAGCTGCCTGCACAATGGCAATGCGTAAGAGAACCCCACGCAATCCAACAGCAATTGAAGCAACAGCCATAACCGCTGGCCCCATGAGGAATCTAACAGCCATGGCAAAGGCTGCAATCGAGTTTCCACATGCAATGATCCGAGGTTGTAATGCCATAAACAAACCAAGACTGAACATGGCCATTCCAAGACCAGCATCAGAGAGTATTGAGATTGATTTAGCAATGATTGCAGGCATTTCAATCCCCCACCTGAAAGAGACCAAAGACCATATAAGGCCAATCAAGCTTGAGTAAGTGTTGGGGTTCCTGATGAGCTTCCGCCAGACCATGATCAAAATGAGTCGGGTCATCACGCTGGCAGGTGGCATAGAAGTAGGCTTTGTTTCACCATTGGTCACATTCTTCGGATGAAGTTGTGCTGTTGAACTTGATCTTAGCTTCGAAAGGCTTGGGCCGTTGCAATCCTTGTGAAGAGACTCCACACCATTTGACGCATTTCCATTTCCGAAGGTGAAATCATCACGGCCATACTCTTCATATGGGTCATGCTGAGCTTCTTTTGGGTGAGCTGAAAGACCAACCCCACCATTCTGTTCGTTCCCAAAATCCCCTCCTCTAAACACATGAATCCCACCTTCAGACACTGGTGAGGCGCTCGAGCTCCAAACAAACATGTGCAAATCCTTTCCTCCCTCATTCCCATTCATCTTCTTCTTGGGTGCCGTCGCCGGCGAGAAGATTCCGGCTTTAGGTGGCGCCGGATATTCGCCATTCGTCCTCAATTGACTCACCCCACTCTCCTCATCCAATCCAAAATTCCCAAAACTCGACTGCCTCGGGCTTGAATTCACCGCACTCCTCCCATTCACCATTGAATAGAAATCGCTGTGATTGAAACTAGACCCTCTGGGAGTTGGGTTCCTCGACGATTGCAGGGAGTAGATCTCTGCATTGGTCAAATTAGATGGGCGAGGAGTTAGAGAAACACCCGAATTCAGTCCATGTGATCTGCGAGAGAATATCTCTGATCTCGAACTGGTGGATTTTCTCACAGTCACATGAAGTTTCCCATCTTCACCCACTTCAGCCTCTGTCTGCAGAGGCTCTTTCCCATCGAGAGAAATGATATCTGAGTCGACCCTGAAAGATATGATCGACCCAGCTGTGTCTGGGAACTGCTCTATAATAAGCAATCTCGCTCCCCTGTATTCAAACAAGAATAGCATCAAAGTATACCAGATTATGCACTGCAAGACCACGATTTGCACCATGAGACTGCCAGAATCTGAGCTATACATCCCCTTCAAGAGGGGGATTCCCATGACAAGAGTGTTGGGGAGAGTGGAGAGGGAGAAGAGAGTAATCGTCCACTCCAAACAGCCTCTGGAGCTGGTTTTGGTCCAGATTGTTAGAACCACCAAGACCATGATCTTTTGAAGAGTGTCGGCTGCGATGAATCTTAAGTTCATGGTGTACGGATCGTTGGTGGAGATAAAGTGGAAGGAGAGGAGAGGGACGGCAAAGAGAGCAACGAAACGGTTGATTCCTGAGCATTGATCGGGGCTGAAGATCTTCCACCATTTAACAGAGCCGTAGGCGAGGATCATTGCGACGTAAAGAGGGACAACAGCAGTGAGGACGTGGTAGAGGTCTGTTCCTGAGATCATTTTTGAAGAAGAAAACGACACCCAGAACAGGGAATGAGGAGTTAGAGAGAACCCAAGATGGGAAGAGCTGTGTTCTTGGAGCTTTCCGGTTTTGATGGAAAAGCTAAGGCTGGAGAGTGGGGTCGTTTTCTGCTGATTTTAACGAAGACCCAACCAAGAAGGGAAATCAGGAGAGGATTAAAACCCAGTAGAGAAATACTCAGAAGAAATGAAGAGAGATGGGTCTTTTCCAGAAGTGAAGAAGAAAAAACAGAGTCTTTGTTTTAGAGTGATTCCAACAACGACCCAAGAGAGAAAACGGGACGAATGAAAGAACCCAGATGCTGTTATTTTGATAAGAGATTCGGAAAACAAGCAATTTCGTCTCAATGACAGCCGTCTCCAAATGAAAATGAGTGTAG
>BMK_Unigene_050570
TCAACAGAGAAGCAAAATATTTTGGATGTCTGATAACAATGAACTAGGAATATTTTCATAATTTTCTATATATAAAAAAAAATATTTCTTGTGTCAAATGATGTCTGAATAACAACAAATTAGATACATTGTTAACATTCATCCGATCATTGTTATCTTCAAAACTATGTAAGGCTTGTTCCCTTTAATTTATATTTTGTGAGGCGATGCTCATCAATCTGTGAGAGCATTCTCAGGACCATAGCTCTTCAATCTAATCCAATTGGTGGCTCACTGAGTTGCCTCATCTCTTTTCTGACTTGGTGTTGAGTTGGTGTTTACCTTCATGAAATGGAAGCCCATTACATCCCTGTATTCTCCTGTCCCAAGACAACGATTGCAATAGCCAAGGCCACTTCCACCACAAGTCCTGCACCTGCCAAAACACATCAAAGTACTACAGGGAATAATGTTCATATATAAAAAAAGGAGGGAGGATATATATAAGCAATGTGGACTTTTACCATTTCGGCCATTCTCCTTTTGGAAGCATTGTTAAATTTGCACAATTTGTCCTGCCTACAGTGTTTAGTAGCAACAATCCCCAGTCCCCACAGCCCATTCCATATGCAGAATGTAGGATTAGAAGTAGCAGCAATCAGCACAAAATGAGTTGCATGTATAGAAACTTAATGGTGCATTAATTGAAAAGTATCAACAAGTTGTCAAGTACCACATCATATTGCACTGTGGGGTGTGAAAAATCTACACCATCATTTCACCTCCAGCCCTTATCCAACCTACTCCAATGGTATCAACATGTAGGGCCAGCCAATCAGATATTTGGCCCTAGCCCATTATAGATTGAGCTTCTGCTTGGGTCTAATACTCCTAAACTCAGCAGGATGGTTTAAGTGTCAAGAGGCGAAATTCATTGATTAGGGAGAGCCAAGGATGCACAAATAGAAGTGATGATATTGATAACATATGCTTGGGCTCGGGTTGACCCTACCCAAACCAGACCCTGCTCATTGACACCTTTTAACTGATTTATAACTAGTGGAAGAACAATTAGGATTCAGGGTTTCTAATCTTTGGTTGAAGACTGCTTACTCAACCCTTCTGTGCTAACCATGGACACCCATACATTAGACCTTAGCTAGAACCATATGCTGAGGACATTGCGGGTGGTTGTCCGGTTGTAAGACTATTTATGGGCAGGCAATGACATTCCTTTCTGTTCATGTTTTGTTGTTGCATATTTGAGAGTGATGAATGTTTTACATACGTATGTAATGTATATACCTTTTCCTTGACAGTGGTGGCAATCAACTCTCCCACTTCCTTTACAAACGACACATGGTGGATGCGGCTTCTTTCTTACATCCCTCCAAACATTTGACTCGGTTCTGACGATCCAAGAGGGTTTTGAGAGGGCCACGCGCGACCAACATGGGTTAGGGTTCCCCTTCTCATTTGAAGGAGATAAGCCGTCCAATCTGCGGGCCACTGTCATCAGAAGCAACGGCCCTGATGCTGATGCCATCTCAATCAATCTCCCTTTCTAGCGAATCACCACCGTTTGTTTTTCTCTCTGAATCTCACATGAATTTCTCTCCGAATCTCAGGGCCTGTTCGTTTTTTTCAGATCAAGGTTTTTCAGGAAACTAATGACTGAAAATAGAGATCAAGTGATGAAGGAGAGAGTGGGGGGAGATTACCTAATTTGTGATTGAAAACAGTAAGAAAATGGTGATCGGATTAGACTTCACTGTTTTCTAAAAAGGAGATTAGAAATGGAACTTGGGGGAGAGATGGGTTCGTCTTCAAAAAAAGGATTTAACCTAAGATGGGGAAATGCATGCTCATTTATAATCACATGTAGGCGCAAAGCTCAAAGTGGGGGATATCTTGCTGAATGGTATTGGTTTTAGTAGTTTGGATTTTGAGACACCGTGAAAGAATCAGATCGCCAAAACGCCGCAACAGGGATTGTAGAAGAGATCATTCGGTTGGTAGGGTTTTGAGAAGAACGATATCAGCGAAATCGAAGAAGCGCTTCCCGGGCAAGTGCAGGAAC
>BMK_Unigene_050578
GAGTCTACCGTGCACCAGACCGAAATCAACCCATTTACAACCCTAGTTATTACAACCCTAGTAATTGGAATTCCTCATTTCACATTTTCTACTCATCGAAAGAAAGACATGACCGAACGATCTAAACCACTACTAGCAGAACCTCGACTGTAGTGTGGGTTCTAAACTGAAGCAATCTTATTCCTCTGTCTCTCTTTCGAGGTTGGCTCGGACAACTTTGGTGATGGCAAGAACAGCCGCTCTCTTGCGCTTGCTGCTGCAATCGCAGACGAAACAAATCTCAACAAGAGGCTTCCAAACAGGTCTTCATCCCTATAGGTTTGGAACATGGGAACAATGCTCATCTGTCAAACATCCACTTGCGAACAAACTAGAGAGGTTCAACCCCAATCATTTGGGTACTCCGAAAAGATGGGCCTCTCAAGCTGCCCGTGCAAGTAGTGCAGAAAGTGATAGCAAGATCAGCATCGGGCCTCAGAAGTCTGGAGAAACAAATGCGGATAATAAAGACACTGGAATTGTCTATTATGGACCAATCTCATCTACCATCAAGAAAGTGAAGCTGCTCTCCCTCTCCACCTGCTGCCTATCAGTGTCATTAGGTCCTGTTATAACCTTCATGACCTCTCCTGATATGAATGTGATTCTCAAAGGCGCTGTTGCATCAACTGTCATATTCCTCAGTGCTTCCACAACTGGGGCCCTTCACTGGTTTGTGAGCCCCTATGTTCACAAGCTCAGGTGGCAGCCTGGTGCGGACAGCTTTGAGGTCGAAATGCTGTCGTGGTTGGCAACACACATTCGAAAGACAATCAGGTTCGCTGATATTAGGCTACCAGAGACCAATAGACCTTTTGTGACATTTAAGGCCAACAACAACTTCTATTTTGTTGACACTGAGCATTGCCACAACAAAGCTTTATTGGCCAGGTTGACCCCCCAGAAATCATCCCATGATTCGACTTTGAAAAATTTGTGATCAGTGATCAGGTATGAATTCCATGGTCCCATTTGGCATTATATGTGATCGTGCGACATCATTCTTGTGTAGCTGAAGTATCCGAGTAAAAATTTTGAGACGTGGCTAATAAATATCAACAATGAGGATTTTGTTTTCACTGTTGGCACTTTAGACCAGACCTGTTATATTTATTTCAACATATTGGATCCATCTTCCTTTATAATTGAAGCTCTGTTCTTGAGA
>BMK_Unigene_050581
CTCTGCCTCCATCCTCATCCAAACTAACCAATACTATTCTCATCGCAACAGTCACACAATATAGTAATATTTTATTCTATTAGTTTGATGTCTTCCGAAATCTGAAGAATCTGTCATGTTAGCAGTGTGTGGGACACGATACTGGTATATGTCCATAATCCTTATCCATATCCATATGTAAGTTCTAAAATAGTATATGGTGTTTAAGAAAGTCATAGTTAAAGCCCTGTTTACAATAGGGTGTAAACAAGCCCTTTTCCATCGATAAATTGAATGAATAGAGTCAGTAGAAATGCCATACAAGATTATCCACAAATACCATACTGAGAAAAAAAATAGTGGTAGCAAGCAAGATATCCAACTACTGAAAAATCTGCAATGAGGAATCTCTTTTACACTAAATTCAGTTGTTCATTATGCAACAGAAAGGAGACCATCGACCAACTGCTCTGTCAATGTGCATGTGCTAGACAAGATATGGTGTTTCTTTCCTAGTCTGAAATAGCTTGGCACTTGTCTTCTGGGACACTTAGGTACTGCAGCAGCTTCTAGGGGTCAAGGTCCTTACACAAGTGCAGACATATCTTTTGGAGACTAGTGTTTTTGTCATGCTCATGGTGGGGGGAAATGGGCTTTAATAGGCTTTTTATAAAAAAAAAATCAAATTGAATAATTATTTTGATAATTGGAATGGTTGCACGAAAAAGGAAGCATTGTGCGAGCGCGCGGAATGAAAAAGGAAGTGGCATTTCCAGGTTACAGTTGAAGAATCGAACCGCTCAAAAATAAAAAGATGAAAGATTCAAGTAAAGATGAGATCTGGTGATCAAGGAAGCAAAGAGATATTTTATTACTCTTTCGCACGCAATAATAGTGAAGCGTGACTTGCCTGAAGCATAATGTCTTAGGCCAACAACTGGAGAAGTCCCTAGAAATTTAAATTCAAATTTTATGAGATCATGGTTTCTGTGAACTGGTGATTATGGAATTTCATTGTAAGTTGTGGAGTGCTAATGAGATGGACTCTTAGAAAAACAGTGCCTAGGAAGTATTATACATATGTTGGGCCCCATGATGTAGCCCTTTTTGTACTTTCCTAGTTCTTCTCAAGTCATTTCCAGTGACATCTCTAATACCCCATCTTGCTCTTCAGATGTTCCTTCATTATATGTTTTAATTGAAAGTAATCGATACTTATTAGAAAAAAACTGTATAGGTTTTGTTTGTGTCAAATGATGTGTTTCTGGAAATATTATGGACCTGGGAGCCATGCTGATCACAGA
>BMK_Unigene_050583
AGAAGAAGAAGAAGAAGAAGAATCTGAAAAATGGAGACGCAGGAGAAGAAGAAGGATCATCCACTTCCATGGCTGAATATGATGGTTACAGAGCCCTTCTACCTCTTTCATTTTCTCGCATTCTTCTCCTACGTTGTCGCTCGCTCCTCCTCTTCTTCTGCTTCTCAATCCCTCTCTTCAGATCTCTCTCATCATAATCTCCTTCGTCGGGAAATTCAAGCCATTCTGGCATTCCTGCTGCTCGCTGCTATAAAGCTAGTCAAAGAGGAAACTTGGGAGGCCTTCATTGCTGACACGCTGTTTTTTGCAAAGGGATTCCTGATTGCAGTTGCTCTGGTCATGGATTATCACTTGGCTCTCTGTTACATGGTGGGCTTCTTAGTCATTTTTATCTTAACTCAACAACCAGCTTATGATGGACTAGGTAATTCTAGTCATTTGACCCCATTGCAATTGGAAACCTTATTGACTGAAGGAAACACCTCCAGATTCTGGCTGGTTGAATTTCGAGCTTTGTGTTCCTCCACATGTATACGCACTAGCCGTTATTTCCCAGATCTCTCAATTACCTATTCAAATAAGAATATATCTTTTGGGATTGTGGATCTTGGACACTTCCCAAATGCTGCCGACAAATTTGGAATATCATTGGGTGGTAACCTCTGTAAGGGACCTAGTTTTCTTCACACATTCATACTTATTTATGCTTTTGGTTCAATTGCTCAGAATTTCTCACTTTTGGCTTTTGCCTTTTGCCTTTTGGGACAGCTTTCTAAGCCCACACATGTATACTTAACCACATTTCATCATGTCATGTGTCTGAGATTTAAGCCATCCATCATGCGGGACTCATAATGTGCATTGGTCCTACAAATGGGTTACTGGCCACATTTAAGGATTAAATTGGTTGCTGCAATTTTCCATCCATCCACGCTGTTCCTGTGCCTGATACCTGATGAGTGGACCTGCCTTTTATTTGGGCAAGCTAATATATATGGTGTGATCTATATCTTGCCTGTAGTAGTAGTAGTATGTGGATTGCATCCTATGTGGCCACCCATGAATCCTTATATGGACATTATGACCTCTTAATTTTCCAAATATGAAGTAAATAACTAATTTCCAATATTATTACATTTTCTTTAAGTCATTTGTTTTGGTGATTGGCATGCAAATTTGATGTAGTGAGCATGGGACAGCTTCCAACATACATACTTTTTGATAATGCGGTGGAAGTTGCTCGCTTTCCTGAGGTGGAATTTGAAGTGAAATCATTTACTCCTAAACTCACCAAGGGCCTTTTATGCCGCCATTTTGAGCTAGATCGACACCTTCTTGAATATGTTTCTGCGAAATAGCTGAAGAATTTCCACGACAAAGCTGTTGTACATTTGCAGGCATTTACAGTTTTTACTCGAGTCCAGTGTGTATTCTTTACAACTCTTTTGGTTTTGGAAATGTAGATTGGATGCGAGTGGTCATCCTACTTTTTTTTTTTTTTTTTTTT
>BMK_Unigene_050584
TTTTTATTTTTAAATATTTTTTCATATCTCAATGGGGTCAAAATAAAAAATTTTCAGATCTCAATGGGGTCAATTGACCCCACTGTGATCAATGTGGCGCCGCCCATGGGTGATTGAGCGTACAACTCTAGCATCTCCAAGGCATGCTTCTGACACTTAGGGCTTGTTCATTTACATGTGTGAAGGAGTAAGGGGAGATGGATGTCAAATCATGGAAAGAGTAAAGGTAAGGTATATTAAATTGAAAAAGTAAAGTTGTGTTAAAATCCTTGTGTGGATAGTTTAAGAATAGGTGAGAGAGGGACTGTAGATCAAAAGCACTTTTTTTTCATAAAGTTTACTACACCACAACTTATCACACTTTTTTGTAGTAAAAAATGAGGCATGTGGAGTGAAATGTTGGTGGTGTACTGGTGTCACAAAGTTTACCTCTCCACACCACTCTTTTCATTCAAACATGGTGAAGTAAAAAACATCACATCACGTGTCTACTTTTACGACTCCTTGTGATAAACAAACAGGCCCAGAGTCCTTCAGGCACAATTTTGATGGAAGTTCATGGGAGAATTCAAGCTGGCAGGCATCACAAAAATCATTGGTTATCATGTCTGTGATGCACTCCCATTGCATTAGTAACTTCCATGAAGTCAAGATCACTCTGATGGGAGTTCGGGAGCTGCTCCAGTGCTACCAGCATCACCCTGTAATTGAAGAAAATTAGCATTTCTCTCTCTTAGGCAGTGTCCTTGCGGAGTTTTCCTTGGCTATTAGCCACTTGGGTGTAGGAAATTAAGGATTTATGCCAGCTTGTCACCACTTCCTACTTCCATTTGCATGCCTTTCAACAAATGCATACATGCATGTTGCTTGAAACAACTTGTCACTAGATAAAAAGGAATAGAACTATCATCCATTCATATTTGATGGATACAATGTAATTCCAATATTTACCCAGATTAAGACATTAATAACTAGCATTAGAGATATCAACCGTTCATATCAATGAGTACAATGTAATTCTAAGATTTATCCAACTTAAAAAATAAAATAAAAAAATA
>BMK_Unigene_050585
CTCCTTGTTGAACACCCTCCCTCTCCCTCCCTCCCTCCCACTGTCCCTAGGCCAATGTATTGCAGGCAAGACCAGAGTCAAATGGAGGTTGGATGCTCTTGCTTTCACATATACAGAACTTGAACTTGGGCCATTATTAGTCTTCCAAGATAATGTCAGTGTAATGCCGGGAAGTCCAGAGTCAAATGAAGGTGGGATGGATGGTGTAAAGATGGTAAATAGATTTTTATGGAAACCCAAGACCTATGGCATGTTCTGAATTATTTGTATTCAAAGAAATATTTGGATGAGATCCATTTGGAATCTCTGTGTTAAAAGAGACTCAGCAATGTCTTAGCCTGAGTTGCTGAACAGAATTCATGTAACAAATCCAACATATTTGGGATGAGGCTTTGATGATGATGGTAACGATAATGATGACGACGACGACGACGGTGTGATGATACTTATATATGCATCATGTAACTGGTATATGGTTTTTTGAGTCCTCATGTATGAAATACCAAAATTGGAAACATGTCTAGATACGAGAACAATACTCGATTTTTTCAATTTTGGTCCTTAGGTTATTTGGGTGGTAGAGGACCTGTATTCATTCTTATATGGAGTTGCTACTTAGGCCTTGTTTGGTATCTTTATTCTTATTCTGACAGAGTCATTCAAAAATAGAGCCATCAAAAAAGAGGCTCGAAAACATGTGTGGCATCGCATAGATCTATTTTGAATAGATCGTTCGGTATACTCACCTTTTGCCTTTTATTAGAGGGATAGTTTATGTCATTAGTTAAAAAAGGAACATGGTGAAGGATATGTCTAAAATTAAAATTATGCATTATGGTGGACATATCTTTTAAAGACTTTTTATCAAACATTTGGTATGCAAATTTAAAATAATTCAAGACAAACACATGACCACAAGTAGATATATACACTGGTAGAGGTTAGAAATAGAGATACCAAACCTGCACTAAAACATGTCAGATTTAGACCCCACTCCATTAGCTTCCGGATGTTATATTTCGAGTTACGATCCAAGCCCTAATTCATTCCCTAATTAAAGTCTAAATCAGGATCATGTGGATCATCTTAGCAATGCCAACCAACCAAGGGATTGGCAAGGTAAACCAAGATTGAATACGTCAAAGTCAATAAATAGCAACCCCTATTTCCCAAATCAATGGAAGGCCAAAGTATGTGTAGCTATCTATAATTTTGTACGTATTACTTTTTGACAAGTTATTTTTT
>BMK_Unigene_050589
AGAACCAAAAAAGAAAAAAAAAAAGGGTTTCCATAGGACCACTTGTACTACAGAAAATTTAATAATCAAGTCATGAAGAACAAAGGTAATGGACATCCAAATGCTCCACAAAGCACTCGTGGTTGCACTGTTTGAGCTCCGGTTGGGGAAGGGAGGCACCGTTCTGTGGCACCTTTAGAGAAAATAGGTAAGAGAGAAGCTTGAGAGGGTAGATTAGCATTACCACAATGGCAAAAAAAGTTCAAGAATCTTTTGGGAGCCATTTCAGATGTTAAACATCAATATGTCAGAATGAGACAGACAAAGCAGAGTTCTACGGAATGATTATCATATCCAAATGTCTTAAACTTGATACTTATCATGGGATCTTTTTCATTAATATTTTTTGAAATAAGTTTTTTCTCCGTCCTTCATCACCATCATCCTATGAAGTAAATAACTCGTCAGTATGAAGGAAATAACTTGTCAATCATCACAGTAACATTTTTCAACAATCATAGACACATGAATTTACAACTATATAGAGCACTTTGTTTCAGAATTTTGAGAGAAAAATTGGTTTCAGTGGAAGCGTTCTACCATCTTTGCATCAAAGATAATGGTTCATGGGTGTTCATTAATCATCATGATCATCTAAGCTTATCCCAACTATCTAGGTATGGAACCATCAATCAAAGATTTCCTATTGCAGCATCCATGGGGTTTCTCTCATGTACTCATTTCTAATTCTATCTTTCTAGTAACTCCAGACATCTCTCTTGGCATTCGTAATTTAGCCGCATATATTTCAGCTTCTTCTTGTAATTCATTACCCAACATCCAACTTCACATGACAAATTAAGCTTTAACCATCTTCTTATTAAAATGCCCTGTTAATCAAAGTGGCACTCAAGTATCACATAACACTCAGAAGTCTGTCTCCACCTTCTGCATCCTGCATTGCTCCTGTTTGCTATACCCAACTCAAACCCTCCATCTTGTACTACAAATGCGTTGCAGATATCAAAATCCATCACATTGTATTAGAGTTGTTTTCAATTTTAATTTTTAACCATCTCCACTTTTCTGCTTTACAATCCACTAAACCTGCACTCCATAAATTATGTATTTAAACTGATAAAAGGAAATATATATTGTCTCTTTAAATATATGGATGTTTCACTACCGAACTGTTCATTTAACTTATTTGTTGTTATGACCTGATTTCCTACTTCAATTTTCTTGGATAACTTATCATTTTCTTTGATGGACTAGTTTAATGATGATGATGATCTAATGTACCCGGACACGTAAAAAAGCCCAACGTATCTGTGTTGACCGCTACAACACTCACATTGACACCCAATACTGCATCGATACTTCTAGTGTACAAGTTTAGCATATCCTAATTACCAAGTCCATTATTTCAAATAGTTTTCTTTTTATTTAACTTTGCTACTTCTCAACATTAAAAACATTAGATAGGTAATGTAAACAGTGATAATTTCATCAAATCAAATGTGATATAGAGAAGAAATTAGGACACATGTAGAGATTTATGGAGTACTCTAGAAGCTTGTCGATAAGTGTAGGATCAGGGTAGATTAGTGTGGAAGTTTCTAGAGTGTAGAAGGCTCCTCATCTGTTGGATGAGTGATAAGTGGCATAATCCTAGTCATTCATTGTATAGGGTAGAACTATAAATAGGGACCTTCAGATTCAATTCTCAATCTTGCTTACAAATGAATCTGAAGGTCCCTATTT
>BMK_Unigene_050590
CAACTCCACTGAAACCAAAGGAACCGCCAAAGAAAAAGAGAAAACTAGTACCACTCGACCTTATCCAAAACCACTGCCACCTCATCCAAACACCCATTTAAATACCCCAAACCCAATCCCAGATTTCTCAAGCAATTGACTTGGACCTTATTTTGAAATCTGGGTTTTGTTCTTGATCAGGAGAAATGGCAGATATTGCTCTTTTGGTGGTGGAGGAGTTTGAGAGGAGGAAGAGTTTGGAGAAGGAAAGAGGGGGGCAGGAAGTCACTCTAGAGTCCTGTTTCTCTGTTTTGGTTCGTGGGGTTAAAGATCTTGATCTGAGGAAGGAAGGGAATAAGCAAATCGAGTTTGTGAAGAGGATTTCGGAGGCCAAAAGTGATGTCGGATTGGCAGCTATTAATGGGGTCTTTTCTGCTTGAAATCGTTCAGATCTGTTATAATTATATGCTCTGTTTGTAAATTATTTTTTCTTTTTGTATGTAAAAATTTCAGCTTTTTATTTGGGGGTTATGTGTATTGTAAAAATGAGATAAGAGTTTGAATGATGCTGGACCCAGGCCTGGTGGTAATATGTTATCTGCAGCCCCATGTGGGAATTACTTGAAAAGCAATTGATCTGGAGGAAGATTCAAAAGAAATTTGAGGTTTAGTACATGGTTTTGGTCCAATTGTGATTTTTTTCCCGACATGTGGGAAAATTTAAGACAACAGAGAATCTTCAATTTTGATGGTTTATTAAGGTGATCTGGATGGATGTGGATGTAACGTTGTATTGCAACATGACTATGGAGATGATAATAGACCCATCCGCAGGATTCCGCTCATGGCTTTAAAAGTGGTAATACATGAGAATCAGAAGCTGCTTTGCTTTGGTTAGCGACTCTGTTTCACACCCAATTGCATATTGCATAAGGTTCGATTCTGGACATGCTGTCCTCTTTTCACTTTATGTGGGCTCATTTTTTTTTTATGTGGGTGCAGTCGTGCAGACTCCTTTTCTTCATGTGTGGATCATAAAACGTGCTAATACACACATTATAATATATTAAACTTATGGGTTTTGAATTCGATTTTGGTTGGCAGTTTTGATTTTGAAATTATCATTATCCCTAATTTTTCATCAAACGTTGCACGTCATCTCCCCATCTATACAACTCCGTTCTTATCTGTCCCAATTTGCTTTTCCACTGTAAAAGTTTTTCGGTTTTTTTCTTTTTCTTTCTACATCAACTTGATTTGCATTACATTGTTTGATAAATTACCCTCTAAATGTATGTTACTTTACTGAGATCGTTGAAGAAAGCAAAAGGATTTCAACTCCCTTGTGGATTGCCTGCTGAACATAGGTTTTTGGATCACCTTAAATTTTAAGGTTGCCTTGGCCATATGCAGTGTGGGGACACAATTTCAGGGTGGTGGGATTACCCAACCAAGGATCCTCTCTTTAAGATTTAAATTAAAAACCCCATCAACCATACACCAAACTATACATATCAATTTCTTCCATGGACATTGGAAATGCTACTTTTCTATTAAAGTTAAAGAGTACTGCTCCTTTTTATATACCGCCCATGTGAGTCAAAGCTTGGTATATTATTCTTATGTACTTATATCTTAGTCAAGTTTTTGGTTCATACAATTTTTTATTTTCTATTTATATTTGTTTTTACAAATATAAATGAAGGCATGCCCTTGCTTATCACAGGTTACTGTACTGTA
>BMK_Unigene_050596
AATCTCAAATGATTAATCCTTTACCTATTAATGCTGTAATTCTTTTTGCTGTTTTTGGCTTGAGTTTGCTTTATACTCTTTTACATAGTTTGTTACAGAATTAGGGTGTGGTAGGTAGAATGGTCCATTTGGTTGCGGCTAGAAGTTGAGATTTCTCATTCAATAACTGGTGCCCACCTGGTTTATGTCTATTCAGTCCAACTCCCTTACTAGCTTCTCGTGTTGCCATAGGAGCCAATTCTAGTTTGGTTCGGCTGAATATGCCGAAATTGTTTGGTTTTGTCACCTGAAATTTGGTCCAGGATTCTGACCTGTTTTGCCCTGTTTGGCTTTTCGGTACAGATTTCTGCTGTTCAGCTGAATTGGCTAGAATAGAAATCAGGGGTGACAGTGCAAACAACCTTTTTCAATAATTTGCGACAACAAAAAAGGATCTTCAGTTTGATATATATACAAATGTGCCCTTATATAATGTGATATTATGTGAATGTGTCTATTTTATGTTATTTTAGGCTATGACATTGATATCAGCTGATAAAAGCTAAAGAATGAATGTCCTGATTTCAGTCATACATGCACATGGTTTATAACTTATTTACCTTGGGTGTAGAAATGACAAATAGCATAGTTGACTTGGCAGAAAGTAGTATGAATTAAAATATTAATATTAATATTTATTTTACTTTCATTTTTTTACTATTTTTGCTATATTTTTCTAACTATATATTTTTAATTTTTAAAGCTTACCAAAGGGGAACTTTGAAATGTAACATTGAGGCACCCAATCCGCTAGAACGTTTCAATATTTTGAATCAGGTCCAAAATGAAATGAACAACAATGCTTGACCTACTATAAATTTTCTAAAGCTGTGTTTCTCATTTCATTTTTTGAATTAACGTCGAGTCTTTTATAATTTTCTAAAGCCGTGTCTCTCATTTCTTTGTCAGCGGTAAAATCAAGGGTTTATTCCGGCTCAATCCTGTCTATTGATCTCTCTGTCCATTGAATTCTAGTGTGGTTTTGGGATCTCTTGGCTTCATTTTATCCCAAAACTTAGGTAGGATTTACTTCTTTTGTGTGTGTATACACATGACCTCATACAATTTCAGCAAAATCTCATGATTGAATGAGGGAACAAATTTCATTATATTTTAGTTTTTTTCCAGTAAAAAAAAACTAATTTGATTTTGGCGGAGCATATTGCAGATGAAATGATGAATTTGGCAAATGATTTCAATCTATTTGAAATGCTTGACTTTTTTGCGACAGTATTCTATTAAAAATGACATTTATGAGCATGTGTTTGTGAAGACCTGGAAATCAGGAAGAGTGAGGCCCGTGAGGCAATTTTTGCATGTACTGGCCTGGTGGTATTGAATACATATCTGAATTCATGGTTGCTGTACTGGCCTGGTAGTATTGCATTCTGGTTAAAACTGTTATCAAGTTACTCAAGGATTGGCAGTGAAAGAAATTTGACAAGGGTGAGTCTCCACTTGGTAGATTGTATCCCATGGACAGGCATCAAATCAAAGAGGATTCCACTCTACATTGATTTATCATCTAAGCTTTATGTCCTAGACAAATACATGAACATTGACTGACAGTCTCTCTGTTGTGAATATCAGCAAATTGAATGTCAGTTTCTTTTACAGTGTAAGATGCTGCAATGGAGTCTCTCTTTTTTCGCAACAGGTTTTATTTCCAGGAGGCAGCAAGTGACAGTCCTTTGAAAGGCATGGCCACCGTTTAAATGGTCTGCCATTTCCTTTCAAGATATTAGATAGAAGCCCAAGAAATTGAATCAGCAGAAAAAGTTGCATAAGAAAAACCAGCAGAATGTATTAAGAACTCCCAGAGTTTGTCAAGAAACTGAGGAGATTGTGAAGATGTTTTGAACTTCTAAAAGCAGCAAAATAGTTAATTTCAGTGGAAGTGTTTCAAGTGAAATCATATTTTCGGATACGGCTGGTGA
>BMK_Unigene_050601
TACCAAAAAAAAAAAAAAAAAACCATTGAATTTTGGAACTCTGTTTGAGATTAGATTTTGGGTCGTAGGCCCTCATTGACATTGGGCTTTAGCTTTACATTGAGATTTGGTTTTGGATCTCAGATCCTTCTGACAATAGGCTTTGGTGCTTTCATCAGCTTTTGGTCGTTGTTCATCGCTCTCTATATGGCCGTTGCAGATATGGTTTCCCTCATTCATCTTTATTTACTTCATTAGATTCCGTCTCTATTCCTCATTCATATCCCAGGCTAAACGCCATGACTATTGACAAAAGGCACTGACAGAAGAATTGAATGCATTGGAAGATACTACACGAGATATAGTTCCATCTCCACCAGATATACATCCGGTTGGCTGCAAATGGGTTATAATGTTAAACTCAAGTACGATGGAACCTTGGCCAGATATATAGACATTTGATTCTACTTGGAAGTTGACAAGAATATGGTATGGATAGTGAGACTTTTGCACCTGTCACAAAGATGACAATGGTGTGAAATGTGATTGCTCTTGCTGTCACAAATATTGGCAGATAAATCAGATGGATGTCCCCAATGCTTGCCTTCATGAGGATTTAAAAGAAGTGATCCATATGCTTCCTTCTCTAGGACTTATAATTCTCAAGGTAATGAGGTGTGCCAATTTATTTATAAAAGAACCAACTCTCTATGGGCTCAACCGAGCAACCCAAACTTGGTTTGATGAATATCGTAGTACTGTACTCGAGGCTGATTTTAAATATAGAAAACTTGATGCTTCCATATTTTTTCAACATACCTCCACGAGTGTTATTGTGCATTTGTGCTCCTTGTATCTTTTAATGATATACATATTACTGGAAATAGTTCAAGCAGAATAAATCATTTGAATAGGATTTTACATTCATCATTTCACATAATAGATCTTGGAAATTTGACTTTTTTAGGCTTGAGAATTCACGAATCTAGTCAGGGAATTTTTATCAATCAACACAAGCACACCCAAGATCTTATTGCCCTTGCACGATTATACGACTCTTGGGTTGTCAACACACCTATGGAAGTCAATGTCAAGCTAAAAGAGGATGAAGGAGAACTTATTTCCAATTCAACTCTATACCAGAAATTAGTTGGAGGCCTTGTATATCTCACCATAACACGACCATACATCTCCTATGCTATCAATTTGGTCTGTCAATTTATGACCAATCTTTGGCATTTATAATGTGGCCACAGTTCATCGAGTCATTCAATATCTTCTGGGAACACCTCAAAGAGGACTATTCTTTCACAAGGAATCATCTTTACAGTTACGAGCCTTTATTGATGCTGATTGGGCAGGTTGTCTTGATACACAACCATGAACATTAGGGTGGTGCATGTTCTCAGGCAATTCCCTAATTTCTTGGAGATGTAAGAAGCATGATAGAGTTTCTAAATCATCTTGAGGGTTGGGCCAGCTAGCAGCTGATTTTCCCCAACCTCTTCTCCTCCTCTTCTTGTTTGGTAGGAACTATGTTTGTCAGCTAACTGCAATGCATGTTAGGAAAGTTTCTTTGTGCTGTGAATTGGAATAGCCTCCTCTTCTTGCAATCACCGAGAAAAATTTCTGTCACATTTCCTTCTTTCAGTAAGTTTTTTCCAGGGCATGCATATAAGGGCCTGTTTGGCATCGATCCACGAGAGTATTTATGCATTCCTGCAGATTAAAAGACGAGAAATAGTGTTCGGTTAACTTGAAAAGTCTCATCCCGTGGAATATTCTCATGGAAATCCTTTTCGTAAGTACAAGAAAGTCGGAACAACCAATTTTTCGTTTTTCGTCAAGAATGACAAGTGGCAGAAAATTCTGAGCGAGACCTTTTCACGTCTCAACAAGAAGCCACACATACTGTAAAACCCTCTTTATCTCTCGGTTGCATACCCCAACTTGCTTAAGGTCTCTCTTCGGCTGGATTTGTGATGGAAATTTGATGGATTTCAAAATGAGATGAATTTGTGAGACTTACCATTTAAACCAGTATTATTTTAGTTATTTCCCAAATGGGGATATAAAAGAAATTGGGGCATAAAAATCTGACATCCTTTTATACTGCCTTGTTATGGTTAAACTTGACCCTTGTTCCATGTAGTTAATTCTCTAAAATTTCCATTCAATTGAGGATATTCTATTGTAAGTGGTTTTAATGGAGAGAGAAAAAAAAATATACATATATATAT
>BMK_Unigene_050608
GGGGAGTTTCGTTCAGTAGCCAACAAAATTTCGCTCTTACGATAAGATACTAAGAAAAGAACTGGAGCCGAAGAAAGGGAAGAATGCTTCTAACCGTACCCTCTCCACTCTCCCAATCTCTCTGCAAAATCCCTTTCCTTCCTCTCCCTAACAACTCTTATTCCTCCACCAAAAACAGACCTTCGACTCTCACCACACCAGTAGAAGATGCAAAAATCACAAGAATCTCTTCTTCTTATTCATCATCATCTTCATCTTCTGTAGAAGATCCGAAGAGGATGAGGAGAAGGAAGAGGAATCCAGATCGAAATCCATCTCCTTTGGAGACTAGGATCACTCTCGTTCTAGCCCTCGCTTCCCAGGCTGCTTCTCTCTCCCAACGCGTTCTCTCTGATTTGGCCACGGAGAGCGCGAAATATGTCTTCCCAAAGAGATTTGAGAGCAGGAATCTCGAAGAGGCATTGATGTCTGTTCCTGATCTTGAAACTGTGAGATTCAAGGTTTTGAAAAGGGAAGACGAGTATGAAATTCGACAAGTTGAGGTGAGAATATAGAGGAATATGTTACAAGCAACAGAATCATGAAATTCAATTATTAAGGGACTGAAATCTACATGGTGTCATGATAGATTGTTGTATCAAATTCTAATTCTGCGCATTTGTAATTGACTCAATATCACTACCCTGGTCGTCAGAGTGATAGTCACTGCTAAATTGGAGTCATCTTTTCTATGACTGGTAAGGATATGTGAAGAAAATGTCTTTTAAATTACTATTGGTGAAATCACGAAGATGGAATTGGTTGGATCTTGCCATCTTGGTGACATTCATAATGCCAATTTCAGTTTGGAGGAGTATTTGCCTCACCTGTACGGCCATCAACGGTGGATGATCATACCCTGTCTATTATAATGGGCAGTTGGTTGGACCAAATCTAGCAGAACAGTACAGTTTTGGAAGTTGTTGACTGACAATTACGACATCCAGTTAGATTTTTAGATTTGTTTGAATCTAGAGTTTTATTCAAACAAGTCTAAAAAACCCTAGAAGAGAAGACGTGAGAAAATTAGGAGAAAGAGAGAAAATTAGGAGGAAAGAGAGGAATAGTCGAACCCCTACTAAGGTGACTAATACTATTTTATTAATTTATTAAACTTTTGAAGTTACAAAGAACCATAAAGTTTCCCATAATACTAAACCCCTTGAAGATAATTGTTTTACAAACAAGTCCATGCTTAAGTATTGACTCATCAGAGGTGCTCTAGACCAGATTGTCTGTGGTGCGTATCTATCATGCAGGACAAACAAGTTCAATGGCGAGCCCTACTGTACACTGTTGGGGCTCACTGCATAAGTTCTGAAGGAAGGTTTCGCCCCCACATCATTCTTCAACTACAGCTTTTGATCTTCTAATCCAACTTAAAGCTTGTCCTGGAGTTTTACCAGGAGCATATATTAATTAATGGTGAAATACAATTATGTAACAGCCGTACTTTGTGGCGGAGATGACAATGCCTGGGAAGAGTGGGTTTGATTTCAATAGTGCGTCTCAAGGTTTCAATGTCTTGGCAGCATACCTGTTTGGTAAGAATACTGCAAATGAAACCATGGAGATGACTACTCCTGTTTATACCCGAAAGACTCAATCTGATGGTGAGAAGATGGAGATGACAACCCCCGTTATAACGAAACAATCTGGAGATCTAGGCAACTGGCAGATGTCATTTGTCATGCCCTCCAAGTATGGTGCCAATCTTCCATTGCCTAAGGATCCATCAGTGAGGATCACAGAAGTGCCAGGAAAAATTGTTGCAGTTGCTGCCTTTTCAGGTTATGTTACAGATGAAGAAGTTAAACGTAGGGAATCAAAACTACGTGATGCTTTAAGGAGGGACACCCAATTTCAATTGAAAGAGAGTGCAACAGTGGAAGTTGCACAGTATAATCCCCCATTCACGCTTCCATTTACGCGTCGGAATGAAATAGCATTGGAAGTTGAACAAAAGAACAAGCAAGCATCAGAATGAAATTGCATTGGGAGCTGAACAGCAGCTTGCCTGACATGTTGATGCATACAGTAAACCTGTTTCATTGTTAGATCAAACCTTTTGCTTATAGTTTATATCAGAACAAAATGATGTAAATTTGTATCAATAAAAAAAAGTACATTTGAAAGGTGCTTCAACAACATGACTAGTTAGTTGTAAAAGCATTTTGATATAAATTATACGTGTATATTTGTGTTACAGAAATATGAATTGTGTAAACTTGCTTGTTTTCCT
>BMK_Unigene_050616
GCTGAACCCCTTTCCCATGGTGTGAGCTTCCTCTCCCACTTGGGTGGGCTCTCTTGGTCCAAGCCCCCTGGGGTACCCGAAAAACAAATGGTCGATGAGATGGTTCTGGGTCTGGGTCGATAAAAGGAAAGCTATTGAGAGTCTTAAGAAGAAGAAGAGGTCCTAGGAACCCGGAGGAGGAGGAGCAGCTTCTGCGAAAGGCCGATTTCTGGGTCTGCTTCATCTCAACGCGAGTTCGATTTCATTCCGGGGCGGACCTATATGTTATGATGGGAAAGGCTCATGCTTGAAGCACCATTGTTCATATCTTATTTTGCATGTTCTAGGCATCATTGCTTTAACTCAGCTTGGGATATTGGCAGAATACCTCTGTTCCAAATTGACATTCGCTGGGCATTAATGTTTCAGCTGTGACTCCTTAGGTGTTATATCAAGGGACAGGTTTTTTTCCCCTTAAATCAGAGTAGTGATCCAGACATTTGGAGTGGCATCTTTCTGCTCATTCTTTTGGAATAGCATCCATATCTTGCAGCGGAGCAGTCACTAGCTCTGCCGTGATGACACAAGTCAGCCGAACTGAGAAGGTCCAGAACGGTCCAGTTGATGAGAAGTACGAAACCAGACTCTATGTTGGCAACATTGATCAAAGAATAACAGAGTCCCATTTGATCAAGATGTTTTCTCCTTTTGGAAAGATTGTGTCTGAGGATTTTTTGTGGCATACACGTGGCCCCAAACGCGGAGAGCCACGTGGATATGCTTTCATTGAGTTCAGTACTAGAGAGTGAGCATGCAGGAAGCTCAAGTGGCCAAGGAGAAGATGAATGGGAGATTGGCTTGTGGACGACCTTTGGTTGTTCGATTTTCCAGTGAGAAGAACTTCGTAGAAGCAACAAATCCTTCCAAAGCAGCTGGCGTGACAAGAAAATCAGCTATTGTGAGTAGCTCTTTGGGCCAAATGAGTCGGAGTGCAAAGATAGCAGCAATAAAGAACAAATTGAAAGCCATGGAAGAAGAGAACTGCAGCACAAAGAAGCCAAGACCAGCTGATGGTGCTGTTTGCAGCTACAATGACAATCAATCTTCTTCTAACTGATTGATGACTGTGGTACACTAACATCCCCCAGTGGAGAATTGTGACCTTGAGCTTGCTTCAAAATGGGATGATCAGACAGATGGGCGTGTTTTGTATGTGTGATCGATCCTGCCTGGTGCTCGGTTGCAGGTGGTTTCCTTGATGGGTCTTTGTACCCTATCTGCATCGTGTATATTATATTACACTATTGGAAATACTGTTGAATTTTCTGCTGAAATGTTGTGTTTGTGAATTTGCATTTCTTGAACTTCTTACCTTGCTGCAGTTTGTAGATACAGTTGCAACTTTTAAAATGTAATGCCAGTGCTTGTGCATTACCTGAAGTTCCATTATTACATGCTTGCATGAACATGAATCTAAATCAACCAAATTGTTGCCCAA
>BMK_Unigene_050622
TTCTGCTTTTTTTTTTTTTTTTTCGTTCTAAGATGGGAAGCGAAACCCTAGAAATCTCTCCTTAGAAGACGAATTTCCGTTTCTCATCGTAGAAAGCCCCAAACTTGAGCTCGAAACACCTATTTTTTGCGCTCAATTTCCTCAATCTCGTCTCAAAAAGCCCTCATTTTTGTCCATTTCTCTCTGCTTTTCTTTCGTTTTCGTTTTGTTAGATCGAGGAAAAGTAGCGTGTGGAGGGAATAAGATGTCTTCGTTGAGCAGAGAACTGGTGTTTCTCATCCTCCAATTCCTCGATGAGGAGAAGTTCAAGGAATCTGTTCACAAGCTTGAGCAGGAATCTGGTTTTTTCTTCAACATGAAGTACTTTGAAGAGAAAGCTCAAGCTGGTGAGTGGGATGAGGTGGAGAAGTACCTCTCTGGATTTACTAAAGTGGATGATAATAGATATTCTATGAAGATTTTTTTCGAAATAAGGAAGCAAAAGTATCTAGAAGCGCTCGACAGGCATGACAGGGCGAGAGCAGTTGAGATATTAGTTAAGGATTTGAAAGTATTTTCGACTTTCAATGAAGAGCTCTACAAAGAAATCACGCAGCTCTTGACGCTTGAAAACTTCAGGGAAAATGAACAATTGTCTAAGTATGGTGACACAAAATCAGCCCGAAGCATTATGCTGATAGAACTTAAAAAACTGATAGAAGCGAATCCATTGTTTCGAGAAAAGCTGGTGTTTCCCACTTTAAAAGCATCGAGGTTGCGAACTCTAATCAATCAAAGTTTGAACTGGCAGCACCAACTCTGTAAGAACCCAAGGCCTAACCCAGACATCAAGACCTTATTCACAGACCATACATGTGCACCGTCAAATGGAGCTCGTGCACCTACACCAGTCCCTGTTCCTCTTACAGCAGCAGTCGCCAAGCCTGCCCCTTTCACAGCCCTAGGGGCTCATGGACCTTTCCCACCCACGGCAGCTGCTGCAAGCAATGCTTTAGCAGGCTGGATGGCGAATGCTGCTGCATCCTCATCTGTTCAGTCTGCTGTGGTGGCTGCTTCATCGATGCCTGTTCCGCCAAATCAAGTTTCCATTTTGAAACGTCCAAGAACTCCAAATGCTCTAGGTATGGTTGACTATCAAACTGCTGATTCCGAACAACTGATGAAACGTCTGAGATCTGCGACTCAAACAGTCGATGAGGTTACATATCCAACTCCTCTCCCACAATCTTCATCATGGTCTCTAGATGACTTGCCAAGAACGGTAGCTTGTAATTTGAACCAGGGATTCAACGTCACAAGCATGGATTTCCATCCTTCTCATCAGACTTTACTTCTGGTTGGTTCTGGCAATGGTGAAGTTTCACTCTGGGAAATTGCATTAAGAGAGAGGTTGGTGTCAAAGCCGTTCAAGATCTGGGAGATGGCAGCTTGTACATTACCATTTCAGGCTGCTTTTGTCAAGGACTCATCGATGTCTATTAGCCGAGTAACTTGGAGTCCAGATGGAGGTTTAATGGGGATTGCATTTACGAGGCACTTGATTCACTTATATTCATATCAAGGATCAAATGATATACGCCAACATTTGGAGATTGATGCTCATGCTGGTGGGGTCAATGACTTGGCATTCTCTCATCCCAACAAGCAACTGTGTGTTGTAACATGTGGAGATGATAAACTGATAAAGGTGTGGGATTTGAATGGAAGGAAGCTTTTCACCTTTGAGGGACATGAGGCTCCTGTATACTCTATATGTCCTCACCACAAGGAGAGCATTCAGTTTGTCTTTTCGACGGCGCTTGATGGAAAAATTAAGGCATGGTTGTATGACAATTTGGGATCAAGAGTTGACTACGATGCTCCGGGGAATTGGTGTACTACAATGCTTTATAGTGCTGATGGAAGTAGGCTGTTTTCTTGTGGTACAAGTAAAGAAGGTGAATCTTTCCTCGTGGAATGGAATGAAAGCGAAGGAGCAATAAAGAGGACGTATCTTGGGTTTAGAAAGAAATCACCAGGTGTAGTGCAATTTGATACAACACAGAACCACTTTTTGGCTGCTGGTGAAGATAACCAAATCAAATTTTGGGACATGGACAATGTCAACCTTCTCACAACCACAGAGGCTGATGGAGGACTACCGAGTCTTCCTCGCTTACGGTTCAATAAAGATGGAAATCTTCTTGCGGTTACTACAGCGGACAATGGTTTCAAGATCCTTGCCAATGCAGATGGCCTAAGATCCCTGAGAGCGATTGAAAGCCGGTCCTTTGAAGCACTGAGAGGACCTATTGAACCTGCTCCAATTAAGGTTTCTGGTTCTGCTGCCATTCCTAACATCAGTTCGACTATTGCGCGAGTTGACCGCTTAGATAGAAGCTCTCCTGCAAAGCCTTCTGTTCTTAACGGTGTTGATCCTACTACAAGAAGCATGGAGAAACAAAGAGTTTTGGAAGATGGAGCAGAAAAAACTAAACCCTGGGAGTTGGTTGAAATTGTGGATCCTGTTCAGTGCCGGGTTGTTACCATGCCAGACAATACAGATCCTCCAAGCAAGGTTGCGAGACTTCTGTACACTAACTCAGGGGTTGGCTTATTGGCACTTGGGTCAAATGCAATTCAGAAACTATGGAAATGGAGCCGCACTGAGCAAAATCCAAGTGGCAAGGCCACTGCCAGTGTTGTTCCACAGCATTGGCAACCAAACAGTGGTCTTCTTATGACTAATGATGTCACAGATGTTAATCTTGAAGATGCAGTTCCATGCATAGCACTTTCGAAGAATGATTCCTATGTTATGTCTTCTTGTGGTGGGAAGGTGTCTCTCTTTAACATGATGACTTTCAAGGTAATGACTACATTCATGTCACCTCCTCCAGCTTCAACATTTTTAGCATTTCATCCTCAAGACAATAACATTATAGCAATTGGAATGGATGATTCAACCATTCACATCTACAATGTTCGGGTGGATGAGGTGAAAACAAAATTGAGAAGTCATCAGAAGCGCATAACTGGTTTAGCATTTTCAGGTCTCCTCAACATCCTTGTTTCTTCAGGTGCTGATGCTCAGATTTGCATATGGAATGCTGAAACATGGGACAAGAGGAGATCAATTGCAATTCAATTGCCTGCAGGGAAGGCATCCAGTGGTGACACTCGAGTCCAGTTTCACTCCGACCAAGTCCGATTGCTAGTATCCCATGAAACTCAGATAGCAATATATGATGCCTCTAAGATGGAACGCATTCGGCAGTGGGTGCCACAAGATGTCCTGTCTGCGCCCATATCATATGCAGTATACTCCTGCAATAGCCAGCTAGTATATGCAGCCTTCTGTGATGGGAGTATTGGAGTGTTTGAAGCTGATAGCTTGAGACTAAGATGTCGCATTGCCCCAGCAGCATATCTGTCGCCGGCAGTTGCAAACAGTGCCCAGCCATCGTACCCTCTTGTCATTGCAGCGCATCCGCTTGAGCCATATCAGTTGGCTATTGGGATGACGGATGGGGCAGTTAAAGTGATAGAGCCTTCAGAGTCAGATGGAAAGTGGGCAGTGGCAGTGCCTGTTGACAACGGTGTACCAAATGGGAGGACGGCAGCCTCATCCACCAACAGCAACCCAACTACAGATCAGCACCACAGGTGATGCGATGGGCCCCATGCAAAACTCTGCCCATTGTTTCTCAATCTGTATCGTATCCTGTGTACAATAGTAGGTTGCTGCTTTTCATATGGGCTTGCTGAAAGCTAAGCGTAGCATAGAAGGAAAAACTAAGATAAAGAAGAGCTCCTATTTATTAAATGTTTGCATTAAAATACTTGTTCCAGCTTCTTGTTCAATGTTGTCTCAGATTGATCCCATCATCGGTATATAATCCAATTTGATAATTTCTTAAAAAAAAAAAAAAAAAA
>BMK_Unigene_050626
GGAAGGCAAAAAAAAAGAAGCATTAATGCAGAAATCCAATCTGGAAACATGTTAACACTTCGTTAATTTGATAACGTGCACTAGATGATTGGAATGCTACCGAACTTCAGGAGCACCAAATAATACAGAAATCCGACATTCGGTGTCTACGTGCACGTTGTGCCAAATGGTGCGGTCTCAACATGTCCATGGGACGTGCATTTGGAAATTAACCGTTAAACCTAGATTCGTCCGATACATTATACTTTTTTTATTGTTCAGTTTTTCTCATCCAAACTTCATTTTCATGCTCGTTCGATTTATGGTTTACCAGTTTTAACCGTATTGGCTTTTCATCGCCTGGTTTTACTCGTTTTTCTAAAAGCGATCACTTTTGTTATTTAGTGTGTTCCAAAGAGCTCTTGTGTGTACCTCAGGAAGACTAGTCATTATGTTCGTGTGTATGTGAGCTTGATTTAGCCTGTTTGAATAGTTCCTCACTATATTTTGTGTGTTAGTTTTCCATGAATTTTCGAGTTGGCGCCACTAAGCTTAGGCCACCTTGTCAGCTTGATCCACCGGCTTGGGGCCCCAATCTATTTCTTAGCCAACTACAGATTGGGTCTCTAGCGTGTTATTTTGTCCGGTTTCGCGGTCGGTGCCTAGTGTGATGTCCAACTATACTGGCTTATAATATGTATATCTAGCTAGCTCCTACTACCTTGTGTAATGGAGAATATATATGTTCTAGTGTGCTCTTGTCACTTCGGTGATAGAGAATTTAGCTCGTGTGGTTGCCAATCTGTCAGTGTACTTTGCTATCAGCTCGACTTTGTTTTTAGCTTGTTTTATCATCCGGCTTATGCCCCGCTATGTTAGATTGATTTATACATGTTTTTACTTGGAGCTTTCACTTTGAGACCACGTCATGTTTTATATGCACATCATGATGTAAATGTACTTCATATTTACTCGCAACCCTTCTTTGAATACATGTTTTGTCGGATATCCATGTTTTACACCCATTTTACATGAATACAAGATTTGTCAAATATCCATGAATTTCCACACGTTTTAATTATATGCAGCTTTTGATCAAATAACATGATTTATCACATGTTTTATTCTTCAGTACATTTATTATCTTTTCACTCACCTGTAAGACTGTCGTGTCTGACCCATTATTTTGGTACTCAGGTCCAGACTTCTTCGCCCCGAG
>BMK_Unigene_050632
GCGACTAGGCCAATAAGGCTCAATCAAGCTGGACCGCCAAGAATGGAAGACCAACATGGAGGGCTGTACGGACAAAAGCCATTCCACTTGAGAATCATGCATCAATGAGTGATCTGAGGAACATACCTCATCAGCATCGCAGAAGTGGGAAGCACAATCGAAGTCCATAAACCCGGAATGGTCGCGAATTATGAAAGAGTCACTATTCCATATAATGGAGCGAGAGCCTGAAAATCCTTTGAAAGATTTCAATTCGGATGTAGAGAATGAGGTCGCGAGTCGACACATGAAAGGAGAATTTGGGGACGGAAGGTCGCTGGAACAAGGATGGAGAGCACGACAATGGAACACAAACCAAGCGTTGAAGTAATGCCCTAGGTAACGACCGCTAGGATCAATGCCCCCGATGATGTGCTCAACATCCTCGCGGAGGTCATGGCACAACTTAGCCACCATAGCAGGACACAAAGCAGTGCAGAATCCCCATGCTAATTTACAGGCAGGAAGAAGTGAAGAAGCCCTCACATTATCACCATCACAACCAGAAAAGATCGCCCGACAAAGCCAGACGGCGAGAAAGTATGCTAGAAGCGAGCGAGAATCGAGATGGGCACGAAAAAAGCTTTCCATCTCTGTAGCGTTCCCCGGTCGACAAAAAGAAGGATCATCATATAAAGATTGAATTGAAGCAGGAATTTCCCGACGCAACTAGTGAGTATGAAGGACATCCCTCTTGGAGCGAGACACGGCTTGGTCTATATGATAGTCAAATAAGGCATCCACCATGGCGGCAAACTCCGGAGAATCCCTCCTCATAACAAGAAACTCATCTTCAGAAGGAATGTATTCTTTGTATAAATCCCCCAAGATAGGTAGACCAGTGATAGCCTTTATTTCCAGAAGTGAAAAGCCAAGTTCCCCTACCAGAGTAAGACATGTATTGTTGGCTGGACAGTAAGTCCCCAGCATCGTCCCAAAAGAATGAATAGGAATGAAAAAAGGAACGGTTGTTGCCTGAATACCCCCAAAAATCCCAATGTCCCTTAATAGAGGTTCAAAAAAGAGGAGGGCAAACTGAGACCAATGCTTTCAGGCAACCTTTCAGCTTTAAGTCTCCTAGAAAGCCACCACCTGAAATCCCCATAAGAGTTCTGATGAGCGGACGAAGTTCTCATCGATAAGAAGAAGGTAGATCATCCAAGAAACAGGGGAGGAGAAAACGCCGACGCACAGAAGAAAAAGAAGAAAGAGACTTGTCTCCCCCAATCAACGAACTGTGGTCCAAATCGTGTAGTTCAACCCACTCAATAGAGTCCTCTCAAATGGGTGTCTCACCAGAATGGAAAACGAGAGATGAATAGCTGTGAGGACAAGAGAAACACTGACCCTCCTTGGAAGACGAACTGTGAGGAATCAATTCCCCATGACGAATATGATCTGGGAGACGATCCCCGAAAATATAGTCGGTAAGTGGGAATAGTGAAGACAGTCCCTCTGTCATCAAAATAGAACGACAAAGGGCGTATTTAAGGGGCTTCCTTCACGCGATTAGAAGTATCGGGGGATGAACTCCTAGAACCAAGATTTGTCCCGATAAGGGGAATCGTGGGTTGAGAAGACAAAGAAATCTTACCTGCAACGGGAGAAGAAGAAGACATTACGAGAATGTGCCTTAGAGAACCGTGCTGAAACCTCAACCAGTCACGGAATCTTTCGCCCAGGATCAAAAACCTTCCCTAACTAATGGGAGGCAATATGTAGGCACAGTAAAAATCCTTAAGAAATAAGGGTAAACTGTCATAGAATCCACCACGCTTCTATGATTTTGAAAGGTGAAGAAGAAGCCTTAATTTTGTCTAGATCGGCAAAGGCAGGGAACGTCCTGACTTCGTCTTGAAGAGAGAAGGCAG
>BMK_Unigene_050634
AATTTGTATTAGAGGGGGGAAAAAGGGGCCAGCCCCATTCATTGATCACCTGCTAATCAAGCAAGAAAAAGGTTTTGCTTACTAGAAAGCACTCACAATGCCCACCAAGCCCTATGACATCCCATCCTACAATAATCATAAGGCAATGGAATACAGAGGCCCTGAAACAAATTTATATCTAAGAATTTATGTGGTCCGCATAACCAATCTGTTTCTCTTGCAAGAAATGAGCAATGCTTGAAACATCACCGTGCATGACAACCCTGCCATCTTCCATATAGACGGCGCCATCTGCATACTTCAGTTCCTCCAAGCGGTGGGTCACCCACAATGCTGTAACTTCTCCAAGACCACCCAAACTGTTTTTGACCGCCTTTATGACTCCTTTCTGATCATTTTCATCCAAAAAAGTCGTAAGTTCATCTAGCAACAGTACTCTACATGCTTCAGCTAAAGCACCTGCGATGGCAACCCTTTGTTTCTGACCGCCACTGAGAGTTTGGACAGGCCGTTGCAAGTACTCTAACATGCCCACAGCATCTAAGGCACTTTCAACTTTGGACCTAATCTCATGCGGTGTCAAATTGAACTTACCAAGACCGAATGCGACATCTGCTTCTACAGTAGGCATCACTACCTGGTGATCTGGATTTTGGAAGACAAAGCTCCTGGGTCTCCTGATGGACACATCACCACTTGTTGGATTTAAGAGACCAGCTAAGATCTTGAGAAGTGTAGATTTTCCACAGCCATTGGGTCCAAGAAGCATCCACAGCTGCCCCGCAGGAATCCGAAGTGAACAGTCCCTGAGAATTGGGACATCCTTCCCACCCCTCCTATACGAGAAACTCAAGTTCCTCCCTTCAATACCATAACTCGAACTCATCATACTACCCATACCAAACCCATTGCAAATCGGGTAGCCGAAACAACTCGTCGCCATCCTCACCCACAAACTATTGTTCTCCTTGCCTTTGTTTGCATTCCAAGAGCAGATTGAATCATACCCTTCTATCCATTTGATCTTTTTCAATGAAACTCTTACAGAACCCGTTTTGCTAAAACACAATTGCCCCGCCTTGAAAAGAGGCACTAGTAGCAGCTTTTCTCGATCATTCAAACGGTAGGAAAAGGACAGATTCGAGATGACAATCACAAAACGGAGACAGGAGATGCT
>BMK_Unigene_050636
TTAATTTTTTTTTTTTTTTTTTTGGACTTTGGGGCAGGTTCTTTTTCGATTTCGATCTGGTTTTTATACTAATTGTCGTTAAGCAGAAGAGAATTTGACTAATTTGTCTGTTAGATCGCTTCTAGCTTCTGGGGTTCCGTTTTTGAGCTTTCTAAATTTCTGCTGTTTTTCTTAAATTGGGTTTTTTTTTTCTGTTGTACTGTAGAATTTTGATGAGTTTTAGCATTATTGATGCAGTTTTGGTGAAGGGTGGTTCAGAGTTTCGGGGTTCTTTGTTCTTAGATTTTTGTTTTGTGGGTGATTTGAGGGTTTCAATGTAAAATGAGGCTGGATTTGAAAAGCATTGATTGTGGGAGAATGGTTTTGATTTATGGTTTTGCTTTTCTTTTTGAAATTGGGATTCATTTTGGGTTAGAATGTTGCTGGCAATTGTAGATGTACTGACTGATATAGGAGTTTAGAAAAAAAAAATCCGGAATTTTTTTTTAATTTTTTGGATTTGTTTGTGTTTGTGTTTTGGGGATCAGATGAAATTTGTTGGTTTGGTGAGGGGTTATATTTTTAGCTGTATAGATCAATTGGTTCTTGAGGAAGTTGGTTAGTACATCATTTTTTTATCTAGTTTCAGACGTTCTGTTGTTGGAGTTTTTCTTGGATTGTCATTTGATTTCATAGAGTTCGAAATGCGGGTAACAGAGGATGAGCTAGAGGTGGTCTGGATGATTTGGAGGAATTAAGGCTTCTCACTAGTTTTCTAACAATGAAGAGACCCAAGAGCGAAGCTCCGGGTGGAAGGAGATTAAAATTGTCTCACTTTTTGATCGGCATAGCAGCATTATACCTTGTGTTTATCTCTGTTAAGTTTCCACGATTTCTTGAGATGGCCATGATGCTGAGTGGCAACGACAGTTTTGCTGATCTGCATCGTTCCCCAGCTTTTGATCATGATGAACCATACCAGTACAAACCATTATTTAGTTCAGTAGAACATGATGCTTTTAACCATAGAGTAGAAGACGCCCAAAATCAGTCACAATCACCCAAGGTGCAAACAGGCAGCTCCCAACAGGAAGATCACAATTTGCTCCTATACAGCCATATGATAGAGGAGGTAATGAGAAGGCAGAATAAGACAAGTGATCTCCAGGAGTTGGAGAAAATGGCAGATGAAGCGTGGTTGTTGGGGTTGAAGGCTTGGGAGGAGGTTGAGGGATATAAATTTGAAGGAAATGAAAATGACCAGACGGCCATGGTTGAGGGGAAGTCTGAGCCCTGCCCATCTTCTGTGTCCTTGAGCGGAGGAGAACTAGTGAGGGCTGGCGACATGATGTTTCTTCCATGTGGTCTTGCAGGTGGTTCATCAATAACGATACTGGGGACGCCACATGTTGCTCATGAGGAGTACGTGCCTCAGCTTGCAAGGTTGCGTCATGGGGACGGGAGAGTTTTGATTTCACAGTTTAAGGTGGAATTGCAAGGGCTGAAGGCAGTTGACGGTGAGGATCCTCCTAAAATTCTACATTTGAATCCTCGGCTGAAAGGAGATTGGAGCCAAAGGCCAGTCATTGAGCACAATACATGCTATAGGATGCAGTGGGGAAGGGCGCAGAGATGTGAAGGAATTCATTCCTCAAATGATGATGACTTAGTTGATGGACTTGCCAAATGTGAGAAATGGGTACGAAGTGATGTGATAGACCCAAAAGAATCCAAGACGACTTCATGGTTGAGACGATTCATTGGGCGTGCAAAGAAGCCAGAAATGA
>BMK_Unigene_050652
AAAACACTAACCTCCCATTAACAACTGAATATCTGAACCAGTGATCCTAGAGACAAGATTTTCCAATCTCAGATATCTTAAATTGGGAAGACTTTTGTGTAAAGTATGCATTTACTGAAAGCGTGTGTAGTGGGCAAATATCTCTGTTTCCAATTTTAAATAGAATCCATTGATTCCAATCTATCCTTGAATTAAAGTCATCAGTGCCCAGTACATTTATGCCTTTTGCTTATGGCATTTTCCTCTCCAAAAACTTGCACAATAATAGAAAGAACAGAAAGTTGGTAATCATCATCATCAGATCATGATGATATAATAAAAATGAAGAGCCTAACGCCAGGCAGAAACAACGGTCAGGATTTGTCCCATCCACCCTATGCAGATTCCCCCAGCCTCCTCTTTCACAAACAACCCGGACTGAGTCCGACTCGTTCCTAGCCGAGTCTGCACCGAGTCAGCAATGTGGGCACCGAGCGGCCTCGCATTGAACCCGGCCATGCCCATCCGTGCGCGCCACTTGCCGAACACCTCGCACCGTTCGATCCGATCCATCCCCTCCCTCGCGACCGCATTGGCGGCTTTCCTAGCGAGGCACTCCTCGACTCGGACCCGGTCCGACCCATCCCGAGTCATCGTCGACTCAAGCGATTGAAAGAGCATGAGGTAGTGGGCCCAGGCCGACCCGACCCGGGCCTGAAACGGGGCAGTGTTGGAGTTCATCTCCTGCTCTAGCAGCACCACCACCTCCGGCCTCAGCCCCTTTGCCGCACGAAGCAGCCCGTCGCGGGGGTTCACCGGAGATACACTCTCATCGGCGACCTTCGACAGCCGGAACGGGAAATTCACCGCCACTGCCTCGTCTGGGTCGCAACCGATTGACTCTCGCTGGAGACCGGTGGCTCTGCAGCGAAGGATGGAGAATTTGAGGCTGATGCCGGCCAATTGCGCCACTTTCATCACCAGATCGCCGGCCAACTGAAATCCGTTGCTATTCCCTCTGTTTATCGAGCTGGGGTCCAATAAAGCTGTGATCTTGACCGTTGGTTTGATG
>BMK_Unigene_050653
CTTCTTCTTCTCCTCCTCCTCCTTGTTCCCACTCCAGAAAAGACCTTGCTTAGTATCCTGTCAGAAAGCTTCCATGGCTTCTGGTTTCTCTGGTAACGATTTCTACGCCCAGTCGAGAGGAGGACAGCCCATTGCCAACTCACTTCGAGTCCAATACCAACCTCAACTCGGTGGAATTCTCGTCGACGACCCTTCTCCTTTTCTTTCTCCTCCTGCTAAACGATCCGTCTCCGAGTTTGAAAGACAGCAGCAGCAGAATCTCCTTCTTCTGAGATCTGTAAAGCAGAGGACTTTACTCACGTCTCCCATTTCTCCCCTCTCTCCATTCGATTTCTCTTCTGCCTCTCCAGAAATCCCCACAAATTCTGCACAAAGATTCGGTTTTTCCCTCTTTCAGCATCAGAATCAACAACCCCACATCCCCAAATCACCGAGTCTCTCCTTCTCTGCAATTCCCAGTCGATTCCATGTCTCCGAGACAGAAACACCTGAGAAGGAGAAAATGAAGAACCAGTTACAGGAGCTGGAAAAACGCCTCTTTGACGACGACGACGACAACGAGGAAGAAGATGGAAGGAATTGCAGCACCGTCTCTGCTCTAACCACCACCAGCGAATGGAGCGAGACCGTGCAAAATCTCATCACCCCAAAACCCCTCCCCACCTCCCCAGCAACCTCTTCTTCTTCCACTGCAACATCATCTTCTCCTTCACAGGCGACTCCGAATTCTTCTTACAACCAGCTGTTGATGGACTCTGCCGGGGCGATTTCTGAAGGGAAGATGGAGATTGCAACTTCCATTATCGCTGGACTGAAACGGGCGTCGAACGCCCTCTCCGGCGACCCGGAGCAGCGGCTGGCGGCATACATGGCCTCAGCGCTGATGTCCCGGATAAATCCGGCGGAGAGACGCGGCGCTTCTCTGGGGGCAGAGATATGCAGCGCCGAGCATTTGGCCGCGACCCAGATGCTCTACGAGGCATCTCCGATCTTCAACCTCGGATTTTTTGCCGCCGATCTCGCGATTTTGGAGGCCACCAGAGACCACCCCAAGATTCACATCGTCGATTTCGACATCGGAGATGGGGCCCACTACACCCACCTCATCAGAGCCCTCGCCGAACGACAACCCATCAAACCAACGGTCAAG
>BMK_Unigene_050655
CGAAGACATGATCAACAACCCCCCTAACTATGGTTAGTTCGCTCAAATCTATCCATTCATCTACTCAACAAAACATTGATTATCACCTTTTATCATAGGTAGGGATGGCAATTCTTGACCCATGTCAACCTTACCAACTAGTAAGCCATCGGATTCAGGTTGAGTTCATTTGCATTCTACCCAACCCAAATCTAATCCAATCAAACTTGGTGCACTTCAACCTTCCAACTTAACCAGACTACTAAACAACTATATTTTCCTGTAAGTGGTTATAGCAAAGAACAAGACAACTGACACTTACGGTTGTTGGGGATAAATTAGGGCAATTACGTACGATCAATCACAACCACAAGCACATAGACATTTACGCGGTTCGTCAAACTTGCCTACGTCCACGGGGTTACAAGCATTTCGCTCGATTTTACTATGAATGCACTGGCAATTTGTTCTAAGGATTCCAAACTCTCTAATACTTAGCCTACTCTCTCCCCTCATATCTCAATCTTAATCTCACGCCTCTCCCCTTACAAGTTCTCTCTAGATTTCCCTTTGCTTGCTTTCTTACAAAAAATAACCCAAAGAGAGTATTTAGAAGATATTAGCCCTATTGAGCGGGCCCCAAGAAAACTACTCATCAGCCTGTTGGACCATGTGAGCCAAATCCAATAACATTGATCAGGTTATCCACATGCATGAACCCTATTTTACAAATAAACTGATTTACCTGCACTTCAATTACAAAGATCAAGACATGTCATAAGGACAGCCAATGATCAAATTCTTCCAAGATATTCAGATCACCTGCAATTTGATCCAAAATATTCAAATCACCTGCATGTGATGGACATCCAAGCCCCAGAACACAAGAAGTGCTTATTGTGACATCCAAGGTTTCAATAAAATGACTACTCTTGAGGCCAATATTAATTGGCATTCTCTCTCTAGAGTCTAACCTTATTAGCTGTGTGGGTTTTAATCTGTAGGGTTTACAGTGACAAACAAAGC
>BMK_Unigene_050658
CCCGTCCAGTGATAGGTACAGATCGGGCCGGGTTTGAGGGTAATTACTTTTTTAATGCTAAAACTTATCAGTTAAATTTATGTGCGAGCGAAGGGGGATCGGACAATAGACCTTAAGGTTTAGCTCAATTGCCACTACCAACTGACCCACACAAATTAGTGACAAACGGGGCGGCGGGGCAATTGAGACCCATTCTTACCTCAAACTAAACAAACGATTCTTCATGATAATCTTGATAATGATGATGCCTTGGAGCTTAAGATGAAATACATGACTAGTCAGTGTACTTTATATCTCACTTGACCATTCTGTGAAATCTATGCCAAACATATGAGCTGTTTTCCTGATGTTACTTGGCAGGGAATTTTCCAAAGGTGTTCCTCTTATCCTGCTGACAAGTCTGGGCTCACTTGCCCTTTTTGGGTGCTGTTAAATGGAGAATGCTAAGATTCAGCCATCCACGTCATTGTTCTGATGTTTTCTCTCTGATTCTTGACAGGACTTCATGCCTGTGTCTCATACAAGTCCCAGAAGAGATCTTGAAGCTTGACACAAACTAGACCCTCTTGAACTTATGTGGAGCTTGACTCAATGTGTTCTGGCAATCTCTGCTAGAGAGAATTGTCATGCATAGAATCTGTGGCACATAGGCCAGTTGTGTAACTAGTCCTGTAAGGTAAGGTGTTTTAGGTATGTAATTGAAATTATTAGGGTTCATGGGATTTTAGTGGTGCAACGGAAGCGACTTTGGTTCCCCCTTTTGTTCTCTGATGTTGGTTCTGTGGTTCTTTGGATTTGTCATTGATTTTCAAGGCTGGAATGTAGGGAAAGACCTGCTCGGCTCATGCAGAGGATTGTTACTGTCCATCGTTCATTTAGATTGTTCAAGGTTGGAAAACTCAGGACTTCTTGTCCGGCGGCTCCAGCCTAAAGATTTTTGACTCGGGTGAGTCGGTGAGGAGACTCGGGCATCTTGCTTTTCTATTTCTTTTGTCTTGGCTCATCATACTTGTATCTAGGAAAAATGATGAAATAAAACAGAAAAAAAAAAAAAAAAAAAA
>BMK_Unigene_050662
CCTTTCTTAAAATCCATTCCAATCTGATTCCACCGATTCAGACAGTGGGCGACAGATAAATGATATTAACCTTCTATTCATAGTGGAGGGCCACAAAGGATGAACAATTTTGCATTCTTCCCGTGAGAGGCAGAGAAGTGAAATACAAAAGAAGATTCCAAGGAAATCAAACATTTTGGTGGGGCTGAATTATTCAATTGTCACATAACAGTAGCCAACGTTAGATGGTATTATAGAAACCAGATCAGTTTTTCGTGCTGCCCCGAACGAACTACAGAACAAGAGCAGCCAGAGGCCACGATATGCATTCCGGCTGCAACATGGATTGAATCCTGCCACAATGTCAATGGCATAGTTCTATGAATTACATTATTATTGTTATTTACAGTCGCTTTTTTCTCAAATGCAGGGCATGCAGAATTGCAAGGCAACCAAGTTGAAAGGATTCAAACGTCGTTAGGATCGTTCGCTGCATTTGTTGAGTAGATCATTGTACCATAATTCGGGTCAAATAATAATGCATGCACTAGCTCAGAGCACTTGGGCTGGGGTAATATTTTAAAGGATGATAAATACGATGATGGTGGTAGATTAGAGGTAATAGGAACGATCTTAGAGCCCATTAACTTGAATGTAGCTTCCATGAGAATTATGATGACAAAGATTAGGAACAGCTATATTTTGATCTTCTGTTTCAGGTGAGGGAAGCACCATGGGAACTTGAGCCCCCCATGCCATGTAAGAATAAAATGAACCAAGCCCTGTCAAAGCAAAGCAATCACAGAAGCACTTTGAAGCATTCTCATTTTCAATTCCAAAGCATCATCTTCCAGAATCTTGTCTTCATGTATAGATGTATTAGCAAATCGGTTTGCAAAGATTGAGTCAGCGAGTTCTAAGATTGGAACTTCTGCACCCAAGTTTTCAACAGCAAAAGAAATTTCTGGTTCAGAAAACCCCATCTCACGCAGTTGCAGCAGTGTCTTGTCCATCAACTCAGGTAAAGTTTCACTGGTAACTACCTCTATTTCCTGACCATTTTCATATGCAATATATTTAGCAGGTAAAGTATTTTCCTCTTTTCTGGGAGTTCTTATGCCATCTGGAAGATCCAAATATTCAGAACTTGACTTTTGAAGAGCCTCAGAATACGAAAAAAGAGTCTCAAGTAGCAAGTTGATGTCATCTTCACCCGTCTCCTCAATTACTTTCTCAACAAGAGTTGGCGAGAACCCCATCCCCACAAAATATGACTTCAAACGACTCCAAGATGAGCTTGAAGGATTTCCCTCAGCAGGCTTCACACAAGCTGATTGGGAAGACAACTCCGAACCCAAGACCCCAACCACTGAAATGGCTCCAGTCTCATCTTCCTGACCTGAAGAGCTCTCCTTATTTGCTTGATCTTTCATCTTATCCTGAAAGTTGGAGCTGCTCAAGAGAAGAAGAGGAAATAGAGAGAGAAAGAGAGAGAGAGA
>BMK_Unigene_050663
AGAAATAAGACCTTTTCTTCTCGATTGGTAACATGACTCAGACCCGCAACTCTGCTATGGGCTCTTGCTTATGAGCCGAATACATTGAAAGCAATAAGAAAACTCAAGTCCAACCATATGAAAAGGGAAAAAAGGAAAAAGAAGTCCAATCCCAGAATATCAAAACTCATAATCATTAGTATAACAAAACCATTTCAAAAAATTAATATAACAAAAGTTCTTAATGAGAAGAAAAAAGAAGGAAAAAAAAAAGAACATACCCAATCATATGGGGAAACAGGAAATCCAAAACCCACTAAAAGGTTGCAGCCAAATTCATTCCCTCATGCTTTCATTGTCATCTTCATCCTCAGTTAGATCAAGGTCTGCAAGCAACTCCTCCAATGGCACCGAAGGAACATCATCTCCATCAGTTACAGATGCCATCTCAGATGGCTGATAATCTTTATTGCGGTACAATGATATATTAAACCTCATCTCTGGGTTCTCCTCCAAGTCTTTGAGAAACTCTTCATACTCCGTGTTCCTCTTCTCTTCATCAAGTCTACCTTTAGCAGAGTTTTCTACTTCCATGTCCATCATTTTAAGTTTCCAAGCACGAGATTTTCCACGCATTCTCTGACGCTTCTCCTCATAGCTCTTTTTAACCAAGATTGCATCTGGTATATTAAGACCCTTGTACTTTTCCAATTCAAAATCATTACTGTTAGCCCCATACAAGTCATACCCAAGCGCATAATCCCCAGGATTTAAAAGATGCCCAAGATGTGTTCGTATTGTGAAAATCCTGTCATTCTTCCCAAAATCAGATACTCTTGCCACCTGAGCATAAGCTAAAGAAAACTTTGTTCCTCCCACATTAATTGTTGAATTTTCAGGCTCCATATCCAAAATTATGTATTCCACAAGCTGCCGACTAGAAAGCAGTGCCCCGAAAGGATTCCGCCAATACTGGTTTGCATCCATGTAGGAGTGTCGCAAAGTAAATGGGTCAAAGAGCATGATGTTATTCGTCAGCTTTGTGCACAGAACAAGAGGACCAAGGTTCCCCAAACCAACTGCGACTTTCGGAGGGAGGCAAATCAGATCCTCTCGGCAAACCAGGCATATTTCAACTGAGAATGTGTACTTATAGTTATAACTGTTGCTCTTGGAGTCTTGGGAAACAAGCTGTTTATCGTGGCGACTCCTTATTGGTACTACATTGCCCAAGAACTCCACAAATTTCACGGCATGGCTCCGGTTCCCAAAGAAGAAGTCGATGCCCATATCCAATTGCTTGATTTTGATGGCCCGAACTGCTGCATCATGCCTAAGGATAAGCTGCTCCAAGTAAAAGAAAGTTCTCCTATGCGAGACATGCTGTCTGACCTGAACAGAGGCAACCCACTGATCCGGGTTAGCTTGAATTCTTGAACAGGACTCACACAAGTGCTCTTGCTGTACGTATTCAACAATATAAGTCTGTTCCAAGATTGCCCCATTGAGAACCTCCTTTTGGACTCTCAGCTTCACCTTGATTCTCTTCGAGTGAGGCTCGGTCCAAACAAATTCTGCATGAACCAATCTAACCTTGTTGAGATTCTTCAACCGCTTGACGCAGAAAGTCAGAAGCTCTTTCGACTCCAATTGTGCTTTGATCCAGGTTTTAGGGGGCTGCAGGTAACACTCACATTCGGGGCAGTGCATGATTATGAGTCGCTTCTGGAGGCCTTCAGTGATATCGACTTGCGACCGCAGACATTTCACACACATATTTGCAGCATTGGGTGCCATCTGAATGCCACACATACAGCAGAGGACGCTGCCCACAGTTTGTTGCAACACAAACATGCCTGCTGATCCTTCTTGAGCCATGGCTGAATAATCTTTTTGAGGAAAGGAGTGTTCTTTCTTTCTCTCCTTTGGTCTGAGGCTGGAATGGAATGTTCGTCTTCTTCCCTTCTGCCCTTTGAGACAAAGGATACAT
>BMK_Unigene_050665
GGATGGCTTGTGAAAGACGGATACAGACGAAAGAGAGTCAATCCCATCCCAGTAGAGAGAGAAAGATTGAAACTTTACTACAAACAAAAGGTTAGAGAGAGGAAGAGTTTGACATGTCTGTTCATTGGTGCTGTCTCCCATCCTAAATCCACAGATTTCTCTCTCTTTCTCTCTATCTCTCCTCCATGCATTTCAAAGCTTTGTTGTTTTCTGTTTGCTTTTTGCGTTTGTGATTTGGATTATATCCAGATCTTTTCATCCTTTGATCCAGCTGAATACCCTGTAATTTGGGGCACAGAGAGAGGGCGTTTTTTTATAGGAAGGAAGAATAAAGGGGAGTTCTTTTTGCTGATATGTGGTCTTAAATAGATTTTTGCATCTGGGTTTTTGATTTCTTGATGAAAAGTTGGGTTTTTTGCATTTGATTGTGGGAAAATAGAAGGGGGACGATCAAAACGCCCATTTTCTCTGTGGAAGGAAAGGAAAGGAAAGGTTTGAGGGTGGATTTCAAGTTGGAATGAGATTTTGAATTCTGGGGTGATAATGTTTTAGGTGGTGGGTTGAAGAAGGCTTTCTTTGTTTTATTTTCTGCTTGATTTGGAGGTAAGTGAGGAAAAGGTAAAAGCCCCAAAACTCAGATGGAAGAACGGAGTAAAAGATTGAGGTGGTGCATGGAAGCCTCATTCCTATGATCTCCCTCGTTTTGCATCAATTTTCACATCTGGGTTCTTTTCTATCTTGCTGAAATTGGGGGTTTCCGTGTTGTGGACTAGATTCTGCTTTGAACTTCAAAGGAACTTCAAGTTTTGTCATTTTGATACATATTAGGCCTTTTGTAGTTGGTTTTTTCCTCCCTCAAGCATGTTTAAGCAAATTCTGGGAAAGCTTCCTCGCAAGCCATCAAAATCGGCAGAAAATCGTGAATTGGGAAGCAGTACAAGCCCATATCCAAATGCTTCAACTGTTTCTAGTAGCAGTGATCCCATGAGTAATCGATCAGGGCAACCAAATAATCCATCTCATCCAGGCTTAAATTCTGGTCGAAATTCAGCGACCTATGGTGATAAATACCCCCAGATTGGTAATTCAAAGGTGAATGGGAGTTCTGCCACACCTGCTTATGAAGCATTGCCTGGTTTTCGAGATGTCCCAAGCTCAGAGAAGCAAAACTTATTTATTAAGAAGTTAAACTTGTGCTGTGTGGTGTTTGACTTCACAGACCCAACAAAGAACTTGAAAGAGAAGGAGATCAAGCGACAAACGCTGTTAGAACTTGTGGATTAT
>BMK_Unigene_050671
AATAATAATAATAACAATAATAAAATGAAAACAGAGGAACAAGGATTCAAAGACAAGGAATAATACGAATAATAGTAATAGTAATAATAAAAGCAATTATATAAGTATACGCAACTCGATGAATCACCTTGAGCAAGAATAATAACAAAAATAAACTCCCAATACCATAGGATGTTGCTTAGGACAGCTGTGCCCAAAACTTTAGATTCAAGTATATTATATTTCACAAATGCCACCCAAGATTTACCCTAATGCAATATACTTCATGCTTGGCTAGTGTTGCATCAGGCTCCTCGCTCTTTTGGGAGCAGGGGAACAAAATCTTTCCTATTACCAGTTATCACAGCTCAATTTAGTAAGAGTAGATTCCATAAACTCAGGATATAATTTTTCCTAAAATAGCAGAGAGTCAAACACAGTCAAAAGCAATATGTACCAAGTCCTTCACAATTTTAAGGCCCAAGAGAAAATTAATGATTACATAAAAAGCTATATGTACATCGGTAGAGGCAGTGGCAGACTCAAGATTTTTGTTTGAGTGGGGCGGACAATGTTCAATAGAAAGTCAGTCATTATTCTTAAATCCTATTTTTAAAATAGGGGTCCATATTTAATCCAAGTCTTATAGTGAAATCCTAATTATGAAACAGTGGCCCACTTGCTTTGTATTGAATTCACGGGGATTCTATGCAGCACCTTTTAACCAAAGGAGATAAAATGACAGAAGCAAAGTTGAAGATCCTTTCAACATCCAAAAAAACTAGCATGAATAGGACCTTTGATCATCTCTCCATGTCATTGAAATAAATAGTGTCATAATTCTCAATAAAGAAAGCTAAAATCCGAAAAATAGTAAAAATAACAATGACTGTTTTTGGATTGGAATCTCAATTGGGTGTTTTTGATCTGTGTAATTTAAGGTTCTCTTATTAGCTCTATAATGATAAAAAGAGGAAGTTTCTTGTGTTGTTTAGATTAGGGTTTTTATCTTTTATTTTCTTATTGGCAAACTGAAAGGCAGTGGAATAAGAGAATATAATATATAGTGAATTTTTCTATCAAAAAAAATATAGAGAGAAAATTTGAATGCATGGTCATAGCCCCATATTGTTCTTGGTTAGAGGTTATCATTTTTATTAGAATCTCACATTTATCTTTGGGTTTGGGTTACCATTTAGATTAGTATATGTGGGGGGTTATGGTTTT
>BMK_Unigene_050676
GTGAGTTTAAGCGGAGGAGAAGACAGAGCAGAACGTGAGAAAGAAAAAACAAACAGAAGAGTTGTTGCAGACTTCATATTACCACCAAGCGCCCAAGTAACCAAAAACTCAAGGTAAGTAGCGGCGGCGGCGATGATGATGATGATTGATGCATCTCAATGAAGAAGAAGATAGCAATAGCAGTGGATGCATCTCGAAAAGAGGAAGATAGTAGTGGTGCTGCTGGGCGAATGTTTCCATCACCGCAGGCTACCAGAAATTTTCGTAGCTCTAGTTCATTGTCAGGAAACCTGAAACGCTGAAACATTATGAGTGGTGCTCCCAAAAGATCACATGAGGAGGGAAGCCATCCTACAACTTCAAAACGCGCACTTGAAGAGACTCCCATGTTTCCTAATCTTCCTGGGAAATTTGGTCCGCCAGTTTCTAATGATTACCACCCACCCTATGAACCTTGGCATGATGGCCGTTTAGCTAAAGTCCCACGGATTGAATCTCGTGATGGCGATAAACGTCTACCTCTGGTTCCAATGTATCGAATGTCCACATCTACTAATGATTCATGCTTAGATCATCCAGTGCATTCTGAGAACAGAGCAGAATTGAGAGATTCCAATGAAAATAGGGGTGCAAAGATTGATAACAAAGAAACAAAGGCAGATCCGTACACTGAGATAAGGATGGATCCTCAAGCTGCTAAAAATGAGAAAGATATGATATCAGAAAATCGGGTAGATGATAAAGAAATAAAATCTCATAGGGAGTCTCTCACGGATTTTAAGGGTGAACTCAAAATAGAAAAGGATGAGAATAAGGAGTCTCTTATATGGAATATAGTGCGTAATAGTTTGCGCAATATGGAAGAGAATAGAAAGGAAGCTTCGACAACTGAAGAACGAGAGCATTTAGAAGCACATGAGGCTGTTGGAGAAAACAAGGTTGATATGAAAGGCGATGAAAAACTCAGAGAGAAGGAAAGGAAAAGGAAGGATGAGAAACACAAAGAGTGGGGTGAAAGAGACAAGGACCGAAATGACCGCCGAAATAACTTGCAGCTGGGTGGTACTAGTACTGAGCGCATGGAATCGACGAGGGAAGAAAGATGGGAGAGGGAGAGGAGAGATGTTCCAAGAGACAAGGAGAGGCCAAAGGATAGAGAGAAGGAATACATTAAGAGAGAAACGTTGAATGTAAATGAGAAGGAGAGTTTGCGTGAGAAGGAACCGGTGGATGGATCTGTTAGAATGGTCGAGCATGAAAGTTCTGCATTAGAACCTAAAAGACCTAAAGAATTTGACAGTTGGAAAGCTGCTGCTGATAGGGATGCTAAAGACAGGAGAAGGGAGAAGGATTTAGATGCAGAATGTGATCGGCATGAAAAGCGTACTAGGTGTTATGACAAGGAATCAGATGATGGTTGTATCGAAGCGGATGGAGTTTCAGAAAGGGATAGAGAAGCTTTTGGATATGGTGTTCAGCAGCGTAGGAGGCTTTTACGGCCAAGGGGGACTCCACCGGCATCTAACCGGGAACCTCGTTTTCGATCCCGTGCACGGGACAATGATGGATCTCAAGTTGTAGTGAAGCCAGAAGTCTCGGCTGTTGTTTATAAGGCCGGTGAATGCTTGCAAGAACTGATAAAATTATGGAAAGAGTTTGAAGCATCTGAAGATTATAAAAGTGATGCCCGTAATGGTCCAACTCTGGAAATTCGGGTACCTGCTGAATATGTTACTGCCACAAATCGCCAAGTCAGAGGTGGCCAGTTATGGGGAACTGACATATATACAGATGATTCAGATCTAGTTGCCGTTCTCATGCACACTGGTTACTGCCGCCCAACAGCATCTCCTCCTCCTCCAGCTATACAAGAGTTACGAGCAACCATACGAGTACTACCTCCACAAGATTGTTATACTTCAACATTGAGAAACAATGTTCGTTCCCGTGCTTGGGGAGCTGCAATTGGTTGTAGCTATCGTGTGGAACGGTGTTGCATCGTGAAGAAAGGAGGTGGGACTATTGATCTTGAGCCTTGCCTGATGCATACCTCGGCGGTGGAGCCCACTCTTGCTCCAGTCGCTGTTGAGCGCACAATGACGACAAGAGCTGCAGCTTCGAATGCGCTTAGGCAACAGAGGTTCGTTCGTGAAGTCACAATACAGTATAACCTATGCAATGAACCATGGGTTAAATACAGTATAAGCATGGTTGCTGACAAGGGACTAAAGAAGCCACTGTATACATCCGCACGCCTGAAGAAGGGAGAAGTATTGTATTTGGAAACACATTCAAACAGGTATGAACTTTGTTTTAATGGAGAGAAGGCTGTCAGTAATGGCATGGCAACAATCTCTCAGGCACCAGAATCAGAATCAGAAAAGCTGCAAAATCATAATACGCATTCTGCTCATGCCAGTGACAGAAATCCAACAGATCGAGATTGCATTATTGATGTATTCCGATGGTCTTGTTGTAAAAGACCTTATCCCCAGAAAGTCATGCGTTCCATTGGAATCCCACTACCTGTTGAACATTTGGAGGTATTAGAGGAGAATATTGACTGGGAAGATATTCAATGGTCGCAAACTGGCGTTTGGATTGCTGGAAAGGAGTACCAACTAGCACGAGTGCATTTTCTATCTCGAAGTTGATTCTAATACAATTCTAGAGCATTTTAAATTTCAGTGTAAAATTATCAGGCATTTGCCGATATGTATTGTGTAAAAAAATGCAAATTTATAGCCCATTTGAAGCTTACGATCTAATTCTCTCCATCCAAATTCACGTGTTTTCCGCCTCTTCTCATTTAGTCATTGTTTCGCAA
>BMK_Unigene_050679
CAATGAGTTAGAGAAGTGAAATAAAGTAGATAAAAGGACACCCACCTATGTGGATTTTTATAACATAAGTTGGGGCCCGCTCAGATTCAGTTTTGGGCAGATGAAGCTGGCTCATTTCTTAGTTCAAAATAAAAGGTTGTAACAAACTAGACACCATAAAAGGTTTTGAATTTATTATTACCAAACTCCACTGATATCACATGCAATGGACAGTCTCTCTCAGCTCTGTAAGTCAAAAGCTTTATTAATAAAAATGGGCCTTTGCAATAAGCGGGTCGTTCTGCACGCTTGATTGGAAAGTCCAGTTTGCTGGAAAGAGAATTATTGTTTCTCATGCCCATAAATTAGAACTGTAAAATTGGGTTGAGGGAAGAGAGAGATCGATCAGATCATCAGTTGACGCCGTAGACCCACTTCTCTGCATTGCCTGCATAGTTAACCAACTCATCTGGCTTGAACCATAGGCTGATTTCGTCCATGGCCGTTTCAGGTCCATCACTCCCATGGATGATGTTTCTTCCAACAACAACTGCAAGATCACCTCTGATTGTCCCTGGTTCTGATTTCTGTGGGTCCGTGGCTCCAATGAGTTTCCGACCATATTTTATGACTCCTTCACCCTCCCAAACCATGGCAAGTACAGGTCCAGAGCTGAGAAAGTCACAGAGACCATCAAAGAAGGGTCTTTCCTTGAGATCATGATAATGTTTCTGGGCAAATTCCTTGCTAGGAACAACTAACTTAATTGCCACAAGCTTGAATCCTTTTCGTTCAAACCGTGATACGATTTCTGCAATCAGTCCTCTTTGCACTCCATCAGGTTTAATTGCAATAAAAGTACGCTCCAGCTCTGCAGCATGCACCTCCTGCTCTTGGAGCATGTACACTGCTGCAGGAAGAGCAAGGGCCCCAGAAACCCAACCCCCAAAAGCATTCCTGGAGTCTCCCCTCAAATGAAGTGCACCCAGTGACGGCACCTTTCCTCTAAGAGTAGTCGCAGCTGCCGCCACTGCTCGTCCCTCTGAAACGGAAAGCAATGCCTTGGCAGCCTTGGAGACGGATCTGTAGATCTGAGACCTCATCTTCGATGGATCGATCTGCTTCGAGATCTTGTTTGGAGAGGAAATGTTAGGGTTTCAGCAGGTGAGGCGAGAGACTAGAGAGTGGGATTCTAGGGTTTTTGAAGGATGATGGATGGGTTTTCTGTGGCTTTGAGAGTGCAGATTTGAGGGGGGATTTGGCGGATCAGATTCCCGCTGCCCGCACTTGAAGATCTGGTGTAGACCATTACCATGTGAGTGAG
>BMK_Unigene_050680
ATCTAGGCATATCATTTCAGCCGATTTTGTCAGATATCATCCTTATCTGTTTGTGAATTAAAAAAATCCATGCATTTAGAACCTTTGCCTTTGCTATTTTGTCCTTATTATCAGCTTATAAATTGACCTTGTTGGGTGACCTGGTCCCCAAAGCCAACTAGATTACCTCAGTAAATCTTACTTAGTTGATTGCCCACAAGTTAGGTAAATTAACCATATCATATGGCTCTTTCTTCTTCTGTGATAGTGCTGGCCACCAAATCCCTGTGAATTATTGGACAACTGAAATACTCTGTTGCTCTACTGTCCTTTGTGGACCTGCTGCTATGTATCTCATCAAGCATATATTGTTGCATCTTGCATGTGTGTTATTGCAAACTTATGTTATATGCTATGGCCTATTCTGTTGTGCTTTGAAAAAACATTGCTAGCTTAAGGTAAATTGGTATCTTTTGCAAAGTTAGGGACATGTTTCAGTTGACAATGCTGTATTTGAATGCATGTTCAGTGAGTCATATATGCATGTCTTGAAAGTTTGACAATAACATAAAACTATGTTTGATATATCTCTATGTCAAGTGATAATTTTTGCAATTTTCTTATTGTCTGTGATATTGAGATACTGAAATGAATGAGCCTTTTGTGATTCTGGTCCTCTATATCTGATCTGTGGAGGTCTCAAATGTGGACTGACTTTGCTTAGTTGATTTGATAGAGATTTATATCATTGAAACTCTTCCCAAAAATTATAGGATGGGGTTTATAGATACAAATTAGATGGTATGACATGCATAACCTGACTATGTTATTACCTTGCTCTATGTTGTGATTGTAGCAATGGTACTCATATTCCTCTCATGTAAGAAAATCCTTAGAAAGGTTTGCAAGAAGCTAGGATTCTCTTTGCCCATTTATACCCAAGAAATGCTCTCAGATAATCAGTTTCAAACATTCATAGAAATGGGCATAACAGACCCTGAAACCAATGCAAATTATCAAATCACTGGACCAGCCACTGCAGATGTTTCTGAATCAGAGGAGCAAGCAGCTGAAAACATGCTTTTCCTGCTAAAAAAATCAGCTTGGAATTGAGATCCATGATCTTAGTTTTGACCTAGCAAACTTCTATGCTGACTCCTTGGGCACTGCAAATATTTGGCTATAGAAAATTAAGATAGAAAATGGAATTCTGAGACAAAGAAAAACAGAACTGAAACTTGAAAATGAGAGGCTTCGAAGGGAGCTGTCAGAGCTTCAAGACATGCTAGCAATATTGGACTTTGCTCCAAGTTCTCCACCACCACCAACAAATGACATCTAATGGAGAGGAGAACATCTTCTTGGAGCCTCTAAATGGAAGACTGTGAAATGAAGCAAGTAGTGTGTAATGAATATGTTTTGTATTTTGGCATGGTCTGACTTAGGAAGTCTGTAAATATAGACTTTTTAAGTGTGTTATTTTGTAGCTCTCTACTTTAAGAGCTGGTGAAGGTACTACTGGTGGAGGGATATGTTGTAAAAAAAGTTATGTGAAATATGTATGATGTGATGTGAATATTCTTGAATGATATGGATTGCCTACTTGCTTGCCTTGCTGGACATCTTGCCATATGCATCTTTATGGAGCCTCACAATTGCATTGATTAAGC
>BMK_Unigene_050685
AAAGAAAGAAAGAAAGAAGAAGCTTCCTTCTTTCCTTCTGTAGAGGATGATGAAAACAACTGCTGCTTTTCTCACTCATCCAACTTTTCCTTGTCCATTCATTCCCATAAATCCCATACCCATCCTCCTGCCTCCCTCAGACACCACAAACACCACCACCAGCATTTGCTCCAAATCCTTATTTCCGCTCTCAAAACCACCACCCACACATCTTCTTCGCCTTCTTCGCTTTCGCTCTATCCCTAACTTCAAGGTTTTGCGAGCTGATTGTTCGAGCAACGGAGGGTTGGGGACTGCGATGGATGCATTCTTGGGGATGGACGGTTCAGATTTGCCGGTGGAGATCTGCCAAACACGAGCTCTTCCTCCATCTCTCACTCTGCTGGATGCTGCCAGCAAGATCAAAGAGGCAGTTGAGCAGTTGAAGTTGAATCCTCCTCGTTCTAGGCGTGGCTTTTTAAGGTTTCAGGTTTCAGTGCCTCCAAGCCTAAAAGCTTTGGATTGGTTATCTTCTCAAACTGAGTCTTCAGTAGCATTTCCTCAGTTTTATCTTTCTGTAAAGCAGTTTGAGAACCAACCTCTTGAATTGATTTCGTCCTATCAAATGGTTGGAGTTTCTGGAATTGGCTCTGCAGTTCATTTTACGGGTTCTTCGAGTTCTGAAGCCCACAATTCATTGAAAAGATATCTCTCAGTTGATGCACCACATGTAAATGCTTTTGGGTTCGTAGGTTTCAATTATGATTGGAACTCATCTTCCATGAAGCACGAGTCTGGTTCATTTTACTTTTTTATCCCACAGGTGAAGATAACATTGCCTCTGTCCTTTTGCTTGCTATTTTTGCATTTGATTAATTAGCATGATTGTTTAGTATTTCCTTTCTAAATACAACTATTTTATAATTGTTGAATGCTCAATCAGAAATGACGTTTTCGTTTGAACAGCAAGGTGGCAACTCAGAAAGTGAGTCCACCTTTCAGTTTTGCATTACAAAATGTTTAGCTGGTGGGACCATTGGGGATGGATCAGGTAGCAATTTTTTTGTTCCAACTGGTTCGAACTGTCTGTTTGGTGGCATGAATATGAAGTGTAGATACCTTGAGAAATTAATTTTAATGACTGTATGCTAAGTATATGTCATGCCGACTTGATTTACAGTCTATATGACCAAAAAAGGAGGGAAGAATTTACACCACTGCCTCATCCGAATATTCTGTACTTCTGATCTTACTTTTACATTTAGGTGCAGATTCAAGTTATTTACCGTTACATGCCGAGGATAATGTTTGTATTTTACTCCTTGGATGATGTTGTGCGATTTACATATCATTGCTATCATTGTCGGTATATTATCTTAACATATTGAGCTGGATGAATTTGAGACTAAATCTCTTTTGGTAGCTAATTTGGTGTGGGATGAATCCTTATCTCATACATTTGAGAAAGCAGTTCGTTGTTTGGAGTTAACTCTCCGCCAGTCCGTCTTTAATGTTTGTCCGATCCAAGAATCTCGCCATGACAAGTGGATAAGGTTTAATCAGGGCAATCTCACTATGAAGGAAGATCAAAATATTCGTATGGTATGCTTAAATGCGAATTCCCTACTTGACAGTAGCACTATAGCTAATAAATTTCAGCTGGTATTCCCATTTCCTTGGAAGATGCTCCAACTTCTGATCGGTTTTATTTCAAGCTTTCTATGACTCTTGCTTTTAGCAGTAAAATGGTTGATGGTCCCAGTGGATTGCATTGCTCCTTGCAAGAGTGTGCAAACATCAATTTTGTATGGGCATCTCTTGTAATTGAAGAATGCACTCGACTTGGTTTGACATACTTCTGTATAGCACCTGGATCAAGATCATCTCCACTTGCAATCGCTGCGTCCTCACATTCCCGTACAACATGTATTTCGTGCATTGATGAACGCTCTCTTGCATTTCACGCTGTTGGTTATGCAAGAGGGTCTCATAAACCAGCTGTAATCATAACTTCATCAGGGACTGCTGTTTCGAATCTTCTTCCAGCTGTTGTGGAGGCTAGTAATGATTTTATACCACTTCTATTACTCACAGCTGATCGCCCTCCCGAGCTGTATGATGCTGGAGCAAACCAATCAATTAATCAGGTCAATCACTTTGGCTCATTCGTGAGGTTCTTCTTCAATCTCCCTCCACCTACTGACCATATACCTGCAAGGATGGTATTGACTACAGTTGATTCGGCCGTTTACAGGGCAACCCAGACACCATGTGGACCTGTCCATCTAAATTGTGGTTTTAGAGAACCATTGGAAGATTCTCCCAGGGAGTGGGCTTTGAACTGCTTGAAAGGACTAAGTTGTTGGATGTCAAATGTAGAACCCTTTACGAGATATATTCGTCTGCAACATATTCATGCATGTGATGATACTAGTGGTCAAGTTGCAGAGGTACTGGAAATAATTCGACCCGCTAACCAGGGGCTTCTACTAATTGGTGGTCTCCAGACAGAAGATGAAATCCAGGCAGTTATTCTCTTAGCAAAACACCTTTCCTGGCCAGTTGTAGCTGATATTTTGTCGGGTCTACGGTTGAGAAAAGCTTTGAATCCAGTCTCCAAAATTGAAGATGATTTTCTTTTTCTAGATCATCTTGACCATGCTTTACTCTCAGATTCTGTGAAGGTTTTGATGAAACCAGATGTCGTTGTTCAGATTGGTGGCAGGATAACAAGCAAGCGCATTGCTCAAATGCTGGAGGCTTGCTCTCCGTTTTCATATATCATGGTTGACAAACATCCATATCGTCATGATCCTTCTCATATTGTCACGCACAGGATTCAAAGTACCATAACTGAATTTGCACATTATTTACTCAAAGTTTCCTTCCCTAGAAAGACAACCAGATGGCATACTTTCCTGCAAGTTTTGAATATGATGGTATCCTGGGAGATATCATTTCAGATTCATTCTGAGAACTCATTGACTGAACCACATGTCGCACGAGTAGTTTCTGAATCCCTTCAAAGCGAAGATACTTTATTTCTTGGAAACAGCATGGTCATACGTGATGCAGATATGTATGGACGGGGTTGGGCAAACTCTACAACTAACATTGCGCCTTTTTTGTCAAGCTGGGAGCTACCATGCCAAGGGATCCGAGTGTCTGGGAACAGAGGGGCAAGTGGTATTGATGGGTTATTAAGCACAGCTATTGGCTATGCTGTAGGATGCAATAAACGAGTAGTTTGTATGATTGGTGACATTTCTCTCCTTCATGATACGAATGGGTTGGCAATTTTGAACCAAAGGACAAGGAGGAAACCTATGACAATACTTGTTAATAACAACCATGGCGGTGCAATTTTCAGCCTTCTTCCAATTGCAAATAGAACGCAGTCAAATATATTGGATAAGTACTTCTACACATCCCATGAGGTATCAGTTAGAAAGTTGTGTGAGGCACACAGTGTGAAGCATCTACTAGTACACACAAAATCAGAACTTCGACATGCATTATCAATCTCTCTACAGTTGCAGACTGACTGCATCATTGAAATTGAAAGCAGCATTGAAAAGAATGCCACTTTCCACAGATATTTAACTAAATCTGCTGGTCAAGCAGCAAATCATGCACTGAGTGTCCTTTCAAGGCTTTCTATTCCAGATCATGTGTCCAGTAGGTCATTTCTTTGCAAGATAAAAAGAATGGAATATTCGTCATACAGAATTCAACTCAGCGCACCTCCTACTTCAACTGCAGTTAGTAGTGATTGCAATGGGTTTTACAAAGAAGGGTTCATTTTAACTATTTCCCTTGAAGATGGAAGTGTGGGATTCGGTGAGGTTGCCCCTATGGAAATCCATAAAGAGGATTTATTAGATGTTGAAGAGCAGCTAAGATGTCTTATTCACATGATCCAAGGAGCTGGGATAAGTCATTATCTACCTTTACTCAAGGGCTCCTTTTCTTCATGGATATGGAAAAGCTTAGGGATCCCGCCTTCTTCCATCTTTCCAAGTGTGAGATGTGGTCTAGAGATGGCTATCCTAAATGCATTAGCAGCAAGACAAGGTTCTAGTCTATCGGATTTAATTCTTGGTTATGAAAGTTCAGGACTAAAGACCCAATTAGATGAAGCTGATAAAACACTTAGACCACCAAGAGTACAGATCTGTGCGCTTCTTGATTCTAATGGTACTCCAAAGGAGGTAGCTCATATTGTGGCTCAATTAGTTGACGAAGGATTCACCACAATAAAACTAAAGGTTGCACGCCGAGTAAATCCTGTTGAAGATGCTGCTGTTGTCCAAGAAATACGGCAGAAAGTTGGCTACCAGATCAAACTTCGCGTTGATGCTAATCGAAAATGGACATATGTAGCAGCGATTGAGTTTGGATCTCATGTAAAACATTGTGATTTGCAATACATTGAGGAACCTGTCAATTTGGAAGATGATATAATTAAATTCTGTGCGGAGACCGGTTTGCCTGTAGCATTAGATGAAACTATTGACAATATTAAAGGAGACCCTCTAGATAAGCTTATAGAGTTCATGCACCCTGGAATAGTTGCTGTGGTTATCAAACCAAGTGTTGTTGGGGGATTTGAAAATGCAACACTGATTGCAAAATGGGCACACCATCATAAAAAGTTAGCTGTCATCAGCAGTGCATTTGAAAGTAGCCTAAGTTTATCAGTGTACATTCAGTTTGCATATTATCTTGAGCAGCAGCGTACAGAAGTTTCCCGATTGCATGATTTCGAATTGGCCCAAAGTACAGTCCATGGTCTTGGAACTTACAGATGGCTTAAGGAAGATGTAACCACTCAACCACTCAATGTCTGCATTCATGCAAATGGCGACAAAGTAGAAGCATCTGTAGAAGATGCATCTTTTCTCATTCAAAATTTCAAAATGAAACCTGAAGCTGTGCAGAGAAGTTACTGCAATGAACAAGTTCTGACCTACAACTTGACAGTTGATTATGGGGATTTCTTCTGCACATTCAGAGTGTGGGATGCTGGATCAAACATAAATAATAAGGTGGTTATATTTCTCCATGGATTTCTTGGAACTGGTGAAGATTGGGTTCCCATAATGAAGGCCCTTTCAGCCACTACACGATGCATATCGATTGATCTTCCAGGCCATGGAAAATCTTACATGCGAAGGCATAATGACACCGACGCAGAGCAAGAAAAGTGCTTCTCATTTGAAGCAATGGCAGATCTATTGCATAAGTTGATTTGTAGTATTACCCCTGAAAGGGTTGTCCTTGCAGGATATTCTATGGGGGCAAGGATTGCATTGTGCATGGCCCTTAGATACAATGCGAAGATCACTGGAGCTGTTGTAATATCAGGAAGTCCTGGTTTAAGAGATGAGGCATTAAAAAGAATTCGTTCTGCTCAAGATGATGCAAGAGCACAGTACCTTGCTATGCATGGTTTGGAATGCTTTCTGGACACATGGTATGCAGGAGAACTATGGAATAGCTTACGAGAGCATCCTCACTTCAAACAAATTGTTGGAAGCCGTGCACAGCATGATGACTTACATGCTCTTGCAAATTCCCTCTCTGACTTAAGCCTTGGGAGGCAACCGTCCATGTGGGAAGATTTAAAGAAGTGTGAGACGCCTCTTCTCGTCATTGTTGGGGAAAAGGATCGAAAGTTCAAGCAGATTGCTCAGCAGATGCAGAGTGAAATCAGCTCTGGTTTGGACACTGAAGCAAACTGCAGGAAAGAGATTTATGAAATATTTGAGGTCCCTGAATGTGGCCATGCTGTCCATTTAGAGAACCCTCTCCCTGTAATAAATGCAGTGAGGAAATTCATACATAAATTGGATTAGAGCTGATCCCCCCTGTTCCATACCAAATCCAACTCCCTGTGCAGGTATCAGAATAAGTCTGCAGTTACTAGACACAGCCACGATGGATTGGACATTGGACGCACTTACCGCATAATGCCAGACTGGTGGGACCCACATCCGCGTCGTTTCTGGGTAGGTAAGATGCTTTTGTTTACTTTCACAAGTGCCCTTGGATGAAGGCATTCATGCCTTTTTAGTCCTTTGTAATTTCTGTTTCAATAAGTTGATATCAAAATGGGATTTTATCGAACTTTCAGCAATGTCTGGTGAAGGTGGTGTGTTGGAGTATATAGGCTGGGTGCAATTAATGTAATTTGTTCTAAATATATGTATGTTGCTGCATCATATTAGCCATTTATGTTCTTTTACTCCAATGTCCATGCAACATTGCTTTTTGGGTTGCAATGCAATGCAACAATTCTGGAATGGCAGCAACTTTTATTTTTCCCTAAAAAAAATGTCTTCATTCTCCGCCCCAACCTTCATTTCTT
>BMK_Unigene_050686
CTGTAGTGGAAGAAGAGGATGTCGCCGGGGCTGGCGGATCGGACGAGACGGGTCCTTCAACACCGGCATCAGTGACACAGAATCTTTCAACATGGGCTATAACGTATCCCAGCAACGACACAACACACGCAGCCAAAACGAGACACTGGAAACTCGACGGCAGCAAGAAACTCATAAGCATAAAGAAGGCTACCACCGTAGAAACCATGCCTATATGCTCCAACACTTCAGCAGCTCCAGAAATCCAGCTGTCACGGAGAGATATGGCAAGGAAGCAGGAAGCCGAGAAGGCGATCAATATAGCTATGCCAAGGATGCATAGAGAGATAGGGGGGTCGACTCGGGTCATCAAGGAGCCTTTGTTGAAGAGAAAAACCACGAGACCGATGGTTGCTGAGAAGGCGAGATTGAGGATTGCCTTCCCCATGTCCTGTTCTCGGAATATAGACGACGACCGGGTTAGGGTGAGGCTTCTCTGGGTGTGGGTGGGTAGAGGGGGAGCTTCTGGTTTGGAGATGAAAAACGACTTGATCCGTTCCATATTCATTGAATTGAACGGGTGTAATCGTGTGTGAAATTAGAAATGCTCTACTCTACTAGTAGTCTACTTATAGGAGAAATGAAACTTAGAGGTGAAGTTTAACAAGGGATCGTGGCATTGTAGTAATATGGCGAAATGGACAAGAGTATTTAGAGTCCGTCGAGTTCGAGTCCAACAAAACTCGGTAAAGATTGGAATCTGACTCCTTTCGCGCAGAAGTAAAGGCCGTCAATGCGACTCGACTTGGAATCTGACACCGCTCGGCTTGAGTTGTGGCAACTCTATGCAAGTGCTTGCATTGCATTCCCGCCCACCTGACGTGTGATTTGTGACCTCACTGGCTCATGAATGTGAACGATTGTCTCAACCAGTAGTAGACTTGTTACAATGTTCAGTGACGAAACATTGAAATCTATGGTCCGGCCCACTTACGCATCCGAGCCAGACTTTTGTGGGGCCCACTTAGATATCTAAGTATCAGTGGGAATGAGATACATAGAAAGGTCTTTTTATAGATAAGTGTCCACAAAAGAATCAGCTCAGCGAGATCATCTTATCCCTTGGTTTATTAACATAAAGTTTAGTGGTCTTTTTACAATAAATTTATGAGAGAATCAATCCAACGGTGGATAAAGGTT
>BMK_Unigene_050694
ACCTTGGTGGTGGTACATTTGATATTTCTGTTCTCGATATCAAGGAAGGTAAGTTGGAGGTGAAGGCGATTGCAGGTGACACCCACCTTGGTGGGGAGGACTTTGACAATCGCCTAGTGAACCACTTAATTCGGGAATTCAAGAGGAAGCATAAGAAGGATATCAGTGGAAACCCAAGAGCCATAAGAAGATTGAGGACATCATGTGAAAGGGCAAAGAGGACCCTGTCATCCATGGCCCAGACCACTATTGGAATTGACTGTTTGTATGAGGGAATCGACTTTTACTCAATTTTAACTCGTGCCAGGTTTGAGGAGCTGAACATGGATCTCTTCAGAAATTGCTTGGATCTTGTTGAAAACTGCTTGAAGGATGCCAAGATGGATAAGAGCTCTATTCACGATGTTGTCCTTGTGGGCGGGTCAACCAGGATTCCCAAAGTTCAAAGATTACTGCAGGACTTCTTCAATGGAAAGGAGCTTTGCAAGAGCATCAACCCTGACGAGGCAGTTGCCTATGGTGCTGCTGTACAGGCTGCCAAATTGAGCGGCATGGGCAATAAGAAGGTGAAGGATATGGTGATAGTGGATGTCACACCCCTCTCACTTGGGGTGGAGACCAAAGGAGAACATATGACAATTGTGATTCCAAGGAACACTTCGATTCCCACCAAGATGGACAAAATTTTCGTTACAGGTAAAGATAAGCAAACCTTAGTGGATATTTTGGTCTACCAAGGCGAAAGAACAAGATCAAAGGACAACAACCTGCTGGGAAGATTTGAGTTTTCCGGCATCCCTCCTGCTCCTAAAGGTGAACCTGTCAGTATTTGCTTCGAAATTGACATCAATGGTATCCTGACTGTCTCTGCAGTGCACAAAATGACAGGGAAGAAGAGCGAGATAATTATCAGCACCGATGGGCATAGTCTAAGCCAACAGGAAATTGAGAGGATGCTCCAGGATGCAGAAAAGTACAAGTCGGAGGATCAGCAATTCAAGCAGAAAGTGCAGGCCAGGAATGCTCTGGAGGACTATGCTTATGACATGAGGAAGTCTATCAACAGTGATAAGATTGGTTCTAAGCTGTCCACTGTGGACAAGATCAGGATAGAGGATGCCATCAAACAGATGAATGAATGGTTAGACGACAATGAGCTTGCAGATGCTGATGAGCTTCTTCATGAAAAAAAAGAGTTAGAGATCATCTGCGATGCTATCATTTCCAATATCCGTCTTGAATGATGTTTGAAATCTGATAGTTTTTGTACTTTTTTTTTTCTCATTGTGCTTCTAAGAATGTGAACTTCTTCATTGTTCAAGACAGTTTATCGTTTATCTGATTAGTTGGCCGACTGATCAATGCAATATTTGGCTGCAATGATGCAGCTTAGTAAGTTGATAACTTTGCCCTTGTAACTGTCTCTCAGTATGGATCCTAGCTTAAACTAGAGGCTGTATGCTGTCTCTGGGTCTGAGTCAGTCTTTCTGTTTTGG
>BMK_Unigene_050695
GGATACTTTCCCTTCACCGCTTGAATTGCAATCCATGCTTTCCACGTCCTTTTCCCAGAAATCTGTTTTCCATCCAACAGAAGGGAAAAGAAGGCCGAGGATTCCTTCCTTATCTCCCTTCCTCTCTATTCTTTTCTTCTGGTCCCCTCCAATCTTTCCCTATTCTTTTCTTCTCATCAGCTCCTACTTAAACTGTAGAAAATTGTTCTCCTTTGAGCTTTGCTTGATTTCTACTTCTACTTCTGGGACAACCCATTTTAAATTGTAGATTGGTGTGTTCACTGGTGTGTTGTCTGTGGTGGGGTTTGGTGGGTATGGCTGAGGAATTTGACTCTCTGGAGTATACGCCCACTTGGGTTGTTGCTCTTGTCTGCTCTATTATTGTTATCATCTCGCTCGTTGCTGAACGCTTACTTCACCGCTTGGGGAAACTTCTGAAAAGCAATGGTCAGGATGCACTTTTTGAGGCTTTGCAAAAGCTAAAAGAAGAGTTGATGCTTCTTGGCTTTATTTCGCTTCTTTTGACTGTCTTCCAAACTTTGATCAGCCGTATATGCATGCCTGAGGATTTTTCATATCATATGCTTCCATGCAAGAGGACGAAGAATGGTTCTGCTTCTGAACAAAAGTCTCACTATCGTGAATACTCTCACGAACTTAAATGGAATCGGCGACGATTGTTGTCTGGGGCCTCTGAATCTAATCATTGCAAAAAGGGTAAAGTTCCAATGCTATCTATTGAAGCATTACATCACCTGCACATTTTTATTTTTGTGCTGGCACTTGTCCATGTAATCTTCTGTGCAATTACCATGGTTCTTGGAGGTATAAAGATACGCAGATGGAAACACTGGGAGAATGCAATTAGGAATGAGCACGAGAAGAAGGAGAAGGCTACAGGAATCACCATGCAGGCTCACCATCACCGAATATTTATCTTGGAGCGTGCTGAGGGGTATTGGGGAAAGTCAGCAGTTGTAAGCTGGATAACGTCCTTCTTCAAGCAGTTTTATGCATCAGTCACTAAATCAGACTATGCTGCGCTCCGGTTGGGATTTATCATGAACCACTGCAGAACAAACCCACGTTTTGACTTTCACAAGTACTTGATGAGAGTGCTTGAAACTGATTTTAAGAAAGTTGTTGGGATAAGCTGGTATCTTTGGCTCTTTGTTGTTATCTTCCTGTTGATGGATGTAGATGGATGGCATACATATTTCTGGCTATCCTTTCTGCCTTTAATTCTTCTACTGACTGTGGGAGCAAAACTTGAGCACATTATTACTCAATTGGCTCTAGAAGTTGGGCAGACAGGAGACTCTACAGTGAAGCCATCCGATGGACATTTTTGGTTTAGCAAGCCGGGATTGGTCCTTTACTTGATTCATTTCATCTTATTTCAGAATTCATTTGAGATTGCATTTTTCTTCTGGATCTTGTCCACATATGGCTTCGACTCATGCATAATGGAAGAAGCGGGCTACATCGCCACCAGACTTGTTGTCGGAGTGCTCATTCAAGTGCTTTGCAGCTACAGTACTCTTCCTTTGTATGCCATTGTTACCCAAATGGGCAGCATGTTCAAAGGAGAGATATTTGATGCTTTTACGCATAAAACCTTGCATGGTTGGGCTGAAGATGCAAGGAAGAAAAAGAAACCAATCTGGAAGTTTGGTCGTAGCAGCGAAAAAAATCCTTCCAATTCTAGTTCAATCCAAATGCAGAAGATGACTGTTGAAGCATTGGGAAATGCACATGATGCCCCTGGGCAATCAATTGTGTCAGAAGAGATTACATCGGTAATTGAACATTCAAGAGAAGTACCTTAGTCACCATCTTGACTTTTTCATTACATAGATTGATCTAATGTACCTTTTTTTTTTCTTTTTGCCCCCTTTCTTTCTTTCAATAGTTCTGCACTTAAAATAATTAAGTGCATCTTGTCTTGAGCACTTATTAAAATGTGCAATGAGTTCTGCAATCTATTTTGTATCATTTCCATGATGCAAGTCATCTGAAGAAAAATGGAGCTGTGCTGTTACATGCTTGTTACTGCATGCAGTCAAAATGAGTGATGTGTTATCATATATGGTCCGCTACATTCTCAAGGTAGGGGCTACAAACCTGGTCGTCATCTTGTCATAATTAGATGGTGGCTGATGACAGAAAATACTCATTAATGAGTGTTGATTCTAAGCACTAGTTGGAC
>BMK_Unigene_050696
GCTTGCCTTCCTTTCTCTGCTAGAACTACTACTACAACTACCATCACTAGTACCTATTTGTTTTTCAGTTTTCTTCTCCCATGGCGATTCCGGTTATCGACATGTCTAAGCTTGATGGCGAGGATAGAGCAGAGACCATGGCTAAGATTGCAAACGGGTGTGAAGAATGGGGATTCTTTCAGTTGATAAACCATGGGATTCCTGTGGAGCTCCTTGAGAGAGTGAAGAAAGTGTGTTCTGAGTGCTTTAAGTTGGATAGGGAGAAGCGATTCAAGGACTCGGCGCCGGTTCAGTTGCTGAATGGTTTGTTGGAGACGAAGAAGGGTGAGGACCAAGAGCAGTTGAAAAATACTGACTGGGAGGATGTGTTTACTCTTCTTGATGATAATGAATGGCCATCACAGCCCCTTGAATTCAAAGAAACCATGAGAGAATACCGGAGTGAGTTAAAGAAACTTGCAGAGACGATGATGGAGATCATGGATGAAAACTTGGGTCTGGAGAAGGGATACATAAAGAAGGTATTCTGCGGTGGTGAAGGACCGGAACATGGGCCCTTCTTCGGCACCAAGGTGAGTCACTACCCGCCATGCCCAAACCCCGACCGAGTAATCGGTCTCCGAGCCCACACCGACGCCGGAGGAGTCATCCTACTCTTCCAAGATGACCAAGTGAAAGGCCTCCAAGTCCTCAAAGGCGGGGAATGGCTCGATGTCCAACCCATGGCTAACGCCATCGTCATCAACACTGGCGACCAGATTGAAGCCCTGAGCAATGGTCGATACAAGAGTGCGTGGCATCGTGTGCTGGCCACCCCTGATGGGAACAGGAGATCAATTGCTTCCTTCTACAACCCCGCTCTCAAGGCCACCATAGCTCCTGCACCAAAGCTGTCTGGCCAAGCAAATGAGAATGGTGAAGCCTTTGCGTACCCCAAGTTTGTTTTTGGTGATTACATGGATGTTTATGCTGAGCAGAAGTTCCTCCCCAAGGAACCAAGATTCCAAGCTGTTGGCGTCCATGAGTGATATGACGATATTTGAAAATGACACGTATGGTTTTCTGTTATAGTTGCTGTTGTTTTTAGCATGCATATAGGGGTTTTGACATATTAGCCTTTTTTGAATCTTGATTTTCTCAATTTCATGATCAAAATTCAGATAATGATTTCATGAGATTTATCGGTGTTTACGTGACATCCACTGTCTCCGTGATATCATGGGATCTTGGACAAAAATGTAAAAAAAGGATCGATAACTCCGACGACATTATCTAAATCCAAGTTCTGTAATTGGGAAAATCAGATTTAAGAAGATCTAATATATCAAAACATATAATATATATATATATA
>BMK_Unigene_050698
TTGCTTCCCAAGATCAGTCCTTCTACACCCTTTCTTCTCACTTCCTCTATAACCCAAAAAAATATGAAAGTATGAAATCAACGTAGAAGGCAAATAAAGATCAAAACTTTTGAGACATGGTGAGATCTCTATCCTTTGAGAAATCTCCCTGGGTATCCGAACGGTATCCTTCTCCCAGGGAGGTATCGTTCTAACAACTCAATAACAAACAAAGAGTACTAATGGGTTGAAACCAGGTTATAAATAACTAATGAAATCCTACCCATCTCAAAACCCTATGGGTCGGGCGAATCTGGGCCTTATCTGGCCTAGATTATTACACAATACAACTTCCGCACTTCTCTAGATGGAAATTAATTATACTTTCTTTCCTTATGCCCTCACTTCCTTTCTAGTATGACAACACAATTCATGGGAAATAAAATCGAGATCTTGAGAAAAGCTAGGTGGGGTCCATGTATTGAGATCCAAACAATACACAATAATCATCCTCCAAGTTTATAAGTTATCCTTGAACCATTCATCAATGTGATTTTGATCCATCGTTAGATTGACTTTTTTATGAAAATTATTATAATAAATATGCATAAGACTTGTGTTGGTCACTTCTTTTTTTTTTTTATCAAGCAATTAATCTAACGGTTGAACAAGCTCCAATCGATGTAATATTTGAGGGTACTCCCCCACATTGATATATGACATGTATATTCAACGGGTTGGATTTTAATAGGTGGACTCCCACGGTGGAATTCCACTTGTTTAACTAATGATTTCTCTAGGTTAGAGATGCAATCTCAGACCATTATTTATTAAAGGTGATATGTTACATGTTTTGATATTTGACTTTTGAATACTAATGCGGGAGCAACATGGCATATTCTAGAGGATCAATCAGGCCCCTAGGTATTTAGATCCATTTGATCAACCAAATGGGGTCTTGATCCACCTTTTCTGGGGCTTGATCAAGGGGAGAGATTCAAGATCCAAATCGGGTGGTCAAGATGAGTCCAAAATAAATGTCAAGACCAATTATGATTGTTCTAAATTAATTAAGAAATCAAGTCAGATCAATTCCGGCCCATTTGGATCAGTTCAACTGGTTAATGCAACTCCAAATAAGGCTAACAGCTCCATTGAAGTGGGTAGCAGTTTGGCGGATTTTGACCCACCTGAACTACGCCCAAAGAAGAACCAGTCAAACCGGGACAGCCACCAAACAAATCTCGTGGACATACTGAGCAGATTCTATCACCCAGCAGGTCCCACCAGTCCTCAGTGTGGCCCACCGAATCATACTATCACTTCGTTCTTCACGAACCAATGCTATGTTCAATCAGATATGGCCTTCCTATATTTAAGCGCTTTTGAATTGTCAAGAGCTTCTTTAGAAAGAGGTTGTTAGATTTGTGAGTGGTTTTCTCCACCATTATAGGTATGACAGATTTTGAATATTTGACATGCAAGAAGTGAGGGACGTCCGGTGGTTGACTAATCAAGATAACTTCCTACTTGTGTGCTTTTCAATTTGAGATATCTAAAAATTTATCATCTTATGGAAATCGCTGTTTGTTCCATGAACCATCCAGTAGGACCTAGTTGTTTAGAAACAAGCCAAATAACCTTGAAGTTCAGGACGTGTTCCAGTTTCTTATAATAGAAATTGGTATTCTTGATTATTTTGGAAATGTAAGATGAATGGCTATGATTTAATTTTAGATTTAGGAATATTTTTGCTTGCTCTATTTATACTCTTTTCATTCTCCTTGGTTTGAGTTTCTCCCATTGGATCGAA
>BMK_Unigene_050700
CACCCCCTCATCCTCACTATCCCCCTCATCAACCAGGTCGTCGCCATCATCGGATGCAAATAACTCATCCTCGGGCCTGTCATACCCCACATCATCGGGGTCGCTTACATCATCGCCAAGACCGTAGAAAGCATCCCCCACATCCTTATCACTGTCCGCACCGTCACTCTCCTCATCTACAGCCTCAAGCATCACAACGTCGTCATCATGACCCGCCGGACGAGACGCGCTAGATGACGTGTCTCCTCCCACATGTGTCCCAGCCTCCGGATGAGTGGAATCCACTGCACCCATCCTCACATGCCCACCCGTAGTCGGGACAGGCTCGCTATCTCCACCTCTGAATGGTGTGTCGCCGGAGACTGCCATCCGAGCCTCGAATTCAGCCAAGAACCCCGTCTGGTCACGGGCCCACCTGTCCAAAATCCTCGTCCTCTCGGGACCATAGGCCTCCCACAGCCACTCAACGTCGATCTGGCTAGCGCCAAGGTAGGGGCGCGCACCAAACAAACTATGAAGCAGGGGCCGAACGAAATCGGGATTAGCATCCTCTGCGCCTGTCGAGACCGGTTGGCCACTCACCCTCAAACCCCAGCATCTCGCTATATCCTCTAAGGTGATGGTCATCTCACCAGTCGGGAAGTGGAAAGAGTGAGTCTCATCCCTCCACCTCTCGGAGAGTGCACTGACAAGTGGCCGGTCAGGTCGGAAAGCTACGATCGACATAAAGTCTCCAAACCCCATAGCCCAGAGACGATCCTTTAGGGTGTCCGGCAGCTCCGTCCACCACTCCTTCACCTTCAACCACCCCACCCTCATCCGAGCAAGGGGCACTAGCTTGCCTGCTTTTATCTCGTCGGCGAGATGGGGGTCATCTGTCACCCGTTGCTTCCTACGCCTTTTTCTAGGGCGAGCCGTGGTCTGCTCCATCTCTGGACCCCCGGCAAGCCCTACTCCGGGACCCTCTATGAGTCTGTCCAAAGGGACAACCCCCGGATCTTCGGGTGGACCCTCTACCGACTTAGTCATTGTCGAACCTCTCCTATGAGTACGCTTCGTCCTAGCCATCCTAGGCGTCGAAGGACCCGCGCGCTGCTCCTCTCCCTCCTCTCCCTTCCTTTCTCCTC
>BMK_Unigene_050706
CACAGAGAGTTTTCATCATAATTTTAACAAGAGATCAGTAAGAAATTATGGGTTCTCAGTTGAGTTTCATTTTAGTGTTTTTTGGGCTCTTTCTTCTTCATAAGCTGGTGCCGATAATGTTCCAACAGTCTCAGATGACTCAACCAAAAGTCCATTACTATGATTTTGTTCTAAAAGATTCAAACTTTACGAGGCTTTGCAGCACAAAGAGCATGTTGACCGTAAATGAGAGTTTCCCTGGACCAACCATTCGGGTTCGAAAAGGCGATACTGCCATTGTTAATGTCCACAATTATGGCAGATATGGTGTCACCATTCACTGGCATGGAGTGAAGCAACCAAGAAACCCCTGGTATGATGGTCCAGAGAACATAACACAGTGTGCAATTAGACCAGGACACAACTTCACATATGTTGTATTCTTCACAGTAGAGGAAGGAACCCTATGGTGGCATGCTCACAGTGACTGGACACGTGCCACGGTCCATGGTCCCATAATCATTTTACCTGCTCTTGGAACCACTTATCCATTTCCCCAACCTTATGAGGAACACACTATCGTTCTTGGAAGCTGGTACAAGGGAGATGTGATGTCCATAATTAGTGAAGCAATGTATACCGGGGGCAGGCCTAATTCATCTGATGCTCACACCATCAACGGCCAACCAGGAGACTTGTACCCATGCTCCAATCAGACAACATACCGGTTGAAGGTTAAACCCGGCAAGACCTATCTGCTTCGAATCATCAATGCTGTAATGGACGAAGAAATATTCTTTGGAATAGCAAACCACAATCTCACAGTGGTAGGGCAAGACGGGTCATATCTGAAACCAGTTACCACAGATTACATTTCAACAAGTCCAGGACAAACCTTCGATGTTTTGGTTACAACAAACCAGGACCCTAGCCTTTATTATATGATTGCCTCTCCTTTGTTCGATGGCCAATATACTCCATTTGATAACTCAACCTCCACAGCAATTCTCGAATACCAAGGCGATTATACTCCTCCATCTACTCCTGTATTCCGATTTCTTCCTGGTTGCAATGACACTGATGCTGCAGTAAGCTTTTCGAAACGTTTAAGGAGCTTAGCAAGTAAAGAATATCCGATAGATGTGCCGAGAAATATCACTACAACAATGCTTATTACAACTGATATGAATCACCTTCCATGCCCCAATAAGTCATGTGCAGTGCATGGTGATCGGCTTGCTTCAAGCTTAAGCAATTTTTCTTTCGTTACCCGTCCTATTGATATTCTGCAAGCATACACCCGGAATTTGAGCGACATTTACACCACGGATTTTCCAGACGCACCGTACGTAATCTACGACTTCACAGGAGGGAAGGGGAATGCCTCAGAATACACAACTCCAGGGACAAGAGTGAAGATGTTAAATTATGGTGAACAAGTTGAAATGGTGTTCCAAGGAACTACAATTGTGAGTCCTGAAAGTCATCCAATGCATTTGCATGGTTACAGCTTCTATGTGGTGGGAGTGGGTTATTGGAATTTCGATTATGGGAGTGATCCAGTGTCATTTAACTTGATTGATCCACCAAAAGTTAACACTATTATGGTTCCTGCTAAAGGATGGGTTGCTATTCGATTTGTTGCTGACAATCCGGGGGCCTGGCTTATGCATTGTCATCTAGCGAGACATCTTATATGGGGCATGAGCACAGTTCTCATTGTAAAAAATGGGCCTTCAAATGATACCAGCATCCGCCCACGTCCCTCCTACATGCCTTCTTGTTCTTCGTCATAGTTTTTTTTTATTATATATTATTACTTAAGTGTCTTAATTTTACTTCACTCTACCTGGTTCTTAATCAATATATAAGTCTTGATGAGTATTTGCATCTTTTGTAATGTCTACTTTTTAG
>BMK_Unigene_050710
ATAGAGTACAATACATGTATACACGGGACAAAGGAGAAGGTCATTGGCATTTGGCATCTACGACACTTGTTTCATTTTCCTAGAAAAGTCAGACCCTCGTCACTCAAATTAATGTTTTTTAAGGCACCCGAATCTCTCTCTCATTCATTACATGGGTCATCTGCAACTGCAATTGCACCCCTCTCATGATATTTCGAAAGCAAATGCCAAGAGAAACAGATAGATATTGATAACACATCTTTCATGGAAATGCAGATGCTGCTACAAATGCAGCAGGAGATTTCTATTAGAGGAAACAAGCCATCAACACCCTTTAAAGCACTATAAATACAACACTTGTGCATCTGATCACCCACTTTTCATTCCAAGCAACAACGACAAATATATTTTAAAAAAAATTTAAATGAACCCAAAATCCGGCAATGGCGAAATTGGCTCCCCTTCTCGTTGAAAATCTATCTATGGCATCTCCATTCACCATCACCACATGTCACCAGTCACCAGTGTCAGTTTCTTAATGAGGCCTTTGCTTGGGGGGTCATTGTAACTTGTAACTTGGTGAATGTGTGTAGCAGAAAACCCAGCAGAATAGGATTGTTCCTTCACCCTACAGACGCCTAGACCTAGCCATGAAGCAGTTTACATTTAATACTTCTACAGTAGCACGCATCTCCTCCATGACATGAGAGCAAAAGGGCCATATACTTCAATAAGACTGCAGTGATGAGCTTAAGAAAACCACAAAACTCTCTCTCCCTTTAGAATAATTTCCAGAAAGATATATGAGAAAAGAGTGAATGCTGGTTGAGGGGAATGAAGCCTGGTCCGAAGTCATCTAGTGCCAAACTATAAAGTAGCAAAGTGGGGTATATGACCCCGAGCCAGACAACATTCCCCACAACCTAACCTTAACAATATCATCTCTGAATGATAGCATAACTTGATCAAACTTTGAACAAGACTCAGAAGCACCCCAATAAACTTTTGAGAGGAATGAAGCCTGGTCCGATGCTTCCACTCTAATTACCAAGAAAGCCTCGAGCCAGCCAACATTCCCCTCAAAATATACCATTTTCCATCATCTACATGCTCGCTCACAGACACTGCTATCAAAAGAGACATGAGAGAGAGAGAGAGAGAGA
>BMK_Unigene_050713
GTCCAACTTGAGTACCCCTTACTATTGATTTCTACTTTACTCAAAAGAAAATACACAGTAGGAAATGACTTCAGCAACTTTTTGCATGAAAATGTACCTACCCTATTCTAATTAATCAAAAAGGCCAATTCCACACGTAACTTCAGCATCCAACACAAATACTAAATCTAGTATTTTGGCACACAGTAAGAAATGCATTGATTCAAACACATCTCATGATATTTAAATAGGTATGGTGGATCTGGAAAATAGGCTTCATCAAGAAGCACCTTCTCTCAAAATGGATCTCATGTAATGGCTTGGCCCCCAAAAGAATCAAAATCCAAGTCCAGAAACAACAATTAGACCCAACAAGAAGCAATAATATTACTCAAAATCATCATCATCTGACGGGACAATGAGTGGGCTTGACGGGGAATTGTCACCTTCTACTTCCACTTTAGACTTCTTACTCTTCATAGCCTTCTTCACATCTGTCTTCAACAAACAGCCTCCACTTCTAGTTTTCCGCTTGAAACTCTCATCAGTCTTGCTTTCAGTGATAGGAACCTTACTGCTCTTGTTCCCAGATTTCGGTATTTTAGGATTTTCAGGTCCTGCTTCTTTAGACATTTCGGTACCCTTGGCCACCTTCACTTCTGTCTTTGGCAAGCAGAGACTATTTCTAGTTTGTCGCTTGGAAGTCTCGGTAGGTTTGCATTGAGTGATAGGATCCTCACCCTCCTTGCTACCAGATTTCGGCTTTTCAGGTTCCACTTCTTCAGACTTCTGGCTACTCTTAGCCACATCCGTCCTTGATGAGCAGCTCCCATTTCTAGTTTTCCGCTTGTAGGTCTCAGTAGGCTTGCTTTCAGTGATGGGAGCCTCAACATCCTCATCACTAGATTTTGACACATCAGGATTCCCAGGTCCTGCTTCTTCAGACTCCTTGCTATTCTTAGGCTCCGCATCTGTGCTTGACAAGCAGACCCCATTTCTAGCTTTCCGCTTGTATGTCACTGTATTCATACTTTCAGTGATAGGAACCTCACCATCACTGGATGTTGGTACGTCAGGAATTTCAGGTCCACCTTCCTCCCCATCACCAGTGGTCTCAGACTTCTCAATGGAATCATCACCATCCCCACTTGCCTCAATGCTCTCCTCAGTCTTACGTTGGAGCGATTCGATCACATCCATCAGTTCTCTGTTAACCTGAGGGTTTTGAAGGAAATCAGAGATGTCATTTGGACAACAAGGACAATTCATGATATTTTTCTGTGCTCTCAGCATCCGGCCTCCTTCACGGGTCCTTTCTCGGACAAATGTCATACCAGCAAATTCACCCTCCAAACAGGGCTTGCAAAAGTTATGAGCACAAGGAGTTGTGAGCGGAAAACTCATCACCTTATGACAAAGTCGGCAGCTAAACTCTTTCAGGAGCCTGTATCTAACAGAGTGGTTCTGAGCTTGTCTTATAGCCACCCTTGCTCTTTTCCTCTCTTCTGGGTCTACAGTGTTAACCTGTTTCCTGCTCACCGGTGGAGGCTTTGTCCATTTCCATCCATGCTCTTCAATGTAATCCCATGCTGGGCTCTCCTTCCTTTCTGTAATATCAGTAGCTTTCTTTAGCTCCTTAATAATAGGCAAAGGTCTTGGCCGGTCACCATGTTCATCACTTGTCCATGGTGCAGGTTCATTGTCACATCGGACAAACAGATACCTGCATACCTTGAAGCCCTGCATTCCAACTTTGCGCCAGCATTTCTCAATCCTGTAAATTCCATCATATCGAACACCAGTTTCAGGTGCATATGCAGATCGCTTCTCTTTGTGAGACCTCACCACTCGAACTGGGTAGCCTTTCTTGCAGCTGACTCGCAGTGCCTCATTCAACTTTTCAAACTTCTGGTCAAAGGACTGCTCTTTGTTTGTGCGCTTGTTCCCACTTAAGTCTCTCCCACCACTTCCAGTGTAGAGAAACCACTCTCCATGATCTTCATCATCTTCATATCCCCCTGAGAGCGCCACCGATTGTGCGCCATGCTCTGACTGCCCAGCAATGCCTGCAACATGTGGGAGGTGAGCACCCCATTGCCTGCATTCCATGCGGTCCTCCCAAGACTCCCCTACCAGCACACCCTGCTTCCTGACAGGGTCATTTTCAGCAAGGATTGGACCAAAGTGATCAGGTGGGACTGTGACAAAAATCTTTCCACTACACGCGTTGGCTTTCCCGGCCTTCTTGGCTCTCTCTGTTGTAAACGCCTTGTCAGGTCTGTTCTGGTTCTGCACAAAGTGGTAAACTTTCAGAGGGCCATCCTTGGTGACCGACTTTGCAGTCCTTGCCATTCGAATTGCAACAACAAGTGCTGAATTGATTCTTGGCTGGCTCGCCATCTTCGAGGGTATTGGGTGCCGGCATTTTGCACACGAGCGCTTGCCTTGACCAACCCATTTCTGAAAGCATTTGAGGCAGAAGTTGTGCCCACAGGGCGTAGTGACAGGTCTCTCTGGCAACTGCATGCAGAAGGAGCATTTGAAGCTCTCATCGAGAATATCCAGAACGTCATCACTCTCGTCATTCGTATTCTTCCTCCTGCCGTTCTTCTCCGGCGACGGCGTCGCTGCCACAGCGCCTCCATCCGATCCGCCGCCGGACATCAGCCTCTGCCGCTTCCTCGCCTTCTCCGCCTCGGTCAGAGTCCCGTCCGCCTCGATCTCCCGGATCGCGGCGATCAGGCCGCCGTCAACCGACGGAGCGGAGGAGGGACCGGCGGCTGGATCACCGCCGGCGGGTGAGCAGTCCGGGCACTCCCATTGGAGGGCTGAGGAGAGGGTCGGCGGTGGCGAGGAGAGGCACGGCACGTGCCAGGGGGTGGCGCACGTGCCGCAGATGAGCTTCTCCTCCTCGGAGGGCGTGGCGTTGCAGGCCATGCACGCGCCCTCAGCATCGCAGGGAAGATTGCTATCGTGCGCCATGAGGAGAGCGATGTGTGTGTGAGAGATCGCAAGCAGAGGAAAGTGAGAGGGGAAATAGGGAGAAAATGAGAGGGAAACGGGGTTTTGTGGGAAAAGGAAATGAAAAGAGGAGGCGGGGTTTGAAAATGTGGGACTGAAAGTTTTGAATTTTGGGTTTTGGATTTCTCCTTCTTTGAAAGTTAAATGCAAGATCAGGTAGGAATTCTGGGAATCCGGATCCCCTCTTTTGGGTTTTTAACACACAATCTCTGCTCACAGCGTCTATATCTAAAATCGATCAGTG
>BMK_Unigene_050714
GTGGGGTTTGATTTTCCAATGGCTGAAGCCCCAACAAGTCATACGGCTCTGATCGAAAACTACAGCGACGACGATGATGATGATCAAACAATCAACAGCCCAGATGAATCCCATCTCTTTTACATCCTCAACATGATCCTCAGTGGCACAGCAAGGCTCAACATTCTCTTGCCAACAGCAACAATCCTAGCCTTCACCATCTTCGCGCCAATCCTAACCAACGATGGAAGATGCGACAATCTCAACCGTTGGTTGATGGGGTCCTTCCTGAGCCTAGCAGCAGCTTCATGTGTCTTCTTTGTAGTAACTGATAGTTTCAGAACTACATCATCAGGGAGATGGTATTATGGGGTGGCAACATGTAGAGGCATATGGACGTTCAATGGGGGTAGAAAGCGACCGTTGGATCCTTCCGAGTATAGGCTTCGATGGTCGGATCTCTTCCACGTGTCGCTTTCTCTGGTTGCCTTTCTTACGTTTGCTGCATTGAATAACGACGTTGTGCAGTGTTATTATCCTGAAATGCCTAGGAAGGTGACCAATACTGTTCCTCTTGTGGTTGGGTTTGTGGTGAGTCTTTTGTTTGTGTTGTTTCCTAGTAAGAGGAGGGGAATTGGGTACCCTTTCTTGCTTAAGAGAGATTCTCTCTACTACAGATCTGGATACCCTGTTTCGTCCACGAATCAGGGGGCAACACGCGGGGCGGCGGAGAGGGGGCCTCTGCCCCCTCCGCCCCCGTGCGTTCCGCCCCCTGATTCGTCCAAACAGCCCTCATTTTGGGAAGCGATGTGAAAACTACTTCTTATGTTGGTTTTTCTGAAAAGGAAGATGCTAAGGAAAGTGTAAAGTGAAATCTGCCAGACCTTCAAACTGGGTCTAGGAAGAATATTAAATATGAGATGTTCCAGTTCCATGATATTATAGCAGCCACTTACCTTTTGCTTTCTATATTGGACAAGTGAAATGTTCACATGGCTTCCAAGCAACAACAAAACAAAAATGTTCACATGGCTTCCCAGCAAAAAAAAAAAAAAA
>BMK_Unigene_050715
ACGCCACGTCTCGTATTGTTTCCAAAGCCTTTCTACATCTAAATTATCCAAAAGGGTTCGAATAATCGTCTCCAAAGAGCAGGAATTCCATTGGGTTTCGAATAAAATCGTCGCCAGAGAATAAAAATTCGATCTTTTCTTGCGTGCAACCCAACCCAAGGTTGACTGCGCTGCTTGCCATAATTTGTTGAAGTTATTATTACGAAAGATCATATCAAGTTCTTCATCAGAGTTGATCAAAATCTTGTCTTCAGAGTTAAGTAAAAGTGATGATTACTACATATGAGCAAGATCCTGATGTTGTTAGGTGGGGGCTCCATCTTCTTGATGGCGACCCATATTCTAACTCTGGGTACTGTGGAAATGCTATTGAACATGACACCAACTTATATAATGGAGAGAATGCCAGTGACTCCCTTTTTACGGCAGAGCGTACTACTGTAGAGAATGATGAGATCTTAGCCTATGCTCTTCAGGAAGAACTAACACACCTTGCAGTTGCAGAAGCATCTGGATCTTCACAGGCAGGGGAAGAGCATCTGCAAGCATCTATTCTTGCACAAGATTGGTTTGGTCCTTCTACAAGATATTTTAGTTCAGGTTCTGTGAAAGTTACAAGGCATATCTGATCTAAATTTGATTCTTATGGATGAACTCTTGTTCTTATTTGTTTTGAGTATGTTTATCATATACAGGCCAGGAGGTTTGCCAGGAGGAGGCAGATGATATGGGGCCATCTAGTTCATGTTCAAGTCCTGAAGAGAAATCATATGAAGGAGAGGACTGGTCTTCTTCGTTAATGCTAACCGATGATTTTTCTTCTCTAGATGGTGAAGTAGGGAAGAGGTTGAATCAGATGGTTCCTGTTCCTCATGTTCCTAGAATTAATGGAGAAATTCCTTCTGTTGATGAAGAAATTTCAGATCACCAAAGGCTCCTAGACAGATTGCAGATATATGATTTAGTCGAGCGTAAGGTGGAAGGAGATGGTAATTGCCAGTTTCGAGCGCTATCAGATCAGTTTTATCGTACATCTGAGCACCATAAATTTGTCAGGAAGGAGGTTGTTAATCAGCTTAAGTCTCATCCAGAGATCTATGCGGGATATGTTCCTATGGATTACGGTGACTATTTGAAGAAGATGCCCAAGTGTGGAGAATGGGGTGATCATGTCACATTGCAGGCTGCTGCAGATTCGTATGGAGTTAAAATATTTGTCATAACATCATTCAAGGACACCTGCTACATTGAAATTCTTCCCAACATTCAGAAGTCAAATC
>BMK_Unigene_050717
AAGCAATCAACTAATAAATACAAGTAATCTGAAAGTACATATGCCATCATAAACCTTTTCTAGTCTAACCTGTTCACTCATCAACCTCAATACCAGTTTATTTCTGTTCCTGAATTTCTACCATTTTCAATAGCCTCATTAATAAAGTCACAGGATATGGTACAAAAATCATAGCAGTTCACTTTACACACACTCCCCCTGCCTGAATACATATGCAATACAAAAAACAATAATAATGATAAATTAAGAAAATACAGCATCACGAGACTAGCAGTATTAATCTAATGTGTACTCAATCCATCCATTACATCCAATACATTAGTTCTTCCTGAATCCAAGTCTGAAGCAGCCAAAAGCTGCCTTGTTGGAGAATTTCCACTACTCCTGCACAACCCCCAATCTCTGCTGCCTCTCTTCTTCTTTCTGCTACCAAACTCCTGGCTTTTGCTTATCCCTGGCACCAACCTTTTGTACATGACCTCTTTCAACATCTCTACGTCTTCTTGAGAGAGTTGAACCCTATTATTGGTTTTACCATCATGCACCTGTGATGGATCTTTAGATGTTAGGAGTGACAATGAGAAGCCCTTCCGGGTTGGGGAGCGGACCGGCACAATAGACTTGAGCCCATGATCTCTGTATTTTACTTGGCTGACTAGACGGTGAAGCCATGTCACCAATTCAAGTATGTATTTGTCTGTTTTCTCCTTGTCTGCGTGATGGAGTGTTTGGAGGCGGATCAGGTTGCTCTGTGTGGCCATCTTCTTGTGAAAATCATTTCCAGTGTTTGCCCACTCTCCGACCCATCCAAAGCCTTGATGTGCTTTGGTTGTATTTGTAGCTACAGGAACAAGCCACTGAAGTGTTTTTTCCATCTCATCTTTAATCTCAGCAATAGTAAGCTCTTCCTTGGAGTCTAACATTTGCAAATTAGATCGTAGAGCTGCCTTAACAACAGTTGGCAATCCATGATACAGTGTATCCCTTGTATTAGGAGGAACGGAACTTGGTCGAGACACAATGTTATCAATCTGACTGATGATGTTGGCATAGTGCAACGCAAGTCCAGAAACACCAAGTCTTTGAGGATTGTTAAAGAACCCCTTGTCAGACACATTATCACCTTTATTACCAAAGGCCTTTATAAGCTCCAGATGTAGGAAGGTAACAATGTCAACAAGCTTCTCTACAACCTCTTCCAAATTTTTAGCCCACAGAGATTTCTTTCTCAAGCTCCTTACAAGCTTTTTCTGGTGCTTCAATTCACTGTGTAAAATCATGAGACTTTCTCCTCTTCGACCAGCATGTAAAGCCGCTTCTTCTTGATGTTTACGCTGGTAGTCTTGCTCAAATCTGTCCAATGTGTGTAACTCATGGTACAACTCAGAAGTTTGCTGAGCCAAATTTGTCAGTTCTTGCATTGCTGTTTCTGCCTCTTCTTGTAGCAGTTTCTGGGCCATATGATCTGAATCCAATTTTTGAAAATAGCGATCCAAGTTGTGCCATTGAGGA
>BMK_Unigene_050718
AGAGAGAGAGAGAGAGAGAGGGTCATTAAATGAATAATGCTACACACACATCCTCGTGCAATCACGCAATTGGTTACTACAGTAAAAAAAAACTGTTGCATTTACCCGTTCATGTGTCCTGCCACGTTCTTAAAACTCCCCACGCCCCCCAACTCACTCCCTAAAATTAGCCCCACCACCTTTTTCTCACGTCCTACAGCACATATATACCCAACTCAACTATCCCTAAATCCCCCACCACCCTCAATCCTCTCCCTCTCTCTCTCTCCTGTTGTACAACCAATACAAAGATATAGTAGAAGATGTACTATCAGGGATGGATCCCCTTGTCAGTTGATGTTTCTCTTTTTCCTTCTCATTTCATTGGCCGACTAATGTGTGTTGCCATAGATAGATAGGTAGATAGGATATTTGGGTAGATTCAAAGCTCTAAATGGACAACAAGAGTCTCTTGTGCGACGAGGAGTTGCTCATTAGTCCTCCTCCTACTCTCTATCTTACGCGCATGAAGCCCAGTTTAGACCTGCTCGCTGGTTCCTCGTACTACCCCAGTAGAGAAGATAGGGACCGGGCTCTTGGGATTTGCATGGAGAGGGAGACTTGCCACATGCCACATGATGGATACGTGGACCATCTTCTGTCGGCCTCCGACTTGGTTGCGGCTAGATTCAGAGTTGTGCGATGGATGATCAAGACTCAATGTCGATTAAATCTCTTGCTTGGGGCAGTCTTCGATGCCATGAACTACTTTGACCGATACATTTCTCTCACTCTTTGCAAAGAATTGAAATATTGGGTGATTGATTTACTCTCCATCGCTTGCCTATCCCTTGCTGCAAAATCTAATGAGGTCTCCATCCCCTCGCTTTCTGATTTTCAGGTGGACAATCTCGACCATTCATTTCAGCCAAGTGAGATCCAAGAGATGGAATTGAAGGTGATGAAGGCTTTGGGATGGCGCTTAAGCTGCATTACTGCGTATTCCTACGTGGATTTGCTGACTTGGAACCTCGACTCGCTCCATGTTGGCTTAAGTGCTCGCATTACTGAGCTTCTTGTGGCCACTCTTTTAGATCCAAAATTCATCACATTCAGGCCATGTACCGTAGCTGTGGCCGCATTAAGATGCAGCTTGGAAGAATTACTGCCATCAAAATCAGCCACTCTCTTATCTGATCTTGTGCCCATCCTACCAGTTGATCAAATGGCCGAGATGAACAAGTGCCATGGAATAATGGAAGAAAGCATCGCAGACCCTTTGTACAGTTTAAAGTCGAATGCCGCCCCCTATTTCCCTTCTAGTCCAGTAACTGTCCTGGTTTCGGACGGAATCCCCACCGTTGAACTCAGGCCATCCAATCCAAAGAAGCGAAAGAGATCAGGGTGTGCTAGTGATGGGGTATGAAGTTTTTGGTCATGGAGTGGCCAGCGTCAAGACCATCAAAATCGATTTTCATTTCTTTATATGATCAAATATAACAAGTTGGCATAAGCAA
>BMK_Unigene_050723
CTTTTCGAAAGCGATGGGAATGGAATCCAAGAATGACTTTTGTTATAAATTAAAGCAAAGAAATTTGGAAAGAAAGCAACCAAAAGAAATTTCCATTGCTGGATGTTTAGAGCAGCCACAACAGAGCAATGAAGTTTCTCTTCCAGTGCCCCTGCTGCTCCTGTTTCTGCTTCATGAAGCCTAAGAAGAGCAAACCCAAGGAGAAGACAGCAAAGCCCGAATGAGCCCTAATGCTGGCTCACCTCTTGTGATTAGAATAATGTCTGTAACCTGTTTGGATCATCAACAGGAACAGCATTAATCAATTGTAAGCTTCTTTCTCAATGTGATAAATTGTGTGAGAAGGTTTCTTTTTCTTTCTTACCCCCTCCGCTAACTTGGACTTCTGGGTATCGATCACCACGGAATAGTTTTTGTCTGGTAAACATCCCCATGCTATATATTGTACCCAATAGGATTATTCCCTGGGCACACAACCCCACATGGACAAGGTAAATATTGATTGGGAGACGAACACAAGACATAAGGAGCAAACCCACATTTTATGCCTATCGACTTTCATTTTGTGTGGGTGATATTTTAATTATCATGATAATATCGTGGATTTCATAAATTGAAATTCTAATATTGTGATTTGTGAGAAAGTTGATTTTTTTTTTCCACTGCGATTGCAGTATTCACGATAATTTCGTGATATTTACTGATATTACAGGCTTCAACAAAGACGACACTAATAATAGCCCTAATCAACTGAAAACTTCTTTCATGATGTGATGTGGAATGGTAGCTTATTTATCATTTTTATTAATCTGAATCCTTTAGTTTAATTGCAACAATGGGGATGCTTCTAAACTCATTTTTGTTTGGTTGATACCTTCAATTTACAGCGATAATATTGTGAATTTTTCTTAAAAATGTGTTAGCACACTATTATCACGTACGATAAATTGAGCCATAAATTATTACAGTATTTAGGATAATATTGTGATATAATCATTACTATTGGCTCGAGCAAAGAAACAATAATCAATTGTAAGCTTCTTTCTTGACATCATGTAAAATCGCTTGGGATCAATATTGTTCTTTCATTCTCAAATCTCAATACTCAACCTCTGGATGCATTAACAGAGATGCTTCATAACTCATTTTGTGGGGTTGGTAGTTTGATTTTGTGGCCACAATTTGGTGAATTTTCAACTTCAATATCCACTGTAATCTTTGGATATTTAAAGATATTATTGGCTGCTGTTACCTCTTTCACAAGGAAGAACTGTTTTCTTTGAAAATTCAGACATATAACTCGTCGTGGTGCATCCTATATACCACCACTTATGTTATTCGTAACAGGGACAACTGTTAAACTTTTTTTGTTGAATACTAAATGAATGGATCGCTTGCTTCTTACTTTTTCTAAGGTACATTATTCTAATGGTCCTTTGGGACAATGTTTGTGTAGAGCTGCGGCAGTGTAAATCCGAATTCCCCCACTCTTCGATAGGAAAAGCCTTTTCCGACTGCAGAGGAAAAATAGGCAGCTTTTATGGGTTTTCTTTGGTAAGATGCAATTATGGGTTTTCTTTGGTAGGATGCTATTGCAGCAAACGTGAGAAATAAGAGGCCGCAGAAAACCGACTCCTTTGTCTGTGAATTTGCCTCTGCACAAATTCAACTTTGTTTCGCTTTTTTCATATAGTATTTATATCATGTTTACAATATTTTGATACTTTTTTAGTTAAGAATTTATTTATCATTTAATAATGAGGATTTAAAAAAAAAAATATATAAGATGTCCAGTGGGCTCAAAAGGTAATTTTAACCTCCATTGCACCAGATCTGTCATTTTTTACGAAATGGTATTTTTTTTTGGGCATTCGGCGACGAGTCCCTGAACATTTCACTTTATGGCCTTAGATCCACAAAAAAAAGTCATAGAGCCAAAGGTCCCTCCCACACTTTTTCATACCTAAAATGTCTAATTTACCCTT
>BMK_Unigene_050725
CTGCTTTGTGCCGACATCGTGTTTAATTAATTCTCTTGGAAAGATACTAACGCAATTCCATACAAGTAGATACCAACGAAAACAAGAAGAAAGATAAAGTTTTCCACATCAATCATAAAGTTGATACATGAAATATCCATTTCATCCTTTATACAGATTACAACAGCTGAACTCTTGACAGCAACGAAGAAAGAACAAAACATATAAAGAAAGAAGAAAAAGAAAGCAACAATGAAGTGGAGAGGGCCAGGGCGGGTTGCGTGTTTCAGCTAGCTTCGTCGTTCGTGGGTCCACTTGGGGCAAGCAGGGCTAAAGTGCGCGGAGACCATACGCGAGTCAAGAAGCTCCATGATGGGTGTGAAGTTGACGCACCTGGGGACCTTGTACTGGTTTATGGACGCACCCCTCGAGATGGCGTAGTCCATCAGCTCTTCAAATGTTCCATTCCTCACCACCCTTATCTCCAGGGGCCCGATCGAGTGGTCCGCGACTCGTCCCTGTCTGTACACCGAGTTCATGCACTCTTCCATGGCGAGACAGCACTGCGCAAGCACCTCGTGGGTGGGACCCTTGGTGGGGTCCTTCACCAAAAGCTCCCAGTATATGACATAGTGACCCGGAATCGTCTTGGTGTCCGCGTAACTCGTGTACTCCACCACACTCGTGTCAAACTCACTTAAAAGCTCCAAGGCATTCTCCACTGCCTTCTGCAGCTCGGACTCATCGGTCTTGTCCGAGTCGATGCTGAGCAGCACGTTCTTGCGCCGAACGAAATGGAACTGAGGGGCCGAGTTGTGGAACCCAGTGACTCGGAGTATGTCCCCGACTCGGTAGCGGCAGAGACCCGCGTAGGTTGTGATGACGAGCTCGTACTCTCGGCCGACCTCCACGTCAGCGAGGTCAACGAGTTGGGGAGGTAGGTCCCGCATGGAAATCGATTTTTCATCATGTGGGATGAACTCAAAGTAGGCCATGTTAGGCATGATGGTGTAGGACACCTCTGAGGGCTTGGACATGGGCTTGAGGTTGAGCCCAAAGTAGCACTCCGAAGACGCGTACATGGTGCATGCCATTGGCAAACCATTGCTGTAGTATTCGAGAGTGGGAATGTACTGAGCCATGGCACCTGTTACAATCACATCCAAGTACCTTGTGTTGGGCCAAATCCTAGTGATGATTCCTTCCCAGTTCCCGCCCGTGCACTCGTCAATTATGAGTTGGGCAAGTTCAGGATCCGGTTTGTTGAGAGATGAGACGGATTCTCGGACTGATGGGTCAGTGATCTTGGGATTGAGGGTCCCAGTGGCGATGTCGTGAGCAAGATCTTTCCAGTTGATCTGCAGGAATCGGATGGCTCTGAGAAGACCAGAGGCAAACACGGCACCGACCCGGAGGACCTCAAGGCGTTGGTGGAGGCCACAGAGCATCTGGGTGTACATGCTTTGGAAAGAGTCGGCGCAAAGAATGGCCTCGTTGGGGCTGGTGTAGACATTGTAAGGGTCGTAAGGTCTGGTCTTGAAGTGCTCGCTCTTGTAGTAGCTGGTGAGCACAGGGCGCGCCAGGAGCCCTCCTGGTGTCTTAGCCTCCGATTTCACAAACAGGAAGTACAAGCCCTTGCCCTTGTCAAGGCCCGGCACATATAAGTTCATTACAGGCATGAGAAGGCTGTAGAGCAGCTGTCGACGATCCAGCTCTTCTTGAATTGTAGGCATCAGCTTCCTCTCACCAGCTGAAGTTCCCGAGCTGGTGAGGAACTCGGAGATGGGGTGAGCGGAGAGAATTGGAGACCGATCTCCATGAGCAATACGTTGGATCTCAGGCTGCAGATCCTCATAAGTGACAACTGGGATCATCGATTTGAACGTTTCTCTATCAGTAGCCCCTTCCAGTTTGTAGCGTTGCAAGTATTCGGTCTGGGCATTTCGTGCCAAGATCGCTGCCAAAACCTTCTCTTGCACAACATCTGTATTTCGGGTCATCTCTTCGATGAATTGAAGTGCCTTTGCATCCTTCTCACAGGCCGCAGGCCCAAGAGAAGAAGATATGCAATTTTCAACACCCATTGAAAGAGAGAGAGAAGAAGAAGATGGAGAAGGTCAAAGGAAGAGACTTTATTTGTTGCTTATTTTTTGTACACAGGGAAAGGAAAGAGAGGGGAATGCAGAGGCCCCTCTCTCTGTCTCCCCCTTCCTTTCTCGCTTTCTCACGACTTGAAAGAAAAAATGCCTCCTTTTTT
>BMK_Unigene_050728
GCTTTGTCAAAAAAATAAATAAAAACATGATTGATGCATAGGAACGGGTTGTCTGCCCTATGATATGTTACAACATACACCAAATCCACACACCATGGATTAACCACTGCACAATTATGTATCACTGTTTCAACCAGGCAATGACAAACATCTTGTGTGTTCTTATCTTAGAAATAACACAGCCAAAACCATCAGAAACAAGACATTTGCAATTTGGAAGAAAATCACTGCTGTATTCAAATTTAAGTTTCTAGGCACTCAAGTAGTTTGGATTATGCCTTACTATTCGTAAATCATAATTCACATGCCTGGATTACAGGTAAGTGGTGTCCGCAAAGGCGTCCAAAATTTTCTTCTCCAAGTCATTTTCATCAACCCACATTGAACTCTGCCGACGCAAGAGCTCATTCTTGTCATTCCTCTTCTGCTCCATCATGGCTTCCCTTGCCTTCCAAAATTCTAGCTTTTCTGATCTTTCTTTCAATAGGGTTTGGCGGAACTCGTCCTCAACGATCTTGCGCTCGGCGGCGCGGGACTGAGCGATGGCGGACTTGGCGGCCTTGCGCTCTTCCTTGGCGAGGCGGATGGCCTCTCTCTTGGCCTCGTCCTTGAGCAGCTTCTCCTGCCGCTGGAGCTCCATCTCGTAGATGTACTCCTTTCGGAAGTCCCGCACCCGCTTCTCGTAGTCCCGCCTCAGGAGGGCGAGGCGCTTCTGGGCCTCGCGAGGGGAGGAGGAGGAGGAGGGATCCCAGCTGCCCAGGAAATCGGACGGCCGGGAGAACTCGTGCGGCTCCGGCCGGTGGCGAGGCGGAGGCGGAGGCGGCGATGATGTGGCCATCCATCGGACGGACCGGATGAGAGGGGAGGGAGACGAGCGACTGACGACCTGACGAATCGCTGCTGCTGCTGCTGCCGCGGCCGCCATCGAGAGAGAGCGTTGAAGAATAACGAAGTTTGCAGGTGAGGTGCGATTTTTCTTTTTTTTCTGTTTTATCTGTTAACTCATTTCATTCAAAATTGCCTTGAGTTGCATGGGAATTCTTCCCATGACCAAGCCGAGGGAAATTCTGAATGAAATGAG
>BMK_Unigene_050729
GTCGCTTGGTTTTCTTTGATTCTTTATTATATATTAATTGCATATTTGGCCTAGTGGTATGACTGGTCCATGTGTGAATGGAGGGTCCATATCGGTGGTATGACTGGTCCATCTGTGATATGCATTTCTATTTCCTTCCCCTAAACAACCTAATGTCCTAGAAAGAAGAAATGTCATGGTCCAAATGGGATGCTAGTAATTCACAGTGAAATGGCAAATTTGATTAAGTAACATTTGCACAAATAAATCTGAGGGAAAAAAAACTAAAATCACCTTGTCTTCCCCATTCTTGAGGAAGAGAAGAAGAAAACATGGCATGAACAATATCCAGTCATTCGTCTCAAAAGATATGCAAATAAATTAGTCCCAAGGCATCCATGCATCACAGCACTGGGAAATCCGGAATTTCAACCCTTATTAAGTTGAGAAATCTTAAATTGAAATTCCATAACTAGAAAGCCCGCAACATAATGGGAATGAGAAAGAGCTCAGGAGAAGGAACGGAAGAGAACAAGAGAGTTAAGAGAGAAGCAAAGGGGCCCTCTTTTCTTCTCCTGTATGCATTGCATGAAAGGAAGAGGTGGGTGATTTGTAAGGTAGAGAGCGAGGGAAAGAAATGGAAGAGGAAAAGCCGAAAGCCCTCTTTCCTTTCCCATTTTCACTAAAACTTTCTGCCTCATTCTCTTCCCGCTTAAGTGAAAAGGCCCATTCTAATGGCGAAGTGGGTCCAGAGTTACCTCTTTATAAAGTGGATTTTAACTTTTGCTTAAGGAACAACCCATTTATAATTGTAATACCCAAGCAGGCTTCTAATGAATTTTCAGCTTTTCCAAAGCAAAAGGCCAAAAAAGCCTCTTTAATAATCCGAACCAAATACTCCCTCAGTTACTATGGAGTTGTTGAAAGATACAGTGAAGAACTTTCATCGTTGAACTTTGAACTGAACAGGCATACACATATACTGATGGAAAGGAGGAGCCAACACATTTGATAATGAATCCAATCATGAACATAATTATTTAATCAGGTATTCAGGTTTACCATTCATCCATATACAATTCTTATAGTGAACATTTATATTAGTGGTGACAATCAGTATTATAGGGGTAAGCTACGGGGCTCCAAATAGATTCTAAACTGGCCAATGGGCCAGCTCGAGCCTGAGCCTGAGTACTGATATTAATGGGCTAATAGGTATGCTTGACTGCATATTCTTATCAAGTGGACGGGCTTGGGACAGGGCTTAGAAATGCAGATATCAATTTCGTTTCGTTTCGGATGGAATGCCCGGACCTTTTCATTTTGGTCCTTCAACCGAAATGAAACTAGGTTTCTAACTTTTCCTCCAGAAATTCGGTTTGTACCATTCGAAATCCAAAATATCAGTCCGAAATTAGGTATTTTCATCTGAAATGCCCAGAATCTAAACGTCCGAAACCTAACATTTGGGATTTTTTATTTTTGCAAAAAAATAGAGAGGGATGGGGAATGATCGCTGAAAAGGAAAAGCAGAATAGATCAGAAGATTATGTTGCATGGAAAAAAGAAAAGAGAAGAGGGCAGAAAAAACTAACCCTAGCCGTCTTCGTCGCCACCTCTGCTGCAGCCGTCGCTGACGCCGTTGCCTCTACTTCTGCCTTTGCCATCACCATCACTTTGTTGCCACTTCTCCGCTCCCCTTCCTGTAAGTCCGGGATCCGAACCACAGAGATGTTGCGAAAACTGCA
>BMK_Unigene_050743
GTGTATCTCATTTTTCACGAGTCTTAGAAAAGAGTGATAACTTTATTGCTCTCCAAACAATCCATCATCTGACAGTTCTATCCCATGAATAAATAAGCTACATCAAAACCCATCTGACAGTTTTATCCCATGAATAAATAAACCACAACAAAACCAGAGGAAAGAGGATTTCATTTTAGACAAACAAGATGAAAGAAGAACCAATGTAACCTCATGCAGAGCCAGCAGCCTTCCAGAGCTGGACCCATTCCACCATAGCTTCGGCCGCACGCTCAAAAACAGGGTCCAACGGCCCCAGCCGCTCCTTCACCATCCCTGCCATCTCTAGCACACATTGCTCGACTGTGACTGCAGTCCGTGGAAACCGGATCGATTGGAAGAAGGGAACCACCTCCTCCATCAGCTTCACCCCATCCCACTCCCTCTTCAAGCTCTCCATAGCACTGCCTCCCTCTTCCTCTTTTCCCCTCCAGACGTAGGGAAGCCCACTCTTCACCCCCAGTCCTAAGTGATCGCACACCACCTTGGCACACATCCCACACCATATGTCCTCCATTGTCTCCCACCTCTGCTTCCCCTCCCCTGACAAGCGCAGACCTGGGAACATTGCAGGGCCTACTACCTCCCGGTTGAAGGCCACATTTATCCCACTCACAGGCATCATTGCTCCTACAGGCACCGTGAGGACAGCATCTACATATCGACTGTTTCGCTCCTTGGGCTTCACAACCTGTGTTGGTGCATCATAGTCTGCTAAATTGAGCCAGAGGCCACATGATAGGACACATTCCACCCCATTGCGCAGGCTGAATGGGTACCCACGAACAAAGTCTGTTCCTGGGCGGAATGGGTCATAGAGTGTGTTGAAGAAAAATGGCGTAGCGGGAGTACCAAGGTTGACAATGTGCTGCACTGCCATGTCGACTAATCGACCTTTGTCATCCCTTGCTGGGGCACAGTCATCGTCAACAGAAATTACGTACTTCTTGCGTGAGACAAGGTAGCCAAAATATCGGCATGAGTAACCAGAAAAGCAAAGAGCAGGAGCAGTACCCACAGCTTTTTCTATGTCAGCTTTAGTGTATACTTGGTGGTCGAACCCTGGCGGGATCTGGAGATCAGACTCAAGGTCAGGATCTTTGACTATTATCAGGTGGAAGCGGGAGAAGACCATTCGCCAATCCTCCATAAAGGATGTGAGATCTGGTTGGATTGCTGCGATCACGATATCTACTTCACTGTCCTTGATCGTCTGAGCCATTTTTTCACTTCTAAATGAAGCTAAAAAAAAGAGTTCTAGTGTTTAAAAAGCAGGTGAACGAATGATTGTAGGTTCTGAACAGAAGTTCTAAAACTTCTCAGAGCATCTGGTGGGTAGGACGGGAGAGACAGCATGCTGGATATTGAGGGAACCGATGATGGAGAGGATCTTTTCATCACCAGTCGCCATGAACAACTTCAGTACCTTCTCAGTAAGCTTTCCTGCATTCAGTGTTCTCGAGAAGAGGGTGATGAGGATGTGTTGGGGAACGGGGGAGAGATCGGAGAAGTGGGCGATGTTATTGAGAGCCGAGTCAATGGTAAGGGAGAGAAGAGAGGGGGGTTGCATTCATACGTGCCCAGCTCACCAACACCAGACACCCCTTTGTTTTCTCCTCTCCAAGCCAATAATAAAATAATAAGTATGCTCTTCTTTCTGTTTCTCCGATGATCAAGGATTCTCTTTTTGACTCCTCTCTCTCTCTCTCTCTCT
>BMK_Unigene_050746
TAGGTGGGTATACCCAAAAATCTATATATTGATTTGGAAAGCAGTTGAAAGGATAGTTATAGTTAGACCCGTTATTCACACAAACAAGAAAAAAAGAGAAGTGAGATTTCTAAATAAGAAAAATAGAGATCCATTACTTGGAATATAATGTTTTTGGTCATAGTGACCATTGGGTCCAGTTAAGTCCAAGAAGCCCAAAGGCGCACCCTGGGCGAGATCAGTAACACAATAAGATGGGTTTGATTGCATCTGCCAATGATCAGATTCAGACCAGTCCTCTTGTTGTGTATAGTGCAAAGGTCTTAGTTGAGATTCAGGAGCATATGGATTCAAAGTAGAAAATCGCGGTTGCATGTTGGATTCAATGGGAAATGGTGAATTGGAGAAGGAATTGTTCTCAACTGAAGGAGTAGTGTTAGAAGCAGCAGCTCTTTTCATCTTTCTAACAGTCAGTGTATGAAATGAATGAAGGGTAAGCACTCCATTTTATATGGTAATGTAACGCTCTTTCCTTGGTACACTAGCACTAGTTCTGAACTAATTGTTTTGTTTCTCCTTGCCTCAAGTTCTATTGCATCTCTGACTAGTTTAAGCAAATAAAATGTGCTACGTATCAGTTGTCAGCAGATGCGTTTTATTTCAGCATAGAGAAACCCAGAAAATCAATGAAAAGAAACTGAGACATGGAGGCATGAGATTGAGAAAAGCCAGATTGGGTTGGTAGAAAAAATTAGTGGGGTTGTTCATAAATTCTGCATCTATGGTAATAAAAAAGATAAGAATGGAACTTTAATAAATGTAAATTACAAAGGGCTTTCTAACATATGCAGAATGAGTGTGCTTGTGTGTGCATGTTGGGTTCTCAGAAGTTTCAGATTTCAGGCTAAACATCATATCTACTTTCGTTTCTTTCAAACACAAGACAGAAATGGCATGAAAGATACCCTAAACATTTACTGCATGATCATAATCAGGTAAGAAAAAATCATTTTGCATGTTGTGTCGCCAACATTTGACAGAATCTCAATATCAGGAAAAAAAATAATTAATGAACCATGATGACCGATCTGATGTTTCATTTTCACTCCATGAAAAAATAAGTAACACACCACCAATAAAAAGGTCGGAGTTTCATTTCATACAGCTTCAAGAACAGGAACTTCATGATACACAAGCTGTTTAAATGATTACCATATTCAGCTGAACAAGAAAAAGCAAGTAACAGTTAAATTTAACCTTTAAGAGCCAGTAAAGTGCTAG
>BMK_Unigene_050750
TTTTTTTTTTTTTTTTTTATTGAATCTTGAATTGAAAAGAGATCACGACACTGCCCACTGTGCAGATTTAACGGAAAGGACTAATTGACAAATCTATTCTGCGTTATTTCATTGGGATTTGGTTGTCTTCTCTTATCTCTCTCTCTTTTCTTCTTTTTTTTTATTGCCTTCTTAGAAGAGTGTTCTTTCTTTTTTGGATGATGGGGCCGGAGCGAGTCATGCAGCAATCCCTGCTCTTCTCAATTCATATCTATTGCCTTTTTCAGTGGTTCTGATGTTTTCTCTTGCACGTGTAAGGAAACCCGGTTTTTCCTTTTTGGGTGTGATTGGATGTTGAGAAGATAGGAAGAGAAACAAGTGGTGAAAAATGGCCACGGTAAGAATTTGAACTGCAGATAATTTCCCCAATTCCTTCTTCTCTACCTTTTTCTCTACATCCGAACGGGATCTTTGGGTTTTTCTGTTCAGCTTTTGGGTTTGGTTTTGTCATCATGGTCATGGGTTTGTGGTGTGCTGCAGAAATAGACCTTGTTAGGAACTGGGGTTGTGATGAAACACTCTTCACTTTCTCTCAAACACGCACATCTTTTCATTACTAAAGCAACCTCCTTTTTTTCTAAGCTTCTGCCACTATGTTTAAGTGTTAAGATACTTCAGAAAATACAAAGGACCTTGTCTATTTTCAGATGGTTAGATATGGCTCCACCTTCCCAATCATGATTGGGTCTTATGTGCTTTGGAAAAGGGTTAGTGCTTTAATTGTCTTAAAGTTGTTATCTTATGATTTCTAATAATTTGATGGAAGCCCATGGTTATTTTACTATTTCTCATGTTTCTTTGTTACATATTAGATTGCCATCTCAATGATGTTTCCTTATTTCAAGCTCATAGGATCATAAAATTTTGGGTATGATTATATGGTGATTTATGCTGCTGATTTTTTTGACAAGCGATACACCTTTAGTTTTGGCTCCTTCACTTCCTATATGAAGGTTGCAGGTTTTACAGAAAGAAAAAGGGCACTTCTGCCGTTCAGATTTGAGAACTGAGAAGCAAGAGCTAGACACGTACTGTGTTTCTTCATTCCAGAGCTACTAGCCTTAACATGTTTGAGCTTTTCTTGGGGGCTTGAGGGCTGTGTGGTTATTTTCTGTCAAGGGTTGAACAAATTAGTCACAAAGCTGATCACCCTTGGGGATGGACAAAAGAAGAAAAAGTGAAGTCCAGAAATGATCATCCATATTGGTGATTTCTATTTTCAAGATCTTGAGCTGGAGATTTTTATACATTGAGGCTAAATCTAGGTATTTAATTCTCTCTCTATATCATGTGATTTTGAGGTCTCATTCTTTCCTTCCATGAAATTATATTCTTGCTCTTCTCTTGCAAGCCCATTATATGGTTTATTTGTTGAGTACATTTATAAGAGGCCCTTTCTTTTAATCCTTTAGTAAGGGTTGATTTGTGTTTAGTTTCATAGTTTGTCATTTTGTAAGGCCTCAAGCGTTGATTTCGAGATTCCTTTATATGTTTGAGGGTATGAACCACATCATACTCATGTTAGATTTTTGTCCAACGTCCAATTTTGTATCGAAGAAAATTCTATTTTCCAACTTTTCTTTAAGAAACATGGTACTAATATTAAAGCTAGCTATATGTTAAATAGTTAGAAGCACACAAACAAGCAAATTTTGGGGGGATGGACTAGCATCTAGGGTCCAAAATATTGGACAATACCACTTCATATCAAACGATATGAACCATTATCAGTGGTCACTGATACGATATTTTGGGTATTATCAGTCCACGATCGCAAATAGCAAAACATTGCCCAAACATCCATTGATATTGACCGATATCAACAAAATATTGTTTAATACAGATATATCGGCTAATTTCAGTTAATATTGATTGCATAGAAAAAATGAGAAGAAGAAACAAAGGAGAAGAGGAGGACAATGTGGTTACAAAAAAAAAAAAAAAAAAA
>BMK_Unigene_050755
AAAAAAATAATAATAACATAAATTCACCGTGACTAACAGCACTAGAGAGATATTATTAAAGAGATTTGTTAATAGAGTTAAATGGTTAATGGACTTGAATAAGTTACAGCAGGCCCAACATATTATTCTATGTGCACAAGAGAAATTTTCTGTTTTATTTGTCCAGCAGAATTACAGGAGCATGTTTTGTTTGCGATTTATTTCTTTTATTTGAGTGTACCTTTTGACTAGCCTCAAGTCTAGGTTTGGTTATGAGCATTAAGTTAGAAACTCCTTGAATTAATAACAGGTCCTGCTTTGTTTGGAAAGATATTAACGAGTCGTAACTTGTTTTAGGAGTCCATTTATGATACCTTGTGCTTTCATTTTTAATGTACTGTTTAAGGGTGAGTCGGCCAAATCTTTTGTAATTTGTGAGTCCCAACTCGTTTGACCTATTCTAGTTTAACAAAGCCAAGATCCTATTTGTATGTGGTGACTTAAAGAACATTTGTTGATGATTTCTAGGCCAAGTCTAGGTGATGACTAATAAACCTGCGGAATAATCCCAAATTGTTGACTTGATTGGAAGATCACGCATCAGCAGTCTTTTGAGTAATTCATCATTAGAATTTAGATGGGCCATTTAATTTATTGAAATTTTGTGTTATTTTGAAGTGAATACCCTGAATTTACCGATAAAAAACCCTGAATTTGCTAACAATGGAACATAAAGATATTTCTGTCATTTTAGTCATATTTACTAGTTCTCTTCTTTGTTAGAAGCGAAAAATGAGGTTTTGTTTTGGATGATATCTCCTCGGTAAATATCGATTTTTTTGGCCACAATATTCCTTGACCTAGGGTACCTTTCAAATTAGTCTAAGAAACATAAAATTACTAACACTCTCCCAATTTCCTTCATGCCCTGACCCAACTCTGCACAATGAGAAATCCAAGAATCTTATCATGTTCCTTACATACCATCATACTCCTTGCAGGTTTAAAAGAGAGGAAGCCAAGA
>BMK_Unigene_050758
GATGCAGTGAAATCAACCACCACCAAAGCATGAATAATGCTGTTGAGAGTTACGTGTTTGGTGACGATGAATCTCTTCCAGGAGGAGAGACCGAGCCCTATTGACTGTAGTGAAACATAGACAGACATGTTCCTCGAGGTCCTTGAGCTGATGAAGGAAGTGGGGGTGATTCTTCCGGAGTTGCTTGACCACTTCTACAATGGGGTACTTGTCTTTACCACGCTCCAACCCGTACCGAATGAGCTCCTTGTCACTCTCAACCGTGGCATGGAGGCGGGCCACAAGGCGATCAATAGTGTAAAGATCATTGTGAAGGACATATGTCCCCTTGGCAGCAGCATCCAGCTGAGAAATATGGTGGAGCTGCTGCTTGGCAAAGTTATTGGGCAGAAAGGTGAAGAAGGGGATGGCAACAAGGGCAGCAAGGGCATGGGTGGCAATGACGACAGCAGAGACGGCGACCCCAACAACACTGCCAATGAGGCAAATGGCAGAGCAGTGAGTCGAGCGGCGGATAAGGCGGGTGCGAGAGCGAGCCTTGCGGAGGTGTTGGTCGAGCTGGAGCTTGAGTCGGGATAGGTGAATGTGGTCGAACTTGGTGTCGGAAGGGAAGGGATTCTCCTGACGATGGAATTCAGTGAGGGTGTCAAAGGCCCAATCACATTGGGGTTGGGAGGTGGAGGATGAAGAGGAAGGGAGGTGTTCAATGAGGTCGCCGATAGGGCGGTAGAGGGACCGGACTTGGTTAATGGATTGTTGCAGGAGGAGGCAGAGCTTGGAGGTGTCCTCACTGCTGTCAAAGTAGTCGGAGACAACGCGAGTGAGCTTGTTGGGGAGGGCAATTTGGAGGGCCTTATTGACAGAATCTCTATCCGGGTTAAGCACTTGCACCTCGCTCAATGAATGCTCATGGATTCTAGCCCATATTTCATTGTAGGAAGAGGTCTGAACAGACATGGTGTATTCCTTAATCAGGTCTAGGGTGGAAGACGATGCCCCATCGCTCGATCTTGGGGTCGATGTCGAATTCAAGCTTTCTGATCTTGCTGCTCCATTGACCCCACCTTGTGAAACTGATGATGTTGTTGCAGCAGTAGTAGCAACAGGAGGAGAAGGGGTGAGGGAACATGAAGTAAGAGTGTTGAAGCAACCCATGTCACGAATGGATGGATCATGTACTGACTACTACTCTACTGCAAGTTATTTGGTTGCTTGCCTGGTTACAGCTATTAGTTTGCTTGCTTGCTTGACTACTGTGAACCTAAGCTGATAGCCTGATACTGATGATGAAATCAATCCTTAAGTTTCCTGGAATTGGCTCCTTCCAGAAGTTGCTGTGAAATTGTGCTTTGTGACCACCCTGCACCTCAAACCTAGAATTGAGAGTTGTATGGATCTTAAAAACTTTTGTTCATAATCCTAGGGTTCATCAAGATTTTAG
>BMK_Unigene_050760
TCATGCACCTCCTCCACCCAATCCTCCATATCTTAATTTTAAGTAGTAACGGTATGAAATATATGTATATAGCTCCATTATTAATGCGTGCATTCAATCCAAGAAAGTTGAATCGAAAAGGAAAAGAAAAATTGCTATCACTCTAGCAGAATTAGTTGTAGGAAAATGTAGAATTTAGGTATTAGAGTGTTGCTGTAAATCAAGAATATGAGAATGAAATACTGCATTCTTGCCCTAGGAATTAGGATTCACATTTTATATTTAACATTAAAAGAAGCAAAATTAGTATTTACAAAGTGCAGAATGCAAATAATCATAATGTTGCAGGCTTAGCTATTGAGGATAGGTAAGGATATGCTTCACCATCTAAATGAATGAGAATGTGAATATTTGATCACAGGATTATACTTTTTAAAAAAAAAAATAGTGTTAGAGGATTATACTTTGATTTTTGGTTTTTAACTGTTCATTCATTGTATTGTAATGCTTGGATCCATTGGCCATATTTCTATGTTTGTTAATTTGAAAGACATGAGTAGTCATGGAGTCAAGTCATATTCTTCTTAAACAATCAAGGTTTCCAAGGACAATGCTGACTCGTTCCTCAGAACCGGTCAGTCTTGATAAGAACAGCCCTAAAATGGGTGAATATCTTATGTTTGATCGATCTGCCTTCCAAGATATGTAGCTTGATAGTTATCAGGTTTAGCAGGTTAGACTAACCTCTAGAGACTACCTGGATGCAAGGCCGGCTCTAGGGGGTAGTCAACCTAGGCAGCCGCCAAGGGCCCCCCAATATAGCCCACTAAAAAGGCCCCTGTTTGGTGTGACCAGTACTACACTAGGCCCAATTTGATAAAAATGCATTTACAATTTTACATGGAGTCGAACTTGGGTTGGAATTAAGAAAATGTAGGGTTATCACCAGTAGATCACTCACACTTTTATGTTAAGAGAGCCATAAAATTATTTATTACTCTTGTAATAATATGCACATGATTTTTTTACTAGATTCTGTGTCTACCGAGGCCTAATTTAAGAGCTCGCCTAGGGCCCCCACAATCTCAGAGCCGGTCGTGTTTCCCAATTCTTATTGTGGTGACGTGACAATAGTCCGATGTACTAAAAGTCTTAAAAATCCCATAGCTCAACCCAGGAAGCAAGCAATATTGGTGTGTCCATAAATAGAGAGCAATCCAATCCCTCCTCCAACTGCAAATACATCTGATTCATCTGAGAGAAATGGCTAGCAGCATTGCTGAAAAATGGAGGGAGATCATGGGCAGCGA
>BMK_Unigene_050761
GATGATATTCCTTTGAATTCCCTTCCCCACGTCGCCGGGTGTGTTTATTTTTAGTGCGGGAGGGAATTCAAAGGAATATCATCAGATAATCGTGCCGTGCCCCACTCCACCGTCTTCTTCTACTTCTACTCTCTGTCTCTCTTACTTCCTTTGACCGCCAAAGTGAGAGAGAGACAGTGCACACTATGATGAAACATTTGAGGAGGAGCTGAAAAGATCTCTTTCTCAATAACCCTAGAAAAAAAAATTAAATTAAATTAGAAGAAGAAGAAGAAGACGACGAGAAAACACGAAAACGAAGAAGAAGAAGAAGAAAAAGTCAAGAGAGATTGGATTGGAACCCATTCAATGATTCTTCTCCAATAAGAAAGATCCGATCTTTTTCGCTCTCTCGCTCGCATTTCTATCTGTAGATTGAAAACCAGAGAGAAAGAAAGAAATGGCGTATAGAGCCGACGACGATTACGATTATCTATTCAAAGTCGTTCTGATCGGGGATTCAGGCGTCGGAAAATCCAATCTCCTCTCCAGATTCACCAGGAACGAGTTCAGCCTCGAATCGAAATCGACGATTGGCGTCGAATTCGCCACTCGCAGCATCCATGTCGATGATAAGGTCGTCAAAGCCCAGATTTGGGATACAGCTGGCCAGGAAAGGTACCGTGCAATTACAAGTGCATATTATCGAGGAGCTGTCGGCGCACTGATTGTCTATGATGTAACCCGTCATGTCACATTTGAGAATGTAGAAAGATGGTTGAAGGAGCTCAGAGATCATACAGATGCTAACATTGTCATCATGCTTGTCGGAAACAAGGCAGACCTACGCCACCTGAGGGCTGTTTCCACGGAAGATACAAAAGCATTTGCTGAAAGAGAGAACACCTTCTTCATGGAGACATCAGCCTTGGAAGCTATGAATGTAGAGAATGCATTCACAGAAGTCCTCACTCAGATCTATCGTGTTGTCAGCAGGAAAGCTCTTGATATTGGGGAAGATCCAGCAGCTGTGCCCAAGGGACAGACCATTAATGTGGGCAGCAAGGATGATGTATCAGCTGTGAAGAAAGTCGGATGTTGCTCTGCTTAATGCATGAGAAGAGAAGGGTACCAGGTGAACTTGATATTTGTTTATTTCTACAGAATTCCTGATTCCTTGTGGTGTTTTTGCCTGTTTGTATTAATGTTTGGCATGGCACGCATGGGGTTTTTCTCTAACACAAACAAGCCAACTGTTAGCCATGTATTGGAATCTTGGAACACTTTTGCCTATGGTAGTAGAAGATTTGCATCTAGAGCGAAGTTGTATCTGTAGTATGCTTTTTATTCAAAACAGTTGTTTGGTATCACTGTAGTTTTTGTCTTATTAACCTATTACTACTACTACTAATAATAATCTTTGATTACCACAGGATCACTATTTT
>BMK_Unigene_050766
CGCTCTCTCGCATTCATACGATTCACAATACAAACATTTCGAGCTCCGCTCGAAAAACCAGAGAAGGAGAGAGTAGTAGTAAAAAGGAGGAAAAGCAGCAAAAGAGAGAAAACCCTAGAAATCCTCGAAGATGATTCTAAGAACCCCTCCTCTGCGGAAACGGAAAACGGATTCCGCGGAAACTGATTTCTCCCCTGAAAATCTCATTCCCGATCGTCCTCTCGTAATCTACGAAGACCCCTTACCCGAATCTTCTCACGACCCTTCTTCCTCCGAACAGATGCTCTGCACCTATCAATGCCGTCAGATGGTGAAATCGGAGTTTTTGGATGCATATGATATTGCAGAGAAGAAGGTACGCGATTTTCAGTCGAAATTGGAGACGCTGACTGATGAACTGTCCAAGACAGAAGCAGAGAAAAGGAAGTTTAAGGATCAGTTATGTTTTGTTGAACAAGAACTTGCAGCTTCAAAAGGGCGTGAAAATGCATTACAAGAGCAGTTCCTGAAGGAGGTCAATGATTCTCAGGATAGATATCAAACACTATTAAAACGTTGCAGTGAGTTCGAGGTAAAGTTAAAAAAAGAATCAGACCTTCGTAAGAATGCAGAGTCTTCAGGAGAAGGTGCTGAAGATAAAGCTAAAATGCTTGAGGAAAAGCTGAACCGTGTTTCTGAAAGCATAGAAAGGGAGAAAAAGCGTCTTCATAGTGAACTACTAAATTTGAAAAATGACTCAAAGCTTTCTATTGCTAGAATAAATGCAGATCTTGAACGAATGGGATGCAGAGCAGTTAATGCAGAGAAAGAGTCAGAGCTGCTGAAGAAGCAGCTAGAGGAGCTCAGAAAGCAATTGAATGAGTGTCTTCGTCAGAAGAATGAAGTGGAGCAGAAATTATCAAGTATCACTGTTCCATCTGATGTGACATCTATGGAGACTCAAGTTTTGGTAAAGCATCTACAAGAGGAGCTTAGGAACTATGAGGCTGAAGTGCGAGAAGCAAGGAAGCTGAAATCAGCCCAGTTAAATAATGAATTGCTGAAAGAGAAATTGTTGGAAGAGAAGAGCCGCAGGGAGAGGGCAGATGAAGAGCTTTTAAAATTACAAGAGGTCCAGGTGAACATGATGAAGTTGGAGGATGAATTGTTGAGATGGAAGTCATTGCTAAATGAGATTCCTGATGTTTCTTGTTGTGAAGATGTGCCCAGAAAATTGGCAGGACTACAAAAGGAGGTGATAGATGGCATGATGAAGCTGGGAGAGATGAGCGCTAATCTGAAACAGCTGGAGGTAGCCCTGGAAGTCGCAGAACTTGGCAAACAAAATGCTGAAACAGAGGCCAGATTAGCCAAAGAGAAAGCAGATAAGTTAATGTTAGAGGTTAAACAACTTGAATCAATGCTTTCTTCACTCACTGAAGAAAGAGATAGACTTAGCAAGGATGCTATTACAACAAAGAAGCAGAAGAGTGGGGAACCAGAGTGTGGGAGTACAGACGAATCTCTTATCAAGGAGCTTGAATCATCCCTTTCTGCAAGGGAATCGACTATTAGAGAGCTTGAGCGTAATTTGCATGAACAAAGGGAAGTAGTTAATGGTCAACATGATGAACTAAGGTTCTTGAATGAAAAGCTGAACAATGAAGCAAGAAGAATAAAGTCTTTGGAGCGAGAGGGTGACCAACTTCGATCAGAGATATCTCTGCTGGAATCCAAGTTGGGTCATGGTGATTATTCTGCTGCAAATACGAAGGTTTTGCGAATGGTGAATACATTGGCCGTTGATAATGAAGCAAAGCAAACTATAGAGGCATTACAAGCTGAATTGCAGAAAACAAAGGCAAAGCTACAGGCTGTTGAAGATTTGAAAGGACAGTCAGATGTGAACTCCATAGATTCTCATATATCTGAAAAACTCGCACAACTGAAAGGGCAGATTGCAACACTGGAGAAACGTGAAGAAAGGTACAAAACAGTTTTTGCAGAGAAAATCTCTGTTTTCAGACGGGCTTGCTGCTCCCTTTTTGGTTATAAGATTCTCATGGATGATCAACAAAGGCCAAATGGGATCCCAGTGACACGGTTTACCCTCAATTCTATTTATGCTCAATCTGATGATGAGAAGCTCGAATTTGAATATGAATCAGGGAACACGAACATCTTGGTTTGGCTCTGATTACTTTAATTGATTTTAGGTAAAATTTTTCTAAACTGCCGTTTAACCTAATGTGATGTTTATTCAATAGGTGAATGAATATACCTCTCAGCCAGAGATATCTCATCAGATTGAGATATTCATCAGGAAGATGAACTCCATTCCAGCATTCACAGCCAATCTAACTGTCGAGTCCTTCAACAGGCGAACCCTGAGTTGAATCAGCATGACTATCGTCTACGAAACCTGTAATCACATTTGTATGTAACAATTCTCTGTAACTCATTTCCTCTGTACCATAAATGGATGACGAGTGTTATGATGGTTTCTTTTCCTTATAATCTCTTTGAATGGACTGACCTGTTGAGAGACAGAATATGGTTTCAGGCTGTATGAAATGCCAACTTTATGCATCGATGTCACCAGGTTCCTCCTAGACATTGGGGAAGCCATGGATATTCAAATTACCTTTGGTATAAAATATGAACACTGATACGGTTGGGATTCCCATTCCCTTCCCTTTCTCTCTGTGGGTTGGCCTTGCAACCCTGGGCTTTCCTTGCTCCCTTTTTGTGATGACGGGCTCTACATTCTTATTCTCACTTTTTTATTTGAAAAAGTTTTATCTTGAGGGTTGTGCTGTAGCCTGTAGTTATATCTTGACTAGGCCTTTGGCAACTAGTCATTCTGCCCGTGTTTTGCTTTTCAATGTGCC
>BMK_Unigene_050771
AGACAAACTCAAAAGAATCTTCATTTAGTGAAGTGGGACAAGCCCACAACTGCAACAGCTAGAAACTTGATTTATTCTCAAGTGTGATAAGATCTCCAAAAAACAATCTTGAATGACAAAAAAATACAGAAAATCTTCATTGACATATATAATTTACTGGAAAAGAATCCCAATTCTTACAACAGATGGAACAGGAAAACAAAATTACAGTCGAGGTTCAAAGCAAAATTCACCAGTAACATCATAGTGAGGATCCAAGAGTCTAGGTGAAAGGTCTAAGAACTTGACACAACTCCTAGATATAACATACATCACCACAAAAGGACATCTTTTGCAGGTGAAATAGATCAAATCTCCATGACCAATGCATGAAAACTTCCTAGTCAGTGATCTGAGAAAGAGATTGCAAATCTCATTTCCTATCCACCTTATCATCTTCCACTCCCTACCTGAATCATCAAGCTGCCAAATTCCAATCTCTTCAGTAATTCCCTTCACACCCACACCACCAATCATCACCAACTTGTCATTATGATCCATAAGCCTGACAACAGTTAAAGAAGGAGGAAGTTGAGCCTTCAACATAAACCAGACCCTGCTCTCTACATCCAAAGCTACAATCGACATTGGGAAAATGCCCAAAAGGCAGTACAAAACGCCATTGCTGATTGCTCTATATGGAGACACAGGGCAATTGACTGGGAAACTAATCGCCAGGAACCACAATTCCATCTCGGAACAGTAAATCTCTGCCCTCAAAACAAATTGATCCGACCCATTTGACATTCGTTCTGATCCAACCAGAACCAATCTAAAGAAGCCAGTATTTTTATCCAAAAACAACCCTGAAACAAGGAAGAAGTACCGGAGAAGACTAGTGGGTGTGGGTATCTTGTGCTGAAACTTGGAAATTGGATTGCAGACTGAGGCGCTGAGACCTGAAGGGGTGTTAGAGATCAAACAGACAAGCCCATCGCCCGCAGCAATCGGTCTAAATGGAGAAGTAACAAAAGGAAATGGAAGATCAATCCACCTGTTGAGAGATGGGTCATAAGCCAAACAGTAATCTGATGACTTTCTGAGGAAAATCAAGAACCAGGGGTGACGGGAATTGGGTGGGATTTCTGAATTGAGTTTGAGAAATAATGGGGAAGAGATGATGGAATTCCATGATTTGGAGATGAGGGCAGATCTCAAAATCATTGAAATGGGTAGAAAGGAGACTACTTTCGCCATCAGATCTTCAGGGAGTTTGCCCCATATTCTCTCATCCATGTATGGATTCTCTTCTGCTTTGTCTGTTTCTAGTTCCAAATGACGAACCCTTTTGCCCCAATGGGGAGAACCAGAATCGGTAACTGAAATCGAAAAGGAGGAAACCATGGTCTTTGAATTAGAGGTTGGGTTCTACTAGAGTCGATAGATGGAGACGAAAGAGATGAAGGGATTTGAGAATTTTGGGAAAGAGAAATTCCTTGCCAGGAATTCAAGAAAATATGGGAGGGGGGGATTTGATCTGTGCAGAATTAGAACGGAGAATTGCTTCGGATCGGGGAAAGGAGATGGAACTTGGAATTCCTCTAAGCGTTTACATTTTTCCTTTTTCCTTTTCCTTCAGTTACCCATGGATCCAGGATCCAGATTCTCTTGTATTGGCCCGCATGGCTGTAGCCATTGACGATGATGATGTTCTTATCACTCAAGATACAAAAGTTAAAAATAAT
>BMK_Unigene_050773
GCACCATGCACTTGGAGATGGATTTTCTCTCATGGGTGCATTGTTTTCGTGTGTAAAGAGAGCAGACAATCCTTCTCTTCCTCTGACCTTCCCTTCTGCTGCTGTGAACAAGGAGGCTCCGGAGTCTGTTGGAGTAATGAAGAAGATTTTGGAGAGAGTGTTTGGGACTGTATATGGTGGATGGGTCACTGCGTCTGATTTTACTGGGAGCTTGCTGCAGAGTACAGTGTTGGAAGATGATACTAATGCCATTCGATCAGGAAGGCCTGGAGTGGAGTTTGAGCCGGTTTTCATTTCCACTGTAACTCTCTCTCTCAAAGACATTCGGCAAGTCAAGTCCAAGATTGGAGGGACCGTGAATGACGTGGCGGTAGGAACAGTTTCCTATGCAATCCATCTGTACAATCAGAGGATGAATAAGGATCCGAGTGGGACTCGAATGACAGCATTAGTTTTAATGAACACAAGGATGACAAGTGAATACCAAAGTGTGAGTGATATGTTGAGAGCAAAGACATGGGGCAACCACTTCACCTTCCTTCATATGCCAATCCCTTGCTGTAACTATGCAGAGAGAGTAGATCCAGTGGCATTCATTCACAAAGCAAAGAAAACAATTAAGAGAAAGAAGAACTCACTGGCTGTTTTTCTCACTGGTATATTTCTCCAGACATTGAGGAGCATCAGAGGTCCTGAGGCAGCTTCCAGGTACATCCATTCAACCTTAAAGAATGCAAGCATAGCAATTTCGAATATTATCGGCCCCAAGGATAAGATGGCAATGGGCAACCACCCCATCAAGAGCTTCTATTTCAGTGTGGTGGGAGTACCACAGAGTTTAGTTGTCACAATGGTGAGTTACATGGAAAACTTGAGGGTGGTGTTGACTGGAGAAAAGGGATTCATAGATTCTCAGTTGCTGGCTTCATGCTTGAGAGAAGCTTTTGGTAAGATACATGCAGAGGCTTGTGGAAAGGATGTAGTACTCTCGACACCCAAAGCATGTGATGTTGAAGTGTGACATATAAGACATGTAATGTTGAAGTGTGGCATGTAAGAATAAGTCCTTTGAGTTTCGGGGTACCCATGTGTCAAATATTTGAACAATAGTACTGTGACAACATAATAAATATGAGAAATAAAACTCTTAGTTGTGTGACCATATATGGAAATCTTCCTTTTTTT
>BMK_Unigene_050781
GGCCAATAAAATTCATTCAATAATGCATTAGACATTTAGACATTCTCTCTCTTTCATTAAAAAAAAAAACACAGTTAAAAAAAAAAAAAAACAGTTTTTATGCAACCAAGACACAAATGCCATAAAAAAATGGCAGATCATTGAAGGGATTCAACTAGATTGTCACTACTGAAAGAAATCTTCAACTTGAGTTTGCCTGGAAACAGTAACAAAAAGATACTTTTAAAAAACAGAAGGATAGATCATAGAAGGACCCAATCCCATCAAAATTCCTCCAACAGAAATTAAACAGATTCATTGATTTGAAGAAAAAGTTTTTTGTCTCTCACTCTCTCACTTATCAATCATGTCATGCAGGGTTCCCAAAATGTCTTCATCCCTAAAGAGATGATACTCTTTATCATCATGAAGCTTGACTTGGGTGCCTCCATACTCTGGCAAGAGGACGTTGTCACCCTCCTTGAAGGCTACAGGGATAAGATTTCCGTTCCTGTCACGGGTACCTGGTCCCACTGCTACCACCTTCCCAGAGTTCAGCTTGGAGATCTTCTCAGGGAGGAGAATACCAGCAATGGTTTTGGAAGGAGGAACGATCTTCTCCACAAGAACCCTGTTCAAGCTCGGAATCAGCCGCTTCGCCATTGCGCTCTCTCTCTCTCTCTTTCTGTCTCCACCACCAACAGGAAGCAAATGATGAGAAACAAGAATAGTTTAGCAGATGTAATATGCAGCTGCTGCCCTGGTCCTCCAGAAGGGTTTAGATGCTTCTAGTTCTAGATTCTTATGGAAGAGAACCGCGGGATTTTTAGGGTTTTTGGCTTTTGGGCCGGGCTTGGTTAAGCCCTAGCCCAACTCTCAAAGTTGTGGACTTGTGGGAGTAAATATGTTGGTTTGGGCCAGGCCATTAAGTATATAAAAGGGCCAGATTTCAGGCCATAGTACGTGCATATCACAGGCCTAATACACAGCCCAATGCAGGCTGGGCTTGATTCAAGCCAGTCTTGATGTTCCCGCGCACCAAGAAAAAAATTTGGAATTTCAAATTCCTATTATGACATTTGAAGCTCGGTCTATTAAAATGAGAGAGAGAGAGGCGGTGCTCCCTTTTTTTCACCTTTTTTTTTTTGTAAATACTCGCAAAAATAAATATAACACTAAGTACCTCCTTTTCCTTTTTTCCATG
>BMK_Unigene_050784
GGGGGATGTGAGAAGAAAAAAAAGAGATAGGAAGAGAACACAAGATAATTATCTTAAACACAAGGAAACGGAAGAGAGATTACATGGATTCCTGGTCTCATTCTCTTGACTTTGATGATGAATTTGAGAAGTTGGTTTACAGGGTGAATCCACCGAGGGTTACTGTTGATAACACTTCTAGCGGGAATGCCACTGTGGTTAAAGTATTTGAAGATCCTTATGTCGTTGTTTGCTTGTGTTTTGGTGTTTGAATTTTGTTTTGTGAAGATTTTGTTCGTGTTTTTCTTTTTCAGGTGGACAGTGCCAATAAGCATGGAAGTTTGTTGGAGGTTGTGCAGGTTTTGACTGATTTGAACCTTACAATTAGTAGGGCTTACATATCTTCTGATGGGGAATGGTTTATGGATGTGTTCCATGTTATAGACCAAGATGGAAATAAGATACAGGATGAGGAAGTTATTAGCCGCATTCAACAGTCACTGGGATTGAGATTTTTTAGTGTCCGGTCCCTGAGAAGGTCTGTGGGTGTCCAGGCGGCTGCTGAACATACATCAATTGAATTGACTGGAAGAGACCGACCTGGCTTGCTTTCTGAAATTTTTGCTGTTCTTACGGATCTCAAATGTAATGTTGTAGGTGCTGAGGTTTGGACCCATAATTCAAGAATGGCTTCGGTTGTTTACATTACCGACGAGTCCACCATGTTGCCAATTGATGACCCTGGTCGGCTTGCTAACATCAAACAACTTCTCCGCTATGTACTGAAAGGAGATAAAGATAAATGGGGTGGTAAGACGGCTGTTTCTATGGGTGTGTCGCACAAAGAAAGGCGACTGCATCAAATGATGTATGCCGATCGTGATTATGACAGGAATGATAGAAATGAGCAAGAGATAACAAGTGATACGACCAGACCTCTTGTGACTGTTGAAAACTGCATGGATAAAGGATACTCTGCTGTAAATATTAGGTGTAAGGACCGGCCTAAGCTACTATTTGACATTGTCTGCACTTTAACTGATATGGAGTATGTTGTCTTCCATGCTTCTGTCACTACTGAAGGATCGGAAGCAAATCAGGAGTTCTATATTAGACATATTGACGGGTGCCCTGTTAGCTCCGAACCAGAGAAGCTGCGGATAATCCATTGCTTAGAGGCTGCTATAAAGAGACGGTCTTCAGAGGGATTGAGACTTGAACTCTGTAGTGAAGATCGCGTGGGACTCCTGTCTGATGTAACTCGCATATTTAGAGAAAATGGGCTCTCCGTCACTCATGCTGAAGTCACTACTCGGGGATCACAAGCTGTGAATGTGTTTTATGTCACTGATGCAGCGGGTAATCCTGTCAACAGCCAAACAATTGAGGCCGTGCGCAGTGAGATTGGCTTCACGATTCTTCACGTGAAAGATGACACATATTCGAAGCAACTCCAAGTGAGTGGGAGATTCTCGCTTGGTAATCTCTTCAGGTCGAGATCAGAGAAGTTACTTTATAACTTGGGTTTGATAAAATCCTCTTCTTAGGGATGGCATGGCATTGCATCATATTGGTGATTCAAATTTCTGTAAATATTTTTGTACTAAGTGTTAGGTCAATCAGGTGTATTAATTTGATATGTAGATAGCAATATAAGATGATTGGTAAGTCTTGTTCAACACAGAGTTGATCATGGACTATCCAGGCTTGAAACCTTCAGAGATTCACCTTGTAAAAATATAAGTATGTAAAGTCAGCTTCCTGTTAGCTGCTGTCTCAAAGAACTGAATGATGTGAATATGACATATGGTTTCTGTTAGCAACTTTTTGTTTCTTCTAAGTGCTTTTATCATGGTTTTAACC
>BMK_Unigene_050788
AGGGCTAGGGCTAGGGCTAGGGCTAGTAGGTTGCGGCTGTGTCCGGAGAGGATGAGGGAGTACATTCCTTGTTTGGACAATGAGGAGGCGATCAAGAAGCTGGAGTCGACGGAGAAGGGCGAGAAGTATGAGAGGCATTGTCCGGAGCAGGGGAAGGGCTTGGATTGCTTGGTTCCTCCGCCCAAATATTATAAGCAGCCGATTCCGTGGCCCAGAAGCCGCGACGAAGTGTGGTTCAACAATGTACCACATTCACGCCTGGTTGAAGATAAAGGGGGTCAAAATTGGATTTCAATTGCGAAAGATAAATTTAAATTTCCAGGAGGTGGGACCCAGTTTATACATGGAGCAGATCAATACTTGGATCAAATCTCCCAGATGGTTCCTGATATTACATTTGGTAATCATACTAGAGTGGTCTTGGATGTTGGATGTGGGGTAGCGAGCTTTGGTGCATATCTACTTTCGAGGAATGTCATCCCTCTGTCCATAGCCCCAAAAGATGTTCATGAGAACCAGATTCAATTTGCTCTTGAGCGTGGTGTGCCTGCTATGGTGGCAGCTTTCGCAACACGTCGTTTGTTGTATCCCAGCCAGGCTTTTGACTTGATACATTGTTCAAGGTGTCGAATCAATTGGACTCGTGATGATGGAATTTTGCTGCTTGAGGTCAACAGAATGCTTAGGGCAGGAGGGTACTTCGCTTGGGCGGCACAGCCAGTTTATAAACACGAAGAGAGTCAACAAGAAGCATGGAAAGAGATGGAAAACCTCACTGCCCGTATTTGTTGGGAGCTTGTGAAAAAGGAGGGTTATATTGCCATTTGGAAGAAGCCTTTAAACAACAGCTGCTATATCAATCGTGATGCTGAAGTTCAACCGCCGCTTTGTGATAACGACGATGATCCAGACAATGTTTGGTATGTTGATCTGAAACCATGCATCACACGCCTTCCTGAGAATGGATATGGGGCGATTATTACAACATGGCCTGCTCGCCTGCACTATCCACCAGATAGGCTACAGACCGTGGAGCAGGATGCTTACATATCAAGAAATGAGCTCTTCAAAGCAGAATCAAGATTTTGGAATGACATAGTAGGAGGCTATGTTCGTGCTTATCATTGGAAAAAAATAAGATTACGAAACGTGATGGACATGCGGGCTGGGTTTGGAGGGTTTGCAGCTGCATTTGTAGACCTTGGGATTGATGCATGGGTGATGAATGTAGTTCCCATCAGCGGGCCGAACACATTGCCTGTAATATTTGACCGCGGACTTCTTGGAGTTATCCATGATTGGTGTGAGGCATTTGATACATATCCAAGAACTTATGATCTACTGCATGCATCTGGCCTCTTGTCCATTGAGCAGAAAAGATGCAACATCTCTAGCATCATGCTCGAGATGGATCGAATACTAAGGCCTGGAGGACGAGCCTACATCCAGGACGCGAAATCTGTAATTGAAGAAGCTTATGAGATTACAAAGGCCTTGGGATGGAGGGCAGTTGTGCAAGACACATCCGAGGGCCCCTACGCCAGCCGAAGAGTGTTAAGGTGTGACAAGCAGCTGCTGCGTGCTTGAGGGTCGCAAAGGAGGAACCACATTGTTAGATTTTTATTTATTTGTTTATTTTTCCTTTATTTTTTTCTTGTTCTTTCCCAATAGCATAAAAAAAAAGATGTAACGCATCTCTAGGAACACCTGAAATGTATCAATCGAGCTAACCATTCATTTAATTCAGGAAATATGTATGTAATTTATGAAAAAAAGTATTATACCTGCCTTGATATGTTGTTTTATAATAGAGTTAGTGTTGTTTCTTTTGTAGCAATTGAGACAAACCTTTTGTGT
>BMK_Unigene_050790
ATTTGGCTAAAGTAATCAAAGGTTTGCAGGACGGCCATCTTATGCCAGTTATATTGGTCACTGCCATTGAATTGGGTAACTTTACAGAGTAAACCCCATGAATTTGCATGGACCAAAGAGCCCACAAGATTTTCATATTCATTGAATGAAAAGAAGCTTCTGACTTGGTGGCTACTACTCTACAAATAGCAACATGTCTGCATGTAAACAAAATACAAAGAAAATCAAAGAGGTGCCAATGTATCCCATCCTTTTTCGAAATTCAGCCTGGCCAAGTTACACATTCCATCTCAACAGCTGACAAAGAAGAGAAGAACCATAACAGAGGCCAAGATATGGTTTACAAACAAAACAGGAGATGGAAACACGTCCAGAGAGACTCAACTAAAAAGACAGTCCTCCCCATCTCTGCTATCCTCCCTCATCACATCCCAGCAGAGGAACTAAACCAAAGCATCAACTATCACAACAAAACGCCCCACAAAAGATTGATGACACTTGACAGGGCCTAAATCCTCAATATTGTACAACCAAGTATGCTGCCACGACACTGCGTCATTGGAGCCACCTCGCGCCACAAGGGTCTCTCACTCCCAACAGCCAGGACATTTACATCAGACAGCAACTTGATGACTAGATTCCATCGGCCAGGCCCGTTTACCCCTCCAATCACATACAGCTCATCCCCCAACCCAATCATCCCAAACCCAATTCGGCTCTGAAAATCTAATGCTGAGAACACCACCTTTTTCAGCCTCTGCTCCTTGTGCTGCTTGAAAACAAACCCATGGCTCAACACATACAGCTCCCCACGGACAACCGCCATTGGACCTTGTAGCCACCCGTAGTCTTGAACAACCCAGTGATGCTCAGTGTTCTCCAGGACCTGTACAGTTGACAGCCCCTTGTGCAGCACATGAACTTTCCCACCAATTACCACACCAGAACATGCAGAATTGTGGGTGTGCTGGAGATCTGGTATTGGGTCCCACACATCCTTCTCGGGGTTATAGATCTCAGCCTTTGAGATCGACTTCCGGCAGTTAGTAAAACCGCCTGCCACAACAATTTTTCCATCTAACACACAACATGCAAACATAGCACGGGGGACAAGCATGGAAGCACGCTGCGCCCACACACAAAGGATAGGGTCATATGACCATACCTCATCTGTAGCAAAGATCCCTTCATGATCTCCTGTCAATGGGTCAACAGCATCACTGCCACCACCGAGCACAAATAGCTTGCCCCCTGTGGAGACAACACCAAAATGGGCAAGGTGCCTGATTGCCGAGGGCAGAACGGGAAGGGTCATCCAGAGGTTGCGGACAGGATCGTAAAGTTGCCAAGTGTTCTCAGGTTCAAAAGCGCACACACAAAGAAGCTCCTCTGAAGCACCAACCTCACGCCGAGCATTGAACAGCTCAGGGCTGTTCAAGGCCGCTCTCCAAGAGCGACAAACAAGCTGTAAGTGTGGGTGGCGATGAAAGGGCACATGTGCAAGGCACCGGAGGGCGACTGCATCAGGAAGACCGTCAATCAACCCAGACATTATGTGCCTACATCTCATTCATACAATTCATCTAACCAGTAGTAGATGGCAATACTCTCAGTTGGGGAGATTTGCAGGGCTAAGAACCTGGAAAGTTAGATTTGATGTGGAAAGAGAAATCCGCTCGTTTGCTTCGTTGATTCGAGGATTTTGAAGGGAAGAAGAAAACGCGAGAGGAAGCAAAGCAGCGAACGCAGCGTTGGATTGCTTTTTCTTGGGAATTTGGAGATTTATGTGTTTGCGTGTCAAGTGTGAACATTTCTGCGAAGAAGAGAGGAGGAGGAGGAAATGAA
>BMK_Unigene_050791
AGAGAGAGAGAGAGAGAAAGAAATTGATATGGAGCAATGAATGGCTTCATTAAAATGACAACAGGCAAATCATAAATGTTTGCATTTTTATTTGGGATGTGCTTTAAATATAAAGTGATCCATTCATACCATTCTTTAAACATAATTTTATAAAACAGCAGTCCTGAAGTTAACCTACACAAGATTCACTACCTGGAAAACTCACTTTTTTTTTCAAAATGTTGAAACTTGAAAGAACTCAGTTTCATTCAACACAAGGTAAACGAAAATAATTTACTTATCAAAGTAGCTTTTTCTCCAAGAGGTACATGTAAGGGGGGTGTTCATGGACATTATCATTAATCATGCTTTGTAAAAGGAAACTTTCACTCAACACAAGGTAAACTAGAATAATTTACTTATGAAAGTAGCTTTTTCTCCAAGAGACACACGTAAGGGTGTTCATGGACATTATCATTAATCATGCTTTGTAAAAGGAAACTTTCACTCAACACAAGGTAAACTAGAATAATTTACTTATGAAAGTAGCTTTTTCTCCAAGAGACACACGTAAGGGTGTTCATGGACATTATCATTATCATGTTTTGTAAAAGGATACTAATGATCATCAGAATCAACACTAAAGCCACGTCCTGTCTATCTGCTGAGTTCTAGTTTTTCACTAAAAAATCCAAAATTGTTTCACTGACTACTTCATTGAACTAGTGTAATGCTTTATATTCTTTAACTGTGGCTACTTTTTTAAAATCTTCTAGGCACATGCTTAAACACAAAATTCTTCATTTTCTCAGAGAGTAATTCGCAGTCTCTGTTATTTTTTAAATGTGATATAAAAAGATAACAAAGACTTTTCCTTCAGAAAGAGTATTCATGTTTGTCCTAAAAACCTCTCTTTTAACAGTAAAAAATAAATTGCTTCCAATCAAAAAGGATAATGATTCTTACAAACAATAAAAATTAATTAGAAAGCAATGCCCAGGCATACCTCAGTGTATTTATGAACATAAGT
>BMK_Unigene_050793
AAAAAGGCTTTCATTGATCATAAATGGGTCCAAGCAAGCCCCATCAAGCCATATTCAACAAAGTTGTACATATATTGAAACATGCGCCCGATTTAATCTAAAAGCTACCATCAAAATCACAAATCATGACAAACAATATTACACGGTAGATTTTGCGCAAATACAAATTGTTAAGATAGCTCAATTTCTTCTTCTCTTCTTTTTCTTCCACTGTTGCATGCAACATTCTATTGTGCATCTCAATTGCAAGCTTAAGGTCTGTGATCAACATTGTTAGATTCCGTAAATCTCTATTTACATCATTTTTGTCACATGACATTGAACTTGATTAAGGAACTTGTTCTCTATGTGCATATCTTTCCATATAAATGCGCCACAGCCATTTCCATCATTCCATCTTGGGCATCCCCAAAATTTCCGATTTGGTTTCAACCTTGTATGAGAGGTAAACAATTTCATATCACCACTCCCACATCGGCATTTAGGTACCATTTCAGCAGTTGAATTATTGGACAATGGCATTCTCATAAAAAAACCTATTCGCATGTAACAGTGCCAGCAGTTAGCCACTACGCATGTAGTGGTAGTGACAGCAATTTCTCAGGGATGTCAGCCTCAAGGGTGCCAGTGCTACTGAGAACTGTGACGTCCCCATCAAAATCAACATCCATGATAGCTGAATCTCCCTCCTTGACTTCACCTGCGAGCATCTTCTCTGCCAAACTATCCTCTAAGAGCCTCATAATAGCCCGCCTCAGCGGTCGGGCCCCATAGCTTGGGTCGTATCCTTCTTCCACAACCATGTCTCGGAACTTCTCTGTCACCTGAAGCTCTATCTCCTTTGCCTTCAACCTCTCAAATACCTCCTTCAACATGATATCTGCAATCTCTTTCACCTCCAACTTTGTCAGCTGTCTAAAGACAATCATCTCGTCCAACCTATTCAAGAACTCAGGACGGAAGTACTGCTTCAGCTCCTCAGTTACCAGGCTCTTGATCCTGTTATAACTACTGTCCTTTTCATTGTAATCAAGATCAAACCCGATGCGACGGCCACCCTTTTCAATTACACTGCTCCCAACATTGGATGTCATGATCAGGAGTGTGTTCTTGAAATCAACTGTCCTGCCTTTGCTGTCAGTCAGCCTCCCATCTTCAAGAATCTGAAGCATCATGTTGAA
>BMK_Unigene_050797
CAGGTATCCATGGAAATGAAGCCATCCCATCCCACAACATGGCCCATTGCCACGATGCTGAGCTCAATCCATGTACATCATGAAACCCACCCATAAAGAAATACCAGAGTGTTGAAAAGAAAGCTACAACAGAGACCTGAAATCACAAAATAAGTTCAAGCCAGGGTGTATTCAATATTCATACTAAGAAATAGTTAATTACATGAGAAACGAGTGTAAAATGATATGGAAGAACGCGTGGAACAGCGCAACAGTTATTCATGCCCAAGCTTCCTTGATCAACCCAACCCTGGTCCCTCATATCCAAGGAGAGGTAAGAAATTTTCTTTCTTTGTAATTCTTGAAATATGCTCAGTTCTCAGCATATGGATACCAAAAAAGACCGCACTGAAAATGTTCAAAACATCACCAACACTTGGGGGAGACCCACTTGATTCCAGCATAGCAACCCCTACAAGAGACATGAACGCTCCAAACCAGGTGAGGAAAGGCACTGTTGCTCCTAACATGCCATCAATAAAAGGTACCACAATTACTGTGAATGCAGAAATGAATGATGCACGTCCAGCATCAGATGTAACTAGTCCAAGTGCCTGAGAAAGGTAGCCTAAACTGATCCAAAAGCCTAACTCTATTCCCGCTGCACGGGTCTGACCATCCCCGCGTGCTCGTAATATGAATGGTAAAAATGGGATGGCGGAAACAACAAATCTCACACAAGTGAAGAGTGCAGGATCTATAACCTCTTCAGCCTCTTTAATGACTGGAATGTCACTTGCACAAATGACGGTGAGGACATTGAGTAAGATGATACTCTTGACCTTCTTGGATGCAAAAAAGACTCTCTTCCACAAAGGCCTCTTCCCAAACAGAAGCTTCCAACCCACCTTTCTCCGACGGACACCCTCTTCGTCCTCTTCGTTGCCCACAACAAAATAGTTACCATCAGCCAATTTACTAATTTGGGTCGACGAGCTTTTACCAATTGGATATTCTGAACTGGGTTTTCTAAGAAGATTGATATTGATACTATGTCTACAGCTGTCTGCAGAACAGGAAGAAGAAGAAGGAGAAGAGATGTTGTTTATGGAGAAATGGGTGAACTGGGTTCTGTTTTTATGGGGTAAAGAAGAAGAAGGGAGGCTGCAGAAGGAGCAGAGCCTGCAAGAGGAATCTGGGGTTGTCTTCCATGAGCATGTCCATGTCGAAGGAGACGAAGCCATGAGAGCGAGAGGGAGAGAGTTTTTCTGGAGGGAGTGGT
>BMK_Unigene_050799
GAGAGAGAGAGAGAGAGCTTCTCAAAACCAATTTAAAATTGGGACAGTGAAGTGGCGAGGAGCATAAACAAAAAAAGGAAAACAAACACGAAGAGAGCTATCTATTCATCCTATATTTTACTTCCACAGTTTCAAAGTAGAAAGGGAAAAGTCCATAAGAAAAAACGAAAAAGAAGAGGAAAAATACACGCAGAGACAGACGAGGAGATTTGTGGTTCACAACAATGCTGTTAATCTCAAACATGATATGTGAGCCAAAAGAGTAACTCCACCAGAGAACCAAAACCCAATCTACTGTATGGTCGAGCAATACCCTCAACGGGGATACTAGGAATAGGATAACAGAAGAAAGGGCACAGGAGAACTGTCTGAGGTCTCCTTCCAAAGGACCATTCCCAAAACTAACCACTTCAGCCATCTAAATATGACAGAAGCATTCCACAATGAAAAACTATTCAATGTACAACCCACCACATGTGAATAGCATGCCCTGTCATAAACTAAAAAAGATCCAAAAGGTGAACAACATAGTTCATTAGTTGATACTGAAAATACAACAATGAGAACGAACGGATAATTTTTGTCATAAACTAGATTGAAGAAAAAAGAGAAATTACACAGTTAGGCAACTTCAAGTTTGGTGGAGCACTAGCCAGATTCTGATGCTCGCATTCTGAAGTCGTAAATAGGTATGCGTCAAACCCTAATGTAATAAGAATTAAATTGTTGAATATGCTAAGACTTCAGTTATATCATTCAATTTATTGGATGAAACATTATACAAACAACAAATGTAAAGTCTATTAGCCGTTGCAACAAGACTCACGGCCCATGTGTAGGAGGCCCGAGAAAGTTTAAGATGTTTATTGTCTTATTTGTATTTTCCTTTAATGAGTGGTAATTAGGGCAGCTTTCTAACATTTGTAGGGATCCAAATTTAATTTGCTAGTTTAATAAATGTTTTGTTTTCTAATTTTGGTAAGGAATCTTAGATTAGAAAGTTTGCTTTCTTGTTTATGACTACTGTAGTAGAGAAAAGACAGTTCTGAAATTAATACAAATTTATTTCCTTCGTGGGTTTATCGTTTGAGGATTGTTCTCTACTGTGGTAGTCTCTGCGCCTGCGGAGACCTTGTTCTCGTGCTTTGGCACCTTCCCATCCAAGGCCTTCCTCGGATTTGTGTCGACTGGTATCAAAGCATGTTCTGATCACTTGATTTCTGTGCAAAAGATTTGAAAGAGCCCTTCGATGATTGATTATGCATAAAAAGAAATCAAAGGAGTTACAGAACCCGACAGGAGATGATCATCAACCCAACCGAACTCATCCCATTCCAAACCCTATTCCCTTGGTCCTTATACATTGCTCACAGCAAACCCAAACCACTCAAGTCTCAGCCCAACCAAACCTTCAACCCAATCAAACCCTAACCACTGAAGAAGATCATCAACCCAACCAAAGTCGAAG
>BMK_Unigene_050801
GGTCATTGACCAAGAGGACAATGGTTAGCCTTCCTACTTCTTGCCTTCTCTTCTAAAATATCTCTCTTATTGCATCTTATTATTTATTTCTAATGCAACACCTGTTTGTAGCAATGAAGAAAAGACAGGACAAAGGTGGCAAAGCTAGTTGCAAGAAGAATCAAAGCAGCTTGCACATCAGTAGAGACTTAGAATGAAGGAGAAAAAGTTGAGGTTATTAGCCTCTACCTCCACGCAGCTATAAATCTTGAAATGGTGTATTCCTTTTAAATAATATGGAGGGTCCAATACAAATTTACATGGATTCAGAAAAACTCTCTATGTATTGTGCTACTACATTTGAGAGAATCGGGGAGATGGCTGCTGCTGCCCTTGCACATAAATGCATTGAGGTGGCTTATATGCGAGTACTCTTCTCCATGAGCTCGCATATTTGGAACGACAAACATGACATTGAACCATCTGTACAACATTCTCCACTTGGCCAAAAATTAGCATCAACATCTGACACTATGATGGACAATTCAACAAGAAAATGCAAACCAATAAAAGAGAAAGAATCTGAATGCATGATAACCGGCAACCATCCTACCCTCAATGGACTTCTTGAATGTGTAAGCCTTTAAACCTTTTTCTTTTTTATGCAGCCTTTAAGCCTTAACATACCCAATTATCTTCTTGTTATCTGGATCTTTTCTCTTCTCCTAATTGATGGCGCACCCTCTTTTGATATGATTGTACAATTTATGATATTCAATAGATTAAAATGGTTTCATAAATGTCTTATGTTTTGTCCACAACTTGTCATTTGTATATGTAAAATATGTTTTGACACCATATCCTTGTCATTTACAAAGTCATTTTTTCTATATATAAAAGTATATATACTTTCATTTTGCAATTGCATGCTATATTTAACTGTGGGACTTATTTCTTTTACAGAGTGAGTACATATGTATGGCAATGGATACAGTAAAGAAATCTTGGAGAGATTTGAGCGCAGCAGAAAGTAGCAGTATAAATCAAGATGCCATTGCTTTAGTGAGAAGGGCTCTTGAATTTCATTTTAACGATCTTGAGGGGTTTTTGTATCCACAGGCATTAGAAAAACTGGACATCTAAATAGGGATCATTTAGGCATCCATTGTGACCTAGGTTGTATTTTCTATAAAAGATCTATGATATCCATACGTATATTTTCATTAAAAGTGAGTTAAGTTTGTAATGTTTGTATAAATACTATATTGTGCATTGAATTACATTGGCTAAAACTAACAACATGTATAAATCATAATGTGATTTTGTATGGCAA
>BMK_Unigene_050802
CGAACTATAATGCAAAAATTTCTGGTTTTGGGAGAGCGAGGATTGGTCCTCCGCAGGGTATTGATTATATGGCTCCTGAATTATATCTGACTGTAGGCCATCTGTACGTGAAGAGCGACGTATATTGTTTTGGGGTTGTTTTGCTAGAGATGCTTTCAGGCATGCGGTCAGTTGACCGTCCAAGTGGGCAACATAATTTGGTAGGGTGGGCAATACCATATCTATCTGATTGGAGTGAGGTGTCGCGGGTGATGGACCGGAGGCTTGAAGGCCAGTACCCGTTCAAAGGTGCACTTAAGGCTGCTCAGCTCATTCTTGAGTGTCTCACGTCTGAATCAAAAAACATGACAGAAGTGGTGGAAGCATTGGAGCTGATTCAGGCCATAAAGCATGATGAATAGTTATGGTTCTTTGGATACTCGAACTGGAAATATTGGAAGGATGTCTCTGGTGAAAGCAGTCTTCAAAATTGAGATTGAAGTGCAAATAACCTCAGCAATCTTCGTATCATCTATAAGATGAAACACATTCAATGTTTTCGCGATTTACAATCGCTTCTTCTTTTCAAAGAAAGGGTGGACCCTTTGGTATTGCAAGATCGCCCACACCAGGTGCCAAAGTGAAATGTCTGGCCAGAGAGCTTTAGGATTGTTCAAGAGGCAAAATGTGCTTTGCCATAGAATGAAATTACTCAACCGTGTCTCACCGCCACTCCTGATCAAGATGTCAGGATCTGGGTACCCTGCGAAGTACATGTGCCTCTCCAAGTCCGCTGATGACACTGAAAATTCTTCCAAATTGCTTCCTCCAGAACATTCAACCGGTTCATCATCGTCCCCCATCTGTTTCCTTTCTGCTGTTTGCTGAATTCTAGCCTGTTTCTCATTATATAATCCTTGAATAGCATGAACTATATCATCAGTGGAAGTATATGCAACACAGACTAGAAGTACTGTCCCATTGTTCTGGGCTGTGACCGCCATCACCTTCTCTGCCGCTTT
>BMK_Unigene_050804
TCTTCTTCTTCTTCTTCTTCTTACAGTGGCTGCAGGATGAGGGCTGCGCACTTTTCCCCGTACGACAAGAATGTGGATGAAGAGATGCATCCAAACTCGGTATCAGACGATGTGATACAGCCACACATCAACAATTACTGGGCCCCACACCCACAAACAGGAGTTTTTGGCCCCATCGACCCCAGCACCTCGGACCACCAGCACCAACCATCACCTGCTGCTGCTGCCGCCGCCTCCAATGGTTCGGTCCTGGAGCACCAGGCATGGTTCCGCCCCCTCGAAGATGTTGATAAGCCCACCCCACCTTGAATGAAAGCTCCAAAGCCCCTGCTCTGCTTTTACTAGCATGTTCCCTGTTCCATCTGATAATTATAATTTATACACTTCTTCGAAGCTGGTATGATGATTGATGACACCAAAGATATATAGACAATTATGATAGTCAAATATTTATACCATCGTCGTCGTCATCAAAGTCTTATTTAAATATGTTGAATAATCAAATATTTATATATAAGTTGATTAATGATTGCGGACATAAGTGATTAAAACTGGTGGTTCGGCTCTGATACCAATTGATAGTTCGAAGCAAGATGGAAACCAAATCTACTCCAAAAATGGTTGGCGTGAACGTGAGCATCGATAAAATGATGGTGGAGGTGGATTTAAAATAAGGTTTGTACAAAAATTAGTCAGACTTATCATTTCCTAATTTATTATTTATGGGCATATTTGTGTAGTATCACGAAAATAGAAGTCTGTGTTTTTTCCTTGTGGAAGGCACCACTTTTCTATGCCCTCATTGGAAAGACTTTTTTCAGTAGATGTTTAGGGAATTAAGCCAAAAAAGTTACTGACATAGAAGTCTTCCTTTTCTTTAATGATGAAGACATTTCATATCAATTTCGGTATTGGTGGGTCCTATAATATGCCTTTTGAAGAAAGTGGGATGTTGATGGAAAGTGATCTGTTTAACCGTATTAATCTAGCAGATGCATCATACTATCCCTCATTTCCTCAAAACTCCATAG
>BMK_Unigene_050805
GGAATGCGATGATTACCGGATATGTGGATAATAACTGTCTCGATGATGTATGGTGTGTGACCCGTTGCTTGAATTGGTTACCCAGTGGTGGGCCAAAGCCAAATGTTGTGACAATGGCCATTGTTCTTTCTCTGTGTACAAAATCTGCTTCATTCCGCTATGGCAAGGAAGTTCATTGTTATGTGCTTAAAACTGGTTTGGATGAAGAGGCCTTTGTAGGAAATTGTCTCCTTGACATGTATTCCAAGTGTGGAGAGATACAATCGGCAGAAAGGGTATTCAAGAAGATGCCTGTAAAGAACAGGATTTCATGGACTACGATGATTGATGGCTATGGGACACATGGAGACGGCAATGCTGCAATAGAACTCTTCGAATGCATGGTTAGAGAGAAGGATGTGAAGCCGGATAGCGTTACCTTTGTGGCTCTCATTTCTGCTTGTAGCCATGCGGGGCTAGTAGAGGAGGGCCTTGGATACTTCAAAGCAATGCTGTGTGAGTACGGAGTCATACCCATGGAGGAGAACTATAGTTGTGTGATAGATCTGCTAGCCCGAGCAGGGCACATTGGTGAGGCTAAAGAGCTGATTGCAGCGATGCCAATGAAACCGGGTGCTAGTGTGTGGGGAGCATTGCTTAGTGCTTGTAGGATTCATGGACATGTCCATGAGGCAGAGTTGGCCTCCCAACGTCTGCTTGAACTTGAGCCCAAGGAAGCGGGTTTTCACACCTTGCTGTCAAATATATATGCAGAAAATGGGAGGATAGATGAAGTTGTCAAGGTGAGGAGAACAATGAGAGAAATGGGGTTGGCTAAAAGGAGAGGTTGTAGCTGGTTAGAGACCAAGAAGGGGATGCATGGATTTGTGGTGGGGGATTTGTCACATTTTAATGACAGAATATGAAAATGGGGTTGGCTAAAAGGAGAGGTTGTAGCTGGTTAGAGACCAAGAAGGGGATGCATGGATTTGTGGTGGGGGATTTGTCACATTTTAATGACAGAATATGAAAATGAGTTTGGCAATCTTGAAGTAGCTTGAGAAGAGACTGTGAGTTCACACCACTTACATCTGCTTTAGTGTAAAATGTGTTAAATTTATTTTCATTATCAGTTCTTTTTTTTTAGTATGATATTTCTTATGAGGCA
>BMK_Unigene_050808
GTGAATTCCAATTGAAACACTAGAGAGCCATCGAGCATTTCAGGAATTAGTCATAGTATTTGTCAAGCCCGAAATTTCAACATCCTTTAATTTCACAACACGTGCTCAGACAATTGTATGCGTCAAATCTATCAGCAGAAATAGCATGGTACAATGAAGCAGTCTAACTAAAGTCTTAAATCATTAACTAGGAATTAATCTCTCTGTCCTAACAAAAATCTCAACCAAACAAAAATCTTAAAGACCTATTACAAGACCCGTCAAATAATTAAACGAAACATCTGAATGTCTGAAGAACTAAGCAAGATAATCTAAATCAATGCTCCGTCTCTTGAATGAGAAAATCTCTCATCCAAAGTGAAAGCAAATCTAATCAAGATCACCAACCTCGGTATCGCAGAAAAACCATGAATCTTTTACCATCAATCGTGTTGAAAATAGTTTCTACTCACAGCAGAAAAAGCACGAAGACGAAGCTACTGCTATGCCAAGTTCATTCATCAGCTTCTATTGGAATCCGGCATGATTCCATGCCGCTTAAAGAACTCCCTAAAGCCATATGTGCTGAGGTCATAGTTGAAAGGCATGACCTTGACTGCATATTTTGTTATATTGCTATCAGCAATCCTCCCTTGATTAGCTGTTTGTTCTGGACTGTGAAACATTTCGATGAAAGGATAATCTTTCTTCTGCCTTGTTATACAAAATCCTGGAAACTTGGGACATTCAACCCGTACAAATTTTATGTGTGGATAAAACTGAGCAGCAGCTTCCTCCAATACTTTATCTAGGTGCCTTGAGTAATTAGACTTGATAGTAAATGCAACAACAACAGGGCACCCTTCATGCAGGAGCTGGACAAATTGACGCTCGGAGGTGAAATGAATAACCCGTGATGGCCCAAGATCCTTTGGATAACCAGTATAATACCTGCTTGTTGAGCGGAGGTGAGTGATCATCCTATCGAGAAACGACGAGTCCCCCATATCAACTCAGGACGCCCAATTACAGTTTCTTCACGATTTTTAACTGTATGGGCCACTTCTTGTTCAGTGTTGGGGCTGTTGGCTGCTGCTGCTTCTTCTCCTCCTCCCTCCTCTCCTTCCTTTCTCTTCTTCCTTCTTCCCTCTCTTCCTCACTCTTCCAGAATGGGCAAAATCAAATGCCCCATCCTTACTGCAAATTTTATTATGTCAGTCCCACTGCAAATTTTCAATCCAATGGGCTTAAATAGGAACTCTAATTATAAGTGCCCTAGGATGTAAATGGATCCCATTTCCCACTCGTTAAT
>BMK_Unigene_050812
AAGATGGAAAAAACTAGATGAGCAGTTTGCATTACATTCAAAGCAATAAGAGGGTCAAAGATGGTGACTAGCATTTCTCTACGCCCGGTTTGGATCCTTTCAGGAACTTGTTTGCCCTGCTCAGTTTGCCTGTAATTGGTCATGGCAAGGAAACAAAACAACTGTAACTTGCTGGTATTCAGGTAATCCAAACACATGAATCTCTGCATTTACGAGTAAACCATGTTACCTGAATTCCTGATTTCCTGCATTGAGTTTACAGAAGTTCCAAAGAGGGCCTCACTAATGATGGACAAGTTTCTCTTTCAATGTTCTATTAATTTACAAAAATTTTAAAAAAGAAAGAAAAAAAAAACTTCCAAGCTTGTCTCAGTATAAGGATTTCTTAGGTGGTTGTTTGGCTACAGGTGATCTTTGTAATTATCTAAACACCCATCCTAAAATTATTCATTCTTAAATGTAATAACCTGCACACATGGTTAGTCATCAAAAGCAAGATACTAAATAGCATGTTCAAACCAATTTAAATTGCTCGCACATGGTCATTCCACATTGCCTCAGCAATTGAGTCCCGCCGTTCTGAGGCTTCGTCCCTTACTTGTAGAGCGCTTTCAAAATCTAGACCTTGAAATTGTATGGATTGATCTTCTACTTCTGGAAATATCCTTGCTTCGTATTCCCTTAGCAGCCAGTCATCTCTTTTCACTTTGTGTATGTGATTATGAATAATGCATGCTGCAATGACAAGCTTCACCTGTGTAAAAAATGGATAAGGCGGAGCCAACTTCAAAATAGGAAACCGTGCCTTTAAGACTTCAAAAGTTCGCTTCACTACATTCCTTAATGAAGAATGCCGATGATTAAACAGTTCTCGTGCATTTTCTGGCAGGGAACTATCTGCAAATTGGTTCAAGTGGTATCGGAAACCAACATATGGAGCCATGAAACTTGGTGCATTTTCATACGCTGCATCAACAAAATAGTATTTTCCTTCAGGGACATGAAGTTTGTCAGCCCTTGTGAGTGCAGAATTCAGTACGAGTGAATCTTCTGCAGAACCTTCCCAGCCTGCAAGGACGTAATGGAACCGCATATCGAAAGAGCAAGCAGCTAAAACATTTTGTGATATGAAACCTTTATGATTACGAAATGCAGCCTGTGACTCGGCAGGAACTATTGCTGCAATGTGGGCTGTACCTAATGCTCCCACACAATCCTGAAAATATGGATAGAAAATGGGATTATTCGCGATTTCTGGTGGGGTAGCAGAACCAGGTGATTGGAAAAAATCACTTGCAAGTGACACAATTGCATCCAACACATTATTGAAATGGCGACTGATTGTCTCACCAGAATGGTGTAACCGCTCCTGCAAAATTCGATTCCGCCTGCTATGTCCAATCGTCAACAAAAATATCGCCAGCTGCTCTTCAATCCTAAGTCCCTTTGTGTGTCGTAGTAGATTTTTGCTATGCAAAATATCACACAACTTATAGAACACCTCAGAATCCATACGAAAATCTTCACGACAACGTATATCACTTTTAAGCACATAATCTATGTAATCAGCACCAGTAAGATGTGGGCCGTCCTCCACCACATCTGTCTCTGGAATCACATAGCTATACTTCCCATCAGTTGTATCCTTACCAAATAGGATAGCTAAATCATTATAGTAGGGCATGAACTTAGCTCTGTACTGTTTCATGTTGGTGTGCACCTTTATGTACGCATCCCAAACATCATCATCAGCAATTACCATTTGTCGAACACTATCCCAACCAAACCCACTCTGATTGAGGAGAGTCTTGATAGAGTCATATTGCTTCTTAAAAGTCTTGACCCGATTCCTCAAATGGTCTTTATCCATATGGACTTTGAATTTGGCATTAAATTGATTGGTCATTTGACTCCATGCCCTTTTCGTGAATTGACCATCAATCCTATTTCCTTGGGCCTTCTGCTCCATCATTAATTTAATGAAATAACAGTCCATTGTTGGACTCCACTTCTTCCTCTTCTGATCATGGTCGGAAGGTGCGTCGGAAGTCATATCAACACCTGAGAATAAAGCTTGGGTATCTTTTTTCTCTTCTTATTATTTTCTTCTTTTACTTTTTATCCTCGTAAAAATGAAAGAACAAAAGAAGCCTTGGAAATGAAGAAATGGCAGTGAGATGTGAAGGATGAAAGATGGAAAAAGAAGAGAGTGGAGATGGAGGATGTGATAAAGCTGATATGGGGGATTTCATTGAAGAGGAGAGAGAAGGGTTCTCTGGGGTAGAGAATAGAGATAGAGAGGGAGTAGTAGAGAAATCTCAAGGAGAGTGGAG
>BMK_Unigene_050816
CCACAATTCTACTAGGTCAAGAATTTGCATGGCAGATGATAACACGATAAATGCAAATGATTCTGCCATAGACATGAGCAGGCAAATGAGTACTTATTGAGGCAGCTTCAATCTCCCATCCATTGCACAAGACTGCACTGAATGCTTCAAGAGTAAAAGTCATACAAAGCAGCATAGTAGACCTAGGGATAGTTACCAAATTCATAGATCCTTCTAGCATATGCTCTCTTGTAAATCATCTAAATTTTTTTTTATTAAGAATAGTTCTGAATATGTACATTCACCAAATTTTCACCCATGAAAAAGGTGAAAGAAAGCAGCACGAAAACATTTTTTTTTTTTTTTTGAACTGCTTGAAACAACCATGTTAAGGTAAGGCGTGAAGGAATACAGTCAATACTTGCAGAAGCGCCACATAAAATTTTCAACATTCAACAGCACAAGAATGATACTTGCACTTTACTCATATCAAGCTTACAAACCGGGCAGAATGTCCCCCACTTAGTCAGCCATGCATCCACGCAAGTAACATGAAAATCATGCTGGCAAGGGAGCACTCTTAGACTTTCTCCATCTCTGTAATCCTCAAGGCAAATGGCACAAGTTGCGGCAGTGCGATTGTCGTTTCGGCAAGCAGTGGTAAATGTAACAGTTGGGAGGCCTTTCACTACCCAGCGGTTTACATGTGGAGAGTGGTGGTGAGTGACTTGTTGTCGGCGTGTCCTATGATTCCGAGCAACAAGAAGCATCCCAAAAGAGGATAATATGATGATGAGCGAGAAAATAGAAATAACCAGCACAGTCCAAGCTCTTCCCCCTGTTGAAGGGGTGATACAGCATTCACCTTGCGCACCTTGAGCAAACTTGCTGAGGATCTCACCTGCTCTCTTGGAAACGAAAACTGCATGCACCTGTATGCCCTCAGGGCTGCCTATCACTACATCCAAGGAACTAACTGAATTACCGCAATAGGTATTGAAGAAAATATCTTATGCACAAAGTAGCCAATATACCTAAGCCTCCACACCCCACAAATGATTTCTCACATTGAGCCCTTATATATCATTCATCACAGATTATTGACAGCCCCAAACGATTTTATACATCCAAACACCTTCATCTTTGTTCAAATGCAAAGACATAAACAGCTACCAAAATAGAGAGCCACCGAATATTTAACCAAAACACCAACTTTAGCTTTTGTTTCACAATCAAACAGCTTCCAATCAATAACCATACAAATTAACCCCTTTTTTACCGAACGACAGCGCAAATCAACCATCAGACGCTCAAATAACAAAAAGCAATCAAAAGAAGGCGTGATTGGAACTGTAGCAACTTACTTGATACCAGATTACGATGATCTGCATCATCATAGATGATGGCGGCTTGAAATCCGGCGGCTTGAGCATTCCTGACTTTGACATCGAAAGGGCACTTTCCCCTCTCGATCAAAGCGAATCGCGGTTGCTCGGCATCTGCTTCGAATCCGAAACTGTTTCGAAGCGAAGAACATGCGTCGAGGGGATCGGCCAAGTGGAGAGCTCCACAGATTCCAGATCTATTCACTGCAATTGCGAAAGGGGCGGGAGCATCGAAGAAGGAGAGGGAGATGTAATCTGTTTTGAAATGGACGAGTGCAAAAGATGAGGTTGGGAAGATGATGATGATGTTGCAGAAGGAGAAGTAGAAGAAGAAAATTAGGGTTTTGGAGGCGGTGGTGATTGGAGTAAAACCCTTCTCCATCTCATCTCATCTCAGTGTCGTCTGATTGTACTAGCGACATTCAATCTACA
>BMK_Unigene_050818
AAAAAAAAAAAAAAAAAGAAAAATCTAGGGTTTTTTTCAATGGAAGTTGATACTGCGACTCCTCCGACCTTTCCATTTCACTTCTCCATGGCGACCGATTGCAGATTAACGGCCGCGATCGAAGCTCCGAAGCCGGATCCGACGACATCGACCGGCGGCTCCGCCCGTGGCCGTGGCGAGCACCACTCTACGGCGGCAGTCAAGCTGCAGAAGGTCTACCGGAGCTACCGCACCCGGCGCAGGCTAGCGGACTCCGCCGTCGTCGCGGAGGAGCTGTGGTGGCAAGCGATCGACTACGTGCGACTAAATCACAGTACGATTTCGTTTTTCGATGATACGAATCCTGAGTCTCCGCATTCTCGATGGAATCGAGTTAGCTTGAATGCTTCCAAGGTTGGAAAGGGCCTGTCCAAAGATGAGAAAGCGAAAGAGTTGGCTTTTCAGCATTGGATCGAAGCGATTGATCCAAGGCATCGATATGGACATAACTTACATTTCTACTATGAAGAATGGTGTGAAAGTGATGCTGGCCAGCCATTCTTCTACTGGTTGGATATTGGAGATGGCAGAGATGTTGATCTCCAGAAATGCCCTAGATCGTTGCTTCGACAACAGTGCATTCAATATCTCGGACCACAAGAGAGAGAACACTACGAATACACTCCTATAGCGGGGAAGATTGTGCACAAACAAACTGGAGAGTTAATCGATACAGTAAAAGGATCTGATGGAAGCAAATGGATTTTTGTAATGAGCACCTCAAAAAAACTTTACGCTGGTCAGAAAAGGAAAGGGATATTTCACCATTCCAGCTTCCTTGCAGGAGGAGCTACTTTAGCTGCTGGAAGATTCATTGCAGAGAATGGGGTGCTCAAGGTATTATATATGGGAGTGAAACTCAGAAGATAAGGTTATGTTATGTATTTCATTCATGGTTTTTAATTTCATTTTGGACCCCATTTTGGTCTGGCCTCCATAATGAAATGTTAAATTTCAAGATTTCTAACAGGTCAATGTTCAGACCAGGGTCAAATTATAGGTAGAGCTGAGCTGTTATCCCCTGTAGTTATGCCTGTTCAAACCTGTGTGTCAGATTGAGATAATATTTAATTATTGATCTCATCAAACAATGAAATATAATTTTCTATGTATTACTAGTGTCAAAATTGTTTGAACTAGAACAAACGATGTGCTAAAACTGGACACATTATCCATTAATCCATGTATCTGGCCTCAAACTACTCTTTGCAGTCTATCTGGGCATACAGTGGACATTACCGGCCTACTGAAGAGAACCTCAAGAGCTTCTTAACCTTCCTTGAAGAAAATGGAGTCAATCTCAATGAAATCCAGATACGTTCATCATCTAACGAAGATTACTACGAAGACAACAAAGCAGTTCGAGAGGAAACTATGACTGAAGGAAGCTCACTTCCAGAACCTCCCAGACAGGAATCACCCAGTGCCGCGCCAGAAGCCATACCTTCTGAACCAACTGAAAGGACCCAAACTGAGAATGGGCAGATCATTGATACCAAAAGCACTTACAAAAGGACTTTATCTGGAGGCCTTCAAAGCCCAAGGGCAGAGGTGCCTACGAAAGAAGTATTGCAGAGGATTAACTCCAAGAAGGCAGCAAGGTCATTCCAGTTGGGTCATCAGCTGTCAATAAAATGGTCTACAGGTGCTGGACCAAGAATCGGATGTGTCTCCGACTATCCGATGGAACTGAGGGCCCAAGCCCTTGAGTTGGTGAATCTCTCACCAAGGCTTCCACCCACACCATCACCAAGGCTTCCACCCACTCCTTTGTCATGCAGTAAGCCTTCCACTTGTGTGGTTCCTCCTGCCTCCCCATTACCCTCAGGTAGCACATGATCTACATGTTGGTGATGTTTTAGTTACTTCTGCGCAGAATATTTTTGCTGAAATGCAGAACGCCTAGGTTTTTTAGAATTGTTTTCATTATTATTTTTTTTACATGATCAAATTACAGAAGATTTAGTGGGATCTAATTAGCAGTTGATTTTTGTTTTTTTTTTTTTTTTTT
>BMK_Unigene_050821
ATGAATTTGCTTGAAGATTGCACGTGCAGGCCTTCACTAGTAACAATAAGAATGCAATGTAAACAAATCTCAACCATAAGAATAAGATACTTTAATTTCAACGGATATTTAAATAGAAACTAATGTTCCTGGGACATGCATGTAATACTGTGCGCCATTACCCCTGCGTGTCTATATAGACAGTTGCAGCAGCACCCATCTCAGAACTCTAAACATAATATGACCTAGAGAAGATGTAATTACATGAGGTAGAAAAATAATACTCATCAGTGATGTCTATCCTACACACAGGCCATGAGCTAGAAGACGTAATTACATAACGTAAAAGTTGGACATTCATTAGTGATGATGTCTTCCTAAGACCACACTCAAGAAAGAAACATTTCGCACAGGCTAGCAATGAAACACCAATGTCTGGCTAAGATGTACCCACGCAAAGCTCCCTCGCCAAATTTCACATTATGCTGCACCAGCTCTTCTCTTCTGCAGACTGTGCCGTTGACCTGTTTGCCTCTGTTGGTTTGTATGTGAACGCAGACATATTAAGCCCATACTTCTCCCTCATCCGCGTACTCCAGGCATCGTTCCTAACTGGACGCTGATCTAGACTGCCCGCAACAGGGATCCCAGTTGCAGGAGCCCCCTGCCTGCTTATCAATGGCTGATGGATATTCGATCTTGTAGCAATATATTCATCATCACTGTCATAGTCTGCTGGTCTGTTTGTTGCCCTCACAATAAGTGCTAAAAAGAATGTTAATGCCTCTAGAATAACAGCTCCCAAAGCAACCCATTTTGCTATTTTCCAGTTCTTCTTCAAGAAATCATAGATCATGTCAAAGTCCCCAGTTTTGTCAGCTGGAATTGCCTCTTTCCAGCTATGGTCAAAAAATATGAAAGCTGCACATCCCAGTTCTGCTACAATCAATAAGATCACCAATACAGAGTAGCAGCTCAGGCAGCATCCATTCCTAGTAACTACTCCAATACAGCCGAAACAAGATATGACAAATAAAACAACTCCAATAGCGATGAATAAGTAAATGAACCAAGCTCTGGGAAGCTTATCGAGAATGCTGGTTGAGAGAGACATGACAAGAAACATAGGCCTTCCCAGTTCTATATACTCACGATCCTCGCTCCCTGGCACGATGTGCTCCACACTGGAAGTTCTCTTCCACTCAACAAGCAAGTAAATCCCATACCCCACCATTGCCAATCCAACGAGCGTTAGCAAGAAATTCAGAAGCTTCAACAGGCATCCCCAGCACCCTCTACACGCCATCCTTCCAATTCTTCCAAAAAAAAAAAAACCTCCGATTTCACTTGGCCAATAACCAAACCCCTCGTATCTAGTTCATGCTATCATCAGCTCCGTGCATAGCCATAAACCCTAAAATCGACTCTGAACCGCGAATTCTCGTTGTCAATTTCGAGAGAGCTTTGAAGGATGTCAATGGTTTGGAGCTCAAGATCTGTGGAAAGGAAGAGGTTGAAAAGGTTTGATTTTTTACAGACGAGAGAGAGGAAAAGATGCGTTTGTTTTTTTCTGCCACGTGTGATAATGTTCTTTGTTTACGGGTGG
>BMK_Unigene_050822
GCAAACGTCAATTGTTGCGCTGCTCGCAGCTGGACTTGCCACGGCTTTGCCAGACTACTCACACGGTCCATCTGACTGGCAAAACGGCAATAACTGGGGTTCTGGCGGATGGGGATTTGGTGGAGGCCAATACGGTCCACCTGGACGAGGCAATGGTAATGGAGGATATGGACATGGCAATGGCCAGAATGGCGGTTCTATCGTTTACACCACTGTTCCTGGCTACTTCTTGCAAGACGATGCTGCAACAAATGCATCCGCCTTCGACTATACAACAGTCAACTTCGGTTTGATCAACCAAACATACCCAGGTGTCAGCTCTAGCCAGACACAATGGCAACAATTCCAACAAGTAGTCGATGAATTGAACACCAAGAGTGGTTGGGACACCACTTACAAGGTTCTTTTCATGGGCCGACATGGAGAAGGATATCACAATGCTGCCGAGAGCTTCTACGGCACTCCAGCATGGAACTGCTACTGGTCCGAACTTGACGGCAACTCCACAACAAACTGGTCTGACGCCGACTTGACACAAAAGGGTATCAACCAAGCTCTCATCGCCAATGCGTTCTGGAAGAGCAGAATCTCCGAGCAAAAGATTCCATTCCCAGAATCATACTACACTTCGCCACTCACCAGATGTTTGCGAACAGCCAACCTCACCTTCAATGGACTCGATCTTCCACGACAAGCACCATTCGTTCCAACTGTCAAGGAGTTCTTCCGTGAAGGTATTTCCACTCACACTTGCGATCGACGAAGCAACAAGACATACATCCACAACCGCTTCCCAACATACAAGTTTGAGCAAGGCTTCACCGAGACTGACGAGCTCTGGAACGCAAACTACGCTGAGACAAGCAGCGCTCAAGACATTCGATCAAAGACTGTCCTCGACTCTGTCTTCTCTAGCGACGAGAGCACCTGGTTGTCTATCACCTCTCACAGCGGTGAGATTGCCAGTCTTCTCCGAGTTCTCGGTCACCGATCGTTCTCATTGAACACCGGTGCTGTCATTCCAGTCCTTGTCAAGGCTCAGTACAACCAACCACAGCCATCATCCTCATCTGTCGGACCAGCACGAACAAGCAGCTACTACTGCACAAACGGTCCACCAGTCACAAGCATTGCC
>BMK_Unigene_050826
AAAAAAAAAAAAAAAAAAGAATCCCTTACAGTCACAAATCCTATTGATTTGGGAACCTTGAGGCATCATTATAAATATGGTCAAAATCATTCGCTTGTAGCCCTCTCAAGTCTCAAGTCTCAACCTATCGATTAAGAAGAGATCATCCTTGCTATAAAGATGATATGCCTAGAAGAAGATCAACCCATCATCTTGAAGGTCCAATCCAGTTTCTATGATTATTGACTCTAAGATCCAGCCAATAAAAACTACGAGACATGGAAAAACTAACAGTTCCTGCACAATTATCTTTGAATCATACATGAGGTGTTTTCTAGTAAGGGAGCCCAAACAATTTATAGAAAGTAATCAAACCTATAATACTCACTATGAGAGAATCAACAGTTTGTTCAGGCTAGATCTTTCATCCAATGATAAGTGGACCCCGCTGTAGATGGTAACATTGCAAATGACTCACACCAGACTGATGCAAGCAGCCATGGGCCCAATCTTTGTCGTTTTTTTAAAACTCACATTTAGAAATCAATTGGAGTTGAAATTGAAACAAATGTTGTTGGGTAACCCATTGGATATCCACGCAACAAGTCCAAGATAGCAACTCTGACAAGAATAGGAATAGTTATAATGGATTTCAAGGGCTGGCTTTGGACAGTTGTAATAAATTAAGTTTAGAAACAATTTCTTTGTTCTTCTTAGTAGTAATGCTTAGGCACATATTTGTAGTGCCAATCACACAGAAGAGGAATGGAGAAGCTTTTCCATTTCTGGCCCCCTTAGAACTGATTTTCTGTGATGGCGCGGAAACACGTTTCTTCTGAGAGAAAAGAGGGGAGGGGGAGTTGTTCAAAGAGACAATTTCCTATTCCTTGGTGTCACAAGGTCATGTCCTTAATGGGTCATTAACATTTTTTTTTTGGAAGCTGATCATTGTCACTTAGAATTCTAAATGTGTGAGATTAAAAATATTATGTATGTTTAATGGCTTTTAAATGGTTTCTAATGTGTTTTATGGATTTCTATTGTTGCAAGTCATATAAATGATATAATAGAGATAAAGTCCTCACTTAAAACTTCTCCAAGTCCGCACTCAATTCTCAATAAA
>BMK_Unigene_050829
GTTTTATGAGTCTTCAAGGATGCAATTGGCCCATGGCCTGCATCGCCAAGGCCCTAAAAAAAAGCTACAAGGCCATTAACCTTAGTTGTAGGAACTTTGCACACATGGTGCCACTCTAGTTTTAAGACCTCCTTTCTGTTCCTGCTGAAGTCTTCACATTTTCCAAATTTTGAGAAGCATACTTCTATGATCTCCCAATCTCACTTGAATTTGCCCCTGTTCCAATCATGCTTAGTGCAATTAAAGATACTAATACAGCATACCTCAACCGCCAACATCAATGGTGGGTGGCTTCATTCTCAAATACGCCACAACATTCCACTTCTTTATGGAACTTGTACAATGTATAGGTCAAACAGTAAACACTATGTGAGACTTGGATCAGACAGCTGTCCGTTGGGAAGTGGAGATGAACCCTTCTCATTAGAAGAAACAAAGAATAAGAAAAATGGAAATTTTCATCTTAATAACTCATGCGGTCATGCCTATTGAGTATGGATTTACATTGAATGATCCCTGCCCAACCCTAGCTATCATTTCTTACTTCTTTTTTTTTTTTCAGTAATGTGATAAACCTCCTTAGAAAGCCCAAAGGCCTAAAGTCCACTCAAAATCTCAATTACTTGGCCACTTAACATAAACATGATGTCATGTCATTAAACTCAATAAAAGATATGTGCCCATATGAATTTCTTCTATAAACTCTATACTGGGAGCCAATATTTTAGGCTCAAAATTCAAAACACCGGAGCAAAGACTTTATAAATCCTAGTTTTGATGCCATTATATAACAATAAGCATCATTGTGAATGGAAAATGAGGTCCCAATCTTATAAAGTTATAAACATTAAATTATCATTTGTTGGGCATGACTGAATACATATCACTGTATCACAACTCACACAATTCACCATGGTGGACCCTTAAGTCACAATTAACAAACCAACCTCCACTCCCCCGTAGACTTCACCTGGTGGAAATAACATTTGATGTTAAATTGAAGTAACTTTCACTGTCAGATTAAAATTATCTAAGGTGCTCCATTGCCAATACCCAAGTCCTATCTCCATCGACTTTCTACACCTTAAGATTCAATGCGCAGTCAGTCATTCACCATGCGGCAAGCCATCATCATCATTGCCTTATCTCATTAATCTACAGACAAGTTTTTAAGAGTTGAGAATTGTACTATGAAACTCAATACAGTGACTCAAAAACAGGTGACTAATACTGCAAGCTCTAAAAACTTCAAGAAACAGCGACTGTTGCTCCAACCAGGGGCATACTTGGGACATTTGCAATTTACAAAGTTTAACTTTTCTCCACCTTTATTATCCTCATCATACAATACAAATAAAAGATGAACAGTTACACCATTCCTCTCTGCTTCAAGTTCAACTCCTTTAAACCCTAATAATCTGGTTTTCATTTCTCAGACACGCCCCAAAAGCGTAGCGTTTCAGCTAAGATATTATATCAGATTGCAATACATTCAAACACTATCCTCCATCCGATTCTCATTAACTTGCAAGAATAAACCCATTGTGTTCATCAACATGAAACTCCGACGAAGAGCTTGGAAGCGA
>BMK_Unigene_050830
GGTCGGCTTCCTTGCCCAACAACCTAGCCAGTATGGAGAATTTCATGAAGCAATATATCAACTAAAAGGTAAAGTCATTAGCACAAGCTGGTCTCAAGAAAATTTAAAGGACAATAAGTGAAAAGCAAACTTAGCAGTAGGCAGAACTCCAAATATGATGAAGAGCGCTACACTACATATCGAAGCCTAAAAAATGAGAGATGGGAGAGAATAATTTAGCCGCATGTACTTTTGTGCCAAATGGCTAATTTCACATTATTTAAAGAGAGTTAGGACAACTAATCAATTTAAAAATATTATATAGACCTCCATAAGAAAAAGAAATTACAATAAGCCCCCTTTCTCCTAGATTCATGTATAAATATATACATGAGTTCCAACATGGAACATGAATGGTGGATGCTTTGTCAAAAAGTAGCAGTGTCACAAATGCAGATTATCTTCTAGCCTTGAAAACTAAACTAAAAAAATCTTATATAACAAAATTAGACAACTCAGATAAAAATTGAAGAATGTTGTACCATTTCAGCAATTGTTATTTGAAATAACCAGTAAAAAAATTTATATTTGAAATAGGAATAGTAAACAGCAGACAGATCTATGACACGTATTTCATGAATAGCCAATTCACACAGAGTCCATTAACACGAGTACAAGTAAAAAAAACTAGCACTCGATTCATGAGCCAGCATCTGACGGGTTTTGACATCTGACTCAATCATGACTTGTCCCCTCTAAGAATATGATGACATTGATATGTTATGATCACTTCAGAATATGAAATTTACAGTACATGGTATACAGCAGTAACAGTCACAATATACATATGCAGAATGGCATAGAATAGATTAACATATAATTACATCTTGACATACATTCCTTAGATTCTATCTTTCACTGATAGGTGATATTCCTATAGTTATTATATTTATACAATGTATCAATGAGTAAATGCATCTAGTCACTCTGCTTTAATTACATGGCATATTACATATATACACTGAATAACTATAACATAAAAAACAGGGAACAAGGCACCACCTGTAGTACTTTGTTCATATCCTTGTTCCTTAGTCAATTAGAAAACAAATATATAAAATATATAATTGCTTTTCTGTAAGTAAACATGATATACAAACAATAAAATTGGAGTTGATGAGTCAGCATTCCGACAACATCTCATCCAACACAACTCCTGCCATGACCTTGTTGATTCCAACTCAAACCCATGTTCACACTAAGCAGTGAGAGAGTACCATGAATTTCTTCTCCTTGAGA
>BMK_Unigene_050833
AGTCCAATAGAGCGAGTGCAGTTTTTACTCTTCCGCTCCCGCACCCGCACCCGCACCCGCACCCACGGGAGACTTGGAGTGGAAACCATGGCTCCTCTCGATGAAAGCACCGAAATTGCAGAGGTCGAGATCTCAGGATCGATTGCAACAGAGAAGAAGCCCATCTCCACCATCCTCATCATCATCGCGATGCAGACGGAGGCTCTTCCCCTCGTCGCCAAGTTCCAGCTTTCCGAAGATCAAGACTCCGTGTTTCCTAAAGGGGTCCCGTGGGTCAGATATCATGGTATTTACAAAGATTTGAAAATTAATATAATTTGGCCAGGAAAAGATCAATCTCTGGGGGTTGATTGTGTTGGCACAATCTCAGCATCTCTTGTGACCTACGCTTCTATTCAAGCATTGAAACCAGACCTTATTATTAATGCAGGCACAGCTGGTGGTTTTAAGGCAAAAGGAGCATGTATTGGGGACGTTTTCTTGGCTTCTCGTGTTGCTTTCCATGATAGAAGGATACCTATTCCTGTTTTTGATCAATATGGAATTGGAGCTCGGAAGACCTGTCCCATACCAAATATTTTTAAGGAACTCAAGCTCAAGGAAGGAAAATTATCTACAGGGGATTCTTTGGATATGTCCCCACATGACGAAGCAGCAATTGCAGCAAATGATGCTACAGTTAAAGACATGGAGGGAGCGGCTGTGGCATATGTGGCTGATCTCTTATCAGTCCCTGCAATTTTTGTAAAAGCTGTGACTGACATTGTTGATGGAGATAAACCAACAGCAGAGGAGTTCTTAAAGAACTTGGTAGCAGTAACAGCTGCACTTGATCAGGCAGTCACACAAGTCGTGGATTTCATAAACGGCAAATTCCTCTCAGAACTCTAGGGTACCCTGTATAGTGTATCATATTGTTCCCCTTTGGTGAGGGGAGATTTAGTGTCTTGTTCTCCAGATTAAGTTCAAGAAAAGCTGATGTGTTTGGAATGATGCTCCTATATATCTGGCCGGAGCAGTTATGCCTGTACATGTATAGCATGTACCAAATGAAGCTCCCTAAGACGACTGATTTGCTTGTTCTTGTACTTCTGGTAAGAATATTTAAGGAGTTCATACCAATTGTCAGATTTTTTCTGAACAAAATTATCTAATAATATGTTGTATAGGGCTGTGAGCTAGCCTTCATGTTTTAAAACCTATCGGATTACATGGCATGTAGATTTTGTTGCTAATGAATGTGCCTGAATCGATGTAGTTATAACAATCTGGTGGTCTGGTTGATATTTCTGTCATGTGTCTGTTCCTAATCATGTGTTTGTCTGAAGCCTCAAGGCTGCATCAGTTTTGACTTTGAGAGTACATTGTCAAGATAGTGAGTTCTATTTTGAGTATTGATAGCGGGGAAATTGTAGAAATTCATGAATTTGTACTCCTAAAAAATGGAATGATACTTGATGGGGACAGTTGAGATTCTGAAATATTTGCTAAATGTATTATAGAGTTGCATCAAGACTGGTAATCAGCATGCATGCTGCCTACGAGTTACGATTTGACGAAGCAGTAAGCATGTCAATCCTGACTAAGTTTTCCTACTTAGTTGCTCG
>BMK_Unigene_050836
TCAGGAGAAAAATATGGCCAGTTCTTCATTATTCGTGCATTCTAAATTTCAGCAGAAATAGAAATGGGGTACAAATAATTCGATACAAGAGTGCATAACACAGTTTGAAGTTGCCCACTGTCACAAGCAGTAGATTGCTGATTGGAGCCATGAAAATAAAAATGGAAAAAAAAAAAATTTTCAACTGAGCATACAACTCAAACTAATACACCATCAAACAAGCTTTCAGAGAAAATCTCAATCAAGTGAAACATAAACCACACAGATGATATCATCTTGGAAGACTGTTTAGAGGAAAATTGCGCAATGGGTTTTCTTTCAGCAACTCAGTTTCCCTTTTTAGATCTCGACTGTCCCCTCGTCTTAGCTGCAATACGGAAGCATCCAAGTGTTCAGAACTGTTATTTGTAGATTGTAACTCTGTACATTCTTCATCAACAAACACCTCCAAAGTATTAGTTGTTGCCAGTTGTGTTCTAAACCCAGCTCTTTGTGGAATCTTATTTGATGTCCACTTTGAAGGCACCGCAGCATTTTCTTTATTTCTCTCTACTCTGGTCCCAAGAGTGTGCCAAGATCTCAGATCACCTTTCAGTGATTCAGGTTGATGCCTCCCGGAAATTCGATTATTTGTATCTTTATAAATAGTAAACGGGGTGTTGCTATCAACCCTTTGTAGCTTTGTGCTTCTTCCACCAATGCCCATATCAGATTTCTGTGTACCCTGTCTTCCTGTCAAATTGTAAAATATCACATTAGCAGTTCTAACTTTTAAGGAGAAAAAACCATAAGTATACTTACGAGTATCTCCAGGAGTCAAAATTGTTCCAAAGCTTCGAACTGGTTGGTTGTTGTCTATTGGCTCTTTCTATAAATTCCAAATCATACAAAGCAGCGAACGCATGATTTATAGTGGCAAAATTCAAAGAAGAAATGGAGTTCTTAAGCAATTAAAGGTGTACCTCAGTAGCTTTTTGTCGATTGGTTGAGTGTAAAAGAAATTTCTTGTAAGCAGCTTCTAACTTGTGCAACGGTTGTGCTTTCCTAGCAATGCCAAGATTAAAGACGTCATCTGCCTTTCTCCACTTATTCTTAGACTCCATGTGCAAAGCATAGGAAATGTAATACGAGGAATGAGTTTGTCCAATTTGATTTGCCTCTAAAAAACTGAATATCACTTCAGCATCAGCGCAATTGTCTGCATATTCCAACCACACTTTCAGGTAACGCAGATCATCCTTGTAACGATCTGAATGCCAAAAGGTACGGACGCATTGTTCATAAATCACAACTAATCCTGAGCATTCTCCACCAGTTGGGAAAGATTCCTGAACCCATTTGATGCACTCGATCCATGGGTGAAGCGGATCGTCCCCGTTATACTCGTCGATTGCTTCAATCAATCTCCTTCGATTTTGGAGGAGGGATTTCTTGTGGAGAGGGTCGGAGTGAGATTTGAGAGATTGGTTGAGTAGAGAAGCGTTTCGACCTCTCTTCAGAGGCCTTACGTTCTCTTTGAAGAGCTCCCACTCGTTTCCGCTCTCCTTCTTCGATGCCAAGAACTCCGTCTCTGGATCTAGGACCGACACTTCTTCCATTGCTGACTGCAGAGAGAGAGAGAGAGGGCAGAG
>BMK_Unigene_050841
CCAAATTATTTCTCTTCCTCTTCATCATCTCTCTCTTTCCACATACACCCCTTTTTTCCACCCCCACATCTCTTCCTAGAAATCCCAGCTTACACTTCCAAACAAGCTTCCAAGCCCTCCGTACTCACTATTAAAACCTACCACCATCTTCTATCCACATGTACCACTAAGTAACAATGCATCAACAGCTCCTTCCTCTATTGTTTTAGGTCCACTTCTGGCCTTCATAAGCCCTAGTCACAGATTTCTCCAGAGCATCCTTTTACCCCCTCACTAGCTTTTTATACATAGATCTATTTTGGGCACCCTTTGGCCTCCTTGAGCCCTGGTCATGGATAAACATAGTGTCCACCACATTCGGAAACCCAAACAGGTCAAAAGTAAGAAGAAACCAATCAAGGTTGTGTACATCTCAAACCCCATGAAAGTGAAGACCAGTGTCTCCAAGTTCAGGTCAGTGGTGCAGGGCCTCACCGGCCGGGACTCTGATCCAACCCACATGGAAAAGCTCTTGGGTATCAAGGGTGTTGATGAACCTCAGAGGGTCCCTGACCAGGAAATTGAAGGTGATAGGTCTGATTATGCAAGGCTGGTCGTCCCTGGTGCTGTGGACCATGAGGGCGAATCATCGTCGGTGAGCGCTGATTCCTCGATCGAGCCGTTTGACGATGTGTTCACCGCCGAGATGATAGAGAACTTCACTGGATTACCGGCGCGGTCAAGCCTGTTTTTTGAGCCCCAGGGAGATCTCTTCAGGAGCCTTGATGTGGTACTGTGAGGTGTGTGGGGTCCTTGTGGTCTCAGACAGCTAGCCCATATGTGTGTGATTGTTATCCAAAAATATTGTACTTCAACTCACTTCTGAATGGTTATGTATAATAGATACATGATTTGGTCCATCTGTGGAGATTACTTTCATTCATCTCTCCAAGTTTGAAAGTAGAGATAATATGGCAAAATGAATAATAAGTAGTAGACATTAACATGGTTGATATTAAAGTCTCATTAAGAGGTGGGACCATGATTTACTGTGACAGGATCACAAGATCTCTTCTCAAACATCAAACAATGGTAAATTATAGAGATCTAATGAGAGAGAGGGTTTCAACCTTTAATGCATGGTAGATCCTTTCTCAGTACTCTGGATGCATGTTTTAAATGATAGGACTGAGTTTGATGGAAGATACTATACAGCTGTTTGGGAACTTTTATATATATCTATCTCAAGAGAGATTAATGGACATAGTTTTCTAAGCTTTA
>BMK_Unigene_050842
CTGAGCTGAGAGATAAGCTGGTACATTGAAAATCTTTGTAGCTTGGCAGATACACCCATTAGGACTCATTAGCCCTGGATAGATGGATAAGAAGGAAATTATACTACAATCTAGAGAAAGGGCAGATGAACAAAGGGAGTATTGTCATGGATGAAAACAGAGCCTTCACTTTCATGATTTGGATGGGAAGAAATACATAACAATTTTATACAAGAGGTTCCAGTCCCGATATACCAACAATAATGAGCACCGCTTGCCATTAGGGCATTAAGTAACCTCAATCTGCCTAAATGAGAATATCATGATACAATATATATTCTTTATCAAGTATCACACAAAGACAACACATTTCATGGATTCAAGAAAAAGTGTGCACTCGAATACATCAAACAGGCAAGGACATGACCTAAAACAGCCAAGTGAATAAAGCCATTGTTGTAAATAAAACCACATAAAAAGGATTTCATTTGGTGTGTTAGAGATATATAAAAACCATGTGACCCATGTAAGAAATTATTTATAAGATTAAGAATTTCTTAAAATGACACACATATTATAACTTTCATAGCTTTTGCAGTTTGAGGAGCCTAAATCAATTTCATAGTAAGGTTCCCAGACTGTCATACAATCTCTTGTATTAATTAAATTCCTATGAATCAAAAGTATTTAAGTGCTGACCTTGGATCTACCATGCATTTAATTAAGGTAAAATAATCAAAATCTGGTCAGGAGATCTCTACACTTACCTATATATGTTGGATATTTTTGAAGTTGTGTCATGTTAAGAATAAGCCATGGACCCATCCCTTAATGAGAATCCAAAATTATCAACCATGTCAATGTCTGCCACTTGATTATTCATTTCCATATTTTCTCCAATACACTACATCTGGACTAAAGTAGATGATGGAATGTAATCTTTATGCACAATCCTATCTATATCCATCACATACTAGCATGCAAATTAAGTGAGTGCAACCATATCAAATTCACCAACTTAAAATAAGCAGGGATAATTACAGGACTTGTGGCTAATAGTCACATACATATATATGGCCTAGAACCATTGGAGATCCTACACAAATTCAAGTCCCCTGAAGATATCTGCCTGAGGCTCAAATAGAAGGGACGAAGGTGACAACTCAGTCATATCCTCCAGCATCTCAGGGGTGAAAAAGTCATCGTAGAGCTCGAAATCAGAACCAGTGCTCGCCGATAATTCGCGCTCATGGTCCACGGCGGTGACAGGCCTTGCCGGACTAGGCAC
>BMK_Unigene_050844
AGAGAGAGAGAGAGAGAGAGGAGGCATGGCGGGACGAAACCCCAAACCCCCACATATCTTGAATTTTAGGGACTACAAACCCCCAATCCTTCCCCATCCCTCCCTCCTCCAAAACCCTAACCCTCTTCCTCACCCCTCCCAAATCCTCGAAGACCGCCTCGCCGCTCAGCACCACGACCTCCAGACCCTCCTCCTCGACAACCAGCGCCTCGCCGCCACCCACGTCGCCCTGAAGCAGGAGCTCTCCGCCGCCGACCTCGAGCTCCGCCGCTCCTCCGCCGTTGCCACTGACCTCAAGGCCGATCGCGACGCCCGTATCCGTGACATCTACGAACAATCCCTCGAGCTCGAGGCCGAGCTCCGCTCTCTCAATGCCGCCGCCGAGGAGCTCGAACTCGTCCGCTCTGACATCCAGAAGCTCTCCGCGGCTCGCCGTGAGCTTTCCTTGCAGCTGCAGGCGGTTACTGCAGATCTTGCAAATGCACACTCCGAGTTGCAGCACGTTCCGGATATCCAGGCTGAGCTTGAGGGGATGCAGAAGGAGATCCAGAGGGGCAGGGCAGCTGTTGAGTATGAGAAAAAAACACATGCTGATAACCTCGAACAAAGTGAGGCAATGGAGAAGAGCATGATTTCCATGGCCCAGGAGATTGAAAAATTAAGGGTTGAACTGGCTAATGCAGAGAAAAGAGCCAGGGCAACAGCTGCTGCTGCTGCAGCGGCAAATCCAGGTCCTATGGATTCTGGAACATATGGAAACCCTGAAGTGGGGTATGGAGGAAGTTCATATGTTGACGCTTGTAGTATGTATCAGGTTCAGGGTGCTGCTGAAACCAACTCTTCATATGGATCTGAAGCTGTTTCACATGGCACTTATGACTTGCAGCGAACTCAAGTATATAGACAAGCAATTAATATCACATTTTACTTTTCAGGGAATAGAATATACTTGTTATATGGGTTTGTATCTGATGATTGATATTCAGGTTCAGGGTGTTGCTGAAAATGGTCCTCAATATAGGTCTGGAGCTGTTTCACATGGTGCATATGGCATACAGAGAGCGAATGCAAATAAATAGTAAAAGACTGTTGAGTGCCGTTACCATCGATTGTCAGTATACCCATTTTCTTCTGGTACTTTGGATCCAAGTGCTGCATCATTCCGGGGTCTCTGGGTTCTATTGAGTTTTTATATATATATATATATATAAT
>BMK_Unigene_050847
ATCTTCCAAAATCTCCCTTGAAGATCTGTTGCTCGAAAAAGAAAAACACCTAGAAGCAGAATTTGTGGATTTAAACCAAAAGGGCATATGATTAGAGGCACGAAAAGAAATCAATTGACACGCCCTGTATATTATGACATTACACTGAACTGCTATTTAATTATTTCACATTGTAAAGATAACAAGCAAATCAGAAACCTGAAGTATGGGCGACATCACGATGAGTTTCTGCAATCCTCATCAGTACACCAAATAGCTATTGCCATTTAAATCCCTTGATGCCATCTCCATTCCGGAAAGGCAGTTCAGGAGAGAACTGCTATTGGAAACACATTCACACTAGCGATAGAAGTGACCATGTAAAACCATGCTTTTAAATCCAAATTTACCATCAGATCTTCTCAATCTTTTCAGCCTTCACAACAGGATTCGCCTTGGCTATAGCATCCCGTCCAGCACTCCTGTAATCGAATGAGCAATCGTGCTTCTCAGAGTAACGATGGACAGTGCAGAATGTTCCCCCGCAACGGCAATTGAACCCGGTCAGCCCAATGCGTTTGCGGCAGGCCATGCATCGGTTCGGAGGATGCTTGCCAGTATCCTCAGACGAGGTGCCCTCGCTGCTTATAGCTCCTTCCACCTTTTCTGGACTTGGCACAACAGAATCAAATTGAATGGAACTAGATGCAGGTGCCTTCTCCAGAACCGAGATGACAGGGGATGCGTTTGGCTGCTGCTTCATGAACAGATCTCTGTAACATTTGGAACAAAGGTTGTTGGTGGCGGCACTTCCAAAGAAGCCGCAGTTGTTCACACACAAGACTGGGCCGTCAGGTGCCTGGCATTCAGTCTCAGCAGTATCCTTTTTCCAGCTCTCTTGTGCCATGTTCACCAGAATGCAAATACAGAACTTCCCAACAAAAGACTGTAGGTCGTCCTGTCAGAACTCAAAGGCCCAGAGGCTGATCAAAATCTTCCACAGATGAAACTTAATTTCTTGTAAGAAATCAAATCACTCTTCCTCTTTTCCTTATACTGGGTCAATCATCAGTATGTGAATCCTAGCAGCTCTCAAACTGTCATACTTCACAGAGTCCACACAGATTTTTCCCTTGGAAGCCCATTTTATGGGCTGATAGAGATATCAAAACAATGCCTTTTTGGGGGAAAAAAAGAGAAGAAGAGCGGAATTCTGAAATCGGGAATTCTCAAAATCAGAACGCGGAAAAGGAAAAGAGGAACGGAAAGAGATTCCCAGGAATGAAATCGCAGAAGAGGAAATGAAGAAAATCGAGAAATGTTAGGTGGAGAAGGAAATCGAGAGAAAGAGATCTGA
>BMK_Unigene_050853
ATAGCTGTTACTGCATATGCCTTCAAAAGGAGAAAAACAAAAGGTACTGAGTCCCAAAAAAATGGAAATTGATCATAGATATGTAAAAGAATCAAGAGAAATATCTAGATAAAAGCTCCGCTCAGCACCATACATCCTCAATAAAAGACAACAGGGAAGAACATGGTACTCAATTATTAAAGCACATGATATGCAGCAAAATCCCTAAATAAGTGTATATTTGCACACAACTGCGAAATCACAATACACCTTAACTCAGAAAAGATGGAGCAAACTTGCAACAAACCACAAGTCAGAAAAGATGGATCAATTTACATGCCCATTAGTTTTACCGCTTTTAGGACAAAGACACATATGAGCAAAACTGAACATTCTTTTAAATAGTAGTAAAAAATTCCCCCTTTAGGACAAATGCACATGCAGACAAGATAAAAGTACCACTTAATCATAAAATGTGTCCCCTCTTTTGGACTTAAGCCCAACATTCCATGAGACTACAGAAAAACCAAAAGATAATAAAACGTTTAGGAAAGTAAACCATGTGCATCTAATAAATGAACAATGAAGAAACAATCCATTCATTGAATACTTAGGTGCCCAACATAGAAAATGAATATCAGTGAGTATGAAAGTTTCAGGATTTGAGTAAATCAACGGTTATGATTTTGTTAGATGCGCTCATCCAACAAAATACACTTCTAGGGTGAGGTCTAATAGTTTTCAAGTGAGAAAACTGAAGATGTAGGTGTATTAACGAATAGATGGATTTGCACAAGAAGATCCCAGGAGCCAGTAGTTTCTTTTCCAAAAGTCTCTATCCATTTGTTCACAAGATATTAACACCTCATCCAAGATTCTTATAAGATTTGGCTCAAAAGAAAAGATCTTAGAAGATCCTCCATAACACATAAGGTCTCATCTAAGGATAAAGCTCACCTTACACCACCAGAAAAAGTGCCCACACTCTTAAGGATATAATGAGAATTGGTTTTGCCGGCAACACATCATTAAAAAATGAGGATTTCTTTTTATGTAGCCACGTCAAATATCAAACTAAAAAGAAATCCTCATTTT
>BMK_Unigene_050863
ATTTTTTTTTTTTTAATTTCAGTCCTTCCCTCCAAAAGTCAAATGGAATGGCAAGACAATATGATCATCTTGAAAATCCAAAATGATATTCAAAGAATGACCTGTGCATGTAAATATTGAGATTGGTATTATGAAAATAAGTACAACTTTCAGCAACATCTTAATTTGAGACAAGAAAAATTGGCCCTGGATGAATATGCCGATGAATTTGATAGGCTGCACTGTTTATATAAACTAGGCGAGACATGATTTCAATCACTTTCTCCAACATTTACGATCGAGCATATTGAAAAATATAAAGGACAACAAGACCATGCATGACGCATATTGAGAAGCACGCCGTATCGAGTACTTAAACGGTATTGCATGCGACAAGCCAAGGATCAACAAGGAATGTCTCTCGAAACAACAAAAGCCAATGATGTGGAACCAACTGTCGAGAATGTAATGGTTAAAAAAGGTTAAAATTGAGGAACAAAAGAAAAACCCAGCAAATTCCACAATCAATTCAGTTTAAGTGACAAACAAAGTGGCTAACTGACATCGAGCAACAAGTAAAAGCAGCAGAACTTGAAAACACGGGGTTCGAATTGCCTTCTTTGCACAGTGTCAACCAAAAGATGCAAGCAGCAAAAGAAGCAACAAAGAAAATTGGGGACTTGGATGTGATTCGTAAGCAAACTGAAAATCCGAAGGAGATGAATGTAGAACCACCTCCAGAAAAGCCAATTTAATCGTTAGAAGAGATATACTGTTCAAGAAGTTGCGAATGAAGATCAAATTATTGAGGTTCCCCACATTGATTTCCTATTCAGGGATAGATTGTTGGTACTTGAAGATTTTGAGCAGCTGATACAACTACAGGACTTGAAGCATTTGTTCACTAGTGCACATATGATCAAAGTACTTTATATTCAGAGATCAACGATGGAAACTTGAAGTTTGCGTTGAGTTTGACAAATTTCAATAGTTGTAGCATTGAAAGGTTCAATTGTGCATCAAAACACAATTCGGCCATCAAAAGAAGCGACGTGTCGAGCCAACTTTAATTGGAAGAAGAGATCGTATGAAGCTTCCCCGCCATGCAAAGAAAACAGAGACCAACCAACAAATCAGAAGTTCATATGGTGGAGTTTTGACCTAGGAGGACATCTACAGAACTCGAAGTCGAGTTCTCTGCAACATGAGAAGTTGATGTAGGACAAATGATGGGGACATTAATCCCAATTATTCTAATGTCTAACGGAGGCAACGTCACAAGAAGAACAGGGCAGGCATAGCTAATATGTGGATGGATCAGCCTTTCCTGGGCTTCATCCATCAAAATCAATAAGATCCACCATTGGATCTGCAATATGAAGAAGATCCACCGTTGGATCTAA
>BMK_Unigene_050866
CGACACCTGTGAGATCTGCCTCTATTCGAGCAGGTCAAATCTCCTCACACTTCTCAACCACAAGCAAGTCTCACGAGCAAGCCACAATGACGACTACTCTTCCCTCTCGAGGGGGCTTCGAAAGCAAGGCTCCTTCGGTCTTCACAACAAGGAAGGTTGGAGCGCCACACACATTGGAGCACCGCATCTACATTGAGAAGGATGGCGTGCCAGTCTCGCCATTCCACGACATTCCTCTGTACGCCAACGAGCAGCAGACAATCTTGAACATGGTCGTTGAGATCCCAAGATGGTCAAATGCTAAGCAAGAAATCTCCAAGGAGGAATTCCTCAACCCCATCAAGCAAGATATCAAGAAAGGCAAGCTTCGATTTGTTCGAAACTGCTTCCCACACAAGGGCTACCTCTGGAACTATGGTGCTTTCCCACAGACCTGGGAAGACCCAACCGTCACTCACCCCGAGACAAAGCAGAAGGGAGACAATGACCCATTGGACGTTTGTGAGATCGGTGAGCTGGTTGCAAAGCCCGGTGAGATCAAGCAGGTGAAGGTTCTGGGTGTCATGGCTCTTCTCGACGAGGGTGAGACTGACTGGAAGATCATCGTCATCGATGTCAACGATCCTCTTGCACCTCGACTTAACGACATCGAGGATGTTGAGAGACATCTACCTGGTCTGCTCCGAGCTTCCAATGAGTGGTTCCGTATCTACAAGATTCCAGATGGAAAGCCAGAGAACCAGTTCGCCTTCTCAGGTGAATGCAAGAACAAGAAGTACGCAATGGAAGTTGTACGTGAATGTGCTGAGGCATGGGAGAAGCTCATCACTGGAAAGACTCAACGAGGAGAGATCTCACTCACAAACACAACCGTTCCACACTCACAAGACCGAGTCGATCCAAGCACTCTCAAGATCCCAGCCGGAGAGAATCTTCACCCAGCACCAATCGATCCAAGCATTGACAAGTGGTTCTACATCTCTGGTGCTTCAGCATAGAAAGCTCTCCATGATCGACAGATATTGAGAGATCTTCAAAATGGCATATTGTCAATAGCTACATAGAAAGCGAATAAGAGAAATATCGAGAC
>BMK_Unigene_050867
ATTCCTATGTAATCTAATGCAGACAAACAGGCCCAAAACGCACAACAATATCAAAGGAAAATCAACAGACATCATATGTAAATCACTCAATAAAGAGAAATAAGTATATGCCCTACGAATAGATCAAGCAAAGAATCCTGAGAGATTCATATAGAAACACAAATTTTATATGACGCTTCTCTATGAATGCAACCTTAACATATTATGTAGAAAATTATGCTTGTGTGTTGGGTATTCAGCTAGTAGTACAGGCTCCACATTCAGGATCTCGTAGTCGAGAGAGGCAGCTTGCAAGTCGTCAACCATCTCAACTCTCAAGATTCTGCACAACCTGTGGGAGAAAGTTCCCTTCTTCAGAAAATGAGATCATGGCTAGAACCATTGAGCTGGTGAAGCATCTCTCAAATCTCTAGCAACACCAATAAGCAGCCGAAAATATCAGTCAGCTGCATAGGTCCTCTTGGAGAAAATTTGATGGCCAAGTTACCAAGCATGGCCTTTGAAAGCTTTTCAAAGGACTCTTGTGTGGACAGTTTTCGGGTAATTGGTACGTATGAAGCAGCTCTAGATTTGGGCTTAAGATGGTCTATGCATATAAATTCTTCCTAATATAGTGCTTATTTTACCAAAAACAGAGTAATTAATAACTAAAAAGCATACACCTACTATGAGAAAGTGACACCTAAGGTCTCCTACTCCGAGCGTGCTTCATTTTCTCCAGTAGTTGCAGGAGCATTGCAAGATAGGGTTTTTTGAATCCTCTCTACGAAGTCGAGCACTGTCACCAAACTTTCATCATCTGATAGGAAAGCAAAGAAACTGTTACATAATACACGTCCATGTATGGGATATGGCTTAACAGTCACATTACTAAGTCAATGGATACCATGATCGAAAACAATGACAGTCAAATAAGGGTATATGTAATTACATAATGGTTTCCATTGCAACTGTTACCACTCTTTGGTTATTAAATATTACTACTACTGAAACACCATTAAAATCTTGTTATCTGGTTTCCAAGTTTCTGTTTATGCTAGAAACATCCTAAAAGCCATCACCACAAATGTGGGCCGCACATGAGAAATCAGATATAAGCTGCCATCAGCACCATACTGACGTATCATGGAATCATTTGTTGTGATATATGATAGGCAAAAGGAGTGGGAAAGTTACCGAGTTTCGGAACAACGTGGCCCTTTGAGTGACGAATAACAATTGGGTCCACGAATGATTCCAATAGCAGTTCCCCACGTGGCTTCAAGAAATCTGCATCACCTAATGCACACACAAAGTGGACACATAAGAGGTAAATGTCTGAAGCAATTTGTGATCTGGATTCACCATAAAGTCTAATGAATGCAAAAAATGGACATAAGAACTAAATGATTTATCCATAGTGCAACCTGGATACCCAGTAAAGTGCAGTGTCTCTCAACTCTCAAGAGATCCCACCGTGAAGCCCGCTTTTCTAAATTCAAATAGATCAAACTCACCCCACATGAACGGGAGCAAGCTCAGATGGTCTGTGTAACAGGATACACCAGAGAGTGAAGCGAATCCCCATAGTTCAACATGGGCCCATTTTCTTCAATTCAAACTGTTGCCTCAAACTGTCCCCTTACGAATGGACGCTCAAAGTCGCACTTATCAATGATATTCACTGTTTGATTGAAACAGTGCAGTTGATTTGACTAAATCATCTAATAATTTTATCTATTGTGCTAATCCATCTGTGAATATCATTCTGTTGAAAGTGATATTTCGAAAAATTCTTAATCACTAGAGGAAGTATTCGGCCAACTGATTGAATTGGGCAAAGTAGACCCAAAATAGAGATTTCACCTAGTACTATTATCATTTCTTTAAAAATCCTTATTTAAAAAATGAACTCTTAAAAAAAAGGAAAGGGATGAATAGAATGAATTTTTGATGGACATTTAGATTGTCTGAAATCCAAGGGCAACCAAATTCTGTCACAGATTTCCCAGTAAGTTCTCTATTTGATGTCAGACTGCATAGCCAAGTGATGCAGGCCCTAGGGTTTAGGGCTTGCGTGGGAAGTGCTCGAAGCACAATGGGCGCCCGATTGCACGTGTCCGAAGACACAACAAGTATCTATAGAGACGATGAATGAAAACGCACCTCAATGGGAAAACCCA
>BMK_Unigene_050868
AAAAAAAAGAGATCATAAAGTGTTAGAAGAAAACAAAAATGAATACAAGAAGTTAAAGGCGCATTATAACAGATCTCAAGATCACTGTATCACACCTGATGCTAAGAGTCAAGACCTTATTATAACTTAAATCATCAAAGGCTATTCATGTACTAAGCCTGATAAGTTAAAGCACAAACTAACTGATATGAAGAACATAGTGTCCAAAATCTGTTTTACAAGCTCTCTTTTGAGCAAAAACTTTCTCATGACCCTCCAGCAATCAAAGAAATATCTAAAGGGATTCTTATATGTACACAACACAGTACACAAAGTGGTGGTTCCTTGAGGAGCTGTTTCAGTTTCCTCAACACCTGCCACCAGAATTCTCAAACAAACCACTCCATTTTTTCTTCATCATCATGGTCTTCGTCGTCGTCGTCATCATCGTAAGATCACACTACTGGTTTGCTCCCACACGTGCAACTTGCGCATTCTTGCTTCAGCACCTGAACCTGGCCTTGAAGGTCTTTGATGTGCTGAACTGCCATATCCAACATCTCTGCTGTGTTCGTTTGCTTATCCACATTCGGCAGAAGATCTTCTAACCTTTTCAATTTCTCACTGATCCTTGTTCGTCTGTCCCGCTCTGCAATGCTTCTAGGGTGTGTGGCACAACCACGCTTAGCACGAATTTTGCAAGGAACCGAGTCTGGTTGCATCTGGAGGAGCTTCTCCACAGTTGCCATCTCTAGTGAGGTTTGCGGTAGACTAAACTGAGTCTCTAAGCTGCCAATACCGGTAACGATGTTTCCGTTGATGTCTTTGGCACGTTTGCTCGGTGGATGAGAAAATACGATTGAATTGGTATCATCCCATGAAGCCATAGGAAAATTGCCCGCCATATAAGATTGCCCCACATTCCCAGCAGTGTCGTCGGTGCCATTGCGCCCTGCCACACTCTCTCCAACTTCATCAGGAATGCTGCCTTCGGAGATCCGAGAAAGAGAGTCTTGTCTAGAAAAACTAAGCTGAGATTTCAACCTGCTATTGCCAATTCCATGGCTTCCATCATACCCTGGTTGAGAGCTGAAGTTTCCGACTCCTCTTGTAACAGAAAAACCTGCATTATCCACCATGAGCTGGGAGAGGAACCCAGCTGGGGAGCTGCTGTGCCTGATCAAAGATGGCCCACCTTTCAAACTACTAGCCGTTGCAAAGCCCCCACCAACGGCCAGATCACCAAAGCCGTACGATCTCTCAAGGCCCACCTTGGATCCCCCGGTCGTGTAGCTCTCGCCCACCTCGGCCGAGGACACAACACTGCTGTTATTATGGTTGGGTGGGTTGGTTGGGTTGGGTCTGCAGGTGGACTCGGATGTGGCGGTGAGGCAGGAGGAGTCGCCCGAGAAGAACCTGCCCATCATGGGATCTGATCCGACGGCTGAGAATTCGGGGTCGTCGTTGATGACTGAGTCGACCAGGCTCTTGAGGAGGGAGCCCGGGGCTGATACATAGCGGGTCAGACCCGGGCCCATCTGACGTTGTGAGGAGGAAGAGGAGGAGGTCATGTGCATGGACTGGATTGGATGGGAAAGGAAATGAAGTGTGTGGGTTTTGGTTTTGGGGGTGTTGTGTTTGGTGCAGAAGGGGAAGGGGGGAAGAGGATGATTGTGGTGGGGGGAGGAAAAG
>BMK_Unigene_050878
CCACTAAATGACAAAAAACCATCTTTTTTTTTTTTTTAAAAGCCAAAAGGTTACATTCTCGTTTCACTAAATGACAAAATGCCATCAATTTTTAATTCGACCCCTCTTCTTTTCTTGTCTTTTAATTTAGTCATTCGCCTCACTTTATTTTACTTAATGAAGTTACCAAACAAGTCTAGATCCCCAAATTCTACTATGAATATTGAACTTAAATAGGTTATTAGATTTATTTCCTGAAATCTCCCTCCTTGATAATTCTCCTCATTGTTGTTGCAACGTAATCCCATTCGGCCCATCGCAAAAACCTTCTCTACATGATGAGGTCAGTTCTAAACCTTCTCCAATTGATCAGGTCGGTCCTGAAATCACGGATTTCATGGACGTGCTCTGAGTAGAGAACCTCACAGTCACACTCAAGAGTGTTATAAATCAACTCAGCATAGAGTAACTATCAATGATATGGACGTTTTGGAGATTTGTCCATGAAAATATGAGCTCTAATGATGAGACTTTAGAATTCATGAATAAGAAAAAGGTATTGGAAGGAGCACCAACTTTTTTAATGATAACTCCGATGAGAAAATCAACAGTGATGATGAATTGATTGGATTGTCAAATCCTAATGATGGAAAAGTTCTACAATATTGTGCGTGGAAGAAGAAAAATGCATTATGTACCTTCGTGAGTATGACCACACACACGGACAAATAAAAGTCTCTTTCCTGCTGCTTATAGTAATTAGTAGTTACTCATACACATGACTTTTTCTTCTTTGAATATAAAAAAGTCCAATTACAATTACCAAAATAACTTCAAACTTAAAGCCTCCATCTCAGAATCAGAATACAAGACATCAACCCAACATAGTAACCTGCATGAAGGGCTGTGCTGTGAAACCGAAGTATGTAGTGAAAGTGACATGAAGATTTAAATTTCAAAGTCACTCAATGTTGAAGGTGGATTCACTTAACATTAGGGAAGAAAGAGAGAAAGTTCCCTTAATCTTTCTAAAATTGGGATACTAGTTCCCTCAATGTTGAAGGGGTCATTTGTTTTTGCTCGTTTACTAGTGTAAATGTTTCACATGTATAATGGTTATGTATCATTATATTTGTTTGCACTCATTTACACA
>BMK_Unigene_050879
TATATATATATATATATATTTTTGCTTTTGAAGTGAGCGGTTGCTTGTGGGACTGCAGAACCCAACAAGGCAGATGATTTGGATTTGGATGTGGTTTATTGTATATGATCATTGGCAAGGATTAGGATTCTTTTGAAGATACTGGCCTTCTGGTGCATTGGAGTTTTGGAAAGTTACATATCTGAAATGGTGGGGAATTAAAATTTCAGGTTTCAGGTTCTCAGAGCCTCCGCTGCATTGTTAGAACGCAAAGCGGAGTAACTCTGCGGGGGAGAAGGAAGATGATAGAACAATTCATCAATTTTGTGATTCGGCCACCTAGGGCTGACTATAATCCAGACCAGTATTTATGGGAAGCAGAATTCACTCTTGCAGGGAGAAACTATAAGCGCCAAGACTTGGAGGCAAGTACGGAGATCAATTACCAAGCTTCAAAATGGAAGAGGCCATATCCTGAAGTGCAGTCATTATGTCCCTTCACCCTTCCCTGAAAACACTCCCCTTCCATGTGTTATTTACTGCCATGGAAATAGCGGGTGTAGGGCAGATGCAAATGAGGCCGCTGCTATTCTACTTCCTTCAAATATTACTGTATTTACTCTTGATTTTTCTGGTTCGGGCATTTCTGGTGGTGATTATGTTAGCCTTGGTTGGCATGAGAAAGACGATCTTAAAGTTGTGGTGTCTTTTCTGCGAAGCAACAAGCAAATTTCATGCATAGGACTTTGGGGTCGATCAATGGGTGCTGTCACAAGCCTTCTTTACGGAGCAGAAGACCCTTCTATTGCTGGAATAGTATTGGATAGTGCTTTCTCTAACTTATTCGATTTAATGATGGAACTTGTGGATGTTTACAAAATTCGGCTTCCAAAATTCACAGTTAAAATGGCTGTTCAGTACATGCGGCGTGTCATTCAGAAGAAGGCCAAATTTGACATTATGGATCTTAATTGTGCACAGGTAGCACCCAAGACTTTTATTCCTGCTTTATTTGGACATGCTACAGAGGATATTTTCATTCAGCCACATCATTCTGACAGCATCTTCAATTTATATGCGGGGGATAAGAATATTATTAAATTTGAAGGAGACCACAACTCCCCTCGACCTCAGTTCTATTACGACTCTGTGTGCATTTTCTTCTTTAACGTCCTTCGTCCTCCTCAAACTTCATCAGCACGTTCAAGTACGGTCGAGACATATTATGATTTGGGAGACTTGAAAGTTGGTGCTGGTATGGATGAGAGCTTGTTATATGAGATTATTGCTGGTCTTCGTACTGTGGGTACTGACACTGCAAGCACATCATCAGCTCCTCATCGTCCTCTAAATGATTTAACTACAAAATCAGTAAGCCAGTTGCTCACTGAAACTGGAGCTTTTACAGATGTGGATTCATTGCTTGATCAAGATTGTGCTCTTACTGATATGGATGGGAATGGTGGCAGTGACTTGCAGGAAAAAACAAATGGTAAGAATGAAGAATGCTGTTCACCATCAAGCTCTAACCAGGAGAGCTGGGGAAGATGTTCTTCTCTTGGAGTCAGTGACGAGGAGTCTTCCTCAGATTGCACTAGGAATGCCAACCGTAGGAATCAGGTCATGTCCTATTTTTACATTTTCATATCTTTGTGCCGAAGTTCCTAGAATATCTCTATCTGAATTTTGAAGGCTGGCAAAATTGTTTACTAAAAAAGAGAATAGATCATTCAAGGAAAGTAGATCGCTTTCAGCTTGAACTGCCAATTGACCCCAGATTGCGTTGTCTGCATTTCGGACTAATACTTATAATAGGATCCTTCTAATAAGAGGATCCTAATTCCTGGCTTGGAAAAAAAAAAGGTGCTATAAAAAGGAAAGGCTGCATCTAGATGTATCTCTGTGATTTTTTGTGGGGCTCATAAACATTGGACTACATCATGGACTGTTCATATTTTGTATTTTTTTATTCTTATTTTATTTACGTGGAGGGTCCATATCAGTTGGACTGTCCATGAATCCGACCTCAGCTCCTGGTAGTACAAACCCAATGGCTGTGAGAGGAATATACACAGGTATATAATATTGTGAATTATCTAATGAAAGGAATAGTTGTGAATATAGACAATATTGTGAGTTATCTGATGAAAGGAATAGTTGGAGAATCGGTAATGTGGCATGATGATGATGATGAATGGAAGACTTGTTTTTTTCAATGCCTGCAGACAACTCTCAAGGCACTTGCCACTCCTCTTAGACGGATACAGCGCAAACCAAAAGACCCACCAAAAGAAAAGGAAGTCCAATCCATTCCCAAGAAGCCCACGCGTGAAAAGCTCGAATCTCTAAGTCAGCGATTGCGTCGCTGCATTCCAAGAAGAAAGAAGCACACGAGACATCTATCATCATGAAGATCGACGTATCATACAATTTTCTGTAACTGCAAATTCTTCTTTTCTGCTTCATGTGTTTATCTCTTCTAGCTTGTTCATGTGTCACTTGTATTACTGGTGTTGTTTTTGTGATGTGGAATGAATGGGTTAAAAGTATGCTGTTGATATTTTCTCCAAGAGGTATTTTTGGTCATTGTTTAGGTTTCTATGGACAAGTTTATGGACTAAGGAATTTGTTGGGCATGTGGGGCGGTTATAGTTGGCTGGTGTGCCCTCTTGCATATTTTCACTTGTAAGTTTCGAATTCAAGTTATGATTTTGAGACCCCAGTAGATCAGTAGACGAAAACCTGATTGTTATATATTGTAAATCATCAGCTTTGGACATTTTTTCCATTACTATTCGATCCTGCAATATTGCTGTAATTTTGTTTTTAAACCACAGAAACAACCAGAGATCTCTATCCTTGTTTGTAGCTCTGATCGTGGGGCTCACTGGAATATAAAATAATAAAGTTCTCTGATGGGCCCCACAAGTGAAAAAAATACCATGTAACTCATTATGCTAGTGCCTTTTTCGTTTGAGGGAGTGAAATACTTTGACACCAATATAGTAGGTGAGA
>BMK_Unigene_050881
AATAAAAAAAAAAAAAAAAAACCAGATTGGGTGATTTTGAAATAGAAAACTGAGAATGTTCCTATCAAAAGGAATTAAAAAAAAAAAAAAAACACCTTCTTTTACACAAAAAACCCAGATTTCAATCATCATTAGAAAACTTAAGTACTCAACAAAAACCGTTCTTGGGGTGTCAGTTGTAGGCAGTTTCCATCCTGAATTCTCTTTCCAAACAGGGCCTTTTTGGAGAAAAGCTTTTCTAATCGTTGAAGTGGTTCTTTTTAAGAAAACCCATTTCACTCAAGTCTTCCTTGTTTCTGTAAATGATTTCACTATAGGAATAACAACTTCATAGCTGTCTCTTTTTGGGGTCTTTTTATCTAGATCTTGGTCTTTTCGGGCTTCTTCGGAAAATGGGTTGTGTTCATGGAAAGTGCTGTGGTCAATACCAACTTCCCGTCTCTGATGAGGAGAATCATGATTACAGAGATGCCAGTCCACATGCCAACTCCCTCCAGAACCATCGGCACAATCTCACTGAAAGCGCGGTATATTCGGTCCCCATTCCTTCTCACAGTTTCCATTTGCAGTACTCATTCCTCACACAGAGGGGTTACTATCCGGACTCACCTGATAAGGAAAATCAGGACAGTTTCTGCATTAGAACCCGATTCCAAGGCAACCCAAATCTCCATTTTTTTGGGGTCTTTGATGGGCATGGGCAATTTGGTGCCCAGTGTTCCAAGTTTGTAAGCGATAGGTTGCTAGATATCTTGTCAAGCAATCCTGCCTTATTAGATGATCCTGTCGAAGCATATAATTCGGCATTTCTAGCTACTAATTCCGCTCTTCATGAGAGTGAGATTGATGATTCTATGAGTGGAACAACTGCAATTACAGTTCTTGTTAGTGGCGACACAATTTTTGTAGCGAATGTGGGTGATTCTAGAGCTGTAATTGGCGTTAGGAGTGAGAATTCTGTTCTTGCAGAGGATCTTTCACTTGATCAGACCCCGTTTCGGAAGGATGAGTGTGAGCGGGTTAAGCGCTGTGGTGCTAGAGTTTTGAGTGTGGATCAGTTGGAAGGGATCAAGGATCCAGATATTCAGAGTTGGGGTGATGAAGAAAAAGATGAGGGGGACCCTCCAAGGCTTTGGGTACAGAATGGGATGTACCCTGGGACTGCATTTACAAGGAGTGTGGGAGATGCCACAGCTGAGAATATCGGTGTCATTGCTGTTCCTGAGGTCTCAATGGTTCAACTCACCCCAGACCATCTTTTCTTTGTGGTTGCAAGCGATGGAGTTTTTGAATTCCTCACCAGTCAAGCTGTGGTTGATATGGTCAATAAGTTCACAGATCCACGGGATGCCTGTTCTGCAATTGCTGCAGAGTCATATAGGCTATGGTTGGAGCATGAGAACCGGACTGATGATATAACGATCATTATTGTACACATCAATGACCTCGACAATTCAGGTGCTGGTTCAACTGATAGAACAAGTGTAGTTGACACCAAGGCAGCTCTACTGGTGGCTGAAAAGGGAAGAACTGAAAAATTACATTTTATGGGGTCAGAAGATCATCCATTAAGGAGTGAGAGTTTCTCAGAAGTGCAGCCTAATCTGCATGAGTTTCCTGCTGACCGAAATCCTGCATCTGTTGCACCATCGCCCACACATCCCAACTCTTTGGAAACGTGACCGTACTATGATGGGCTTCTGCAATTTGCTTGATATTATGCTGCTAATATGATCAAAGTCAGTGGAAGAACTTAGAATCTGATCTTACGACGACAGAGCGAGGAGCTATTTAATGTGTTTGTTGGAACGCATCTAATTCAAGAATCATAGTTTACTAAGCATTTCCTGACCCTCGGAAGTAGAAACCACACCCTTGTAAATATTTGATTGAGCTTTTCTGTTATCTGTGGCTATCAGACACTAAATCTTTGACCCCTCTACCTTAAACATGCTAACTTAACAGAAAAGGCGGTGATGAAAGGAAGTGGCTATGGATGTTTGCGCAAGCTTCTGGGGAGCCAAATACACGGATCGCAATAAGGTAGGAAGTTTTTTCATGGATTGTAGAAAGAAAAGGTACTTTTATTTCTTTCTTTCTTCCCTTTTTCAGCTGTTACTGCTGTGGATTTCTCCACCTGTTAAGGATAATTTCATTTTACCGCTCTATGAGCTGCAAGATCAAGTGTTGTTGTAATGTTTGCATAGTGTACTGGGATTAAGGCTCTTAAGTTCTGCAACATCAAGCGTTGCTGTAATGTTTGCATAATTTATTGGGGTTGAGGCTTTAAGTTTATACTCATGGTCTTCAATTTTCA
>BMK_Unigene_050882
ATCTGTGATGGGGACTTGCACACACACGAGTGAAAAAGAAGAGTGCAAACCAGGTTACTGGTAACATGGTTTAAGATGGACTCTATATGTTGACATATTCTGCCTCAGATTCTCTCAGTTGCTGCTTTTGATTCTAGCATTTTTGTTGGTTTAGTCACCGGTAACAAATACAAGGAGATCAGCTCCAATTTCAGAAGAATATTGCCCCTTTCTAACTGCTTTTTCTTTCTTTGAATAATATTATGGTTACCTTTCAAAAAAAATAAAGTTTCAGAAATAAACTATGATCTTTTCATTGATCTCAGAGTCTGATGTTAAATGTAAATGAGATATTTGAAAATTGTTTCTTGATATCAAAATTTCGACTATTTGGTATGCAATCTTGGTGGGTATTCCTTTTTGTTTGTTTCTTCTCCTTTTTTGTAAGCTTAACTAAAATTTGTCGATGAAGAAAATTACATGGATGGAGATTACATACCAATTAATACATTTCTATCATATGGTTTCTTGATATGCTTGACAATTATGGCACTGGGTACACATTGGGCACACAATAGACAACTGAAGTGTTCACACCGTCAGGATCTATAGATCCATGCATCAAACTAAAACTGAGCAAGAGATTAGAGTTTGGAGAATTGGTCGTGTCCCAAAGTAGGGGACCGACTGATGTATTTATAGAATTGCATTGCCTAATCAAAGCCTAATCAAATATATCACAATCTATTATACAAGGCAAGAAAAAAGTTGGAAAACAGCTACACAGTATCTACACAGATCCCACACGTGCGATTATTTGAATCTTGTACATGGGCCTGACTGGGTTGGCCCTTTCCCGAAGGGCCATATTTCTACACACACATGGATGACACCCATTTTGAAGTGTCTGGGGGACATGGATAATAAGTGTGTTGAACTGTCTTGTTATTTTGCCGTGTATTTAGTTTGAATGTTGATTTCTAGCCGTTTCAAGGAAGATGCATTCTAGTTTACGCACAGTCAACTGAATAGATATGTAAGGAATCTTTTATAGATGGATGGATCTGCAGATAATTGGATAGATAGATGGAAAAACGGCTATATTTTTTTTATAGGTAACATGACAACAGACAGCTTGTAAACAGGGTTCTTGTTCATTACAGTTTATGCATGCCTTATCCCGCGCTTTTTTTTTTTTTTTTTTTT
>BMK_Unigene_050885
GGAAGCGTTTGGTAAAGCGATCATCGAAGGCAAGCGACATTCGAACCCCATGTTTTCTCTTCATGATTCCTGCTTCTATAGACCCCCACATGCCCATATCCCTCCCCAGACTTTAGACTTCAACACCCATTAGCTACATCAATGGAAGGCCACTCCAAGTCGCAATCGCTTGCCATCTTGGCCTTTGATGCAACCAAGGAGATAAAGGAGCATGAGCTTTGGATGGTAATCAACGATATCAGGAAGAGAGGTGACATTCTCGGACGCGGCGACACGCTTCTCGTGCTCGGCATCTTGGGCAGCGTCCCGCACCCGATGGGATACCAGACTAAAGCCTGCATTGATTCAGTTTTTGGTACCAATGCTCGCGCCTTGGAAGAAGAAGTCTTGAAGAAAGTTGATACATATATAAGCATGCTCCTCGCAAGTGCATCAGAGTGTGAAGACGAAGGGATTGACATTGAAGTCAAAATTACTGCCGGAACTCCGCTGAAGAAAGTTATTTTGCAAGAGGTTATATCTTGCAAAGCAAGTTGGATTATTCTGGATAGGCATCTAAGAAGGGACTTTAAGTTTTACGAGAAACATGTGCCTTCCAAGGTAGCAATAATTCAAGATAGCTTATCTATTAAGGTGCTGAGGCCTGATCCCATAGCTACAAGTGACATAGATGTTTCAGAGCAGAAGTTGTTTTATTCCCTTCTGAAGTATGTTGATCCCAACTCAAACATGCCATATAGTGTAAACAATGAGCAGACTGTTACTTCTAGTGGAAGTATTTCTGTATCTACAAGTTCCGTAGAAAACTCTGATGCCTTTGGCGTACATGATGAGACTGGCTCTTCTTCTAGGCACGAAAGCACAAGGAACAAAGATGGACATAAAAGTATTTCTGATTCTCAGCTCTCCTCAATTCAGAAGATTAATGTTTCCCGACATGAAAATTCAGAAATCCCTATTCTTTGTGCTGGTTGCGGGCTGAGGAATGCACTATATATCAAGCAAACAATGAGATTCAGATTTTCTGATATTCAAGCAGCAACATCTGACTTTTCAAAAGAGAACCTGTTAGGAGAAGGTGGATTTGGTCATGTATATAAAGGCCATCTTCAAGATGGCCAGTTTATTGCAGCGAAGCTACGGAAGGAAGCAAGTTCTCAAGGCTATACTGAATTTCGCTCTGAAGTACAGGTCTTAAGCTTTGCTCGTCACAAAAATATTGTGATGCTATTGGGCTATTGTGTCAAAGAAAACGATTACATTGTGGTGTATGAGTATATTTGCAACAAGTCTCTTGATTGGCATTTACATGATAAGTATGCAGACAATCTTGAATGGCATAAAAGGCATGCTATTGCAATTGGAATAGCAAAAGGGCTTCGTTTTCTACATGAGGAGTGTCGTGGAGGTCCAATAATTCATCGGGACTTGAGGCCTAGCAACATATTACTCACACATGACTTTGTTCCCATGCTAGGTGACTTTGGACTTGCTAAATGGAAGACAAATGATGAGGCTATTCATACGAGGGTGCTTGGTACATTAGGATACCTTGCACCAGAGTATGTAGAGAATGGAATTGTCTCTGTGAGGACAGATGTTTATGCATTTGGAATTGTCCTGTTACAACTGATATCAGGACGTAAGGCCATCAGTGAACAAGAGGCTGGGCAGAATCAATCTCTGTTGCAATGGGCAGAACCACTGATTGAAAGTCTTGCATTACATGAACTTATAGATCATCGCATTGTAGAATCCTATGACACATATGAATTGTACCATATGGTTAAGGCAGCATACTTGTGTGTCAGGAGGAAAGCGGAAATGCGGCCATCCATGGGAGAGGTGGTAAGTCTTTTGGAGGGGAACAGCGAACATGTGCAGAACCTGGTGCAGCAGTTCATGCCCCATTATACAAAGTGAGTCGTAGTGCTAGAAGCATAAAGAATAATGATTTAGAGATAGACTTTCCATTGCAGTATCAGATATGGATAAGACATTGAAACTTCACCTACTTGGTGAAGTACTGTGAGTATTTATAACAGCATTACACAAGTCTACTTGAAATTATTCATGATTGTTAGAATTAGTACTCATAGATTTTGTTTTACCTCTGCAACACTTCATAACTCTCAAGTGTTGTTTAATGTTGATTTTCCACAGTTAAGTAATTGAAACTATGTTGTGCTCTGGGTT
>BMK_Unigene_050887
AAAAAAAAAAAAAAAAAAGTTTCCCATGAAACCAGTATGATCATCAAATTGGTTGAAACTCCTTGATTTATTTTCTGGTACTTGTGAATTAACTAATGATCCAAGCATAAAAGGTAAGGATGCATTGTATTATAATCACTGTTCAATTATCCACATCCATTCCTATGACAAAGCATTAATTGATTTCCATGTGATTCTCTGGACCTCTTTTTCATTTCAACAAATATGCTATCAAATTAGTCAAGCTGGCTTCAAATTCAAAGGACAATATGAAAATTGGAACACGTCAGTGGCACACAATTGCTTGAGAAGGGAAGAATTGAGTGGTCGCAGCAGCATGTATCTCACAGGGGTCAAAAGGGTGAACATTGATATTGGATTTTGTTTTCTTTCTTTGTTTTAGGTTTATTTGAGTTTCATTCGATGTTTACTTTCTTTATATTAGTAAAGCAGATTTTTCCCTTGACCTGATTCAGTTTTTCAGGATCTTTCAAAAAATAAGCAACAATAAAATTTTATAAAGCACAGGTCAAAGAAATGAACACTAGCGTTATAATCGCAGTCATCCTTTTTAATTTCCAAAAACAAAATCTATTGTCATACATTGGGACCAAAGAAAACTCTCTTCAGGTTTTACTTCTCAATGATCGCAAAACATTTGTGTTTCACACAAATGCCTGAAACTAAGGAATTCAAAAGAAAAATGACTTCAACGAGCAAAGATTACCTCATCACCATTACTAATCAATGAACCTATGCCATCTAAGTGGAAATAATAGTCTAATGTTTATGCAGAAAGAATGCAGGTCAAGTGCTCCACTATATATTATTTGGGAATTTCTCTACACAGAACAAAAACAGAAACCAAAAGAAGTATTTAACTTATCTAACCACATGGATATGAATCGTCATAATCTGGGAAATTATGCATCAAGAAAAGAACGAATAGAAGTCATGATCTGATTCACGTTTGAATAAAAGGAAAAATCATACTTATTAAAACAATCAATGGCAGCACTCACATGACGCACGGTCAGTATGTCCGT
>BMK_Unigene_050891
GGGACTATCTTGAAATTCTTAGCTATCTCACCTCCTCCTCTTCGCAGTCATCTCCTCTGATCTTACAGAAAACCAGTCATCTATCAGATCTTCCTTTTTCTTCTTTGAATTTTGGGGATCGAAGAAGAAGAAGAGAAGCATGTGGGTGGAAATCCTTTGCGGCTTGGTCTTCTTCCGTTTCTTTCGACGCTTCTTCTACGACGAAGACGAAGACCTTCTCAACAACGATAGCTCCGATTCCTCTGCTATCTTCTACGTCGCAACCAGGATTGAGAAGATCTATGGCGGGAAGGCGTATGTCGGACTTCGAATTCCAGACGCGGATAGCAATTCAAGGCAGAATATCGACATGGTTCTTGTTACGAAAGGTGCTGCGATGGTGGTTTCTGTTTGGAATTTCACTGGATCAGTAGACATTGACAATGATGGAAGCTGGGTTAGCACTGGCGAGAAGCGGCACAAGAAGGAGAAGCTTCCATCTCTCGTGAACGAAACTAAAAGACGAGTTGCGATTCTTGAATCATACTTGGAACAGAGGGGCGTAATTCTGCCTGAAGGTTATTTGATCGGAAGAGTTGTTCTCCCAAATCCAAATTGCAGGGTCACATATGCAATAGATTGTCTTCCCGAGGTCATTTCCTTTGACAAATGGTCAGAGCTAAAGCCAGAACCAAAAGCTGGATTCTCAAATTGGTTTAAGGATGCATTTCGAGGAGGAAAGAGTGATACACAAGAAGCGATGCATCAAAAGCTTCATTTCAGTCTTAGCACAGCTCCAATGTGGGATAGGTTGGAGCTGAAAGGTGATAGGAACATTCTCGGAGAATTTATAGAATTTAAAGGGAAACAAGAAGATATGCATGCTTTGAGCAATGTGAAGAGATCAAAAGTCAGCCGGTTGGTCATCAAAAAGTCATTTATATTGGGGGATTCAGATGGATTGAAAAGACAAGTTTTGTATGCTCCTCGCGATTATCGAAGTGAAGGAGGATCTGCTTCTGAACAGATGAAAGCTACTGTGCAGTCAAGCACCGAGATTGTATTTCAGCCATTAAATTCAAAGAAAATGGGCAAGATCAAGCTATCATCAATAGTTTCAGTATCTCTGAGCGGCTGAGGAATATCTGTAGCTGTGCTTCTTACCTTGGCCTTCTTTTTTCCTTGTTGAGGTGTCCACTCTAGATTTTCATATAAGAAAATTGAGCTGTATCTTAAGACTTAAGATATATGAAGTGAAGACATTGTCCCAGGACAACTTGTGGAAATTTTAGCTGTAAAAACAATGGGAAAAAAACCCTTGCATTGCATAGATAGAGATATATGAGAAATGTAATATGATCATGATTAAAGCAATCAAAGTGTATAAATCATCATCATATACCTTGCAATGGCCATAATAGTTGGCCTTGAAGTGTCCCAG
>BMK_Unigene_050894
GGAAAGGATAATTTTTTTCTTCCCAAAAATATCAAGCTTACAGCCTTATTCATTGTCTTTTTTCTTGTTTCTTTTCCTTCTTTTAAACCTTTTTCATTTAGTATTCACTAAATTGGATTATTGAACATTTTTTTGTGCCGTTGTCATTTTTATTGTATATCTTTTTTTTTTCTTTTTAGATTACTTGTCAAAATCACATAAGAAATATGGATCAATTGTCAAGTTATCGGTAAGGTCCTACTCAGCTTCTTGTGCCAGTAAAAGATCCAACACTAATCAAGGAGTTGCGGATGAGGCTAATGAAAAAATACCATTGACAGTGAAAGTATTTCATCTGACTTTAGCCAATCCAGCCTCTTTGTTCCATCTTTTGAGAAGGTAAACATTTACTCGAGAAATTTCCTCTAGAAAATGCCAATGACAGATACTGTATGCAATCGGTGTTTCTTATGTTTGGTTTGATGCAATTTTTTCACTTGACTTTTTTATGTCAATAAACTTTTTTGCTTCAATTGTTGTGTTTCTTATTCTATGGGCTTTATACCTTCACAAATGAATAGATGGAATATAAAAAACAGACCATTATGTTAGCATATCATATTCTTGGCCTCAAGGATATGTTTTTCATTGATGTATCCAATGGCAAGTGCAAACTGTCTTGGATGACCTTTTATTGTGAGAAATAAATGCACGCCTAAATTATGACTGTTGTATCCGATCTTAGATTTTTCCCCTGTTATGGAACTCAGCCTGTAAGTTAAAAACATCAACAGATTTCTTTTGGAATATGACTGTCCACACTCTAAAGAATATTAAAGGTTGTAGTGCTTTTATTATTTAAGATGAGGTGATGTAGGTGTTTCTTTTTTTCTTTTTTTTAGTTGTTTTGGGCTTCCTTTTGTAAGATGATTTTATAATTGGGTCATTTATCTGTTGCTAGTGAGTGGTGTTTGTGCCAGAATTGGATTTACAATAGATTGAAAAAAATAAAGTAAAAAGACTCCATCTTTGTGACACTACAAAACTCTAATTGCTGCAAACAATGACAACAAACTGAGATTTCGTTTTTAGAGAGAGATTGAAAAAC
>BMK_Unigene_050897
CGTGGAATTGGTCCTTTTCCATTTGTGGATTCAAGCAAGAAGCAACTGGTAATAACAAGGTCTAGTTCTGAACCCGAGTATTAAGCAATGGAACAGGGGACATGTGAAGTGGCTGAGGATTTTGCTATATGAGTTAGGATTTAGACATAATGGTCCCATGGAATTACATTGTGACAGTAAATCAGCACAACATATAGCAAACAATCTTCCATGAGCATATAAAACATGTTGAAGTCGATCGTCATTTTATCAGAGAGAAGGTCGACATGAAAGATAACAAGCTAGAGTATGCACTTACAGATGACCAATACCAAGTAGTGACGAAGTGATGGTCGTTAAATGCATTATCCAAGCTAGGTAGATATCTATTCGCCAACTTAAAGGGGAGTGTTAAAGAATCATTATGGACTTATTTGTACTGTTTTGTACATCCAACCTTGAGAGAAACCTCTATATATTTCTTTTTATCTAATTCAGTCTACTTTCTTTTATTTTCTCTGTATTCCTTCGATTAGGTTTTTGACCTTTGTGCATAGAACCCAAGAAATTCTTGACTCCATAAGTTTAACCGGCGAAAAGATTGACGACTTACAGTCCAGTATTAATGGACTATTTGGATCATTATAGGTCTAATTTGGATCCCCAACAATTTTAGCACTTCTGCAATTCCCAATTCGAGCCATCTTGACCATCCAACTTATAGTTTTGGTCTTTTCTCTTAATAGATCAGAAGTCCTTATGATTGATCAAACGGATCCATATAACTGAGGGCCTGACCTGTCACATGATCTCAAATACAGGCCATGTGCTCCTGCATCAGTATCATAGCCTCATTTTTTTTGTCTAGATCTTTCAAATGCTTTCTTGACGTCAAACATGTTGTGTGGTCGAGGTAGAGGCCGACGAGATTGGTGAGATGAAAAGGTGACCAGATCAAGTGGAAGAAAGATTTTAAATCATCGAGAGGCAATCACATACCATCTCTTACCAACTTCTTTGTAGTGAGATATGAGTTTTTGATCCATGGTTGAATACTAATTTTTTCCTTTTTTATTTAAACAAAATAATGAATTTCCCATGATAGACGAGCAATTCACGATTCATTTCGGTTCAACCTCTTGTCATGATACGATTCTAATTTTCTATAGTAATAAATAGGTCCTAAATTCTTTAATACTAGTTTGAATTGGACAATGTTGGCTTCATTAGATGGTAGGGTTGCACAGAAAATCCGTAGATCCGTAAAACCGATCTGATCCGATCCGCGGATTTTTAACCGAAACGCAGGTTGACGGATTGAAAATCTTGTAATCTGTTAGCAACGGATCGGTGACGGATTTCACCCTCAATCCATGAATTCAATCCGATCCGATCCGTTGATATTAAATATAAATAAAAAAATTTAAGGGGTTTAAATATAAGTTAAGATGGCTAATTATAAAATAAGAAAAAAAATTTTAAGGGGTCAAATATGAAAGTTTTTACAACATGTTTGATATCTTTCTTTTAACATTAGATTGAACGGATTAATCCGA
>BMK_Unigene_050901
TGGTGTGGTCTCTTGTGCTGATATATTAGCACTGGCTGCTCGCGATGCTGTTGATTTGGTATCAATCATTAACCTTTCAAAACACAAGCACATGCACTAGTACACAATTTCTTCTCATTCAGTGTCCCTAGGTCTGTAAATGGGTCAGGTTGGAGCCCAGATCCTACTGAATCTATCGTAAAAATATGTATCCAATGCTTAGTTTAAGAACTGATCATTATGACTCACTCGAGTGGTCAGTCACTGAGTCAGCTGAGTCAAACATGTCTGCCTGAGTCAGAGAGGTAGTCGGCCTGACTCATTAAACTGCGTTTCTTGGCTGGGTTGAGTTTTTTAATTTGGCCAGATTTTGTGGCCCAAGAAATTAGCAAGCCGTCTTTTATTGTGGGCCTTTTTGAGCTCGGATAAACAATCCAAGAGCAATTTTTTAATCAGTTTCAGTTATAGTTGTAATGGGTCAGGCCGAGAGTTTAAGGTCAAAGATGAATGGGCCTGACTAGGGCTGACCCTTGAATCAGGGCTATGGACATTAGTATCAAATAGAGATGGATTTTGTTCTGTCTTGAAGCTCTTTCTGAGTGTGAGTTCGTGTGTTTTTTCAAGAGCAATGGGCCAAGTTGGTCAGTACCAACAGGAAGAAGAGATGGTCGGATCTCTCTATCATCAGAAGCATCCAACTTACCATCTCCCCTTGATTCCATCACTGTTCAAAGGCAAAAGTTTGTTGATAAAGGCTTGAATGATCAAGATCTAGTCACATTAGTTGGGGCACATACAATTGGTCAAACAGATTGCCAGTTTTTCCGGTACCGCCTATACAACTTCACGACCACCGGCAATGCGGATCCAACCATAAATCAGGTCTACTTGGGGCAACTCCAAACACTTTGCCCTCCCAATGGCGATGGTTCAAAGCGGGTGGCACTGGACAAAGATAGTCAGTCCAATTTCGACGTAAGCTTCTTTAAGAATGTAAGGGATGGTAATGGAGTTCTTGAATCAGACCAGAGACTTTGGGGCGATAGTGCAACGCGTAGCATCGTCCAGAACTACGCAGGGACTATAAGGGGTCTGCTTGGCCTGAGATTCAATTTGGAGTTCCCCAAATCAATGATCAAGATGAGTAGCATTGGGGTGAAAACAGGGACAGAGGGAGAGATAAGAAAGGTATGTTCCAAGGTCAATTGAATCAACAAAAGATGGTAACACAGCAGCCCTTTGGTAAACAAGAAAGGTATTGAGCTGTTTTAAATCTCCTAGATGATATCTAAACTGGGTGTACGTACTTGTACTTCTCACATAAGGAGTTGACAACTTAAAGGTTAAATGTATAGTGCACTAGTTTAAAGTCCTCTTTGCATTTTGCCCAGCATGTGTTTGGATGTAGAGAAAATGTAATCAAATAGGATATTTCCTCCATGCTTGAATTCTAAGGAGGACAAGTTCAACTTGGGACTACATCAAGTTAGGTAGACTAATGAATTCTTACTCCATGCTATCTATGGACTTCATATGATAAGAATATCAA
>BMK_Unigene_050905
GGTGGCTCTGGGACCGGGATATCATTTAGAGGGGAGGATGTGGAAGACGGCAGGGATGAAGAAATGTTCAGAGAAGGTTTCTGAGAGACAGTAGTAATACCTGGCTCATCCGAGCTGGCTAGCTGATCAGGTCCTGTAGTGGGTTGTAGGTTGTCACTGATTGCCTTCTCTGCCTCTACTGGTATAGTAGGAGCTATCAATACCTCAGCTTGGGCTAGAGTCTCCAAACTACCAGGCATCCGACTGTAGGGGCATGATGGAACGAGGTGACTGGCTGATAGGTAGTTAGAACAGGGAATATTTCCATACTGAACTTCCACTTCCACCAAGCCTTCTCCTTCTAGATCAACTGAGAGAGTCCTTGGATTGGGCAAAGCAACATTCATTAGCACTTGGGACTCTGGCAAAGGAGAACATCCTTTGCTTGGCAGTAGTTTCGTCCAGTCAGAGTCGGAGCGGTTTGCCTATGGAAACTGCGATTGATAACAGTATGTCACTGCTCTAGCAGTGGTAGGGAATACCCTTAAGCCTTAACCAGACTGGGGCTGCCGAAGGCCAGGAAGTTTCGTCTTGACCAGGAGACTAAGGCCGCAAGAGAAGTTTCTTCCTTTCCATACGGAGGGGGCCGTGCCCAACCAAATCTTCCATGTCTTCCTTGGAGGCAAATCTAAAAATGAAATTCCCATTCTCAATGAGCGAGATGATGCATGGCCTGGAAAGATGCCAAGAAGGGGAGACCCATAGTTCCAGAGCTTCCAGAGATGGACGTCGACCTATGAATTTTCCAATAGCAGAGAAGGAGAAAGATAGCTTACTAGAGTTGATCATCTGGGAGGGAATCCTGATAGTAAGCTTTCCATCTATAATAACCAGAGGGGGGATGGCTGGGGGTGGAGAGAAAGCAGGGAGAGAGAAACAACCAGCAAAAGACTTCTGCTGAGAAGCCATGACGCCATAAGGGGGATAAGCAGAGGACTGGCTTAAGGGATTAGGAGGAAGGGAGTTCAGGTGGTTTTGGAGAAGTTGAAGTTGGGCTGCGTCCTAAGGGGTGTTAGAAGGTGGAGAGTGTGGCTGAGGTTGAGGATTGGCATGGATGGGAGGGGATGAAGGAGAAGAATTGGCTACGGGAGAGGGAGTCTGAGATCCAGGTCCTTAAGGAAAAGGGTTAAAAGGGGGACGGGAAAGCCCATCCAGATGGGTCGGGAGCTGGGGTAGCTGAGCTTCATCCCTGAAGTGCGCGGGGGGTGGGGGGTGGGGGGGGGTTGGGGGGTGGGGGAGGCGGT
>BMK_Unigene_050908
AAAAAGAAAAAAAAAAAAAAGACAAAGAAAGAAAGAGAGAAAGATCTGGGCTAGAATGAGGAAAAAAGAGGGAATGAGATGTACCTATCGTCTGCTGAACACGATAGGCGATGTCGGTCGTGGGATGCCAGCCTAATCTTCTTCTCCTTTTCCCTCTTCTTCTACTTCTCTTTCTCTCCTTTCATTCGTGTTTCACACATTGGAGTAGTCATTGAAAAGGGCCGAAAGGCTCTTTCGCCTTCTTATGAATGAGTATGGCCCCACCGCTTTCTTTTATTTTTTTCCCTACTGTTGGGCTACTTGTCCAGGCGGCCCAAATTTGTTTCTAAGTGGGCTAGTGATCCAGTGAGGCCCACCTCGTTGAAAATTTGATCCACTCAGTGGGCCTTCCCATATTTGAGCACTGAATTGAAATAAAATAAATATTCCACTTAAAATAATTTTCTAATTGAATATCTACATGTATCTATATTTTTAGAATTGCCGTATCCGTATCCTAAAGTTTTCAAGTTGGTGTATCGGACCCTCATTCGACGTGTTCGTGTCCATTTCTGGGCATCATAGACAATAATCTTATGTCACAGTAACTACCTTTAAGAGTGGTGGATTATTCATTGGGTGATTTTGGGTCCTCAGATGGCCCCTTGATCTGTGTGATTTATTGGGCCATTCTCCATCTATAATGTGGCACTTACTATGGATTTACTGGAATTAATTTAATATAAACGTAAGCTGCATTTACTGTATATGGTTTGCATACACTATAGGCTGGTGCATATGCACCTTGACGTTAACGTGTGTGGAATTCTAGGAAAGTTATATATGTTGCCCTCTTAATGCTTCTTTCAGGCCATAATGTGGTTACCTGTTCTTCTGCATGGTTGCATTTTTTCTTTCTCTGTGTCTATGTATATAAATTAGATGTTTAGAATTTATTTTCACTTTATAATATATGTACAAACTGGCGACATGAAAGATGTCACTTGCGTAAACTCGCTACCTTCTTCTGGGCGCCACTAGGGCGCTCCATTACATACCCTCAAGTAATAGGCACTTAACCCATTTTGACACTCATGTTTACTGTTGGATTAAGAATTTAAGATATCCTCTTTTTAACAATCTGCATGTTATACTACGGTTATGCATCCTTTTGGTTCTTGTGAGTGTTTTTTTTTCTTGTTGTAGCCTTTGTTATTCTAACCACTTTATAAATCCTTTGTTCAATAGGTCACTCCAGCAACTGGTGTAA
>BMK_Unigene_050917
AAGAAATTGATAAAAGTTAGAAAGGTAAATACTAATACCTTAATCACACCAGAATTCATTGTTTGATTCTCCGTATAACATGGCTGAGGTTCTGCATGATCCTTGCTTTATGACATCGTTAATGCAATCTTAAAACCTTTCGTTTGAACTGACATAGCATCATCAGCAAAGCTCATATTTTATAGTTGAACAAAAATATTCTGCGTTAACTAAATTTACCAATAGGTTTATGCTTGTATACTGCCTGTTAGGCTTGCAACTGGCTTGGCATAATTGTTGCGCACTGCATGATGGTATGGGTTGTACCTTATTTGAGTAAAACTATGCTAAATTGTTATTATGTTTTAATGATGTTTACGTATTTTATACTGCAGTTTGTTTTAGGAACTTGGTGAATCCATTAACTGGTTAATGGTTGATGTTTGCCTTTCTGACTTTGGACTATGTTATTCTCTATGTTAAGCACCTTGAGGTTACTGCTAACTGTTGCATCTGTCTCTGCTACATATTGGCCTGCAAATGAATCTTGAAGTGTATGCAATGGCTTTATATCATTTAATGGATTCACGATTGGAAAGCCAAACATTAATTACAACAGCAAATTGAAGTTGTGAAGATTTCCTATTCTGGAAGCTGTTGCCTTTTATCTCCACAATTTGGTTTAAAAATGCCAATGCACACAACAAAGGCAGACGTGAAAAAGGTGTTTTGCAATGAGATGTGCTGTGGTGTAAACTTGTCTTGTATCGAATACTAATGAAGAGTGAACATTAAGAATGTCATTAACCATACACGCACCAGCAAAAATGTATTATTATAATATATATGTAAAGGTTTTATGAATGTACGATGTGCATCTCAGCTTCTTACAGATGGAGACCAAGAACCCTTGTTGAGCCTATTCTGTGTAATGCCCTCACATCTTCATGTTACTGGAATTGCTAGAAGTTCATTTCATTGTGCAGACCCCATTCTATTTATCCAACCTCCAGGACTTCATAGGTGTATTTTTGTGTTCTTACTTTCAGCCATATCTTCATGAATCTCGG
>BMK_Unigene_050919
ATGGAAAGGTCTCACTGTGGATATGATTTTGGTAAAATATTATATCTCAATCAGATCATCAGAACCATTGATTTAAGGGTTATATTTTTTTATGATATATAATCCAATGGTGATTATAATTCAGATTAATATCAAATTACAGTAAGTGCCAATTCATCGGGAGTTAATGAGTGTGATGGCGTTGGATATTATAATTCAGATTAATATCAAATTACAGTAAGTGCCAATTCATCGGGAGTTAATGAGTGTGATGGCGTTGGATTTGTAATCAAGTGTCCACATCATACGGTGGTAAAATAGTTATCTCTCATGCAATCCATGAGGAACCTCTTAGCAGAAAGAAACCATATAAAAATAATATTAATGTACAATAACATATATATATGCATAAAAATATGGAAACTTAATGAGCTGACCCGAGCTCAAACCCAAGCTCACTTTGTGCGCTAATCAGGCCAGCTCGCTTGGCTTTGATTAGCACCAATCTGGCTTGTGAGCTAACTCGGCTCTGCTTGTTGACATCCGTATATGGGCTACTGTCGATCAAAAAAAAAAATTAAACAAAGATGAAAAATATCCATATATTCAGATAAAACATAGCAGCACCCTGGACAACTATCCACAAACATCATGGTAGTTGTTCCTTGCATACATAGCAGATAGGACCTGCCCTATTGGCTCCTAATTTATCAAAATGAAGGCAGCATTTTTCATCTTTTACCGAGGAAAATTAATGCATGAAAGGGAAATCAGGGTTTGCCAAGCACAATGGCATCAAAATATTAACCATCTTAAGTAGGTAGAAAGACAAGACCAGACCTGTGATGGAATAATACAACACACCTATAAAATCATCATTACCTATAAAATCATCATTAAGAGCTAGAGACCTTAAAGATGAGCATTTGAATTTTAGCAATAGATTGTGTTAATGAGGTTTTCAGAACTTAAAACCAATTAGGGGTCAAACTTAGATAAGGCCCAACCTGAACTAAAGTAACCCAACCATGAACGAGATTGATTGACAGGTTGTGCATTTTGTGCTTGAAACACAATCCGAGTTCAGGTTGATCAGTTGAGGACTCAGGCCCTAGTCCAAAACTGCAAAAAGGGATAAAATAATGTGTATACACTACAATATACAGGAGCATCTCTCAAAACTGAGACAAGAAATTTTACTTCTGAAAAAGAACATCAACTCGACCATGCAAAAAAGAAAAAGAAAGAAGA
>BMK_Unigene_050920
GAGCTTTTAATTTCTTCCATTTGGGTATGCTCTGAATTTGTGTTGGGAGTACTTTCCGACGCAACTTCAATTTGGCCATATCTTGAATTTGAGTTGGGAATACGACGATGACCTGCCTACATATGGTCGAGCTTGTATGTTAATGCATATTACATTGGACATGCATAAGATTTACATATTAGAAATCAATAAAATATTTCAAATCACATACTTGAAGATGACATACGTAATGACGATCTATACTTGAACTTTCTGACACCACTCAGGTTTCCACTACAACAAACAGACCCATGATGTGCAGACCGCCTAAAATGGACTTACATAAATATACAACCCAATCAATTCCATTTGAATAAGTAAATTCACAATTATGAAGTAAAACACCCAAAATAAATCAAAATAAGACAGTAAAGATGCAGGTTTCTGCAGTAAAGAGTGCAACTGGGATCAAGCTTGACTCCGGTCAGAACATGAATAGGATCTAGGATCTTATCAATCCAGGTTGGAGTCTGGCTTAGATCAGATTCCAGAAGCCTAGAATTTGGATTTGGTCAGGTTGGTCCTAGTCGTCCGCTCCTAATACAGAGGTTAGGATACTGACTTATATAACTTTGATAATAAGAGAGAAGGAATTAGTGCCAGTTCATAGAAGATACATATCTGTTTGAAAGATCATTCAAACCAAATCCAAACTGTTAATTAGAATTGTAACAGGGACCACCAGAGGGTTCTTGAAAATCAAGCAAAGACTACATCAGCTTGAATTGAGTTAGGGTCATGATGATTCTTGTTGGGACCATATTTTATATCAGATTGTGATTTATTTTTCTTTATGGAGAATGATTGGTTTAGAGAAAACAAACATAAGCTACATGGACGATGTAACTGTTCAGACATTATTGACTTGAAGTGGGTGCTTCTTTTCTGGTTTGATGTATTGGATGGCAAGTCTCTCTCTACCAAATAATCATGCTATCATCGTGCAAAAAATAGATACAACTCCCTCATCCTCGGCATGGCTCAACTAGTCAATTTGACTCGGCATGATACAAACCCCAATATTTGAGCTCAAACCTCCGTAACAAACCCTAAAATCCCAGATCCAAATGCTCAAATCAAATAAACCCTAATCTGTGAGTAGATATCTGAGATTAGGGTATGTGGGGAGGGAAAAATAAACAAATGAAAGAGAGTGGGAGAGAGATAGGGAAGGAGAGAACAAGAAACATGGAGATAGCCTTGCTCACCTGCTGTTCGGTTTTTCCCATCCTCTGTTTCTTCTGTCCTTCCCAGCTCAACAGTCAGGCTATCCTCTCCCCATCGTCCTTTCAGTATAAATTTCATTAAAGTTTTTAAAAATAAAAATAAATAAATGAAGTTTCAATCACGCACATGCAAATCTCACTAGATCGGAACAAAACAGCAACAAATCGATGAGGAAAGAGCATAAATCGGTGCAAATAGCACATTCTTTTCGAAGTCGCACCTAGGCAGAGCACCAGCGGGAGATATAGACGAGAGAGGGAGAGCAGTTGCAGCGAGGGCGGAATAGCTCGGTGAGAGATCGGGAGAGATAGAGCACCTCAAAACCCTCTGGATGAGATCGCAGCGCAACAGGGAGAGGCGAGAGATCACAGGCAAGCTGGGAAGGAGAGAGACCGCAGGTAGGGCGAGATGGGAGGGAGAGAGATAGCAGGCAGGGCAAGATGGGAGAGAGAGAGATGGCAGGCGCAGGCGCAGGCGATGGGAGAGAGAGATCTCGCAGAGAGAGGGGAGAGGAACGATTAGGTCTCTGGAGGATGGAAGAGGGAAATGAAATGAATCTGCGCGGGGGACATTTTCATTTCGTTAAAACGCCACACGCTCGTCACACATGCTTCCAGCGGAGGCTCTCCTCAACTGCAGTTGAGG
>BMK_Unigene_050924
GGCAGGAGGAGCTGGCTCTGGTCTTGTCCTTCTCATTGCTGGGGTACTAAGCCTTAAAGCCTTTGAGAAACGCAGGATCTCATATATTGCTTTGATACTAGAAACGGTTGTTGCATTTGCATTGACGTGGATTATGGGACAACGATATGTCCAAACATCCAAGATAATGCCTGCTGGAATAGTTGCTGCTCTAAGGAGTAAAGGAAGGTATTTTACATTGAAGGAGCTGGGAGACAATATTTTCTGGGGATGGAGGTTTCGTCAAAGAAATATACCCTTGATTTGCTGCATGCTATGGGTACTCTGGCACCACATTTACATATGCATATCTAGATGTGAATAGGAAAGTTTCTGCTGATGAAGGATTATTTCTGGAAGATCCAAGAGTGTTTCAGAGATTAGTTGGTAAGCTTATTTATCTAAAGAGTTACTAGGCCAGACTTCTCATATGCAGTAGTTAGTCAGTATATGCATTCCTCTAGAATGAGTCATATGTAGTTTGTGAAGCGAATTTTGAGATATATCAAAAGTCTGCCAAGGAAAGGTATCCTTCATAGGAGACATGGACTTTTTGAATGTAGTTGGCCATTCAGATACTGATTAAGCTAGGATATTGATAATCGTTGCTCTACTTCAAGTTATTGTACTTTTGATAGAGAGAATCTTGTCACTTGGAAAACTAAGAAATAAACAATTGTTGCAAGATCAAGTGCAGAAGCAAAATATAGGGCTATGACAAATGCTACTTGTAAATTAATCTAGTTGAGACGGTTAATGGAGTTGGGTTGTCCTGAAATACAACAATGCCGTTCCATTGTGACAATCAAGCTGCCATCAATATTCTGTTAAATCTAGTTTTTCATGAGAACCAAGTGCACAGAAGTGGATCATCACTTTATCAGGGAAAAGATAGAAGTTGAAACTATTTAATCATTTAACAAATAATTTCACCAACGCACTTCCAAAGAATCAAATACAAAATATAACAAGCAAGCTGAGCATGACATCTATGCACCAACTTGAAGGGTAGTTTCAGAGAGTTAAATTATCTGTTCAGGAAATTATTTGTAAATTTATAAAACTGTGACTGCAAAGGGGCTTTCTGTAATTATAAAAATTAGTAAGGAGTTGTATGTGATGAAAAATTTAGTTATAATATTTAGACCTGCATGCTCCCGCTTAGGGGATTTTGTGCAAGTCCTTTCTCTGTCACAAGAACTTGGCTAAGTAGGGACAAGGTCCACTCAAGCTTTGCTTGAGAGTAGGTAGACTAGTTTAGCAAACAATGAAACATTTAGATCTCTGATTTGGTTTGTAGAGGATAAAAAGAGATGGCTAATGTGGTTCACAGAGAAAACTACTAGAATTGTTGTTGGAGAAATAAGCCCTGAAAACTGGTTGATTACACATACTAGTCCCGGTGATGGGAGAAATGGAACATGAATCTGTTAGTTGACTGACACCAGTGGTGGTTTGGAATAGCAGGCCGATGGAATCATAGTCCAAAAAGGCTCACATGACTGTAGAGCAGAGGGGCTGGGAAGGAGTTTACATGTGCAAATGGGTTCACATCCTTTCTTGGATGTTGCAGAAATGAAGATCTTGGGAGATGTTGTGAAGCTGGATCTTGGTACTCTTCGATTGAGTCTCTCAAAGTAGCCTGGAACACAGACCTTTCTGGAGCAGAGTTTTCTCGACTCCTTTTAATGGATGTTTTCATAAAGATGCAGCGCATAAAATAAATAGCCCCGATGAATTCAGGCATTCTAAACAAGGGTCCACAAATTAGCATCCATAGTTTTGATGTCATGACATAGTTTCTCACACAATGACAATATTTCACACAAAACGATAAAAGAAATTTGAAGTGGTTTGTGGATTTTTCTCATTAAGCCGCACCTTTTTTATCTGCATGAATGTTAATCAATTTGGTTCCCTAATTTTGGTAAATATAATGGAAATCAAGTCTTTTACCTCTAATCATATCATTTGAGATTACAAATAGTATTGTGCACTTGCTGCTTATATTACACAAATATCCTTATGGACTAGTACTCCAAGGTACTAATATTACATGCCCTTACACACCGCTTTCATTTTCTGTCTTAACTTTTTTAATGTCGAAATGCATATTCCATAACATTATTGAGAAAAGCTTGATGTGAAATCCACAAATATATCTTTCTTAGCCATCTTATTTCTCTAAATGAAAATAAATTTTCATGAAATTGTGGAAGAATGACACAGTTTGTTATGATTCAAAAAGAAAAATGACTACTTTTTTCGTGTATTTCTGAATGTACACTCAGTGGTGGAGTTAGGATTTTCTGTTTGGAGGGGCAAAATTTTTCTCTTAGCAAGAAACGTGGAAATAATAAGAAAAATAATTTTTTGGCGCTAGCAAAAGATGATATGAAAATTTTACATAAATTAATTAGTTAACTTAATATGAAGAATTTAAAATCATGTATTCAATCCAATTTATCCTCAAAATGATAAAAATAAATAAAGAACTTGCTCTCACATCCAACAACATTCAATAACGGGCCATTTACTGTTGAATTGCTAAACTTGTGATCTATTATAAATCTTCAAAATCAAATTAAATAATTTTCTTGAATGTCATAATATGGGTTCGATGATCCATCATTCAGACGTAATTTACTTTTTAA
>BMK_Unigene_050926
GTTAAAATACATTCACCACATTCTGGAATTCAAAAGTCAAAACAACGAAGAACTGCAAAGAGAACGTGATCTTGGCATTATTGACATGGAATCTTGTCATTTAAGAAAGAAGATGATACAAACCTGAACATAACCTCAAATTACAGGGAATGAAGAATCGCCTAGACATGCATGAAATTATACACGGTCTGCTACATTAGATAAAACCAGTTTTGCACAAGAAAGTTAAACAACCCAATCATCTAAGGGAGAACTGTGAAGAGAAAAGACCTAAATTGGAGCTGCACAAGTTGTTCTAAAATGCCCCGTCTGATTGCAACGGCTGCAATGCACAACTCGCTTTATTCGGCCACGGTCCTCAGCACGAACACGCTTCTTTCTTGGCCGTCCCGGTGGTCGAAGGGACTTGGGTGGATTTATAACAATTTCGATTTTATTGCCCCCATTTTGTGTTCCTTCAGACAACTCCTTCCAAAGGCTTCTGTCTGGGACCGGATGTATCGTTTGTGAATAAGTCTTCCGATAAGTTGCAACAGTGAAACAACTCTCAGTGAATCGATGGACGTTCTGCCGACATGAAAGGAGTGCTGCAACAGCATGTGCACATGGCAACCCATAAAGCTGCCAACCACGACATAAACAGCAGCGATTGCGGATATCCACAATGTTTGTTCCTTCATGAGATATAACTTCAAATTCTGCTTCATTTGCACGAAGCACTTGATAGGTGCGCGCTCGTTCAAGGGCATCCAACACCCGTCTTTCAGCAGATGGCACAAGTATTGTTGTCCATTGCATGCTGGCCTCACGCCGTTCATTGAACCAAGTCATTAACTGGCGGCGGATATTCTCCATCATCTGAATTATAGGAAGTCCAGAAGCTTCAAGTATCCAAGCATTCAATGACTCAACTATGTTTGCTGTCAGATGCCCAAACCGTTGGCCCTCAAAATAAGCCGTAGCCCAGAGACGAGGTGGTATGCGCCGAATCCAATAAGCAGCATCTTGTGAAATTTCTTCGATTTCAAGAATCTTGGCTTCAAATTCAATAACTGTGAGCGAATGAGCAGCTTCCCAGAGGAGGTTAACAAGCATCACATTATTGAACTCTTTGCGGAAGCTATCACTAAGGTGACGCATGCAGAACCCATGAAATGCAGTTGGAAAGTTTGCTTCCACTCCATCTATAATGCCTTTCTGCCTATCAGACAATATTGTGAGCCTTGGCATGTTCTCTGTATTAAGCTCAAGAAGGTTGTGCAGTTCAGATAAAAACCACATCCAATTTTCATCGCTTTCTTCATCAACCACCCCAAATGCCAAAGGGAACAGAGCTCCATCACCATCAAAACCCGTAGCAAAAAGCAAGGTCCCAAGATACTTGCTTTTCAGAAGAGTTCTGTCGAGTCCAAGAAGTGGCCGGCATGCATTTACAAAACCATATATTGATGCATAGAAGGAAACAAACAGCCGCTGGAAGCAACTATCCATTGGATTGCCATAAACAGAGGCAATACTTCCTGGGTTTGTCCGTTTGACTTGGTCACAGTACTGCGGAAGAAGGCGATACCCTTCTTCAAACGACCCACGAAAGGCAGCCATGATTCTCTCTTTCCCCCGCCAGGCCTGCTTATACGACAAGGTGATCCCATGAACACGGTGAATCTCTTCCAAAATCTCCTTTGGTTTGTACTGAGGGTTCTCACGAAGCCGTTCCTCCACAGAATTCGCAACCCATTGGACAGAAGCTTGCTGATGACCAAGATGGGTGATTCCCCCACAAGTATGGGCCTCATGAATGGTCCTAATTGTGAAGTTTGGGACCCCTGGGAGCTTCGCAGCATGTATGCGCCATTTACAGTCCTTGTTGGCACATTTGGCAGTGAAGCGTGTCTTGTCTGACTTCACCGTCTGCATTTCGAAGCGAAGGGAAATGGCTGCATCTCGCAATGCCCTTCGACAGCTCTTAACATCTGGAAATTCTTGCCCCACAGTCAACTCATGGATGGGCTGGACAGCAAGAGATCGGGCATGAAGAACAGGGGTGACTACATACTCGGGCTCTGCGATAGTCATATCCTGTTCTGCCTGGACATCCAGTTCCTGGCTCTGGTCGACAGTGATATCAAGGTTGGGATCGTGGGCTAGCCCATGGCTATCTGAAACAGCCAATTCATGGCTTTCAGCCATGTCTAGCTGGGTATGTGCATCAAAATCATGTTCATGAACGACTTCATGGTTCTGACCCAGCCCCAGATCATCACTGTGATGATCATGGTGGCCATGGTCGTGGTGTGCTCGAGCTAGTTCATGAGCGTGTCCCATACCAAGTTCGTGACCGTGGCCAAGACCCAACCGATGGTTCTGCCCCATGCCCTGATTCTGCCCAAGTGCTAAATCGTGTTTATTTCCGAGAATCAGATCATGATTAGCCATGATAATAGATAGTCAATCAAGTACAGGAATCAGCTACAACACGTACACACACAAACAGCAAATTCTCAATTTTCAAGCTGATAATAGTCGCCCCCACTCCCTCTACCTGTATCCAACCAATCCTGAAAGATCCGTGGAATTCACAGCTTTTCCTTCTCGAATTCGTTCATCTGCGGTGACGATAAACCCACAACCCCTCCGAATTCCCCTCTGAAACATGGATTCCCAATCACTCCTCTAGTGTAAAACCCCCAGAAGACGAAATCACAATCAATAATAGATAATCTCCAAAACCCCTATATCCCAAATCTGACAGTCAAGAACGGATCTTTGAATAGATGGAGGGAAATTCGGATTAGGGTTTGGAGATGGAGGGAAGGTTTTAAAGCAAGGGTTTTTGAAAGACAAAGACAGAGAGAAGAATTGGAAAAAGAGGGGGCTTTTCGTAAAACAAACAAGATGGGAGGGGCAACGAAGGAGAAAGAGAGAAATTGCAGGGCAAAAGGGCACAAAAGACTTCCTTCTGCTTGTTCTTCTCTCTTCACTTCAGACTTGAGACATGAGAGAGAGAGAAAGAACACAAGTTACACAACACACGGCGA
>BMK_Unigene_050927
AAGAAGAAGAAGGAGAAGAAGGAGAAGAAGGAGATCAGAGAGAGAAGATGGAGTGGTGTCTTGCAATGCCAAAGATCGAACTCCACGCGCATCTCAACGGCTCCATCAGAGATTCCACACTCCTAGAACTTGCTAAAGTCTTGGGGGGAAAAGGTATCATAGATTTTGCTGATGTGGAGCATGTAATAATGAAAAAAGTCCGCTCTTTGACTGAGTGCTTTAGCTTGTTTGATTTGATTCATACACTTACTACTGACCATGAAACCGTTACAAGAATAACCAAGGAAGTTGTTGAGGATTTTGCTGCTGAGAATGTTGTTTATTTGGAGCTGCGGACAACTCCAAAGAAGAATGAAGCTGTTGGAATGAGCAAGCGCTCTTACATGGAAGCAGTAGTAGATGGTTTAAGGGCTGTCGATGCAGTTGATGTCTCCTTGATATCTTCTTACCAGAACCCTGAGAATTCTAGACTCTCTCCATGTGTAAATGGTGCATGTACAGGAAAAGAGAGGAGAAAAATACATGTTCGACTTCTTCTTAGCATTGACCGTCGTGAGACCGCTGCATCAGCCATGGAAACAGTACGTCGAAGGAACATGATCCATAAAACTTTTTCTATTTTGGTTTCAGAAATGCTTCTCTATGGTTATTCATATGGGTTTCGAAGACAGGATATCTTACACAAATGAATATTCCATTGTAAGTAATAGGTTCAGTTGGCATTGGAAATGAGGGATTTGGGAGTAGTTGGTATTGACCTTTCTGGCAATCCTGTGGTGGGGCAATGGCAAACTTTTGTTCCACCATTAGAGTATGCTAAAGAACAAGGTCTTCGGGTAACTCTTCATTGTGGGGAGGTACCTAACCAGAAGGAAATCCAAGCAATGCTGGAATTTCACCCCCACAGGATAGGGCATGCTTGTTGTCTTGGAGAAGAAGAGTGGCGATGTTTGAAGGCGTCAAAGATTCCGGTAGAGATTTGTTTATCATCTAATGTCATGACTCGATCTGTGTCTTCCATAAATGATCATCATTTCGTCGATCTTTACAATGCAAATCATCCGCTGCTATTGTGCACTGATGATTCAGGAGTATTCTCTACCAGTCTTACCCAAGAATATACCCTCGCCTCTTCAACTTTTGGACTTGGAAAGGCCGAAATGTTTCATCTGGCGCAGAGTGCAATCGATTTCATATTTGCGGAGGATTGTGTGAAGACGACTCTGAAAGAGAGATTTGATTCTGCCTCAAGAAAATTTATGCTACAAGATTCCATTGATGAAGCTGCACATGGTAATTCTTTTGTAGCATATGGTTAGGCTAGCCAATTATCTTTGGAAGCAGCAGAATTTACATTTTAACGTAATTCAAGAAGCATTGTTTCGGTTCTAGCAACAGCAGCAATTGTTGCTCTTACCCGTGGATTATTACACTTAAAACTGCCCCCTTTAGTTTAAGCAATTGTAAGATTTAACTTGCTTCTGAATATAGTAGACTAAAAACACTGATTTCTCAAATTGATTTGGGCAATGATATCCGACACTAAAACATAGGCTACATGCACATCATACCCTATCCAATATGATACAATTGTGTGTAAAAAACTCATCTTCTCCTGCACCCATGGCGTCTCCTTGCTTT
>BMK_Unigene_050928
CCACGATTGATTTCTCACCCTCTCATCTCTCTCACATCATCTTGCTCTCTCCTTGCGCAACGACTCTTACATGGCCTTGTCGAAGCTCCTCCATCTTCTCTAACATTAACATGACGACTGTAAAGTCATTCATCCACCGGTTCTCCTCCTTGTTTCTCCTCCTCTTCCATCTGGGCTGCTTCCCCATTGCAGCAGCTGCAACAACAAAGAAAAGAAAGTCTCCTCCTCCTTCCACGGCGGAAACCCGCCATAAAGCCCTCTCCTTGTTATCATACCTGAAACCGATATTCTCCTCTTTCAAGAAACCCTCCAAGACCAAGGCCCAGACCGGACCACCACCATCCCACTTCGACCTGCCCTATCCCTCCTCCTCGACCAGATCGTCCCAGCACTCAATCACATCTCCTCCTCCTCGCTCGATTCCGATCATCACCCGCAAAAGGTCGTCTGGTTCTCTCGCCAAGTCCGATGTTGTTTCGGCCGACCCACAACAACCGAAGCGCCTCTCCTTCTCCTCTTCCTTCCAAGGCGGCGACATCTTCCCCTGCACGACATGCGGGCAAGTGTTCCAGAAGTCCTCCCATTTGGACCAGCACCAATCCACGAAGCACGCCGTTGCCGAGCTCTTCGACGGAGACTCTGCGAGAAACGTCGTCCGAATCATCTTCCTTGGAGGGTGGAAGGGGAGCGGGAGTCGGTCACCGATCATCCACCGAGTCCTGAAGATCCACAACGGCTCGAAGATTGTGAAGCGGTTCGAGGAGCACCGAGAGGCCATCAAGGCGAAGGCATCGAGAAGCGGGAGGCGACACGAGAGGTGCGTCGCCGACGGAAACGAGCTGCTCCGGTTCCACTGCTCGACGTTCGTGTGCTCTCTGGGCGAGGGGGTCTGCGGGCAGGAGTGGTGCGGCGTCTGCGGGATAATAAGGGGAGGTTTTTCGCCGAAGCTGGAGGGGATATCGACCATGGGGAGCAGCGAGAGGGCCCACGGGTCCATACCCGAGGACATGGAGGAGGAGTTTTCCTTCATGAACGTCAGGCGGGCGATGCTGCTGTGCAGAGTGGTGGCGGGGAGGGTGGCGTCCCACCCTGCTGCTGCCCACGACCACGACCACGACAAGGAAGATGGGGGCTTTGACTCGGTTGCCGTCGCTTCCAGAGGGAGTGGGGGCCACAGGGAGGGGGAGGAGGAGTTGTTGGTTTTCAATCCCAGAGCTGTGCTTCCTTGCTTTGTGATTTTATACACGGTGTCGGTATGATTCATACAAAAGTAATGAAGAACTGAACGATGAGCTGGAGGACGAGGACTTAATTTGTTGATCTCTCCTTGTATCGTCTTCGTCGGTAAAGCTGCTTTTGCTTCTACTATTTATTATTATTTTCTGCTTCTTCCACTCTTATTATTTTCTATTTCCCCCACACTTTCTACCTAGCGAGTTGCGAGTAGCGAGTAGCGAGTAGCGAGTCCTCCAAAATGGGAGTAAGTTTCATCTTCATTTGTTTTTGTAATTATGTACTATATATACATATATGTGTTTATATTATTTGTTTTTGCTTTTGGATTTCGGTTGCTGGAATAAACGTTGTAAAATAGTTAATGGGGCTGTGTTGATTTGTGAATTAATGAACATATTTTCCTGCACATGGCATTTTGAGC
>BMK_Unigene_050933
TTGACTTACCAAAAATGTCGATGGATTTCTAAAATCTCAAAAAGTACTCAGCAAGAGATAAATTTCTTGCATTGTTGCACATAGGACATCTTCCTCGTTAAGTTTAATTGTGGCTGTATATACAGAACTGAATTAGTCAAAAACTAGCTATTACAGACAACAGTGTACAAGGAGAATAGAAAGGTCCAAGCATAATTTTACCCAAACAAGACACCACTGAATTTTTTTTCTCTTGAAAAGGAGTATCATTCTTCATTTGAGAGAAATCTTGGTCGCCATTCTTATGGTTGCCTGAATTGGAAATCTGCCCTACAATGCTTGCAATATTATAACAAGTAAGAAGAGAATAGTTATTGCCATGGCGCACAGGCTACCACTTGACGATGATGACTTGGTTGCTTTCATTTTCTTCAGTGCTTTCATTCGTTCAATCCTTGCACGCTTCAACATGGCAAGCTCAGAAATCTCTCTGACCAGCTTCTGATCAGCAGCACCCAATACTAGTAGTGATTTTGGGGGCCGAGGAGGCTTAGGAGGCTTTTTACTCTTCTTCTTATGTATCTCCCCACCTGCATTCTGCTCTGAAAGACCCACATTTTCTTCTCTTAACATCTTATCTGCCAACAATTCCACATTTTCATTGGAAACCTCTAAAAAACTTGACAAATTACCACATGAATTTGAACTATCATATGAAGTCGCACCATCTTCATCTTTGACAGATCCATCGAAGCTCAAATGCCCACTACATACCCTGCCAAACAACTTGGTTGTGTGTCTAGCACCAGTAACTGTGTCCCACAATCCTTCTTCCCCGACAGTTTTCCGACCACTTTCAAGATCTAGAGAATGATTCCTCTCTCGTGTAATCATTCTAACCACAAAACAGAACTTCTATAAATTCAACCTTCCCCCAGTGATCTAATAAGTTATGTTTTCATCTCCTTGAGCAAAAATTCAGATTTTCCAAACGCCCCATTTGCATAAATACCCTCTTCTGCCGAAATTCAGATTCAGATGCATCCCAATAAGCCAAGCTTCTTATCAATTATTGCGACCGTTTGAATCCTAAAAGGAATGAAGATTTTCCCCGCCCAAGCAAAATCCATACTAACCCAATCAACCCATTTGCAGAAACTTCACATTCTCGTGCAAAATTCAGACTAGCCCATGCCCATTCATTTCTAAAACCTTCAAAGCACAACATACAACCTCACATTATCAATTTCATTCTCCACATAACCAAACAACCAACAATGAAGACCGGATAGCTTCCATGATTGCATTATCTAAATTCCTCTCAAACACAGGCATTAACCAAAAACACCACCTGAACTTTCTCTACATTGCCAACATTCAACCAAATAACTACATGGGAGGGAGGAGAGAAAGGCCAAATTGGATTCCTGTTGGCCTCCTCCTCATATGTTCCAAGCGGTAATAAGAAAATGTGGGAAAAGACCACCACCCCTCTCTCCCAATGTCACAGTCAGACTCAGACCCAATGAAGAATGTTATAGAAGAGAAGAATTAAGAAAGAGAGAGAGGAGAGGAGGTGTTTGTGCTTGTGCTTGTGCTTTTGCTTCTGAGAAAGGGAATGAATGAATGAAAAGTATTCCGTTCGAATCCCACAGCATATCCTCTTTTCTAGTATGTCAAAAACGATGGAGGAATGACATCGCCTGTCGCATGTGGATTTGAATTTTTGATAGCTTTCTCGGTGCATTTGTTTTTGGTGGAATCTTATTATACGAGAGACTATGTAAGATTGCTA
>BMK_Unigene_050938
AAGATCAACCATACATCCATAGTGCTCGATCTGAGGCACAATGGAGTAATGATCAATCATTGATTGGAAGTAATTGAATCCATCTTTGACTAGACCCATATGTGTGCAGGCGCACAAGACACCGATGAAAGTGATGCCATCAGGTGTTTGTCCATCTTTCTTCATCCGATTGAAGGCATTCAACGCATCAGTCCCACGTCCATGCATTGCCAAACCACCAATCATAGAATTCCAAGTGATCAAATCTCTGAAATTCATGTCATTGAACACATCAATAGCACTTTCAATGCTCCCACATTTCGCATACATGTCGATTAGTGCATTTCCAACATAAACATTCTCCTTAAACCCATTGCTTTTTGAGTAAACATGAACCCATTTGCCTAAATCAAGAGATCCCAATCTCGCACAGGCTGACAACACAGTGACAAGCGTTGCATCGTTAGGCGCAACATCAGATTCCTTAAGCATTCGCTTGAAAGCCCCCAAGACCTCAAAGAACCGACCATGGCGAGCGTACCCTCCAATCAATCCATTCCACGAGAACACATTCCTCTCTGGCATTTCTCCAAACAGCCTCTCTCCAGCCTTGAAATCACCAATGCTTGCATACCCACTTAAGACAGTGTTCCAAGCCATGATATCTTTCCCTGGCATCTCATCAAATATCCGTCTTGCAGACACCATGTCGCCGGCTGCCACATACCCGGAAACCATTGTATTACACAGCACAATATCGCGCTCAGGTGCCTGATCGAAGAGACTACGGGCAGACCCCAACGATTTCAATGAGATGTAACCCGATACAATTGCAGTCCACGCAACAACATTCCTCACTGGCATTTCATCAAACACCTTGCGAGCAGATCCAATTGCTCTCATCAAATATCCGTCTTGCAGACACCATGTCGCCGGCTGCCACATACCCGGAAACCATTGTATTACACAGCACAATATCGCGCTCAGGTGCCTGATCGAAGAGACTACGGGCAGACCCCAACGATTTCAATGAGATGTAACCCGATACAATTGCAGTCCACGCAACAACATTCCTCACTGGCATTTCATCAAACACCTTGCGAGCAGATCCAATTGC
>BMK_Unigene_050941
TTGATTTAAACTCAACAATATTACTAAATATGATTTTTGTTTCTTAGAACAAAACTGTTATGATGTTACCAAACAAGTTTTACATAGAATAGTCTCGGCACAACCCGGTCTTAGTACAACCCGATCTCATAATAGAATCGGGAACAACACAGGAACAATGCCAAACAGCCCTAAATGTTTATTGAAAGGGCTTATTGAAACAGTTTTTAAAGTACAACAAAACTTTAAATGTCAAATTATATAGTCTGACCATTCTGAGATGAAAGATGTATGATCCATTGACTCCCCTGGCACATCCTCATGCCTTGATGGTTTCTCCTTCCCTCCCACAAGTCTTGCTGGGTTCCCCACTGCCGTTGTCCTTGGTGGCACATCGATCAACACCACCGAACCTGCTCCAATCTTTGCACCTTCCCCAATCCTCACATTCCCAAGAATTGTAGCTCCAGCCCCAATCAAGACACCGTCTCCAATCTTTGGGTGCCGATCTCCACCCATCTTCCCAGTCCCTCCCAATGTTACATGATGCAGAATAGAAACATTATTCCCGATGACAGCAGTCTCTCCCACAACAACACCCGTCGCGTGGTCAAAAAGGATCCCCTTTCCTATCTTTGCAGCAGGATGGATGTCTACAGCAAAGACATCAGAAATACGAGAGTGCAGGGCAAGGGCAAGAGGTCGACGAGCCTCGGTCCAAAGCTTGTGGGCAACACGATGCGCCTGGCAAGCAAGGAAACCCTTGTAATTGAGAAGGCAATGGGAGTAGGAAATGCAGGCAGGGTCACGGAGGCGAGCAGCACGGAGGTCAGCGACAACAGCAGAACGGAGAGATGCATCTGAAGAGAAAGAATGGAGGAAAAGATCATAGAGGAGGGTGGAGAGAAGAGTGGAGGAGCACAGCTTGTTGCCGAGATGGAATGAGAGGGAGCGCTCCAGAGATGAATGAGAGAGGATGGTCGAGTAGAGGTAGCTGGCTAAGGCTGGTTCGGACTCAGCATCACCATGGGCTTCAGCTTTGATTTGGGACCATAACCAAGAGGACTCATTTTCATCAGATTCAATTGATGATAGTGTAGGATGAGAAGGGGGTGAAGTTGAAGGGTAAGAGAGGAGCTCTCCAGCTGGCATTGTTGATTCTGTTGGCCTCTGCAAATTAGAGAATATAGAAGGTCGAGTTTTGGCTTCCTTGTTTCCTGTTCCTTCTCTCCTCCTTCCTCTTCTTCCTGTCTTCCTTTATTACTCTGGCCGGCGGCTAAAGGTTGGCACCTGAACCTTGACGATTTTTTTTTCAAAGGACACCTTCTTCTGGGCCTATGTGGGTGTTTTTATAACCAAGGGTCTGTTTTGG
>BMK_Unigene_050942
CCCTATTTGACATCACACTCTCTGTAACTTCATAGTTGGGCATATCTTTCCTTGTGGCTCCATTCCATATGGTCTTTGTAAATCACACCTTCTCTTGGTTCCTTGAACTCGTAACCTTTCACTATGCTGTGCAAAGGCTGTTTCTAGCCAATGGGGTACATGCCCAAACCATTTCGAGCAACATCCCTCTGTTCTTTTTTCTTTTCTTTTCATTTTTTTTTCCTGGAAGCCACTAAATAGAATTCCATTAAAGTATTGAATAAGAGTATGAAAAAAATTGTTGTCCATTTGAGGCAATAGACTGCAACAAAACCATAATTATAAAAGCAAAAGCATTTCCTATCAACAACTCACCATGGTTCTGCCCCACTTTAGCTAACAAATCATGCTCTTCATTCCATTTTCTCAAAATGTTATGAAAAAAAATGTCTAAAGGAGATCGCATCATTCAGATCTCCTTAATCTCTTTCATCAATCACTGTGGTGGAGCAACCTTGACCCCATCATTTGTTTCAGTTAATACAGGCCTCAACCAGAATTATTTTTTCATTTCTTTTTTTTACTCCCTCCTTTAATGCTGAACCTCTGCTTTATTTGATTTCCCTGTACTGCCCGGGCCCGACAAAGCTAAGACCTATTTATCTTATCATTTTTAATTGTTCCTCAATTCTGGACAGCCTTGACTTACTACCCAAAGGATTCCCGTCTGTACTCAGCCTCCATTGACCTGGTCTAATTTCTGTAAAGCAAGGGTCTGTTTCAGTACATAAGAAATTGGCAATTACATTAGGCGGTATACTATCTTTCTCTTTCTCGCCCAAAGTCACGTCGACACCATTCTCTGCTGTTCAGAGAAGATGTTATGTATTTTTCAGTTTATTTGCTGCCATGGTCACAGTGAAATTGATATTTTATTTCTTCTATGAAATTTTGATTGGGCTGCATTCAACATTGTCCAAACTTGAAATGTTGATAACTGAAGCTGTGGGTGTTTTCATAATGGTTACTACAGGATAATGTTTGGATAGAAAGT
>BMK_Unigene_050943
GTCCTGTTGGACATTGTGGCTGCTTGTAAATGTACATTCAAAGCCAATGGTTTACTTATAACGAGGGCAAATCAGACGGTTAAGGGCATTTGGTGGGAGCTATTTACAACGTCTCCCATCCACAATAATACCATCACATCTAGATTTAGGTCATTAAAGCGTTAGCTCCACAAGTACATGTTGCAGGTGTGAGCATGGTGTGATAGAACATTATAAGTATTCTATTACTTCTAGTAATGCTTATAGCTTTCGTGTTCTATTCAGCTGTTCCTCGTATTGGGAATTTGGTATGAATTTACAGTGACATTAATCTGATCTATCAAGCCATAAATAAAAACAAATTCTAGTCTATATATCAACTTGCTCGAGCATCCTTTTCCAGCAGATGTCATTTGATCTCCTTTACAAGGCCCTTTCTTATATCACATTCCAATGATTTGATCATAACTGACTCATGGTAGTGATCAACTTCTTAGTGATGATGCTTGGATCATCTGAGTTCTCTTAGTATTTAATATGATAACAGTAATGAGCCATGTTTTTTTTTTTTGGAAGCCACAAAGGCCTTTGTATATGTGAACAGTTAATCTGCAGTGACTTTCACTTTATGCTTATGAGATCGATATTGTGTCAGCGTCATGTGAATGGTATTGCCTCTGGAAGATTCTATGCATGGGTGCAAGTATTGCCAAAGGGTCATATGAAGATTTTCTTTGGACAAATGTTTCCCACTGTGGGCCGAAGTGGGCTTGCCAATCTTTTGGTGTGGTATAATGTGGGAGATACTGCTTCATCCCGATGTTGGCTCTCTCACAGAAGTCCAAAATCCTCTTGTTCTTGTTTAAAAGATGTCCCAACATGTCGAAACCTGAAGAGGGTAACGCAGATGACAGAAATGCCACCAGGTAAAAAATGTTCTCGTCTGGAGTAACTGCTGATGTTCTGTTATCCCACCTGAAAAAAGAAAAAATAGAAAAAACTAAGTGCCTGTTGAATATTTGTAACTATGAAACCATCATGAATGAAATTAACTTGGTTTGTCTGAAGTGAAGAAACCCGCAATCGGGATTACTTGGATTTATTAAGTGGGTAGATGAGGATGGGGCCACTGCTGTGGTCTTTAAGAATATTGCCAAAGACTTCTTGAGCAAAATTGTGGATTTGAGTTCTTGGAATGAGAAGATTGAGCCACGGGTGCGGAATTTCCCACAGGTCTTTTGATCTCAGCTTTATCTCAGAGTCATGTACTCTGTCTAGAAACTCAAGGTAAGTAACCTCTGATGTGAACAGTGTAGATGGAATATAGCTCAGTTGAGATAACAGGCTCTCCACTTCCTGGTTCATGATATCTGTCTCTTCTGAGTTGAAGTTTTTAGTCAATTCGAGGCAGAATAGTGTTCTTCCATCTGACCGGAAGTAGCTAGCTTGGAGAGGATCTTGAGGGTTGAAGGAAGATCGCCAGTTATTCAGAATACCTGTCCTGTTGATTATTACAGAGCCTTCAATATAGTCAAAAGTATTC
>BMK_Unigene_050945
GGGTAAAACTAAAAAAAAAAGAGTGACTGCCTATCCAGAGTATAATCTATGCCTCATTTTATAGTTTTAGGTTTCCTCATTTCCCATATACTATAAATTAGAGATACCGACCTCTCTCTCTCTAAAATCATACCTCTCTTTTGGTTTAGTTTTACCCTTTAATGGCGACCTCTACTGCATTTCTTCCTCTATCCTCAGACTCCCGCTTCTCTTCTTTGCCCTCACACTCCAGATTTTCTTCTTCTCCTTCTTCTTCTTTAAAGAAGTAAAATAGAAAGAGAAGATCCTTTCCCATATAATCTCTATAACACCAACCATCATAATAGCTAAGATCTCTGTTTGATGTCTGTCGCGATGAGTACGACTGCTGCATCGACATCTGGAGCGGCCGGATCGCCCGATTCTTCGGCTCCAAGGAGGAATTCTAAGCGACCCAAGTACTCGAAGTTTACTCAGCAGGAGCTTCCAGCTTGCAAGCCAATTCTCACACCAAAATGGGTTATATCCGCATTCACTCTCATTAGCGTCATCTTCATTCCCATTGGTGTTGCTTCCTTGCTTGCTTCCCGGGATGTTGTTGAAATCGTTGATCGCTATGAAACTGTTTGCATCCCAGAGAACTTGAGAGGTGAAAAGGCAACAAAACTCGCACATATACAGGATCCATCATCAAACAAAACTTGCCAGAGAAATTTAACAGTACCTAAGCATATGAAGCAGCCTATTTATGTGTATTATCAGCTTGACAACTTCTACCAAAATCATCGCAGGTACGTCAAGAGCCGAAACGATGAGCAGTTGAGGAAAGGTAGTAAAGCAAACACCACCAGTGGTTGTGATCCTGAAGACACCACATCCGATGGCTCTCCAATTGTTCCTTGCGGTCTCATCGCTTGGAGTCTTTTTAATGACACATACAGCTTCACCCGCAACGAACTGTCCCTGAATGTGAACAAGAAAGATATCTCCTGGAAGAGTGATAGGGACCGCAAATTTGGAAATGATGTCTTCCCCAAAAATTTTCAGAATGGAACTTTGATAGGCGGTGGCAGTCTAATTCCGAACGTTTCAGTATGCTATGCTAACTAACTTCTTATTTGTATGATTTGCGAAAGAACATCACTAAGCAAGATTTTGATTGTTATTTGGTTTTTAAACAGTTGAACAAGCAAGAGAATCTTATTGTCTGGATGCGAACTGCAGCTCTCCCAACCTTTAGGAAGTTGTATGGCAAGATAGAGGTGGATCTTGAAGCGAACGATGTCATAACTGTGGTTCTACAGAACAATTACAACACTTACAGCTTTGGAGGAAAGAAGAAGCTGGTGCTATCAACGACAAGCTGGTTGGGAGGGAAGAATGACTTCCTAGGCATTGCTTATCTCACAGTTGGCAGCTTGTGCTTATTTCTCGCCATGGCATTCTTCGTCGTATACCTGGTCAAGCCAAGGCGGCTTGGTGATCCTTCGTATTTATCATGGAACAGAAACCCATCAGGCCATTGAATGTTTTCGAGACTTGCCTTATGTTGTGATGTTGTGAATTATGATGAATTTTAGTGAATGCAACTATTGCTTGTATTCTAAGATTTTTATCACACATGAATTTATTGTATTTCAAAAGCATTCAGGATTAAAATGCATGTATACAGAAAATTTTCGTTTCGCTGCCTAGAAATTCTCATCTCACAAATTCCCTCTGGTTATCACAATTTTGTGAAAAGGCGACAAGCTATATTATCAGCCATGCAAAAAATAGTTGAGGAAAGTGTTCCCAATGCTGTGCAGTAGAAGATACATCTCTGTTTCTTTTTTTCCCCCAATTTACATCACTCTAAGCAAGTAATTGGTAAGGTATGCTCCTTCTGGATATGATGGGTCAATAGGATGATCGCAGGCTGCCCCAGCTTGGCGTAGAATTGTTATATTCCTGCCTGCCATAGAAGCAGCACCCTGAAGAGTACGCAGGAACATTCCACTTTGAGTCATGGCTCCTGAACATGAGCAAGTCATAAGAAGACCACCCTTCTTTGTTATTTGCATTGCTAGAGCGTTCAAGTTTCTATACATTCCAGACGCACTTTGTAGAACCTTTCTTCGAGGTGCTAATTTTGGCGGATCTAGTATAACTAAATCCCATGACTGATGCCTTGAAGAAGCATCTTTCATAAACTCAGTTGCATCTTCTCTTGAAAATTGTATTTTTCTTGGATCCAAGTTGTTAAGAAGGATATTTTCTTTTGCAAGCTCCAAAGCAGGCACTGAGGTATCAATGCCAATGACATCTGCAGCACCACCATATGCTGCATTTAGAGCAAATCCGCCACTGTAGCAACAAATATCAAGCACTCTCCGACCTTCTGAAATTGATGATATAAAGTAACGGTTTTCACGTTGATCTGCATAAAATCCTGTTTTCTGACCCTCCAGTGAGATTGTGTAAGAAATCCCATTTTCCTTAACCTGGAAAGAATCCCTGAAGTATTAAAAACATTTAAGCATTTATAATATACACAAGTACAATAATCTTTAAAAAAGAACATTGTGCTCTCTTATATAAACATACATAGAACTTCAGTTGACAGATAAATGGCTTTTGCATAATTTGCTTAATTTTGGTCCTCATTTGAAATTATGAGGGTTTTCTAGAGTGCTTTGTGATTGGCACATAACCAATAAGATCAAATGAAAATTTTTACTAGATCAGTTACGACCTATGGAGCAGAATATTGGCCAATCAAGAAGCAACATAT
>BMK_Unigene_050946
GTGAATGCCAGGATTTACATGGATGCTCGGTGTGTATATTTCCAGAAGCCCTTATTGGAATCAGGAACATTAGGTACCAAATGCAACACACAGGTTGTGATCCCTCATCTCACAGAGAATTATGGGGCTTCTAGAGATCCGCCTGAGAAACAGGCACCTATGTGCACAGTTCACTCATTCCCACATAACATCGATCACTGTCTAACATGGGCCCGCTCTGAGTTCGAAGGCTTGCTTGAGAAAACACCAGCTGAAGTAAACAAATTTTTGTGTAATCCGCACGAATATGTGTCTGCTATGAGAAACGCAGGTGATGCTCAGGCGAGGGATCTTTTGGAACACGTCATTGAGTGCCTTGACAGGGAGATATGTGAAACATTTCAAGATTGCATCAGCTGGGCACGGCTAAAGTTTGAAGACTACTTCTGTAATCGTGTCAAGCAGTTGACCTTTACTTTCCCAGAAGATGCCGCCACTAGTACAGGGGCACCTTTTTGGTCAGCTCCCAAGCGTTTTCCCCGACCATTGCAGTTTTCATCTAGGGATCCAAGTCATCTTCAATTCATCATGGCAGCGTCCATACTACGGGCAGTGACATTCGGAATCCCCATACCTGATTGGGTCACAAATTCTAAGAAATTAGCTGAAGCTGTCGAAAAAGTGAGTGCTCCTGATTTTCAGCCCAAGGAAGGGGTAAAGATTGTGACCGATGAGAGTGCCACAAGCCTCTCTGCTGCATCTTCTGATGATGCTGCAATTATCAATGACTTGATTATGAAGCTAGAGGAATGCTCTAAGAAGTTGCCGCCTGGGTTCCAAATGAACCCTATACAGTTTGAGAAGGATGATGACAGAAATTACCATATGGATTTCATAGCTGGACTTGCCAATATGCGGGCTAGGAATTACAGTATTCCTGAAGTTGACAAGCTGAAAGCCAAGTTTATAGCCGGAAGGATTATCCCTGCAATTGCTACTTCCACCGCATTGGCTACAGGGCTTGTCTGCCTGGAACTATACAAGGTGTTGGGTGGCAGGCACAAGGTGGAGGACTACAAAAACACATTTGTGAACTTGGCACTGCCATTGTTCACCATGGCAGAGCCAGTCCCACCTAAGGTGTTCAAGCACCGGGGCATGAGCTGGACCATTTGGGACCGGTGGATTATAAGGGAGAATATAACGTTGAGAGGGCTGCTGCAGTGGCTGAAAGACAAGGGGCTGACTGCTTACAGTATTTCATGTGGGTCGTGCCTGCTTTACAACACCATGTTCCCCAAACACAAGGAGAGATTGGATCAGAGAGTTGTAGACCTGGCCAGGGAAGTGGCCAATGTTGTAGTTCCCCCGTACAAACGCTATCTAGATGTCATGGTGGCCTGCGAAGATGATGATGACAATGACATTGACATCCCTCTGATATCCATCTACTTCCGGTAATTCTAGAGAGAAGTCACAATTGCATTTGTTTCAAAATCGAAGAGACTCTGTCCAAAGTAAATTTAGCTTTTAAGATATCATTTACCATGTATATGTTAATTCGACATTCAATTCTTATCCACAATGAAATCTCCAGAATGTGATATAGTTACATTTTTTTCGTGGTTACCATCTCAAGTGATAGAAATGAACTACTCCATGCTTCGGAATGGTAAGCTTCTGCCTATGTTGAAAAGAAATAATTTGTTGCCTTGATT
>BMK_Unigene_050949
CATCAACTCTCCTCGGCTTGGAAGCCCAAACTTTTTCATTCAGAACATTAGGAATGGAATTTGAGTTGTCAATATTATTCTTGAAGAATGAATTGGCAGGAGTAGTCAACAATGAGACTGGTGACAGTCAAATATGGGCATAATTGGTGCAATAGATGCCATGGAAAAAAGAAGTGCTTGGAGAAGTTGTCCTGCGTATATGGGAGTTATCTGCTTCATTTGATTTAGGAAGTGCTGGTTTCCTTCAAGCAACTATGATGGAGTGGATAAGACTTGAGTACCCCTTCTCCTTTGCTTCTTATCTAAGAGATAATGATATTTTGATCTCTCTTGATATTGTCTAGGAGCTCTATAACTCTCTGGCTGGAGTGACATTAAGCGACTTAGCTCAAGACGCACTAGTAGCTTCTATGGGTTACAATAAAGGTATTCTCTATTTAATTGTCCTGATCTCCCTCTATATGCAGATTCTTTTGTACCCTCCATGCGGGATATGGTTGTTTAGATGTTCAAGAAGAAACTGACCTCGTGAGAAGAAAATATATATATATCTCTTGGCTAACTTACCAATGTATTTTCTCTTCATTTATAAGATATCCACGAAGGTAGTCAATTTGCTTGAAAGAATTCAAACAAAATTTTCAATGGGATTGTATGGAGATAAAAAGAAGATGCACTTACTGTCTTGGAAATGGTCTCTCCCCCCTTCAAAAATTGGGTTCTGGGGATTGGAAACATAAGCCAGAAAATTGGGCTCAGTTATCAAGTCGTCTGTTTGAGATTTGGAGGAGAGAGAGGCTCTTTGGGGAGAAGTAATTGCGACAAAACAGGGACATTCAAAGTGTGGATGGAAGCCACATAGGGGTGGATAGGAGAGAGAAGGGGGTGGAGGAAAGTTATTGAGATGGTTGATTTCCGAGGGAACACGACTTTTGGGTGGTAAAGGGTGTTGAATGAAATATGGAAAGACAGTTGGGTGGGAGTAAGACTGTTGAAGTTTTCCCAAGGTTTTTTTTTTTTCTTAAAAAAATCAAATAGAACACATTAGTACGTTAAATCTTGTGGTGGTAGTGGTGGTTGGAGAATTGGTCTGAAACCTTCTATTTTCAAGGAATCCCAAAGTTTTGTAGTTGGAGGCGAGGACCTATTGTAATTGTAAGAA
>BMK_Unigene_050950
GTTTCAGATTTCGTATAATCAATTGTTGAATACTTGAATTGAAAGAACATGATGTGTATGTATACATGTGAGTTGTGATGGGGAATGCAATAGCTAATGATGAAGTAGGTCCAAATAGGCAAATACATGAAAGATGTGAGAATATGGCATGAAGGAGACCATGGTTGTGGACCCCATGGGGGGAATCCATGCTGGTCGAATCTGATTGGGGAGATCCTAGGCCTTTTTTACCTTAGTGCACCATGAGAAGTTGAACTCTCCGGTCCATTCACATGCAACCTTATGAGGGTTTATGAGTATGGGGTTTTTTACTTGAACCTAGGATTTCCAGAAGTACGTGTCGTTTTGGCTTGACAATTTACCTATGGATTCCCGGGAAACACATGTAGAACTGTGCTAAACTAAGGGTATGATTTTATGGGATTTCTAGACACTAATTACCATCGGAAGTGCCAATAGTAGCTGGCCTAAACTTAATTTGAAGGTCTTCACAGTCCTTCAAATATGGTTTGGGACAAGCAAGAGGTGTCTAGGGTTTCTACTGCATCATAGGTTTAAATTGGCATGAGCACTTACACGTGGAAGGTGATCCAAGAACAAGGAAGTAAGGAATAGACTCAGACCATAATCAGACGTGTGCACTTTGTGCCACATGAATAGGGAAACGATTCTTATTTTCTTCATTGTGTTTTTCCTTTTATTATTTGGAGTCATGACTCATGTGCAAGGGCGGACCCACATTATACACACTAGGGCGGTCGCCCCAGGTCAAATCCAAAAGGTCCCAAAGGTTTGGCCTATGCCCCCATTCTAGTAAAATCGGCCACCCCAAATCTCGAAAAACCCTAAAATAGTTTCCTACTCTCGGTCTCAAGATCTTCCGAACGATTGCCTTCCTCAGAATGCTACTCGCCCTCCGCTCAATCATTCTTCTCCTTCCATTTCAAGCTCTGGCAGTCCGGCTCAGGCACAATCGCACGGCACAAGGGTCCTCTCTCTCTCTGTCTCTGTCTCT
>BMK_Unigene_050951
[truncated: 15,560,171 more chars]
