# Supplementary material for: Transcriptome Analysis of Litsea cubeba Floral Buds Reveals the Role of Hormones and Transcription Factors in the Differentiation Process
Source: G3 (Bethesda). 2018 Feb 27;8(4):1103–14. doi: 10.1534/g3.117.300481 (PMC5873901; doi:10.1534/g3.117.300481)
Supplement: Supplementary file 14 [file 1103FileS14.txt]

>BMK_Unigene_074695
GGGAATGCAACAAATCATCTTCTCTCCTCTTTCAGCACCAAAAATGCCAACACTGAAATTCTTCTGTAAAAATATTCACTTAGGATTCTTTCAATTTATTGCCACCACAGTGATTCCACTTCCAATTTTTCAGCAGATTCCACTCAGAAATGCAAAATCATATCTCAAAAGCTTTTAAAAAAATGGCAAGGATTCAAACAGGCCCTTGACGATATGGTACTGTTGAGATATGACAAGACAAAAAATACTAAGCAGTAAGCAGAAGACCTCTCTCCTGCAGGCTTTTGCAAAAAGTTTTCTACAAAAATATTCCAGTTGACTTGCCTGAAAGAGTCTTTATATCATAAACATGTTGTGGTGCCAGAAGCATCAGAAAACAAAAATGAGAAAAGAACTAAGGAGGAAAACCCAAAACCATAATTCACCATTAATGACCAAGACAGCATAACCAGAGCTTTAGTTTACAAGGAGATGGGAGTTCTGAAGGAGCCATGGCCCAAAGTCAGCTTCGCACGCTGACCCCTTTATAAAGTTACACATCTGCTGAAGCTGATATGCTAAAGCTTCAGTGGTGAGAAAAGAAACCCCATCAGGAGAATACCTGTTCCAAAATCCTCAATAACATGTGTGGTCATTACAGCCAACCGTCTGCTAAATGATAGCCCCCCCCTCTGATCAACCTTTGCCACCCTTCCGTGGTGGAGTTCCTGGTCTCAACATGTTGCCAAAACCTAGCTTTCCTTTCTTGTCTGATGGTTTGAGGATCTGGAAGGAGCATGTCAGACTGTCATCCACGCTCATCATAGCACCCGCATTGTCAAATTCACCGCAATAATTTGGAGCGGAAAATATTGTCACAAGCTGTCGCTTTGCAAAGAATTCATACCCATCTTCCACAACCTGGTGGGCTCGGCAGATAAGGTCAAGGTCATGCTTTTGGAGGAATTCAGTGACCTTGTCAGCCCCAAATGTGTATGAGACACCTCTATCATTCTCCCCCCATCCTTCTATATCTTTATCAGGATCAGCCCACAACAGATCACAGAGGAGGCCTTGGTCAGGCACATCCACAGGGCGAGCAATATTGCGTATCTGATCCAAGTTTTTCAGGTCAGGTGATAACCCACCATGCATGCAAAGAATTTTCTCATCAATAAGTGCAGCAACTGGCAGACAATTGAAGCAGTCAGTAAATGTCTTCCAAAGACGGACATTAAACCTCCTCTTGCACTCGTCATAAAATCCATATATACGGTTGATGGAAGCACACTCATGGTTTCCTCTGAGAAGAAAGAAGTTTTCCCGGTATTTGATCTTGTATGCAAGGAGAAGGCATATGGTTTCAATGCTCTGCTTACCACGGTCAACATAATCTCCTAGGAACAGATAGTTCGCCTCTGGTGGAAACCCACCATACTCAAACAGTCTAAGAAGGTCGGAATACTGACCATGAATATCTCCACAGATCTTGATCGGCGCTTCAAGCTCCAATAGATTAGGTTGACTTGTGAAAATCTCCTTGGATGTCATGCATAGCTGCCGTATCTCCCCCTCAGTCAACTGCACCTGCTTCGGCGTCCTCCCGTTCTTCGCATCCAAAAGCCTCTTTATGATGTCTTCCAACACTCCTTCGTCCATGGGCATCTACAACCAACCAACCACCCTTCTCTATCTCTCTCTCTATCTCCTCTTCTTCTTCTGCAACACGACGAGCTCCGGTAACTGCTGGCTTGGGGGAATTTTCCGTTAAAACGGAGGAGGAATGAAAAAGGAGGGATGGATTGGACGGTCGAGATGACGATCTTTTTTTTTTTTTTTTTTTTTT
>BMK_Unigene_074699
ACTCCCTCGAAAAAGGGTACAGCAGATTTTTGCCAATTCTGAAATTGTCCGCGGGATCAATCAGATCTTGAACCATAGCAAATATATATATACAAGGAGAAAGAAAATGACAAAGTCAGTGAATGCGCTTGAATTCCATCCAAAACCAACAAGGAAACAGGAAAGATGAGAGAAGTTACAGCATGCATTTGATATAAACATAACAAAAATAATTTGACAATCAGGCCAAGTATGCCATCCACAGAGAAGATACGATGAATATGATCTGAATGCAACAAAAGAAAATGCGAGGACGGTGTTCACATGCTGCCGTATGAAAAATATTTGCACTGCTTAGCTGCTGTAACCTGTTCTACCATATAAATGTACCAAACATCCTTCCCCCAGGCATCTGCAGAAAGAATGGGTGAACTCGTCAATTCTCATGACACAAGCCCCACAGAACACATGGAGAACAATCACTAGAATGCCTTCATTTGTACTTCTCCATTATCCTTCTCGCTTCTTCTAAAGTCTCCTCTTCTGAGGTCCCAGTGCCTCCTCCACCACCTTTCGGGCCTTCATCTTTGTTCAAGGCTATGAATACGAAGTATATGAATCCCATCATGGCCAGTACAAAAAAAGCTGTGGACAGGAATGACTTGAGTACAAAGAGTGCAACCGTTGCAGCAATAACACCTACAGCAATTCTTGCTACCGGTTTTGGAACAGAATCCTGACATTAAAAGTACTGCACAAAATGCGGTTACACTGCACAGGTTCCAAACCATAAAAAGAGCATGCTACAGATCAGAATCAGACTGTATAGGCAATGCCCAATATGCAATGTGCAGACAGGGGTAGGAAGTGAGAAACACAAACTTACAGGCACCAGATTGGCCCCCGCTTCAATGCCATCTTTTCCAACTCTCAAAGCCGTTTGGAAAACTCTGAGCCAGTTAGATTGTGCCGCAACAACAGTTAGCGAAGGAGAGTGAGATCTTCTTCTTGGGTAGATGTTGTAGTTGTTCGTCTTCTTGAGGGAAAGAAATCTCGGGACGTGGATGGTGAGGGGATTAGAAGGAAGGAAGTGGGTATTGAGGAGAGGAAACGAGGAGCAAGTGTTGCGTTTGCGCTTTAGAGGAATGATGGAAAGAGGAGAGTTTGGTATCAGGAAGAGCGCCATTTCATCGACTCCTTCCCTCCCTTACCTTATTACAAGAGCAGAGAGTTCCTCTTTTCCTGTTGTTGATTTGTGAGGTTGAGACATGAGGGCGCAATAGATGGGGAGGCCCCAA
>BMK_Unigene_074701
ATCTTATCTGGTTAGCAATTTGTTGTATGTATACGATGTCGAGACAGTAGAGAGAGAGAAAGAGAGAGGCTGCTGCAGCTGCTCTTTTCCACAATTCCATGGATCTTTCATTTTCTGCATCTTCTCCTTCTTCCTCTCTCTGCATCTCCACCATTCCTCACTGCTCCACCTCCCAACTTCACAAGAATCCCGTCAGACCCACCTGCAAATCTGCCCTCTTCTGCACTTTGAAGACCTCCCTACAAAACCCTTTCCCCACCTCATTCAATGCTTCTCCATTTCCATCCATTTCAGGAAGACCCATCTCTCCAAAACTCCAAATAAGAACACCCAAACGCAGACCCATCTCTCCAAAACTCCAAATAAGAACACCCAAACGCAGACCCATCTCTCCAAAACTCCAAATAAGAACACCCAAACGCAGACATTCAGCACGTTTCGCCATCTGGGCATGTTCTCAAATTGGTGCTACTGGATCTGATCCTTTATTAAAAACAATTTTGGAGTTCAAAGATGCATTCTGGAGATTTCTAAGGCCACACACAATTCGTGGAACTGCTCTTGGGTCTACAGCTTTGGTGACAAGAGCGCTGATTGAGAACTCACATCTGATAAATTGGTGGTTGTTGCCCAAGGCACTTTTTGGACTTCTTGCACTCATATGTGGCAATGGATATATTGTGGGGATTAATCAGATTTATGATATCGGAATCGACAAGGTAAACAAGCCTTATTTACCTATTGCTGCAGGGGACCTGTCAGTTCAGTCAGCATGGTTTTTGGTGTTACTTTTCGCAGTTGCTGGTCTTTTGATTGTCGGGTTGAACTTTGGGCCATTCATTTCATCGCTTTACTGTCTGGGTCTTTTTCTCGGGACCATCTACTCTGTTCCTCCATTTAGACTAAAAAGATTTGCTGTTGCAGCGTTTCTTATTGTCGCCACTGTGCGAGGTTTTCTTCTTAACTTTGGTGTCTACTATGCGACCAGAGCTGCACTCGGTCTCACATTTGAATGGAGCCCACCTGTTGCTTTCATCACCGTATTTGTAACAATATTTGCATTGGTCATTGCCATCACAAAAGATCTTCCAGATGTAGAAGGAGATCGAAAGTTCCAGATATCAACGCTAGCCACAAAACTTGGTGTTAGAAATATCGCATTTTTGGGTTCTGGGCTTTTGTTGGTGAATTATGTTGGCGCTCTTGTTGCAGCAGTTTACATGCCTCAGGCTTTCAGGCGCAGCTTAATGATACCTGCACATACCATCTTAGCGTTGGTTTTGATTTTCCAGGCATGGATTTTAGAACGAGCAAATCATACCAAGGAAGCCATTTCGGGGTTTTACCGGTTTATCTGGAATCTCTTCTATGCCGAGTATATGATATTTCCTGTTATTTAACCAGATGTTCATCTGTTTGCTCTAGGAGATTCTTGAAGAAAGTTGTTAGCCCTTATGATGATGAGCTCAATTGTATAAGAACGAGGCAAGGAGTCCAATATTCACTTTCCTGTGAAACAGAGACAAGGGAGAATGTGTTATGTGTGTGTATATGAGTTGTATTATTG
>BMK_Unigene_074704
CTGGAATTCAAAAGTCAAAACAACGAAGAACTGCAAAGAGAACGTGATCTTGGCATTATTGACATGGAATCTTGTCATTTAAGAAAGAAGATGATACAAACCTGAACATAACCTCAAATTACAGGGAATGAAGAATCGCCTAGACATGCATGAAATTATACACGGTCTGCTACATTAGATAAAACCAGTTTTGCACAAGAAAGTTAAACAACCCAATCATCTAAGGGAGAACTGTGAAGAGAAAAGACCTAAATTGGAGCTGCACAAGTTGTTCTAAAATGCCCCGTCTGATTGCAACGGCTGCAATGCACAACTCGCTTTATTCGGCCACGGTCCTCAGCACGAACACGCTTCTTTCTTGGCCGTCCCGGTGGTCGAAGGGACTTGGGTGGATTTATAACAATTTCGATTTTATTGCCCCCATTTTGTGTTCCTTCAGACAACTCCTTCCAAAGGCTTCTGTCTGGGACCGGATGTATCGTTTGTGAATAAGTCTTCCGATAAGTTGCAACAGTGAAACAACTCTCAGTGAATCGATGGACGTTCTGCCGACATGAAAGGAGTGCTGCAACAGCATGTGCACATGGCAACCCATAAAGCTGCCAACCACGACATAAACAGCAGCGATTGCGGATATCCACAATGTTTGTTCCTTCATGAGATATAACTTCAAATTCTGCTTCATTTGCACGAAGCACTTGATAGGTGCGCGCTCGTTCAAGGGCATCCAACACCCGTCTTTCAGCAGATGGCACAAGTATTGTTGTCCATTGCATGCTGGCCTCACGCCGTTCATTGAACCAAGTCATTAACTGGCGGCGGATATTCTCCATCATCTGAATTATAGGAAGTCCAGAAGCTTCAAGTATCCAAGCATTCAATGACTCAACTATGTTTGCTGTCAGATGCCCAAACCGTTGGCCCTCAAAATAAGCCGTAGCCCAGAGACGAGGTGGTATGCGCCGAATCCAATAAGCAGCATCTTGTGAAATTTCTTCGATTTCAAGAATCTTGGCTTCAAATTCAATAACTGTGAGCGAATGAGCAGCTTCCCAGAGGAGGTTAACAAGCATCACATTATTGAACTCTTTGCGGAAGCTATCACTAAGGTGACGCATGCAGAACCCATGAAATGCAGTTGGAAAGTTTGCTTCCACTCCATCTATAATGCCTTTCTGCCTATCAGACAATATTGTGAGCCTTGGCATGTTCTCTGTATTAAGCTCAAGAAGGTTGTGCAGTTCAGATAAAAACCACATCCAATTTTCATCGCTTTCTTCATCAACCACCCCAAATGCCAAAGGGAACAGAGCTCCATCACCATCAAAACCCGTAGCAAAAAGCAAGGTCCCAAGATACTTGCTTTTCAGAAGAGTTCTGTCGAGTCCAAGAAGTGGCCGGCATGCATTTACAAAACCATATATTGATGCATAGAAGGAAACAAACAGCCGCTGGAAGCAACTATCCATTGGATTGCCATAAACAGAGGCAATACTTCCTGGGTTTGTCCGTTTGACTTGGTCACAGTACTGCGGAAGAAGGCGATACCCTTCTTCAAACGACCCACGAAAGGCAGCCATGATTCTCTCTTTCCCCCGCCAGGCCTGCTTATACGACAAGGTGATCCCATGAACACGGTGAATCTCTTCCAAAATCTCCTTTGGTTTGTACTGAGGGTTCTCACGAAGCCGTTCCTCCACAGAATTCGCAACCCATTGGACAGAAGCTTGCTGATGACCAAGATGGGTGATTCCCCCACAAGTATGGGCCTCATGAATGGTCCTAATTGTGAAGTTTGGGACCCCTGGGAGCTTCGCAGCATGTATGCGCCATTTACAGTCCTTGTTGGCACATTTGGCAGTGAAGCGTGTCTTGTCTGACTTCACCGTCTGCATTTCGAAGCGAAGGGAAATGGCTGCATCTCGCAATGCCCTTCGACAGCTCTTAACATCTGGAAATTCTTGCCCCACAGTCAACTCATGGATGGGCTGGACAGCAAGAGATCGGGCATGAAGAACAGGGGTGACTACATACTCGGGCTCTGCGATAGTCATATCCTGTTCTGCCTGGACATCCAGTTCCTGGCTCTGGTCGACAGTGATATCAAGGTTGGGATCGTGGGCTAGCCCATGGCTATCTGAAACAGCCAATTCATGGCTTTCAGCCATGTCTAGCTGGGTATGTGCATCAAAATCATGTTCATGAACGACTTCATGGTTCTGACCCAGCCCCAGATCATCACTGTGATGATCATGGTGGCCATGGTCGTGGTGTGCTCGAGCTAGTTCATGAGCGTGTCCCATACCAAGTTCGTGACCGTGGCCAAGACCCAACCGATGGTTCTGCCCCATGCCCTGATTCTGCCCAAGTGCTAAATCGTGTTTATTTCCGAGAATCAGATCATGATTAGCCATGATAATAGATAGTCAATCAAGTACAGGAATCAGCTACAACACGTACACACACAAACAGCAAATTCTCAATTTTCAAGCTGATAATAGTCGCCCCCACTCCCTCTACCTGTATCCAACCAATCCTGAAAGATCCGTGGAATTCACAGCTTTTCCTTCTCGAATTCGTTCATCTGCGGTGACGATAAACCCACAACCCCTCCGAATTCCCCTCTGAAACATGGATTCCCAATCACTCCTGCGAACAACAAAACCACCCACCATAAGTAAAACCAAAACCCAGAAACAGAATCATCCCAAAACACCAAATTTTCAACTCCAAACACTACAAAACCCTGACAAAAAAAAAAGTAAGAACAACAACAAGAGTGCTATATCTCAAATCCAAACTCATGAAGAAAAAGAAAACACCTCTAGTGTAAAACCCCCAGAAGACGAAATCACAATCAATAATAGATAATCTCCAAAACCCCTATATCCCAAATCTGACAGTCAAGAACGGATCTTTGAATAGATGGAGGGAAATTCGGATTAGGGTTTGGAGATGGAGGGAAGGTTTTAAAGCAAGGGTTTTTGAAAGACAAAGACAGAGAGAAGAATTGGAAAAAGAGGGGGCTTTTCGTAAAACAAACAAGATGGGAGGGGCAACGAAGGAGAAAGAGAGAAATTGCAGGGCAAAAGGGCACAAAAGACTTCCTTCTGCTTGTTCTTCTCTCTTCACTTCAGACTTGAGACATGAGAGAGAGAGAAAGAACACAAGTTACACAACACACGGCGAATGGTTAAAG
>BMK_Unigene_074705
GTGGCATGCTATGGGCATCAAGGTTATTGTACTAACTTTGCTTGCGTCATTTATAATGCTCCATATGACTATGATCTCTGATATTGTAAAAAAAACAGAAGCACTATTTCAGCAACATTATTATTGAAGATCTGTTATAAACTTTCTGTCTGAAAGAACCAAATGGTAACCAATAAAAAAATAGGCTTTTAAAGAAAGTTTTGCATTTTATTTCTTCTGAAGACCAATATCTCATCATTCAATTATGACTGTTCACTGCACTGGCTATCAGTTTTTGGTGGAAAAGAATGAAAAGTGGCACCCTGCCACATATCTTCATTTTGCCGCCCTTAATTCGGTCTTAACGAATCGCTGATGACCTGAATGATGTTTCTTCTCAAATCACTGGGGATATGTCCAATTGAACCTTAGAGGAATTTTTATTTTTTTATTTTTGAATGGTAGTCCTTGCAAGAAATACAAAGTGGATGAGTAATTAAGAAATTCCGATTCTTTCGTCCACTGTCAATGAGCATTCAAGCTAAATGGCACCCGGACTTAAAGCCATTCACCAACTTATTTCATATCATATTTGTTTGACTCATGAAGTTCCGAACAAACAGAATGAAGGCCCCATGACAAACAAATGGAATTAAACATAAGAGCAGTCTTCAGATCTAAAAGGCAGCTTACTTTAAACTGATCTAGAGATATACAAAGCACCTAAGATGGAACATGGGAAGGCCATCTGCTAAAAACATTTTTAAATGGGTTCCCAGAGAGTCCATGGATATCAACCTGAACCATATTTGTCACTAGTCAGCTTTTACCTGATTGATCATTTTGGGGCTCAATGCTCTCGTCAACTTTAGGCCTTGTGTTCATGAGGACCTTACGAAGCATAGTATTTTCATTGATTAAAGTAGATATTTTCTCCTCTAATTTGGAATTCTTGTCCTGCAACTCTCTAGCCTTCGATTCCAGATCATTTACATAGACCTTCTTTCTTTCCCGGGCTTGTTGAGCAGAGACCCTGTTTCTCAGCAACCTTTTCAGCCTCTTATACTCCCTATCCGCCGGATTCCGTCCTCTCCGACGCTTCCCAGCAGCAGAACTACTCCCATTTTCCTGCGTGGCTGCCTCGGCCGCCGCCGCCGCGGAATCGCTCGGCCGAGACTCCATATCCGGCACTGTGAACAGATCCTCGTCACTCTCTTCTACTTTGCTCTTCTGAGTGGCGGGAAGGGGAGGGCTCCGCCAGGAAGAGGGCGGGTCCTGGTGGCCGGAGGAGGAGGCGTTGATATCGGGAATCGACATTCGTCGCCGGAGATGGAAGCAGAAAGAAGGGGAATCAGGGTTTTAGTTTTAGGTGAAGAGAGAGACGTGGAGTTTAGAGATTTCATAGTGAGGAGGTGTGAGCATGAGGTGGAAGATATCGCTTTCGCGGGGTTTGGGTTTGGGTTTGGGTT
>BMK_Unigene_074708
GCTCTCTCTCTCTCTCTCTCTGATTATATAAAACACATTTCCTCCTCCAAGTCGCCTAAGGTTGATATTCCCAGAATCTTCTTCTTTGATTTGAAGAAAAATCCGAGCTTTTAGAGAGACCATGTGTGTGAAGGACGAAGAACAGATGGGGGAAAGGATGGAGAATTTCGATTTCTTCGATACCCAAATTGGGAATTGGGGGATAGATTCGACCAACAGTACCGATGATCGCAGTCGGTTTGGAGATGACCCGACAATCGGCAGTCCTTCTCCGCTGGAAAGCATTTGTGAGAATACAGCTGTTATTAACAGCCAACAAAACCTGTCTCCAAACTTTGTACCAATTATTAGATCAGGGGACTGGTCTCATATTGGTGAACGTCAGTATATGGAAGATACTCATGTTTGTATTGCTGATCTAGCTAAAAAGTTTGGCCATACTTTCCTAGATGGTGAAGTTATTTCCTTCTACGGGGTATTTGATGGGCATGGAGGAAAGGGTGCTGCACAATTCGTCCGTGACAATTTGCCACGGGTCATTGTGGAGGATGCAGATTTTCCTTTAGAGCTTGAAAAAGTGGTCAAGAGGTCGTTTATTCAGACAGATGCAAAGACATGCTCTCTTCAGTCCACCTTATCTTCTGGTACAACAGCATTGACTGCCATGATATTTGGGAGATCTCTGCTGGTAGCAAATGCGGGGGACTGTCGGGCAGTGTTGTCTCGACTTGGAGTAGCGATTGAGATGTCTAAGGATCACAGACCCTGCTGTATTAAGGAGAGGAGTCGAATTGAATCACTAGGCGGGTACATCGATGATGGGTACTTAAATGGGCAACTTAATGTGACGCGTGCTCTTGGTGATTGGCACCTTGAAGGGATGAAGTCCATTGGTGAATGTGGGGGACCATTGAGTGCTGAACCTGAACTGAAATTAACCACTTTAACAAAAGAACACGAGTTCTTGATAATTGGCAGTGATGGAATATGGGAAGTTTTCACAAGCCAAAATGCGGTAGACTTTGTCAGGAGGCGGCTCCAAGAACACAATGATGTGAAAATGTGCTGTAAGGAATTAGTTGACGAGGCAATCAAGCGCGGTGCATTTGATAATTTGACAATTGTCATGATATGCTTTCATTCCGAACCACCACCTCATGTTGCCGTGCACAAGTTGAGAGTAAGGAGGAGCATCTCAGCAGAGGGTCTTCATAATATTAGATGTCTATTGGAATAGAAGCTAATTAGTTTTCCTGTCTTTTAGGCTTTTAACTGTATATAATTTATTAGAGAAGTAAGGTATTAATCGGAGAGGGGACTTATTGTATCGTTGTAGGTGGTGGGTGGAGTGAGGGGGTCAGATTTTATAAATAGGCAAGATGCTCATTTTGAATTCTGTAGAGACATGATTATTTGCTTTCCTCTCAAGGATACTTGATTGGAATTGAAGTTTCTGGTGAGCATCCATCAATCTTCTTGTATGGGTGCATCCCATGTTTTTTCTTCTTTTTTGGCTAAATGATTGATTTCAGTTTTGTGTTTTGAGTTGGACCTGGGTTAGATTGAAATGTTCATCACAGGGGAAGAATTACTGTCTTCTGAATATATGCTTAGCTGCTAAAAAAATT
>BMK_Unigene_074711
GATTTAAGTAGCTGGCATCATCTTCCCACTGCCATTCGTATTATACCAATTACGGATAGAGAAGTGTTTTTCACGATCGAAATCCCAGATCCTATAAAAACATCGTTTTCCAGTCTCTCCCCCACAATCATCTCTCTCTCCCTCTTCCTACTCAGCTCCTCCTCGCTACTCGCTCGCTCGCTCCTCTCAGTCATCATCAACATCATCTTCATCTTCATGTGAGCCTTCTACCATCTATTTAGGTGGGAAAATAAAAGGTTTTAGTTGAAAATCAAAAGAGCTTGTTTGTACCTTGAAGCCCGGTGGCACATGTGTTGATAGAGGCTGTATTTATTCAGTGATTTTTATCTGTGGTCAAGTTCCCGTAATAACTGCTACAGGGGCCTATTTTAAGATGACAGAACCTTCCAAAGTTATTCATGTCCGAAATGTGGGGCATGAGATATCTGAGAGTGATCTGCTTCAACTGGTGCAGCCTTTTGGTGCCGTCTCTAAGCTTGTGATGTTACGAGCAAAAAATCAGGCACTACTCCAGATGCATGATGTGGCGTCTGCTGTAAGTGCATTGCAATACTACACAAATGTCCAAGCAAGCATCAGGGGTAGGAATGTTTATATGCAGTTCTCTTCGCATCAAGAACTGACCACAGTGGACCAGAATGGTCAAGCACGCAAGGGAGATCAGGATTTACAGCCCAATCGAATCCTGTTAGTTACAATCCATCACCTGCTCTACCCTATAACTGTGGAAGTGCTGCATCAAGTGTTTTCTCCTCATGGGTTTGTGGAGAAGCTCGTCACCTTTCAGAAGTCTGCTGGTTTTCAAGCCCTTATTCAATATCAATTGCTCCCGAGTGCGGTTCAAGCAAGGAATGCTCTGCAAGGCCGCAATATTTATGATGGTTGTTGCCAGCTAGATATTCAGTTCTCTAACCTCACTGAGTTGCAAGTGAACTACAATAACGAGCGATCAAGGGATTTCACAAATCCGTCATTGCCTTCTGAACAGAGAGGCAGTTCTTCACAACCTGGATATGGAGACAGTGGCATGTATGCTCTTCAACCTCCTGGAGCAAGAGCAGTTGCTTTTCCGCAGTTGGGCAATGCTGCTGCTATTGCCACTGCATTTGGCGGAGGTCTGCCTCCTGGAATAAGTGGCACCAACGATAGATGCACCATCCTAGTCTCTAATCTGAATCCTGATAAAGTTGATGAGGATAAGCTTTTCAATCTGTTCTCCCTTTATGGAAACATTGTCAGAATCAAAATGCTTCGCAACAAGCCGGATCATGCCCTCATTCAGATGGGAGATGGGTTTCAGGCTGAATTGGCTGTGCACTTCTTGAAGGGGGCGGTCCTGTTCGGCAAGCATCTGGAGGTGAATTTCTCAAAGCATGCTAACATCACATCAGCTCCGGACACTCATGACTACTCAGGCTCGAATCTCAATCGCTTCAACCGCAATGCAGCCAAGAACTACCGTTACTGCTGTGCCCCGACCAAGATGATTCACCTGTCTACCCTTCCTCAGGATGTGACAGAGGAGGATATTCTGAACCATCTGGAAGAGCATGGTGCCATCATCAACACAAAGCTTTTTGAGGCGAACGGGAAGAAGCAGGCATTGGCTCTTTTTGAAAACGAGGAGCAGGCCACCGAGGCCCTTGTATGCAAGCATGCCAGCTCTATTGATGGGTCCATCGTTCGCATCTCTTTTTCTCAGCTGCAGAGCATCTAAGAGATCTTACCTCATCTGGGGTGATCCCATTCCTCTTTCTTCTCTTGTTCTTGTATTTTACTAAGAAACTGATCCAGTCTACCTCCTCATGAATGTATGATGACTTGTACGTGTGCATCTCCTACCTCTGAAGCTTGTAATTTTGATTCTCAAGGTTTGCTATCCTTTTGGAAGTTCCTAGGAGATTCTAGCAGATGATACTGATAACGAAGCCTAAATTATGTGTCCTCCAAGCTCTTTTTTTTTGGGTTGTTCCTTCTACCTTTATAAGTAAATTATTTACCAAAACTTGCTTGTTTTGGTATCTAATGGCAAGAGCCTATTGTTGAAGGCTTCTTTGGAAGAGATACTGGTCTGAAT
>BMK_Unigene_074714
GGTTGAACCTTTATTACAAATAGGAAGTCCAGTAAATATTTCCTCCGGACTCCTAGTCAAACAGTATATGGTCGTTCCTATTCTCACTTTTCATTCTCGGAATGACCACGGATACAATTACGCAGACTATGTCCATATAGCATACATGCATCTCCATCAAAATTAAACCATCGAAATGTGGTCCCATTGCACTGTGTCCCAGAAATTACACATGCAAACGATCCTAATTATCAGATTGTGACCACCAGTGGCTATAGCTAGATGAAACATGGTAAAGGTTCCAAATTCAACAAACAAAAAGTTTTCCTCGTCCAATCTCATGACTTGGAGAGCTGGGATTGGATGTATTACTATTACCACTAGATTGGCTGTACATAATAACCATGGATGATCATGCATGCTCCACTACGTTCCATCATTTTCTTGTCTAATAAAGCTGATCCTTTCTGTCATGCCACCATCTCCACCAGTAGAAGTCCCATCTGGGTCGGACTTTGGTCATCCGGTTTTCGCCATACTCATAGTCGGTCTCAGCTCTGCGAGTATTGCGAAAGGCGCAGCAGCCGATGCAGTAGATGGAGATGAGAAAGATGAGGACGACGACATTGAGGACAGAGATCTTGTGCCAGTCACTCCTCACATCTTCAAGCACCCCAGCCTTGCATGAGTCGCACTCGTAGCAGAGCAGTCCAGGAGCATTGTTCCACTTGAAGCAGTCGGGGTCTTGTGCCACCGTCGTCCCTTCCGTTGCGTAGTTGCACAACGTCGGAGGCTTGCAGCATCCAGACTGAATGGGAGACATGTCCCTCTGGAGATAGTCGATAGGTGACCACTGGGAGAGCTTGGAGCAGGTGTTGGAATTGAGAATGCAGCTCCGGATCTTGTTCCAGTTGATGGGGTTCTTCACCCTGTTCCTGAGCCACTCCGAGTAGTCCTCCAGCCGGTACTCCTTGTAAATATGGCCGGGGACGGGGACACCCCTTCCTTGACTAGTCACGGCAAAGCCAAAGATGGTAAGGGAGAGGAGGGTGGCGATGAGGAGGAGCATGACGGAGAGGTAGAACCAGAGGGCCCATGGAACGTTGAAGCAGGCGCCAACGAAACCAGCAAGGGAGATGACGAGGACGACAAAGCCGAGGACGAGGAGGGGCATCTGTAGGAACGACTCACAGGTGGTGCTGCTCCTCGCCATCCACAGCCCAGCTCCGATCAACGGGATTGACACCAGAAGTGTGAACAGGTTCAGGAACCCAATTAGCGTGTTGCTGAAACGAGACATCTCTCTCTTTCTCTCTCACTGCAGTTTCTTTAAGCTTTGGGTTTGGGAACTCTCTCTATATTTATTCTGGTGAGACAAATGAATCCTTCTTCACCTTTGCTTATTTCTATATTCTTCTGGTGCAATGCAAGAAGGCTACTTTATGAAAAGATAAGAGGCTCTACTTTTCTTTAAAAATCAAGTTTCTGTAGGTTTCTTTAGCTTTCTTATTCAACTTGTG
>BMK_Unigene_074715
CCTTCAATAGAAAAAAACTGATCAACAGGATGTAATCTCTACCAAATACCATAATCAGATAAATACCATGGTGCAGCCAAACAAAAGGTGGATCACAAAATAACTAACAGTTTCAAGACACCCATACCACAAGAGTTTTTTACTTCAATCAGATGGTTAAAATCCATACATTTCTTGGGTGGGTACAAATCCAGTGTTACAAAACTTACTCATAACAACACTTTTCTCCATGTGGAAACTGTACACTGCATATCATGCAGGACATTTAGTTAGGCACTTGACCACCCCATCATAATGGAAAATCTCCTAATTTTACTATGCATGTTTCTAATAACAGAAGACCCATGATTTCCAGATGAAGAGAAAAAGTTGTGTAACCTTAAGCAGAGGTTGAGTCTGATTGAGCTACTGGTCTAGGTTTTCTTCGTTCTGGTGGTGGGCCATCCCTTCGTCTTTCGTATCTTCTGCTCTCATATTTTGAACTGCTACGTTGCTTTGGTTGATAAGTTGGGTATTTGCAGGGGATTATCTCCCCATTTATATACTTATCTCCTCCATAATCCTTATTTTTCACATCAATGTACGAGTCCGGCAATACCCAAAGAACTCCAGGCAATCCCTTGAATTTTTCTGATATTTCTTCAGAGACAGTGCATTGAAATCCAGTGTATGTGGTTGTGCTAAAAGCATACATGTTTTTCTTTGCTTCTTCCATGCTTCCCAATACTGTGGCGAGCGTATTGAGATACGTATCGATCATCTGTTCTCTGGTGGGGGCTGGGTCTTTGGGGAACTCCATCACGATAAGCCAGTGATTGTAATCGCATCCAGGAAGCAGAATCGTCTCTCGTGGCTCGCTGCTGCTGCTCCTCTTCGATGAGTAGTCTCCATCGACTGCAGATCGAATCACAGCCGTCCGATTGCTCCTTTCAGAAAACGAGAGGGAAGGGCGGGCGAAGATGGAGATGGTGGGGAGAGGGAAGGAAGGAAGGGGAGCGATGGGGTTTGGAAACCGACGGCTCAGATCTTCTCTGCAGGGAGAAGAAGAAGATAGGAGGGAGGAGATGCTCATGGAAGCCATTTGTGGGGAGAGTGAAAATGATAATGTTTTTGTGTTTTGAGCACACAAGATATTTTGTCTGGGGGTTTAGGGTTCTTGTGGTCGAGGAATTATTTATTGTACTCGAGCGGAGGTTTTAATTGGGCACATGATGTTTCCATATCCATGCCCACAAAGAAGAACAAAT
>BMK_Unigene_074716
ATATTTTTACCCTTGAGGGAAACACACTACTAAGATCTAGAGTTGAAACATGACTGTAAATGGTGAAGGCAATATTAAAGCCGGACTTGTACCAATTGGTGAATTATTTTATGTTGTTCAGAATTTCAAGGAACACTAAATCATTTCAACATTTGTCTTATTGCTCCAATGTATGAGACCTTTATAGATAGTGAGTTTGATACAAATAAGGCAGTTGCAGTTCCTGTGCTCTACATTCTCGTGACAAAAAAATGAATATTAGGAAAAAGAAGGACCTTACCGGCTTACCCTCTCATTTTTCGGCTTGATATTCAAAATTCAGTCCATGAGTTTGTATCGTTTCTCTTGTACACCAGTAACCCCCATTTGTATCTCAATGATGGTATGAAGTGGTACCTCAATATGGGGAATCTCCATCAGAGGCCTGTCTGCGAAATATGCATAGAGTGCTCTCAGTACTGCCTGGTGAGAGATGACCACAACAGGTGCACGCTGTCGCTCAAGCTCAATAATTACAGGCTCTAATCTTTGAATGACATCAAGGTATGATTCTCCACGAGGATAGCGATACCTCAGCTTGTCTTTCTTACGAGATTCATACTCCTCAGGCATGTTTTTCTTTATTTCTTCATATGTCATACCATCACAAACTCCAGCATTTATTTCATCAAGAGCACGCCATTGTATCTTAGGGAATCCAACAATGGGACTTGCAGTTAAAATCGTTCTTTGGAGGGTGCTAGTCCATATAGAACCAGTTCGCTCGGGTTTTAGACGCTTCTCCACAAAGTTAGCAAGTTTCTTCGCATATAGTTCTCCAGCTTCACTCAAAACAGTATCCCCCCCAATTCTTCCTCTGACATTATCCCTACTCTCTCCATGACGAGTAAGCAATATTGGCCGGGGTGTGAGATGAGCATTCACCAGAAAAAAGACGATCCTTCCTGGCAAATATCCACTGATATTGTTCACTTGTATCTGTCCACCTTGTCCACTAGCCATATCAATCATTTTGATATAAGATCCCTCTTCCACTGGTTCATAGACCTTTTCATAGTTCGCCAGACGCATTTTGAAATCTCGTAGTCCAGCTTTAAAATCTGGCTCATCCGCATAATCAGGACTCTGTTGAATTTTAAGACGGATATTCTTTTCAATAATTTGCTCATCATTACATATGGTTTCCAAAAATATAATCTTGCATTCTCTTTCAGCCATTTTCATGAGCATATTCCTTCTCCTTTTGTTGCTGTTCGTGGCGTCAAAGATACCCACCTGGCCACCTTCTTGCATCCAAGATAGCATATCTTCCATTGCCAGAGCTGCTACCTCATTGCGTGCCTCCATGCCTTCGGGATTGTCAGCTCGAAAGAAATCAGCAGACTGGTTTGCTCCATGCTTTAGACGACGGTACTTTCCAACATTAAAATGCTTGGTTTCGTGACCCAACCAACGAAGATATCTTGTAAGCTTTGCTGCAGTAAAAGTCTTGCCTCGAGCAGGCAACCCAACCAGAACAATTGCCAATTTCCGGTCTTCCTTCGTTCCAAGCATCTGATCAGCTACAGCCGCCGCTGCAACAGCTCCAGCTGCTGCTGGCATGGCCTTCTTTGCTTCTGTATCCAGTCTAAGATCAGTAGTGAAAGCAGATGCACTAGCCGATTTAACAAGCCTAGGGGAGCCCACTCCCCTATCCACAAAGAGTCCCCTGTGACTATCTTGTTTTTGCAATGGTGAAAATGTGCCCACTGATTTAGATTCAACCAAGCCAGAGTTGGAATAAACTTTCGAAGGATCTGGTACTACTATCTCCATATCCTTTATAATTGTAGCTCGATCAAAAGAAACAACACCACCCTTATTTGATCCATGCGAAGGACTTCTTAAGAACTCAGAATTAGCAAAAACCCCGGTTTGAGCGAATGATCTGGGAGTCTCTGTCAGATTAGCTGCATAAACCTGGCCTGTGTTTGCACAGGTTGGAGAAGGAACCAGATAGTGTTCTAAATCAAGCTCCAAACTAGTTGCAGAACCATTCTCAGTGCCCGTCTCAGGTGCTGCATTTATACTGACATCGGGAATTCCACGCACGGTTGACGGCTGAAAGTTCTCCTGGTAAGCTCTCCAGCTAGCAGCAAGATCAAATGGAGAAACTCTATCCGCTTTAATAAACACACGATATTCAAGCACCTCGTCACTGGTAAGCCTAAACAAAGCCAATCTGGCATCCCCTTGCAAGGTTCCTCTCGTAAGTTGTCGATTTGGACCCTCCTCAACAATGCAAGGCACATTACTGTGCATGGGCTTCAAAAGGAACTTGAAATCCAAAGTTTCGTGATTAGGAGGAACAACAAAGCTTATTTCCCACATCGACTTCGACTCGCGCTCCATCGAAAGTGCTTTGGAAGAGTCCCAAGAGCCGACGAGAGGAACAGAACCGTACACATGAGGAATGAGATTGTCTATAAGCTTGTAATTCTCCATTTTGAGAGACACGAAGAGTTGCTGCCCTCCTCCAGCATTCTCCACGCTCTCTTCTCTCTCTTCGCTGCCTTGGGGACTGTCCGGATTCCTCGATGAAGCCGTTCCCATTATATCTCCGATTACAAGAATCTCCTCCTTCCCTCTATATATCTAATTGCAGAGATTCGTAAGAAGTGCTGCTTCTGCAGTTGCTGCTGCTGTTGTTGTTGTGAGGATAAGGGAATAGAGAGAGAGAGAGGGGATGGTTGTCAAGTTGTTAGAAGCCTAGGGAGGATCTCTCGTTTCGAAAGCGATGTCGTCTTTTCTCTTCTTATCCGCTTATTGGCTTCATCGCCTCCAGATGTTTGAGAA
>BMK_Unigene_074717
GCTTCCCTCTAGTTGACCCCATTTTCAATAAGAAATGTGGTTGCGTGCCACCCCCAATCAACTGCCATTTTTTATTTTATTTTATTTGTTTCATATTTTAAATATCAGTAGCCGGTTCCCAAGCTATTTCTATTATAAATACCTTACACCCCTTAGTATATGTCCACCACCAACAGCCACAGCTACAATCAAATCAAAGCTATCAATCCTCTGTTGTCTCATCTTTTACTGTTATAGAGAAGAAAGAGAAGATGGCAATGACTAGGTTTGTTATAGTCTTGGTTTTGGTGCTCTTCGCCATTTTGATGGTAGAATCCAAGGTGTTAGCCAAAGAAACGAATGGATCAGGGGGAGAATACCACTTGGACAAATCTGGGTACGGACCTGGGAGTCTGAAAAGCTATCAATGCCCATCGCAATGCTCGAGGAGGTGTGGAAGAACACAGTACAAGAAGCCATGCCTCTTCTTCTGTAACAAGTGCTGCAACAAGTGCTTGTGTGTGCCTCCTGGCTACTATGGGAACAAAGGAGTCTGCCCCTGCTACAATAACTGGAAGACCAAGGAAGGAGGACCCAAGTGCCCATAGACATTTTTCCTCTCTCATCACCACCATGTCTTCTTTGAGTATCAGTGTTGCTGCAATTTGATCCTACTCTGGGTTAGTGACTTGTCTTTCCAAGTCCAACCTGTATGCCATGGGACTCCCATGATGATGATTTATCTCATGTTTCTTTTATGTCTGTTTTTCTTTGACTTAAATAACCTTGCAATCAAAGTGGATTTGATTTTGATCATTTATGTTTTCTTTCTTTCTTTGTTTTTGGTTAAAACCTCATGTCATGTCATGTCGAGGTCATGAAATCTTCAATTAATGGGTGCATGAAATGGCACTCACCAGATGGCCCCCTTGTCCCATTTCCACTGAATTATTGAGATTCGTAATAATTTAAGGAAGTAGTGATGATTATGTTGTCAAAGGATTAAAGATGGAGGAGATTGGAGGATGAAATGTGGAGACAATCAGCAAACAAATATTCACTCCTTGAAAGGAAATGATCTCCACCCTTCAATCAACTGATCAAAGAACTTAAAAGGTTGTGTTTGGAAACCAAATCCTTGATGAAAAGATTTTCGCTTTATACATGATTTTTAAAAAACTCATATTTGACAATTGTAAATCTTTAAGAATTTGGACTCACATAAATTTTTATTTTTTTGGACTTTTAGGTCCGATCTACACCCATAGAATGTAGAAATATTCCTAACTTTTGTAAGTTCTCCACCAGAACCAGTTTTTTGCAACTCTATGCAGGCCCGGCCCTTGAGAGGGGCTGTAAGTGCAGTTGCCCCGGGCCCAATTTTCAGGGGGGCCCAAAAAGTAATATTTCCACTCCTCATTCATTCATTCCTCAAGACGTTTCCACTTCTCCAGTAACGGCCATACGATCAGTTGCATACTTGTAGGGCACGATCTCGGAGAAGGAGGGGCACCAAAGATTTTTTTTTTTTTTTGTGATTTTTTTTTTTTTTTTTTTT
>BMK_Unigene_074720
CCGGGACAAGATAAAATGCAATGTTTATGATGAAATCATCACAGTGCGTACAAATCAGACGGAGGAGGGAAATAAAAGTAACTCGACACTCTTCTGAGAGACACAGACAGACAGAGGAAACAAATCAGGTATCGACAAGTATACAGAGATTTCCGGTTCTCTGCTTTTGATTTGCTCTGTCATTTCTCTTTCTTTTCTTTTTATGGTGCTATCTAGGGTTTCCCTCCTCCGATTTTATTTTATGTTTGGTAGGTGAACTGATTGTGGAGGTGTCCTGGTCAAGTGACGGAGATGAGACGGCAGGGACAATATGCTGATTCGGGAGTTAGTCGAATGATGGCCGCCCAGTTGCAGCAGTTGTCCGCCCAAAGGATGCAACATAACTCTGCAATGAACCATTATTCGGGACAGCCAGATACCTTGCCCATTGATGAAGAACGCAAGTACATCGCTTCAAAAGTAGAAGGACAGTGGCAGTGGGATAGAGATGGACCGAAAGGACCAAGTTCACTATCGTCTCAGTTATACAAAGAAGGTCAGGGGAGCGATCCATCTCGGTCTTTATTTCAGGGTCAAAGGCCTGACCCGAAACTTGGCTTAGATAAGCAAGCCAACAAAGATACAAGAGCCCAAGATCATGAGCAGGATATGGAAATTGGGTATGAGGAACATACCATTCCGCCAACATTTGAAAGTCTTGAGCAAAAATTCATAGATGATATCATGAAGTTAACCAAAGAACAACAGGAAGAAGAGGATGCAGAAAATGCCAGGCATAGAGAGAGAATAGGTGAGCTCAATGCACAGTATCAAGAGAAGTTAATGGCCATGCGGGCCCGCCAAGCCGCCCACAGAGACGAGTTCCTTCGCCGGGAATCACAGGCTCGCCAGCATCAGTACCAGCAAGCTGGGCTGAACCATTACCAGAACAGCGCTGGTCCTAGCGACCCACATGGCTATGGAGCTCCAGCCACTGCCGCTTCTGATGCTCTTGGAGAAGCACACCGAGCCTATGCTGCGGGTCACTACGAGTCCCACCGAGAGCGCGCACAGTATATGGGAGGAAATCAGGATCATGGCTTCGAGTCAAGGGGTAATTACACTGGTGGCCGTTCTTATGGCTCTGGTCGTCGCTATTACTGAAGAGTTCATAGCTGTTTACTATAACATACCCTTCTCTTTCCTGCGTCCCTGTTCTAATATCATGACACTGGGCTTTGAAAGAGTAAAGCTTCTCTCCACTGGGGGATGACCTGGAGATATTATGGAATGGAATTACTAGATATTCACACCTAGGTTCTCTTTTTCTGTTTTTTTTTTTTTTAAGACGGGGGCTGTACTTGATTGTTTTTCTTAATCGCTATTTGTAGACAATGATCAAAGGCTAATTTTTTTTCTAGTTTGTGGGTCTGTAATACAGCAACCAATGGGTGATGCCAAGATAATGATTGCCAAGCTGTAGACATAGGTCTAAAAGAGGGGAAATCACAAGCTATCCAACTTGTAAAGGAGGATCTCTCATTTGAGGTTCATGTGCTGGAGAACCTTTTTCGTATGTGATTAATGCATGGTTTATTGTAAAC
>BMK_Unigene_074721
GGGCTGATAAAGGAGCGCGTAGTGACTAGTGAGTATAAAGAAGACCCGTTTACGATAATAGGGTTTTCTTTCTGCAGAGCCTCATATCCGCGGGCAAAAGACGAAACAGCTGAAGCGAGCAGGCAGAGAGAAAGAAGAAAGAAACAATGGCAGCAGCTGAAGAGCAAGGAGAGTTCTACCTCCGATACTATGTCGGCCACAAGGGCAAATTCGGTCACGAGTTTCTCGAGTTCGAGTTCCGTCCCGATGGAAAGCTTCGTTACGCCAACAACTCCAACTACAAGAACGATACCATGATCCGAAAAGAAGTCTTTCTCACCCCTGCTGTTCTCAAAGAATGCCGAAGAATCATCTCTGAAAGCGAGATTATGAAGGAAGATGATAACAATTGGCCAGAGCCGGATCGAGTGGGGAGGCAGGAGCTGGAGATCGTGATGGGGAACGAGCACATCTCCTTCACCACTTCGAAGATTGGGTCGCTCGTTGATGTCCAGAGCAGCAATGATCCTGAAGGGCTGCGGATCTTCTATTACCTTGTTCAGGACTTGAAATGCTTTGTTTTCTCTCTTATATCGCTTCATTTTAAGATCAAGCCCATCTAGGTGCCATGAAGGTTTCTTTTTTCTCTCTTCCTGCTGTCAATGTTGGGTCAAAGGATATGAATTTGGTTTTGAGAGGTTTTCTCATCACAGAAGTACGTACGTGTGCAATGCTTCTCCATTGGGTTTTCCCCATTTTTCATCCAACTTTGTAGCAAAATGTTGACTTATGGATCAATTTTATGTTCTAGCGTTCATTAAATGTTTTTACTTGTTGGGGGCTTTGGATGACAGAGGTGGTGCAAAGGCAACTTAAATGAAAATGTTTTCTTGCTGCCTTGGATCTGCACAGACTCCTTTGCTCTCAAACCTGACACGACGAATCTCTTTCCAATATTAGAGGGAGCAAAGGGTATGTATTGAGAGATATTTTTTTATTTTTAGATTCACTTGTGCATAAAAAAAGGCCTTATAAGCGAAAGCCATACATGAAACTAGCTTGGAGAAAGGGTTTAGGAATGAAGTAATGAGAAGTAACCTGTCAGATTGCAGATTGGTAGAATATAGCCTCAACCGTCGTTAACTGGAACATAACTAACAAAGCCAACCTCAAATAAACCAAGGAGTGGTAGCTTGGTTGGTCAAGGACTCGGCTCCTCAGGAAGC
>BMK_Unigene_074722
GATTACTCTAAAAAAATGGTGCCAGGAACGTAACATCCTTTTCTTTTGTTTTTTTTCCTTTTTGCCCCCTTACCACGTGCCTCTGGGGGCAGCTAAGAGATACTATGGGGGTACAAGCATGACCCCTATAGGTTCAAACCCATACCTCCACCCCCACCATAACAGAGAGGTTATGTCTTACAGTTGCACCAATTATAGGGCATCCTCTTGTCAAGAGTTACTCATTGATGACTTAAAGTACTCAATTAATGACACCCAGGAGTGCAATACTTAAAACACAATTCCGCCCTCCCATGAATGAGCGCCTGGTCAGAAGCCAACTAAAGACCATCCATTTTGTAACCCTTGCCAATCAGAACATCCTATAATTCAGCCAGCATGAAAGAGAAGGTGCACTGGGATTATGGCAATGTCCGTTGGGCACAACGTCAAATCTGCGGTCCAAGGATGGAAAAGGCACATGTAGCAAACAAAGGGATCTATATCCAGATCAGCAACCAACAACATAAAAGCACCAAACAACAGCAAAACCAAGCATCCAGTCTTGTCCTTTTCATCTTTCAACTCCCCTCTCCTATTGAGATGGGGATGACACAAACTGCCTAGGTAGACTGAAGATATCCTTCCCTGTAAATGGGGATGTCCATTCGTATGAGCCTGATGATGATGCATCCTGCACTACACCCTCCTGCAACCCCGCATAGCGGACTCCCTTGACTCCCAGCCTCGAACCCTTTGCAGCTTCAGTAGGTACAGACCGCCCATCATATATCTGATTGGTCTTCACACATGATGTGAGCCCCAACCACAAATCACTATGGCTAGAGGACGTTGATTCCAAACTCCAGTCTATTGTGTTGTAGTCACATTGTGGCACTGAACTCCCCATGCTCCAATCAACTGGGGAAGACATACCAGACGTCCCTGTTGAACCCCAGCCTGTAAAAAGCCCCAAGGAAGAAGGCCCAGCAAAAGACGCAGGCGAGGATTTTTCTGATGAACTCAATGAGCTCCCCCACCCTGCTGCAGCTGGTTCCATTGTACTTGAAGTGAAAGGTTGACACTGCTGTTGGTTAAAATACTGCTGCAAACTCCGGTTGCTAGAGCTAAAGTTTGCACTTGGGACATGCCCTATACCCCCATTCGCCTTTACGACCTCAGCACCACCACCGGTATACCATCCAGCCGTTGGAGGAGAGGCGTTGATGCCAGCGGCAGGAATCTGCTTCGCATTTACAGTTTGCGGGCGCTGCATCATGATCACTGGTTCCCTCACTGCACCTGCTGGCAAGTTTTTGCCTTCATTTCCCAAAACCACATACCGGGCCTCAGCCTTTGCTGGCGGCGGTGAGACCTGCAAAGATGATGCCAAGGAATAAGAGACAGATGTGCTTGAGCTCACATTTGGCCACCTCTTATCCACAGGCATCGACACTCCTTGTGTTTTAGCCCATTCTGACTTGGGCTGCCGACTCCTCAAAGGCTGCAAGTTTCTGGTTCCAGATTCAGCCAGCACCACTGCAGGCGCCGCTTTTGTGTAGTTAAAATCCCTATCGTCTTTTCTTGGTTGGATTGTCACCGAAGCAACAGATTTCACCAACGTTCTCATAGGGGTCTGTGCATCATTGACTGCCTGCTTACCACCATCGATGGCTGGTGGATCACCGGTTTCTTCCATCTTCAACAGAGCTGAAGCAGGTTCTTGCTTTTGCAATCTTAAGATCTCTGCAGCCTTGTCCAAATCACCCTCACACGACACTACAAACCTTTCAACCTCTTGCTTTGTGCACCTGTACTTTGTCTCTATTTCTTTGATTCGGGCAAGCTCTTCTGTGATATCA
>BMK_Unigene_074726
AAAATTCCATTCTACTCGTGCCTGCTCCTCTCCTCTCCGCTCTCCTCTCCTCTCCGCATTTTCACCGAATGAGGCAGAGGCACGAAAACGTAAACAACATCTCCATCTCCATCTCCATCTCTCTCTTCTCATGTGAATTTGTCTTTTGGAATGCATCAATTCTCATTGCCAGGCTGAGTAACTTGCCGGAGGATCACCTGTTGATTGTTTAGCTCCTCACTAGCTCTTTTCTGCAACATCATGGATAATAATCTGTACGGGGATGATCACGTAAGCTCTAGCCCTGGAGGCCTAATTGATGTTGCTTTTCAGTGCCCGCTTTCCTGTAATGAACGTAGGTCTGTGTGCAGGACGAGGTAAACATAGTGGGATTCGAAGTCACAAGATCACCTGATTCAAGTTACAACAACCCATACCCGGGTAATGAAGATGAAGGGCGGGAGCCACCTACCGTACCTGCTCACCTGCAACACACTGTGCTAAGCTTCCCCGCTGGCAGAGAGGCATCTGGGAGTCTTCCTATACCTCAGAATGTCATTCTTAACCATCTCTACATAGAGAACAGGGAGGCCCCGCGATCTGTAATAGCCCTCGGGATCACTCATCGCTTCCGCTCAAAGTTTGTTACAGTTGTCCTCTATAAACCAGTCCAAAGAAGATGAAGATTGACGCGTTCATTCCCATATGTTGTTCTGTTTAGGTTAGGCATGTGATCCAGTGATTGAACTTTTGGGTTTGGTCCAAATCACACTTGAAAATGCGGCAAAGGCTTTATTCTCTAATGGCTGCTATTTGAATCAGTCTTACATCTATCAATATCAGATGGTTTAAGATGAATTATGGTGTGTTTCATTTCTTTAGGCCTCAATATATCAATCATCCAGTGCTGGTTAGTACCCCCCTTGTGCAATCTTTACATACCAGCATATTTCTCCATAGTGGTCAAGCCTCAAAACTGGTATATTGAATATAAATCAGCTAATACTTGGGTCAGTTTTTAATTTCTGTATATTGAATTTTATATGTGACTGATAAATTGAGATACCGGTATTTTG
>BMK_Unigene_074729
TGGTGGTGGTGGTGGTGGTGTTGGAACTGGAAGTGGAGGAAGCCAGCTCTCTTTCAAGGAGAAGGTGCTTCACATAGCGAGGGTAAAGAAGGACAGGGGAATTCTTCCCTTTCTGGAGAGCACCGGATTGAACCCATCCACTTCTACCCACGTCGCTCGTTATCTCTCTTCCGAAACGCTTCTCAACCTCATCCATAAGGTTAAATATGTGAAGGAAATGTTCTTTTCTGGCAGTGATCAGGGAGCGATTATTGGCAAGAATGCACACCGTATGATGACAAACCTATCAATTTTTGTAGACGATGACATCCAACAAACATTATCTTTTTTTGCAAAGGTGTACTTTTTTTCTTGGTTGCTAATATTTGTCTTGAGGCATGTATGCATTTTACTTTTATATAGCTGAAAGTTTCTTCTATAGTCTTTGGTGATTTGCTGCAGATGGAAGCAAGGCGTGGAGGTCTGAACATGTTGGATTCCAAAGATGCTTCATTTCCATACCTTATCGAATCTTTTCCTCGTCTTCTGCTATTGTCAATAGAATCCCATCTTAGACCTCTAGTTGAATTTTTCGAAGCTGTTGGAGTTCCAAAAAGACAAATTAGAAATATAATTTTGATATATCCTCCTATTGTTTTTTCCAATATCAAGAAAGAAATAGAACCAAGAGTGCAGAATCTTAAAAAGGTACTGTGACCTCAATAAACATAGCCATGATAAGGATGGAACACCATGTCACCAATGTGGTTGTTCTGAAATTTTATTCCAAGTTATTTATTGTTCTCAATCCATTTTAGTAAAAGAATTCTAAACTTTTGGTGGTGGGGGCATGTCAGGATGATATTTTCTGAAGCCATCTTTAGTTCTTTACTGTGTGACATGAGCTTCTGAACTTGAGCACATTGTCACATGTTGCTTTTCTCAGGTTGGTATAGAAGACAAAGCTATTGGTAAGATGCTGGTAAAATATCCATGGATTCTTTCAACCAGCATTCAAGACAACTATGAAGAAATTCTTTCTTTCTTTAATGTGCAAAAGGTACCGAAAGAACATGTGGATCGTGCGATTAGAAGTTGGCCTCTTCTTTTAGGATCATCAACCACCAAGATGAAGTCAATGGTGGTACATTTTGGTGAATTAGGCGTTCGAAACAAGAAGCTGGGTCAGGTCATTGCTTCAAGTCCTCAGCTACTACTGCAAAAACCACATGAATTTCACAAGGTGGTTTTGTTTATGGAGGAACTTGGTTTCGAAGAGGAAAGCATTGGGAGGATTCTTGGTCGATGCCCAGAAATTTTTGCCGCGAGTGTTGAAAAAACGTTTAAGAAGAAGCTCCAGCAACTCGTAGAGTTTGGCATCTCTGAAGACCGGCTTCCTCAAGTCATCAGAAAATTTCCAGAGCTTCTCATTTCTGACGTGAATAGCACTTTACTTCCAAGGATGAGGTATTTGATGAAGGTTGGGCTGTCAAAGAGGGAGGTAACCAGCATGGCCAGTAGGTTTTCCCCTTTGCTAGGTTACAGCATCGAACAAGTCCTGAAGCCAAAACTTGAATTCCTCGTATACACCATGCACAAGCCCATACATGATGTCGTGGAATACCCCAGGTACTTCAGCTATTCCTTGGAGAAAAAGATCAAGCCCAGGTTTTGGGTGCTTAAGGGCAGGAACGTCGAGTATAGCTTGAAAGATATGCTGGGTAAAAATGATGAGGACTTTGCGGCTGATTATATGGGTATTGGGAGAATGTTTGTTCCTCCTCTCTCTTGAGACTGAGCACTGATGTGCTAGGATTGTCAGTTTCTGTCACTGGAACTTCATGTACAGAGGCAAGAAAGCTTACGAGAAAAGTGTAGCGCTGGTGTATAGAAGCAGTGGCCTCTGCCTGTGCATAATCATCGATTGTAGTCCTGTGATTCATTTGGATTCCTTTTTCCCGATGTTACAATCTCTCTCTAGGATTCCTTTTTCCCAATGTTCCCGATGTTACAATCTCTCTCTAGGATTCCTTTTTCCCAATGTTCCCGATGTTACAATCTCTCTCTAGGATTCCTTTTTCCCAATG
>BMK_Unigene_074730
TGATTAGCCTTTATAGTTTAAGTTAATAATCTTTATTTTATTCCATAGATAGCCATTCACTATTCTGAATAAAAGATCATAAAGCCTTTCTTCTGAAAGAATACTTCAGAGAACGTCAAAAAAAGGGAACAACAAATGTAACAAATGTACCTCTGTTTCTAACAAAAAAAAAAATTTAGAGGAAAGAACAGAGAAATGGCCATATTGTCTATTCGGAAAAACAAAGTGATTTTTGTTATAGCAAATAAATACACTTCAACATTTTATCCCAAGAGAAGGTAAATCACCTTCAAACAGAATTTCTAAATGCCTAAGCACCTATAAATACACAAAACCGCCGACCCGGCTAGTCTTCAATGAATGTATTGAAGAATGATTCGGACAGTCCTGTACACTAATATATTCTACAAATCAGAAAGAAAAGTAAGAATTTTTTTACAAAATCCTACAGGCGATGAAGATCGCCTCCCACCACATTGGCATCTCTTTCTCATAAGAAGATGTTCTATGCTTACTGCTGCTCTGAAGCTGCAAATAGTGCAACTGAAATTCCTGCAAGTTTCGCACCACTCAATCGAGACCTATATCTACGCTGCCTAGGAGCATTGGGTGCCTCTTCAAACTCCTCTGTGCCCTCTAAATTTGTCAAGGATGCTAGTTTCGAAGGGGTGTTGAAAGCAAAATGCAACTTATCTGCTAACAGTGCCTGTCATAAGAACAAAGAAAGCATATCATATCAGAATCCACAGAGACAGAATGTAATAACAACTTCAATATGCACTGTTGGTTACTCACTATTTCAGAACCTAGGAGAACTAAAATGAAGAAATGAAACAACTCAAACTTAAGAATGCTCTGCAGAACTCACAGCTTCTTTAATGGACTTGGATACATGAAACAATTGCTTCAAGTCATCATGATCAACACGGCACAATATCCTAATCAGAATGTCTTGGGGCAAGGCCTCAAGCAGCGACTTTTCGGAGCTCACTTTTATAGCAGAGCGCTTGCGGGGCGGTGTAGTGGGTGGAGAAGTGAAAGATGAGACATCCAAACAATGCGAAACAACAATTCTCTTCCTTCCAATCATCCGCGTAGAGTTAATAAATCCTAATCCTTCTCCAACTGCAGTCTCTGAATTCGCACGCCTAAGTTGATATCCACGGCCATTGCCTATTGCCATTACAATACTGTTCCAGAAAGTCCTTCTCAAGAATCCCCAAAAAGATTGAATTTTTATAAGAACAAACGAGGGTTGGTTTTGCCCTGAGAAGAACAAACAATGCACGTCTCTAATCAGGATCGGAAATCTCTGAATGTTTATCCCGTAATATACTCTAAACAACTTCAGGGCCTCAGGCTGTCCCCCG
>BMK_Unigene_074731
GGTGGATTCTTCTTTTGATGGAAGAATCAGAGCTACTGATTATCTTGGAGTACGAGGTGATGCAATTCGTCATGAATCCCAAGACTATGCAGCTCGAGATTCGTTAGTTAGCTCATATGGAATGAGAACTGATGTAGATCCTGCAACACAAGTTCCTCATCAGCTTCCGAGTCTTTCTTTGAGACCAGCCTTGGGGAGGAGCCTTGAAGGAGATGCTTACGTACGAGGATCTTCTGGTGTAAGTTATGGGGTCACTTTACCCCCTGGACGTGATTACAGCATTGGGAAAGTCCTTGGTGGCACGCCATCTGATGTTAGTTATCTTGCTCCTGTTTTAACTCAAAAAGAGGAGCGCAGCGCAGCACATTACAGATTGGATGATAGGAAGGAAGAACTTCACAAAGATCGGGAACGTGATAGAGATCGGGAACGTGAGAGAGATCGGGAACGTGACAGAGATCGAGAACGCGAAAGAGATCGAGAACGTGACAAAGCTCGGGAACGTGATAGAGCTCGGGAACGCGATAGAGAATGGAAACAACTATTGGAGCGCCGAGAGAAAGAAAAAGATCGTGAGCTACGTGCACGTGAAATTAGAAGACGGGATCGTACACCTCCAAGGAGTAGTAGGGATCGTAAAGCTACTCCGAAAAGGCGGACAGGTTCCTTACCTTTGAAAAGAAGTCCTCCACGTTTACATAGGCATTCCTCACCGGTTAAAGAGAGGAGAAGGGAATATATTTGCAAGGTTAGTCAATATTGTTTTGTAGAGGTTGAAAGGGATCTCTCTTCCATCAGCAGACGATATCCCAAGCTATCAATATCTCCTGAGTTCTCAAAGCTTGTCTTAAGATGGCCAAAGGGTGACTTGGATATTTCATTCTACAAACCAGTATCATTCGAGCATGATTTTGTCGAAATAAGTGCTGAAGCTCACTCCAAGGATGCTCCCACAAAGTCCACTGATAAGGCAGTGGAATCTGGACCATCTTTGCCTGCACAAACTGTTTGGAATGCCAAGGTCATTTTGATGAGTGGGATTAGCACTG
>BMK_Unigene_074732
AAGAAGAAGAAGAAGAAGATGGTGGCGACGAATCTGAAGCTTGGGACGATCTCTCTCATGGAGAAGAGAGATGAGATCGAGGCCGAGATGAACTCCATCATTTCTCGTCTCTCCCAGCCCGGCGGTCCTGGAATCTCTGGAAATCTCCTCGATTCCGAGGGATTTCCAAGGTCCGATATCGACATTTCCTCCGTTCGCTCTGATCGCCATCGTCTCTCTGAGCTACGGAATGACTACAGGGATCTCACGGATAAAATAAATGAAAATTTACTAGTCCTGCATTCGGCAAGACGTTCTCAGAATGTAGCATTGCCTATAAAAGATGCAGAGGGATCAAATAATTCAGAATTTCTTCACTCTGATGGTATTACATCTGTTTCTTCATGTGACGGTATTCCCGAAGATTCACCTACTTCTATGGAAGTGGAGCCGATCGTCATGGTACCTTTTGCAATAGTTGATGAAATTGCTGAGGCATCCCCAGCAGCTGAAGATGGACTGCAGCTGGGAGACCAGATTGTGAAATTCGGGAATGTGGGTACTGGAGATGAACTGCTTCCAAGGCTTGCCTCTGAAGCTCAGTTAAACCAGGGCCGTCCAGTTCCTATGATAATCATGAGGCAGGGTGCAGTGATTAACTTGAGCATGACACCTAGACCATGGCATGGTCGAGGTCTGTTAGGGTGCCATTTCCGAATCTTATGAGTGGTTCTCTTTCAACTCTTAACAAACAAGGAACTGCTCACAATCACCTTGCAACACATGGACAGCGTCAGCAAACACAGATGTTTAGTCCCTGTTTCTCTCTTATTGTTGTTCTTGAAGGAGATTCGGCATTGTGCAAAATCTCACTTTGCTTGCTCACATGAATCTCATGATGTTTATTGCTACTTCCAGAACCATGGGAAATATCTTACTGAATATATCATATGAGGTTATAAGTTTCATTTTTGTTTTGGTAAACGGTTATAAGTTTCATGTTGAAAGTTCATTTCTTGTGATTGCATTTTTTGTAATAATTTACTTATAAGCTTTCATGACTAATTACAAAAAAGAACAATGACTTTGTTTTTGACGTTCAAAAAACAAA
>BMK_Unigene_074734
TCGATTTCGATTATACCACGCACCAGACCAAAACCAACCCATTTACGACCCTACTTATTGGAATTCCTCATTTCACATTTTCTACTCATCGAAAGAAAGACATGACCGAACGATCTAAACCACTACCAGCAGAACCTCGACTGTAGTGTGGGTTCTAAACTGAAGCAATCTTATTCCTCTGTCTCTCTTTCGAGGTTGGCTCGGACAACTTTGGTGATGGCAAGAACAGCCGCTCTCTTGCGCTTGCTGCTGCAATCGCAGACGAAACAAATCTCAACAAGAGGCTTCCAAACAGGTCTTCATCCCTATAGGTTTGGAACATGGGAACAATGCTCATCTGTCAAACATCCACTTGCGAACAAACTAGAGAGGTTCAACCCCAATCATTTGGGTACTCCGAAAAGATGGGCCTCTCAAGCTGCCCGTGCAAGTAGTGCAGAAAGTGATAGCAAGATCAGCATCGGGCCTCAGAAGTCTGGAGAAACAAATGCGGATAATAAAGACACTGGAATTGTCTATTATGGACCAATCTCATCTACCATCAAGAAAGTGAAGCTGCTCTCCCTCTCCACCTGCTGCCTATCAGTGTCATTAGGTCCTGTTATAACCTTCATGACCTCTCCTGATATGAATGTGATTCTCAAAGGCGCTGTTGCATCAACTGTCATATTCCTCAGTGCTTCCACAACAGGGGCCCTTCACTGGTTTGTGAGCCCCTATGTTCACAAGCTCAGGTGGCAGCCTGGTGCGGACAGCTTTGAGGTCGAAATGCTGTCGTGGTTGGCAACACACATTCGAAAGACAATCAGGTTTGCTGATATTAGGCTACCAGAGACCAATAGACCTTTTGTGACATTTAAGGCCAACAACAACTTCTATTTTGTTGACACTGAGCATTGCCACAACAAAGCTTTATTGGCCAGGTTGACCCCCCAGAAATCATCCCATGATTCGACTTTGAAAAATTTGTGATCAGTGATCAGGTATGAATTCCATGGTCCCATTTGGCATTATATGTGATCGTGCGACATCATTCTTGTGTAGCTGAAGTATCCGAGTAAAAATTTTGAGACGTGGCTAATAAATATCAACAATGAGGATTTTGTTTTCACTGTTGGCACTTTAGACCAGACCTGTTATATTTATTTCAACATATTGGATCCATCTTCCTTTATAATTGAAGCTCTGTTCTTGAGA
>BMK_Unigene_074739
GGAGAATTTAACCCCATGATGTCTTCACGAGAAGTGGGTTCACTGTACAAACCAGTGTTTTGAAAATTTTGAGAGAGAGAGATGGAAGGAGATTTTATCCATAACAGAAGCCTTTTTTTTATTGGCCAACAAGAGAGATGCTATTAGATCAAACTAGCAAACTACATCAAACACAGGGAATTAATCACATACACATTCTCTCCAAGGCCTCGGGAAAACAATCTTCACCAACATCGACCTTCCTACCAAAACAACAACATACAAAATGTTTAACCACAACCAAGGTCAAGATCCCAAAATTGGCCGCTGATATTACAGTCCACTAAACAGTAGCATCAAGAAATACACAACTGAAGTAGATTTGCATCAAAATGGAAGCCCAGAAGTACTTGCTTCTTGCATGTGTCTGTGGTGACTACCAAGAACACAGTAGATTACACCCCTATCAAGAGTCTGAGGGCACATATCATCTGTTTATGTTCCTTCAGGCCAATACAGTATAATTAATTCTCAAGCATCTCCAGGTTCTGAATTCGAGCAAAGCATAACCAAACAGTTGCGATCTTTATAATATCACAAATGAAACCAAAACAACTTCATCGCTGGCCACTAACCTCTCCATCTATAATTGCATGCCTCATCAAGACAATTTCTTTCACAAGATTCCGATAAGTAAATGGGCGTACTGCTGCTCGCCGGAACAGCTCTGGAGGGATTTTACTTTTCAAGATCCGCCTTCTCAGACCAAAACCCACATTCTCCAACGTCTGTCTGATCTTCTTCGCATCAGTTTCTGGCTTCTTGACATTATTGCCATTGCCTTCCAATTCTTGAACTTCCTCTGTGACTCTAGCCTTTTGTTGTTCATCCATCATCCTCAACTGCTTCTTGTAGTACTCAGTAGATATCCCTATACTCTTTGTTACAAGTTTTTGCATTGCCTCAGAGCTTTGCAGTGCCTTCTGATATCCTTCTTTCCAATAACTCTCTCTCTCTTCTGCAGTTTCTTCCTCTTCTTCAATGCCCAAGTCCTCGTCCCCATCCTCCTCATCCATCACTGCATCATCTTCTTCACCATCATCACCACTATCGTCACCGTCACCATCTTCAACCCAATCTACTATCTCAGTTTCATCGCCATTGCCTGCCCCTTCATCATCTCTTGAGGTCTCATCTGGTGCATCACAGCCCAACTCCATCTCTTCCAACTTCACCTTCCATTCCTTCGTATATGGATGCAACAGCTCAACCGGATGATTTGACAACAAAAACTGCAAGCACTTGGACTTTTTCTCATCACTCAACTTTTCATAAGCCTTCACAACATCATCAACAAAAGCCTTTTGATTCACTCTTACAAACTTACACAACCCTCCAAAGTAGGTACATCTTTCGACCCTCCCATCTTCAAGCTCCAAATCAAACAGATACTGATTTTCAGTACTTGGATCGAGCATCGGCCCCAAGGCCTTGAAGAAGTCATTTTGTGGCTCAAATCGGCACTGGTAGATCGGTCTCTTCCTGTAGATTATGTCAGGGCGCATCCAGGCCGCACATTGAGTGATCAAAGCTCTGACCTTGTTTCCGAGTCGAGCCATCAGGTTCCACTTATCCAACCTTTCATTACCTGACTCCAAAACCACTTCACAGGTCAGAGTCCATTGCTCCCATGGTGATTCCGAAATCCTCCACCTCGGATGCCGAACAAAAACCCAATAATACTTGAATCCGATGCTTTTGTCCATGGACTTGACTCTTCTTGTAAAATCCATCGCCATTTCATGCTTGTCAATTTCCTCCCACTCTTCATGATCTTTCACCTCACCAAACATGCTAACGCAATCATCTGAGATGCGGCCACGGATCGGATCACCTAAGACAATCCCACGCCAGGAATATGGCCCATACTGGCCATACTTGTACCAGTCATAGGGGTGGCGGAGATTGGGATCATCCTTTTCCATGAATCGAACCATCCGATCATAGCCCAATCCAATCATCTGTAGCTCTTCCTCAGTGAAATTGTCAGCATGGTTTCGACTAGGGTTCTTGAGACGGTAGTACAGACTCTCGCTGAGGCGATGGCTCCTCCGACGGGCGTTCCGTTTAGCTTCGCGACGGACCTCAGCATTGCCTTCTATGCGACCAGTGGAGGAACCACCAGGCTTTTTTTTGCTACGACCAGCAGAGACGCAGGGGCTTGGGCGACGGAAGGAGGGTTTTGTGGGAAAGAAGGGATTGCGGTTAGAGTTTTGGGATACTGCCTGGATTATGGAGAAGAGGGCTTTGTGGTTTGGGGAGGTTATAGTTATGGTTTTGGAGGGAGAGGAAAAAGGGAGTCTCTTCAAGCCTATCCAGGGAGGTTGGGGCAGAGAGGGGATTTGGGGTTTGGAGACATACAGATTGAGTGTAGACATATGATTCTGGCTGATCTTTCCTTGTTGGCAGTTAAAAATGTGCAATGGTGATAGGGGAGGATTTACTGGAACACAGGCGTAGTGTGTTTGCTAACATGCACCAGGTTTGCAAAACCGGGTCAAGTTGCCAGTCCACGTCAACATGGGTCAAGCTATGCTACCAACACCTGAAAGCTCACTGCCTCTGCCTTTTGAGAGGATAGATGGAGAAGCGGAGGAGGATACGAGAATGAACTGAAGAGAGGA
>BMK_Unigene_074743
AAAAAAAAAAAAAAAAAAAACTGTGAAGAATTCAACGTGCTGTTGCGTTTGATAATTGATGTGAGCCATCCAAACTATAAAAGTGTATACCAAGCATATACAATATATATGTGTATCATTTGTTGCTACATTTATTATTTTAATTAATTTAGAATTTTTGTAAAATTAATAAGAAAACTCATTTAGTTTATGGCTTGAGCTTAGGGGCCTTTTTTGCTAGTTGTAAATGAGACATACTGCACGAATACTGTGTGATGTTGATTCAAGTTCTGATTAGCTGTCTCGAATAATTATCACCTAACTACTAAATCTTATGTGTTAGTCTTATCTTTTTTTCAATATATGTAAGTCTATTGCCCCTAGTTTCAGAAGATACTGAGTACAATTCGGCATTGTTAAATTAATTGTATCTCGAAAATTCCAACATTTCAATGAAATTTCATAAAATAAAAATTTCTTGAAAATTTATTTAAATGGTTGTAATATTGTGTGATTGAATCCTATTGTCCAAGTTTTTTTTTTTTTGGTAAAGATATTGTCCAAGTTGATGGATTAATTGAGTAAAGTAGTTCTGCAAAAGCGGTATTCAGTATTAATCTGTTTACATGGCTGATATTTTTATTACTTGTAAGTTGGGAAAACGTTCAGCTGCGCACAACGCACTTGTGAATAGCTCATCCAGGCCGTCCCAATGATGGGACTCACGTTTGCATGCGCGAGACGGGAGGTCTGGAAGCACATTGAATTGGAGAGTATTTTCCACATTTTTGTAGAAATGATAAATTTCATGTTTTGTGATTTTTATTGCCCATAATTCAAGTTGCATATGACAAGTTCTGAGATTGCATAAATTTTGTCATGAATACCCTTTAAGAAGGGTTTAAAGGAAGGATATAGATAGGAAAAGACTAATTTCTAAGTAGTTATCTAGAAATAGTAAGTTTAAGTAGAGGTATCATGCTCCATCAGTATATCAGAATTGTATTCTCTTCAAAGTATGCACGACCAATGTAAGCAATGTAAAATTCTAAGTATTACTAACCAACTAAAGGTTTATTGATATACTTTTAGTAGTACACTGTACACACTCTTTTTGGGCTGAACTAGGTCCTTTTTTTCTTGTAATTTTTGTTGGC
>BMK_Unigene_074744
GTGAGTTGGGATCCGTTTCCCCTCTGCCCCTATCACAACGGATAAGGAAAAGAACCACCACAAAAGCACAAAATATAAGAAGAACGCAACCCAACTCACCACCAACAGCAATCAAAATTCATCATCCCCCCTCTCTCACACACCATCAAATGAGGATACTCCAACTGAACTCTCCTTGTTTTTCTTCTTCTTCTTCTTCTCTCCTCACCCCACTTTCCAACTTTAACACAAACGCCCACAAATCCATTAAATTCCCTCACCATCTAACACCCTCTAGAGCCAGAATCAGTGCAGTAGAGACCTCAATATCAGGAGCAGTATCAGATGCCGACTCCCCAGAAGAACCTCCATCCATTGATTTCGCATTTGTCACTTCAGTATTGCTTCCAGATGGGACTCCAGATATACACACTCGCTCAGCATGTGGAGGGCAGAAGCTGAGAGATATAATGCTGGATGCAGACATAGATCTGTACGGACCATATGCAAGAGCTCTGCTGAACTGTGGGGGAGGTGGCACGTGCGGCACGTGCCTTGTAGAGGTTGTTGCAGGTAAAGAACTCCTCAGTCCACGTACACAGAAAGAGAAGGAAACCCTTAAAAGGAAACCCAAGACATGGAGACTTGCTTGCCAAACCATGGTCGGTAAAGAAGACTCTAGAGGCCAGGTTGTGATCCAAACATTGCCAGAATGGAAGGCACATGAGTGGGATAAGTGAAACATGTAAACATTTGTCACTGTTGTTCGGAGATTACCAAATCTCTCCTAGTTTCTGAGAAAACGAAATGCGTTTTCAGGTGCAATCTGATTCATCAGAAACTTTTTATTTATGTAATGAATACAAAAGTTCTAGTATCAAACAAGAGATAGACGAGTATGGAGATAATGTTTAATCCTATTAACATTCGCTAGCTATATAAAATTTCTTCTTTTTTTTTTTTCATTCAAAGAAAGTAATTTAAATGGTACATTAGTCTGCATGAATTCAATGCAAATAACCATGCTCTAAGGATTCTTCTGGTGAGTATTTTTCAACTTACGATAAGGATTGGCATCAATGGCATGAGGTACATTTTAAGGAAGAAAAAAACAACCATGAAAGGAAATTGAAAATCCAATAAATTGGACTTATTACAAAATACTAAAAACTATGACATAATGTAATACAGATAAACAAAATAACCCAAATCCTTAATTACATCAAATCAACACACTAACAAACAAAGAAACAGATCAACGGTCAGGATTGTCCACAAATCACCAACAGTAACAAACATGATATCCACACCATAATCACCAACCATGTAACACCGACACCAGATATCAAATTGTCTTTTCAGTTTTCACCATTCACTTCTTCAAGGATTCTTGGTGATGGCGTAGATGGCGTAGATGACTCCAGGCACCCATCCGAATAGGGTCAGCAGCACACAGATCCAAAACTCGGCCTTGCATCCGAACTTGAAAAAAACTCCAAGAGGAGGAAGTATAATAGCCAAGAGGATGTCTATGCAGTTCAAAGTGCCCGGATCAGCCATTTCTTCAAATCTCAAAGAGAAGAAAGCCCAGCAGAGAAGCAAGAGATACTATGTATGAGATACAAAGAGAAACAGATAGAATAGGGTAAGTGATGGGTACAGGGGATTGATGGATGAATTGTGGCATTTTATAAGAGGATAGGCCACGTGGAACACTCCTTGCATCGATGGCTTCCTTGCTTTCGAATCAATGATGGCCAGCTACGAATACGATGGATCATGTTCATTCATGAGGTGCCCTTCGAGAAAAAGTAGGGGGCTGTTGCCACGTGCCGAATGATTCGTCGGCAGGTCAGATCACGGGGTTGGGTGCAGTGCAGGTACTTTGTGAAAGGG
>BMK_Unigene_074746
CTGACGCCGGAAATCGGGAGAACTGCCCTTGCGAGCAAAATCAACCTTGGCAACCGCGTTCTCCCGATTTCCGGCGTCAGATTCCGGCAATGGAGGTCTCCGGCATCGTATTCCGATCCGTTCCCTGCTACTCCGGCGCCGGATTCCGGCAGTCGCCGTCCAAAGAACCAACGAAGCTCTCGGTCTTTAGAAGATCTTGTGAGTTTTCTGATGAGGGGCATTTGAGATACTATGGTGTGGTGTGCAAGAAGAAGGAGAAGGTGAAGAGCAAAGATTGTGATGAGACCATGACGCTGAAGAAGAAGAGGATGAAGATGATCAAAGGGTTGTCTAAGGATCTCTCGGCGCTTACGCTTATGGGATTTGGTGGAGAGGAATTGATGGAAGAAGAATTTAAGGGGAAGATGATCTCGGAAGCAGCAGAGGCTCTGCTGGCACAGCTGCAAATGCTCAAGGCAGAAGAGAAAGAGATGAAGACTAGAAGAAAGGAGGAGAAGGCTGCGATGAAAGCTGCACGAATGAAAGCCATGGGCGATTGCAACAACTCAGCAAGCTCTTCCTCTGAGTCAAGTGACAGCGAGTGTGGAGAGGTGGTTGACATGAGCTGCCTCAGAAGTGGGGCTCTTGCACAGGATAAGAATAAGATAGATCAACCACAACCCATTCAGGTGGAAGCATCAATAAACACATACACTCAATCAAATAATACTACTGCTGTTCCTTGCTCCTCTTCAATTGAAGAGCGGAACACAACACGGGTCATTGAGAGCCCAAGCTCATCAACCTGCTGCAATGATAGTAGTGGTAGTAATAGTACTAGTCGAAATAGCCTAGTGGTGGGGTCATCTTCTTCTGAGAGAATTCAGGTTTGCATGGGGGGAAAGTGCAAGAAATCAGGAGCTGTGGAGCTTTTGGGGGAATTTGAGAGGATGATTGGAGTTGAAGGGGCAGTTGTCGGTTGTAAGTGCATGGGCAAGTGCAGAGATGGGCCTAATGTAAGGGTTCTAAATCAATGCAACGGAAACGTCCTTGAGAAGGAAGTTGGGGGTTCCATTACTAATCCTCTTTGCATCGGTGTCGGTTTAGAAGACGTCGGAGGGATTGTTGCAAATTTCTTTGGGGAGAAGAAAGATATGGGTATGATGGCAGCAGCTTGATAGAATTGTGGAAGGAAGGAGGTGGGTCTTGCAGCTGTTCAAAAGAATTGTGAATTTTTCTTTTTTTCTTTTTCAAGCAGTTTGAGTAGCTTCATATATACATGTCTTGCAGCTGTTCAAAAGAATTGTGAATTTTTCTTTTTTTCTTTTTCAAGCAGTTTGAGTAGCTTCATATATACATGTCTTGCAGCTGTTCAAAAGAATTGTGAATTTTTCTTTTTTTCTTTTTCAAGCAGTTTGAGTAGCTTCATATATACATACTCATGTAAATACTCAAATGTTGCAGAATAGTTTCTGTCACCACTCACCAGTATCAAATGAAAAGTTTGATGATGTTGGCCA
>BMK_Unigene_074747
CCATCCACAAACATATCCATTGAAACACAATATCAATACTCATTCATAACAATACTAGAATAGAACATCCATCCAAAATTCAAAATGTCAATCAAGAAACAAAAGTCCATACAACTATCCCTCCATCTAATTATCAACATTCAAACAAATACTACAGATGAACAAAACTAGCTCGGAAAGGTCCTAAATGTAGGCCAAACGATGATATCTCCGGGCACAAGACCTTCCATCTTGCTCACTCTCCGTCTACTAACCCGATGTCACCGTCCACGATCTCATCTAGAATAAATTTATAGTAATCTAAATTATCCGGTGACGCCCCCATCAAACTCCCATAGGCAACAATTGTGTTCTTCCTATAATGCATCAACTTGTAAAGTGGTGTCTCTTGATGTGTGGAGGGTGGCCTCACCTTAGAAGAACTCTCGTGATCAATCGAAGACCACATCTGCGTTCCACTCTGAGAAAGGGAAGCAACAATTTTGTCCATGTCCGCCATCAGTGATTTCAACCCATCCACCTCAGTCTCGAGGGCCACATGCAATTTATGCTCTTTTTTATAGGCTCTCTTATAAGGATTTGAATGATGCACGATAGACCTTGAGACACCCAACCCTAAGCCCCTGACACATCCACGTTCATCTTGACCAAAAACCTATGGCAAAATATAAAAGGTGAATATATGCTCATGGCATATATTCATTGATAAATATTAAAATCAAATTGATATCTAAATATAAGCATAAGATGATCCACATACCATTGCAACTCTGTCATTGTCGATATCTTCTTGTGCAATATGGAGGGGTCCCTTTCACACATTCTACGAATCAATGCTGGATACTTTTTTCTTCTCTTGATGCCAAGAAAAGCAATAATTTTCTCAAAATTTTGAATAAATTGTAAACAGAACATGCTGCGCAGGCTTGAGAACATGATAAAGCAGGGACAAACATCTCATTTTCCATCTACATATAGATGTCAAAAGCAGATTCAAAAGATAAAATCAAGAAGGAAAGCATACCAGGCCACATGGGATTGTTATAATAAAGGAGCTTGTTGGCACCATCTGCAAACCAAAATGACAAATCATTGTCATTCATTCAACCATTTCTAACTAAACCAGCATGTTTGCAAAGTATAAATGTTTTCTACAAACAAAACAAGAAGTATCCAAATTATTCTACTGAAAGTGAATATTGATGAAAATGAAAGATGATGACTAGAGCACAACCAAGGTTCTGAGAACCACCCAGAAACAACAGTAGAA
>BMK_Unigene_074749
AGAAGGCAAGGAAACACCACAAATGTGAAGGCAATCTGTATAGATATAACAGAGAAATGACCCAGATCAGCAAACATTGCTTCAGCACCTGTAATGCACAAAACACATCCTCCAAGAGCTGACCATGCCTTTGTACTGTTCCTCTTGAAGAAGAAATAGATGTAAGCCGGATTAAATGCCCTTAGAACAGTGATATCATGTGAAATGATATTGTATAATCCAATAGACCCCAGGGAGATGAACCAAAGTGCCAATGCAGGAGCAAACACGAAACCAACTTTGCTAGTTCCAAACCTCTGTATGCTGAACAATGCCACAAGAATTACAACTGAAACGAGGACGACAGCATCTGTATCAAATCCAGGAATTTCACCCTGTAGACCACTCACCGCGGACATGACAGACATTGCTGGTGTCAAAATTCCATCCCCAATAATCATGGAAGTACCCATCAGAACCAATAGCAACAGAACTGTTTTTAAAGAGGATCTTCGTTCTAAGGCTTCTTTAATATTCAATGCCCTTTCCAATTCAGGAGTGGGTAGCTTGAGACGAAAACTTGAGATTTGTTCATCGGCGCGCTGTTGGTTAGGCAGTAGATTGACTTTTGCATACCTGCAAATCAACGAATATAAGGCAAAGGTGCCTCCTTCGCCATTATCATTAGCCTTGAGCACAATAAAAACATATTTTGCAAAAGGAAGAAGCGCAATTGTGTACATCACTAAAGACAGAGCTCCCAATACATCAACTTCTGATCTTATTGGAACCTTGCTGAATACATCACTGAAGACATACAATGGACTCGTGCCCATGTCACCATAGACCACACCAAGAGTTTGAAATGCCAATGCAAGAGTGCCCAAAACAGAGAGATCCTTCGCATGATTTGAATGGGCATCAGAAATGCCCAAGGCTTCAACATCGAAAGAGTCCTCTCTCTTGGGCTTCTTTTTAAGCCGCCTTCTCAAACCCGCACGCTCTCCTTCCACATTACGCTCGTCTTTTTCGAGCAGAGACCAAGTAGGAGTAGACTCCGAATCGACTTCGCTGCCATCAACCCATCTGGATTCTGAACCACCCAATCTCACGCTTTTCTCTTCAATCTCACCAGTCCCTTCTTCCATTCTTTTCTCCATTTTCAGCGGCAATGAATCGAAAAAGCTAGGATCTTTGTTGGGTTTTTGCTCATATTATGGAAAATAAATCAATACCCATTGGTAGAAACATGCTCACGGATCGAAAAACTCCAGTCTCCGCGTTTCCTGCTTTTCAGCACGCACAGTGATTGGAGGTTTTTTTTTTTTTTTTTTT
>BMK_Unigene_074751
CGTTACCATCTCAGGTTACCGTTACAAAAACCCACCTCTCAAAAGGCTCCAATAATAAAGACTACACACAGCCCTGCTATTCTTCTTCTGCTCCTGCTGCCTCTGCTGTGATGACTCTTGCAAGGAAATTTGTGGTGGTGCCCTGCAAGAAGCTAGCAAAGCTGTTTCGGACAGGCTTCAATTCCTCCAAATGCAAGACAGTGGCCAGGCTCGCCACGTCGAGGATAAAGCTGTTGAGGAACAAGAGAGAGGCGCAGATCAAGCAGATGAGGCGCGATGTGGCGCTGCTTCTCCAGTCTGGCCAGGACGACACCGCTAGAATCCGGGTTGAACATGTAATCAGAGAACAAAATATAATGGCGGCGAATGAGATCATTGAACTCTTCTGTGAACTCATTGTGGTGCGACTATCAATAATTTCAAAGCAAAGGCAATGTCCTGCAGATCTGAAAGAGGGGATCTCTAGTTTGATATTTGCTGCTCCAAGGTGCTCAGATATCCCAGAATTACTGCAAATTCGCAGCATCTTTGAAAAGAAGTATGGTAAAGATTTTGTATCTGCAGCAACAGATCTACGTCCTGACTGTGGTGTGAATCGCACGCTGATTGAGAAGCTGTCTGTCAGAACACCTACCGGGCAAGTGAAGTTAAAAATCATGAAGGAAATAGCAAAGGAATTTCAGATAGAATGGGATACAACAGAATCCGAGCAAGAACTTCTCAAGGCCCCTGAAGAAGAACGCATTGAAGGACCACGGACATTTGTTAGTGCTGCCAGCATGCCAGTGAAATCTGCGTCTTTACAAGGTTCTGAACCAAATAGTTCTCAAAACAGATCTTCAAATGATGGAGAAAGCTGCATTAGTCATTTCAAGGATATGGCTTCAGCTGCTCAAGCAGCTGCGGATTCTGCAGAGAAAGCAGTTGCTGCCGCCCAAGCTGCTGCATATCTGGCCAACCAAAGTTCTCATACTACTCAACCAGCATGTTTCAACACCAAGGTCAACAGCTTTTCCTCATCAATTGATCCCAGTGTTGTCAAGACTGTTCAAGATCTCCAAAACACAACACACAGTCAGTCTAATGCTGCGAACATGATCTATGGGTCACAGAGTTCTGGCAGGTCACAATATATGAGGGATGAGGAGACCACACCCCCCACAAATGGTAGAGAGAACTCTAGAAGGCACAACTACAATGTCCCTCGAAGAGATTCGGATATCAAGTTTGATGACTCCGACGGGGTAGAGTCAGACACTGATGAAGAAGTTGCATTGGAAACCCGTTCAGGTGGTATTCATCCGCCACCACCCAATCGGCCACCTCCACCAGTGCCATCATCTGGAGTCGATCGTTCTGAAGAGCGAACAGCAACAGATAACTCTAGGCCATATAAACAGAATCTTGGTTCTCGTGTTCATCCAAAATTGCCGGATTACGATTCACTGTCTGCTCGCTTTGAAGCTCTCAAGTTTCACAAATCATGAAGAGTTTACAGATCTCTGGAGGATATTCTTTTCTTAATGTGTTATTTTTTGAGTGGGTATAGGATAATGATTTTGTTCTCAATATTCTCTATATGAACCTTATCATATATAGTGTTGTCATATGTTATTTTTTTTGAGTGGGTGTGTCGGTAATGATTTTGTTCTCAACATTCTCTATATGAACCTTAGTATATATATAAAGTATTTTGACGAATGGCGTTTAATTCTGGA
>BMK_Unigene_074755
GACCATCTCATTAGGTTAGTCATCCATTACACATGTTATTCATAAAACCCTCTCTAATGCAACTCATCTTCAGCTACAAATTGTGAGCAATTCCATCCAGTCCCAACAAACCCTAGTAGTCATCAATCATGCACATGTTGCTGATAAAGCCAATCTGTAATATAACTTACTTGCCCCTACAACTCATGAGCAATTGCATTTGAGCCTAGATAGACTTTAATTTCCTCTTGTCAATCCAAATACTCCTCACCCATCAATCTTCTCCCAATCCAATTTAGAACAAGCTGCTTGTCTCACCTTTTTGGTGGTGTTCATCAAATGGCCGGCAGTTACAACTGTTAGTGTGAACTGTGAAGATGGCAGGTAATATATAATGACTGCAGTTTGTGAAGTGATCTCATTGCAGGAGAGATGGTGGGTGTTGCCTTTGTTTTTGTTGTAGCTAGAAGGGTCTATGTTTGGGTTTGGTGATGGGTACAAGGATATATATTGTCCAGATACTAGAGGCAGTTGTTCTAAAGATAAGAAAATGCAAGTCGATCGTTAGTAAATTTCACAAAAGTTGTAGGTGGTTATATGCAAACTTTCTTATGACTTTAAAATGGTGTGTTGGTGGTGGACCCAGAATCCAAGCAGCCGGCCAAGCCAACAGCAAAAGGTCCGTTGATAACAAGGACTTAGTGAGGTTGGGGTTTCTACCAAGTCCAAGTGCCTTGCCTAGCTCCCCTACAAAAGCTCCTACCTATTGAGAATCAATCTCTACGTATTTTGTGTTTAATATTGAGAAAGAAAGAAATGGGGGAAAGGAAAGAGAGGAGATGGACTCTCCAGGGAATGACTGCTCTTGTCACTGGTGGCACCAAAGGAATTGGGCGTGCCGTAGTGGAAGACCTTGCTGAGTTCGGAGCAACCGTGCACACGTGTGCCCGAAACGGAACGGAGCTAGATCAACGGTTGCAAGAATGGAGAGATTTGGGTTATAAGGTGACAGGGTCCATTTGCGATGTGTCCGTGCGAGCCGCACGTGAGAAGCTAATGGAGGAGGTGGCATCTCTCTTCCATGGGAAGCTCAACATCCTCATAAGCACTGTTGGAACAGATATAAACAAACCAACTCTTGATATTACTGCTGAAGAATACTCTATTGTGATGGGCACCAACTTCGAATCTACTTTTCATTTGACCCAACTGGCACACCCTCTCTTAAAAGCCTCTGGAGAAGGAAGTATAGTTTTCCTCTCCTCCATAGCTAGCCTGGTGGCTATATGTGCTGGGAGTGCATATTCAGCCAGTAAAGGAGCAATGAGTCAGTTTACAAAGAATTTGGCATGTGAGTGGGCAAAAGATAATATTCGAACAAATTGTGTGGCACCGTGGGTTATTAAGACTGAGATGCCTGCTGTTAAAAAGGCCCTTGAAATGGAATCCTTGGTGAAAGGAGGGCTTGCCCGAACTCCTCTTGGACGCTTTGGAGAGCCTGAAGAGGTTTCATCTATGATCACATTCTTGTGTCTCCCTGCGGCTTCATACATTACTGGACAAGTCATAGGTATTGATGGAGGATTCAGTGTAAATGGTTTCTATCCCTAGTATTTACGACCATGGAGTGAATAACAGAAAAAGACAGGCGCGAAATGTACTGATGGTAATGCATACAGTTTTTTTTTTTTTTTAAGTGCGACATGCAGAATGAACATCTCTCTCATTTAACATTAAAATGTGGCAAATTAAATCTGCAGATAGGTATAGATGTTGAATTTAGATAAAACATTAGGGCTTGAAAGATGGATTGGATCTAGTGCATGTGCTACATTGACA
>BMK_Unigene_074756
CGACAAATCCTATTTGTGCCCTTGTTTGGGAGAGGAGTGGGTTGGCGGCAAGGTGAGGATTTAGGGAGAGGAGAATATATCTCCAAACATCTCTCCATGTGAAAAACGAGAAATCCAAAAAAATGCAAATGTCTCCTACAATTTCTCTATCCCAAATCCCATCTTTACTCTTCCCTCCCAAATCTCCATCCATACAGCCTCTGCACAAAAGACAACTACCATGTCCAAGCCCTAACATCTCAACCGACAACATCCAACGTCCATCCGCGATCAAACGGTCGGGACTTCTCTCGACCATCGACCGCGCCTTACAAGAAGAAGACGAGCAGAGGAGGGCGAGGAGGGAGGAGGTGAACGAGAAGGGCGTGGAGATCGAAGGGCATGTCATCCAAGGGTTCTCGGTCGGTGGCCTCGAGACGTGCGTTGTGATCCCCACCCTCAATGCTGCCTTCGGCATTGGCCGCTGCACATCCACAGCCGTCCATCAGGACTTCCTCTTCATCACCGATGCCCACGTAGATCACATTGGAGGGCTTCCACTGTATGTTGCAACCCGTCACCTCTGTGGCTTAAAACCTCCAACAGTGTTTGTGCCACCATGCATTAAAGAGGATGTGGAGAATCTATTTGACATTCACAGGGCTCTGAGTCAGATGGAACTGAACCTTGATTTAGTAGCTCTGGATGTGGGGGAAACCTATGAAATGCGGAATGACCTCGTTGTAAGGCCATTCAAAACTCACCATGTTATTCCCAGCCAGGGATATGTCATTTACAAGGTGAGAAATAAGCTGAATGTGGAGTATACTAATTTGAAAGGAAATCAGATCAAGGAGCTGAAGCTTTCTGGTGTTGAGATTACAGACACTACCTTGTCCCCTGAGGTGGCCTTTACAGGAGACACTATGTCTGACTTTATACTTGATCCAAGAAATGAAGATGTCTTGAGAGCTAAAGTCCTTATAACCGAGGCAACTTTCTTAGATGAGGAGCTGGACATCAAGCATGCACGACAGCTTGGTCATATGCATTTGTTCGAGATTCTAGAGCATGCTGAGAGGTTCCATAATAAAGCTATGTTGCTCACGCATTTTTCATCGCGTTACAAGCTGGAGGATATCCGGCAAGCTGTAGCAATGCTGCAAACGAAATTATCAACGAAGGTGGTAGCCCTCACAAAAGGCTTTAAATCAATGTACAAATAAAAGATGTTCTTCCCCATCTCTTATTTTATTTTATTTTATTAATGATCTTTCCTCCTATACAAATTTATATCTGGATATTTTAAGAAAGTCGTATTATTTGCAGATAATGCATATAATTTGGCCATTTCAAAGACACTATAATTTGTAGCCTAAATTTAACAAAATATAAGAAAATATGATTCACGAAAAAAACGTTGACACAACATGCCCACAAACTTTATTGCATGCTTAAGGGGGAGAAAAAGAAGAAACTTTACTGTACTCGAAAATGTTGGTTTGCAACTTTTTCATATTGTCCATTTTTTAGTTTTTGGTCAAATGTGTAAG
>BMK_Unigene_074760
GTAAAACACTACTCACTGTTCAGTAAAAAAAAAATTAACATGGTGATCTTCCATTAATATCATCAATAACATCAAGTTCTGTTGTCAGTAGAAGTCAATAGAACAGATTCGACATTTTGTACTAGAGAGACATGAATGCCAAATATTTAGGGTTGTCATCAAAATTCAGAAAACAAGAGAACATCTGAACTACTTGTGGGATAATCCCACCTCTCTTCTCTGGAATGGGGATACGTTTAAGAAAAACATGAAAAAATCAATTCACATGTTAGAAGCATATTCATTAGACATTATTTGTATAATTTTGCAAGAGTTAGGACCATCTCTTGTGGCATAGTTTAGATATTGTAAGGTCTGCTCCTCCAAACCCATCCATGACAGCATTAGCCAAAGGAAACTCTGCGCTAGATGTGAAGCTACTACGAAGAACCACACAAGGCATTTCTATGTTGTCAGCTCCAAGCACTCCAGATTGGCTTCCTGCAATAAGCACACATTGGTGCACCGGCAAACCACCATATTCGGCACCAGCACGCAGTGTAGCCACGATCTTTTCCATGCTTTCACTTGGGCTGGTATTGATATCAACACTTAGTTTCAGCATAGATGCAACCTCCTTGGCTACCCTTTGTTTCTCAACAGACGCTGCTCTTTTCACCTCTTTCGCTAGTTGCTCATCCAAACTAGAAGAAACTCCTTTACCAAGTACAAGTTGACCATAAAAACTTCCTTCTACTTCCTCCTTTCCAACTATATGTATTTTCGAAGTTCTCTCATGGCCCAGTTTTTCTATTATAGACCTGGCCATTTTGTCCCCGATTTTACTATAAGCAATGAGTATGACCACAGGTATATTTTCACGAAGTGCGTCATCAATAAAATTTTCAACTCCGGGTCGTAGTGGTAAGCTTTTAGTTGTCACAAACTCTTCCAAAGCATTTTTCTTTTCTCGTAGAACACTTTTCATGAACTTTTCTTTCTCACTAGTGGGCAACGACGCAGGCCAACCGATCCTGTTAAAAAATAGGACCAACATCCTCTCCTCATCACCACCAGCCTTCCTTGCAAGATCTAGGTATATGGGTTCTGTCCAATTTGCACAATCCAGCCCAAGCTTCTGAAATGCTGAATTAAAAGCTTGGCAATTTCCCAACCTATATATATCCACAAGGACCCCTTCTACTTCGAGAAGAACAGCAAGGTCTTTTGCATTGGAGTTGGATCCGCTGAGACCAGAGGACGAGCTGCAATGAGTCGTTCTAGAACGATGTAGTTTCTTGCAGGGGGAGAGGAAATTTCTCAGAGAAGGAGAAGAAGAGGAGAAAGAGAGGATGGAAGGAAGTGGGGTTTTAGAAGGCTGGGTTCTTGTGGCTCTATATAAGGAAATGGGATGGATGATGGAACATGCAGCCGTCTCCATTGATGC
>BMK_Unigene_074763
AGAGAGAGAGAGAGAGAGAGGTTGAAGAAATGGCAGTTCAGGCAACTGGGTTTTGGTCACCCACCACCCTCTATCATCATCATCATTCCACGCTTGGTGGGGCCAGAGTCAAAGTGGGTCCCGCAGCAATTGCAGCTGCACCTTCTTCTCCAGCTCCCACCATTGTTCAGATTGGTGGTGGAAAGGCTCCAAGCTGGGATGTGAAACCAAGTGCTGACATTTATACTAGCATCTCTGGGGATCGCCATGGTGAGAATGATTGGGTTGATCTGGAAAGTGATCTTTTTCGCTGGACAAAGTCACTGCGTCCTGTGCAGTGGTATCCAGGTCATATTGCAAAAACAGAAAAAGAACTTAAAGACCAACTCAAATTAATGGATGTTGTCATTGAGGTTCGAGATGCTAGAATTCCATTGGCCACAAGTCATCCCCTGATGGACTCCTGGCTTGGCAATAGGAAAAGAATTTTAGTTTTGAATAGAGAAGACATGATATCCACTGCAGACAGAAATGCATGGTCTAATTATTTCTCAAGGCAGGGAATAAAGGCCGTTTTTGCTAATGGCCAACTTGGAATGGGCACAATGAAGCTAGGTAGGCTAGCCAAGTCATTAGCTGTTGATGTTAATATTAAGCGTAGAGCAAAGGGGCTTCTTCCTCGTCCGGTCCGAGCGGGAATTGTTGGTTATCCAAATGTAGGTAAATCATCTCTAATTAACCGTTTGCTTAAGCGAAGATTGTGTCCAGCAGCTCCCAGGCCAGGTGTCACAAGAGAGTTGAAATGGGTTCGTTTTGGGAGAGAATTGGAGTTGCTGGATTCACCGGGCATAATTCCAATGCGAATCAGTGACCAGGTTGCTGCAATAAAACTTGCAATATGTGATGACATCGGGGAGAGATCATACGATGTTGCTGATGTGGCCGCAATTCTTATATTAATGCTGGCACGAGTTCCTTCTGTAGGTAATTATTTGTTGCCTTTTCAACTCATTGGATTTAATGAACCTTCAAGATTCCTAGGAGATGCCAATAAAAAAAATTTCCTAAGGAGATGCACCTGTTTGAAAGAAAGTCCAGAGGCCATTGATACCACTGACATTTTGATTGCAAAGTCAGGGTAGGACTGTGATTTATAACTAGAGGCCTCTTTTGAGGGCTACTGACATTAACTAGTAGTAGATCTAGGGTCTATTTGGATTCCTGCAGCTCGTTTTCACTGAAGGAATTAGCCATGTGACTTGATATTAGCCAGCCTCTTGTTTTGTCATAACTGTCATCCTTACAACATATTTGGTTTTGATGTCTTGGTTAGCTCTTGATTGTTGATCAGTAAGATTTAACTGCTTATGTGATGAGTTATAAGGATGCTTGCATTCACTTCTCTGGATTTCATGTATGCATTTGACTTCACTGAATGCACATGCTGGCTTCTGACAGGTTCAAGGGCTCTGAGCGACCGTTATAGGATTGATGCAGATTGCTTCTGTGGTAAAACATTTATTGAGAAGCTTGCACTTAAGCTGTTTAATGGGGATCCTAATCAAGCAGCATTCCGTGTTCTGACTGACTTTCGGAAAGGGAAATTTGGCTGGATTGCACTAGAAAAGCCTCCTCAGCTAAGCCTATAGAACAGTTGATTGCAGGGTTCCAACTTTCAGTGCTTCTTGAGCTCTCTCTCCAACTTATCCTCCTGGCTACGTCTACTGGACGGTTGATTGCAGGTTTCAACTTTGGAGCACTTGTTGAGCTCTATCTTGAGCATTATCATGAAGATATATATTTTGTAAAGCAAAAAGGTGCTTTATTGCACAGTTCAGGATCAAGTTAGCCTTGTAAACTTGCCATGTGCGTTCCATCCGAATGATGCTTGCTTATGGGCTAATATGATTAGTTAGGCTTCAACCATAATGAAGCATCAGTTGTTGCTACAGAGAGTGAACTACAGAGAGTGAATGGCTTGGCTTGTTTCTTCCAGTTTTTGGTTCAATTATGTAACAATGAAAATGCAACAGATTGATAAATGTTTCAATGCTCAAATGCTGTCTAGCAATTCAGGGTGGATATTTCTTGCACAACGTTGCATTGTAGAAATAAAAATAAATTCATGGACGCAACCAATAGAAAATGGTAATAATTTTGTACTTGAATGCATTTGGGCACATGAATTTCCCTGTATACCAGATCATTTCAGTTAATAAATGTTTCTGCACTGCAAAACCCA
>BMK_Unigene_074764
ACACAAACACAAACACAAACACAAGATGGGCAGAGGCGAGCTCCATCCTCTCACCATCATCTTCTCCTCTCTCCTCTTCGTCTTACTCTTCTTCTCCCCCTCAGTTGTTGCAGAGATCAAAACCCTAAGCATCTTATCCGACTCCCGCCCCATGATCCTCTTCGAGAAGTTCGGATTCACCCACACCGGCCACGTTACCGTCTCCGTCTCCTCCGTCACCTACTCCTCGTCCCTCGCCACCCCTGCCCTCCCTTCCCTCCTAGGCTTCTTCCTCCTCTCCCAAGAATCCCTCCTCCAAGTCCTCCAAGAATCCCAAGAAAACCCCAACTGGTGCGTCCTCTCCTCCCACTACATCAAATCTCTCTTCACCTTCCAAGACCTCTCCTCCCAATCCACCTTCAACCACTCCTATCCGGTCACTTCCCCCAACGAGTACTCTCTCTTCTTCGCCAATTGCGCCCCAGAATGCTCAGTCTCCATGCGCGTCCACACCGAGATGTACAACTTCGACCCAAGTGGAGAGAAGGATTACTTGCCCGCAGGACAGACCCAGCTCCCATTTCTCTATCTCTTCTTCTTCCTCGCCTATTTCGTGTTTTTGGGCGTATGGGTCTCTGTCTGTTTGAAAAACAAGCACGCCGTTCACAGGATCCACCTCCTCATGGCGGCGCTCCTCCTCATCAAAGCCCTCAATCTCATCTGCGCCTCCGAAGACAAGCACTACATCAAGGTCACCGGCACCCCACATGGCTGGGATATCGTCTTCTACATCTTCCAATTCATTCGAGGTATACTTCTCTTCACTGTGATTATCTTGATTGGAACTGGGTGGTCCTTCCTCAAGCCTTTCCTTCAGGAGAAGGAGAAGAAGGTGCTTATGATTGTTATCCCCCTCCAAGTGCTCGCCAATGTCGCCTCTGTTGTCATTGGTGAGACGGGTCCCTTTATTAGAGATTGGGTCACCTGGAACCAGGTCTTCCTTCTCATTGATGTCATCTGCTGCTGCGCCATCATCTTCCCCATTGTCTGGTCGATCCGGTCTCTCCGGGAGACGTCCAAGACTGATGGGAAGGCCGCCCGTAACCTCGCCAAGCTCACCCTCTTCCGCCAGTTCTACATTGTTGTTGTGGGGTACTTGTATTTTACTAGGATTGTGGTGTTTGCGCTGCGGACCATCGCGGCGTACAAGTATCAGTGGGTCAGTGCTGCTGCAGAGGAGGGCGCCAGCCTCGCATTCTACTTGTTTATCTTCTACATGTTCCGGCCAGTGGAGAGGAACGAATACTTTGCTCTGGATGAGGAAGAGGAAGAGGCAGCAGAGGCAGCGCTTCGGGATGAGGAGTTTGAGCTATGAGGGCAGCTTGGAAATTGCAAAGGGCAAGTTGTTTTTTTTTTCAGTTATTTGCCACTCCAACTGTAATGCTATTTCGGTAAATAGGCGACACCTTGTTACAATTAGAATATATGTGGTGTGAGTTTACTTTCTATCTACTTCTGTTTTAGGAAATGATTTGATGGAGTTTCCTGTCCTTTCTTTTTTATATTTTAAATTTTGGCTTATGTGCTATTGGAATCACAAAATTTGATACAATTTGCTGCTTATATAATTTTAGATCATTATGCTTGCATTCTGCAATTCTTTGCATTTGGTGTTTTTGCCTT
>BMK_Unigene_074765
TTTTGTCTTGCAGCTTTGTTTTTTTGGTCTTGAAATTTCTTCCATGTTCATAGAGAAAAAGAATGCTACAGATATATATTGTTTCTGCGAATTAGTGTGTATGCGGCATTAGATTCATGACCTACATTGATCTGTCCCTTTTTATTCCAATTACAGGAGGAGATTTAGTTTCTACATGTACTATGCATTCCATAGATAACAATTTATTTGTTGCTGTTTGCTCACTGGAATTGATAATGTTTTTAGTGTTGTGGACGGGCTTTTGGAAATTACATTATGGAATTACTGTTTGTAGGAGAGGTCAATTGCTTATACATCACAAAGTTCTCTTTGTGACTTTGCAGTTGTGCTTGATTCTGGTGTTTTTTGAGCTATTGTTTTTTGCTTTATTTCTAACCGCAACAATTATTGACCATCATTGCTTGTCTTAAGTTGCGGGTCTTGGTAGTTGTGATACATTTGCTTTTCCAAACCCCTCTTATCAATTGAACTAGTGTTTAAGAATTTTGGATCTGGTTTTATCTTGGTGATTTGAAGTCTGGACTTTCTTGCTAGATTTTTTTGTCATACTTCCGTCTTAGTTTTTTATGTTGGGTGCTAAGGGATCATGGATTACTGATGACTGAATTCTCAACTTATTTTTTTGGCTGTAGTTTGCTCATAGGAAGTGTATTCAAAGATGGTGCAATAAGAAAGGAGATATCACCTGTGAAATCTGCAATCAGGTATATGCACCAAATTATTCTCTTCCACCCACCAGACCTAGTTCTGATGGCATGGCAATTGATATCAGGCAAAATTGGGGCCCACGGCTTGACCTCCATGACCCTCGTTTTCTGGCTCTAGCTGCCGAGCATAGGTTACTGCAAGCAGAATATGATGACTATGCTGCTGCAAATTCCAGTGGCATTGCCTGCTGTCGTGCTGTTGCTCTTATTTTAATGCTGCTGCTTCTTGTTCGCCATGCTCTTCTTGTCACAAGAGACTCTGGACTGGTGCAGGATGCATCAGCCCTCTTTAATTTTAATGTTTCCTTCCTTCAGTTTGCTGGCTTTCTTCTACCATGCTATGTGATAGCACGAGTATTGTACGTCTTGCAATGTCGAAGAAGGCGACAGGGATGAAAAAACAATTAAAGCCTTTTGTTGCTGCTCTTCTGCATAACCTGCAAAGCTTTTAAACCCTCTTTAGGCAAAGCTTCTGAACGCCATGTTTGTCCAGATTGTATCTATCCAAATCCACAAAGGTGGTTGGAGTTTTCTCATGTATTTATCCCGGCGCAGCTTGTGCTAAGATCTGTTGCTTCGTCTTAAGCTACTAATTAAAGAAAAAAAAAGTAATGTAAAGGTAGAAATTCAAGTGAATTGTTGCTGTAATTTCTCTAATTGTGCAGAAAAGGCCTGGAGAAAGTCCTGGCTTGCATCCTGAATTTGATTTGCATTTTTGGGTCATGCTTTCTGTTTATGATTGCAGTGTGAGAATGCAAGTGATTTAGG
>BMK_Unigene_074768
CTTTCTTTCTCCCGTTCTCTTTCTCTCTCCCGCCGCTCCAGCAATCTTTCACGTTCGCGCGCTCTTTCACGTTCCCGATCTCTGCGAAGTTCGTTCTCCTTCTCCTCCAATTTGTAATGTACCACGCCACGCTCCTCTTTACGAGGCAGAAGGGGGTCACGATAACTAACATCAGGTGGCGTATCACCATGGACTTTCCCCCTGCTGTAATCGCGTCCAGGAGGCAAAGTAACTCCATAACTTGTACCAGAAGATCCCCGAGCAAAAGCATCATCTTCAAGGCCCCTCCCGATGGCTGTTCTTAAGGAAAGACCCGGAAGTTGATGAGAACTTTGTGATCCAGGATCTATATCAGTTCTCATACCATATGAGCTAACTAACAAATCTCGTTTTCCATAGTCCTGGGATTCATGACGAATTGCAGCACCTCTTGCTGCTAGGTAATCACCAGCTCTAACGCTTCCATCAAAAGAAGAATCCACCAAGCTTTGCCTTGGATCCACACCAGGCTTCTGAGCATGAATTAGCTGCTGCTGCCGTTGCCGGAAGAATGGGAGCTGATCATCAGGCTCGGACTGATACGAACGGCCAAGTCCAACATGATCAGAATACATCCTGCCTGATTCACCAAGCAAATCCCTTCCACTAAAAGCACCCTGACTCGAGCCATATTGTCCCCTTGAAGGTGATGCTGCATAAGAGCCACCGCTAAGACCCTGATGAGCTGCAGGTGTTGTGTAAGTGCCATACTGTCCTCCATACTGAATGGCAGCAGCAGAAGCTCCTGGTCCACCTGGAATGTTACCCCTATATACACTAGTTTCTGTTTGTTGGGAACCACCAAAAATTCCAGACAAGCGTTGGGAAGACAAAGAAAGGTGTGACCCACTATCGGGGGCAGAAATGGAAGAGCCAGGGGCTCCTACCATTTGGCCATATGTCTGATGCGCAGCATAAGGCTGAGATCCATATGCATTGTTTCCCCCTGAAGGATACATTGCCCTTCTCCAGTAGTTTAACCTCTTCTCAGATGAGTTTCGCAGTCCTCTCTTTCTGAAACCC
>BMK_Unigene_074769
GCAGAATAACAGGTTTTTTTTTCCAGTTCCCGAGATTAAAATTAACGATGCTAGACATTCTCCATTTTTTGACCAAACGAGATAGATGTGAAGCAATTAAAATATTTAGCCCAAGTCCAGTAATAACATTAAGGACAAAATGATAAGATCACAGCTTCAACACTAGAAGTACATGAACTCTAAAAAATTAAAACCTGAGGACGACAAATATTCTGAGACTGCATAAGCATAAAAATTTGAGGAAGTAAAGAAATTTCTTCAACAGAATCCAGAATCCTCAACGCTTTTACTCTTCAAGTTCTTTCTTGTCCAGCGGGTGAGTGGCTGCGATACCTCTCATAAGCAGGACTTTCAGCTCTGCCATAATCTGGACTGCCTCTTTGTTCAGGCTTGGTGTAGGGACTGGGAGCACGACCATAATCAGGGCTGGCCCTCTCCGCAGCTCTTCCATACGGACTTGAAGATCTCCCACGACTTCTCCGAGGTGGAGACCTATCCCGCACTCTCCGATCAGGACTGTGCCCATTTCTTTTCTCATCATCATCATCACGCACAGCATACTCCACCGAAATAACTCGGCCCATCAACTTGCTCATGTTGGTTGCATCCAATGCTTTAGTGGCGTCCTCCTGTGACTCATACTGAATGAAAGCAAAATTTCTTCTTATCCTTATATTCAAAATCTTCCCATATGGATCAAAGTGCCTCTCCAAGTCCCTTGTCCTGGTATTAATTGGATCAAATTTTATAACGAACAAGGTCTTTGTGGGTCTCAAACTCTCAGATCTTTTTGAACCACCAGATCTTCTAATACCACGTTCTTGCTTTGTCCACTCAACGCGAAGCCGACGCCCATGCTTGCCAAACTCTGCCCTGTCAAGTCCTCGAATAGCATCCTCAGCATCTCGCTCATCATCCATATAGACAAAAGCAAAACCTTGTATGTTGAACTAAATGATGTCATGGAACAATAATCCAAAAGTGGGTGTCTCATGGTAGGTCATCGAGCAGAAAGTGCATTCACCATTTATTCAGTGTTCTCCTGCTTGACCACAAGATCGGCATGGTTTCGACCTAGAACAGGTAACATGTTCGAAATGAAAGATGAATGAAGGTCATGAGGAATGAAAGGCAATGTGGTCTCTCGGGGGAAATGTAAGATGATGCCACTGTGGATCAGCTCAGCGCTTCTGAAAAAGATTAGAAGATGAAGCTCGGGCACGGACAGGAAACGTAATGCACAAGAGCCATCAGCCAGGAAGGGCATGTATGCTCCAAAGTATTCCTGCGCCAAAGAAATATCTGAGTATGATGGCTTAACTTCAAAAGAAACTTCTTAAACTTATCCTGTTCCCTTGCAATTTCCAACAAGAGAGGACAGCCATCGTTTAGTTGTAGCGTAGGAAGTTGCAGCCACACAGTCGAAGAATCAGTGCAGGTTCAAAGCTATCACCTTTTATGGGGAATGTCTCCCTGCATGAGATTTGGCCTTGTCTCGATAGGATGTGTCGACATGTCATGTTTGGAATCGAACTATTAACACACCTCACTCTGTCTAAAATAAATAATTAAGATCTATATATCTTAATAAGATAAAATCATATATATCATTTGAGTTTCAAATACTGGTCTCCATTTGCTCATCGAGCATCCTCCAAAAGAGCATAACGATCCATTTAACACAAATACCTATGATGTCTGGATACTTCCAAATGGGCACCAAATCTTGTTGTATCCATGACCACTTTTCAATAGTATGCAGAAACATACATATAATCAATTTATAAATTAATGATATACACAAACAGCCTTCGGCATCATATCACAGAATGTCTCTGAAAACATACGATAGAAAATCAGTGACAGCTAGCCACTTGAACCTTCCTAATATGACTTCTAAAAAGAGCCACTTCAAGTCAAAATAAGTAACAAAAATGCAGGCAGATATAGATGGCCAAAGAAAATGGAAGTCAGATGCCTGTATAGAAGCCGCATGCAAAAGAGAAGATGGATGGAACCAATTGTGCATTGAAAAAAGAATAAAACTGAAAAACATAAACACTCACCTGACTTCATATCAACCCTGTCAACTTTTCCATATCTGCTGAAAAGTCGCTCCAGGTCGGATTGCCTAGCATCATACTCAAAGTTTCCACAGTAAATGGGTTTCATCTTGCTGAATGTGTAACAAACCCGATCCTGACCCGAAGAGGTAGTGAATCGCGAGATCCGAACAAAGGCGAATCGAGATTCGAGGGATCGAAATCCTAAATTTCGAAATACAAAGGGAAGGAGGGATTTGTCGTCTGAAGAAACCCTAAAATATAGGCAGATGTGGAAACTGGCGCCGCATTA
>BMK_Unigene_074770
CCCATCTCCCATCTCCCATCTCCATCTTTCTGGAAAAAGGATCGGAACGAAGCAAACATCACTAGAGAACAACATAAATGAAGATATGAGAAGAGAAACGATCCGTCATTTGGCAGGGCAGTTCAATGGCTTTGAGGCAGAAACTTCATCTTTGGGTAAACTTGAATAGCTGCTTCATGCATTCCAGATTTTACAGCACAAAAATTGATTGGAATAAGCTTCGGCCAATGATTCTTAAAAGAATAAAAGAGAGGGCTAAGGACTATCCTGTAAGAAGCATGGTACCCGTTGCATCTGATGTCCTTAATGCTAGAGCACTTCTTATTGAAGGTGTCTCTACACTTCTCAATACTATTCCAATCAAGGCATGCAAGTTCTGCCCTGAGGTATATGTTGGTGACAGAGGCCATCTGATTCAGACTTGCCATGGCTACAAGCGCACTAACAAAAGCAAGGTTCACACCTGGACCATTGGCAGCTTGAATGATATCCTCATCCCTGTTGAGGCTTTTCACCTCCATCACATGTTTCAAGATGTTATCAAACATGAACAGCGGTTTGACTTTGACCGTGTCCCTGCAGTCCTTGAGCTATGCTTCCAAGCAGGAGCTGACATCCACGAGGAAAATCTGTTCCATCTTGGTCAGAGACCTGATGACCACAAATGTGACCGAGATGACTTGTCACTGTCTCCTGACGAGCTCAGGTCAGTAGCGCAGAGAACACTGGAAGCATGGGAAATGATGAGGTTAGGAGTGCAGAAGTTGCTATTGGTTTATCCGGCCAAGGTGTGTCAGTACTGTTCAGAAGCTCACATTGGGCCATCTGGTCACAAAGCTCGGCTTTGTGGGGTGTTCAAGTATGAGACTTGGAAGGGCACTCATTTTTGGAAGAAGGCGGAGGTGGATGATTTGGTCCCTCCAAAGGTTGTGTGGCGTCGCCGGCCTCAGGATCCTCCAGTGCTTTTGGACAGTGGACGCGATTTTTATGGGCATGCACCTGCTGTAGTGGAGCTGTGTTTGCAAGCGGGTGCAATTGTACCTTCAAAGTATTATTGTATGATGAAAGTAAATGGCTTACGACCTCCTTGAAAATAGTTGCAATAGATTGAAACCTAGCCTTTGTTTCAATCCATTCTGAGTCATGAAGCTGACATCTTGGGCGAGTACGGTACTTCCTTCCCTGTGCAATTTTTTTTTTCCCAGCACATCAAGGTCAAGGTTTTGATAATAATCTTCCGTGATTTTTTGGATTTCTACTATGAAGTGGTAAAGAGTAAATTTTTAGTCAGGCGCAGCATAATAACATTAGTACTTGTATGCGATCATACTTTGGAATGGTAGAGATTGCTCAGATTCTACTTGTAGTCTTGGAATTTATATACAGTGCAATCTGTTTGCTGTGTACTTTGGTGACAATAATATGTTAATTGACTGTAACTTATTACCTGAAAGATCTCAACCTGCAGCAAAATTGCTTTTGTGCCTGATGATCACGACTTTTATGGTCAAACTAAGCCTGATTAGCAGGAAAGAAAAATGGGATTTAAGGGGACTGCCTGTGCTAATCTTCTTTTCTCCATGTGGAAACAAAGATAGATCTTATCAATCGATTGTAGGAGGTGGTTTGCAATCACTATGCTGAGTAGGCGTGAACATGGGGCTGCTGCTGCAACAGAAACTTTTATGGGAAACGATTTTATGGAGCATCGCAGGTGCACTTGAAACTACATCCTTACCTTAATGCTCTTTAGTCTTTACCAACTGGGCAGCTTATGGGCCAGTGAAAAGCTCTGAACAAAGTACTCCAATGGTCTTGCACGACTACTTTGCTGCCTACTCATCAAGTTGTACTGTGGCCAAGATGGGGAATTTTGTTTTCCTTTTTTGGATTCAGTGACCTCATTGTGGGGATATTTTGGACATGTTTAAGTTGGTTTCTTGATTACACTAATTAATCCACTTTGAAAATCACAAAACCCTAAATCAGAAATCCTTAAATTAATTTGAACTTGAATCTGATTAAGAAAACACTAAGGTTGATTAAGGAATTCTGAAAGCAGGGGTAGGCTCCATTATCCCTGAGCCTAGGTCCCTTAACCCCCTTTTAAACACATAAATTAGAGTTAAACACCATGAAAACCCCTTAATTAAATCTCATTAAACACAGTGAAACATCCCCTAATACAAGACACACAACCCACTAAAAATCCAAATAAAAAAGAACCCGAAAATACCAGAAAATCATCAAAAATCACAAAACAAGGGGATATGCTCCACCGCCCCTGCACCTAGGCCCCTTTTTGCCCCTAATTAACGAATCTAATTAAAACCATCAATTAAAACACTTCAAAACCTTAGATAAACTAACACAAAACTTTGAAATACAGTCGAAAATTTTCAGAAACACAGAAATAGAGGCTAGGTGCGGGGAAAGTCGGAAATTTTCAGAAACAAAATCGAACCCCGCTTTTGCTCTCTGAAATGTGATTTTCGACTTTGTTTTAGATTTCGGACTTTGATCAACGTGATATTTGAAGATCAGAGACTTAAAACAATCCATGAGACTGAAACTCATTGACTGAAAGTCTGAAACTCTTTGAAATTCCGAATAGAAGCTGAAAATCACGAAAACTGTTGAAAACAGGGGACAGGCTCCACTGTCCCAGCACCTACTCCCCCTTTAAGGTCCTGAATAGTGGTTTTCAACTTCGTTTTGAATTTCAAACTTGATTAATTAAAATCACAACACCACATAACCTTAAAACAACTCGAGAGCTAAAATACTGTGCCAAGATTTCCTAAAATTTCAAATAGAGGTAGAAAATCTTCAAAATCGCAGAAATAGAGGGCTAGGCGTCACTGTACCTGCGCCTACCCCCCATTGGTTGGTTGGTTAGTGTTTTTTAATTCATATCCATGTCATAAATTTTCAAAAGTAAGGAGTCGTATCCTCGATCCCTGAATCAGTGTTCGTATCTATATCCGTTTATGGGTATTTAAATGCACTCAAAGCTTCATAATGTAATTCATTTCGGTGTGCCAAGAATCAAAATGTTGTTCTTGGAGTTCTCTCTCAAGTTTTACTCAATGAACTATATGGAGGAAAATCACTTCGAAGTGAATGCCATTTGACCTTCAGATATTATTGTGTTTCTAACTCTATGCTTATGAGTTATTATATTCTTTACAAACCTGTTTATTGATGACATTAACTGAATCCACTGTATTTAAATGTTTATAACACTTTTGCCTTCTCATTTACGGTGCTTCCACGTGTAATACCATAGCCAAATTAGTGCTTCCATGTGTTATGATAGGTGTATATTGAAAGATCTATTGTTATTGATTAGGTTGACTCCTGTATTTGGCTTTGGGACCACTGATTTCAAAGTGGTCCCCATTATCATTACAATTAGGGTCTGCATTTTGGAGCCCATGGCAAAGAACACTGATGCACACATTCATCTTTCTTTATACAAAGGGGACATAGGGCCTTCAGCAAATTATTTGGTTGCTTTTGTACATGGTGCAACCCATTAGATCAATGATTGGATCTTTGAACCTATGGAACTACGAAGGAAGGAGCATATCACACACTTCGAACCTTTAATTCTGTTTCTGATGGTCTGTGTTGCTATGTTGATATAGATACCTTCATCTTCAAATGAA
>BMK_Unigene_074773
AGAAGGTTTTTACTCTGCGTGCTATTTCCTTATCTTCTTCTTCTGCTGCAATGGCGGATTCCGACAAACCGGTGGTTATGATTACCGGTTGCTCCGACGGCGGCATCGGAAACGCCCTCGCCCGAGCATTCGCCTCCGAGAAATGCTCGGTCGTGGCCACGAGCAGGTCTCTGAAAACCATGAAAGATCTCGAGAACGATTCTCGTGTCGTTCTCCAGGAACTGGACGTTGTGTCGGAAGAAAGCATCGGAAGAGCGCTGAGAAACGTCATCGATAGCTTCGGAAGGATCGATATTTTGGTTAATAATGCTGGGATTCTCTGCGTTGGACCTCTTGCTGAGGTTCCTCTGTCTTCGGTCGAGCATGCCTTCAATACTAATGTCTTTGGTCCCATGAGGCTGATTCAAGCAGTCGTCCCACATATGGCAACTAGGCGAAAGGGTAAGATAGTTAATGTTGGAAGTATATCTGCACTGGTCCCTTCACCATGGGCAGGTGCCTACTCTGCTTCTAAAGCTGCTCTTCATGCCTTGACTGATAGCTTGAGGTTGGAAGTTAGGCCATTTGGCATTGATGTTATAAATGTGGTTCCTGGTGCAATTAAATCGAACATTGGATACAATTCTCGAACTAATTATGGAAAACTGCCCGAGTGGAAGCTGTATAAGCCATATGAGGATGTCATTAGTGTCAGAGCCGAGTCCGCACAGGGCCTTAACTCTACTCCGGCAGAAGTGCTTGCAAAGAAGACGGTAGAGATTGTACTGAAGAAAAACCCACCAGCATGGTTCTCATATGGCCAGTTATCCACTGCAGCGGGTATCCTTTATCACCTTCCAATTTTTGTTAAAGATGCCATTTTCCGAAGGTTGATGAAATTGTGAAGACATTATCCGGAGTTCCAGTCATGTGTCTGACCTCATGATCCTGCTGTTTCATCTTTTATATCAACATGTTCTCAAATGCATACATTTACAATTACATGCAAATGTTCAACTTTAATATTACATTAATAATTTCATTTGCATAAGAGAAAGCTAAGCTTGATTTATCCAAAA
>BMK_Unigene_074775
ACTCCTCAACCCGGCCTTCATTTAAGATGAGAGCCATTGTTGCCCGTTCAGAAGAGAAGCCCATTGCCACAAGCTGTTGAGCAAGTGCTTCTAGTTTTCGGGACATAAGGTACCCAGTACATCGTTCGTGCAGCTCTTGGGCCCGTTTCTCCCTTTGACGCTGGTGTTTCCTCTCGTTCTTCTGCCGAATCTTATCGCGTTTGTCATTGTCAGAACCAGGTATTGCTTCTGGCCGGGGAGTAACACTGGCAGCCTTCTCTTTTTGGTCTTCTGATTCACCCGAGCAGCTGTCATTGTTGGAAACTGAGTCATACTCCGCTCCTGTACCAAGTGAGGAGCCCGAATGCACATCTGTTTCATCTATGTTTCGGTACCGACCATTAAGGGGTGGAGAAGAGGCCATTAGTGCGGTTTCAAGTGTGTGGAATGTGCCTGAAACAGGATTGTATGCATTCGCCGGAGTGCCATTCCCCGAATTGGGAGGTGTGGCTGCCGGCTTTGTAGAAGCTTTCTGTTCCTTTGCTGCCCTAGCAGAAGACTTAGCCTTGGATTTTGATGGAGACATTTCCCTGGACCTTTCCTGATTAGAAAATCTGCGATCTGCGATCTGTGATTGGTGTTTTCTTCGGAGATCGAAATCAAAGGAATTCTAGGGTTTTTGGAAGATGGCAGAAGTGGTAAATGATGGCGTCGAACCTTGATCTCTCGTTCCTCGGTCGCTCTTCTCGATGTCTCTCTAGGCGCAAAAGCTGAGATTGAGACGGATTTAAATGGCGCTTGAGATCCGTAATCTGTGTCTATAAATGGTGGGGTTTCGTGCGGGCGAGTTACCAAACGAACCTCTTTCCGAAAACGAGTGGAACGTGAGTGCGCTACACAGAGGAATGCAAAGGCCATGTAACGCTCGTCACGTGCGAAGCATCAGAGCCGTTGGTGGATGTGCCATCTGCCCATCTGGGAGAAGCGGAATGGAGGAAAACAATCTACCGCTGAGATTTATCGTCG
>BMK_Unigene_074780
TGCAACATTCATACGTTCTACGAGTTCAACATTACCTCAAAGAAATCTAGTATACATACTGTTCATAAAAAAAATCTAGTATACATAGAAGCAAACTCGCTTTTAGAGATCAAGGAGAATGCAAACGGTTCGGCAGGTACTTGATTAAGTGAATTGATTCACAAACATGACCCTGATTTTCAGATGGCCAAACGTGCTTCTAAACATCTCTTCAACTTCTTACCTACAATGGTCCAACTCTGTACATTAAAAAGAAGATGACGACAACAGCAGCAGCAACATTCCAGATCTTCCACATAGGATTTCCCATATCTTCCAACCTTTGAATTCCATTTCATTCAGCATCAACAGACCTGGAGTCTGAGAGTAAATGCCTGCAGTGATAGGAGAAGCTGCTTTAGTCTTTCCTTAGACTCAGGATCAATCAAATTGCCATCACTGTCAAATTTCTGCGGAGGACGGAATTCAAATATGCATAATTCTGGCTTATTGATGAAATGAAGATCAAGAAAGACTCCAATTTGTCGAAGATGGTACTGTGATCGGCCACCACCAAAACCTCCTCCAGTGCTTACAATAGCGGCAGGCTTATCTGCCCATACATTTGGAGATCTAGATGCCCAGTCAATTGCATTCTTTAAAGGTCCAGTAACGGAGTAATTGAACTCAGGAGAAGAAAAGAGAATGCTGTCAGCGTCAAGAATCTTGCTACGAAAAACCTCCACCGTCTCAGGAAAAGAGCCCCTGCTCTCAAGATCTGTGTTAAGGAAAGGGAGAGGCGAGATGTCTACATATTCGATATGCATTCCTTCAATGGACTCATTGCAAAGCTGCTTTGCTGTGCGTATGAGGCCCTGATGACATGAGGCTTTGCGGAGAGAACCACAGAGAGCTGCAACTTTGACAGGAGGTTTGGCTATAGCTACAGCACTCACCATTGCCTCCCACTATCTTAGCACCTTACAAGTTAGAAGGAGCCGCTGCTCTTCTTATCTCGTCCAATGTCCCCGGACTCGGAGTCTGCCAGCCACAGGTAGGTTTAAGGGTCGGGATTTGGGGATTCAGTAGTGAG
>BMK_Unigene_074781
GTGAGAACAGTTCTCACTGGATCAAATCCCAATTTTAAAATCATATATTTTTAATATGACCCCTTGTCATTTCTCATATCAATTCAATTTACTTTAATTTAATTAGTTAATTGCCAAACACGCCCCACCAAAAAAAAATTACTTCCACTTTCATGTCACCAATTAAAAATCATCCACATCAGGGCCCACGATGTCAAGAAAGAAGATACCACTGAAGAGTGAGCCCCACAATTCGACTTATTCATCGATTAGAATTTCCGGGCTACCTCACCTTCTTCCTCTGGTCCTATTTTCAGACCTTTTACCCGAAGCAACCTCAGCAAAGCCAAAGCAGAGACTGGAAAAAGTAGCGAAAATTGAGAGGGAGAGAGAGATGTCCAGTTCCAGCGAAGAGAGTCCTGATGACGGACCCGATATTTTTGGGAAGGGAGTTAGGCAGAGGCTGTCAGACCCAACCAAGAAAGTTGCTCAGACGAAGGAGATCTTGTCCAAACAAGCGGTTCAGACGAAAAAGATCTTGTCAAAGCAAGTCGTCAAGATTGCAAAACAAGCCGAAGAACATGAGCGTTTCATCAACAAGGTGACCCATCTCCTTGGAGTCCTTGGCTTTGGTGGATTTTGCTTCCTTTTGGGATCTAGACCGCAAGATATTCCATATGTATATTGTTTGTTCTACGTGACATTTGTTCCTCTCCGATGGATATACTATCGATATAAGAAATGGCACTATTATCTTCTGGATTTCTGCTACTATGCCAATACAATTTTCATAGTCATGCTTCTCTTTTATCCAAGAAATGAAAAGCTTTTCCTGGTTTGCTTTTCATTTGCAGAAGGACCACTGGCTTGGGCACTGATTGTTTGGCGCTGTAGCCTGGTTTTCAGCTCTGTTGACAAAATCGTGTCTGTCCTGATACATCTTTTACCAGGGATAGTTTTCTTTACTATTCGGTGGTGGGATCCAGCAACCTCTGCAGACATGCATCCAGTGGGGAAAGCAAGTGGCAGAGCTCCATGGCCTTATGTAGAGGATAAGTCTTACCTGTGGATGTGGTTGTTTGCTGTCCCGTTGGCTGCGTACACTCTATGGCAGCTTCTTTATTTCCTCATCGTTAATGTTCTACGCCGACAAAGGCTGTTGAGGGATCCTGAAGTCATGACCTCTTACAGGGAATTGTCAAAGAAAGCACAAAAGGCAAATAGCATCTGGTGGCGTTTGAGTGGATTGATTGGGGACCAGAACCGCATGGTCATGTATATCTTGCTCCAAGCTGCCTTCACCGTCGCAACCATGGCACTCACCGTTCCCATCTTTTTGTCATACAAGATGCATTTCATTTTCCAAGTACTCAAGGTCTCTGCATCTATATGGAATGGTGGAAGCTTCCTTCTTGAGGTGATGCCTAGGCAGGTGGTTCAAAAGGAGAAGAGGAAACTTGAGATGAAGCCCATCTCTGTGCAGCCAGACCAGTCCGCTGAGGACGCTCCTTTAACAAACAGCTGCAACACAATGGAGGTCGAATTCGAGATGAAGTCTTTACCAGTGCAGCCAGACAAATCCACTGTGGATTCTCTTGCGAACAACTGCGACTCTGCTAAGGTCAATTAGACTGAACCATAATGTGCATTTTATACGAAATCCAAAGCGATGCAAAATATTCTGCAGTTTGGTGTGCCATTGAGTCAAACCGTTTGTACAGTTTTTACACATGGGTTTCACCTTTGTTGCCCTGGCTCATTGCTGCTTTGGATGACATGATGGATGGTGAAACTTGCATCATGAGTTTCACCTTTGTTGCCCTGGTTGATCACTGCTTTCAATGACATGATGAATGGTGAAACTTGCATTTGGTTACGAGTTATGATGATATTATGTGCATGTCAAAGCAACACACCAGTTCTGCAACAGTGTATCTATCCATTTAATCTCTTGATTGCAACAGTTTTGTGGTGATTATAGGCATTTGGAGAGAAGTTTCTTTCTATGTTTAAGAATTAAAGACGCAAGACCTTTTTACATGATCCTGAAGACTTCGATTTGTTTCCGTAATTATGATTTCTCTGCCGCTACCAGTACCACTAAATACTAATTCATAAGCATACTCCAGAATGTTGTCTGCCCTGACATGGAAGAAAATGTGCTGC
>BMK_Unigene_074783
CTCAATTGCTACAAAAGAAACAACACTAACTCTATTATAAAACAACATATCAAGGCAGGTATAATACTTTTTTTCATAAATTACATACATATTTCCTGAATTAAATGAATGGTTAGCTCGATTGATACATTTCAGGTGTTCCTAGAGATGCGTTACATCTTTTTTTTTATGCTATTGGGAAAGAACAAGAAAAAAATAAAGGAAAAATAAACAAATAAATAAAAATCTAACAATGTGGTTCCTCCTTTGCGACCCTCAAGCACGCAGCAGCTGCTTGTCACACCTTAACACTCTTCGGCTGGCGTAGGGGCCCTCGGATGTGTCTTGCACAACTGCCCTCCATCCCAAGGCCTTTGTAATCTCATAAGCTTCTTCAATTACAGATTTCGCGTCCTGGATGTAGGCTCGTCCTCCAGGCCTTAGTATTCGATCCATCTCGAGCATGATGCTAGAGATGTTGCATCTTTTCTGCTCAATGGACAAGAGGCCAGATGCATGCAGTAGATCATAAGTTCTTGGATATGTATCAAATGCCTCACACCAATCATGGATAACTCCAAGAAGTCCGCGGTCAAATATTACAGGCAATGTGTTCGGCCCGCTGATGGGAACTACATTCATCACCCATGCATCAATCCCAAGGTCTACAAATGCAGCTGCAAACCCTCCAAACCCAGCCCGCATGTCCATCACGTTTCGTAATCTTATTTTTTTCCAATGATAAGCACGAACATAACCTCCTACTATGTCATTCCAAAATCTTGATTCTGCTTTGAAGAGCTCATTTCTTGATATGTAAGCATCCTGCTCCACGGTCTGTAGCCTATCTGGTGGATAGTGCAGGCGAGCAGGCCATGTTGTAATAATCGCCCCATATCCATTCTCAGGAAGGCGTGTGATGCATGGTTTCAGATCAACATACCAAACATTGTCTGGATCATCGTCGTTATCACAAAGCGGCGGTTGAACTTCAGCATCACGATTGATATAGCAGCTGTTGTTTAAAGGCTTCTTCCAAATGGCAATATAACCCTCCTTTTTCACAAGCTCCCAACAAATACGGGCAGTGAGGTTTTCCATCTCTTTCCATGCTTCTTGTTGACTCTCTTCATGTTTATAAACTGGCTGTGCCGCCCAAGCGAAGTACCCTCCTGCCCTAAGCATTCTGTTGACCTCAAGCAGCAAAATTCCATCATCACGAGTCCAATTGATTCGACACCTTGAACAATGTATCAAGTCAAAAGCCTGGCTGGGATACAACAAACGACGTGTTGCGAAAGCTGCCACCATAGCAGGCACACCACGCTCAAGAGCAAATTGAATCTGCTTCCCATGAACATTTTTTGGGGCTATGGAAAGAGCAGTCACATTTCGTGAAAGGAGAAATGCACCAAAGGTTGCTACACCACAACCAACATCCAAAACAACGCTCGTATGATTACCAAATGAAATATCTGGAACCATCTGGGAAATCTTATCCAAGTATTGGTCTGCCCCATGAATAAACTGAGTCCCACCTCCAGTAAATTTAAATCTGTCGTTGTGTACAGAAATCCAACTTTGGCCTCCTTTATCTTCAATAAGACGTGGATGTGGTATATTGCTGTACCATACCTCTTCGCGGCTTTGCGGCCATGGGATTGGCGTCTTGTAATCCTTGGGCGCAGGGACCAAACAATCCAATCTCTCACAATGCCTTCCAGAACCTTTCTCTAATGATCCGATCTTCTCAATACCTTCCACACTCTCCCAACAAGGAATGTAATTCCACATCCTCTCCGAACAAATCGGGAATCTGCTCAATTTAACCCTAGAAATAGAATCCCCAACCGTCTCCACCGTCCGATTCTCATCTCCCCAATCCTCGATCAGCTCCGTATCAACTCCACCAATCTCAAAATCATCCCTCATTGTGCCATTTCCATCGATGATTCCAAATCGATCGGACGGTGGGGATGAGGAATTGAGAGGGAGAGAGGGGTTTGAGATGAGGGAGAGAAGGTGGAGGGTTTTGTTGGCATTGAGGGAGATGGAGATTGACGGTGAGGATTGGAGGTTGAAGAGGATGATTTGCTGTGAGCCGTCGGATTCGGACCATTGCTTGCCGAGGTAGAAGAAGGCCAATGAGATGAGAGCCAAAGAGAAGATCTTGAAGCGGAGATTAGGGTTTTGGGTTTCATGCTTTAGGTTCCTCATATCAGAGGAGGAAGAGGACTGTGAGTTCTCCGGCAGGTATATATAGAGAAGGCGGAGGATCCTCATGTGAACGTGGCAGTTTGAAAGCCCGCCAAGCCAACCCACATGCATTTAAATTTTTTTTAAAAAGCTACAGGTGCTTGGATCCCACGGCTCCCACGGGAGCCGTGCCAACTTTCGGGCCCCATTTTCGGGCCTGTAATACGGCTCTAAATTTTTGATGAGACATGCAACATTGCCTGATGCCAGGCCCGAAAAGTGGCCTGACATCAGGTCGGTAGCCGTTGGATCTCATTTTGCGGCCCGCACATTGATAGAATCGACACCGACACAAATGAAATATCCCCTACCATTTATCCATTTCCTTGGCAACGAAGTGTGAAGCCTTTTCGACCCCACCAAGTTATCTTTCCCCACTACTTCCTATAAGAAAGGGATCAGGTGATCCGATAAACATGAAAACGTTTTCCACATCATCGTCTTCTTTGGTATTCTCGTTCTCGTTGCTGCTGCTACTGTTGGTGGTGTTATCTTCCATGGCGGATAAAGGAAGCGGAAAGGATTGTGCGGTCCACATCGTCTACACGCAGAGACCCGAAGGCGAAGAACCCGAAGCTCACGACATCCGAACCCTATCTTCCGTCCTCGGCAGTGAGGATGCTGCAAAGAAAGCCCTGATTTACACTTACAAGAGTGCTGCGAGTGGTTTCTCTGCGAAGCTAACTCCCGAGCAGGTCTCGGAGATGTCAAAACAACCAGATGTTCTTCAGGTGGTGCCGAGCAGGACATACCAGTTGCATTCGGGACCCAGTGTAACACATTAGAGATGATAGTACATGTAGGCACTTCTCTTATGGTTAAATCCACTCTATTATCTTAACTTGCTATCTATCTTGTTTATATGAATAGCTTCTTAAGTTTCAACCGTAGAGGGTGATTAAATAAAGAAGTGCTGTGTGCTGTAAGTACATCTCAGACTAATCCTCGATGAGGAGTAATTAGTAAGTAAGAAAAGTGCTGTTTAGTACTGCAATAGTAAAAAGTGTATGCCCTAAGTCTTCACTGAATGGTATGAATCAACTCTTGTCTGCCAGTTTCTGATGCCCCGAATTATCAATTTTGTTGTGTTGTATTGCCACTGGTATCAATATGTTACGGTGCCATTATCTGATGTGCCAGAATGAGTTCTCGAAGTGTAAGTGCTATTGTGTGTTCACCAAAAAGGAAATACTAAAGTCACAGTCTAATTGTTAATCAGGATAGTTAAGATTCAGAATTCTCTCTGAAGGCAGCATGAATTC
>BMK_Unigene_074785
TGGTATAAGTTGGTACCTTTGGATATTTGTGGTCATTTTCTTGTTGCTGAATGTTGATGGTTGGCATACCTATTTTTGGATAGCATTCATTCCATTAGTTCTTCTACTTGCCGTGGGTGCTAAGCTAGAACATGTAATTTCTCAGTTGGCCCATGAAGTTGCTGAGAAACATTCAGCGATACAAGGGGACTTGGTAGTTCAGCCCTCAGATGATCACTTTTGGTTTCATCGCCCTCGAATTATCCTCTATTTGACCCATTTCATCCTCTTCCAAAATGCTTTTGAGATAGCATTTTTCTTTTGGATATTGGTAAGTGGTTCTTTACAATTCACTAGGGTTTTTGTTCTTAACCAGATGTCCTCAAATCCTGGGTCAGGCACATGCTAGGTGAGACCACTTGACTCAATTGGCACTGTACAAGTGGGTTTCTCATTTCAGTGGTCCCGATCATTCATCAGGTTGGAACCACTGTGGTTATTGAATGTGGGTTCCATCTGTACAGAATTTGTAATGGAATGCACATAGTTAAAAAAATAAAAAATAAAATAAAGAAACACACACACAGAGGTCCATATTTGCCTTTTCCTAAATAATGGAACCATTATTTGGTAATATTTCTTTCTACTAAACCATTCGAAGAAAAAAAGATCTTTGTGCTTTGAAAAATAATGACCTCCAGCAGTACAGAGTTTTGCTGAATGAACCATTGATCCTCTCAGGCCTGTTGAGCCAGGCTCTGCTATTGGAAACTTCCTTGGGCTTTCCTACTTCTGCTGTTTGAGTAGCTTCCTCCCTTAACAGTCTGTTTTGTCACTATAATGTATTTAATTAATATAAAGGCATAATTTAGCCAGTCAACATGTTGCACACTTGTGATCCCTTAAACTCTTCCCCTGGGAATCATTCCAAGGTGCTAATTTAATCTATTATTTGCAGACTACATATGGGTTTGACTCCTGCATCATGGGAAAAGTTCGGTATATTGTCCCCAGACTTATAATTGGGGTAATTATTCAGATACTTTGCAGCTACAGCACCCTACCACTTTATGCCATTGTCACTCAGATGGGGAGTTCTTTCAAGAAGGCCATATTCGATGAGCATGTGCAGGAGGGCCTTGTTGGCTGGGCACAGAAGGTGAAACAGAAGAAGGCACTGAGAGCTGCTAAGGGTCAGGATGGTTCTAGTCAGGCAGGGAAATCAGATGGGTCTTCTACAGTAATCCAATTGCAAAAGATGGGGCAGAGAGACTCCTTGATGGAAGAGGGAGATGCAAAGCCCCTGAATCAATAGACTGCCTCAGTTGCCTGTCAAGCAAGAGCTTTTGAGTTCCATAGACTGCCTCAGTTGCTTGACACTTAAATTATGGAAGCGATAACAGTCAGATCCCTCATCAGCTGTGGGGATTTTGTTGCAGTATAGGTAAGAGCGAGTGTTGTACAAGTGAAAATGCATGGTGAAAACATCAGTGTGTAATTTCAATGCTTGTTGTCATGCTTCATGGAGGAAATATTTTTTGTACCTTCCTAAGAATATTATACCACCTATACAAAAGTATAAGAATACGGCTATACCTTTTGCTTCCAACCATAGTTTTGTACATTATCTTTTTGGTAATGATATTGGTTGGGGA
>BMK_Unigene_074786
GAAAAACACAAAGCAAAGCACACAAAATCTAAACTGAACACCAAACCATTGAAATTAGTTTAGATATACAGGTCAACGCAAATCCAACATGGATCGATTTCAATAACCAAATTCCAAAAATTCCTCGGATGCTAGTAATTGGGGGCAGTACCCTACCCCTTTCATTCACGCAGTGGACTCCGGTCATCGTTGAATAGATCGGCTCTATTGAGTTTTGGTAGCGGAAATGTTTATCTTGGTCGGGAGCTCCCACTCAAGAGGGCTTGCAAAAGTTCTTTGAGTTTGACAAGATTGATTGGAATCCCACGCCACAAATGAAGGTGGAGCCTATCACCAGACGTCTGCAATTCAAATTCATTATAGGCGGTCCTGGTTGGTGCCCATAATGCACAATGTTTGTAATTTTGAATCGGATAACCAAATTCTACATATATTTGCTGAAAATATAGAGGATGTTAAACCAGAATAACACTAACTATTTGCTGAAAATAAAAAACGCTAACTATTTGCAAATAGGCACTTAGGGCTAAAGTTATTAAGTAATAATAATAATAAACAATGAACAAGCCACGTGCACGACAAGGAGAACGTGGGTTAATGGTCTCCCACCCTATCTCCTATCAAACAGTATTATAGCATGGAGTAAAAACAATTAATTGATCGGGTAAATATGCATCTAACCACCACATATGCACATGCACAAGCTTTGCACATGCATGTATAGGAACCAAACACACACACACACACCAAAAGAAAAATTAGAAAGAAAACAACATATCTATGTATATACATATTACATACACCACCAAAGCATATACCTGTACTGTATTCTTGCATCCAGGTGTGCATTTTTGCAAATAACAGTATGCATGAGGTAGACATATTTTAGAGTGCATGAATTGTTGAGGTACATGTCCACAAGCATCCCTACACTGTTTCCCTTCTGTGGACGGCACTCTTCGTGATGCTATATTTGCAGAGCGGGCAGGTAGCATTGATATATAGCCATTTGTCTATGCAACTGCTGTGAAAATGATGACTGCAAGGGAGCTCTCGCAGCTCGACTCCATCATCATAAGCCGATAGGCAAATGCAACACTCAGCATCCTCTGCAGAGAGGACATGTTCGATGGGAGTTTCGCTGCCACACTCGATCATTATTCCTCCAGAAGGTTCCGATGTCTCACTGCTAAGTTTTTCAGCCTCGACAATCCTTCGGAATTTGTATTTTGGAAGTTGATGAATGTCCTCGTCAGATGCTCCTTCCTGATCTGCG
>BMK_Unigene_074787
AAAGCATCCTTGAATCTCGGCCCTAAAACAATAGGTCTATCTTTAGACCACGGGAAACTGAAGATATTTTCGTCAAAATTTCCTTTCTTCAAAGAAGGAACATGTCCTGTCTTTAGGAAGGATTCCACTGCCACAGTGAATCTTGCCCGGTTCAAAGTATGCAACACAAGAGACTTCACCTCTTGAAATGAGCTGAAAAGGTATCCGCATGACAGGAGCGAAAAAGTTGTCACTAAGGAAGGATTTCTTTTAGAAATCAAGATACTCAGTCCAGTCCCCAACAGATCTGCAATGTTTGCAACGCATTCTCCTTTAGCAGTGACATCCCCAATATTTTCTCCCTTAGCAAATGCTTTATATATTGGAGTACGTGTTGAAGTTGATGTAACTGTAGCGACATTCTTTGCCACATTTGCCACGCACGCTAATGGCAAGAAAAGATGTGGAACAGCAGCTGTTGCCAACTCTAACCCAGCACCCAACTCCATTAAAAGATCACCCGTAAACCGAAGCTGTTTCAGGTCATAGTCAAATTTTTTTCCTTGCCTTGCAAAAAGCATTTTTCCAAAACGACCTGCTCCATCCTTGAGAATCCAGTTGATAGCAACAGCACCTGAAGTCGCTCTATTTCTAGATACCCCAACTGAATTTAACAAAGTCTGTGTTGTAAAGACACCCATAGCCCCGCCAAAAAAGTACTTTAAAGCTCTCCATGTCATATATGGCACATATGAAGGGGTTACACTGTCTGGGAAGCCTTCAGGTACCACATAAGATCTCACAAACGACACCAAATCTTCCATGGGAGTTTCCGGCGCCTGCAATCCAATCGCGCGGATCGAGCTCTTCCTCAACCGTCCGGATCCCTCCTTCTCCACCACATATTTCCACCTCCTCCCATTAATCTCCTCGCAGCACAAAATCCTAAGGCTCGAATCGAGAAAACCCTCATCCACGAGACCGAGATTCAGCTCCGACCTCGCGCCGCCGAGCCTCTCTGCTTCAATCTTGGACGGAGGAGGTGCGGATGCGAGATCTGCGCTTATCCGGATCGTCTCTCGGACGAGGATCCGAGCATCTTGAGAGGCGGCTAGGGTTTTGGAGGGAGGAGATTGCTTGATTCGGATCGGAGCCATTAGAATGAGAGATAAGAAAGAAGAAGAAGAAGAGTAG
>BMK_Unigene_074818
AAGATGGCTGTGGAAATCTTGAGGTATGTGTGATAACGTCGCTTCTCTCTTTCTTGTTATTTCTATTTTTCTTTCTTATGGAATGAAATTAGAAATTTGCACCAAAGATGAAAGAAGGATTGGTGCTCAGGAGAATGATTTTATTTCAACCTGAAGGATTTCATTGCAATATTGGTATGATTTTGTACATGCAGTGTCTATGATTCAAGGATTCAGATAGCTGATCATTTGGCCCAACTGTGTACAGACTGGTGTTTGAATCATTTATATGAGGAATGATGTAGTGAAAGCCAGCCTTGGCATAACTAGGTATAATCACTATATGGAGCCCAATATGGACCACTTGATCAATGCAAGGTTGCAAGGTAGCATAGGAAGGTACAAGGTAGATTGTTATGGTCCAGCGTCCGCTTGATTAGATGATGATATCATTCAAGACCATCTAAAATGAACAGATGGTACAATTTCTTCGAACTGTCAATTTTGCGTGTGCATCATTTGATTGTTTTATTAAACATCTGAGTGATTTTTGGACCATCTACAATCCATGCTGACCTTCCTATGACAATTTCTGTGTAGAACTCAGTGCTATGACAGTCACCTTGAAGAGATGATGATGGCTTCAAGGCCATCTAAAATGAAAAACTCAAGTAGTTACTTCCAATCGTCAAAATTTGTTCCATGGCACAGCCTTCCTATGGCAACCACTTCTATGGGTGTTCATGGGCCAGTCCAGGCTGAAGCTTGTTCAAGCCTGATCCATTTGCCTATCAAGACTAATATTTGTGCCCAAATCCTATCCACGGCCTGGAAGTCAGGCCAGCTCATTTTTAAAATAATAGCATCCTCTGTGCTAGGTTACATAGGCCCAGGCCCAAACTCATTTTACCATCAGGCTAGAAAGTTCGTTTTGTCCAGCCCACAGGCTTAAGATTTAAGGCCATTTAAAATGAACAGATTGAACAATTTGTTCCATGGTGCCTTCCTATGAAAATTGAACCACTAGGGATCTTCTGGGGCGGGCCGTAGCTTGTCCGAGACCTATCTGTCCACTAGGAGGAATCTTCTGGATACAACCCACATTTCTGAAAGTCAGACTGGCCATTCTTTTTAAGATAATACTGTCCTTTTTGGTAAATATCTTGGGTTGGTCTGGTCCTTAAGCATACATAGGTCCAGGTCCATATAAGTATAAGGCCCGAAAATTGTGTCCTGCCCATGGCCCTATAAGGTATAAACACAGTTCAAACCAGCCCAATGTGGGCGGGCTTAAGTCAGTTCGACAGTTCCAGCTGGCCTTGCTTATGAGCACCCTTGCCTTCCATCCATGCAAGTCGTCCTGCCTCAAAGCATGTACAAGAAATGGGTGCCCAAGCAAACAATACTTTTGGCATTTACAACCCCCCTTTATGTACTCATTGATTGCCTTCTGGCCATGCAGACAGTATTAGAGTGGTTTAACTTCTCAATTTCCTGGATATCACGTCATTGTGGTTTTCTGTGTAGGAATGGATCCCTGCCTCCAGAA
>BMK_Unigene_074822
AAAAAAAAAAAAACTCTCTTTTTTAAGCAATGCCCTTCTTATACTTCAATTCACAAGAAATCTTGCAGTGAACTCCAAGCCCCCCACCATTCAAATAAAAAAAAGAGAGACCCCCACCATTCAAATTAAAAAAAGAGAGAAAACTCCAAGCCACTCCAATAATAGTAAGTATAAAAAGCCTTGCAATTGTATCCTTATTTAGACAATACAGGAGGAAACACTCTTGGTGATCTACAACCAACCCAACATGAAAACCTCTCAGTTTCTATTGCTACTCTTTTGCCTCTGCATCTGTATCAAAACATGCTTAGCAGATAGCAGTCCTCTTCAGGACATCTGCCCAGCCGCTGCCCCACTCACAGAAAAACCCATCTTCATTAATGGGCTTCTGTGCAAGAACCCTGCCACCATCACAGCATCCGATTTCAAGACCTCTGAATTGAACCAGGCCGGAGACACTGATAACTTCCTCCGTTCATCAGCAAAAATCACCACTGCAGCTGATTTCCCAGGTCTGAACACTCAAGGCCTCTCTATTGCCAGGACTGACTTGGCGGTGGATGGCCTGGTCGTGCCTCATGCTCACCCAAGGGCCTCGGAGCTGTTTTATGTTAGTAAGGGAATCGTAGTTGCAGGATTCATCGACACTGGAGGCCGCTTGTATCAACAGAATTTAAGAGAAGGCGATGTTTTTGTATTTCCTAGGGGGTTGCTTCACTTCAGCTTGAATGCAGGCTATGAGCTCGCTACTGCGTTTTCGTTTTTGAACGGCCAAAACCCTGGTGTGGTAAGCATAATGGATGCCATGTTTGGGTCAGATTCTGTCATGTTGGATAAGTTGGTTAGGAGGATGAGGAGCCTTTCAGATTTGGAGATTGGTCATATCAGGAATGTAACCATGGCTCTCGAAAGGAGTTAGATGCTGGATGATTCAGTTGCTGTGGCTTTAAAAGAGAAGCTGGTATTATCCGAATGAAGGGGTGTACAATGTACATTATTACCAAAAAACTGAAGGGGCTTGCATGACTTAGTTTTGGCGTATTTGCTTTGTGTTGGATCTTTGATATTTTCAATAAATTTCTTATGGTAACCGAGAAAAGTTGCCAAAAACTTGG
>BMK_Unigene_074838
AAATTATCCACTTGGTATGTTCTTACTTTAACAAAATGTCCTGGTTTTATAGGAAAAGAAAGGGGAGGATCAAATCCAAAGGGTGTTTCTTACTATTGAAGTTCCACCCCTGCAGTCAAAGGGTAACAAGGGTGCTATGGTCATTTGAGTGGCAATGGCATCCCCTCCCTCTTTTCATATTTGCCTCAGCTTTTTGGCTTCTCCTTTTGATAACTGTCACATGATTGCATCTACCCCAGAAGTCTCAAAGAGCTTTCCTGTTCTTTCCCTGCAAACAGTGTTTGTCCTTTGCAGCAAAAACAAAAGACTCAATTTCCCAGAAACAGGATCCAAGACACCAATCCATGCCTCTGCAATCCTTTTCATTTGAATCCTGCGTTAAGAGGCCTATTCCTTGTCTGTCTCTATAATAGATTTTAGAAATCTCTCACTAAAAAGATGTGGCCTTTTCTGCTTCATCTTCTACCCATTTGGGTCCTCTTCTTTTCTCTCTTTTCACCCAATCAGGCAAGAATTTCATCACTGCTTTCTCCCATTTCTGGGACTTTTCTATCTCCTCAAATGCAACCCATGTCACCTGTTCCGGTAACAGTGGCAGAGGCTCCATTGGTGACGGCAATGACAGGAAACCAGCCCCATCACTTGGATAGAGATTTTCATTTGGCAATCATCATAGTTCCTACAGTTGTTGGTTCAGTAATCTTGCTTTCTTTTTGTGCTTGGATTTGTCGACATAAGAACCCACAAAAGTCTGATCTGAAAGTCACAAAGAGCTCAGATGGTATGCGAGGGCTTACATTAGGCCCAATTTTGGGTAAGTTGAGTTCATTCAAGACCACAACGGGGAAGAAGGGATCCGTCGCTGTGATTGAGTACACATTGCTGGAATCCGCAACAAACAATTTCAGCCAAAGTAATATTTTGGGGGAAGGCGGATTTGGGAGTGTTTTCAAGGCTCGTTTCAATGACAATTGTCTTGCTGCTGTAAAAAAAATAGATTCTGGAGGGCAGGATTCTGAAAAAGAATTTGAGACTGAGGTTGATTTGATTAGTAGAATCCAGCATCCAAATATCATCTCTTTTCTGGGGTACTGCATTCATGGCAATACAAGGCTTATTGTTTATGAATTGATGCACAATGGGTCACTGGAAACACAATTGCATGGACCTTCCCGTGGATCAGCATTATCTTGGCACCTTCGCATGAAGATTGCATTGGATGCGGCAAGGTGAAGAGACACAGTTGATTTGTATCATAGGACTAGAGTATCTGCATGAGCATTGCAACCCCCCTGTGATCCATAGAGATCTGAAGTCATCTAATATTCTTCTCGATTCCAACTTCAATGCCAAGATTGCAGATTTTGGTCTTGCGATAACTGTAGGAAACCAAAACAAGAACAGCATCAAGCTTTCGGGCACTCTGGGATACGTAGCTCCAGAGTATCTTCTGGATGGTATGCTAATTGATCTGTATGGTACTAAAGTACATCTGATTTCACTTATGATTAATTTAGTAGTTGACACTGACAGACTCCTTTGGTTGTACAGTTGGGGACCCCCCTCCTGTCATCGGGAGGTTCCGTCGCTCTAGGCCTAGTTCCCTTCATGTTCAATGAACGGAGACTTGAAGAGTCCACGGGCCACCAACTTTAATCATCTTTAATCATTTTCTTGAAACTGATGATTATTTTTGGTTTTCTTCAACGAATAACTTCTCATCCTGTCACTTGATATGATAGAGCTCAATGTTTCTCATTAGTGTCTGTAGAAACTACAATGAAATCCAAGAACAGTTGAAATAACTGATCATTGATGAGATTATGTTCTCTTTTTTCCTCTTTGCCAATAATTTTGAATGAAAACATTCGCAGTTTGTGTCCACATTGAATCTATTGCCACTTGCATTTAGAGAGGATAATGTATTCAAATAACATTAATCGTTGGATTTTTAGGTAAGCTGACAGAGAAAAGTGATGTCTATGCTTTTGGGGTTGTCCTCTTGGAGCTTCTGATGGGAAGGAAACCCATAGAAAAAATGGCACCATCTCAATGCCAGTCCATTGTTACATGGGCTATGCCCCAGCTCACTGACAGATCAAAGCTTCCAAATATCATTGATCCTGTGATTAGAAACAAAATGGATCTGAAACACCTGTACCAAGTTGCCGCTGTAGCCGTGTTGTGCGTGCAACCAGAACCAAGCTACAGGCCATTGATAACTGATGTCTTGCATTCCCTCATTCCACTTGTGCCTGTCGAACTTGGAGGGACCCTGAGAGTTACAGAACCTATGCCACATGCATGCTCCAAGTCATCTGCTCACTGACTATACCAGCTTGCAATGCAATTCTTTTATTTGATCTGCTTTGCAATCCTCCAAAGAGTTTGTTATCTATCGGGCTCTCCATTGTCCAAAATGCAGGTTTGCAGGTTCTTACCTGTTGCACCTTTGGCTGTTTTCGACGCCTTCCTGATTGTATGCTCTGATATTTACTTCTTTCGTGGTTTAGATAGAAGGAGATGCCCAGTTTGAAGGAAATCTGCTTCCTTCATTACAGTTGTAAATTGAAGCAAACCATATGCGATTTGTTCCATCACATTAAATAGAAGAAAAAAAAGAACACTTGTTGAGAAGGCATTTTTGAAGTATGATCCAGTTTATTGCTTTGGTACTGAGATACTGAAAGCAGGTAAAGCATCTTTCTTGGTCCTTGGAACTATATGATCCTAGGCTGTGGTTGTGTACTGAACTCTTGGGACTTTAGTTTGTACATGTAAAATTCTCGGTCAAGTTTCTAAGACTGTAAATCTAAGTTGGCCCATGGTGGTGAGACTGTGTTCCAAAAATAGCCAGTTTAGAAGACACCAAAAGATATTTGTTGTTTCTTTTTACATTGAATGTGGATTGTTGTTATGCCTTCCTTGACCATTTGTGCATAGGCCATCAACTTAATGTTGGGTCCACCCCTTTGGTGATTCTCAAGATAAGGTCCATCAGTTGGGTGGTGCCTGCAATTAATGGTCTGGATCCTCAAAACCCCATGGGCCCACTTGTGCCCAAGGTTATCAAGAATTGCAACTTTAGATATATAGGGTACAAAAATCATGTTGCATGCTTGTGATAGTTCTGTCTTAGCAGTAACTTCTTTGGATACCAATGCACTTCTTTTTTACTTAGAGAT
>BMK_Unigene_074839
ATAATATATATATAAAAAAAAAAACTGATCTGGTCACCCACTGTAACTCAATCCCAATACAATGAAAGGGTTGTACTGGGTCGTACAGTTATTGATGTCAGCCATATGGACGACTTAGCACCCTTACTTAATTACTGCCTCTTTTTGAAGTTGTTGTGGCAAATGGGAAGGGAAAAGGGGAAGGAGGAAGGAGAAGGATGAGAAGAAAGAAGAAAGGAAGACAAGAAGAGATGAGATAGAAAGGAGGTAGTAATTGTATAAACAACATGTATCACCGCATCCCTATTCTTTTAGGGGGAGGTGGGCGATACACCCACTACAACTGCATTTTTTTAATCCTTGGTTGGATACACTCTTGGAAGAGCTGCAATATCATAGTCCTTGATCGGATATACTCTTGGAAGAACTGCAAAATCTTTTAGGGACCTAAGAAACAAGCCTGTATAACTCACTCCACAATGGAGTCCAAGTTTATAGCACTTACAGCTAGAGGTTAAGTGGTTGAGGAATTTACTTCTAGAAACTCCACTATTGTCTAAAAACCAAAGCAAAAAAATTTTCCATATTGATAGATACAACTACTCTATCATGGTTGTACAGTAAAGTGTACAATGGAAAGTTCAGGCATGTTGAACTAAGACATAAGTACAGGGTTAGATTGCTCAATTCAAAAGCTACCACAAGGCCCATTTTTCTTTGAATGGTGACTTTCACTAAAGGTCCCTTGACTAAAGGCATTATAAAAAAAAAACTTGTATATAAAACTTTTTTGGGGATGGTATTGGTACCCACTAATTAATCAACTATGATAGAAACTTGATTTTGCAATTTTTTTCTTTGAATGGTGACTTTCACTAAAGGTCCCTTGACTAAAGGCATTATAAAAAAAAAACTTGTATATAAAACTTTTTTGGGGATGGTATTGGTACCCACTAATTAATCAACTATGATAGAAACTTGATTTTGCAATTTTTTTCTTCTCATAGGTAAGATGACTTGAACCAACAACGTAAAGGTTGCAACAATGAGAACCTTCCAAT
>BMK_Unigene_074858
TCGATACATCCCAATTATGATTATATGTGCCAAGAGATTTAAGAGATGAAATAAACGAGTTGGGAAAAACAGCCTATGGTTAGGAGCTCCTCAAAAATATCGAATAATATGAAGGATGACAACCATGTGGAGAGGTCTTAGCTAATCTCAAATTAGCTATTGATATTAACTGTATAATGCACTTTGCTATTTTGCAGAGTAAGTGGCCTTTATTTTCGATCGATAGAATAATCGGCCATTTGTATTCCCGAAATCATGTTGTGCCTGCCTTATCTTTCATTTTGGTACCTTTTATTATCTGGAGATGCCTTGAGTTTCCACCGGCTATGCCGGTCACTAGTCTAGTTCGGTCTGGCTTCCCCTAGGGTTGAAACTTTTTGTTGGCTTCTTGTGTCTGCTAAGATTTTGACGATAGACAATTTTAGGAGAGTTATGCTATCGGAGTCCATCTCAGATTTGTGTGTACTTTGTAGTAAGTTTGATGAAATGGTGGATCACCTTTTCTTACACTATACATTTTCTTATGTTTTGTGGAACCTTTTTCTGGTTAAGTGTGGTGTTTTGTGGTGCGTTTTGGGGTCTGATGGGTTTGCTTAAGGCTTGGAGGCTGCTTCCTTTCTTTGGTTGTGGGGCCATTGTTTGGAAGCTCGAGCCTTTCACCATTTTTTGGTTGGTATAGAAAGAAAGGTATGATAGGATTTTTCAAGGATGCGTCTGTGCTGGTTGTAGATCTCATGCCTGTTGTCATTTTGAGAGTTGCTACATGGCCCTCTTCGAAAAAGGAGTTAGACAGTTCAAGAGTTGAAGATATCTTGCACAATTGAGATGATACTTTGTCTTATGGCCTGTCCAAGGTTAGGAAAGTGTTGAGTTAGTCGTCTCCTCCAAATGGTGTCTTAAAGTTCAATGTTGATGGTGTGATGGGGGCAAATCCAGGTCTGGCCGGAATATGAGTGGGGCTTTGCAATAGTGAAGGAATGTTTTCGCAATGTTTTCTAAGAATGTTGGTCTTTTGGAATCCAACAAGGTGGAAGTTTTGACTATATTAGAAGCTGTATGAATCTTTGTGCCTCATTTCCATTATATCCTAGCTGTGGAAGGTGACTTGTTGAACGCTATTTCTTGGGTGTCTTTTTCCATAGCTGCCCCTTGGAGGTTTCATTTCTATTTTAACGAGATCAAGTCCTGGTCTTTGGTGTATTCAAGTGGAATTCAAGCACGTTGGGCAGTCGGCTAATGTGATGGCAGACTCTTCGGCTAAACAAGGGAAGCTGCTCAATCATGCAAAGCT
>BMK_Unigene_074860
GACAAGAAGACAAGGAATACTCGAGACGCAGGAGGTTGCTTGCCTTGTGAACTTGCTTTTGTACAACACAAACAGAAACAAACGGAAAAATATTAAGAAAATCGTAGAAGACAAACGGAGCCTACTTGTTGAGATCGGATCTAAGAAAACTCGCCATCTCTCCTCTCCTCTTGTTGCCTTCCCCCTCCTACAGTCCTACCGAATTTTCTGATTCCCGTTTTTCTAAACTCAAGGTAGAGACAAAAATCTCTTCCTTTTCTTCTTCTTCGATAGGAAGCACTGCTGTTTGTTTGTTTTTCTTTATCAACATCTCATCGATGTAGAGAGATTTTTTTCATCTGTTGTGTACTTTTGTTCTCTTTTCGTTGGAAATCATCATCGCACAGTTCCTTTTAAGTTCTATTGCACGTAGGAAATTTAAATTCTTTTTTCCTGCACTGGAATCTGATCGTTTCGAATCAGAGAGACTGGAAAGTTCATGAGATTTGATTGATTCTCCCGTCTATGGCTGCAACATCTGGAAAGTTGAATTGGGTGGTGATTCCCCCCGACCCCAGTTCCTCATTTTCGTCGTTGTCGGCGAATTGTAAGGGTTCCAGTGAACTTGTGAAAGGAATTTCTGATTTGGAAGGAACAGCTTCTGTGATTCATGTGAAAAAATCTATTTCGCAGAAACCACCCAGATTTACAAGTGAACCGACGCAAGAAGTCGATTCCCTTAAGTCCCCCAAACCAGAGAATGGGCACTCTTATGATGGTTGCTCGAAGAAAACTGGGGTTGTATCTTCTCAGAAGCATGCTTTGGCAAATAATACCGGGGTGGTTTCTGAATCGTCTCTTGGAGACTCGCAGGAAAAGTGTGGGGGACATCCCATTGACGATGCTTCTGTGGTCCAGAGCTCGACCCCCTGGCTGCTGAAACTGGCCGATTTTGTTTTGGGAGATTTGGATGATTCTTGCTGCGAGAAAGAAGGTGTCAGGCAGGGGAAGCCAAGTGCTTCCAACTTTTTGAACAATGGAAGCCAATGCGGTGAAGAGAAGGACAGCTTTGTGACTGCTGAAGCTAGTGATGAGACTGAGAGTGCTGCAAAGTCTAGTGGAAGCATCAAAGTCAGCAGTCCTTTCAGGGATCATGTCGGGAGTGGGAAGAGTAGTATCTGCAGGGGCAGCACTAGCAGTGATGTGAGTGATGAGAGCAGCTCGAGTAGCTTTAGCAGCGTTGCAAACAAACCTCACAAGGGGAATGATTCCAGATGGGATGCCATTAAAGCCATCCGATTACGAGATGGGTTTCTGGGGCTGAACCATTTTAGACTATTGAAAAGGTTGGGGTGTGGGGATATAGGCAGTGTTTATCTATCGAAGTTGAGTGGAACTCGGGACTATTTTGCCATGAAAGTCATGGACAAGGAGGCTCTGGCAAGTAGGAAGAAGTTGCTGAGAGCACAGACAGAAAGAGAGATACTGCGGTCTCTGGATCATCCATTTCTTCCCACCCTGTATACTCATTTTGAGACAGAGAGGTTCTCTTGCTTGGTCATGGAGTTCTGCCCGGGAGGAGACCTGCATGTTCTTCGGCAAAGGCAACCAGGAAAATACTTTCCTGAGTATGCTGCAAGGTTTTATGTGGCGGAGGTTCTTCTTGCTTTAGAGTACCTGCACATGCTCGGTATTGTTTATCGAGACCTTAAACCAGAGAATGTCCTGGTAAGGGATGATGGCCATATCATGCTATCAGATTTTGATCTCTCCCTAAGGTGTTTAGTTTGCCCGACTCTAGTAAGGTCTGCAAACACAGACATGGACTCGTCAAAGAAGAACCTGGGAAACTGTGTGCAGCCCTCCTGCACTGAGCCTACATGTGCTATCCAGCCTTCATGCATACAACCCACATGTTTTGCACCACGTTTTTTTTCAAGCAGGTCCAAGAAAGAAGAGAAGAAAAATAGATTGAAAAATAAAGTCTATCATCAAGTAAAACTACTTCCCGAGCTCATTGCAGAGCCTACAAGTGTCAGATCGATGTCCTTCGTAGGCACCCACGAGTACTTAGCCCCTGAGATAATTAAAGGTGAGGGCCATGGGAGTGCTGTTGATTGGCGG
>BMK_Unigene_074865
GTGTAGCCGACCCCAACATAGTTAGGACAAGGTGGTGATGATATCTGTCCAGTTGTTAATTGTTATTACTCTTTGTTCAGTCCAAATTGTTAACACTGATTGTAGTGGCAGGGTTTTTGAATCTGGTAGTTTTTGGAGTTTCATCCACTGTGAGGCCCACTGTATTTGATGGAATAGATGGCTGAGTGATGGGTTCTTAGGTGCAACACGGCATTCATTTGCTGTGCAGCATACCCCCGTAATTCATCCTTTCAATTGGTTTAGAACTTTTCTTATTGCAGCTATCTAATATTTTTGTTTATCACCATGTGTCATTCTATTGAAGCTCAAGTGGAGACTAAGAATAGCATCAGTTTGAATGAAAATATTGAAGCAATCAGTTGAGAGCTGTTCACATTGAAGGGGCCACTGAAGAAGGTTAGCAGACTGGACTTCATGCCTGTGTCTCATACAAGTCCCAGAAGAGATCTTGAAGCTTGACACAAACTAGACCCTCTTGAACTTATGTGGAGCTTGACTCAATGTGTTCTGGCAATCTCTGCTAGAGAGAATTGTCATGCATAGAATCTGTGGCACATAGGCCAGTTGTGTAACTAGTCCTGTAAGGTAAGGTGTTTTAGGTATGTAATTGAAATTATTAGGGTTCATGGGATTTTAGTGGTGCAACGGAAGCGACTTTGGTTCCCCCTTTTGTTCTCTGATGTTGGTTCTGTGGTTCTTTGGATTTGTCATTGATTTTTTCAAGGCTGGAATGTAGGGAAAGACCTGCTCGGCTCATGCAGAGGATTGTTACTGTCCATCGTTCATTTAGATTGTTCAAGGTTGGAAAACTCAGGACTTCTTGTCCGGCGGCTCCAGCCTAAAGATTTTTGACTCGGGTGAGTCGGTGAGGAGACTCGGGCATCTTGCTTTTCTATTTCTTTTGTCTTGGCTCATCATACTTGTATCTAGGAAAAATGATGAAATAAAACAGAAAAAAAAAAATGAAAGAGAAAGTTGGTGATCAGTAGTACCTTTTTAGGGTGGTCTGTTTGCATAAATTAGATAAGGAATTCATGATGAAATGAGCTCCCCTCTTAAAGGATTTTTAAAAAAGTTGAGGGGTAAAGGATATAAAGTGAGGATGTACATGGGGACTTGGGACTTGCATAGGTATTGAATTACTAGGGTGAGGGCTGGATATTCATTCTCTCTCTTTCCTTCAATTTTCTCTCTTCTCGATCTCCCATTTCTTTTCTTTGTAGATTTGAAAGGTTGGGTTGCAACCGAGTGGGGCTCAGTTGGGTTTTGGGAGTGGGGATGGAGGTTTTC
>BMK_Unigene_074872
AAGAAATTAGTAAACAAGAAAAATCTATATATTGAAATGGGTCTCACAAAATCAAGAATTAAAAAAAAACTAAAGAATGATATTAAACATTTGAAGCCCTAATTCATCTAGATATCTAAATATTATTCTTCATTTATTCTTCTTCATCTAGATATCCAAATATTATTCTTCATTTATTCTTCTTCATCTAGATATCCAAATATTAGTGTTCCTTTTCTTCTTCTCGAAGAAGTGGATATACAATTCCACTTTTTTAAAATCTTAAATATGGCTACAAACTACAGATACTAGTATCCACCATACTTAAATATTATGAAAACTTACTAGAAGTTTAGATTATTATTATGATTATATGATAGGAGATTATTAAAGATGAGCTACAAGGCTACAAGTATCCATATATGTGTACAATACTTGTACCTGACACATATACGTCCATGTATCCTAAGTCCGAACTCAAAATACCACTCCTCTTGATGTTCAATGCTCTATTAAAAAGAATAATCCACAGTGGTGCTCTTTGTTGCAATTGCAGTTCCCACCCAACTTATCTAGAAAAATAGATAAATAGAAAGGAAACTAATAAAGAGAACATTTCGGTGGGAAGAAAATGGATCTCATTTTCCTTCATTTTTTTCTGAATTATTGCAGCTTTCGGTATTTGGCAAACAAACACATTTAATATTGCAGGTAGAATATTCCTATTGTGTAAGTTGTGCTTACTATTTATGTTTAGGATATTCGATCTTGCAATTGTATTTGACCATTTGAAGGAAATCTTTTATGCGACTGACTATGGAAAGCTTCGTCTTTTACATTTTCTTATACATAAAGGTAAAGATTTTCAGTCATACTTGTTAAACTCAAGTTAATCACTATTAATGCTAGATTATTTCTCGTTCTTTTAATTGTGCATTCTTTTCTCCTAGGGTCACTTGGCACCATTTTCTGATTCCAGATCATCAAGGAACATATTAATAGATTTCAATTGGCTGAGTATTCTGGTCTAGCTTCAACTTATTTTGTTTTTTCTTTTCCTTTCAGATTTGCAATGTTTATTCTTCTAGATTAAAATCTTCATTTCTAAACATAATTCTCTT
>BMK_Unigene_074882
AATAAGTAACATGGCAATGACAATTAAGACCACCAGGCAAACTTCTGGTGCAGTATACACTACATAGATATGCAAAAGAGCACATAACACTTGCTATCTTCCATTGAATGCAACCTGATCTCGATGACCTCAGTGAATGAGGTTGAAGTTGCACAAAGGCAAAAGGGATAAAAAGCATCACACCAATTAAGCAGAAGAATAATAATTCACTACATGGATTAACTAGGAAAAAGGAATAAAAGTTGAAACATTGTTTCCCAAAACTCATTTTCATCCCTTTCTCCGAATTCTAGAATATGACTCAAGCTATCACAGATGTCTCGATCGCAAACGTGCCAGAGTTCTTGATGCCTTCTGACCTGTGAGCATCTTCCCAGAGCTCTGGCAATGCTTCTCTGATGTTGTGAATGCTTTCTAATGCATAGTCAGCCCCTTTGCTTCTTTGAGAAGTGCCCACTAGCACAGTGTGGAGACCAACATGTTTCCCTGCCTGGATGTTACGAATACTGTCCTCAAAGAAAATTGTTCTCTGAGGGTTGATCTTGGCAATTATGAGAGCTTGTTCAATGGCATATACAGATGGTTTGCAGATAATTGGCGTCTTCGGAAGGTCTTCATCGGCATTTGGTCGAGAAAAATGCTCGAGGACATCAAAAGGACTAGTGGCAAGACTGGGACCCGAACCATCAGTCTCAGATTCAGTACTTTTGACATCATCAGAAGAGTTCTCATTGGGGTTCAGTGTTTCAAAGCAAATAATTCCTTCAAAACAATCTTCCAGCCCCAGTTTGCGAAGAGCTTTAACAGCATGGATCTTATCCGCATTTGTGAATATAACTTTCCGAAGAGGTAGACTAAGTAAAAGGTTCCGTAGAACGGGATCGGGTTTTAGATTTTCATAGGGCAGCCTTCCATGAACAAAACTGTGATAATCATCATAGTTGAATTCATAGCCAATAGCCCTGAGCCCAGCCATTGTTGTTCCATATTTCTTATAGAGTAGATTGCACATATCAGGGATTTTGCTCTCATCTATACCAAGCTTCTCAACCATATAATCTCCAATGTTTTTGCGGCATGCCATGGCCAAACCAGAACTGAGAGGATAGAGAGTATCATCTAGATCAAAGAGAAGGCAATCATATCTAGGCCTCTGAGCTTGGATGTAACAGTTTCCGTCTTCCATTTTGATCTAAGAAGCTCTCAAAGCTTTGGCAATGGCACAGAGAGAGAGAGAGAGAGA
>BMK_Unigene_074884
GGTCGGTCAATCGTAAAGGCACGTCGGGGAGAGAAAGGGCTGGTGAGAGCATGTGGAAAGAGCCAGGTGGGTAATCTAGTGGTAACGGGTTAGGCTATGAAGGGCTGTTACTTCTCTTAGCACCGATACTACATACGTTTAGATCTATATTAGCACCTTGTTCCCGTGGAAAACGAAACAAAACGAAAGCGGTTCAAAAACCGAAGGAAGTGGGAAGGTTAAAACGAGACAAAGTTGGCAGCGGAGGAGGAAGCTGGGGGTTTAGATCACAAGATCCTTGTCTATGTCCTGCTCCTTAATGCCGAAGCAGCTGGCCCACTCCTCCAGGGCGATGTACTTGTCGTTGTCCAGGTCGCAGGCCTCGAAGAAGCGGGTGGTGCAGTGCTCCATGGGGATGAGGGGGGCGCGCAGCGGGGCCAGCTCGGTGTGGGACAGGTACCCGTCAATGGGGTGCTGGTCCAGCTGCCCGAACTGCCAGTGCACGGGGAAGATGTACATGTTGTAGTTCTTCTCGAAGTCGCGGGCCAGCAGCTCCACGGTGTGGTCGCCGGCCTCCAGGCGCTTCTCGTTCTCGTGGATCTTCTTCACCTTGAGCTTCTGCTTCTCGGTCAGCAGGTTGTTGTCCTCGTCGCGCTCGTACAGGGTGATCAGCACGTTCTTCAGCCAGTCCCGCATGCGCAGGGGGAACTCGGTCAGCTCCGTGTCCAGGCAGGCGGGGATGAATTTGCAAGGCCCGATGTAGTCCAGGTGCAGCTTGTGTCCCTTCTTGGTTCCCTCCAGGGTGCACTTGGTGGCAAAGAAATGGCAGGAGGAGTCGTAGGTCTTGTTGTCGGTGCCGCAGACCTTCTCGAAGACTCCAGAGGTGGCCGGGCAGCTGGAGGGATCCTGGCACACGCACATGGGCGAGTTGTTGTCGTCCACCTCGCACACCTTGCCGTGCTTGCAGTGGTGGTTCTGGCAGGGGTTCTCTGCGACGATCTCCTCTACATCCTCTGTGGGTTCCTCAAACTCCCCCACCTCCACCTGGACGGGGTTTGCCCCCACAGGCTCCTCTGTGGTGGGGTCCTCGATGACCTCCGTCTCATCGGGCAGGGCCTCCTGCGGAGCTGCCAGGGCTTTGCCTGCCAGGCAGAGAAGGAAGAAAATCCAGGCTCTCATCTTTCAGCAAACCCTCGCAGTCCTGGCAGCAGGGCTGAGGAAACTTCAGGCGCTGGGGAGGGCTGG
>BMK_Unigene_074887
CAACGGTCATTCCTACTTCAACCTAGTCCTTGTAACCAATGTGGGTGGTGCTGGTGATGTGCATGCCGTTTCAATCAAGGGCTCAAGGACTAGATGGCAGCCAATGTCTAGGAACTGGGGTCAGAATTGGCAAAGCAACTCTTATCTAAACGGCCAGAGCCTCTCTTTCGCAGTTAAAACTAGTGATGGTCGAATGGTGGTGTCGTACAACGTCGCTCCCGCTGGCTGGTCCTTTGGCCAAACCTTCAGTGGCGGACAATTCGCCTAAAAGAACTAGAAGCCAATATATTCCACCTAAAAGGATATATTAGCTTACAAGTTGTTGATGGTATTATTAAAAAAAAAAAAAAAATTGTTGATGGTAAAGGTATTGTCATTCACATAATCACATGTACCTCGGCCAATATGGATTGTTAACTTGAAAAGGACTTATTTAAAAACTGGAGCGATTATACAAATTTGATGTTTCCATGCATTTAAGAAAAGGTCAAATCAAATATATGCAGGTGTGAGACCCCGTCCCGAGTTAATCACGATTAACTCTTATTAATTGAACTTATGGTTAATTAAATGTATTTAATTCAATTAATGAGGGCTTAGGACTAAATTGACTTGGTTTAGCATTGAGAGAATGAATTAAGCTTAATGAACTTGTGAAATGGATTGTAAGTGAATTGAATGAGTTTTTGAACTCAAACTAGGAATTGAGGGACTTTTGTGTAAATACGTTTTTATACGTATTTCATCGAATACGGAAACTCTTGATGCCAACGCGCGTATCTCGAGGAGTACGTTCACTTCCATCAAAGACTCGAAGTCGTTTGACGAATATTGATTCAGATCACCATCCATTTGACTTGAATTATAATTAAGGAAGAATTAAAGGGGGCTAAACGCAATTCAAAAGCTTATATAAGCTAAGAACAGTCAATTGGAAATTATGTTCCAAAACCCTAGCCTTCCTCTTGGTTTCTTTCGTTTCTCTCTTTCTTCCTTCAATTTTCACCATCAAACAAAGTCTCTTATAGTTGTGTTGGAGAGAACTCAAGCTCTTCATCATAGTAATCATCTTCTTCAAGTCTATTTCCATTGGAGGAGTTGCAAAGCTTGGATTGAAGAGAAATCGATCTCAAGCTTAAGCTATACAAAGGGGTTTTTGTGGATTTAACACCATAAGAGGCAAGTACTTACTTGTTTTATGCCTTATGATGTTTTTGGATGCTTAGAAATCAATTAGACCCAAGAAGCCAGAGAATTGGCTTCAGAAACCTGAAGCTCGAACTGAGCTTTTGGGTGACTATCGGTCGACCGACAGGTCGACCGACGAACCGATGACCTTACCGACAGCATAATTCAGAAGACG
>BMK_Unigene_074889
CTTTAACTTCTGCTGATTGATCTGCAATGCAATTGCAGAAAAAGAGTTAGAAATGAAATTACAACATGCAGTGCGTGTATTTTGATGAACCAATTAGATGGCCTGGTTGATCTTTAATCAGCCCACTGTGGATGGTCGGATTTCACAAATTTCCAGATTGGGAACACCCCCATCCACCAGGCACCAGTAGGCAAAGAATAGATGGACATTATATCTTTAATTTCATTTCAGAAGTTAGTCGCTTTCCTATTACATTGGACCATCAAATTGATAATGTTTGATCAATTACAACTAATCCAAGTGGAGATGATGCAAGTTTGTCTTAATAATAATCACTTAATATAAGATTAAATTACTATAACATCAAAACTCAGTCTATTTAAATAAATTAAAAGGATGACTAAATAATCAAGAGAAGCTTCTAAAAAAACATCCTGCTAAGGTGCACAGCCGGAATTTCATCCGTTTCCTCCCCTCGTGACTCACGTTTTGGATTTTACTCGATATGGAATCCAAAAAAACGTTGGCTTGAGCCCGAAAAGCACACGTTCCACAGTGATATGGTGTATGCTCGGCGGAAAATCAGGGACCTAAAAGGCTAAAAGGGCCTTCTCCCAACTGTTATCGTGCGCCGCATCCGAGCTGAACTCGGACCGAATGCGACTCGGTCCCGTGTGCATTTGCTACCGTTTACTAATCATAATCAGGGGGTCCCAGTCCCCATGCATCCGAAAATCGACTTATCAAATAGAGTCACGTCATACAGGTGGCCATCATAATGGTATTTAAAGACTACAATAGAGGATCCAAATACCAAACACAATAAGCCACAGCAAACCCACAACGGCACCATCATTTGTGCTGTGAGGACTGAAAATCATTAAAAAAACGCATGCCATGTGTAAACCAAGTGGGATTGTCATGAATAGACAGTGGCGGACGCACACACCCGCAACAAGTCTCTACATCTGCCGGCTTCAAGACAGGGCCTGACGATACGTTCTATTTCCCATCAAGTACTAGTACTAAACAGGGGGCCCAACAGGCCACATGATCAAAGCCATAGATTTCATCGAAAAAAATCCCTACCTTTGAAGTCGATGCATCGCTGCT
>BMK_Unigene_074890
GGCGGAATGGGTTTTTGGGTGGCTGCATCAATCACCCTTTTGTTGGCTAATCTACATTTGAGACTGACCAACTAAAGAGGAAACTAATTTTGCTTGACAAGTTTGTCTATTTTGTAAATTGATCATGCAGTCCTACAATGAGAGGTGGCTTCTGCCAAGTGGGCAACCTTTTCCTTTCTTTTTGATGTGTGCTGAGCATTTTGCCAGGGCCGTGGATTTATTTTATCTGCATATTTCAGAACATATTTCAGAACGCTTTATCTAATGGCAAGATAATTTGAATAATGCTTCTGTATGCTATCCTTGTTACTGTGCACTTTTCCATACACCAATTGGGGCTAAAGAGATTGCAGGATTTTAGAAGAAGATTGATGCTCAAGGGTTTTTTAGGAGATAATATATGCTAGCTTGAGCTATAAGTCTATAATTAGCAGCAGATCCATAAGGACCCTTTGGTTTATAGTCCATTTTTCACATTACAAACTAATAAGTCTCTCTCTCTTTTTCCTGCTTTTCTTTTTCTTGTTTTCCCCTTCTTTCTTTCGACTTAGAGTAGGTCTATTAGATAGAAATAAGCTTCCTCACTGGTTTATCAATGAAGACCCCCTTTTTTTTAATAATTAGTAGAACGAAAACATCATGAGAAAACAATATGGATTACTCGAGTCTTGATTTTACATGCAGTGTGGAGTGAAATCTTTATTGCTAACATGCACTACCTAGACCCCCTTTTTTTTAATAATTAGTAGAACGAAAACATCATGAGAAAACAATATGGATTACTCGAGTCTTGATTTTACATGCAGTGTGGAGTGAAATCTTTATTGCTAACATGCACTACCTAGCAATGGAATGCTGTGTATCTTAACTGCACTGAATAATTTCTTACTGTAAATGGCAATAAGCGAGTGGTTTGTATCTTACTGCTTCTTTGCTTTCATTGTTTATCCATTGATCATGTTCTTCTGATTTCTTTGTCTGCAGTTAAAGGCAAATCTAAGCAGA
>BMK_Unigene_074892
AATATGCAAGGTTAATTCCCAGCTCATCAGCAATGTGTGCACCGATGCTCTCTCTGCAGAGAAGTATTATTATTTCATCCGGCTCATGGGCCGAAAGGCATCTCATGTTGCTCTGGAATGCACACTTCAGTCTCATCCAAATATGGTTATTCTTGGTGAGGAGGTGGCTGCATCGAAGCTTACTCTTTTTGACTTGACCAAAAAAATTTGCGATGCAGTCCAAGCACGAGCAGAGCAAGACAAGAATCATGGAGTCATTCTACTGCCAGAGGGACTCATAGAAAGCATTCCTGAGGTCTATGCTCTCTTGAAGGAAATACACAGTTTACTCAAGCAAGGTGTTGCTCCTGACAGCATTTCATCACAGCTTTCACCGTGGGCATCTGCTTTACTTGAATTTTTGCCACCCTTTATCAAGAGAGAGCTGCTGCTTCATCCTGAATCAGATGACTCAGCACAGTTATCCCAGATTGAAACAGAGAAACTTCTAGCACATCTTGTGGAGGCAGAAATGAACAGGCGGCTGAAAGAAGGGACATATAAGGGGAAGAAGTTCAATGCTATATGCCACTTTTTTGGTTATCAGGCCCGAGGGTCCTTACCATCGAAATTCGATTGTGACTATGCCTATGTTCTTGGGCACATCTGCTACCATATTTTAGCCGCTGGTTTGAATGGTTACATGGCCACAGTAAGTAACCTAAAGAATCCCTCGAACAAGTGGCGTTGTGGTGCTGCTCCTATTACAGCAATGATGACAGTGAAGCATTGGGCTCAAAGCCCTGGTGCATCTTCAATTGGAAAACCTGCTATTCATCCAGCTACAGTGGATTTGAAAGGCAAAGCATATGAGCTGCTGAGAGTAAATGCAGGAAGATTTTTGATGGAAGACCTGTACAGAAATCCAGGTCCCCTTCAATTTGATGGTCCTGGTGCTGATTCTAAGGCTGTATCTCTCTCTGTTGAAGACGCGGATTACATGGGCCGGATCAAGAAACTGCAGGAATACCTTGACAAGGTTAGAAACATTGTGAAACCAGGGTGCTCTCAGGATGTCCTGAAAGCTGCGTTGAGTGTCATGTCTTCTGTGACAGATGTTCTCTCTGTGATGTCCTCAACCTCATCCAGTGGCCTAACAACCCTTTAAGAGGACAGCTTCAAATTTTCCTTTCCTCGAGCTACCTCTGTTGTTCCGTGGTTTGGCAATTACGTACTCCTGTTGGAACACTTTGTGCCTTTTTTTCTTAATTTTTATTTGGAACAGTAGGTAATTAGATTGGTAATAAGCCAACTTTTCTTCTTCTTTAATCAGCTGTAACTTTCACGTGTGAGAAT
>BMK_Unigene_074898
AAAATGAGAGTTTAGTTTCATGAGGTAAACATTGTTTATTTCATTTTCAATTTTACATTGTTGAAATTGCTATCTGCTGGTAATCTTTGAGAGTTGATTTACCTGTGAAGAAAACTTTTAATGAATCATTTTAAAAAAAATACCCTTAAAATAAATGAATGACTCCCCGATGTCATTCTTTTGGAAAAGAAGAAGAAGTGGGCAATTATCAATGGTCAAAGGCCAAGCAAAAAAGGAGGATGAGATTTAATCCTGAAAGAGAAACACAAGTAAAGCAAAAGAGAAAAAAAATTCATTGTGTATCATTATATTGGATGCGAAACTGAAAATCAATTATAATTCGTGGTCCAAAACTTGTCTGTAATCAGTCCTAATATCACTAACTGGAACAACATTTGTCCCTTACATGAATAAAGCTTAATCAAGGAAGGTGGCCTTGCTGGTTTGAAAGAGCTGTTTGACAATGCTGAAATTGGACACAAACCTTTGACTAGCCTCATAATATTCAATGATATGTTCAATGTTGGTGGGTGGCAGTTGGCACATTATATTCCAAATGAAGTTTTGAGACTATGGATCAAGTGACAATGGCAAAACTTGATGCAATATCCTCTACCAATCGTGACTTTGTAATGTTGTCAAATTCTTTCACAAGTCTCTATATCTCTATCTCTATCATTCTTTCTATCTATGTGGTACGTCATATTCCAATATAAAGCTTTGAGAATATGGGTCAAGTGACCTTACCAGAAGTTGATGTGCTACCTCTTCCAACCTTGACTTTGATAATGTTGTCAAATTCATTCACAACTCTTTCTCTATCTCTGTCTCTATCTTTGTCTCTATCTCTATCTCTGTCTCTATCTCTATTTCTATCTCTATCTGACTAGTATGTGGAAAATTATATTTCAAATTTTAAGTTTTGAGGGTATGGATCAAGTGACCATTGCAAAACTTGATGTGATCCCTCTACCAATGTTGACTTTGATAATGTTGTGAAGCTCTTTAGAGCCATCTCTTTGTGTGTATCTGTTTGTCTTTCTATATATGTATTTGAGACTTTTCTTTAGAACTGTCTCTTTATGTGTATCTGTTTGTCTGTCTATGTATTTGAGACTTCTATTGTCAATTGTCCCAGCATACCAGAAGTTAATGATATGTCCTCCATATCTTCCCATCCCGGTGGGTTGACTAGAAACTCACCAGAATCTACTCAACAGCTGAAATTGGTTTAGATGTGTTTTGATTGAAAACTGGTTGGCCCACCTTGCCGACTCATGGCCTAGTATGACTCGTCCTTGTCTGTCGAGTTGGTAGGGTTGTCCGAAGGAATTTTATCTTTACATATTAACAATAATGAGTTGTAAAACTAGAGAAGACAGAATTAGAATTGAGTGCATTTGGTAGCATATGGGGGTAGCATCAACACGCAATGAATTAAATAGAAACTTGTTTGAGATGTTTTGGACATGTCCACTGCAGATCAACGACATCATTGGTGAGGAGATGCTTTTCTATGCAGGTTGATGGCCTACCAAGGGAAAAGGGTAGACCGAAGAGGGCGTGGATGAAAGTAGTAACAAT
>BMK_Unigene_074901
TTTTATTCTGCTATGCATTTGGGGAGTGCAAAAGACAACCATTTTGATTATGTTCTAGACAGGCTGGTCTAGCATTGATTCGGAGCAGGAAGAGACAAAAGTAACACATATAAATGTGTTACCAAGTTCTGCATCATTCCAATGCAGTGTAGTAGATGCAGCAAGCAGTCTCCAAATATATTCATGAACTTACATATCAAGGTAGATCCTCCCAACCTTTCAGAAATAAAGCAGGTCACAATATCAAGTAAAAAACAATAAGAAAATTCTCAATGCCGCAAGGTTTTTCAAGCATGAAGCAGTCTCCAAATATATATATTTCAATTGGCACACAGGCAGTAGTTTCTAGAGAAACTGAATCATGATATTGTCGCATGAACTGAAGCTTTTCATTTTCATATAATCAAAGCCATAACCATTTCTACCATAAGTTGAGACTGACCCATCACCTGCAAAAACAGTAAAATAGTTATCTACCTCAGTGGTCAAAGAATAACAAGGTTCTCTGCCAGGAAGGACTAGGATATCTTCAGTTGAAGTGCACGGGAGAGTCTGAGAGTATATCTTTTGATCAGAAGGGGCAGCGCCTTCCACCTTCCTGATGATCTCAAATGAGGCCTTGCACAAAGGGCATGCTGAGACCTTTCTCATTGAAATCATATGATCGGCCCAGCCTTGGATGCACGAGTAGCAAAAGCGATGCCCGCACGGTAAAACCCCCCTAGTTGAACTAAAATCAGTCCAGCATATAACACAGGATAAGTCTAATGAAGTAGGTAAGACAATTTGTTCTTCCAGGTGATCTACTTCCTTCACCACTCCATTCTGATTGCCCATGGTATTATAACACTCATTTTGCGAAGTTGTTTCTTGGGTGGATGGTGACCTATCACTCACTGGTTTATCTGAGTCATTAGAAACAGACATTTTATTCAACTCTGCTGTTTCTTCATCTTCCAGCTCCCTGTTCCTATTTTCTCCAGAATTTAAGAACTCATTTTGTAATGTAGTTCTACTGGATTGGCAAACAGCACCAACATTGTTAAGTTCATTAAAGAGGTCAAATGGGCAACAGTCTTGTGTGTTATCCTCCAGTACAGCAGAATTTATGCTGGCATCGGGTGTGTTCTTCTTCACAAGTCGGCGACCTTTGCAAGTAGACTTGGTAGAAGTATAGTTTTCACCTGCAATATGAATGTTCCTTTTTCTTCTTGCAGAAAGCATAGAAGAGTAGGAACTAGGTTCCATAGGCTCTCTTAATAAATGAGAATCAGACCAAGTTGAGCACCCAGCACTAAAACACCTTGTAGTTGTATCAATCTCTGACGCATTGTAATCGTTGAATGTATTGGTCAGGTCAACAAGCACTTTCTTATCTTTTCTTGTCAACAGATTGCCTTTTTTAGCAGAAGTCTCTACAACCACAGGAATTTCCAATGACAGAGGTCCTACTTGCTGCCCACTTTTCACGAGATAGGGCTCCTCCGGAAGGCGTTTCCCTTCCTTCAAGCAATCCTCAAACCACCGATGGTTAACTATCTTTGTTCCGAAGTCCTTGGCCAAAGAATATTTCCTTCCTTCAAACTTCCAACATACCAGATGTGTTATTGAATTAGTCATCGTCCCCACATAACTAGCACCACTTTGATTGATGAGCTTGATTAGTTTAAACTTCTCCAAACCATGATAGCCGCTAACTGAGGCAACAACCAGTTCCATGCCCCCAACAGGAAAATCTCTTCGCACTATTGATGGGTTCGTAAAGAAGGAAACGATTTCGTCTTCTTCTTCCATCTGGTAATGGGATTTTAGGGTTCTTTTCTTCTTCTCCTTTGCCCG
>BMK_Unigene_074902
GTGACTTACTAGAAATAAGTAAACAATAAAAAAGGTGAAATCCAATAGTTCTTCGTATCTATAGTCTTTGAATGCAACCTGACCAGCTTAGGTGCTAAATAATCAAGAGTCCCAAACAGAAACAGATTAACTCATTCAAATATTTTACATTATACTGCATAATTCGTAAAATGGCCTGCTTTCAACTATCCCTGCTTGAGGAGATCATAGAAGATCATCGGCTTTCTGTAGCTTTTGGTGCACAAACACTGCATTGCAAAAGCTAGATGCAATAAAGTTGCTTCAGACCATGGTGGGCCAATAAACTGAAGACCAATTGGCATCCCTGACTTGTCATATCCAACCGGAATGGTCACTGCAGGCAACCCAAGAAAATTTCCTGCAATCTGAAATCTCACATATGCAGCTCCATTTATGTAGTCAAGTTCACCATACTTCAAAGCATCATTTTGGATTGGGTATGCAGTTGCACCTGTAGTAGGTGTGACAATGACATCAGCCCTCTTAAAAATCTCCATATGTAATTGCATTTGGCGGTTCCTTAGTCTTTGAGCATTGAGATACTCTTTGCTGCTAAAAGAACGATAGATAGAAAGTCCCACTCTTGCATCACATCCTAATTCTGCAATATTCAACTTCTCAAGATAAGGACCTAATGAAGCCGTGCATTCGGATGCAATTGTAGTATAATGAGCCAGGCGCATGGCTTCGATCTCTGGTACAGTCACCTCCACTGTCTATGCATAGGATAGTAAATGCTTGGGCAGATCAGAAGTGTAGTATTAACTTCCATGCATAATGTTCACATAGTCGATCCACAGCTTCCTTACAGCAACTTCTAATCTCGTCACTGCAATCGTTAAACCACTCCCCATATTTTGCCAGCTTCAAATTGGAAATAGAGCTTGTGGACTTCAGCACTGGAAAACTCACTCTGGGCATCAAAGAAATAGACTGATCCGATGGAAGATGACCACTAATGGCCGCATAAGCAATAAATGCATCTTCAACAGTCCCTGCTAATATTCCAACCATTCCAACTGTCCAATTTAGAGGAACGACACCCGAATGAGATATGCGCCCGAAAGTTGGCTTAAAACCAACAACCCCACACAGAGCAGCAGGCATTCGCACAGAACCTCCTCCATCAACACCAAGAGCAACGGGGCATAACCCTGCAGAGACAACAGCAGCAGATCCACTGGAAGAACCTCCTGCGACCTTGCCAGTATCATAAGGATTTCTAGTAGCCCCATAATGAGGATTGATCCCACTTGTGCCAGCACCAAGCTCATGCATGTTAGTTTTCCCCACAAGTAAAGCACCACAAGATCTCAAACGGGAAACACAACATGCATCATCCTCACAAGGTCTCAACTTGTGCAGCCATTTGGTACCACCAGTGGTTGGATAGGGCATGCAGTCTATCTCATCTTTAACGGCAATCGGAACTCCATCCAAAACTGAGATTGGTTTACCCCTCTCATAGCGAAGAGTTGACTCAGTGGCTTGCCGTAGAATATCTTCAACGTAATGATTGATGAAAAATGACATTTCAACGCTACCAGTGGTTGACTCCTTGACCATAGCTATAAATCTTTCTGCAACCTTAAGGGGAGTAGTTTTACCCGAACTATAGGCTCTTGAATAGTCCTGTATCGTCCAACGATGAAAATTGAATGCTGGATCACTCAATACTGTTTCTTGTCCTAGAGGGAGGCAATGCATTGCTTGCTGAACTTGTTCAGATGGAGACAAGTCAGGTTCTACGTCTTTACTTTCTTGCTCTTTAAGAACTGCATCTTCCCAAGAGTACTTAGGTAAAAACACAGGTGGCTCCTCAAATTCTGCAAATGAGATGAGCTTGTGTATCAGATTATCTCTCTTCAGTATATAAATCACAATTGGACCAAGAATCCAGGACTCCAAAATCCATGCAAAAATCTTAACCACGAGTCCAGCAAGGCGAGGAGCTTTGACATTTGCTCTGAGATAAGTCTCTTTGCTATCAGGACTGAGATCGATCGCTTCTATGGGTTTGTAAACCCTACCTCGAGTGCCGAAAAACCCCATGTGGCTCGAGTTCTGGTCTTTCAAGGAAAAGGAAGAGGAGGAGAGAGAGAGTGGTTCTAGAAGAGGAGGTGAGAGAGAGTTTGGGCATCGTTTTCTTATACGAAAGGAAACAGGCGACACGTTCGAGAAGGGCCATCTGTACGCTTGTGGTTGACGGAGGTTTGCAAG
>BMK_Unigene_074905
TTTGTATTTTTTGATAAGACCCCTCTTTTTTTTTCTTGTCTTTTAAAAGTGACCATTCATTTTGAATTCACTTTATGAGTGAATTGCCAAATGGGTAGCAACAATTACAAATAGAAATGGAGAAAGTGGATCTTGGGTTGTTGGCCCCTTGTACCTCTGAAAATGGGAGCTGGGGATCCATTCACCCAAACCAAAAAAGAAGTTGAAATGCATTCTTTATTCCAACCCCTCCACGTTCTACCACATTCCATTCTATGAAGCATTGAGCCAGCAAAAACCCAATCAACATGATGGTAAGCCTTTCCTGTATCAATTTTAAAAAGTAGACCTTTATTAGCTCTCCATCTCTCATGAGTTGGCTCATTGGCAACTAAGACTCCTTAAAGAATTTGCCTGCCTTCACCTCCTTGAGGTGGTCCAGTGATGTGGTGTATCGCTGTTCTCATCCTGTGTGCCAAATTTTTTGCATGCAAGTTATAAATGCCTCCCACCAAGCTCATATGTCTGTAGTTCTTCACTTCATCTCCTTCAGGAATGAGCAATAAAAGTAATAATTCAGCCCATATTCAGTTTTCCATGCCTACGTCCATTTAACTTCCATAAAATCACTCTTCAAGAATTTCCAAGCTGCCTTGATGATAGGGAAGTGAAATTCATCCAGACGCAGTGCCATAATCACCATTGATGCTCTTAATGGCTTCCTCCACCTCTTCCTCGAAACCATTTCCTAGCCAATCAGCTTCCCCCAATGAGATTACCTTGAAATGCATCCATTCCAACCTCATGCTGAATGAACTCTTCCTCGAAAACAAGTTACTAAAATGCAACTTAACCTGCACTTACATTTTCGAAGATTCACAAATCAATCTCTCATCAACGCTAATGTTGTGCAAGTCTTTCTTTTGCATCGTGCATTTTCCATGCTAATGTTATACCAAGGATTCTTTTCTTACATTTTGTTTTATTGAATAAGGGCTACCTTTCATAAGATTATGCCACGGATTCTTTTATTACCTTTTGCTTTATTGAATTTGAGCTACCTTTGATAAGAATCTAAAAATTGGGGCATCAAACAGGGTTGACTTTTTCAACAATGCATATGTCCATTGGTGATTAGTCAGAAGGAACCACTGCACTATTTGCCTGTCCCCCCTACAATGCATGTGGGCCCCACCTATCATTGATCCAAACCCTCCAAGCCCCCTCCCTCCCCTCTCTCTATATGTCACAGAACCAATGGGTTTGAACCGATCACAATAGACTGGACCATTGGATCGCGGGAGGATTGAATTGAGCTGAAATTTGATATCTGGGCCCTACCCAAATAAATCTTTCCATTCCCCCTGGACCCATGATCAGTGGGGCCCCCTTTTGCATGTCCCTGGCTTCATTCATACCTTTTTTTCTCGATTGAACCTATAAAACTGGTTCCCGATGGTTGAATGAGATTCTTATTTATCTTATTTTTTGTGTGTCGTTTCTTTTATTTCTTTTGGCTTGTAAGTGCCTTCTGATATGTTTTTTTTATTTTACTCATTACTACTGAGGGATTTGGTCTTTGATACTTTACAATAACATTTAGAACATGTTTGGCCATTTGGAAAGAAAAGGGAAATAGGGAAAAGAAGCCAATGTTTCAAATTTCAAACACTTTACAACATTCATGTTTTAGCTTTCACTTTACCATGGGATGTAGGAAAAGTAACGAGCCAGGAAGCTAGACAGTAATGAGCCAGGAATTCTCACTTTTATAATGAAAGAAAATTGGTTTCTGCCAATGTTGCTAGTGTCATTTTCAAATGTTTCAAGGGATGCCATGATGTTAAATATTTGTTTTTTAGTATTTCAAGTCAATTTGCATTGTTTTGGATTTATATAAAAACTTT
>BMK_Unigene_074910
TCGATCTTCTACCTTCGGATCAGGTACTTGTTTTTCGGTTTCCCCCTAAAATCTCTCCTTTTCTGATAAGATAATCATGTTTCTCGAATCCTCTAGATTATCAAATTCTAGGGGCCCGTTTGGGTCTTCGGAACTAGGTTTCCCTGCAATCAGTTTACCTTAAAGATCTAATTACCTTGAGCTTGTTGTGGTAGCTCATTTAGTTGGAAATGGAAGATCCAAAGAGGCCCTAGGGTTTGAGTGATTATGTGATGTTATAGGTTCTGATTTGAGGAATAATTTTGTATCTCGTCTCAGTTCGTTTGGACCTCGTCTTTGAATTATCCTTTTGGGGTCTCATGATTTCTTTGTGATGATTTATTAGAAATTTCCATAACATCTCCGTGATCTCGATACTAAGCGTTAGGATTGAAGAAAGTACAAGTCCGCGGGCTAGGGTTGGGAGATGAGGTTTTTCTTTTCCTGCAGCACCAATTTTTCCTCTTTTCTTTACATCCAAATGACATTTTTTGTTCACTTCTTGAGTAGTTTCCTAATTTTTTGCCTACGAGCATTACTTTTTGTTTGGGATTTTCCTTTATGAAGTAATTCACATTCCCTCTGTGTAGTTACTTGATTTCCATGAGAACTCATTTGAGTTGGGTGGGCTGATTGGATCCTTTATATGGGTTTCTGTTTTGGCCATTTGGATAAGAAGAAAAGCAGAGTTTGTCTTGAAGAGTTGCAATTGATTGTATTGGAGTTACAACTGGTAGTTGTTTGTTGTATCCTTGGCTTCATGATGGTACCCTGACTTTATGTTTTTATGTAATTATCAAAAGCTGTCATGATGCCATGATTTTATTGGATCTTTTCCTTTTCTTTTGTTAACTAAATGGGGAAAAAGAAAAAAAAAGGATTATAAAATCTAATACACGTGGACAGTAGCTAAATCGTAAAAAAATATGTTGCATCAATAGATTTAGGGAAATCTATATAGGTGGGACATCATTTTCTATTTTTAATAAACTTTTCAGATTTTTAGGGGCCTACTTTGGGCCCAAAGTCCAACTCGGCTGAGTTTACTCAACTTGATGCGGGGCAAGACCGCCCGAGTTCCGATTTTCAATCCTTGAATTGAAGATATCTTGATGAATGATATGTGATCATTGAGAGTTAAATGATTTGATGTCTGTCGAACTTTATACAATAATTGTTTTAGTTATTAAATTAGGGTCTTTCAGTGCTTGAATGGTTTATTCCTGTTTCAGCGACAATCACCTTGTGCCTAGCTGACATCGTCTAGATGTTTTGGATTTTGTCTGGAAGAGTTGTAATTGATTATATTGGAGTTGCAATTATAGTTATTCATTGGCGTCTCTTGGCTTGATGATGCCATGATTGCCTCTATCATGACCGTGTCAATATTTTTTGTTACCTCTCAAAGATACACTACTTTTCTGACATCATTAAGGGTCTATCATCTATTTCGTCGAATAATAATAATAATAATAATAA
>BMK_Unigene_074924
TTGACATGTATGCCAAGTGTGGGATCACAGAGGCGGCTCGATGGGTGTTTTGGGGAATCAGAGATCCTGGTACAGTTCCTTGGTCTGCCATAATCGCTGGGCATTGTCGGAATGGCTGGTTTGAAGAATCTCTGTGGCTTTTTAGAACAATGCAGTTTGACTGCATTGAGGCCAATGAATTCACCTACACTTCTATCATTCTAGCTTGTATAGCTTTGGGTGATCTTAAAAGGGGGAAAGAGCTTCACTGTCATATTCTCAGAGCTGGTTATGGGGTGGCCATTTCTGTTGTGAATACTCTCATAAAACTCTACTCGAGTCTAGGTTGTATCCAACAAGCTCTGAAACTCTGCTCTTTAGTCCCAGAGTCTGAAATTTCATGGGGTGCGCTGATTCAAGCATGTGCAACCATTGAAGATTACAAAATGGTTCTCAAGCTCTTCCACAGAATCCAACGGTCTAGTGGGCAGCTTGATCACAACTCTGCATATATTGTTCTTGATTCCTGCGCAAACCCATTCCTTTTGAATGCAGGAGTTCAAGCACAAGCCTATCTGATGAAGAGAGGGCTTGTGACAGATCCCAATATGAGCAATTCTCTCATCAAAATGTATTCAGGAAGTGGGAAGTTTGCCTATGCTAATGATGCTTTCAACTGGATGCTTGACAAGAATTCAGCTTCTTGGACATTGGTTATCTCAGCGAACGTTGATCATGGGCACCCATCTGAAGCTCTTAATTTGTTTATGCAGATGCGTTGTAAAAACAAATTCCCAGATTCCAACACATTCAGCTCTGTTCTCAAGGCATGTGCACAACTGGGCCTAGTTAATGAGGCTTTCTGGTTTTTCATATCGATGAATAAGGATTACGGGATCGAACCAAGCGCTGAACACTATTCACACATGGTTGACGTGCTGGGGCGCGCTGGGAGGTTTGAAGATGCAAAAGCATTCATCAAAGAGGATCTTCCATTCAAACCAGATGCTCATATTTGGAGGACACTCCTCTCTTCATGCAGGATACAAGGAAATATGAGAGTTGCAAAATATGCAGCCGAGAAGCTTTTGGAACTTGAACCAAGTGATTGTGCTGCAAATCTACTCCTTGAGCAGATCCTTCTAACAGTAGGGAAGTGGGACGATGCATTGAAGATGAAAAACAGAGCGAAATTCATGAGACCAAGTTATAGCTGGATCGAGATAAGGAACCACATACATGAGTTTGCTTCGAATCAAATTTTAACTGAGGAGGTGTCTGCTATGTTGGAAGAAATGGCAAGAAAGAAGAGGGAGTTGGGTTATGTTTCTGATAAGAATCATTGGCTCCACGATGCAGAAGAGGAACATAAAGGAATAGGATTCCAACATACTGAAATCATAGCATTAGCTTTTGGGCTTGTTTGGTTGCCTCAGGGGACGCCAATTCGGATATCCAAGAGTGTTCGGATGTGTGGTGACTGCCATTCTGTTTGCAAATTCATTTCAACATTTATAGGGCGAGACATGTTTGTTAAGGACACCTGCAGGTTCCACCACTTCAGAGATGGGAGATGCAGCTGTAGAGATGCATGGTAGAAGAGCACATAGAGGAATGCATATAACCCTGTATATGTTGTGAGTCATGTGGTGCTCAAAATTCCGATGATTCTTTTCAGATGAATTTTATTTTCTGAAAGCCATTGCTAGTTGTGAAATAAATGATAGTTATGTATAATTGGGATTGAGAAGCATCGTTAAAAATAAGGTGGCGAAGCTTGTGTTAGCATTTTTATAGCCAGCGGGGCTGGGAGATTCAAACAGAGCAGAAATTTCGGCAATGGGGGAGGGCAATAACATGTTTAGAAATGCACACTCAGGTCTCCTGCTTATTGAAGGCAATTAAATTAATGCTCAAGCTTTGGCCAACAGAAGTTGGAACCTGGAACCCTGTGGAGGATGTCCTTGTGGTGAATAAGTCAAGGGGTCTGTCGGCATTGATCAAGATGGATTTTGCATATGTTCCAAGGGAGTGTAATTCTGATGCGGTTCCATTGGCTAAAGTGGGTGTTGCAAGAGCCTGATAGCAAGACATTTTCAGCACATTCCACGAGATCTTTGATTGGTGAACCTGACTTGGAGACTCGGAGTCTGTTGATATGGTTGTTGTTATCCCATCACATGTTCATTAGAGTGTGTTATTATTATTATTATTATTTT
>BMK_Unigene_074937
GTGGACATACTTGCGGGGTGAACTTTTTCCCCTTTCCCAGAAAAGACGTCTAGGGGAAGAAACAGGAAGTCAGGGGACATCACCCGTCAATTATTGCAGATAAGATTCGGAGTGGGATTGCAGGGATATCTGCGTGAACTGCTTATTGAAATAGGACGGAGGTCAGAACACTTGACTTGACTTACCACATGGTAGGTCAGAACATTTAATGGATAAGCTTTTTAGTGATAAAAAATAAAAAGATAGGTAATACATCTTCATATTACAAATGATTTTAAGATGTGTGTATAAGATAAAACAAAAATAGATATATCAATATCAAACATAGTAATAGCAGCAAAAGTAGTGATTTTACGGTTTAGATTATAATATGTTGGTGATTATTTAAGAGAAGCTATAGCAGGAGAATTAAATTAGCATATACATTGCCATTAGCCATCTAAAATTGTATTTTTTTTATTAACATAGAACGGGCTCCTGCATGAATTACATGTGTAATATAATGCCAAAAAAGGAGATTAATGATGATTCACTTATTTTGATGGTTGTTGGAAGGTCAATAGGGATTCGGGCTATTCTGCAGGCTTGCACATTCAATTTTATTTTCAAGAATGCTTCTTCACTACTGAGCATAGAAATTCTATAAAATTGGAAGCCAAGGCTGTTCTTGTGATCTTGTAAGACAACACTATCTACTACATTGATCCGAACACTAAGGCAATCCCAGAGGATCCTCAGACAGAGGAGAAGGACGAGTTATGTGAGTGGTGTGCCTATGACGTAGTTCAGCGTCATCACTCTCGGCATCTTTGCGCGACACATGGGGACATCTGACATCGTGTCACCTAGATTTCATCTTTTGGTTTTAGTCTTTTGGATGTGTCTTATTATATCCTATATATCTTTTGTTCCAAGACCTAGGTTTTTGGGATGGTCTTGGTGCATATATAAACTTTATATGTTTTTTTTTTTATCTTTTGAAGCTTAAATATATATAATGGTGATGAAAT
>BMK_Unigene_074952
GGAGCATCTCCCATTAAAAAAACTGGCCAAAGAGGGAAAAAACTAATCAACAATTTTGAAAACAAAGAAGCATCAGTAATAGAGGACAAAAAGAATGGGTGAGAAAAGAGCCCAACCAGCATTCCTTCTTGCACTCAGATCATTAGATCTTCAACTTATGTCTATTTGGTACACCTTAAAAGAGCAAAAACTCAATCTACAGAAAGCAAAATTCAAGGCTATTAGAACCCAAATCTAGAAGTTTAGAGGCAAACGATACATGCTCTGCAGAGTATTATATCCAACCGAACCAAAACATAAAAGAGAAATTTAACCCTAGCAGTTAAGAAACATCTTAGAATTTAAAGTACACTAATTTCCTCAAATTGGTGGAAGTGGAAGAGTTGCTGCTTGATCTTCCGTGTAGTAATGGAGTTTAGAAGAAACGGATAGGTAAATGGGCAATTAGTTAGTAGAGTTAAACGGGCCTTTAATTAGTAGGGCTGACAGAAGGTCAAAAATTAGAAGATTGACAATCAAATTGGCAATCAAATCCTCAAATTTCAAATTGACAATCAAATTGGCAATCGAATCCAGGTCAATTCATATATATATATATAATAGGCATGGATTGGGTTTCAAATTTGGTGTATATTAATGTTCGGACATTATTTTGTATATGAAGAATGTTCCTTTTCGGATGACCTCATGGGAGTGGGAGCAGTCCCATGTGGGGGCCATCCATGTTGGATCAATCCGTCCATATCAAAAGCCCCTCAATCGATTTGGGACTAGCCTACACATCTGGATTCATCAATGGATGAAAAAAATGTAATTTGCTTGGATCAAACAAAAATGGACCAGTCATGGATCACCAAAATAAGAATGCTTGAAACTCCAGCGAAGTGAGTCAGCAAAGAATCATATCTCTTTTCATTTGTGATCAAATGAGTGGAGCCCAATTAATCTCGGTTGTGGACCAAGAGAGCTGATATGGCCATATCACAAAAATGAGTCCGGATCCTCTATCGGCTTTGTTTCACGGTGACCATGAGTGGACCACTCACAGTATGCCACATCAGCCGAAAACACTGCATTTTGAATTTTTAAGTTGATGGGGAGCATGGTATATGATTTGTGCAGTGTTTTCGGCTGACATGGCGGACCGTGAGTGGTCCACTCACCGTGAAACAAAGCCGACAGAGGATCCGAACACCACAAAAATACCTTGCATACGAGAGATTTGTCCTATTGAAAGTGAGATTCCTATAGCCATGGCCCAAAACCTCCTCAAGCCGATAACAAATTTTGTTGATTGGAACTGAAGACTATTGTGGCCCATGGCCCCTATTGAAAAAAATATATATCAAGGGGGCGAGACCTAGGTCCAATGCAGCCTAGACAATCCAACAAGAATCAATGGGCCCAAGTCCAAGTTGGTTCGATATGGAGACTAACAGCTCTACACTTGAGACTGTCTAAGAGTCCATTAACCCCCAAAGTACGTTATAGGCCTGATTTCAGCCAGCGAACTGTCTTTAAACCAAAGAACATTACATGAATTTACGTAGCTACATACAGTATAATATACGTTTAGAAGAACATTATCTATCTCATAAAATCTATGATTATTAGAGTCCAATGGACATGAAACCCTTACCCAAAGGCCACAATTTGACATGATAAGGCATCCAGAGCATTTGACAGTCCAAATCTTCAGTTATTGGACTCTGGCATATTTGGGACAGTCTTGGGCCCATTGAAGGTGCTCTTGCAGCAACCCCAAACAGGTTCGAGTGATGTTACCAATAGAAAAATATTTATAAATAAAAAATGACAAAAAATACAACATGAATCATGAAAAGAGGATAATGCAGGATGTAAGAAAGCTGAAGCACATTTGAAGTCATATTGTCGAAAAAGAAATAAATCTACTATTTTTTTGTTGGTAATATGACTTGAATCCACAACTTTGAGGTTGCATCTTGAGTTTTCTTGATGCATTGGTAAAAGGATCTCCAGGATGCTGAAGCTGGGTTTGAGCATCGATGAAAATCATGCA
>BMK_Unigene_074959
CATTTGGCATAAAATTTTGTTAGAATCCAAATATGGTGATTGAACAATGTTGTATACAAATATCTTCAACCGGCAAAAAGTAAAAATAAGTACTAGAAGGCCCAGATGAATGAAGTGAAAGAGCAATTTCTCATGAGAAGAACATGTTCCATACAACATATGCCAAAACCAGATTAAGAAAGAAAACAAAAAGAAGAGAGATAGTAAATAGTCTGACTAGTATCACCTATCAGGAGGGGTTTGAGGAGGAACAGGCAAGGCGGGTAGGTATAGCTGATGTGCAAAAGCCATTGAAATTGGACCCAGCTGAGGCAGTATATGCACCCATGTTAGGAAAGACCAGCCAATCATTCACCTGGAGCTCCGGCAGCTGGTGGCCGGTGAGCACAGTGTCTAGTGCATCGCATGTGGGCCCGAACACCGTCGACCCATATGTCCTCAGGCCCCGGCAAGTGGGGTTGCCGGGGTTGGAGGCACAGGCCAGCGGCATTGCCGATATGGTGGCGTGATCATATAGTATACAGTTCATGGACCCATAGATGCCATCGTTGATCCAGTACTCCCTCAGGTCGCCACGAACCCGTTTTCCAATGATGTTGGTAGCCAGTGTGAATGTGGTCTCAGCAAAGAACCGGCCAGGCTCGGCCATGAGTGTCAAGCCTGGCTCGTTAGGGAAGTAGGCCTGTAGTGCTGCCTTTATGGCCGCGGCCGCCTCGTCGAATTGTGGGCCTGCGGTGAACCCACCACCAATGTTGAGGACATGCATTTTGGGCATGTTGAGCCGGGCTGCGGTGTCAAACACCGTCTTCGCGGCCGCAATTGCGCCGTGGTAGGCCCGGGCATGCATCGCGCCGCTTCCCACATGAAATGACACACCTTTGACGGCCAGCCGGGCCGTGTGGGCAGCTTGAAGGAGGGGGATGACCTCCTCCGGCAAGGCCCCGTACTTGGGCCCGAGTGGGCACCTCGCCCCGCTATCCTCTGGTGCCTTGAGGCGGAGCAAGAGGGCGCACCGTGGGTGCCACCGGCGTAACTTCTCGATCTCCTCCCTTGAGTCGAACGTCGTGAGGTTGACACCGACGCCGGCTGCATACTTAATCTGGGCCTCCGCCTTGCATGGGTTGGCATACACTATCTGGCCTGCAGGGACGCCGAGGGCCAATACTGCTTCGATCTCAGCCCGACTCGCGCAGTCGAAGCCTGCCCCAAGGGCGGCCAGTGCGCCGAGGATTGCGGGCTCGGGGTTACACTTGACGGCATAGAAGGGGCGGACGTTGGGGAGCCCACGGGCCCACTTGTCCATGAGGCCCACCAAAACCCCCAGGTCCAGCACATAGAAGGGGTCCTTCACCTCTTGTTTCTTGTTGATGATGCTCTGAATGAGCTCAATTACACCTTCTTTGGACTTCTTTCCAAGGTTGGACACCTTCTTTCCCTTGACCCCAGGTGCAGCCAGGACTGCCTGGAGGCTCCTGGAGTTTACCCCAGCTGGTCTTCCATGCTCCAAGGCCATCATAATGGTATGAGATAGTAATGAGAAAGAGAGAGGGTGGTGCCAGCTTCTTGTTTGATTCTTTCTTTTTTGTAAGCGCGTCAGTTGCGTAGAAGCGGCGAATGATGGTGGGTGGGGGGTTTGAAACGTCTGTTGATTCTCTCTTCTTTTGAATGTCTCGAGATTTTATTCTACTTTCACTGCGTGGCCCACTGAGATATACCAGGTTGATCCTCCCACCTGGTCAACAGAGAAATTTGGGTTGAACTTGCTCAGGCTAGAGTCAACTGGGCCTAAACTTGAAAACCCACATGAAATTTGAGTCGGGCTTTGGGCATCAAAGTTCACTTGAAAAACACAAGTTGGTTATGGAGCTTATTTCCTCTCCTTTATTGGTCTTGAGAGCTTCTTTCTTCCCCTTTATTGGTCTTACTAAAAATCCCCCCTCTCTTGCCTTCTCTCAATCTCTGCAAGGGA
>BMK_Unigene_074960
TGCCATACTTGTCTCATTTATATATATTGTAATATTGAATTTTTTTTGGGGAATATAAGGGTATATATATTCCAAAAGTTAGATATAATCCAAAAGCTGCAAATATAATCCAAAAGCTATATATAATAAAAAAGCTGTAATCTTGAAATTATATTGAAAGAGAAGTTTCTGTGTAACTTTCACCCAAGAGGATGGGCAGTTATGATTGGTGGTGGAGGTGGTGAAGATCATGGTGAGGATTGTGGTGGGAATTGAGGCAGTGCTGATGGTGTTGGTGTTGATGATGATGCTGATGATGGAGATAATCACTAACCCCATTTTCTCTGACACACCCAGACTCCGGCCACCCTCCGTTTGGATTGCGAGTTAGCTCAAGCAATGAGTCCCTCACTTGTTCTGCTTGGACTACTTCATTATCTCTTTTCTCTACTTTGAAAACATTCAAAACTAAGGTCCTGAAGGTGGTGACATTGGCATTAGTAACTTCAAGACCTAAAGAATTAATGGCCTCCATCAACCTTACAAACCCGCCCCGCTTTGGCTCCCAGAAGACCTTCAAAAAGAACTCATTCCCGCTGACCTGGCTCACTTCAACTTGCGCCTCCATCTGGTGTGCCTTATCTTCAGTACTCATGGAGTCATGATTATGTTTAACAAGGTCCCCAGTTTTATCACCAGACGAGCATCTGGTTCCTTGATCTGCCATCATCGTCTTCAGCCCGTTCGGCGATTCCCCATCTCCATGTCCAGCCACATTTTGGTTTGGAACTTCCGATTGAACATTGTCATTGTTGTTACAATTGTCCTTTTGTTCTTCATCCTCCGGCGTCTCCTCCAACTCATCCTGAAGATCCTTTACCTGCTTCTGCAACTCCTTCACAAACTCAATTGCATCTCCCAAGATTGATGCTCTATCCATCTTTGAAATCTTGGGGACTAAAGAACGTAAAAGATAGAGTCTATCATTGAGCTTCTTCCTTCTCTTCCTCTCTGCATGAAGGTTCTTTGACTGGTTTTTCCTCCCGGACCTCCCCACCGCCTTGTGACCATCATCATCCTCCATCTGATCGCTACAATCAGAGATTGAATCGTCTCGTCCCATCTCCTGTTTAATTGAATCCTTATCGTGCCCGAGCTCTTTAGTCACTGAAGATTCAGCAAGCGATGGGTGTACGTTGGGAGTGACGATCCCAATTGACCGTTGCATAGCAGACATATCAGGGAATCTATCATCAATGGCTGAATTGAAAGAAGGTGTCTTGTGAATGGAGTCCAGCGATCCCTCGAGAAAGATATTGTTCTTGGGCCTGTCATCAGTAGGCGGTAGAGACGTACCACTGAAGAAATTCATTGGTGAATTGCAGAGGCGGATTTGGTCGATGGAGAGATCCCAAGGCAAGCTTGAATTATCATTGGTGGGAGTAATCCATGGCTGAAAATGATTGGTATTGCTCTTTGTTTCATACCCATTAGAGGGAAAAGGTTCTGGTGGGTGGTTGATGGGGTCATCACCAGTGAACCCATGGTTCAGACATGGTCCATCGAAGCCTGTATCGGCACCGCCATTGCCTACAAGCATGGCTTCCTGCTCCCATGAGGGGTTACACTGAGCCATGACAAACTCAGTGATGTGTTGCTCTTCTGGTACCTGTAATTTCCTCATTTTTCACTTACTACACAACCAGTTTCACGCGCACACAGCCACACACACATATACACATCTACATGGGGTGCTTATATCTACACCCCTTTATGTTAAAAGCAAGGGGTGTGAGTATTAGCTGTCTTAATTGTCTGTTTTGTTTGTTTAAGGCCAATGGATCATCATGTAAAGATCATTGAGATAGGGAATGATTATAACTGAACAAAACAAAAGATGTGTTGGAAAGGAAAAATAATAAAGAAAGGAGACGGTTACTTTTTTAGCAACAAACAGCTCTACTAGTCCCCCAGGCACTGGAATGAAAACCCTTGTTCCTACTGCTTCCACGTCTGAAATAATAGAATCTGGGATGTTGGGGAGGTTTGTCCATATGGGGTGGCTTGAAATCAAGGCCTGTGTATGGATCCCAGAATCCAGAGGCATGGAAGATGGCAATTCAGCTAGAAGATCACAAGCTTTTGTTCTGGGGTGCTGAAACATCACATCTCTGCAAGGAACAATGGGAGAGACTGGAAACAGATGCTCTTCTCCTTTTGGGGCACTCTCAGCTCCACCACAGCAGCAGCCCATCCATTCAATACACTTTTGGTCGTTTCTTAGTTTCCAAAGCACACAGTAATCCCAGCCTTTCATTCCCACAAGTGGTCTCAGCCTCTCTATGGATGTTTGTAAAGCATTCATCATATTGTCTTCCAAAAACAAAGACCAATCTCTCTCTGCTGAGCAGGTTTTGGCTTTTGAAGTCTAACTGAAGCCTGTAGCAAAGGAGGGAATCTGGAGTACTCACTTTCTCTCTATATGACTTCTTTGATCGCAGTTAGAAAAGGTTACAAGTTACTCAGCTGATAGCTATTGAAAACTGCAACATCCATTTAGGGACAACAACAACACATCACACAACCATTTGGGCCAGAACCCATATTATAGAGAGAAGAAAAAAGTTGAATTACTCAAGTCATATGAGGAATTGGGTGTTGGAATGCAGAGAAGGACCTAAATGATTATATTTTAGTTTGTATTCTGTTATAAGTAGGTGAAGAGTGGTGAAGGCGTGAGGGGATGTGTGGAGATTGTTTGTGAGTTAGG
>BMK_Unigene_074962
GAAGAATCATGGCGGGAGGGACTAGTCATGTAAATTCAAGGGAGCTTGATCAGACACCCACATGGGCAGTTGCTGCTGTTGTTGCAGTGATTATCATCATCTCTACAGCATTGGAGAAGGTTCTTCATAAATTTGGAGAGTGGTTTACTGAGAGAAAGAAAAAAGCACTGTTTGAAGCTCTCGAGAAGGTCAAAGCTGAGCTGATGATTCTTGGTTTCATTTCCTTGCTTTTGACGTTCGGGCAGTCTTACATCGCAAAAATCTGTATTCCATCGAAGGCAGCAGATACTATGTTGCCATGTTCCCTGAAGAAAACACATGTGGAAGGTGGTCAAAGGCGACTTTTATGGGATGATTTCTTTTCAGATTCAGGTTTGGAGCGCAGGGTCCTAGCAAGTGCCTATACAGCTTCTAAATGTGGCACAGGAAAGGTGCCACTCGTTTCTACATCTGGTATACATCAGCTGCACATTTTCATATTTTTCTTAGCAGTCTTTCAGGTAGCATACAGCGCTCTAACGATGACCCTTGGAAGGCTAAAGATTCGTAGATGGAAGGAGTGGGAAAAGGAGACTAAGTCCCTTGATTATGAGTTTTCAAATGATCCTTCAAGATTCAGATTTGCTCATGAGACATCTTTTGTTAGATCGCATTCAAGTTTCTGGAATAGGATTCCTGTCATATTTTACATTGTATCATTCTTCCGTCAATTTTTCAGGTCTGTTCGTAAGGCTGATTACCTGGCCATGCGCCATGGATTCATTGTTGTACATTTATCTCCTGGAAGTAAGTTTGACTTCCAAAAGTATATTAAAAGGGCTTTGGAGGATGACTTTAAGGTTATCGTGGGTATCAGTCCTTTACTCTGGGCTTCGTCTGTGATCTTCTTGCTTCTAAATGTTCATGGATGGCAATCTCTGTTCTGGGTATCCATATTGCCTCTAATTATAGTATTGGCAGTTGGAACTAAGTTGCAAGCTATCATCACGAAGATGGCACTTGAAATCCAAGAGAGACATGCTGTGGTTCAAGGAATTCCTCTTGTGCAAGTTGGCGACAAATACTTTTGGTTTGGTCGCCCTAAATTAGTTTTGTTTCTCATCCATTTCTCACTTTTTCAGAATGCGTTCCAATTAACATATTTCCTGTGGATTTGGTATGAGTTTGGACTGAAATCCTGCTTCCATCGAAATTTTCGGCTTATAATTGCCAGAGTTGTACTCGGAGTGGTCGTCCAGTTTTTGTGCAGCTACATTACTCTTCCACTCTATGCACT
>BMK_Unigene_074963
CCTTGGGCTAACTATCCCTATTCAACCTCCCATTTGAGCCTTGAGGATATATATATACTATACAGAGTGGAGGGGATGGGATTCATCTGGGTGGGTCTGGATTATATCTAAGCGGCCCCCACAATGGTCCAATCAGATCCCGGGAATGGCTGCGACAGGGGGATCTGGACAAATCTTCCCCCAATTGCATTCCATTCCATCGTCTGCTATTCATCGTATATATTTTGAATGAAGAAGACCAAGCAAGCTTCTCGACGGATGATTGGAAGATTTCCAAACTTTGCAAATATGCTTCAAAAAACCCGCTGTGTATGCCAAAGATGGAGCAACTGGACTGAGACAGTATGCCAATACTGTAAGAAGAGTGTACTGAGATGTTATGCCAACACGGTAAGAAAGAGTTTCTGTGCCATGTATTGCTAAGTAGATTTATTAAGCAGTGCTTGTACCGAACTTTCATCAAGCTATCAAAGCTATGTGTTGGCTGAGCAGGAAACATGCAATGAAATCTAAAGGGCGGGTCACTTACTGCTCTTCTTTCTTCTTCTTTTATCAGTGAGGTAGGTTATTGTTAGTAGTGCTTAGGATAATTACATGACCTAAACAAGAAGTGATTCGTAGGATGATAAGCAAGAGATAGCTCTAAGAAGTAAGAACAAACATTGCCATGTTGCTGTCAGACCTGTATAGTTAAGAGCTCTTTTATCATAAAAGATGTAGGCGACAAGTGTACGGAATACTTTAAATTCGAGTACTTGCTTCTTCTTTTTTAAAGCAATTGAAATTTCATTGAGCTGAACACAAACAAAACAACAAAACAACCGAAAAATAGAAAAACACGAGAAACCAAACTACATAAACAGGACCCGTGAGAGAAAGTAGGATAGCCCAAGTGGTCATGGGCATCCATTCTCACCCCAATGCCAGGGATCGGACCCTGGCACTGGCAGAGTACTACCCTGAGTGTACTCGGGCGGAAGACGAAAGGCAGAGGCATACTCAGGTGAAGTGAAGGACAATGGCAGAAGTGTACTCGGGCGGAGGACAATAGTGGAACGTACTTGAGCGTAGCAGGTAGTGCATGGTGGACCCAGGGATGACCCTTGGGCTGATAAATTAGGACAGTCTAATCTTCCATCCCATGTAATAGCAAAAAAAAAAGGGACCGTGACAACCAGACCTGACAAAGGAAAAGTCTACTACAAGTAAGACCTGAGCCATTCCTAACATCCTGAAGATAAAGATGCAACATTCACCACTGGAACAGGTTTCTGCAGCCGAGGAGACACGATTTGTTTTAATCATTCCCTCTTCCCAAAATGTTTCTTCCCAAAATTAGGGTAGGCCTTGTTCCCTACTCCTGATCTCTGAGTTTCAACAGTGTGATTGATGCTAATAAGTCGACCAGGAGATTATCTAAGCACAAGAAGCGCCTGCACTTCTGGTACTGCATTGTTGGTAGATATCCCACCACCTGACTCCTCCATTGATCTTGTATCCATGAATCCTTGATGCTCTGGAACTCAGGAATCCTGCAGCTTGTCAATAATGGTGAACTTGTTACTTGCTTGTGACTTGTGTTTTTTATATAGGCAGTAGTTACAAATACTAAAATCTTTTGTTTTATTTATGTAATGAGCCCTTGCACAGTTGAAATGTGCTCATAGCCACGATCAGGAAATTGTGAGTAAAGATCTAAAACATAAATAAAGTAATAAAAAAAAGTGTATGCACTTTTTAAACATTACCCATTTTTCTATGATATCAGATTTTTTTTGGC
>BMK_Unigene_074964
GAGAATAAGTGGGCATTGCTGAGATTCAAGTTCTCAGCAGAACTCCAACCTTCTCCTTTGAAGAAGCAGAAATGGATGAGGGATCAAATGGGGTGGAGAAAACCAACAAAACAGAAGCTTTGAGCGTTGAAACCGATGGCGTGAAGATCCAAGCACAGGAACATGTAGTAAGTTCCGCCCATACCATTGATCAGGATTCATGGGAACAGGTGGGGTTGATGCTACTTACGGGCTTTAACTGCGGATATATACTGAGCTTCTCGAATCTGATGCTGGTGCCTTTGGGGTGGAGTTGGGGGATTGTTTGCTTGGTCGTTATGGGAGCCTTTACCTGGTATGCCAATTGGCTTTTGGCCGGATTTCATATAATCGATGGCCGAAGGTTCATCAGATATAGAGATCTCATGGGCTTCGTTTTTGGAACGAAGATGTATTATGTGACATGGGTTTTGCAGTTCTTTACTCTGCTACTTGGGAACATGGGCTTTATCCTTCTTGGAGGGAGAGCACTCAAGGCCATCAATTCAGAGTTCAGCAACTCCCCATTGAGGCTTCAAGTATTTATTCTCATAACAGGAGCAGTCTTCTTCATCTTCGCATTTGTAGTTCCAACAATGTCTGCAATGAGAAGTTGGTTAGCAGCCTCCACCATCCTCACCATCACTTACATTGCCATTCTTTTAGCAATTATAGTAAAAGATGGGAGAAATAACAACACAAGAGACTACAACATCAGTGGAAACAGAGCAGAGAAGGTTCTCAATGCCTTTGGTGCAATCGCCACAATCCTTGTTTGCAATACGGCAGGATTGCTACCAGAAATACAGTCAACTCTTCGTAAGCCAGCAATCAAGAACATGAGGAAAGCTCTGCTCCTACAGTATACAATTGGTCTCACATTCTATTATGGTGTGAGCATAATAGGATATTGGGCATATGGTTCATCAGTTTCAGAGTATATTCCAAATGAGCTAAGTGGGCCCAGATGGGCAAAGGTCCTTACAAATGCATCAGTCTTTTTGCAGACTATAATCGCCCAACATGTATGTTACCATTTCAATTAGCACTTGCTCCCTTCAAAGGATGATGGATCTAGCCAAAACTGATGTGTGTGTTTCCGTTAAGTGCAGATGTTCATCGTACCTATACATGAGGCACTCGATACCAAACTCTTAAAGCTTGATCAGAGCATGCACTCAAAAGTAAACTTCAAACGCCTGCTTGGCTTACGGGGACTTCTGTTCTCACTGAACACATTTGTAACAGCCATGTTCCCTTTCATGGGGGACTTTGTGAACCTGTTTGGGTCCTTTACACTCTTCCCACTGACCTTTGTATTCCCAAGCATGATCTTCATCCAGGTAACAATTATATGCTCACAACTGTTGGGTAAAATAAAAGTAAACTATAAGCTTAAGAAGTGTTTCTCCCCTGACAGATTAAAGGAAAAACAGCTAAAAGAGAAGAGATGGTGTGGCATTGGGCGAATATTGTTGTTTCCTCTCTTCTAGCTATCATAACAACAGCAGCTGCCATCCGTTCAATCGTCAATAATGCTAGGGTTTACAGTTTTTTCGCTGACACATGAGGCTACAGGCATCAGTTTCTTCAGCACTATTTGTAAGGAGTGCAGTATAGAAGAATGCACCAGTTCAAGAAATTGTGTTGTATTACAGATACACTGGTTGCTGTAACAAGTAATCCAGGAGAGATCTGCTCCTAAATATTCAAATGAAAAATAATGAGAACTCGCAAAGTTCTTGAATCTTACGACTGTTTGTCGCATTAAGTTGAGAGGAAGCTATAGGGCTAAAAAAAAATAATAATAAATGGATCCCGTTTCAGCTGACCTTGACCTGCACAGACTCGACCTTTGCCCCCAATAAAATCTGAAATAGCATGAACATGAAAATTGGAAGTTTCCGGTAATAAATTATCCACTGATAATATGTGGAACCAGTCTCTAGTGTGAATAACAGTGAATTCCAACCCCGTCAAAACTCAATTCTCAATCCAACTGCAGCCAGCAAGCTTATTGATCCCCTTCTCATTCATCACCTCCCTCACTTTTGCAGCATCATCCCATCTCTCTCTTGAAGCATAGATGCTGGCAAGAAGCATGTAATTCCCGGTGTTGGCAGGCTCCAACTCAAAGAGCTGCTGTGCGACACTTTCTGCAATCTCAACATCATCATATGTTCTACATGCGGCGAGCAGTGCGCCTAATGCACCGCAATGAGGCCCACTTGGCATGCTCTTGATCAGCCCATGGGCTTCACTGAGCTGACCTGCACGTCCGAGCATATCCACCATACAAGCATAGTGATCAGGACCTGGTTCAATCTTGTAGTCCTCAATCATACTCTTCCAAAAACTCAAGCCATCATTGATCAGTCCCGTGTGGCTACAAGCATTCAAGACCCCAACAAATGTTATGTGGTCCGGTTCGATATTCTCCGCCTGCATTCTGCCAAAAATCTCCAAAGCTCTGATTCCATAACCATGAGAAGCTAGACCGGTAATGAGTGCGCTATAAGAAAAGACATCTGGCTCAGGGATCTCGTTGAACACCCGACATGCTTCTTCCATGTTACCACATTTTGCGTGCATATCGGCCAGTGCTGTAAGGACCTTTTCATTCCTTTCAATCCCATTTTTCTCAACATAGGAGCTAATGGAATTCGCAAGCTCGGTGCCCCCTAACTGCGATGCCGCAGAAATCACCCCAGTCATCGTAACAGCATCAGGTTTCATCCTGTCCAGTTCCATTCTCCGGAACAAACCCAGCGCCTCAACAGGCTGCCCATTCTGCGCATACCCATTAATCATCACCGTCCAAGAAACCAAATTCCGCTCCGGCATCGTCTCAAAAAGAGCCTGAGCCACATCCAAAACCCCACATTTCGTATACCCCACAATCATCGCCGTCCACGAAACAACATTTCTCTGGGGCATTTCTTCAAACATCCACCGCGCAGACTCCAAGTCCCCACAATTGGCATACCCAACAACCATTGCATTCCAAGAAATCACATTCCTCACAGGCATTCCATCAAACACCCTCCGCGCAGAACCCATATCCTCCCCGCCCCGCGCATGGGCACCCAAGAGAGCATTATAAGACACCACATCTCTCACAATCAATTCATCAAACACTTTGCGGGACAAACCCAAGTCACCGCATTTCCCATACATATCGATCAGTGCGTTCGCGACGGGGAGATAGGATCCGAACCCGGTCTTGACGACCCGGCCATGGATTTCTAACCCATGTGGGAGGGACGGGATTGCAGCGCAGGAGTTGAGGAGGAATGGGAATGTGAAGTTGTCGGGTTTGATTGGGGTGCGGGTCATTTGGTGGTAGAGGAGGAGGGAGTAGGGGTTTTTGGAGAGGGCTCTGATGGTGCGGTTGTAGAGAGAGAGGGATGGGCGAGAGACGGAGGAGAAGACGAGGAGGGCGTGTAGAGGAAGGGAGAGAGAGGCATAGAGGGAGACGAGGGTGGAAGCGACGGAGTTGTTTTGGTGGAGGTTGGAACGGAGGATTTGGGCGTGGATCTGTTTGAGAGAGGGGAGACAAGGACTAGAGCATTGTTGTTTCAAGAGGAAGGCTGCTGTGTCTGCTTTGTTGTTGGTGTGGTGTTTGCTTTTGAGAGGGAGCGCTGCCGCTTGCATTACAACATCTGCTCCGTGGAGGAGAGAACGGTAGGCAATGCGGGACGAAATAACGCGCGAAGATGTTGAGGGCTTGAGGTGAGGCTCCCG
>BMK_Unigene_074971
GCGGACCCGCGATACTTCTCCCGTTGAATTCGGTCCGTTGCCACATCAAATCCCTTTCAATAAAAATCCCCACTCCCTCCCATTTTCCGCAAATCTCGCAAGCAAAAGAACCCAAGAGAAGAGAAGAGAGAGAGAAAAAAAGCATTAACATTCCTCTCTCCTCTCTTTATATCATGACATGGGTCTCCTTTAACCCCTTTCCCATCATCAACTCTCTCCCTCCTCCCTCAATGCTATTATTATTGTGTAGCTAAAAAGCTCTTTTTCCTTTTCCTCTCCTACCCAAAATTCCCACAATCCCATCTCTCATCTGGGCATTTGGGAACTTGGGGTTCTCTCCCTTAACCCAATTCCATCTGTATGCCCAGTTTGCAGTGATGGGTTGCATCGCATCCAAGCAGGCGGTGTCGGTAACGCCGGCTTTTGATTACTCTGGGAGTACCTACAGTGGGTCTGGGATGTCGGTGAAATCGCGGAGGGGGAGGAGGAAGAAGCTTGAGGAATTGGAGAAGAGGAGCATTAAGGGTGGAGAGGAGAGTGAATTGGGAGAATCGGGGAGGGGGAGTTCTTCCAATGCTGATTCAATCAGTATGAGATTGGGGAATTTGCATAAGTATATTGAGGGAGAGCAGGTCGCTGCTGGGTGGCCTGCCTGGCTCACCGCCGTCGCGGGGGAAGCTATTCAGGGATGGGTGCCTCTCAAAGCAGATTCATTTGAGAAGCTGGAGAAGATCGGACAAGGTACATACAGCAGTGTCTTTCGAGCACGTGATCTTGACACTGGAAAGATAGTTGCTCTGAAGAAGGTGCGCTTTGACAACTTTGAGCCAGAAAGTGTAAGGTTCATGGCACGAGAAATACAGATTCTCCGCAGACTTGACCACCCAAATGTTGTGAAGTTGGAGGGATTGATTACTTCCCGTCTATCATGCAGTATCTATCTCGTGTTTGAGTATATGGAACACGATCTTGCTGGATTATCTTCTTGTCCTGACATCAAGTTCAGTGAATCACAGGTTAAGTGCTATATGCACCAATTATTATCTGGGATTGAGCATTGCCACTCACGGGGTATCATGCATCGTGACATTAAGGGATCAA
>BMK_Unigene_074982
GATCTTTTCTTGCGTGCAACCCACACGCCACGTCTCGTATTGTTTCCAAAGCCTTTCTACATCTAAATTATCCAAAAGGGTTCGAATAATCGTCTCCAAAGAGCAGGAATTCCATTGGGTTTCGAATAAAATCGTCGCCAGAGAATAAAAATTCGATCTTTTCTTGCGTGCAACCCAACCCAAGGTTGACTGCGCTGCTTGCCATAATTTGTTGAAGTTATTATTACGAAAGATCATATCAAGTTCTTCATCAGAGTTGATCAAAATCTTGTCTTCAGAGTTAAGTAAAAGTGATGATTACTACATATGAGCAAGATCCTGATGTTGTTAGGTGGGGGCTCCATCTTCTTGATGGCGACCCATATTCTAACTCTGGGTACTGTGGAAATGCTATTGAACATGACACCAACTTATATAATGGAGAGAATGCCAGTGACTCCCTTTTTACGGCAGAGCGTACTACTGTAGAGAATGATGAGATCTTAGCCTATGCTCTTCAGGAAGAACTAACACACCTTGCAGTTGCAGAAGCATCTGGATCTTCACAGGCAGGGGAAGAGCATCTGCAAGCATCTATTCTTGCACAAGATTGGTTTGGTCCTTCTACAAGATATTTTAGTTCAGGCCAGGAGGTTTGCCAGGAGGAGGCAGATGATATGGGGCCATCTAGTTCATGTTCAAGTCCTGAAGAGAAATCATATGAAGGAGAGGACTGGTCTTCTTCGTTAATGCTAACCGATGATTTTTCTTCTCTAGATGGTGAAGTAGGGAAGAGGTTGAATCAGATGGTTCCTGTTCCTCATGTTCCTAGAATTAATGGAGAAATTCCTTCTGTTGATGAAGAAATTTCAGATCACCAAAGGCTCCTAGACAGATTGCAGATATATGATTTAGTCGAGCGTAAGGTGGAAGGAGATGGTAATTGCCAGTTTCGAGCGCTATCAGATCAGTTTTATCGTACATCTGAGCACCATAAATTTGTCAGGAAGGAGGTTGTTAATCAGCTTAAGTCTCATCCAGAGATCTATGCGGGATATGTTCCTATGGATTACGGTGACTATTTGAAGAAGATGCCCAAGTGTGGAGAATGGGGTGATCATGTCACATTGCAGGCTGCTGCAGATTCGTATGGAGTTAAAATATTTGTCATAACATCATTCAAGGACACCTGCTACATTGAAATTCTTCCCAACATTCAGAAGTCAAATC
>BMK_Unigene_075000
TGTGTGTGTGTGGGTGGGTGGGGGGTTGTTTGATCATCTAGGAAGAGTGCAAAACTTAGCAGAAGAAAATAGCACTTCCTTCAATCTTCTTAAAATCTTGCATTCAGGGATATCTCAAAAAGAAGAATAAAAGGACGGGGAGGAACCCATGAAGCTACAAACCTTACCTTATTCCTTAACATGATCTCATTTGAGTTTTTTCCTTCAAAACAACGCAAACAGATAGTAGCCATGATTGAAGCCCTCCGTATAATCCATCCCCTTTTATGGCCCCACACAAACTTCAAAGAGCTGTCTCAGCATAGAAGGAAGAGGGCCACTGTACTCAAATCAACTAACAAATAGAACTCCAAAGAGGAGCAATCCTACAATTAAGATGCAAGTGGTCAATTAACTTTGCATCTACTATGTGTACTAAACACATAGGACGCGCTAACTATAACTTTCTTCCACCACCAAAAATTATCCATGGTCAGAAAACCTCCTAGTAGAACCTCTGGTCCTTCCAAAACCAAGGACTCCAGAAGAAGCTTACATCTTCCAAAGACAAGCAATATGCTATGAACTAACCCAGCCCCTTTCATGGCCGAGAAGAAAGATGAGACTAAGAAAATCCCATCTGTTGAGAACATCAACGGTCTACTATCAGCTCCGTCTATCGGAATGTAAACCTAAGCTGAAAATAGGCAGCATCTCCTGGAATTACACATCCACCACCTCAAAAAGTTTTCTTCTGAAGGTGGGAGCCCACACCACAGGATCTCCTGCTCTCTCTCCTTACAACCACGCACTCCTGTCTACGGTTTTGAGCGCAACCAAAAATAAATAAATAAAGGCATTCAATAGCTAATGGCTCATCCCCAACCCAATGATGCAGTAAAGACAAGGCCCAGGTCATTCTGATCAAGAGCACAACACTTGGTACTTTTAACTGGAAAGAGTGCAAAATCAGGTTACTTCCCTTGCCAACTCAGTATTCTTCTTCATCCACACCTGATGTATCACCTACACTTCCCATCTTGACTATGCAGAAGTATGAAGAAGAAAGCAAGAAGCAGGGCGTCATGTACGCCTTGGTTGCTAAACAGGTTGCACAAGACACTCCTAGCACATCCATTCCCCAGAAGTAGAGCCACTTCTGCAAAAATTTGCAAATTTAGATCCCCATGAGCTGCCGAAGAAACTACCGCCATTGCGGGACATACAACATGCCATTGATCTTGTCCCGGGAGCTTCATTGCCAAATCCACCTACATACCAAATGAGTCTTGTT
>BMK_Unigene_075026
GGATGACGAAGATGATGATAAAGGTGAGCTTTCTAGCCTTTCTTTGTGATTCTTAAAAGTGGCACTCTCTTTCTTATTTATTTATTTGTTTTAAAGGACAGGTGTGACTATCTTTTTTTTTACCTAATCTGTTCACCTGATTGGACCGGTCATGTAAATATCAATATATCAGACACTTCACACTTGTACTGATTCTTTTGGTGGTTTGCAAATTGACAAGTCCAAGAAACGCAGTCCATAGGGCTTATGAGCACAGATATGGATACTGGCCTGGGCTTTTGTACGGGAAATGGGAAGAAGAAAAAAAATTTCAGGGCATGGATATGGGTATGGGTATCATGTTGGTGCCTCATACTCTTCACTTTGATCTTCACCTTGCTGTAGAACTCAATCTTATGGGAGGGGTCAATGAAATCACATGATTCTTGTGGGAACATAATAATCAAAGCTTTTCCACAAACGAGATGACATAACCTGAAGTTATTACTAATATGGTGGAGTAATACAGATAGATTCGTTTGCTTGCCTCATAACCTCCTATTACAAATATGTTCGGCCACTTTTTGTTAACTAAACCAAGCTAAATTTGACAGATACCATATCGACACTCTTGCTAGTTTCTTCCAACTAATTGCTAACCAGAACTTAAATTAAAATTTTAACGATGGACTTTATGGAAATCTTGGACTCTTCCTCTGCTAAAATAATAGGGAAGAACCACTCATCTAACTCCTTACTAATAGGAAGGTACAATTACAAAAACACAGTAGTTTCGACCAACTCTGACTTGCACAAGGCTTATTGCCTCATGTGCCATCTGTGGTCATGCAGGGTCTAATCTACATCTAAATCTTCCAAGCGCATTGGATATGCATCATTTCCTTAGCTTGGAAGAACTTGTTTCTTGAGTTTGCTCCATGGTCCACTTGGCTCAAATATCGCTATGGATAAAGTTGTTCATCTTGCATTGATTGTCATCTAGCTATTACATGCGATTTTTGGTGTAAGTTCTGTTGATGGCTTGGATCTTTGCAAAACTCCATTAACTATTGTCGGATCATCCAGTGGTATCAATCTTACTCTAAAATAAATAAACTTGTTACCATCCAACCATTGATCTTTCTTTTGGTTTCCAATCCTGATCTCTGAATAATAGATGGGAAGGCTAGAATCTTAGGTTTTTAATGCTTGGATACTTGGATGTTCTTCTGACGCCCTTTGATTTGAGTTGAAGTCATCTGATCTAGATTCCTGAAGGGCTCAAATCTTAGACATTCTGATCCTCATTTGAGTCTAAATTCTGAAGAAGGAACTGAATCTGTAGGTTCTTGCACATATTTGCTTCTAACAATTCCTCAGCTTTAATTTGTGCCTTCACGCTCCTTTTTTTTTAGTATCTGTTTTGTAGTTGGCTCTTTTTTTTCTTTTTTTTTGCTGGAACATGATATGTGGAGCAAGCAAATGGCCGAACATTTTATTGTTTCTCCTTATGAAAGTGGCGTGGTTCATAACAATAAAAGTCAGTATCTAATATTTTGATAACTGTACATTTTTCTTGTTTCTTTAGGGCATGGCTTCAAGTCACTTAC
>BMK_Unigene_075034
TTTTTTTTTTTTTTTTAAAAAAAACCTACACCTAGAAGGTTCTTGGAACTAAAATGGATCTTTGTGGATAGAAACCCCACAATAAACCCATGACAAGAGAAGAGCATGCCTTTTAGGAAGTATCAGTGAAGTTCATAAAAAGCAATTACAAAGTGAGAAGTAATGCATGAAGATGTAAAGACTACTCACAAAACTCATGCTAACAAAATGCCACTCTCAAAAGTCAAAGACAAAACAGCTTGTGTTTATATAATTCAAAAACAGAAGCTTGCCCTCCAATGCCTTGACGCTCAAGACACAGTATAATGCCAAAATCAGGAGCTTGAGGCAGGAAGGAAAGAAGGAACAGATTCTCAGCAAAATTAGCAAGTTCAGCAGTAATTGACAGTCAAGCTTGAAAACTGGCTAGACAAGCATGACCCATGAGACCCATCACCCAAATTCCTTCTTTTAGGCTCCACCTTTGGAGGATTCCAACTGATGGTCCGAGAGGACTCATCATCATCATCATCACAACTTTTTACGTCCTTCTGTGTGCTATCTTCTGTTTTAAAGATGGGGAAACCAATGGTGGAGATTTTTTGACAGCATGACAGCCACTTAGATTGCATGTAGCTAGCTTTCCTCCAAGGAGGAATGTGGAGGCCTCTTTCATTTAATGACTCCTTTGCAGCTGAGCAGAGGAGGGAGATCATCTTGCACAACTTCTCCTCACTTCCAACAAATACGGAGGGGAGAGTGTTGAATAGCTGTGTGTAGGTTGAAGTAGGCCTAGCTAACTCAAACTGGGACTTGAAATCAATATCTACAATCAACCTAAGCGAGACCCCATTCTCATCCTCCATCATGATATCTATGTAGTCATAATCCCCTCCTAGACGCCCAAAAGTAGCATCCCAAGAAGATTTACATAAAGAAGCATCATAACCATCTATTCTCAACCACATCATCAGTTTCCTCTTCACACAACCACTCTTCCTCTCATTCACCATTTTCTTCACATACTTCAAAAGAACCAAAACCCTGTCATAAACCTCCATCTCAGCCTTTGTGACACTACCAACGATCCCCTGTAGTGTAAGGTGTGTGGAATGATGGAAAGTGGTGGTTTGTGATGAAGGGCTGGATGTGGGTGTTGTTGTCTCTGATTCAATGAAATCATGGACCATCTGAGCCAGCTCCTCCTCCTCCACCTCCTCCACTGGACTGCCCATTCTTCTCTGGTAACAGCAAAATCGAAACACAGAGCTTCTTGGATAATGTAACCATGTAAGTGAATGAACAACCTGCATGGGTATCGAGGTGACTTATATTTTTCCTTGAGA
>BMK_Unigene_075059
ATCAGGTCATCAATTGCCACCCCTAATGTTGTGTTGCCACTTTCAACAATAGACAACTAAGGCTTTGATAGAAATGTGAACAATCTAAAATAGACCTCAAAAGAAAAATAAAATAAAAAATTTGGAAGACATTACACAACAGGAATCTTCTCCTTCCATCAGAGAAGAGTGCCTGTACTAATTTGATGCTTATTGGATATGACCCATTCCCAATGACAAAAGGATGGTCAAGGAAAACACCTTCAATTATTTTGTAACTTCTGTGTAGGCGTTATTCACAAAGGCTTCTCTAGAGCACAGCCATGAAAATGTATATCCATACAGAAATCTCCTTTCAAAGTACAGTCCAGTGAACCAAGATTACATTTTTCATGAGCTACGAGCTAAAGCTCAGAACAAGATTTGGTTGATGTACAATAAAAAAATGGATACATTTTCTAGAGACCTTTTCTCCACTAAATTGAATGGTAGACCCAGATACAATTATCAAATATTTACACAATTACAGTATGAAACCAACGAATAAATTATAATCCCTGCAGGCTGTCTGTATCGAAATGGAGTAAAGCTGAGAGCTTGTTTTCACCTTCTCTCCTGTTTAATGAGACCAAAAGAAAGTCCTCATCAGTTCCAAAGGATTTCCGGGCTTCATCAAGACACTCCATGGAAACTCTCTCATATTTCCAAGTAAAAACGGCAAAAAATGTTCGCAGTACAGGACTCCTCTTCTCTTACTCCAATAACTGTCACAATTAGAATAGGATATAATACCTAGAACTGGCTGGATCTCTTATCTCAAATTCTCCTGTATCTGCATCATAGCCGCATATTACAACATAGTGACCAGTATAGCCTGAATTTCCAACGTAGCATCCTGAGACACAGAAATCATCCAGCCAAGATCTACTTAACTTATACTTGTCAACCAAAGCAACGGCAATGTATTTCCCTGATAGTATCAGGATAGAAATTTCTTGGCCACTGATGGACCTGCACTGTATGTTAATTCCAGCTTCCAATGCCTTCTGAAATAGACTGTCCACTCGTCCTAAGTCATTAGGCAATTGCTCCTTGTAAAAGGTCTCCACGGAGAAATCCGGATTGGCTCCCAAAGTCACAGTGAGGAAAGTAAAAGTAATAGAAAACTTATGCAACAAATACGCCAAATCAACAGTCCAAATACTTGTTGTGCTGCAGAGCTTTCCTAAAGAGTGAATGTCACAGTGGTCAATTCGTAGAGTTCTCAGAACCATCAAAACACAAGCAAGACCACAATCCCAATTACATAGCTGACGAACGTGTGGAACTTCAGTGAAATATGAGCGGGGCAAAATAGAGTCATAATCCACTTTAGGAAAAAAAGGGATCCCCAAGGAATAATTTTCAACCAAACTAGAACCATCTCCAATTGGCAGCTGAATGATTTCTTCGTCCATGTTTAGCAACTTGTTCACAAGGGGTTATACAGGCCACATCAGTGTGAAGGTAAACTAAGGTTCCCAAGTCAAATATCGTAGCCAAACACCATTCTTCGGTGGGTGAGAACGAGAGAGATCTGACGAGCGAAGATTTGGAAATGATTTTCCCTGTGAAAGCCGAAATTGCTCAGCTCCAAACGAAGACGCGTACAAAGCAGAAGGCGATCGATTTCTCTATGAATGGTAGGGACCAATGAAATTGCAGGGGTTTTTCA
>BMK_Unigene_075060
GTTGCTAGCTTAAGCAAAATGTCAATTCATTTGCCAGGGTTTATTGCCGAAAAGCAGGGCATCGGAAATAACCGGTCTCCATTTGGTAGAGGTAAATTGGCTTTCCAACATTTTAGCCATGTGATTGGAGAAGAGGGAAGTCTTGAAAGTAATTTTTATTCTTGTATGAGTAATAAGACAGTCCCTTTGGCCGGTACTATTGAAGAAGAAAAAATCAGTGGAAATACTCATGTGTCATGTGGCAACATAACAGAAGCAATAGAATATTCTAACAATGTGGTTGAAGAAGTGCAATGCATCGAAACTAACCATTCTCCTGTTTCAAGTATAAAAGAAATGTCAATGCCTTCGCCAGTTATTGCTCAAGAATGGCAAAGCAGTGGAAATAACCGTTGTTTCTCTGATGACAGATTATGGGTCCCAGACCATTCTAGTGATGTGGTTGAAGAAACAAAAGGCATTGGAAGTAACCCTTTTCATGCTGTTGGAAATGTAAATGAAATGCCAATCCCTTTGCCAGATATTGGCCAAGAGGGCCAATGCATTGGATACAATTGTTCTTTGTCTGGCAGAAATATACAGATGCTAAGGCATTCCGGAAGTTTAGTTGAAGAAGAGCAACGCACTGAAAGCACCTATAATCTACATCACAAAAGGAGTAGGTTAAAACGGTCTGATGACGTTCTTGTCGAAAAAGAGTGTTGCCCTCAAGCAGTAGAAGACTACTGCAAACTTGAATCAAGGAAGGGTAATTTCAGAAAGAAAGACTTGAAGGACACTAAACAATTAATATTAAAAGTGAAGATGCACCTATCATTTGACGGATGGAAGTTTTGGTATGTTCATAAAACAAATAAGCGTGAGTTGCGTTATTGTTCACCTAAGGGCGATATTTATGGTTCTCTTATCACAGCTTGCAGAGCATGGATGAAGGATGAAATGTTTGCTGGTAGATATGATGCCCTAGCCGCTGAGAAGAATCCCAATGGTAGATATGATGCCCTAGCCGCTGAGAAGAATCCCAATGGTAGTCAATTTTCTCAGGTACCCAATACTGAGTTTCATGAAAGTTCTT
>BMK_Unigene_075072
TTGGTCTCCCCCGTTTGGATTTTCCTTCAGTTTCGATTCATTTCCATGGATCACTTTAGACAGTGACCTAATATTTTATGACAGCCACCCACAAAGCTTCAACCAATAGAATCACACGTCTCTCTCCATTGTTAGATGGAATCTGGTGATTTCTGTAAGATTTTATTATGACAGCCAACTCTCTAAGCTTCTTATTTAGCCGGTAGTTCTCGTCGTCTTTTCTAGAAATCTATACATCTATAAATAGAGATAGAAAGAGAGATGGATGTTTACTAAGAATTAAGATAAAGGGGTTCAGTTGGATGAGTGAGACCCATGAAGACAAGAAGGCCAATGGAGAAGCGGTCGGGTTCTAAGATGACTGTGCCATGCGCTGGCTGCAAGTTACTACGCCGACGTTGCACTATGGACTGCATCTTTGTGCCATATTTCCCATCGACTGAGCCGGAGAAGTTTGCCGGTGTGCACCGGATTTTTGGGGCTAGCAATGTCAGCAAAATGCTGCAAGACATTCCAATAAACCAAAGAGGAGATGCAGTTAGTAGCTTGGTGTATGAAGCCAATGCAAGGGTGAAGGATCCCATCTATGGCTGTGTAGGTTCCATTGCTTCTCTTCAAAGCCAAGTCTCCCAATTACAGTCTGAATTAGCAATGGCTCTTGCAGAAACCATTACATTAAGAGCTCAACTATCCCAAGCTTTATCCATCTTGAACAGCTCCAACAACGCTCAAATGATTGACGACCCATGTGTGATTTCTTCGATGCCAGGCCAGGCCCAGTCTCGTGAGCCCATCATTTCTTTTCCACACTTAGAATTAGTACAGTACAATAAACCCTTTTAAGGAAATTGGGTTTCCTAGATGAAAACACATCTGGAATTGCAAAACTGGGGGTTATTGTAAACAAATACCTGCTAGTAAACACGGGTGTACGTCAATAACTACACTCTTTTAAATATATCAAGCAAGTGTCTCAGCTGGTTAGGAACATTGTGAAATGTGCACGGTATTTGAATTCGAG
>BMK_Unigene_075076
AAAAGAACCGAAGGAAACTTTCTCCTCTGTTTAAGTTTTCAGACATTTTCTTTGTCCTGGGACTTTGGTGTTAGTGTTTGTGTTTGTGTTTCTGTTAGTTGAGCTGAAGAGATGTACATCTTACGCTTCTTGTTTGGTGTTTTGGGGAATGGGGTTGCACTCTTCCTTTTCTTGGCACCTGTGGTAACATTTTGGAGAATCATTAAAAAGAAATCAACAGAAGAATTTTCAGGAGTTCCATACATCTCCACGCTGCTCAACTGCCTCCTCTCCGGATGGTATGGGTTGCCATTCGTCTCAGAACACAATCTTCTGGTGACCACGATCAATGGCACAGGTACTGTGATTGAGTCAGTGTATGTGGTCATTTTCCTCATATTTGCACCCAAGAATGTGAAGGTGAAGATATTTGGACTTCTTATGATGGCCCTCACAGTCTTCTCAGTGGTTGTCTTGATCTCTATATTTGCCCTTCACGGCCAGACTAGGAAGCTCTTCTGTGGCTTTGCAGCCACAATCTTCTCCATTTGCATGTATGCCTCCCCTCTATCAGTCATGAGGCTGGTGATAAAGACGAAGAGCGTCGAATTCATGCCATTTTTCCTTTCTCTGTTTGTATTCCTGTGTGGGTCTTCATGGTTTATTTACGGACTCCTTGGAAATGACCCTTTCATCTCTGTGCCCAATGGGTTTGGGTGCGGTCTAGGGGCTCTACAGTTGATTTTGTACTTCATCTACAGAGACCTCAGAGTCAAAGGTAATGAAGCAGAGGATGCCAGCAAAGGCACTGTTGATGCAGAATTGGGTCTGGTTCATAAGCCACAGCAGTATCAGTAAACCAAATTCCAAAACAATCACCATGGTTTTAGTCATTTTTGAGGCATGTGTTCGTACACAGCTTGCTTGATTAAGCTGCTACATACAGGTTTTATACTAGTTTTACAGCTTATGATTTGTGCGTGGGACAGTTTGTTGTGTTTGTCACTGTAACTGTTTGCAATGGCGTGCAACAGGAAATTTGCATTGAGGGGGGCACGGTCAAAAAGATTGAGAAGACCACAAAACTTGCAAAATGTTTAAAAATTTTGGGGAGGAAATGGCCACCCTGTGCCCCCTGGTTTTGTGTTTGAATGTGTTACGACTTTGGGGTTGTTTGACTTTTACATATGGGATAACAAGATAAGTTTTACATATGTAAATATTACAAGTGCAAATGATATATATGTGTATGCGCCAAAATTACGGCTTTTACAAATAA
>BMK_Unigene_075077
GAGGGATAGATGCATAGGAATACTTCCCTTATAAGAATGTGGTGCATGTAAGTATCTTTTAATTTTTCATGCCTGACTTTTGTTGTAATTTTCTCTGATGTTTTAGGTGTATTCCATTTTGAGAAAAAAAAGAAGAAAAACAATCTAAGCCTATTGTTCTATCACCCACTAAGCTTTGTCGTAGTAAGTAGTAACTGCTTGTTTCACGACTGAAGCAGTGTCTCCATTTCTGATTTTTATACTAATTTTTCGTGATAGAGCACAGTTAATGGATGGATTACATAATTTGAATGTTCTATTTTTCTCATCCAAAAATCTTGTTCTGTTGGGTAGGTTGAAATTGATAAAAAAAGAAGTCGTTTAACTTGAGAAAGGACACTAGGGACTAGGGAGCATGTGTTAAATTGTTAGGGGAGAAACTGAGGGATTGGAAAAGGAGGAGAATTCCTATGAAATAGATAAGGGTGGAGAGGGCGAGAGAGGGAAACTTGGGTTGGAAGAAGTTTATTTTCTTATTTGGCATCGACAGTAGAAATTTAGGTTGAAGTGTTGGCACTGTGTTTGGATTTATACCGATCAGGAAAGAAACACAAGACTGTCGAAATTGTTCTTGGTTACTATGTCTCTCTTGTGGATAGAGATCGGAGAGTATCAAAGGACATAATTGGGCCACTTTAGGGAGAGGCAAGGTATATGTAAAGTGCTGAAATACTGGAGGACAGGAAGAGCATGGAGGGGTAATGTAAGACTTGTCAGTGGAGAACTTATTCTCCAAATATAAATATTAGCTATGTTTTCTTTGTTGATTGAGACAAGGGATCTTATGCATGGTCTTTATAGAAGTTGTTTGCTGGGACATCATAATTTCACATATTACAAGAGGTCTTGATTTTTCTAACTTAATACAAGAGGATTTCAGGTGATTTTTCCTAATAGTCCCTATCTCCGAGTGTAAAAGCATTGAATAAGTGGAGATGCAGTAAGAGTAGAGTGGGGGTTTATGTGGGGCTCAGGGGCTCAAAGTGCTTTACTTTCAACTCTCCCCCTTAATGTAGTTTTTGATCATTAGCATTTTTGGTAGGCTTTGCATTGTATTGAAGGTGCTTTTGTAAAGATGTTTGCACGATGCCCATAGTTGTCAAATTCTGTTTAGTTTGGCCGAACAGGCCGAACAATGAGCCAGATGAGCCAGAAGTTCATATCGTAACTCTCTCCAAAAATATCAGCGCAAATTTCATTTCGGCCAAAATCTAGAAGTTTGAGCCAGAAATTCTCCTGCTGAAAATTCCAGGC
>BMK_Unigene_075086
TCACAGGTGAATGGACACAGAAGGTAACAGACAGTTGAACTCATTTCTATTTTTCAAAATTAGATGGTAAACGAAGGTTGCATGCCATGTCCTTACTGTGACTGACCACAACTAATAAAATTTATGGTCAGAAGTTTCAATCCTCGCTTATTCTGTATTAAATATTGATGCTTGTATAATTCTGAAAACTTGAAGAATTTGCAAGTGCAATAAAATTGATATTTAATTGTAAGTTAAAGTTGCATGCAATTTCCAGGGTACAAAATCCATCAAATGGGATTTCCACTTATTTCCATCTCATTTACTCTTCCTACTCTGGGCTTCTGAAACCTGGATCTAGGGCCAAGGAAGCGAACTTGGTAGAAAAATACCAATAGAAGGGCAAAACCGAAGATCAAAGCAAGGGCATTGAAAGGGGATATTCGGACATTCTTGAAAGAAGTAACTTTTTTTTTGATGAAGGAAGCTTGGAACCATCATTATATGATGAATACATGATAGATTCCTGGATATAGGCTCTAATCCTTGAATTATCAAACATTTTATGGGTGTCTTGTACATATTTTGTATTTTCTAATCTTAGAATTCTATTTCAGCTCTTATGATGTCTTTGAGTTTTTATACAATAATAGCCATTGATGTCTGACATCCATGGATTTGGCACTTGAGCCATGAATTTTTTTTGTTTATTTATGTGATTATTTGTTGTTTTTTAGATTTTAATGACTGAAAGAATTATTTAATTAATCAATTTTTTTTTAAATTTTTTTTAATAAATCCATGATCTATGCTGCTGCTATAAGTACATTAAAGAGTCTAAACTTGAGCCCAGAGTCCTGAACATTTGATGATATAGAACATTAACTATGTTAATCATTATGGGAGATCTTTCTCCTACGAGTAGTTTGCATGTATGGTCCATCTCGAAAGAGCCCACTTGGTTCCACCTTTGATAAGTGCAGCTTTTTTCACACTATTATCCCCCCATGATCTGTCCAATGCCCAAATTTATACCCATCAAACCTTTTTCTCACCCTTGGATTGAATCCCAAAAAAATATACTGTTAAAAAATAATTGAATTGAGGCTGCTAAATCAAGGGCTAGGA
>BMK_Unigene_075088
AAAAAAGAAAAAGAAAAAGGATTCCTGGATCTTGGTGGTTCACTACGGTTGACCTGCTGATTGTCCACATAAATGAGTCAAGGTAGGTTCAAGTTTTAAAACACTACAGCAGCAAGCATGAATGTAGATGGCCGTCAAAACTGATTACATGGTTTGAGATTGACTTGTGTGTGAGTTTGGTAGGAGTGGCCGAGTAGGACCAACAGTTCAGGTGACTGATTTCATGGTTGGTTCTAGATTGCCGGCAGTTCCATCCTTTAAAAACTGTTACCTTATCCTTCTCTTTTGTGGGCATTCTCTGTTCTTGAAAATTTCCATATGAATAGTGCTAGGGGATCTTCTGCATTCTCAACATTTGAACTATTGTCCTTGTTGTAAATTGTCACCATCATAATAATGTAAAGGTCCTCAAAATGGAAGAGGTTTGCTGGATTATACCTCCCCTCGCTTCAACCGGGATCAAACCCCGCTACCACCGCCTCCTGGAGGAACATTTTCTGTCGCTCGTGATGTTCATGCCTAAAGTAAGAGAAGACCCTTAAAAGGTAAAATGAGGGAACTTTCTTTTGAAGGGGGCAAAAATGAATGCAAGTTGAGGTGTTCCTTTTCCATTGTGACTGCTAAGTCGGAGAGAACGTGAGAACGAGATGAAGTCAATTGCTACGATGGATTGCAGAAAATGATGATGATCAGGCTGATGATGAAGGTGAACCTGGAGTAGCTGTGGCAAAGAGGGGCAATGATTGTGAGGGAAGAACCTCAGTGTGGGGAGCCCTAATTGAGGGAAGAACCTCAGTGAGAAAAGGCACCTGAGATCACCTGCATCCGTGGTCGCGCCCTGCCGACCGCTCGTTGCTGCATGCCGCTGCGTCAGCCGTCATCGTTATCTTCTCCTCCCTCCCTCCCTCTCTCTGGTTCTCGCCTCTGGAAATCGAGAAGGGCATGTTGCCCTCTTTCTGGAAGATTCTCGCCTTGGGCAATGAAAAGGCCCTTTTCTAAAGGAAAGGGTCAAATGGCCATTTTGTCCCTTTCTTGATTTTTTAAGAGTCCTTTTAGTGTTTTTCTTTTTTTAAAAAAAAAGTCCTTTAGCCTTTTGCCTGTACATATTTTTCTAACACCTCATGTATTTATATTAAATTATTCTTTTTCCAAAAAGTTACTCCGAAAAGTTTATCCGAAATTCCAAAATGCCAAAATGTTTCATTTTTGTGACTAGACCGAAATGAAGGCCGAAACGGAATTGACAACTATGGTGTGAGGAAGTTTGTGCAAGTGTCTTATTGATGGTTATGAGGAATGTACAAACTCGAGTAAAGCACAACAAATGAGACTGACTAAAAGGAAAGGCTAATATCCTTCCCCACACCCTAAAACTCGGGTCTGTTTGGGAACTTTACATGTAGAAT
>BMK_Unigene_075097
GAACGGGATATATTGCTTACATTACAAACGTGTCTGCTAAGAAATTTTGGGGCCACTTATTTGTTCACCAAGCCAAAAGAAAAAACAATGGCCGCTTATTTACAGAGTGTAATTTGTGTATAACATTGAAAAGAAATATATTTCGTGAAGCATCATGGTGAAACCCCTAGGCAATGGAGGTGAAATTGAAGTTGGCACATGTAGTTTGCCTGCCAAAGAGCAGAGAGCTAAACCCGAGTCTTGATGCAGCCAAATCAAACTGAAAGAGATTGTCCTCCAGCTGATACCCTCCAATAACAATTGAAGTCGTGGGATTTGAACCACCATTAACAAATCCGAGACACAACACATTGTCGCTGACTTGCACCATTGAGTTTGCACCAAATATTCTCCAGATCACGTTCTCATTCTGCAAAACAAGAGAAATAGTTGGCACAGCAGCCCCCAGACGTGTGCTAAAAATGTTTTCCCTGCTGAAGCACACATCAAAAGGTGCAACGGAAGCCACCCTTGTGATGTTCCTAGCTGCAGCCTCATTGATAAAAGCCCTGGTCACAGCATTGAAAATAGAAGACTCCAGGACAGTGTACGGGTTCACTGTGCTAATTTTTGTGCCACCTTTGCCTTGGCTATCAATAGACAGCAATGTTGCATTCAATGGGACAGTTTTGTCACTAATCCTGATAGATTTTACACCAATGAAATATTCAGCTGAAGGCTCGCCTTGGCTAAAGGCTGAAGCTGTGCTTACTGGGTTGATGAAGAGTGGTGTGAAGGAGAGTGACTGGGATGTCAATTGAATGTTAGGAAGGAAGTTGTAAGGACCATCACCGAAGATTATGACACCTTTTGCGGGTGCTGGAGATGTTAAACAAATTGCAAATTTTCTGTTGAAGCTGAAGGCAGAAGCAAATTGTGAAGGAAATGCGATTCTAGTTCTGCCAAGTCCAGCCATACCAACAACACCACTAGCAAGACCCTGAAGCAAAAATGTGGGGGCACAAGAGAATAGGAAACGTGGCACGGACGCTTCCCTGCCTGGGTTTGACCCGTTGGTCGAATTGACAGACACAACATCTGTTGCTAGTTCACCACCTGTGGCGGTGCGAGTCACTGTGTTGTCAGGAATGACACCGCATGTGTTATTGTTGCAACCTGGCCTGGGCCCTGAGAAACAATCACCACAGCCACCAGCTCTAGCCAATGAGCAGAGGGCTGAGCCACAACGTGCTGGACGGTATGTAGATGACACATAATTTTGGTCACAGTCAACCCACAAGAACTGGCCACCAAGATCAACAACAAGGTTAATGGGCACTTGAGGAGTCCTTTGTTTGATTTGGGTGACATATTGGAGAGTGGCACTGTCTTTTGTGACTGGAACGACTAGGGCCTTGGGGCGGAAAGATTGTTGAGCAATAGATGGGGAGAGGAATAAAAGTAGCAGAGCAGAGCAGAGAAAGTGATGAATTGAAG
>BMK_Unigene_075103
ATTTAGCAAAAAAAAAAGAGCCTGTGGGTTCTTGTTCATGTGCTAAGCAGCAGCAAACCTGGACACTACCCTTGAAGTTACTTTTATAATCACCTACAAACACACCAGCACACACTTCACGCAGTGAGACGTTGCCTTGCCAGCTGTCACGGATACAGCCCAAGCAAAGCAAGAATCTGTAACGCATCTCACCAAGCAAGACAGATACTGCTTTTATTCACATCAGTGAAGTTGAATTTACCATTTCTCCTAACGTAAGTACATAGGTATTATTCAAGAAGAGAACATTCCTGGAAGGAACGTGAGAAAGATCTCCTCGGGCTCGGTAGCAAGGTGCTGTGCACATCCAGCTCCGGCAAATAGCTCTGGTGCCTGCAGCTGCTCAGCTCTAACTCGGATAAGGGAAAGAAATGCAAAAATTAATTGCAAAGGGGAAGAACGAGACACTGCAGGATGACTGAGGCAGGATCCTTTTGTTCTGCCTTTACATGCTGTCTTCCACAACCGAGGCTCCGGAGAGCTGCCACAACCCTGAGCCCAGGCAGCGAGCAGGCGGTGAGGAGTTTGCGATGCTGCAGTGCCCCCGAAGCGAGGGGAGCACATCAGCACTTGCTTCAAAACTGATTTTCAACACGAGATTATTGCTCGGTTCCATCTGCACATTTAGCAGGCTGACGATTTACCTCACACAGAGGCAAAGAGCCAAGTAACGAAACCATTTTGGGCGCGTGTTGCTGAGACTTGAAAAATGAAATCCCATCCACTAGCAACAGCAGATACTCATGCAGACATTTTTTTTCAAGTGTACTTACAGGTACTAACCTCTGCTACAAGAATAGCAACAGATGCTGAGAATTCAGCAGCTTTGAGATCTTTTCATTTAAAAAAATTAAAAAAAAATTAATCCAAGAGCTGTTTTTGTAAGACAAGGTGTTTGTCCTGATCAAGTATTTCTAACAGTCAGTGTTCAGAGACCTGTAGGTTTCTGTCCCAGGAGCCGCATGTTTGTGCTGCTGTGTAGATAAAATCCCCCGACTTCAGAGAACAAAGGCTGCTGTACAGTGCAAAAGAGTCTCTGTCCTGTCCATAGGTTTTTAATGCTCCCTGTATTAATGGAAATAAAAGCTACAGACTGGTTCTTTGTTAAAGATCTAGATCTCTGAGCTGTGTTTACTATCTACAGTGCTTAGCCCAAGGAACGAATTCAAACATTTT
>BMK_Unigene_075104
GCCCCAACCACGGAATACATTAAGTATCTAAGTGTTATTTGTTTATATCTAATGAGATCTTGGCATCATAGAAATTCTAACAATGGAACCTAAAGAAAGCATTACATATATTATCAACTTCAACAGGGGAAAAGCAAAAATGAGGGCTCTCTATGAATTTTCCTATTTGTAAAAGTGATCTTGCTCAATTTTTTGTGACACCATAGAAGCTGATCACTTGTTACCCTAGACATCTTTAATACCCTCGACACCAATTTCATGTCAACCTGTGAGAAAAAAAGAACTAGGTCTGATCTATTTTCTTTATGCTTCTGGAATCTCTTCACAAGGCAATTACCAGTTCTCAGCAAATCTCTTAGTTTCTTCTCTTTCTTCTGAAGATCGGCTTGGACTTTTCTCAAGATCTCAAAATCTGTAGGGTCATGAAGCTCGGCTGGAGTTCTCAGGAATCCCTTCAAAATTGTGTCTGCTACTTCATCCTTATCAGCCTTGATAAATTCCCATAAAGTCCTCATGACTTCCTCTATGATTTGTACCAGCATTCCACTTGTAATGGCATTGTTTCCTCCTATTGTTTCCTTCTTTTTCTCCTTGAAACAATCCTCTTTGATCGCTGGAACTTGAAGAAGTTTTCTGAAGACGCATCGATTTTGGACGTAGTTTTGGACCCTTGGCCCCCGAAGGAAGGGCTCGTCCTCCAAGAATCTCTGCACCAGCACCTGCAACTGCTGAAACTCTCCAGCCACTTGATTGTACTGACGGCGTTCGCATTCTGGTAACTCAAGTGCCTTTTGGTGTTGCCAGTGTAGGAATTCCCAAGAGAGGCATGCCTGGCCCACGTACACCATTTCCAAATCGCTCTGAACTTCTCTGACGAACATGACTGATGGGTCGACGTCAAGCTTCCGGCTCCGGCGTAGCTGGAAGGAGGTTTTCCCGATCGCCGTGGAGCGGAGAGGAGGTCCCTTGAGCTGTAGGAAGCCTGCCAAGGCCAAGTATGAATGTTTCAAACAAGTCACGACCACCTCAATCATCAGGCATGCCCCGCCATCCATCTATTGCATGCATCTTCTGATAATTCAAGATGTCTAGTTTCCTCATCCTTTCTGTGTAGCTTTTGTGGAACTTGTGCAGCTCGTCCAGCGGATCTTCCTGCACCAACTTCTCTTTGATATTCCATGGTATAAGATCATCAATGGCCTCCGAGCTTTCCGATTCTTCATAGATGGTTGGGAGTCCAATTGCTTGCACTTTCTTCAGTTCCGTTCTCAGCTGCTGTATCAGATCCTCATGTTCCCAGAGCGACTCCAATCCGTCCGAGTCGTCATAGCCTGAAATCGATGGATTCTGCAAGTGGGGCTCTTCAGTTTCCCGCGACTCATCGACTGTTCCATGGAACTCGTCCCATTCGCATTCAGGTTTGCCATGTTCTTCTCTCGCTGATTCTGAAGAGGAGTTGTTAGCACCAGAGAGAAATGAGTTCTGGTAATACCATGGTTCAGACTTGTCCATTTCTTCGTCGTCAAAGCTATCCAGGTCAAGCTCGAAGAAGCCTTTCTCAAACATGAAGTCGTCGGATGGGTTTTCATCGTCTTTCATTTGATATGCAACCGAAGACCCATCACTGAGATCTGTTAAGTCATCATCTTTCTTCTGATATGCAACCGAGGGCCAATCACTGAAATCTGTTAATTCAGTATCTGAGGCGTAAAATTTGTAATCATCATCAACAGAAGGAAACCCCTCACTGCCATCAATAGATTCCGCATCCGAACTCTGCTGTTGGCTTGCAGCTTCTTCGGGTAATTTAACATCTTCCTCGGTAGAATCTGCCCTCTGATCACCATCAAAATCCATCAGAGTTGCTGCTCCCCTGCAACCAACAACAACCGATTCATATCCGAACCCGCAGAAATTATTCACCGGCAGAAGCTCATAGCCTTTTAAACTCGTGATTTGATATTCATCCATGGAAGACCCACCACATGATTTAATCGATTTGGTGTGTAAATCTGAACGACTCTCCTTTTCTGTCAGAAACTCAGCATCTCCCTGCATCACTCTCTTACCCACCGGCTCAATTTCCAGATCGACGGAGGCAGCTTCTGCTGTTAGAGAATCCAACAACCGATGAAAATCCATTCGCGACGACCGGGCCAAATCTTTTGATTCACCAAGTACCGGTATCTCCTCGCCGTGAGCACCACCAAAACAAGTGCCTTTCAGATTGACGTATGATTCTTCGATGCTGAAACTCACAGCAGCTTCTGGCTCTCGGACGAATCCAGTAACATCTCCCTCGACCAGGAAGCTGTACTTACGGATGTTCATCTTCATCTCCGGAGGGCTTTCCTCGCGGTGGTCGTCGGACATATCAAAGGTCTTTCTGTTTGTGATCATCATGTCTTCGGGGCTCATGGACTGAAACTTGAAACTAAAGCCAGACGACACTTGTTTCTCCTGCACCAACAAATCATTCTCTGACTCTGACTTTTCAAAAGCAACAACCTCACTCGAGGAATCGAAACATCCCGAATCTTTGTCCGCCAAGACATCCTCGTCTTCCTTCTGACAAATAACAGGGCAGTTCGAATCATTTTCCACCTGAACTCTGAAGACGTAATTGGATATGATTTTGAACAGACGGAAGGTATAATTGCATAAAAAATAGAAGCAAGCACTGACAAACAAAACCAAATTTCTGTAAAGTAGCCGACGACTAACAGGTTCTCCGTTCAGTAAATCAAGATGAATATCAAACACGAACATCT
>BMK_Unigene_075111
AGGATGAAGGGTCCCCATGATCCTGAGCAATACCAAAAATAAGTGAAGGAAAAAAGAAGAAGAAACCTTAATGAACAAGAATAATTTATAAACCCATCTGGTCAACTAGGAGCTCCCCAAGTCGATTCAACTTGGAACTATCATATCAGATGACTGGGTCATGAAAACCAACTCTATCTGGGCTTGTGGTGAAATTAGGCCTAGTTGTCCTGGTTGACATTTTTTATTTACTCGTGTTAAACCAAAACCAAAGAAAAAATTGAGTCACAATTTTTGGTCCTAGTTTTTTCACTTTGGAAATAAACGTAGGATCCTTGACCCAAGGAAATGCTTAGTTTCCCATGGCCCCAAAGTTCATTCAAGGGTGAAATGATGCTATGATCCAATTTATAGATAGGAAGAGCCCACAGTGGATACAATATGCCCCCAGATACAAAGGAGTCTAGCAGATCCTAGCTCTCTGTTGCACTTGGTATATAATTTGTGCTACATAGCAATGGTATGGATCATCTAAATGTTGACCTCTTATAGCTGCTCAAGGTCTTTGGTATATAGCAGTCAATTTGTGTCGGTTTAGCCAAACAGGCTGAAATTCAGACTTGTTCGGACCTATTTAGCCATTTCGGTCTAGATTTCAGCATGATCAGCCAAACAGGCCGAAGTTGTCAGATTTTGGCTAAACAGAGGGCTAATAGTGCAATTTTTATTTTTTTATGTTTAAAAGAAGAGTCTCTTCATTTTGACCTAGGCACTTACGTGCCTACTTGAGTTGATAGATTATGTGAATGTGTTTATTTTAAGTTATTTTAGGCTATTGCTTTGACAATTGGGAATGAGAGCTGAGTAGCGATGTCCTAATTTCACATTGTTATACACAAGCATGGCCCATATACTATTCGCCTATTCGGCATGTAGAAATAACATGTTGCATTGTCGATTCAGTAGAATGATTTAAATAAGTATAGCATATATCATATATGTCAATTTTACTTTTTGTAAATTTTAATGATATATTTTTGAAATTCTAAAACTTCACTGAAAAAGAACTCTGAAATGAAACACCAAAATGCTGAAATAAAATACTGAAATGCCGAAATGCCAAATCAGCTAAAAGGCTTTAGTCCCAAGTCAAACCAAAATGGGGTCTGAAATGAAAATGACAACTATGTTTGGCATGCCTCTTGAAATGTTGTTCTGGCAGTTGTGTTGAACAACCCACACACCACCTTCACACACACACATTTTCGTCTTCTTCTTAGGGAGAATAACCTTCATTGAAGCCAGAAGGACCAGGGAAAAAAGAAGAAGAAGAGGACATTGAGGTTAAAGGAAGAGATCCCCAGGTTGAAAGATGATCTTTTCACTCCCTTTCAGTCTATTGATTCCTATCCCCACAAGGAAAAATAACCTGAAACTTAAAAAATGGCCAAATTTACCTTAGCACTAGATGCAGTGGTAG
>BMK_Unigene_075120
GGGAGAGACAGAGAAGAGAGAGATAGAGAGAGTTTCAAGAGAGAGGGTTTTCGGTATCCGTTTTTTCCGTTATATGGTGTGAGGCTCCTCTTCGCCATTGAAATGGTGTCGGACCAGGAGCTAGCGAACGGCGTGGCGTCTGTCCTCCGTCAGTCAGACCCAAACGCCGTGAATTCCGTTAACGGCGTGGTGAAGCTGCTGGAGGCAAAGCTAGGGTTAGATCTCTCCCACAAGACCCCCTTCATCAGAGACCAAATCGACCTCATCCTTCGTTCATCATCTTACCAAATCCCCATTCCCAAAGACCATTTTGCCCTCCAACACCGCCCACAATTCCAAATCACCCATCCTCCCATCCCTTCCCCTTTCCCTCCTCCACTCCACCACCGCGATCTCCATTTCCCCAGCCCACCTCCTCCTTCTCAGCCTCAGCCTCAGCCTCAGCCGCAACCGCAGCAGCAGCTACCACCACCGCCACAGCCGCCGATTGCTGTAGCCAGCAGCGCTCCTGAAACCCCAAAAGAAAGTTCTCAGACTGGAGGTAAAAGAAGAGGTGGCCCAGGTGGTCTAACCAAAGTTTGTGGTGTTTCTCCTGAACTTCAAACAATTGTTGGAGAGCCTGCCTTGCCGAGGACTGAGATTGTGAAGCAGCTGTGGGCATATATACGGAAAAACAATCTCCAGGACCCCAGCAACAAGAGGAAGATCATTTGCAATGATGCACTACGTTTGGTGTTTGAGACTGACTGCACTGACATGTTCAAGATGAATAAGCTCCTAGCAAAGCATATTATTCCACTTGAACCTACTAGTAAATGCATGGTGTATTGCAAAGGAAACAAATTATTGTGAAAGAATCTGATGATAGACCTATACATCCTAGTTGATTCTCGAGCCTCCTGCCCCTGTATGCATGGAACATATGTACGAGATCCAAACTATTCAACTATTGGGCTCTTTCATGGGTTGGCCACATCTCAAAATTTTGTTGATTGGATGAAACTGGCTATCAATCAGAGAACTTAGCCCCTTTATTTTTTGTTGTAGATGAAAGGACTTTTTATAATTTTCCATTTTTAATCCTCAAGCCCTTAAATTGGTAGTTAGGATCATCCAATCCTAAATTTGTATACCCAACTGATAAAATCTCTATATATTATGCATCCAAGCCATGTGTGCCAAAGTGGAGACTTGATAACTTAGATATATAAATCCAACAATGGATTCTTTCTACATATAAATGTTATCAAATTTATCTGACTTTAACTTAAATGATATTGTTTATGCTTCAATGTTTTGCAGAAGATTCAGCTCCAGATCCTAAACGGCTAAAGGCTGCAGTTGTTGAGTCTGCAACCAAATGCACTGAATCAAGCCCTCCTACCGTGATGATATCTGATGCACTTGCCAAGTTTTTTGGCACTGGTGAAAGAGAGATGGTCCAATCAGAGGCTGTTAGACGTGTTTGGGAGTATGTAAGAGTTAACCAGCTGGAGGACCCACTTAATTCCATGGTGATCCTATGTGACTCTAAGCTTCAAGAGCTTTTTCGGTGTGAAAGCTTATCTGCATATGGGATATCACAGATGTTGTTGCGTCATTTCTACGGGCGGTCATAACATTGTATTGTATAATATCTGAGGTAAGTATGTAATCTTCTGATGATAATATCTGTGGTAAGTATCTAATCTTCTGATGTGCAATTTCATTACCCTTTTTATGCTTTTCTTGGTCGGGGAAGGGCTCGCTTTCTTTCTATCTTAAATCAAGGCGGGTTCTATTTATGTAGGTGATTAT
>BMK_Unigene_075129
GCCAAACGGGTGTTCTTGCACATAACATCTAACATCATCAGATCTGGCTAATCCTTCAAGATAAACTCGAAGATCTCCTCCTGGACCTAAAGAATTATCATTTTCATCCTGGAAATTGTAGGGCCTTGGAAAGATTGCAGTGTATGGAGGATTGCGGAGAGCCTTGTAAGGAGAATCATCCAACAGCAAAGTGTTTGATGGTGTGTACTCCCCCTTTTCCCATGGAAGATTTGGCTCTTCTTTATCCCATATTTTTTTCAGTTCCTTCAAGAAAAGTGGTTTACTTCTATTCTCAATAGTTTTGAATCCCGTACTGGTACAATGCGACTGGTCCCAACAAAATAATAGCTTATTTTTGTCATCACCAATAAAAATATTAAGCACAGCCTCCAAATTCTTCCTTGTTCTGGAGGACCAAATACCCACGTTAAATCTATCGAAGCAGAACTTAATGAAGTCATCACAGAAAGGGCGCTTATAAACTGATCTTCTTGAAACCTTTTTATCTGGTATGCGCCCATTTGGTTGAAACTGAACAATATCAACAAGCAATCCGTTCACATCAAGTATGAGTAGCTTCCTTTGAGTAGAATTTACAGGTATTATCTCAGGTGACATGGACACCTCCAACAATTTATCCTGTTTGTTAGCACCATTTTCTATGTTATTCTTAGCTTCATTCAGGCAATCGTTTGAACATGATTTCGAATTCATTTCAACAATAATGCGACAATCTGGCACCACTCTCTGTAAGTTGCTTAAGACCTCTCCATTCTCCATACTTTTTACTTCTTCAGAAGCATTACATTTCAGAAGTTCTATTTGGCCCAGGGTCAGTTCATCCACATTCTTTTTCACTGCACCCTCATGCAGGCGGTCAAAAGTGCACAATGCCTTACAAACATTATCTTTATATGCAGTCCATTCTTCTTTCCTCTTCTTCGATGAGCATACCTTGTTCAAAGAGCTAGCAGAAGCACGGCCCACAGGACTGCCTATTGTTTGTGAAGATGGATTTATTTTATCTTGTTCAAGAGACTCAATATTTGTTTGATCCGGATTACATACACTGCCTTCCTCCAATGGCTTTAGTGTGGTATCGTGACTTTTGGGGGCACTAAGCTTATTCTGGATCTGTGTATTCTCTACTGTTCCGACTTCTGTAGTACTTTCTGTTTCTAAAGAAGTCCCTAAATTTAAATTAATTGATGATTCCGCTGTAGAGCTTTCCTTATTATCATGGATGTTACACTTATCCTGCGATTTGTTCAGATCTTCCTCCACCACATGCTTGGGACTCTTGAAACATGGTAAGCTACACTCTGCCCCCATGATCCTCTTTTTCTGCTTCTTTACTGGATCAGTTCCATAATAGAGATCGATGGGGGTCTTTTATTCGTGAACAGACCAAGCTGACGTTTGGTTGTCTTGAGAGAGGGGGAAAGTGTCTGAAATGTCGGTTGCCTTGAGAGGGGGAAGGAATCTGAAATGGCGGTTTGGTTTCAGATT
>BMK_Unigene_075135
GAAAAATCTGTGGTGCCAATAGCCACCCTCTAAAAACAGTGCAGTTGTTGTGTAGTTGCAGTTGTCACCTGTGTTGTGGGCTCTTCTTCTCACCCAGGATCTCTTCATCTCCCTCTTCCTTGGGGAAACAGAATCTGGAGTTGGGAGTTGAGACTTGAGAGTGACTTCAAAAGATGGGGTTCTCCTCTTTTTTTTTTCTCTGTATTTTAACATATTTTGGGACTGAACTCGGCTGAGTCCTTAGCTTGGGCAAGTCAACTTGGTCTCGGTCCTAGTCGAGTCGGCCTTGAGTCCGGCTTTTTAAACCATGAACTAGAGAGAGTAGGATTTGGTGTAACTCAAGATGAACCGGGCGTCCAGCTATTAACATTGCCTTCAGTTTCTTCCCGCTTCTTATACTTTGAGCTTTTGGCCACCAAAGAAGTGTCTTCTACAGTAATTATTATACGGCCCAAGCAATGTTGTCACTATATAATGTAATTTATGTCAGTCTAAAGTTGGTTGTTTATGGAGGCAATCTGATTTACTAGAACTTGCAATTTTTTTAATCTTTAATTGATACAGTTGCGGCTGGATTTTGCCCAATTCACAGTTGATTTAATGGTTTTAACATAAATGGATTGCCCTTTTTTGCAACCATATCTGATGCGGGAACAGCACCATTGATGGTGACAATGAGTTTTGGTCAAAACCAGTATATGCTCAATGTACAGGTTGGAAAATCATCAAGGGACTTGCAATTTGGGGTGCATTCAAACACACTATATCGATCATCTATTTTATCCCTTCAATGTATCTGTATAACACGTACTTGAGCTATTGTCTTGCCAATTCGCTTGATAGCTCAGTGGTTATTGTTTATGAGTTGCCCGGACTTGCCCCTTCTACATATATAACTGGGGATCAACCCCGTATAGCATGTGGAATGTGGATTGGACCGTACAAATTTTGCCAAGAGTGGGAAAAAAAACTGTAGGCTGTCCTGGTCATGTCTTCATCTTGCCGTTTGGTAATCTAACTAATAAAGTCAAGTAAAGTTAA
>BMK_Unigene_075149
CTCTCTCTCTCTCTCTCTTATCTTTATTTTTTTATTTTTGTTGGTCCTTTATGGCATGTAACAAGTGACAAATGCATTCAACTTTTTAAGATTTTTCTAGTTGACTCGTGGTAGACATCACATACCTGAACTGAAGACACACATATGAAAGCTACTTCTATTATTAGTAATAGTCTAATAAATTAATACCAGTTAGCCGCATTATTTTGAATGGTAGTGGGAACTTTCTATTAAAATCTGAAGCGCCAACAAATACATCAATGGATTAAAAAAAATATAAACTAATGTCATCAAGTAACTAAAGGCTGAAGAAGAGTATCCAAGAAAAAACCATATTATCACCCTCATCTGACCTTTCTTGCTACTTCTTCCTGCAGTGGAAACCTTGCTTTATGAATCCTCTAGTGTTCCTTCACAACCAAATGTACCACAGTTCTCCAACCAAATAGAAACAACATGGAAGGTATCTCTTCTGTTTAGGAACCCAAATCTCTATTGTTCCAAATGGTTCATGACTCTATTTGGCATTACTTAACCCCAAATAAATAAAAAGAATAATTCAAGACCTTTTCAGGAAAGGAACAATGCATGAATGATAAGCCTCCTCCATAGCTTGCGGTTGGCACAAACATGATGGAAACTGCCTCACTTCATGGTATAGGTTCCTTAAACCAGCGATTTTGAGTTGCTTGAGGAGATTTCATGCAAACAATGAGAACTAGGTTATGGTTGTTCAACCATCTTGATCCTTACCTCAATCTCGTGAGATCTGCGACTTTTCAGATCTCTTTCACAGCCATATGCTAACTTCCTTCAGCAGTTCTGCTTTTGTTGCAAAGGGAGACCATTGTAATGATATCATGACATTGGAACTAGATTATCAGATGGCTTATTTATGATCACTCCATGAAGTCCAAGTTGTTTTTAAGTTAGGAACATCTGCAGGAAATGGAAAAGCACCTAACTGTATATACTGCAACAAATTGGATAGAAACTTGAAGCAGAGATGAAAATAAGGGCTTTCCTTTACTCTCCTTAGCTAGCAATTCTGTCTCTTGTATTCCTGAATCGATCAATTAGCAATATATTATGCAAACTTCTGGGTTGTGGGAGTTGGCGACCTTATCCAACTGGTTGGAAGATGCATGCGACCTTTTGAACTTCCAAAACGACACAAGGGGGGTAAGCTAACAACCATCTTAAAAGAGTGCAGTTGTAGAAAAAGTAGATTGTCTCCTTGTTTTTAGGTCACCAATGCTTGTAATTTTTTTTTTTTTTTACTAATAACAAATGCATTTCAGGTAATTACATTTCACAAATAATGTGTAGTATATAGCATTTCTATATCTGTACCTTTGGTTTAGCATATCATGCTTTTTGAAGTTGCTGTGCCCCTAGATGCTGATGCGAAGTTGCCAATACTATCGTGTCCAACTTACATTGGTTATGTTTATCTTGAACAATTTGTTATTTTTATTAGAGAACTAATACTATGTGAAGGCTGCTTGTGAGTTTCCATGCAGATGACTTCCATTTGATGTTAAAAGGGCCCACTTTTGATTTATCCAAACCATTCACATCACATGCCTCCCAATGAACAGATAGCATCCTTAATTGCACTTCAATCGGAGTATATACCATTAGATTCATCAATGCGTGAACAAGAAAAATTAAATGTTAAGCTGAATTCAATTTATACTCATTGATCAATCTAACGGTGTATA
>BMK_Unigene_075150
TCTACTTCTTCTAAGGACGAGACGAGTCTTCTGTATCGGTCAGTAAACCCCCGAAATATCAGGCCGTTACGACATGGAGCCGTGCCCATTCGTCCGAATCCTGGTCGAGTCGCTCTCCCTCAAGCTTCCTATCGCCTCCAAACCGGCCGGTTCCGGCATCCACCCCTCCACCACCCCATGCTTCTGCAAAATCCGGCTCAAGAACTTCCCTTCCCAAACGGCGCTTCTCCCACTCGACGACTCTCCCCCCACCGCCTCCTCTGCCGTCTTCCAGCTCGACCCAGATCTCCTCCGCCGGATCTCCGGCAGACCCACCAGCCTCCGGGTATCCGTCTACACGGGCCGGATGGGGACCACGTGCGGGGTCCGTGCTGGGAAGCTGCTGGGGCATGTGAGGGTGGGGGTGGATCTCGGGGCGGAGCCGGAGGTCCGGGCGGCCGTGTTCCAGAGCGGGTGGGTGGCGATCGGGAGGGAAGGGAAGCCGTCGGCGAAGCTTCACCTCGTCGTCCGGTCCGAGCCGGACCCCCGGTTCGTCTTCCAGTTCGGCGGCGAACCCGAGTGCAGCCCGGTGGTTTTTCAGATTCAGGGGAACATCCGGCAGCCGCTCTTCAGCTGCAAGTTCAGCGCCGATCGGAACTCCAGGTACCGATCTTTGCCACTGGATTATGGCAACAATACTAGAGGATGGTTGAAGTTGAATTCCTTGGGAAGTGAGAGAGAACGTCAAGGCAGAGAGAGGAAAGGGTGGATGGTAATGATCCATGATCTTTCTGGCTCACCCATTGCGGCAGCATCCATGATCACCCCATTTGTTCCATCACCTGGTTCAGACCGCGTGTCCCGCTCCAATCCTGGTGTGTGGCTCATCCTCCGCGCCCATGGTGTCTCTGTGAGCAGCTGGAAGCCATGGGCACGGCTGGAAGCCTGGCGAGAGAGAGGCCCTATTGATGCCTTGGGGTACAAGCTTGAGCTTGTGACTGATAACAGCTCCAACAGTGGCATTCCAATTGCGGAATCAACTCTCAGCGTGTGGAAAGGGGGCCAGTTCCGTATTGACACAAGCAAGGTTGGAAATTTTGTTGCAGGATCTTGGCCTTCTATGAGAGGATTTGTTATGGGTTCAACTGTGAAAGGTGAACGGAAGGTCAGCAAGCCAATGGTGCAAGTGGGTGTGAAGCATGTGACCTGTATGGCTGATGCTGCTGTCTTCATTGCTCTTTCGGCAGCCATTGATCTCTCCATGGATGCCTGCCAGCTTTTCACACATAAGCTTAGGAAGGAACTTTGCCATGATCAGAAAGACTACATCCTATGATATGGCTGATGTCATCTATCAATTCAAATCTCTTCAACTACACAATGATGCTTTGTTGACAGCTGGCTTGCTAATCACTTCTCATGATTCGAAAACTTTTGGTTTAAGTACCAGACAAACATTCGGATTTTTTTTTTTTTGGACATGATTCTTTCTTCAAGCTCCTTCAGGTCACCTCTAGTTTGGTTTGTGAAGCTAGCCTTGATTGAGTTTACTGCATACTTCTTGGTTTTCTTTGATTGAGCTAGATTGTGAGGATTGTTAATAGCTGATGAGTAGAGAAATGGTGAATCCTGTTTTCACAAAATTATTGTTTATGCTTGTAACTGATACAGATTGAAAATGTACAGACACCAGTGAAAGTTGTTTGTATATTTATTTATTTATTTTAATAGTTATGATTTGTCATTTTAATT
>BMK_Unigene_075170
AAATTTACAAATGTGCCCTGGTCAATTGACTCGACCCCCATTTGTGCCAAGTTTGTCAAACCTCCAAGTAAGTCAAGTAAAACAAAGAAAATGCTGAATCCTTCTGTGCTTTTCCGCATATAGTTCATGAAAGCCTGAGGGATGTATTTGATACTTGTCATTAAAACTTGTATAATGTTGAACACAGAGATCAGCCAAAGCCATGAATTGCTTGGCCAAGCGATGATGGTGCATACTACAGCTACAACCCATACAACAGAAGTTATGGTGATGCAGGTCTTTGAAACCTTCTGGCCACCCCGTTCATAGATAAGAATTTGGAATGCAACTAATGCCATTATCAGGAGAGAATGTAGAGAGAAAGCAACATCGTTTGCAGCTACTGGAATCATTGTTCCATATCCGTACTTCTCGTGATATTGCCTCTGAACAACAGGGCTGAAGAACAGAGCCACATTGTATATGAGATAAGCCAACTGCTTCGTCCAATTAAGCACCACCAAGTCGAAATTTAATCCAACGACACTTCAAAAGAAGGAAAAACCCAGAAATCAAAATCCATGGAGTACACACGCATGCATACATTGAGAGATAGAGAGCCTAGAGAGAGAGGTGGATCAAACACTCTATCCCACCCCAGTTCAAAAACAGCAACCCAGAACGATGAAAGAGAGGAGATTATCAAAGGCAGAAGATTCAACAACAGAATAGAAGTCAAAAGACAAAACCCAGAAATCAAAATCTATGAAAAAGGAGAGAAGATCGAAATTCAAGCTCGAAGAGTTTGGAGAAAAAGTGATGAGAAAGATTGGAAGGGGTCACCTTTTCCTTTTGTAATTTAGAACGAGTTGAGGGTAGAAACAGATAGCCCAACACAAGAAAGCCGACCAACCCACAACCTGGTAAGTGATTTCGAGGGTTATCGAATTCCATGACGCCATTTTGGAGCCTTCTCTGCTATGTTGCAGAGAGAGCTGTCTCCTTCTTGGGCACGAGAGCAAAGAGATTATATTAAGAACCCATATCCTCT
>BMK_Unigene_075175
TCCTTAGGAGAGCCTTTCCCATATAGGGCTAGGTTATCCTAGACAAATTGTGAGAGACATCTTTTTGGGGCCCATTTAAGGCCATGCCGGTAATGGAGAGATGGGAGATGGAAAGATCTCAATGACATTGTTGTACAAAACATGACTTTAAAAGCATTCCCACTCATAAGTAAAAGTTGACAGTTAACAAAATATACTAATAAAATCGAAGCAGGATTTTAAAACATGGTGATAAAACAAAAACTATCAAAATATGTAAAATGTTCCAAAATGCCCAAAATGTGATACAATCACTCATGCGTCAACCTGATGCATCAAACCACATCATCTACACTCCATTCCTCTAAACCTTGCAGTTCCTCATCCACCTCCTCTTCTGGGGCAGAGTAGGGGGTTCGTTACCTACAACACTAAGGTGAAGTATTGTACTACGAAGAACCTAAGAAATAGCCAATATAAATGGCATTTTCATTTTTGCAACAATATGGAATTTAAGACGTATGATCATCAGATGGAAAATACAAGATTAAACTACGCAAATCGTGCTTGAACAATAACAATTTCAAAATCAGGATGAACGTTGCTAAACATTAGTTATTCTGGCAAATGGAAAATCACACGATTAAATGGTTCCTCGCCTCACGGAGGCATCGGCAGGCCGTTGAAGGTACAAGACCTTACGGAGGCGTCAACAGGCCATGACAAGCAGGACATGCAAATAATAACCCCAATCACATGATAGCTCTGTGGTGTGGGTGTTGTCAAGCAGGTAGTACAATGATCCCAATCACATGGTAGCTCTACGGTATAGGCATGGAAAGGCAGGCGGTACATGCAAGACAATGATACAATAGTGGTTAACTGTCTAACCCAAACAAGTGTCAAACATGATTGGCAGACTTGCACGCTAGACAAGTAAAAACAAGATTGGCTAGACAAGGCTTTACAAAACCAAACAAAGCAATCTACGTCAACTCCGGCAGCATTTCAGTAGGAAATGATTAGCCTAAAATGGGTAAAATGGTTTAAGTCGAATCCAGGCAATGACGAAGGTAGTAATGCAGAGTATGCATGCTTACCGACCAAGTACATCCAATTATGGATCCAGAAAAACCAAAGGAGAAAGCAAGACATAAATGCATGATAGTCCGGTGACATTACATAGGCCAAAAAGATTAAACTAGGGTTGGGCAATACAGTAACAAACTATACGTAAAAGAGGTACATGCAAGCCAATATTGAAACCAAGCTAACTAGCATTCAAGAAACAATTAATAAATAACATCGTAATTCTTAGATTGTCATTAACAAGCTAGCACAACCCTATTCCACTGTATATGTCCTTAGCGTCCGAATGTTAGGGCTTACAAGTCCCATGATGCTTTTCTAGATGATTAGAAATTCCATTGATCAACTCCTTGATCAAGTTCAACATTATTGTTTACTCTGCTTGTGCACTCCATAGTTTAAAAGTTTTTATTACCACCTATAGGCTTATATCATGTCTTCGACAACTATTATAATTATAGGTTGCCATTGTAGACATACTTTTGTCAATATCCTGTAAGTCAAGAATTGTACTATGTCGCGACCCCAGACCGGGTTAGGAATGATCGCGTTCGTTAGCCCGGGGCCGCGAGGTGCACGTGCGGGATGGTACGGAACATTTCGTCTGCTTACATGATTTCCCACAAGTTTCCACAGTAAGGATCCCATGCGGAGTCATACTATGACGAGGAAGGAGCAGGGTAACCGAATATTAATTGAATAAATGCTCGCTAAAACCCGGTGTGCAACAAGTAAATTACAGGATGGTATACGCCATGGACGCATAAAACAATAACTTAAAGGTCAGATAGGATAAATTTGTATAACAGTCAAGGATCCATTACAAATTACTAATCTTAAACTATGGGCTGCCATTGACATGTCGGGGTAGTAGGATTTGGTATTGGGCACACTTAGGGTCCGGTCACTGGTTATTATGTTTCTTAGTGCCGAATTGCATTATCTAGTTTCCCAAAACCCTAATCATGCATATCCCCAAGTCCATGATACACCTACATGCCTCCAGACAATCTACCAGGGTGAAGACCAAGCTCAATAAACACCCTAACTAATAC
>BMK_Unigene_075179
TCTTGGTCAAATGGATCCTCAATTGAAACAATGGGGTACTCTTTAACGTATTCCATGTATAATTCTCCAAGTTTGTCTCCAGAAATCCAAGTTGATGGGTCAGACTTGGGGTTCTTGAAGTCGAGGTCGTACTTGCCATCTTTGTAGAATTCAGAAGCAGCAACATCCATACCAATGTCGATTTTACCAGTATAACCAGCCTTGGCAATAGCTTCAGCAATCAATTCAAGGGCTTCTTTGTTGTTGAGAATGTTTGGTGCGAAACCACCCTCATCACCAACAGCTGTGGCATCCAAACCAAAACGTCCCTTGATAACGTTCTTCAAGTGATGGTAGACTTCTGAGCCCATTTTCATGGCTTCAGTGAAGGTGGAAGCTCCAGTTGGGAGAATCATAAATTCTTGCATAGCCAACTTGTTTCCAGCGTGGGAACCTCCATTGATAACATTGAAAGCTGGTACTGGAAGAGTAATTTTTGTGTTTCCAGCTAACTCAGCGATATACTTGTATAATGGAACATTCTTTTGAGCAGCACCAGCCTTTGCCACAACAAGAGATACACCGAGGATAGCATTAGCACCCAATTGGCTCTTGTTCTCTGTTCCATCTAATTTCAACATCCAATCGTCGATTTCACGTTGTTTTGTAACATCAAAGTTCTTTGCAATAAGAGCTGGTGCAATGGTTTTGTTAATATTGTCAATGGCCTTGAAGACACTTTTTCCATGATAATGAGCCTTGTCATTATCTCTCAATTCAAGTGCTTCATAGATTCCTGTTGATGCACCAGATGGTACAGCAGCACGGAAAAGACCGAGTTCAGTGGTAAGGTCAACTTCCACGGTGGGATTACCACGGGAGTCGTAGATTTGACGAGCTTTAACGGACTTGATTGGCATTTTGAATGAAGATGAGGAGTCAAAACTTACAAATCTGACAGAAGATCTATTAATTTTGAGGATATTCCCTAAGAACAGCGTGGCTGCGGCTGAAGATAACTGCTGATTTTCAATGGAATTAATGTAGGATACTGTGGCTGGGAGTGCCGAG
>BMK_Unigene_075192
AGTATTCAAATATAGGAAGCACTGTTCATGCGGTTGAGTGAAAAAAAAAAAAGATAATTATTTATACTTTAAATTATTCTTAATAACTAAAACACGATAAGTATGAAAATTCTAGATTCATAGGACATTCTTTTTTTAGTCTTGTAGATTTTTTAATAATTTTTATAATGGTAACTTGCTGAATTCTGCAATCTGGGCGTCCCAGACAGCCCTGAATTAAAAGTCCTGTGGGGCCACACATGGTCCACTTCTGGATGAAGTGGACCCAACTAGATTGAAAGTCGCTATTGGAATGTAGTAAACACTTTCAATTTAAAATTTGTAGAGATGGCTAATCACTATTATCAGCAAACTAGTTGCAAGTAGTGTGTTGGCCCCTCCACTTGCGTTTTTGTGTTACATCATTACTATTTTAAAAGGATGGATATTGCATATTGGAAGCTCTTGTCTTGTCAGTTACCTCATTCTTTCCTAGACTTCTGTTACTACCATGGCATGTAAAGCCCTTGGTAGATTGGAGAGCTTCCTACAGAAATTTGTATTGATCTTGCCAGGTTTCTCTGTACTGGTAGTGTACAGCGAGAAGTATGATGGATCACACATCTTTACTATAACAAGCAGTTGCATGATTCATCTAGTTACGTTGTTGTGCTGGTGCAGAGTGATTTAGTTTCTCTATTAATTCATTACCTTCACACTATCACCATCTGAAATCAGTGTTTTCCCACTGGACCTGATTTTCTAGTCAGACCTGGTTCGACTGGAACCAGTGGATTGGATATGGTTTCGTCCAAATCAAATCATCTGTCCCAGTCAGTTACTGGTAAAAATTGCATGGTTTGGTATGGATTGATGGTGTTGGCTAATTATTATCTCAACCTTGTTCTATCAATCGGGGGTCAGCTTATGGCTTTGACGAGTTTTGTTTTGCTGTTATTTTTGGCATTAAATGACATCACTGTAGTGTTTTGTCCAACATATGCTGTGGGTCACATTTCAATTTTCCATTATTGCATTTGAATCCTTTGTTCCTCTCTCTCTCTCTCT
>BMK_Unigene_075209
GTTTTATTTGGAAACATGGTATAAGTTTGTAACCCAACACTGGGTGCACAACTCTGATGCCAGAGCATACGCAGTTACTACTGAAACACGGGAGTGTTTCGGACAATTGCTGTAATAAAACACGAAATTCTCATACTCCAATACCAGGACACTACAGCAATCTTTAGAATCAAAGTTACATCCAAGGAATTCTCTGCACTTACAATTGACCCCACAGTGTAATCTACCTATATATAAGATTAATATATATAGCATGGGAAATTGAAAATCCTTGCTCCATAGATGTATGAACATGTCAAGTCTTTTATAAATAAACATCCAGTGAAGAGAAAAATTACATTTCTAGTTCATATTTATACATAAAGTACTAACAGCAATGGGTGGAAAATTGCACACAGGCCACCCCAAGCCATGCAATAGGCTTGGAGCAGCCCATCCAATTTAATATTGAAATACACACAGGACAGACAAGTCACTAACGTACATTGCGCATTTACAAGAGATCAACTACCAAATTGGGACAACTGTACACATTGGAGAAACCATTTTCATTCTGGAGCTTTAGATGTTGATTTGTTACATCTCTTTACATCATACTGCAACATTTACTTTGTGGAGAGGATAAGGGCAACAATGAGGCCGTAGAGACCCAAGACTTCAGCGAAGATCAAAATCAGGATCATGCCCACAAATAACCTGGGCTGCTGTGCTGTTCCCCGTACACCTGCATCACCCACGATGCCAATGGCAAAGCCAGCAGCCAGACCACTGAGGCCCACACTCAAGCCAGCACCCAGCTGAAGAAAGCTCTTGAATAGTGTGATGGAAGGTGAAAGGGCATTGGCAATGAGGACCGCCACTACAAGGCCATAGATAGCTATAATACCCGCCATGACGACAGGAATAATTGACTTCATGATGAGCTCAGGCCTCATGACAGACATGGCTGCAATACCCGTGCCGCTCTTTGCGGTTCCATAAGCGGCTCCCAAGGCGCTGAAGACCATGGCGGCCGAGGCGCCCATCACGGCGAAGAAGGAGGCGTACTCGGGGGTGCTGCCGGACGACATGGCTGCGGGGGCCGGGGCGAGGCGAGGCGCGGCTGCGAGCGGGAGGCAGGGCGGGAGGGAGGCAGGAGGGCAGGCAGGAGGCTGCGCTGCGGCGCCGT
>BMK_Unigene_075214
GAAGCAACAAAATTTATAGTTGTACATCATATGGTTATCATACAACCATGGATTTCAGGAAGATGCCATAACAAATCAGCATCTTGAGTACATATGCTTGGTTTTGTTGCACTAGTTGGAGCTATAATGTGTTTTAAAACAAAAGGGGTTAGTATTTTACACATGGAAATTAGTTCCTCAGCATGTTTTATCCCTGATAATAATTCCTGCTGTTAGTTAGGGTTTTCAACGGCTAAGAAATCAATGAATGGAATACCAGATTCGCTTTGACACTCCTTGTGATTCTCCACCTCAACTGTTCTTCTATGATCATACGCACCCGTAGAATTGGTGTTTACATGCAGGAAATCATAAAATTTGATTGGACCATCTCTCCCTTTGGGCACCTTTGGATAATAATCATCAAACTTGGAGGATAAGTTGTTCGGAATTTGGCAAGGGCTATGTATGATTGCATCTCCATCTCTTCTTACATAGTTCATCAGAGATGAGAGATTATCCGAACTGGAGCTTGTACTTGTACCTAATTCAGACAATAGAATCCCTTCTCTAATAATGGTCTGCGCCGCTTTCTTAGCGAAATACCTTGATCTCTCTCTACACCGCCGTGCCTTGATCACATGCCAGTGGTTCTTCACTGCATTATCGGTCCGGCCGGGGAAGAGCCTGGCGATGGTGGCCCATCTGTTTCCATGCACCTGATGAGAAGCAAGAAGACGCTCTTCCTCCTCTTCTGTGAAAGGACTCCTATTGATTCTTGGATCCAATTGATTGAACCATCTCAACCTACAACTTTTCCCTGATCTTCCTGGAAGTTTTTCCGCGATGGCGTTCCAGTTGTGGGGGCCATATTTTTGAACCAGTTCCTTGAGCTTTTCATCCTCAGTTGGCCTCCAATGGCCTCGGGAGCACATCTTATCGTTACAGAAGTAGAAGCGGGAAAAAAAAACAATGAGCAAAAGCACAACCCTAGAAAGAACAAAAGCAAATCGCCAGAGAAAAAAAAAGAAAACTACGAGAGACCCAGATCAAGAATCTCATAAAAGTGATAGTTGTTTATGGGTTCGGTTGATTTGTCCCCA
>BMK_Unigene_075228
GAAAAAAAAAAAAAAAAAGGAAGCAGAATCTGGTGGGTAGTCTTCAGTCATGATGTGGAGATTCTGGCAGGGAGGGGCAGCAGCAGCTAGCTAAGTCATTAGTCGCTGCCTAGCACATTAGTTAGGATCCTACAAATTTGCGAGCATTCTTGTTCTAGTGGCTGCATGCCTGTTGGAGGAATTTGAAGAGGAACTAGATGCACATGGGAGAATCAGAACAACTCCAGGGCCATTTTAAGCTTATCCTGCTTCCACTGTGGTAACTTGTTGAAATCACTCTTTGTCATCTCAAATTTCTGTCGAAATTCTTCTGAAGATAGATATGCCTCTCGATTGGTCACATCAATTTCCTCCACAGGATCGGTGGATGATACTTTTAAGCGTTCATAAGGGAATGTGGGAAACCTTTCTTCATCCTCAGCCTCACCCTCCATGGCATCCTCCTTTATAGTTAGGGACCCAAAACTACCACTCATAGAATCAGAGTTCTCTTCATTATTTGCCTCTGATTCTGATTCGGGAGCCGCTTTCTGCTGTACTGGTTCAAAAGAAGCAGTTAAGGCTGCTATCGTTGCCGATCTGTAAACACGTGCAGAATCTGTTACAGATTTTGGATAGAGCTTTGAAACAGCTGGAGGTGGAGTTGAGAGGTTCCTGACATTCGCATTCTCAAAATTGGCAGCTAGTGCACTGAAGGCTGGAGACCTGCCTCTTTTACGAACTCTATCAGGGCTGAAGGACATGCTTCTGGTTCGCTGAGATTTGTCTGGCACACCACACCTTCCTCCATATGATGCTGGTGCCCGCCTTTTAGGCTTATTTGTTTTTGGAGGGGCTCCGTTCTTCAATATTGCCCATTTCCTCTGGAATGAGTCTCCATGCATATCTGCTTTTGTGGAGTCCCAGTTAAAGAAGCGTGTGAAGAAGGGAGGTTCACATGCTTCCGTTATAATGAATACTGGGGTCTCTATTGACAACTTCTCCAAAAGAAAATCTCGCTCCAGAAATTTCTCTGCAATGATCAAAGCTTGCATTCTAATCTTGGATTTGACCTGCTGCCCAATCCAAACGAAGATTGCTGAATAACAATCTAGAATGAATATGTCTTCAGTCATCAAATCATCTTGGGTAAAGTTGAATATTTCTGTCACCTCTAAGTTGCCTTCCAGGAAACTGCAAGAGAATAGGTGAGGGTCTCCTTCTGTAACCTTTACAATCTTCTGGTTGGGATGTTCACATTTACCTCCAAGTAAATCCCAGAACTGTTCACTTTCTGTTCCTGCTTTTTGCGGTTTCGACAGCACATTTGGCTTTATCATATCTAGCTGTCTTTCAACTAGTTCCTGATCCTCTGAGGTAGTAAGACTTCTTGACCATGTATAAACAGTGGAGCCACTTTGTAGTATATAGCAATAGGAGGAATTCAAAGATGATGCCACCGGTTCAACTTGAATTGCTTGCA
>BMK_Unigene_075231
ATAAGGCATGTGGAAAGCAATGTTTTCGCCGTGAACAGACATGTGGCTTATACTATATTGTACTTGTTACTGTCATGGCTGTGTGCTTAAAATGCATTTACATGCGTTTTGTCCCTTGATTCATGTATCTTACACATCAATGCCCACTTTCTTCAAGGGAGGAGAAAAAATACAAAAGGTATGTTTTCGTACAAATTAGACAATAGGTGACTGATGGATGCTTCTTTTAAGGACGACGATAACGATGGGGAAAACATCCTTTGATCAACCGCTGTGACGGAGAAGATTTTGAAGCCCCAAAGCAAAAAAATGCTGCACGAAAGTGAAAAAAACCGTTAAAAGTAAGAATATTCCAATATGAGTGAAGATATTGCGATCGTGATTAGAGACAGTATGTAATAACTTTTATTTTGAAATTCGAATATGTTTTATTCCTTTCCTATTTTATTTTTTCATTAATTTCCATCAATAATCCAAGAGAAACCCAAACTTCTGATGATTTTTAATTGATAACTATCTTGATATTAACTGGTGAATTTTCTCCCTTGAGCGGAACACAACCTGTTCACTTGAACTAATGCATTTCATATTTACCATGATGAGCTACAGCAATCACCAATTCAAAGTAGCCACAAAATACAATCTTCTTTAAATTAAGCGATTCTTTTTAAATTCCAACTCTAACTAGCAAGTATAGATAAAATTATTGTGAAATAGATTGGTGCCAACTATGTAGGAGAAGCGAGGCGAGCCACATAAAAACATATGTTGTCCATTTTTAGGTGAGAATGTCTAATCAACTCTAGACAGTACTCCTTGTGAAATGGAATGTTCCTATGGTAATCAAGCAATTCTGACATGATGTTGATCCTATCCACGAGTAGTTTGATATTGAAGGTGGAAAAGAAAAGGGACCCAGAAAATGAAATAACAACTCAGCCAACAGAAATAAGAGAAAAATGGAGAAGGACAAGGGAAAGTTTCACATAATTTCTTTGCTCAACCTGTAAAAACTGCACTATCAATTGTGAAAATCTCAAAAA
>BMK_Unigene_075236
CAGCTTTATCAGTGAAATGTGTGCTTTCGCTAGAGTTTTAGGGAAAGATGGATTCATGTTGCGCCCACTTTCTTCCTATGACATGCAATGAAATTGGATGGAGAATTGTCACTTTTTTTCCTGCTCGGCATTTATCAGAGAGAATTATTTTTAAAGGGAAAAGAAGAAGATTAGCTTCATCAGTGAAATGTGTGGTTTCACCAGCATTTTGGGGAAGAATGGATGTATGTGGGGCCTTTTTTTTACCTATGACATGCAATAAGATTGGATGCAATTGCTCTTCTGCTGGAGAATTCACTCTCTTCCTTTTTCACCTAAACAATCCCATAGTGAAGGGCAGGTTGCTAATGGGAAGATAACGAGGAAATAAATTATAGGTTGTCGTGGAGTTCTCGGAAGAACCTGGCATTTAATATGATTGCATGGAAAGTATAAGTCATAAGCTGGCCCCAGATAAATGGGTTAAGGCTTTAGTGTTGTTGAAGAGATAAGGATGGTTTCAATGATATCCTGTGGTAATAATGGACATTGTAAGTCTGCCTTCACCGGCAGCCAAATAGGCTCATAGAAAGCGAGATTTCAATGGATGGGCAGGACTCCTGACATGACACCTTGGTCCTTGCTTCGTAGAGAAGGATCCCAGAGGTTTTGGTTGCTTACCATCCCGGCACCTTAAGACTTTTTTGAATTGTTTGGTTTACTGAATGGGTTAGTGTTTGGCTAAATGGAGATGATAGTTGACAGAGTAAATAGGAGGTTTGCAAGAGTATCTCATTGTTACAAAGATTTGCATCTTTGAAACACTTGTTATTCAATAAACCCCCTCTCATGACGACAATTCTTAACATGATCTATGATAAACATTATGTATTCAATTCAAATTAAGAAACTGTGCTCTCAACAATCTTAGTAGGTTTTAGGATTATCATTTTAAGAATGCCTGCTTTCTATTATAATTGTTGCTTACAATGGCTTATTTTTTACGAACAGGAGGATCATGGCTTGCAAGAT
>BMK_Unigene_075245
AGTCCGCTGTCCAAGGTTTACAGAACTCAGGAACTAAACATTATTTCTTGAACTAGTAGTATGATTCAAAATGCATTGTTGTGTTGAACTTCTGGGACCGCAGACTTTATTGGTAATCTTGATGATGGATACTTGAATTTCTTATTGGTTGATTGTGTTCATAGTTGCCAGAGTAAGAAAAGTATGTTGAAAGCATATCAAAAACTGGATGCATGAATTGATCTTTTGCAAATTCCGTATAATATTTATGTAGAAGTGGGAAACAAATTTGGGATATGGGTAGCAAGAAACATTGGTATTTTTTCAGAAGTTTTACCAGCCGCAATTATGGGTGTCACTTGTGTCGTTCGGACCATTTACATTGTTTGAATTACTCCACCATCGTTCTGGGCCGTAGCCGAGTGGCGGTTATAAGAAGATGGGAAACATGGGGTCAAATTATTTAGGCAATGCTTCTTCTTGCATTCTCTGGGATATGTGTAAAGAAAGAGGTTTTGAAGGTATATTCAAGTTGTGGGGATCCCAAGCTAAGAAATTTGAAGGTATATTCATGTTGGCTTGCTTGTGTCGCAACATCTATTCATAGAGGCCCAAAAGCACCTTTGGGGGACTTTAGACTTAATATATAGATGGAAGTTGACAATGCAACTTGGGGCAATCTGGAATGGGAGGAGTAATTAAGGATGAGAAGGATTCATTTGTTATATCATTTTTTGGACCCGGCCATCTTTGTGTATTCAAACAGAGTGGAGAATATGGCCTTCAAGGAGGGATATGGTGGTCAAGTTTGCATGGTCTGGTTGCAATGCAGGGAGATTTAAAAATATAAGACAGAACATGGGCAAGCAGAGCTATTGTTGTGCAGTGGCGTTTCTTCCACATTCTCAAAGAACTTAAAGGACTATCCAAGGAGCTAAAGGCTTTGTTTAACATGTTCTCAAAGAAGTAAATGAAGCAGATTGTCCAACTTCCTCCATATTTGACATGCATCCAAGTGTGCCCCATAAAAATGGTTCTCATATGGAAGAGTGAGTTTTCTCAAAGGATCAAGCCCTATATATAAGAGGGAGGGAGGGAGGGCACATCCAGTTGTCCCAATAGCTGCATCTACATGTAACA
>BMK_Unigene_075252
AAATTAAAAAAAAAAAAAAACTTGCTTATGCCAACTTGGTATATTTGATCATATAAAGAAATGAAAATCGATTTTGATGGTCTTGACGCTGGCCACTCCATGACCAAAAACTTCATACCCCATCACTAGCACACCCTGATCTCTTTCGCTTCTTTGGATTGGATGGCCTGAGTTCAACGGTGGGGATTCCGTCCGAAACCAGGACAGTTACTGGACTAGAAGGGAAATAGGGGGCGGCATTCGACTTTAAACTGTACAAAGGGTCTGCGATGCTTTCTTCCATTATTCCATGGCACTTGTTCATCTCGGCCATTTGATCAACTGGTAGGATGGGCACAAGATCAGATAAGAGAGTGGCTGATTTTGATGGCAGTAATTCTTCCAAGCTGCATCTTAATGCGGCCACAGCTACGGTACATGGCCTGAATGTGATGAATTTTGGATCTAAAAGAGTGGCCACAAGAAGCTCAGTAATGCGAGCACTTAAGCCAACATGGAGCGAGTCGAGGTTCCAAGTCAGCAAATCCACGTAGGAATACGCAGTAATGCAGCTTAAGCGCCATCCCAAAGCCTTCATCACCTTCAATTCCATCTCTTGGATCTCACTTGGCTGAAATGAATGGTCGAGATTGTCCACCTTCAATCACCCACACAGCAATGACCATAGATAAGCAAGTTGCAATTCAACACCCGTGCATATGACAGTAGCACCCTCTGAAAATCAGAAAGCGAGGGGATGGAGACCTCATTAGATTTTGCAGCAAGGGATAGGCAAGCGATGGAGAGTAAATCAATCACCCAATATTTCAATTCTTTGCAAAGAGTGAGAGAAATGTATCGGTCAAAGTAGTTCATGGCATCGAAGACTGCCCCAAGCAAGAGATTTAATCGACATTGAGTCTTGATCATCCATCGCACAACTCTGAATCTAGCCGCAACCAAGTCGGAGGCCGACAGAAGATGGTCCACGTATCCATCATGTGGCATGTGGCAAGTCTCCCTCTCCATGCAAATCCCAAGAGCCCGGTCCCTATCTTCTCTACTGGGGTAGTACGAGGAACCAGCGAGCAGGTCTAAACTGGGCTTCATGCGCGTAAGATAGAGAGTAGGAGGAGGACTAATGAGCAACTCCTCGTCGCACAAGAGACTCTTGTTGTCCATTTAGAGCTTTGAATCTACCCAAATATCCTATCTACCTATCTATCTATGGCAACACACATTAGTCGGCCAATGAAATGAGGAGAAGGAAAAAGAGAAACATCAACTGACAAGGGGATCCATCCCTGATAGTACATCTTCTACTATATCTTTGTATTGGTTGTACAACAGGAGAGAGAGAGAGGGAGAGGATTGAGGGTGGTGGGGGATTTAGGGATAGTTGAGTTGGGTATATATGTGCTGTAGGACGTGAGAAAAAGGTGGTGGGGCTAATTTTAGGGAGTGAGTTGGGGGGCGTGGGGAGTTTTAAGAACGTGGCAGGACACATGAACGGGTAAATGCAACAGTTTTTTTTTACTGTAGTAACCAATTGCGTGATTGCACGAGGATGTGTGTGTAGCATTATTCATTTAATGACCCTCTCTCTCTCTCTCTCTCT
>BMK_Unigene_075265
GCCGGGGATTCACATTTCACAGTGAAGGAAGATTCTTCTTCCTCCCGTCTCCTCAACACCCAACTTTCCAATTCTGCTGTTGCAAGAACACAGAGAAAACACAGACCCTCTGTTTGGGGACTGGGAAAGTTTTGCATTTCCACCTTCATTTTCGCAAACATGGAGGATTTCAATATCTTTCTTCTCTTCCTCTCTCTTCTCCTCCTCCCAACTGCTTTCAGTGAAATGCAAGGAATGGAAGCCGTTCTGACCCGCTTAAACAGTCAACGTGCTTCCCCTTCCGTACAAGTGGTTGCAGCGAGGGGAGTTTTGAATAGGCTGCTGCCAACCTACTCGTCCAGTTTCGAATTCGAGATTGTTTCAGAGGGCATTTGTGGTGGATCTAGTTGTTTCTGGATAAATAATCTGAATCGATCAAGAAAGAAAGGACCAGAAATTATGATTAAAGGTACTACAGCAGTTGAGATTACATCTGGTCTCCATTGGTATTTGAAGTATTGGTGTGGTGGTCATATTTCATGGGACAAGACTGGTGGCATTCAGATAGCTTCTATTCCAAACCCAGGATCTCTTCCACGTGTAGAAGATAAGGGAGTAAGGGTTCAACGTCCAGTTCCATGGAACTATTACCAAAATGTTGTGACTTCAAGTTATTCTTTTGTTTGGTGGGACTGGGAAAGATGGGAAAAAGAAATTGATTGGATGGCTCTTCAAGGAGTTAACTTGCCTTTGGCATTTACTGGCCAAGAGACCATCTGGCAAAAGGTTTTTAAGCGTTTCAATATTACCAATGAAGACTTGAATGGCTTCTTTGGTGGACCTGCATTCCTTGCTTGGGCTCGCATGGGGAATTTGCATGGTTGGGGTGGCCCACTTCCACAAAGTTGGTTGGATCAACAACTGGGTCTGCAAAAGCAGATTCTATCTCGAATGGTAGAGCTTGGCATGACTCCAGTCCTTCCATCATTCTCTGGGAATGTTCCAGCAGCATTGAAGAAAATATTCCCTTCAGCTAACATATCAAGGCTTGGTGACTGGAACACTGTTAATGGCGATCCTCGATGGTGCTGCACTTTTCTACTTGATCCATCTGATCCTTTATTCATTGAAATTGGAGAGTCTTTTATACGGCAACAAGTTGAAGAATATGGAGATGTTACTGACATATACAGCTGCGACACTTTTAATGAGAACTCCCCACCTACAAATGACCCAACATATATATCCTCACTTGGAGCTGCGGTTTATAAGGCAATGTCCAAAGGTGATGCGAATGCCATATGGCTGATGCAAGGATGGCTATTTTATTCAGATTCTGCATTCTGGAAGCCGCCACAAATGATAGCACTTCTGCATTCTGTTCCATTTGGAAAGATGATCGTCCTTGATCTATTTGCTGATGTCAAACCTATATGGAATACATCTTCTCAGTTTTATGGCACTCCTTATGTCTGGTGCATGTTGCATAACTTCGGGGGGAACATCGAAATGTATGGCCTACTGGATGCAATTTCTTCAGGTCCTATTGATGCACGTGTCAGCCAGAACTCAACCATGGTTGGTGTTGGCATGTGCATGGAAGGAATAGAGCAGAATCCAGTTGTCTATGAGTTGATGTCCGAAATGGCATTTCGTAGTGAAAGAGTTCAACTTGAGGAATGGTTGGAAAGCTATGCCCAACGACGTTATGGTAAAGCAGTTCATCAAATCAATGCAGCTTGGAAGATTCTTCATAGCACAATTTACAACTGTACTGATGGGATTGCTGACCATAACAAAGATTTCATAGTTGAATTCCCAGACTTTGACCCATCCCTAAAGTCAGGTTCTAATCTCAATGAACGCCATTTGAAAAATCTCTTCATGCGGCACAGAAGCAGAAGATTTTCCTTTAGAGAAACAAGTTCTAGTTTGCCTCAGCCACATCTATGGTACTCCACTGCTGAAGTCATTCATGCTTTAAAGTTATTCCTTGATGCAGGAAATGATCTTGCAGGCAGCTTTACATATAGTGTAGTGGCAGTTGAACAAAGCGTTGACGAAAGCTTCAGTAGACAGTTTCTGATTTTGCATGTGATTATCAGGTATGACTTGGTTGATCTCACCCGCCAAGTATTGTCGAAGTTAGCAAACCAGGTCTATTTGGATGCAGTAACTGCTTTTCGACAGAAGAATGCCAGTGCTTTAACTCTTCAAAGCCAAAAGTTCATTGAATTGATCAAGGATATTGACACCCTTCTTGCTTCTGATGATAATTTTCTACTGGGTACATGGTTAGAAAGTGCAAAAAAGCTTGCAACAAGTGAAAGTGAAATGAGGCTGTATGAATGGAATGCAAGAACACAAGTGACAATGTGGTTCGATAACACCAAAACCAATCAGAGTAAACTTCATGACTATGCAAACAAATTTTGGAGTGGGCTGTTACATAGCTATTATCTGCCAAGGGCATCATCATATTTCAGCCATCTATCTAGAAGTCTCAGAGAAAGCAAGCACTTTCAAGTTGAGAAATGGAGAAGCGAGTGGATATCTTATTCCAATGAATGGCAAGCAGGCAGTGAGCACTACCCTGTGAAAGCTGAAGGCAATGCCATTGCCATTTCTGAAGCATTGTTCGGAAAATACAAAAGCTGATTTTCCTCTAAATTTCATCTTTTGGGAATTTTTTTCATAAAGAAAAAAAAAAACTATGAACAGTTTGTATATGTCAGTAATGTTGTTGTAACATTACAGACGCAGGGTTCATTTCAAAACTGAAACATTGTTATTGATTTTAGCTCATCTAAATATTTCTAGCAATGATGGAGAACTGACATATCCTGAAGCAGATTGTTGCATAAGTGGTGTCGTTGATGGTGAATCCAAGACCATATCATCATTCAACATTAAATATGAAGTTTTCTTTGATAATCTAGCATATAAAATATTAAGAAATGTGCTGTTGAAAATAATTAATGGCAACCAGTGGTGATCATGCTACATGCATGGATGCATCTGGTCCCATCTGA
>BMK_Unigene_075266
TTGATATCCTAGTTCCAGTTCTAGTTCCATTTCCAGTAGTTCCTTTTTTCTTATAAAATTACTTTGTCACTTGTCAAACCAAAGCCAAGTCAATGTCAGCAGGAATTGGACTTGGAAGATCTCTAATTTTTTGTTGCCGACAAGCATTCCAGAGCAATCAAGTTATATCAAAGAATAATAAGACTTCATTTCTTGTGCCCTTAAAAATGGCTTCTCAATGGACTGGTCAAGAATCCTTAGCTCAAGATGATCCTGAAATTTGGGAATTGGCAAAAGAAGAGAAACAAAGACAAATCAATGGGTTGGAGCTTATTGCGTCTGAAAATTTTGCCAGTCGTGCGTGTTTGGAAGTTATGAGTTCTTGTTTTAACAATAAATACGCAGAAGGATATCCAGGAGCAAGATACTACGGTGGTACAGAAGTAGTGGATAAACTTGAACTACTTTGTCAAGAGCGTGCCTTAAAAGCTTTTGGTTTGGATCCAAAATTATGGGGAGTAAATGTTCAACCATACTCTGGTTCTCCAGCGAATTTCGAGGCCTATTCAGCAATAATGAACCCACATGATAGGATCATGGGATTGGATTTGCCAGAGGGAGGACACTTGACACATGGATTTATGACTGATACTAAGAGAATATCGGCGACTTCAGTTTATTTCGAGTCCATGCCTTACAGACTGAATCATGAAACTGGTATAATTGACTACCAGCGGCTGCATGAGAATGCAAAGCTTTTCCGTCCTAAAGTCATTATTGCTGGGACATCTGCTTACTCACGTCTACTGGATTATCCCAAATTCCGTGAGATTTGTAATGATGTAAACGCAATTTTACTCTCAGACATGGCCCACATTAGTGGTTTAGTTGCTGCTGGTGTCATTCCAAGTCCCTTTGAATACTCAGATATTGTAACAACAACTACTCATAAAACCCTTAGAGGAGTTAGAGCTGGTCTTATTTTCTACAGAAAAGGAAACAAGAAATGTCCAAAAACTGGAAAGGAAACTCCTTATGATTTTGAGAACAGAATTAATTTCTCAGTTTTCCCACAACTTCAAGGTGGACCGCACATGCACGCTATTGCTGGTGTCGCCGTTGCATTGAAACAAGCAACAGAGCCTCATTTCGTCACCTATCAACAACAAGTGCTATTGAATGCAAAAGCTATGGCATCCAGATTGAATGAGTTGGGTTATACTTTGGTCTCCGGTGGGACAGACAATCATTTAGTTTTAATGGACCTTAGGTCCAAGAAATTAGATGGTGCACGAGTAGAGTCGGTTTGTAATAAAGTTAACATCACAGCAAATAAAAACTCATGTCCTGGTGACAAAAGTGCCATGAATCCAAGTGGTATTCGACTTGGTGCCCCTGCACTTACATCAAGAGGGTTCAAGGAGGCCGATTTCCATAAAGTTATTGATTTCATTCATGTAGCATGTGAAATCGCTACTCAAGTTAAATCCAAAACTACCAACTTACGAGAATTTAAAGAGTTTTTGGAGAAAGACCAATCCACAATTGATCAAATGAACCAATTAAAGAAGCAAGTTGAAGAATTTGCGTCCAAATTCCCTATTCCTGGTTTCAAGGAATATTAAATATTTTGATTTTATTGATTAGGTTGAATTATGCATATATGGGTGAAATCTTTTCTTCACCATTATCATATGAATGAAAAAATAATCAAATACATATAACGTTATTAGCTATCCTATAAAGAAAAAATAATTAGTTTGATTTAATAGATATAAAAATAATAAAAAAGTTCAACAGTTCTTCTGGCATCAATAAA
>BMK_Unigene_075270
CTCTCCTCTCATACATACATCCCCATCCCTAATATTGAAACCAAAATCCAATTCCAATGGCCTCCCGCTCTTGTAATCTCCCCCTCCTCTCCCTCTCCATGTTCCTCATTGTCTTTTCGGCGTGCGCCAGAGATTTCTCGATTGTGGGTTATTCTCAAGACGATCTAACATCCCAAGACAAGCTCATCGAGCTCTTCGAATCATGGTTATCCAAACACAGCAAATCATATTCAAGCATTGAAGAGAAGTTTCATAGATTCGAAATCTTTAAGGATAATCTTAAACACATCGATGAGATGAACAAGCTGATGAGAAACTACTGGCTTGGGTTGAACGAGTTTGCAGACATGAGCCATGAGGAGTTCAAGGATAAATATCTTGGCCTGAAGCCAGACCTGTCCAAGAGGAGAGAGTCCTCAAAATGCCATGAGAATTTCAGGTATAGAGACGTTGTCAACATTCCTAAAACTGTGGATTGGAGAAAGAAAGGAGCTGTCACTCATGTCAAGAATCAAGGCTCTTGTGGTAGTTGCTGGGCATTTTCAACTGTTGCCGCTGTGGAGGGCATCAATCAGATCGTGACTGGGAACATAACCTCCCTCTCAGAGCAAGAGCTCATCGACTGTGACAAGCCCTTCAACAATGGATGCAATGGTGGACTCATGGATTACGCTTTCTCCTACATCATCTCCCATGGCGGGCTCCGCACTGAACAAGACTACCCTTATCTCATGAAGGATGGCACCTGCGAGGAGAAGAAGGGAGATCTGAAAGTTGTAACCATTAGTGGCTATGAAGACGTGCCTGAGAACAACGAAGAAAGCCTGCTAAAAGCACTTGCTAACCAACCTCTGAGTGTTGCCATTGAGGCTTCTGGCAGAGATTTCCAATTCTACAGTGGGGGGGTCTTCGATGGGCACTGTGGAACTGAGTTGGATCATGGGGTTGCAGCAGTAGGATATGGAACATCCAACGGTTTGGATCACATCATCGTGAAGAACTCATGGGGACCAAAATGGGGAGAGAAGGGGTACATAAGGATGAAGAGGAATATCGGAAAATCTGAAGGGATCTGTGGAATCTACAAAATGGCTTCTTATCCCACCAAGAAGAACTGATGGACTGTGATTTGAGCACTTGCAGCCTGGAGGGAAGCTTTTAGTAGAGATGTAATAATCTTGCTATTGTATGCTCACTTTTGAATCAAAATAACAAGCTCCAAGAACAAGCATTGCATAACAGAAAGTTCACACATAGATTAAAACATCGAAGAAAGCAACAAAAACTGCATTACGACTGCAAAATGTTGTAGCTTTTCAACAAATACAATCATGTTCTTCAGAAGATCTCTCTCTCTGTGGGGTGCTCGTGGGCCGCTCCAGG
>BMK_Unigene_075274
CTCAGAGAAGAAATCTCTTTCCTGTAATTAACAGATTTTGCTTAGTGTCAAAGAGTGGAAAATGCATCAATTGCCAAAATTTAAATGTGCTTCTTACTCAAATTACATGTTTAATTGTGAATTGAAAAAGAGCATTTTTCCACTGGATGAGTGGAAAACTAGAACTTGAAAATTAAACCACCCCTCAGACAATTCGTCAAAACTAAAATGTGTTGTTACTTAAATTAGGGCAAAGCCTCTAGTTCGCTCTCTAGTTCGCTTTTTATGGAAAAGAAGAACTCATAAAGTCGAACCCAAAAAAAAATAGATGGTACTCGTGCATGACTTAAATAGTGACGATGATGACATAATATATAACTTGTTCTTATACTCATACCTTCAACCAAGAAGGTACATTGCTTCTATATCCAGTGGCTAGTATCACCGCATCAAACGCCTCTGCTCTCCCATCAACAAACTCGGCTCCACACCCTGTCAATCGCTTAATGGCCGGCCACACCTTGATGTCTCCAGCCCTGATCTTAGCCAGTGTCCCGACATCCAACACTGGCGTCTTCCCGGACAAGTTCTTGAGCTCAAGCGGTCCAACCCGAGGCCGATCGATCCCCAAGCGGGCCGTATCACCGATCAAGATGTGCGAGGCAAGCAGCAGAAAGCGATCCACCATCTTTATGGGGAGCCACTTTAGGAGCCACATGGAGAGCCCAAAAGTAGACCTTCCAAGCATCTCTCTGGGTAAGATGTGCACCTTGTCTCTGACCACAAGAGATGGAAAAGCATAATTGTTGCAGAGATCCAAGCACACTTCCATACCAGAATTCCCACACCCCACCACCAAAACCCTCTTCCCATGATACGCGTCGCCGCTCCGATATGAGCTAGTGTGTACAACAGGACCTTCAAAGTCTCCCATCCCATTTATCTCTGGAATAACAGCCTCTGCATTCTCCCCAGTGGCCACCACCAGCCACCTACACACATACTCCATTTTCTCCTCCTTCAACCCCATAGCCCTCACCCTCCAAAACCCTAATCTCTCATCATACTCTGCGCTCTCCACCGTCTGATTGAAAGCTGGCCGCAGTTTGAATTGCCTCACATAGTCCTCAAGATAGCCTATGAACTGCTGCTTGGTGGGGTAGGTTGGGAAGCTAGGTGGGAATGGCATAAGAGGCAATTCGCAGAACTGTTTGGGAAGATGCAGGCGAAGGCGGTCATAGGTCTTGAGCTGCCAAAGAGAAGCTATGCAATTAGCCCTCTCGAGAATTAGGCTTGGGATGCCTCTTTCTTTGAGGCAACAGGCGGCGGCAAGGCCGGAGGGGCCAGCACCGACGATCACAGGGCCAGGAATATATGTGCACCTCATCACTGTTGTCGGTTGGCCGTCGTGGAATGGATCATGGGCTCTTTTTCCTTCACGTTCTCTCAAGTAGTCCATGAATGACAATGGAATGGTGCAGTTTGCTATGGTGACACTGCCTGTTGGATAGTGATCATGCGAATTGCAAATGCTTTCTGAAAGTGGTTGGACTTGGACTTTATATTAGAATCTTGGATCTCTTAGATTCTATAGAATTGGAGTAGGAGATTGGAAGAAGTACTGGTTTGTTTCTCTCTTATCCATATAGAGGATTAGGCTGACACATATTGCTCCTCATTTGGAGGGGATGGATTTTGGGGTCTTATCCAAATCTTCTCTCTCACTCTAACCTTGTTGAAGATATCTATGTATCAATATTTTGATCCGAAGGAGAAGGGATTGGAAGAAATGAGAGGGGATGCAGTAGCAAAGAGCAACCAAGTAAGAGTGAGAAGTGGGGAAGGATATATATATTCCTTCTGCTTGTCATTTTACTAATATAATTCGAAGTAGGGGAGCAA
>BMK_Unigene_075276
ATACCTAGTTTATCAAGTTTAAGGGAAAGATAATATTCAACAATATCCTTCTTTGTAAAAGCTAAACGAAATCAGGGATATATACCTTTATCGGCGTTTTGGCTAAAAACATAGATAACAGATAAACAGATCAAGATAGAAAGGAAAATTGCCCAATCCAAATACAAACTGGCAAATTTTAACTTTCATCAGTCAAAGCCACAACCAATCTTGAATCCGATTATTGAATGGAGAGGGTTTGAGCTGTATACACTAGGAATAAATGAGTAGCGAAATTGCATTTGGTGGGGCTAGTGGACACAACAAACACTGCTACTTATTTTCTTTGGAAAACGAGAAGGGAACTTCACCCAGAGTTAAAAGGGTCTATGTGCCAGTAAAAATAGCAAACCCTTAAATATATCAGACAAGAAAATGTAAGGGCAATATTTCAAAAACTAGATGACAATGCTGATGCAGACATTTACACCAATTTCAAAGGTTACATCTCCAAAACGCATGGAATCTGGTAAAAATAAATTATGGGAATGAGTATAAGAAACCTGTGTTTTCAATAAAAAAAAAATAGATATAAAAGTATTGGAGAAATAGGAGAAGTACAATGCAGCGTGGACTACCTTCCGAAAATCCAAACCGTTCATATACACACCCATTGTAACAAGCACCACATAAAATAATTCCAAATGGAAATGGTTAAATTAACCATGAACACATGATCAATCAACTTCCTTCATGTTTTTCTTTTGTTTTTCTTTTTAAACAAAAAAAAAAAGAGCGAAGCCATCATGTGTAAAATCCACTGCTCTATCTAATGGGTGGCCATCTGAAATTAATTTCAATATTTAGAGACGGTAAAAAAAATGGAAGGTGGACCCTACTCATTTAAGGAGGGTGCTCGAGCCGATACTGTGATCCATAGCAGAATAAAACGTTACAAATAAATGGTTCTGAAGCTTTTTCCGAAATACTATTGACCAGAATAAATGGCAGAAAAGATAATCTGAATATCGGTGAGTGACTGCAATTTCAGATTATCTTTTCTGCCA
>BMK_Unigene_075283
AAAAGGCCAGATATGGATAAATGGACAGAGTATTGGTCGGTACTGGCCCGCCTACAAAGCAAATGGTAAATGTAGTGCCTGTCACTATACTGGATGGTACGATGAGAAAAAGTGTGGATTTAATTGTGGAGAGGCCTCCCAAAGATGGTATCACATCCCTCGTTCCTGGCTAAACCCAACTGGGAATCTGTTGGTTGTGTTTGAAGAATGGGGAGGTGACCCGACTGGGATTACATTGGTAAGAAGGACAATAGGGAGTGCATGTGCTTATATTAATGAGTGGCATCCAACAGTAAAGAATTGGAAAATCGAAAACTGGGGGAAAGCTGAAAAGTGGCAGAGCCCCACAGTAGAACTTTCATGCCGTGATGGACAAAAGATCTCATCCATAAGATTTGCTAGCTTTGGGACACCAGAAGGAGCATGTGGAAGCTACAGGCAGGGAAGTTGTCATGCCCAAAAATCATATGACCCCTTCCAAAAGAACTGTGTTGGTCAGCAATCATGCCAAGTAATTGTAACTGCTGAAGCATTTGGAGGAGATCCATGTCCTAACGTTGAGAAGAATCTCGCAGTTGAGGCCATCTGCCAGTAATAGGTTTCAAATATCCGTTTAATTGATACCTTCAAATAAATCCAGTTGATCAAATAAAGAAGATGATCTCATATTCTTCTTTAGATGCATGCACATTCCGGGTAATCTTGTTAGGTCTGCATATCAAGAACAAGACCACTGGCTTTCAGAAGATTGTAGAAGTTGGACCACTGCAACACACAATGGCCAAAGGCCCATAGATTAGGCAAGAAAAGTGAAAAGGTTACATGTATATAGATAAATTAGCTATTGTATTTGGGTTTGAGTGTGTATATTTGGGTTTGAGTGTGTATCTTCAGCTTCATAGGCAAGCTCTTGGCTTGCAGGTTTTTTTTTTCTTTTCTTTTTTGCGAATAAAGGAACCATTATATTAAGAGGAGGGGTTTGATGTCGAGCAGAAAAAGCCCATAATACAAAAGATGTAAACATGAAGATAAAAGTTAACATAAAGCAGTAAAAAAACAAGGTGCATGACAACAAAAAAAACCAAGCTTGGTTGGTTGTTGGCAATTTCTGATGAGAC
>BMK_Unigene_075284
TGCCACAAGCTATGACTATGATGCGCCGCTTGATGAATACGGACTTAAAAGAGAACCCAAATGGGGCCACTTGAGAGATCTGCATAGAGCCATCAAGATGTGTGAACCAGCTTTAGTTTCTAATGATCCCACAGTGACAAAAATTGGCGATAATCAGGAGGCACATGTATTCAAATTTGAGTCCGGAGCTTGTTCTGCATTCCTTGAAAACAAGGACGAGACAAACTTTGTTAAAGTGACATTCCAAGGCATGCAATACGAACTTCCTCCTTGGTCCATCAGCATACTTCCTGACTGCGTAAATGTGGTTTACAACACTGGAAGGGTTGGTACTCAGACATCAATGATGACAATGCTATCTGCAAGTAATAATGGATTCTCTTGGGCATCATACAATGAAGATACTGCCTCCTATAATGAGGAATCCATGACAAAAGAAGGATTGTCGGAGCAGATAAGCATCACAAAAGATTCCACTGACTATTTACGTTACACAACTGATGTCACAATAGGCCAAAATGAAGGATTTTTGAAGAATGGCGAGTACCCAGTTCTTACAGTAAATTCAGCAGGCCATGCTTTGCAGGTTTTTGTCAATGGCCAACTATCAGGGACTGCATATGGAAGTGTGAATGACCCAAGACTAACATTTTCTGGCAAAGTGAAGCTGTGGGCTGGCAATAACAAGATTTCTCTTCTGAGTTCAGCTGTTGGCCTTCCGAATGTGGGCACTCATTTTGAGACTTGGAATTATGGGGTCCTTGGTCCTGTCACATTGAATGGTCTCAATGAGGGGAAGAGAGACTTGTCATTGCAGAAGTGGTCATACAAGGTTGGTGTAAAAGGTGAAGCTTTGCAACTTCATTCACCAACTGGAAGTTCATCTGTTGAGTGGGGTTCTTCACCTTCAAAAATCCAGCCCTTTACATGGTACAAGACTACATTCAATGCACCAGGAGGGAATGATCCCTTGGCTTTAGATATGAATACCATGGGAAAAGGCCAGATATGGAT
>BMK_Unigene_075304
GACAATTTCCATGCCATCTTATTGGTAACTCAGCAGTCATCCATTTTTAATTGAGCCTTTATCTATTGGGGTTGGGCTGAAAAAGGCCTCTTCATGGCAGCCTATATACATTAAATATATCATCAAATAACATATTCATTTAGTGGAAAGTAAATCCAGGAAAGAGGTAAAATGAATTATCAGTAGGAATCCAAATCCTAGTAAAGTCAAGATCTCATCTACATTTACTATCTTATATCCTTCAACTCTTACCTAATATGATTCGCACTTAGGGGTGAACCTACATACATGGCTTTGGGGGCAGTTGCCCCTGCTGGACCTTGGTCCATTACCAAAATCCACATGAAAAATGCTAGGTCCACTTTTAAAACCCACATAAAAAATCCTAGGTCCTCCCTCAAAACCCACATGAAAATTTTGGACTTCCCTCAAAACCCAACTACTTTTTAGGTCTGCCCCCTTAAATGAAGATCTTGAGTCCGCCACTATTTCCACTTCACCTCTTTAATAGTCATTAGATGGAGCTTATTTGACCATGAATTTCAAGTTCCTCAATTCTCACGTGTTCTAATACAAAGACACGGGTCCCAGATTTCACTCTAATCACAGTTTAACCGACAACCAGAATGACTAAATATCAAACGCGATATTTCAGATACTTGGATGTAGGCTTGAATCCGGACACAGTTATCAATGGCCATTCCAAACATAGAGCCAGGTACACAATGATCAACTGGGCCAGAAACGGGTCCCACTCCAAAATTTTCTGTTCTTTCTGCCCAGATGATTGGGCTCCATTGACGGTTATGATTTATGAATGTCCATATCTGAATTCGAATGAAAGATCCTGAATTGCTAACAGAATCTGGATGAAACTTGGGTCCTATTAGAATCCGACCCTTCAAAGTTCTAACTGTATGTTTGTAATTCTTCTATTCCCAGAGTGTTTGTAAAGAACTGACATGCCTTTTCATTTTCAGACCATTGATGTTGTGATCGATG
>BMK_Unigene_075312
ATTCGTGGTCATCCAAACGGAGCTTCAAAAACGGTTTCGTGTGGCACGATCTATCTGAAAACGATTTCATCTATCCTGCGCACGGACAGGAATACGTTCTGAAAGGATCGGAGCTTCTAGAAGCTTCTTCGAGCTCCGGATCTCAAGAAGCTCTGTCTCGGAGCCCCGAAAAGTCACTGGAAATGCCGAAATCCAGTGACGATTCGGAATCTCCCGTTACAAGGAGGAGAAATTTGTCATGGAGTACGCTTGATGTGAACGAATACAAGGTCTATAGGGCCGATTCGACGGCCGAGATTGCGGGAAAAGCCGTAGATGCTTCGACGCAGACGGATGATAAGCGACGACGGCGAAAAGCCATCAGGGAAGAAGAACAGGAGCGAAAACAAAGAGAAGAAAAGGAAGAAATACATGAGAACCCTACGACGGAGCTGATCGGCGAGGAGATTTCGCCGCCTCCATCAAATTCGAGTCCAGAAACCCTAGAATCGCTGTTGATGAAAGCGGATCGGGGCGTTGTCAACGGCACTATCCGTACGGAGGAAGGGGAGGGAGATCGGACGGGTAATAATCATCAGAGTGGGAAGATTAGGGCATCGACGGTTCTGATGCAGTTGATTTCTTGCGGATCGGTTTCTGTGAGGGAGGATGGGTTTTCGTTGATCTCCCATTACAAGGGGAGAATGCCACGTGGAGGGCAGAATCAGGAGATGGAGAGTGCTGGTAGTTTATCAGGAGGAGGAGTAAAGTTGGAGGATAAGGAGTATTTCAGTGGGAGCTTGATCGAGATGAAGAAGCGGAGCGAGGGTGGTGGAGAATTTCAGAGTTTGAAACGTTCGTCTTCGTACAATGCCGACCGGAGCTCCAAATCAGACTTAATGGCCACGGAAATGGAGAGCAGTGCACGTGCAAAATGCATACCGAGGAAGCCAAAGCCGCAAATGAAGAAAGAAAGCAGCACCATCTCACGCACCCTTCATGGCAGTAAGAGGATCGACGATGTAAAGCTGTGATTAATTCATAGATGGCTTTTACTTTCTAACAGAGAAATGTAGTCCTACTTTCTTTTTCTTTTTTTTGTTGTTGTTTTTCTTTCTAACGAGGAGCCTCGGAAACACTTCCGCTGTATGCGCTGCCTTACATGTCACGGCAGGTAGTTTCACAAACGATACAGAGAGAAAACTGAAAACTCAGAAGTCTGCATTTCCCCAAGTGCCTATACAGAGACGACGAAATCATGCTATTTGTTTTTTTAAAGTTGACGAGAGCTCTTTTAACGTATTGAGTGTCTATTCTCTTCCTAAAAGCGTTTGTTGGGTTGGTTACTTTTAATATATCTTTCTGCTGTTCACCCA
>BMK_Unigene_075319
TGCAAATAAGCTTGGACAAGGCGGCTTTGGTCCAGTCTATAAGGGAAAAGTACCTGGAGGACAAGAAATAGCTGTTAAGAGACTATCTAAAAGTTCTGGACAAGGCTTGGAGGAATTCAAAAATGAAGTTGTTCTAATTGCCAAATTACAACACAGGAATTTAGTTAGACTGTTGGGTTGCTGCATTCAAGGGGACGAACAGATGTTAGTTTATGAATACATGCCTAACAAGAGTTTAGATTTCTTTCTTTTTGATCCAGCAAAACGACCACTAGTAGAGTGGACGAAACGCTTCAATATTATTGAAGGAATCGCTCGAGGGCTACTTTACCTTCACCGAGATTCGAGGTTAAGAATCATTCACCGTGATCTAAAAGCCAGCAACATTTTATTGGATGAAGAGATGAGTCCCAAAATCTCCGACTTTGGGATGGCAAGGATTTTTGGGGGGAACCAAAATCACGCAAACACAAACAGAGTGGTCGGAACATATGGCTACATGGCTCCTGAATATGCAATGGAAGGTCTCTTCTCTGTGAAGTCTGATTGCTACAGCTTCGGAGTATTAGTCCTAGAGATCATTAGTGGAAAGAAGAACAGTAGTAAATATCATCACGATGATGACACTGTGAACCTTGTAGGACATATGGACTGGAATTGTTTCAGGCATGGAAGCTATGGAATGAAGACAAGGGAGCTGAGCTGATAGATCCATCCCTTGGTAACTCTTACTCTATGCGTGAAGTGTTGCGGTGCATACATGTAGGGCTCTTGTGTGTGCAAGACCACGCGGCCGATAGGCCAAACATGTCATCTGTTGTTTTGTTGTTAGAAGGTGAAACTAGAAATCATCAAAACCCCAAACCACCTACATACTCTGTTGGCCACAGTAAGGAAATAGAACCATTCCAGACTTCTGAAAGATATTCGACAAATGATGCGACGATGAGTATAGTTGCTGGACGATAAATTTCTTCATGGTAAGACTGAAAGGCTTCTTGATTCCTATGTTTGTTATTAACACATTCTTGGATTTG
>BMK_Unigene_075321
TTGATTACAAATCCTAGGAATTCAATACGTAAGATCATGGCTCCTTAGCTGTAATGAATTACATGTAGAGAAAGCCTCTGATCAAAGGGAGCAAGAGACAACTCAATGCCCACAATCCACATCCATATACACAACAGAACCAAGTAGGTGTGCAATTGCTACCCTATTAACCCAACCAAACTGGATCTGATAAATCAAGATTTACATCGACCCCTTTATGTTCCCAGGTTTGTTGACATTGTATGGGCTTGCGATGAACCCGTACTTGCGATGACCTCCCACCCGAACATAGCCAACCTGGCTCATTTAGGTTGACCATTTGAACTTCTATGTTGGGTTTGGTTTTGGGAATTTATGAAAGCATGAATAAACCCAAAAAAAAACTTTATAAAAAAAATATTCTCACTAATTTTAGCGGATGTCACAAAATAAGTAAAGCCACATATACAAGTAGCTAACCATGCACACATTCTTGGGGCTACATGTGTTGCTGGGGGTTGAAAAAGAGGGAACCAGGGGCATCTCATCCCCACATCAATGATACCTCCATAAAACCCCCCTAAAAAGGTATGGGTTGTCTGCCAGGCCATGTTTCTATCTTTTCAAAGTATTTGACAGGCACAGTGCCATCAAAGCCTTCGGTCAAAATCACTTTGTTGTCCGAAATGTAAAGCTTCATACCCTCTGCCAATAAAAAAGAGAACATGGTCACATGCACACCATTTTAACAATAATTGTAATTTGAGAGAACTGCTGCAAAGGTAATTACACCTAGTGTCCGGCCATTCTCCATCTAGCAGGAGCAAACACAGATGGGCTTGGTTTCTGCAAGAAAAATCCCATTGACCAAAGTTTTGTCACCATCATATCAACCATCCTTTTCTATTATTTATAGCAAGGACGGGTGTGAGTATCCAAACTTTGAGATCTTTAGCACATGGAATACCCACAAGTGGGCCAAATCAATGGTTTGCATGGATCACCAGGATGGCTAGGCACAAGATACAACCAACATAAAGCCTCTCTCTGGAAATTCTCAATCTCAAAACTCAGAGATTGCATAAGTACCTTCTAAAGCCTTTCTGATGTCTAAAAAAATCAAAACGTTGACATCCCGTCTCATACCACTAATCACTTCCCCATCTGTTGGCAATCCACTTGAGAAGTGAACATGTAACCTTTTCATTCGTTTAAGACCAGACTGCAATATAGATTCCAGATTCTTCTTATATGTTCCATGTACACATACAGGGGCTTCATCCGCAGAAAGGATAGGCTTCAATAACCTTTCAGATTCAATTACTTCTATGGTGTGCCCTTGGTTTGCACGTATCAATAGCTCCTCATTTTCTTCCAAGAGACTAAATCTCTGCTTATTGTCCCTTCTGACTGCCTCTTTAATATCATCAATTGAATGTGATCTTAACGGAACATTGGCAAATGTGGTCATATTCAACTCCAACAAATCACGCACCCTAACATATCCATCACTTCGCATATCCAAGTTCAACTTGGTAGCCATGTGGCGCAAAATACGTGTTAGCATTCTTCCGAGAGCATCGATTCGATCCATTTTGGAATCCTTTCCACCTCTCGTTCGCGATCGGTCTTCTCTCATCATCTCAACTCCGCCCCATTCCGAATCCTTCTTACCACCTCGCCCACTTCTTCTTCTGGAATTAGAGTGAGAGGAGGCAGCAGAGATTGAGAAATTGTTGGCGGGATGGGAAATATTAGGGTTCTTCTCCTCCATTGTATTGTGATTTAGGAAGAAGAAGAGTGGGATTGGAGCTTGGGAGGAGAGGAATGAAAAAGAAGTAGAAGAAGAACGAAGTAGTCGGAGTCGAAGGCCATGACAGGTAGCACAAGCCCACATCGAACGAAAACGTCCTGCTCTGTCTTACACACGATAGGATATAGGCAGGCCCGTCAATGGGGCTTTGGTTTTCCAATCCAGTCGCAAATATTAG
>BMK_Unigene_075322
CGACGATTCCTCCGAGCAAGTCCCTAGGGTACCAGAACACAATGCATCAAGTTGCAATGAAGTGGCATGTGTGTTATAAACACTGTGCATCAGGTTGTGAGAAATGAAAACGGTGAGTGCATGAGTGGTGATGAATGAAGAGTCAATGTCAGTATGCACGCGTGGATTGTAAATTGAGGTATATATTTCAAGATGAACCTAGAACCTAAAGATGCAAAATAATAATAATAATGTGTGTTTATTATAAGCGCTTCAGATTTTTGTGCATTCTTTTCAAGCCAAGTTGGTTTTAGAGAGCAATTCCATGCATGCTGTTGCTTGGGTTTCTTCCACTGTCTCCTTGGAGATTTCAATTCTATTTAAAGAAACCAAAGTCTTGTCCTATTTGATCCAAGTGGAGTTCAAGCACATTGGGTGGATGGCAAATGGCTTGGCCGATTCCTTGGCCAAGAAAGGGTTGGATAGAATGATAGATCTTTTCCTTTCGTTTCTTTTACTATGTCATTACCATGGCTTTCCAATCATTTCAGACGGACCATTTTGGTTTACCGTAATATTTTTTCTCTTTAATATAATCATTCATTACTGATGATGAAATTTGAGGAAATGAGAAAGGGAAGAAAGAGGAAAGAAGAAAATAGGAGAAGAATTTGAGGCTGAAACTTGGACGGTCATTCCACTGGGATTGAGTGGGAATCCTTATGCAGTTGTGTATATATTATTCACTTTTCTTTTTCAAAAAAAAAAAAACTATGAATTTATATAATTACAAAGCAGTCCCTGATTTTCTAAAATTTCCCAGCAGTCCTTTTCTGTTTCTCAACAGAAGATGCCCTCCACTGTTGCTCAGGTGTCTTGAGTTTTGACCGAAATGAAAAATTGGACTCAAGTCACTCAACAATAGGAGGTTATTGAATTTCAACTTTTCTAATGAAAAAATAGGATTATTGCATTTCAACTTCTCTAATGGACATGCAGATTCCTACTCAGCCCCAAAATGCACGCACTGTTGATTCCAAGTGGAAAGGGTCCTGCGATGCACTGTGACACACAAATGCATTCTTACAGGTAATATAATTGCAATAAAAATATTACGGATGGACTAGTTGATGTATACTCGAACTGAAACACACAAAAAAATGACATAAAAAGGAGGAAATTCCCCAACAATAGATAAAAACAAGAAATGCCATTTAAGATGGTTTAGACACATGTACAAAAGATCAAAACGCCCCTGCACAAAGCACTTGAATGTTAGAATTTAAAGGGAACTAGGGGAAGGGGAAGACTAAGAATGAAGCAGTAAGAAAAGACACGCTACATTGTGGAGTTGAAGAGAATACCGCGCTACTATGATTGGGTGGCTAGAACTCATAAAGTTAATCAATGATGATGACGATGATTAACAAGGAGAAAAGGGAGAGCTGTTGAACCACATTCCTAGGGCTTAGAGATATTGGTCTTGCAGCACTGAGGTCATAGCATAGCTGTCTATTTTGTTCTAGAGGCCATTCTGGTTTGGCACCGGGATGAATTGTTTTGGCATCTCGGCTATTTTGGAGTTTTATTTCAGAAAAGGCCCGATGAAAAAGGTAAAACGATAAAAATAAA
>BMK_Unigene_075323
AAATACCATTGGAGTTCCTTCTGGGGGATGGGTCGCCATTTGATTTCTCGCAGACAATCCAGATTTGGTTTGCATTAATTATCATGACATTGCATTGCATGTCCACTTGCATAATCATTAACACTAATTTATGGGGCGGCAAGCCTGACCTGACCCGTTAAGGATCCAAAACCAACTTTCACCTTGATCTGGTTTAAACAGATTGGACACGGATCTGCCCGCCGAGCTCGTCTAACAACGTAAATCCTTTCCCACTGGGTTTTGTGTTTTGATACATGGATGTGGGACAAGTGCCAACAATAATTAATTTGTAAAGTTGGGCAAACATGTAAGAGTTCAAATCCTCTAAGTTTTTAATCTTGAATTAAAGGATAAAAGCTCTAAAGAGGGACCCACATATTAAAACTCCAACTTGCTCAAAATAAGCGAAGTCTCAGTATATGGAGTATCGCCAAACTTAAGCTAAGAAAGAGTCGGTGCCACCATAAGAATGATTATTTGATTAATGAATATATAAGATTGTGTTAACCATTTTTTCTTGAATTGTATAATCAATCTTATAGTGAGATTAATTCCTTAGGAGTAAAATCCGGGATACTCCATGTAATGGAAGGGCCTTTTTTAGAGTCTCGGGCTTTCATAAGTGGGCCCTACACTTAAATTGTTATCCCCAGTTAAATTGTTCAAGTGGTTAGAAAGTCTACTAAAGAGCTGGATGTCCCGGCTTCAAACCCTTTGGAGCCTTATCCGATACAAAGTACTAGTGGGTGGTGTTGTACTATTGTGTTTCTAGGGGTTTTACCAATGATCAATAGAAGGTGGGTTGGTGGGTTTCTCGTCATCAAAAATAAAATAAAAGCTCATGATTTCTCTTAGTCAATTCCCAGAGCATCCAGTTGGGATTATTCTAGCCCAATGGGCTGGGACACCCTCCGTTATATAAGAAAAAAAAAATCACAGAGCATCCAGACTCAACTTGTAGTCACACAAAAATAACTAAACAAATACTGTTGATGAGTTAAAGGGTCGTGTCGCGTTAACCCACATTGAGTGCAGTTCGATGTATCTGACCCAGAATAAATGTTGGGTTTTACACAATTGTTGCTGTTGTGTTAGGGTAACAAAACTTTACTGGAAGGTGACAAAGGTCAGGACCCAGAACATATATATGCTTTTTGTAAAGAATCTTTGCCTGTTGAGCTTAATATTTTTCCTTTTAAGTATTCCATGGACAGTAGTTTTATCAACCTGATATCATGAACTTTGGTTAAAGAAAATGGAATTTCAATGCTTCTAGTTCTATTAGAGCATGTATTTGTTTTTCTTATGTTTTTTTCTTTCTAATGATTTAATCCAATGGTAGATAATGATAAATTTGCGTGCTTGAATTTGTGTGAGATCCAATTCTCATTCATTGGTGTGGGAATTGGTGGGAGATAGGGATCCGCGAAGGCCTAACCCAGGCTCACACCACATTTGACTGGAGTTATGCCCGGGTTTGTAGGCCCAAGGTCTAACTTGGCTTAATTGCTCGACTCAATTGTTAAATAAGCCAAGTATGCTTAAAGGTCCAAGGGCCCAGCATATTTATTTAGCACATGATTGACGACATATATGCTGTCCAATTGGTTTGTTGCAGGTCTCACTTCCAGGCCCGAAGGTTCTATATCAACCAGACTGGGACGGCCTGGTCCTTCCCCAGCCATAAACAGGCCTAGTAGAAGATTCAAGCTTTGAAAATAGGGGTAATGTTGGTTTCATCCATGTTAATCAATCATTTTAGCTTCAAGTTGGAGTAATCATTGTCATAATTTGAAACAGAACTCTGAACCCTGAACTGAACGATATAGGTAAGTGGCTTTGCGACTTTTACCTTTTAAAGTTCCTTGTGCTCAAAGTGAGTTAGAAATAATTGATCCCAAAGACAAGCAATGCCCATTGGTAATTAGTCAGGTTGTGCCAAATGGAAAATTGATCAAGACAGTTGGGCTATTGAATGTGAATTGATCAGAGGTGAAAGCTGATGTGCGTGTTACAGTGGCAACCAGTTGATGATAAGGAAGTAATGAAGGAAGACTAATGTGGCATGGCGACCATTTAGGCTTTATATATAGAATGGATATTCTGCTTATTCAGTAATTTGCAAGCATAGATGGATATATAGTCTGTTTGTAGTCATAAAACCAATTGCAACACTAACTGAAATTCAACATAATAAAGTACTATTTCTCATTTA
>BMK_Unigene_075324
AGTGCATGTGTATATCTCAACCAAAGGTAGATTGATTGATGCAATGTCAAATAGGCTGTGAAGAGTCGAGCTTGATTTATGAGCTTATTTTTTATTAGACATGGCAATGGGTCAGGTTAAGATGACCTGCTTCCAATGGAGCAGGTTCCAATCAGGTTTGGTTTTTGGCTGCCCCACTTTGTATATGACCAATTGACATATTTAATAATTAAGTATTATATATAATAATAATTAAAATAGGGAAAGGCTCTCCTAAGGACTTCTCTCATGAGAGACATTTTCTGATATCACCTTTTTTAGAAGCATGGGACCCCATTTGATCAATCCAACCCACCTCAAATTCACTACCCCCCATGAATCGGCACCATCCCAAATTTGACACACATCCCACTATTACTCACCATTGGATAGAGATCCTAAAAAATAATTCCTTCTAAACCCATTAAAATTGAGGTCATGGATGAAGGGATTAGGATGATCTATTGGGGCTTATATTTTGCAGACCACGATGTCTCGTTGAGATCCTTCCACCCTCCACCTCCCCATGATTGGTATGACCCCAAAAGGTACCCACGGTTGTCTCTTAGGATAGTGTAGAAAAGTTAAAAATTCTCTCATCTAAAACTGCCGTTTTAAAGAAAATAAGCATAGGGTAACAGGAATCAAACTGACCCAACCCGGACCCATCACAGGGCCGTAAACCCACCATAGGTGCTTCACTCTCATACCCATGCAGGGCCTAGGAAGGGCCTTCTCTTTGGACCTCCTTGCGTAGGTCTTGGACCATCTTGAGGTGGTTGGGCCTGAGGCCCAATAGATTCATGAGCCTGCCTAGTTGGACTGTGGACACACGGCTATGGTTCACCTGCATTAAGTATTGTATCCAGTACTTTCATCTTTCTGTGCAAATTACATGGTTGCTGTGTCCAAAGCGTCTCTATTGTATCCATACCCTATCTGAGCGTCAGAATATTAGACAAGAGAGTGAGTAGGTCCAGCTGTCGAGCCTAAAAAACCATGCGTAATTCAGCCCAAGATAGGTAGGCCAGGG
>BMK_Unigene_075326
GAAGTGGAATAGAGGCACTGCCTGCATCAATGCAAATTCAAATGTTTTAAACAAGTAGAGATTAAATATATAGTGTATTAGTCTATTTGTTGAAGCATCAGAAAAAGGCATAAGTTCATTGATCGTTTCATGGAAGGTACTTTCTTGCATCCACTTTAAGTCAATGCGAAAATTACCAAGAAAACTAAACAGTGCAAAATCAGGGGGAAGCTTTTTAGTTTCAAGACCATAACTATATAAGAAGGCAAAAAAGAGAAGAAAGAAACTTAAAATACATGTCGTTATCAAATGCTACAACACCTACCAGGCTACCAAGTATCATGCAATCTTGTTTGAGAGAGAGACATCTTATAAAATGTCCATTTATTAGATTGCAGGTAATATGTAACTACATCAATTTATTGATATCTAAGTAGTTATCTTTACCACACTAACAATGCTGGACTAACTATTCCATCATCAATGCACTGGGAAATATCTAACAGCAAATTTCATTAGCACTGAAATTTTCTCCTTACTCAACTGACTGATATAACCCGTATCTACATTAGTTACATTATTCATTAAACACCGCCCAGTTTATGTTAAACTGAGTTGAGATGCTGAAGTTTTTACCCATTCAATTTTGTCATTCAGCTCTCACAATGGCCATGTGGTTTCTTTTTTGGTTTGGAGGGGGGTGGTTGATGTGTAATCTGTGTACTTCACGAAATTTAGGAACAATTACTGCCTTTTGATGTCTACATATATACCAGGCCTGCTAAAGAACTCAAAGAAACAAAAGAATGCAATGAGCTACATGAATGTACAGAAAAATGCCACATGGACTTGATACTATTTAAACCTTCCTAGGGTAAGGAAATGAAAAAAATAAAGACCTTGAACATCCATGTTGCTTTAATGATGGTAAGCAAAGGATCTTCATGAAACAAGAAAAGAAGTTTAGATGGAGAATGTACCATAAAGACGTCATATACTTACCAATCAAATAAAAGGACGAAAAACAAAATCGTCGTCGTCATCATCATCATC
>BMK_Unigene_075336
CACATTCTCCTCAGATTGCTGCTGGTAAGTCCTAGATCCTATTATATTATCCAATGTTCTGACCAACCACCATGAAAAATAAAATCAATCAATGTGGAACACTCCCTAATATGAATGTATCACTTAATTGGTTGTACACTTAAAAATGGGTGCCAATAACTTTTTCTGAAGCTTTAATTTTAGGTGCAAGTCCCATGCTATAATGCTCAGATATGGGGTGTAGGGATACGGCTCTACTTCCTGGATACAGCCAACAATATGACGATCCTATCCATAACATGAAATCATGTTTCGATATTAGGATTTTAATGCACATTATTACTTTATTACATTTATAAACTAATGAAAGCCCAACCTTTAATTTTAGGCTTTGTTGGAATCTGACTCAACTACTGCTATCAATGGAACCCTCTTTGCCTGATTTCTCCAATGGATCCATACTAAAAGAGTCTCTTGATACACTATTGTTGGATCTGTTTGATAATTAGATGTGGATTTGGATAAATTGATTTGGATCTGATTAGAGATTAGTTCGGATCCGGGTCGGCTCTGACAATAAGCACGGCCTTTTGGAATGAATTAGTTGCCTTCATTAATCAGCCCCCAGGGTTCATATGGATTACAAAATGATAAGAAGTTAAAGGAAAAGGGATAATTACAAATCAATTAGCCCAATCGGTGGCCCTCGGTATTGGAAATTACAATCAGTAAAGATGTTGTGTGCTAAGTATATTTGTCAATCCTAATGGTATGGTACACTTCTGCTCTATATGATACAATGGTAGTCCATACTCCAGAGGTATCGTGAAGATGTAGGGACTACTTAACACAGTCTAGACCATACATGTTTACCCGATAACCCAAAGGAAATAATGTAAATATAAATAACTTGATGGTATATCAAAAATATAGAACACATCATCTCTCAAACCTCCTTTATCAAAATATTGTTGTAGTGGTTGATTGTTGTATCGAGCTTCCTTAAACATGCCCTTGCTCTTCAGAACAATTACACTGTATGTGTCTCTGTTTTAGTTGCAGAGAACTGGCATTATCAATTGTTTTGATGAAAAAAAAGGACAATATGGTTACCATAGTGCCACGACCCAAGCCCGAGATAAAAATTTAAATCG
>BMK_Unigene_075342
GGACAACTGTTCAAACTGATGCAGTGGTTGGAAAATACCACACCCCACTTCATTCGTTGCATAAAGCCCAACAGTAAGCAACTTCCTGGCATATATGAGAAAGATCTGATCTTGCAGCAGCTTAGATGCTGTGGAGTCCTGGAGGTTGCCAGGATATCAAGGTCTGGCTATCCGAATCGAATGACACATCAACAATTTTCAAGAAGGTCATGAACAGTGATTTAACTTTTCTGTTTCTCATGGGTATTTTTGTGATTATTTCTATGGAATCTTGACACTTGCCTTTATATTGCAATTTAGGTATGGTTTTCTTTTATGGGAGACGTTTGAACTAGAAGACCCACTAAGCGTTTCAGTGGCCATTCTTCAGCAGTTCAATATCCTACTTGATATGTATCAAGTTGGTTATACAAAGTTATTCTTCCGAACAGGACCGATTTGCATGTTGGAGGACTCAAGGAATCGAGCCTTGAAAGGCATTGTTGGGGTTCAGAAATGCTTCCGTGGTTACCAAGCTCGCTATTATCTCCACAAGCTCAAGAAAGGAATAAATATGCTGCAATCATGTAAGATACATCTATCCAAATTTGAAACTTTGCTCTGGCTTGTATAACCTTTTTATTTTATCCTAGTCTGAAGTGATTGCATATTTGTATTCTAAGCAAAGCCTAATGGAATTTTGTCTATCATGTTTAACTTCAAAGTTCAACCATGGTATCTATGGGAATGGTTAAAAAATAAATAAATAAATCGCTGATTTGCAATTTCATAATGGTTCTTGATAATACCTTTATTTGATTTATTTCAACAGTAACTTCATAATATTGTCTCTTGAGGGTGCTGCATGCATATGTAGTTATCAGGGGCGAAATTGCAAGAAAGGAGCTTGAGCTTTTGGTGAAGAGGCAAAGAGCAGTTGTTCTCATACAGAAACATGTAAAAGAATGGATTACTTGGAAAACATTCAAGGACCACCAGAAGGCTATTATACTTTTGCAGTCGGTTATCCGTGGTTGGCTAGCTAGAAGACTCTTTGAAATTTTGCAAATGCTTGAAGATTCAAATATGAAGCTTAATAAAATGGATCCATCTGTTACTGAAATGGATACAGCTGCTGATGTGAAAGTTCTTTTAACAAAGGATTCCCAAACAGGGCAGAGTCAATTGCTCCCTTCAGTCCTGGCTGAGCTTCAGAGGCGGGTCATGAAGGCAGGAGCAGCATTGAGACAAAAGGATAGCGAAAATGCCACATTGCAGCAGCAACTTAAGAAATATGAGACAAGGTGGTTGGAATATGAAACCAAAATGAAATCCATGGAAGAGACG
>BMK_Unigene_075363
GCTTTTGGGCAAGGATGAATTGAGGGTTCCCATCAATGGTAACACCCAGTTGGATTCAACGACAACAAGGAATGAGGGGTGTAGGAGCCATTTATTTTCAAACTTGAAAGGAGCAAAAGGGGCAGGGGAAAGGTTGGAGTGGGTCAGCAATAGGGGGCTGTGATCAGAGGATAATCTAGGGAGGTGTTGGACAGAGGGGTCTAAGAAGAAACCCAGCCAATGAGAGTTCACTAGGGATCTATCTAGTCTAGCAGCTACATAGGATAGGCCTTATCTGTTGTTGGACCATGTGAATTTACTACCTAAGAAGAGGGTGTCTGGGAGACCAGCTTGCATCACCACCGTTTGGAAGTCTTTGAGAGAAGAGGGGTTATCCTGACAGAAGGTGAGCTTTTCATGGTGGGCAAGGGTGGCATTAAAGTCGCCTATGACGCACCAGGGGAGGGTGGTTGGGGAGGTATCAATTAGAACTTACCAGAGGGCTTTCCTATGGGTTGGGTTGATTGAGCCATAAACACCAGTGATGAGGTAAGATAGGCCAGAGGTTGGATTTAAAAGGAGCATAGAGAGGTGTTGGGAGGAGGCATTATGGACATAGGACAGAAGGTGATGGGAAGATTTGGAAATGCACTAAAGGTTTGGGGTAGCTAAGGAAGGGAAGTTAGAGTAGAAAGTGTCAAAGCCAAGAATGGACAGACCAAGGGAAGTAGTGGAGAAGAAGGTAGACATAGGTTCAGAGATGAAAACTAAGTCAGGGAGGTGGTTACGGACCAGGTTTGCCAGAGCTCTAATGGTAGGGGAATTAACAATTCCTCTACAATTCCAATAGAGGACCTTTAACATGGATGAAGGGTGGGGGAGGTGAGCTTACTCCTAGACCTCCTGGTGATCAGGCTAGAGCCAAATAGGGGGCAATTGATCTTCCCCTTGCCTTTGGGTTGATTCTTGAAAAGGTTTGTAGGAGAATTCTTTTGGGTCTCAACTTGAGGGAGAACAGGTGAAGGGGGTATAATGGAAAGTGCCAGAGAATTGGAGGATTCTAGAGGTTGTTCAAAACCTGGGGGAGGAGAAGAGGAGGTATCCTCAGAGAAGGCCTGGAGATTTTGGCCATAGAGATTTGGGTTGATGGCTGGGTCCAAGAGGGAGCATTTGTCCAAGATGTCAATGGCTGGTGAAGAAGATTTCTCTAACAGACACAACATCATAGGGAAGGTCATTGAGGGATGGTTTGTTCAAGGGAGGCTTGGCCTTGGAAGGAGGCTTACCAGGTGAGAGAGGTTTGACCTTAGGGGATTTGGTGATGTGGTGGGGCTTAGGTTGAGAGGGAGGGGGCAGGGGGCAGAGTGGAGCTGGCATAGAGTGGAACGGTGGTGATGGGTGGTAGGGATGGCAGAGAGGGGCTGGCAGAAAGAGGGTGAATAGGTGGTAGCCAAGGTAGCTCCTCTAGGGAGATGGAGGGGGAGGCTATGGGTGACGAAGGTGGGGGTTGAAAAGGGGTCTGAGCTAACACAAGTTGAATTGGAGAGCAAGGATTGGCAGAAAGTTGAGAGAGAGAGGGGGGGTCTGAGTTAGTTTTACCAGGTTGAGAATGTTTGTCGGATTGAGAGGCCAAAGGACAGGTCTGGATGGAGTAACTAGATTGGAAGCAGAGAGAACAGGGCAATGTTCATAGGATACAGCAATTTCTAGTTCACATTCACCTTGAAGATCAGCTAGAATTGTTTGAGGTTTGGGTTTGGAAAGGTCAGGATTGATAAGGACTCTGGCAAAGGTGAGAATTCTCTGGGAGGAAGTAATGGCATCTAGCTTAATGGGTTGGCCGATGGAGTTGGCTTTGGAGAAGATGATATGCTGGCTCCAGCAGTGGTAGGGAAGACCAGATAGTCTTACCCACACTGGGGCAAAG
>BMK_Unigene_075377
AAATAATCAACAATCCTAAGCCTTGTTATATGGGCTTAAAAGTTTATGGACGCATTTTCTTTCTTGATATATTCATCTTGGGACAAAGTTACAATGAGGGTCGAATTGGGGCATGAAGCACAGAGCACGGTCAAAGGCTTATGAATCCATGAAAAAATATTCCATTCTATCATGCTTATAAAACAAACAACATTTTGTCCCCTTCAAATCAACAATCAAATGCGACACAGCTAAATTAAACCAAAACATCACTCTTTGGCTACCAACACTGAAGCATAGATGGAAACTTCATTGCATTGACGTGAGCCCACAAAGTGTCCGACTTTAAGGGATCCGAGTATTTTGACACCAAGGGAGTCCAGAACAGAACCTATAAGAGACAGTGTAGCTCAGGTCTTAGTCCTTCTGGTGCACAGCAACTCTATGAATGTCCATCTCCTTCAGCATAACAGAACGTCCACATGAATCGCATGGAGCTGTTCTAGATCCACATACACTCTCATGCTCTGAAAGTCCTCTGAGTCGATCCCGGAAATCTGAAGCAGAACTCCCAGCTTGAACCATGTCCCCACAAAATCGACAGGGAATTAGGCGCAGAGGGCAGACAAAGGACTGGTGTTGCACCATTTCTTCTTTCTCTAGCACCGCTCCACAAAGACAATGAAGTGGTTCATGGAATACTTTCATGTGCTTCTCGATCTCTCCCTGTTGGAAAGCTCGCCCACACTTGATACAATGTACATGATTTGCCATTTCCTCCTTCCTAAGAACAACCCCACAACCTTCATATTGACAAACAACATTGTGCCTGCTGCAGAATGCTTCATGCAGCGCAATAGTATTGGTTGGGATGTAATGTTTGCAGTTCTGACACTCTACGGTATCAGCTGCTGATGATGATGAAGAAAGGGCTTTTTCTCCCACCATGCGATTACTACAATCTTCAACATAAACCAAGATGTGGTACTTTGTCAGCCCCTTAAACCCAAAGACACCAATGCTGTAGATACCTGCAATTAAGTTCTGATCCTTCGGACTAAGGATCAAAATCTTTGAACCCACATCATGGGAGGACCATTCGTGCTGGTGCTGGGATGGGAATATAACAGGATGCCTAGACACGTAAAGATCAGTATCTCCCCCATTAGTCTCCACATCTATCTTAACCACAACATTCATATCTCCAGATGCTATTTTCTCGCTGATGATGTTATCAACTGAGAACTTGTAATAGCTATACTTTCCTTCCTCAACAAATCCAGGTTCAGCCTTTCCAAGCACAAGTGGGACCAGCACATGCTGAGTTGTCTCTGAAGCTGAATCAGACCCAACAATATCAACTTCAATATCTGTCTCTAGGACAGAAACACTAGAAGAAGGCTTAAGCTCAAGAACCTGCAATTTATAATTTAGATCTCCATGGCTGACAGAAACCATGTCACCTTCCGATAGTGTCGCATGCTGGCGAAGACTTGTTTCAAGGACAGCCTTGTGGTTAGGTATGTCCGAGAAGCCCATTCCATCAGGTTGTAGTTTAGCATATGTTCCTTTTGGTAACCTGACATAGCGAACCTCAATTAAAGGGGTATTTTGGCTCGTAGCAGGGAATAAGTTGCTCCATACATGAGGAGGAAGCTCGACAGAACCTTCAGGTGCAGTAAATTCCAAAACGCCCGAATGCGTATTTTTCTGGTTTTGTTGTTCAGATGCCTCTGTATCTTGGTAGATCTTTGACAGTCGGAAGTACATGGGGCCTTTATCTAAAGCCCCCTGATCAGACAATTCCGTGAAGCACGATGGTGGCAATTTAATTTTGTCCCCATAACCTTGGTAAGGCACAGCTTCAAGAACTCGGTAGAACACAACTCCTTTCCCAACAAGTAAGCTTTCTTCCATTTGTTGATTAACCAGGAGCTCAGCACGAGCAGCATCGAGCCTTCGAGATCTCTGGGCAGCTTCGATGGCCTCCCTCTGGCGCGAGGACTCGGCCTTGGCCTTCTTCTCCCTCTCCAGCTTCCGCGTCGCTCTCTCTTTCCTCTGCCTCTGCTCCCTCTCCAGTTTCTCCTTTGCAGCCCTCAGCTCGAAATCCATCTCTGATGTGATGTGATGTTCTCTTCTGACTTCTCCCTCCTTTTCTCTCTCTTTTTTTCTTCTTATTCAACAAGACAAGAAAGATAGATAGATAGATAGATAGATCGTCGGATTCTCTAAGATCGCAGATGAACAAATAACAGAAACCAGCAACCGATCAAAAGAACTATTTAAAAAGATCTAAATCGACGATCTAAGCAACTTTTCAAATGACGATCTAAGAAAAAAATTATCAAAATCCAGCAATCTTTACCTAATAATCGATAAAATCATCAACAGCACCTAAAAACCAAAGGTTTTTAAGGCTCGTGAACTGATTCTCACTCCGCTTTTTCCAAACAGAAATCGCAGAGACTCGCAACTTTTCAAACGACGATTGAGGAAACAGATCGATCCAGAAATCTTCACCAAATGATCGATCGAGAGAATCCTCAAGAACACATAAAAAAAAAAACAATAATAATCTCAGTTTCCAAGCTTTCTGCGAACCGATCTCCCGCTTTTTCAAGCAGAAACCTCCAAATGTCTTCCGATCCTCGATGAAAGAGCCAGACACACGTAGAAAAGTAGAGGATCTGCACTGTCTTCAACAGCAAAAAGCCTAGAAACCCTTCCAAAACCCTGGATCGCCTCCGCTTCTTCGACCGACACCTCGAAAAGGCAAAAAAAACTCAAAGCCTGCAGCTTTCTCCGTAAATCGAAGCGAAGAAAAGAGAATTAAAGCTCTTTTACGAGATCAAACGAGAGGTTTCTGTAAAGTAGAAATGGTAGCGTGGAAAGGCCGAAGAGATCCGTGGATCTGATGCGGAGCAGGAAAAGAGAAACCCTAGAAACGTGAGATCCCTTTTCCCCGGTCGATTTTCTCTGGCGTTGAAAGTCGAATGGGGAAAGAAGAACGTGTGCTTTCTTAATGGGGAAATAACGTGGGAAGTGAGGAAAAGAGACGGGGAAGTTGAAGTTGAAGTTGGGGGAAGGAAGAACTGAAAGCTGCCGTGGAAGTCTTGTGAAGGTGCAATTACTGACCCGATCCGAG
>BMK_Unigene_075378
CTAAACTTGCTTAACAATTCAAATTAAATAAAACTCATAATTTTAAAAACTTCTAAATAAATTAACGATCAAAATAAGATTTCTAATTATATGGGAGTCGTTTCTGCCACACTGATGTTTGGTTGGTTCTCTTTGTACAACTTTTATTTGTTTACGACTTTAATACAATCTTCATGTTGCCTATAAAGAAGAAATGGACCAAGAAAAATCTAGGCTATTAATTTAAACTTAAATTATATGCTAACTCAAAAGAAGAATGTTTAGTCCCACGCAGCCGCGTCCCTCATTCGCTGGGTGATATGTTTAAATTTAAAAGCTTCTATAGGTAAGGAAACAATATTAGAAATAGTTTCCCTTGCATGGATCTCATCATGGTTGGTCATACTTTTGTTGGGCTTAACCTTTAGTTCGAACCACATTATCATGTTAAGTCAACCCATCTCTTAAAATGTGAAGAATACAATGAAAAGATCAATTTCCCTCTAACAAAGTTCTTGCTTCTGCTTTATTGGTCTTTAGAGCATCTAGGACCTGACAAAGCCACTTCTATCTCCCTCCTGGACACTGCAACTAAGTGCCATAAATTCCTCTAATCATTTCAATTAGTTCAGGACCTTCCCTGCAAAATCAAAGATTTATATGGCCTCTTAATGTTGCTTAGCTAAATTTCTAACAAAATTGATTCCTCGAAAATGTAGACCTATTATTTATTGGCTTCAGAAAATTTTATCAAGAAACAATAGGAGCACAAAGATGCAATATGAGAGTGTTACATTGTATGAGATTTCTACTTCATACTCTCAAATTATCAATCGAAACACCCTGATGACTACATAGGAAAAATGAAATGACACCCTGTTGCGAATAAAATAAAAGAATCCCTGTCAATTTCTTTTTTTTTTCCCATAATATCAGCCTCTTGATTCTCACTGTGCTTAATATGCTCGGAGTTCTGGGAAAATCTCAAAATGGGGCCTAAGTTTCTAGAACATTTCAAAACAAGACAAAATAAAAATGCATTTCAAAATGGGTCTTAAGTTT
>BMK_Unigene_075381
CATGCATCACCTGAATTCAGTTTAGTTTCTTTGATTTAAATAACACAACTATTAACTCCAGCATATAAACAAACGACTTTTAGAGGGAGTGTTTTAAGAGATACATCACACGATTTACTGAGGAATGACCTGATAAGATTGTGAGTTGCTCAGCTTACCTGATCATTTACGCATGTGTGTGTAATACAGAGAGTGATAATTACTGAGAAGAATGGATGGCAGCAACTGTAGAGACCAAGGCATCCACCCCACAGACGTTGCGACCCCTGCAGATCTTGTAGTACCCACTCTGTCCCCAACTTTCACCCCATGAGTTCTTTACTATCCAGTAGGGCTTATTCTTGAACCGAATGGGTGCAAAACCCGCAGAGCCATAACCCACCACCAGTACCCCATGATTCACCCGTCTGCTGCATATGTATGGGCATGATACTCCACCAATGTAGGTTTGCATAAAGACTGCATTGATGCCAACTGCAAGAGGACCATTTTTCACAAGATTTGCAGCGATTTGATCTTCATCAATTGAAACAACACTGAAGTTTGCTACTGATGCAGCGATCTTACTCTTGTCAAACTTGCAGGTCCCACGGTCCGTTCCAGTATAAGGATAATCTTCCTCGCGCTCTAGGCCACCAGATTTGAGAGCATACTTAAAAGCACTGGTCATAAGTCCTCCACTACAACCGGAGTCGCAGGCACCTGGCTCTGAGGGATCACACTCATGGTCACAGTCCACAAGCTGTTGCTCGCTAAGGCTAACAAGCTTCCCAGTGGAAAGAAAATTAGCTCCCTCCAAAGCACCAGTGGCACTAAAGGACCAGCAAGAACCACAGGAGCCCTGATTCTTTACTGGAGTTACAGCACCATGTTCCCTCCAATCAAAGTCCGAGGGCAGATCACTGGTGGGGAGGATAGGAGCCTTGTTTACATCTGCAGGGAGAGTAACGCGACGGAGGCCGAGGTACTTGCGACGGAACTCAGCCGGCGTAAGATCGGAGAACTGAGTGACCCCATGAATTGCAGTTGGGTCGAGCTTCTGGTGCCTCCTGGAACGGCGGAGATTGGACTTGAAGACTGAGAATCGGTGGTTGCGCTCTTCTCGACTTGCATACGACTTTCCGAACGTTTGGAGGAAGGTGGTGAAGTGATTCTCAGCGTTCAGGAGCAGGTTCTCGTCATCGGCCACGACCTGGCGGATCAACGGATCTGCTTCGTCCATTTCAGCGGAGTGAGTGGGAACGAGGGAGAGGAGGAGGAGGAAGACGAAGTGGTGAAGGAACAGCTTCCCCATTACAAACCTTTTGCTTTCTCTGTTCCTCCGCCTGATACAGTCTTGGATCGCTGCTTCTTCGATGCATGGAATGGAGCAGAGGAAGAGTTAAAAGGCA
>BMK_Unigene_075391
TCTTCAATCTTCAGTTTCCTCTCTGCCACATTTATAAGCTCTCTGTGCCTTCTCTCTTCCTTCTCCTCACATGCAAGAAGTGCTTCTGATAGGATAGAGGCACTCTTGGAGATTGCAGAGCTAAGTTCATGAGCTGCACCAGGGCTGCTGCTTCCTTCTCCTCTTTTTCTCCTTCTCTTTGCAGATGAGTTCGAATGCTCACTCCCATCAGAATCTGAGCTATCACACATCTCCAAACATATGGAATCAAACCAATCAATTTTTACAGACACAAAATCAATGTCGGCAGAAAAAGAAAAAGGTCCCAACACCCATCAAAAGAAAGCTCAGCCTCAGCTCAGTCAACTGGCACTTTTCTTGAGAAAGGGAAACAATTAAAAGTTGAGCAATAGACAAGGGGAAGAAAGTAAACAGAATCCATCTGAGGAAAGCAAGAATAAGTACACATTAAAAGGAAAGAAGCAGGCCATGTTGCAATGGAATCAAGAAAGAAGAGAAGAAAAGCATATATACATCTACTTAAAACATTAAAAAAACCGGAAAAATAGTATCTGGAAGAAACATAAAACAAGTTGCAGGTAAAGGAGTAATGAAGCTGTGATGAATCAAAGGAAGCTGCAGGAGAAACAAGGTAGCCATCAACATATGAAGAAATGAATACACAAATGATAACAGACGCATGAAAGTATGTAAAATACTGCCAGATGACTAGATGATAGAAAATCAAAACACAAAATGACAATGAAAATATATCTGAAAAAAAAAAAAAAAAGGTCGATATATATCCGAACATGAATTATATAGCAGCAAACTGATAAAAAGAACTTTACTATGATCAGATGAAAGTATTGCAGAGAAACCAAGCTAAATCCCTCTCAATTGAGCAGACCAGAAATTTGAAACCCAAAAGAAAGTCACAGCAGTTCTGCATGCTTAAAAATCCATCAAACCTACATATATTACTTGGTGAAACAAAGGATAAAGATACACAATTTCGTATTAGTATTGACAGATTAGATGTAGGAAACGTACCATAGCAATATAGAGAAGAGTGCAGACGAGACATCAAAGAAATGAATCAGAAACATTGAAAAGATTATAAAATAGAACATACCCAGATCTCATGGGGTTGTGGGGTGTGTGTGTGTGTGT
>BMK_Unigene_075409
GATTGAACCCACAACCTCAAGGTTAATAGCTTCTCTTTTGAAAATGAGACCTTGTTCAACTTGTAAAGCAATTACTACTTCATTCTTTATTCAAGGATTAGCCGTTCACTTACGCAGTTGATGTGCGGTTTTAATGGTTCAACTTTGCCTGGAGTCGCTTTGTGAAGCAGCAATATACTGATGCTGTCAAAAAGTTTACAACCCTTCAAATACTAAATAAAAATGTCAGTCATATTTCTGTTTGTCATAAAATTATACTGTAACTGCTTTGGATCAAATTTACCAATGAACTTTTGCGTTAGGTATGATTGAACCTATGATCTAGTTCTTGCAGCAGGGAGCTCCTGCTGAGCTTCTTACTCATTCCATAAATGCCTTAACTGAATGAGCTATGTTACAGGGCTTTACATACCATGAGATCCAACACCTTGTGGTCTGTCACAGCTGGCTAATGTTCTCTGTACTTTCTTGTGTTAACTTGTGTATATGCTATTGTTTTCTATTTTTGTTGTCTGGAAGGAGGAGCTTGGTGGTCAGCTGTGTTTTTTTTAGTCTTCAATGCTTCTAAACACACAAATTTCTTTAAACAAATTCCGTATCCATGATAAGGAGCTTCTTCATGAGCTGTATGGACTATGGGGCACAGGAATCTGATGTTAGTTTGGTTTTTTCAGTTTTCGAGTTCGTTATAGTTTCAAGTTTCATTGAATGCAACAGTTTCATTGATTGGTGGATTCCTTTTCCTTCCATGCTTACAGTTTTGTCAACATTCTTTTCTTCTGTCCAAGTATATGCTAGCGGTTGGATAGTTAAAGACTGATCAATTATATTTTCTCCTTTTGTGGTCGTGGGAACCAGCTGGTGGATAGTATGGGCTGATGGCTTTGTCTGCTTAGACCTTAGTGTCCAAATACTGACATTTATATGTAAGTAGTTGGACAGCTAGGACTGTTTTCTTAGAATTTTCTCCTTTGGTGATCTCGGGATCCAGCTGATGGATAGTCTGGACTGACAGCTGCTGTGCAACATGTCCAGTTTGAGTGCAGGACACCAAATACATTAACAAGAGTGCTGCACTCAGATTAGCTACAAGAATGGATAAATCTTGACGTGGAAAATGTCTTTGGTGCACATTTGATATTTTGGTTATCGCTTATCTTCATGTTTGCTATTGGCGATATGTTTTCCAATGTACATGTTTATTCTTGATATTCAATTCTGATGAGTCTTACTTTTGCAGTTTGATGCAGCAACTTTCTCTA
>BMK_Unigene_075439
GATAGGCTTGGTTTTGGATTTAGCTCTAATGGTAATAATGTGGCTTATCTTGCCTCTAGCCCAGCACCATTGAATGCTTATGGACTGAAGAAAACCCAGTTTTCCAAGATCCCATTTCAAGATCGACCAGGGCCAGCGATTTCTTCATCATATACTTCTTCTCTGGGTTTCACAATCCAGAGCGCGGTGGTTCCAGTGGCTTATCCATACTTGCTATTTAAGGGGATTTTAACATATGGATGGCCCACTTGTTATTGGTTCCTACACGGTGTGATTGATAAATTGAAGCATATGGTGGGTCTCAAAGCTAGCCAAGGGATGATTCTCAACCTAATGGGATATGATACTGGTGATGGTAGAATTACACTAGACAGCGCCACAGACAAGATCATCTTTACTCCCCCACATGATCCATTGCTCCCACAAAAAGTTCAAGTACTTCAAAAGATTTCTAAAAGACTAGGTGGGATCTTGTTTTTCTCAAGATACCGAAGTACATCGGTTCATCTACTAGGAGGGTGCAATGCTGCTTCTGATCCTTCACAAGGAGTTTGTAATCCCAATGGTCAGGTTTTTAACCCCAACAGTGGTTCCCACATGGTGCACCCAGGACTATATGTTTGTGATGCCTCCTTGATCCCTTGTTCAATTGGCATAAATCCATGCCTTACAATCGCTACTGCAGCAGAGCATGTGAGTAGGCACTTAGTGCAAGATGTCTTGAAATATAAGAGCTTAAATCGGCCATTTCAAGTTCCTGCAGAGTTACAAGTTCCTGCTGATAGACAAGAGTTAGAATTCATAAACAAAGCCGTTGATTCAAAACCGCAATTAAAAACCCATGAAACCTCATATATGAGGCCAAGTTCCTTTGACGAAGTTGTGATAAAGGAGACGATGAGAGGTTATATAGGAGGAATGCCATGCACAGCTTTTCTTATGATGAAGATGAATTCAAGAGACTCGAAAGGATACCATGAAGGACAAACATCCTTTGGTGACTGCCATCCACTTTTGAGGGGAAAGGTCGGCGGATATGTTTTATTTCAATATGTTCAGAAGGATAGACTCTACATTGTTGATGGTAAGGTGGACATGTGCGGCTTAGATAGCCGTACTCCATATACACAATATATGTGCTACCATCTGCTCCTAGCATCAGCCTCTGGTAGAAGATATATTCTTGAGGGCAAGAAAGTCATGAACCCTTATCTTCTGGGATCTTATGCTTGGAGTGAGTCCAGGACTTTGCATGTCACTTTCAAAAGAGTCCATCACAATGATGACGTTGAGATAAAAAACAGCAACAACCTTACAGAAGAGTCATTAAATCTTAAGGGAGAACTTCATGTTTCCATTTTGGAGTTACTTAGAAGCTTGATAACCATGAAAGGGAACAAAAGAGGAAGGTTTATTTGTCTTCTGGTACAAAGTGTCTTCAGGACATACATATTACAGACACCGCGATCAAGCCATTTGAATTTCAGTTCCTTGGATTTGAACCAAAGATCTTACGCACCTAGTACTCTTCATGAGACAACAACAGATGATGGATTAATCATCACTTGCAAGCAATGGAAACTCATTGGAGAAAGGCAAGCACATCCAGTACTTCTGATTAATGGTTATGCCACTGAGAGTTACTGGTTGCCAACTGAACCCAAAGATCTGGTTAGAACCCTGCTTGAAGAAGGATATGAGACATGGCTGCTTCAACCAAGATTACATCCTCTTCATCCTTCGAATGATTTCACAATTGAAGATATTGGAAAGTTTGAC
>BMK_Unigene_075466
GGAGGTTAAACTGGAATGGATAGAATTGAGCTAAAGGTGTTTTTTTTTTAAGAAATCTCATATCTGCAGCTCCCAAACCCTCCGAGTAGGTGCTTTTGAGAAAGTGCCGATACCGTTACGAAACAATGAATTGCGTAAGCTCTTCATTGTCGAGTCCGTTCCCTCTCCCTCTTCCATCCTCTCCTGCAACCCGTTCCCATCATCACTTCTCACTCGTTTCGGACAGAATTCCTTTTCACAATCTTTCCGTTTCCGTTTCCGTTTCGATTTCGGGCCGCAGAGAAGCAACAGTTCGTGCCGTTTCGGAGGATGCCGATACGACAAAGGGCTCGGGAACGACAGCGAGGGGACGGAGATTGTTGAAGGTGAGGGAAGAGAAGAGGAAGCGAGAGTACGATCAAAAGCACAACTACCCCTCATGGGCTAAGGTCCTGGAAAATGCCTGCAAACATGATGAGGAGATGCGCGCGGTTCTTGGCGATAGCATTGGAAACCCAGAGCTGATGAGAAAAAGAGTTGAGGAAAGGGTTAAGAGAAAAGGTAGAAATTTTCAGAAGTCAAAGACAGGTTCAGTCCTTGCTTTCAAAGTCAGCTTCAGAGACTTTGACCCCACCAATTCATTCATATGGTTTGAACTCTATGGTGCTCCATCTGATCGTGATGTTGATCTTCTTGGTAGCGTATTCCAATCATGGTATGTCATGGGGCGTTTGGGAGCTTTCAACTCTTCTAATTTACAGTTGGTGAATGTATCTATGGATCATAATCCTATATATGATGATAATGAAGGTGCAAAAGTAATGCCTTCATCATTCCATGATATCAGCGACGTGGAATTTCAAGATAACTGGGGGCGTGTTTGGGTAGATCTTGGAACATCGGATTTCTTTGCTATGGATGTGCTGCTTAATTGTTTAACTGTCGTGAGTTCAGAGGTTTTAAAACTCAGCTCAGCCCAAGCAACTTGGCAGAGATGACATGGACTCAGCACTAACCGAGTGGAGCCCCCCTCTGATCCAAGTCATCTGACCCATTGGCCCTATCAAACAGTACAAATCCTCCATTTTACCTAGCAGTGATGATTTGTACACCAAAATCTTGGAGCACTATATCCCAAACCAACGTAAAACCCCATTTCCCTCACCTATATATTCACTCACCCCCCAGACACACATGAGTCAACAATCTCCTATTTTCTATCTAGTTTCTGAACAAGATAATTGCAAGAGCTCAAGGCCAGCCTCTCACCTTCTTCGACAAGCTCTCTTTTCATAGCCAAGCCCCATCTGCTTCCATGGACCGCACCATCATTGATCATCACTCTTCCCCATCTATCATCAGTCATCGTCTAGACCATGATCCCACTCTCATGCCCTTTCCTTCTGTGTCTCCTTTGTCATTGCTTCCACAGTAGCCCACAGAGCATCTCACCAACCCAACCCCCTCCCCCCCATAATGTTGTCCCCTACCAGTATGAGGCCTTCCCATTCTGCAACAAGGTCTAAGG
>BMK_Unigene_075468
AATGTGGCCCAAATAGCAGTCCTTGAACCAATGTTAGGTCATTGCCAATTATAAGGGATATGGTGATTAAGAAGCCAATTCTTGGGAGCTATCCATTCAGATTTTAGTTGTCTTGGCTAGAAGTCAAGGAGTTCCTACATTTATTGTGTGAATGGTGCGCCGAACAATTGGCTGTTTGGAGGCCGAGTCCATGACTTGTGCCAAAATTGTAACAGCTGAAAGTTAAATTTAATCAAACTAGTGATTAAGAAGTTTGATGTTTTTTAGGAGTTTTTATCTTTGAATCTCGAAGAGGAAACGGGGGTGTTAGTGAAGGGCGAGAAGTTGCATTGAGCTGAAAACCAAAGATCAGAGTAGATGAAGGAAGATATCACATGGAAGCAAAGATCTTGTAGCAGATGGCTCAAAGAAGGGACAATAATATAATTTCTTCCACCATATGGCTTCTGTTAGAAGAAGGGCTAATTGTATACTGTGTTAGATGTAGGAGGATCAACGATTATATACTAGAAAAGATATTCTAACAGAAGGATATTCTAAGAGTTGCCACTTCTTTCTTTCAAAACCTTTGTCATATAGAAGCTTCTGCTAGAAAAAGAGCCAATTGTATTTGGGGTTAAAAGCAAGTGGATTTGAAATTCTAGAATATAAAAAATAATATACCAGACTTGTTGCTTCAACATTCTTTAAAAACTTTCATATAGAGGAAAGATGAGCCAGACCTTTTTTTGGAATCATTTTTGTTTGCCATGGTAGTAGGAGGGCCTGTTATCTGGAGACGAGTTTTATATAATAAAAGATGAAGCGGTTATTGTTTTAGGGGAATTGTTGCTTGGACTTGGAACCCCCTTTTTTCCGTGTTCTTTTGGGAAGAATTAAGTGAGATCGTCCATCTATGTAGTGGAACCGTGTTAGATTCTCTGATTCCTAAGGCAGTGAGCTTTTTCCTTTGGGATTTCAATTCAATTAGCTTGATTGGAAGCATTTATAAGGTTTTATTCAAATTCCTTGCCATCTTGTCTTCTTGAAGTAAAATGAGGCAAATTTGAGCTCATTATTATTTCTTGGAACCATATCCCATCTAATTGGGGTGAGGGTGGTTTTTTTTTTTTTTTTTT
>BMK_Unigene_075469
GAGAAAAAGAAGAAGAAGAAGAAATACAAGGACTATGAGATTCAAGCCACGCGAGCTTACCTCTTATTCTTAGTTTCCGGCCAGATCATCACGCGGACTTCTAGTGCCCGAGGCCCTACTTATGTGCTTGAGTTGTTTAAAGATTTTAAACCATATGCATGGGCACTGGCTTGTCTAACAAATCTTTACAGGATGTTGGCAAACGCTACTCGGTGGAACAAGGAGAAGACCGCGGTAGGAGAGGGTGGGAAGGTTGAACAAGGAAAGAAGGGGAAGAATGTACAAGCTGAGGAAGAAGGACACTCTCTTAGGACACCCACAGGTCCTCTTCAACTGTTACAGCTGTGGGCTTACACGAGGATGTCGATCGGACGGTGTCCCAAACCAATGGCTAGTTGGAAGAAAGATATAGAATTTCCACTGTTTAAGACCTGGCAGAAGAGGCTTGAAGAACACCCAGCTCTCGCAACAATTAAAGAAGTTAGAAAACAGTTGAATAACCTTAAGGCGGATGGGTTCAACTAGCGACCCTATCATGGTTACGGAAAAAAGTTTGTTGAGAAGGTACGGGAAGGGGATCGTGCACTCTTTTCGCCGTCCACCATCCTTGCGTTTTACTGGATTGTGGAACGACACAATACATGGCGTGTTATGAAGCAGTTCGGATTAAAACAAGTAGTACCGGCCCCATTCAACATGCCTTTTGTCAGAAGGGAGAGAACATGGTATGTTGCCGTTGATTATAGCACGCAGGTAGACGAGGAGGTTGAGGCATCATGGGCTGCTAGAACACAACTTGTTCTACGTGGGGAGAAGTGTAATTTGAAAGCCCATTCTGATGAGTATTTGATGTGGTATGGTGAAAACACGTTGCTGTTTATTGGCCGGAGATCTCAAAGGGACCATACGGGGGCTAGCCAGGAGGTGGAGACCGGCATACCTGAGGAGGAGACAGCCAAACCAGCAGAACCCTGCATTCCACAAAAGCATGCGGAGGATCTGGTGGCTCGTTTAGAGCGCTCCTGTGATAGAGCAGAGCGTAGGAAAGTGTCTATTGAGAAGCTCACCACATCAATCCGGAATAAATTGACAAAGTTTAAGGGTGCCTTTGGGACAACCTTTGATGACTTTTCAATGGGTGGGTGTAGCTCCTCGCAGTCCGAAGACGAAGATGTGAAGAAGAAAATTACAATAAAGTTTAAGCATCGGAAAAGAGCTGCTGTCAAGAGTCTTGGAAAAAAAGAAAAGTACCAAAAGGACTACCGCGCCAATTTACGAGCCCATCCAACAGTTGACGATGGAGGGTTCTGGTAGTAGGCCTCATTCTCCCATCTTATCACCAAATATTGAAGTACTGGATACCCCCCAAATAAGCAGAACATCGTTCACCTCTCCAGTCCCAGTCTCAAGCGAGTCTGCTTTGGTGGTTTCAGCACCCTTGGCTACACTCGATTCACTTGTGTGGAGGATCAAACGGCTACCGCGTATGCGCAAAGCACCATTGAAGTTTGAAGATTACGATCATTTTATAGTTCAAAGCAATTATGTGCTGTCCAAGCTTGATAAGTTTTTTTCTCAACGGATTCAAAGAATACTACGAGGAAAGAAAGGATGAGTTGGATAGTATCTGCACAATAATCCCCCGGCTCAGAATTGAAAAAGGTGCTTGAAGATGGAACCTGGATGGATACCAACGTCATGTATTACTATTTTGAAATATTGAGGGATGAATGTGATTAATGTTTCATTGCTGACCCAAGTGTGTAGTTGGTGGTCGGATGGTTTTGATTCTGCCGTGGAAGCTGTATTTGGGAAGCACGGACATAGGGTGATGGACGCAAGGGAGGCACGCATGCTGATTTTTGTAGTCCATCATAGATCACACTTCACCTTGCTGGTCGGATATGTTGACGAGAGACGATGGGAGTTCTATAATAGTATGGCTGGCGACCGTCGATCGGTAAAACACGCATCGAAATTTGTGGCATGGTTGATTGAAAAGTATAGCAATTTCGGGTGGTCGGATCTGTATCTATGGAATTGGCTCATAAAGACAGATATCCCTTATCAGCAAAATGGAAATGACTGTGGAATCTTTGCATTGGCTTTCGCGGAACACTGTGTGCACCGCCGTAACATCAACTTTACTCAAGAAGATATCCCCTACTTTCGCAGCAAAACTGCCATAGAGATATTCAAGCGGAGTTGGACTTTGAATGCCAACAGTCTGGGCTTGACTGACTTGAGTGACTTCGTATGATGTCAATCGTATATTGTGTGAATATGGGGCATTTGATCTACTGCAACTGAATGTCGTAAATGGAGAAGCAGTGTTGGAGCTTATGTTTTGAACTTGTTTTTTCCTTGGATGATGCATGTTTGTTTACATTTTTTTTTGGTGTACATGTTTAAAGATGATGCATCTGTGTATTTATTGGTAATATACACTTTCAAACATCCTATATTTCAGAAAGATGGACATTGTGCATGTTGAACCTATAATTGAATGAATGAAATGGAG
>BMK_Unigene_075475
ACTTGATCCTGTACAGAACTACAACTTTGTACTTAAGTATTTTTTTATTTTTAATATTTTAAGAAATTTAAGAGTAAAATGGCCAAAATTCTTATCTCAGATCCATTAGACCCAGTTTGTGGTGATGTTTTAAAGAAACATGGATTTCATGTAGATCAACTGAAATTGACCAAAGAAGAACTTTTGTCCACCATTAAGGATTATGAAGGACTTATTGTACGCTCAGAGACTAAGGTCACGGAGGAAGTCCTTAATGCTGCTACAAAGCTTCGCATTGTTGGACGTGCTGGTACTGGAGTTGATAATGTTGATTGCGGTGTTGCCACATCACGTGGTGTACTTGTCATGAACACTCCAGGCGGTAATACTCTGAGTGCTGCTGAACATACATGTGCCTTAATAGCATGCATGGCACGACACATCCCTCAAGCTTGTGCTTCTTTAAAAAATGGTGCTTGGGATAGGAAATTATATGGTGGAAATGAATTGTATGGAAAAACTCTAGCAATTCTTGGATTGGGGAGAATTGGGAAAGAAGTTGCTCTCAGAATGCAATCTTATGGAATGAAAACTATTGGTTACGATCCTATTATTCCTGCGGAAGAAACTGCAAAGTTTGGAGTACAAAGTATGAGCTTAGAAGAGATCTGGCCAAGAGCTGATTATATAACTGTTCACACCCCACTCATTCCACAAACTAAAGGCCTACTTGGTGATGTTGTATTTGGTAAATGTAAGAAAGGAGTCCGAGTTGTAAATGTTGCTCGTGGTGGAATTATTGATGAACAATCACTCCTCCGAAATTTAGAAAGCGGACAATGTGGTGGTGCTGCTCTTGATGTTTTTGTCGAAGAACCACCTAAAAGTCCATTTTACAAAGATTTATTTGCTCATCCAAAATTGATTTGTACACCACATTTGGGAGCCAGCACATCAGAAGCACAAGTTCGAGTTGCAGAGGAAATCGGACAGCAATTTGTTGATTTCTTCAATGGAACTAAGCTGGTTGGTGCAGTAAATGCTGATGCTTTAGGATCCAAACTCAAATTCCCTAAATAATTAATTTGTGTGAGATTACATTTATTTAACCATTTTTTATTAAGTAAATAATTGCTAGAAATA
>BMK_Unigene_075479
TTTTTTTTTTTTTTTCTCTTCCTCCCAAAATATCATATTTTCACTAGAAGTTCTCTGCCAGAGTATTGTTGTATTGTTGGGTAGAATTCTTCTTCTATTGAAGTGTAGTAAACATGTTTTGATTTAGAGAGAGAGTTGAAAACTATAAGTTTTCAATTCAATTAAATCGAACGAGCTAGATTCACTTTACAAAATGATCATTCCTTATGCCCTGTTTGGATCACCGTTGCTGCATTCAGTTGACCTGTGAATCTTATTACCTGTTATTCTGTTAATGTTATTGGTTGAGGCAATGGAGCAACAACTCTCACAGCTACTCAGGTAGCCCTAATGCATCATCCGTCATTGGTATAAATGGAGTTACCTGCATTTAATTAAAGAAGATGCAAGCAGACCCTTACCTTTTAAATTTTGGTGACTGGATAGGTGTAATTCTGATGATAATGTGGGCTGGAATTTATTATTTATGTCTCCTCTACATGGGGGATATTCCTATGCAATGGACTGCTAGCTCCAGTTCGCATTGTCATTTTGTTCATGAGTTCTATGGGAAACTCTTTAAGATACCCTACTTGGATAGAATGGTGTTGTTACCTCTTCATTTTTCTAATTCCCAACCTTCTTGTTGCTGTCTGCCTTAACTGTAATATGCCTTGCAGATCAGTGCTGATATTTTCCATATAGCTGTTGGAAAACTGATAAAAATTGCAAGTTGGATTTTATACAGATAGATTTTCCATGTAGTTGTAATTGCAGATAGATTATACAACTACAGGCTTCTTTAATGGATATATATGACTATACGACTAAAAGTTAGGTAAGTGTAGGGCAAGTAAAACATTGGGACTAGTTGTCTAGAAGGGGAATTTTTGCCTAATGTCCTTGTGAGTGCCTTTAATTCAGGGGGTACTGATTTTGTGACGGGCCTTTGACGGTCAGATGGGAACGTAGTGGCTCCAGGTTTGGCTTTGAGTCCGTCTGCATACTCAAACTTAATGATGAAAGTCCAAGGCAAAGTTCCTTGGTATATGCTATTTGCAGATGATGTGACATTGACTACTTAGACGAGTAGTAAAATGATAATCTAAACTCTGGAAAGATTTTTAAGTCAATTGATTTGAAAATTTTAGTATGGTGAAGGCTGAATAATGGAGCGCAAGTTTAGCGAGTCTGAGAGTAGGGGGATGATTTTGTTTAATTTGAAAACCCCTCGTTGCCACTGTGACATATTTTAAAGCAACCATATAACAAAATAGACGGCTTAACGATGATACGAAACGAGATTAGCATACGATAGGCAAAGTAAAGACATGTTAGCAGTTTATTTTATGATTGTAAAGTGCCATTGCATTTAAATGACATTTTTTGAAGACTACAATAAGTGTTCTTTGATTGTCGGGTGCTACTATATTCAAGGACGCAAAACAAACTTTATTGTCTATTGCCATTGAATTATAGGACACATTTATATGACAACAATTAGAACTACATTGTGATATGGAGCTGAATGTTGTTGAGACAGGGCATGATGACTAAAGAACATGTTAGAAGAGAAAATCAAGGGGTTCTTTTTGAGAAGTCTATGATAAGATAAGATGGACATGTGGAAAGTAACCAGAAAGGATAATATGTGCATAAGTGATCTTTTGGTAGCACTAGAAGAGAAAAACCAAGGCGTGCCATTTGAGAGGGTCTAGGCATGTATATGTGGAAGACCAAAAAGGGCACCTGTACCAAGAATTTCAGCATTGTAAACTTGTAATTGCAAGCAGCTTAAAGAAGGTAGAGGATAATAAAATGAAATAGTTTGAACGTTGAAGTGCCATGTTAGATTGTGTTGTGACAATAAGTCACAAGTTCATCCAAGATAGATGGGATAAGGATTCACAGAACAAGGAAGATGATGAATTGATGGATTTTGTCTTATGTCTTTAAATGAGAATTTCAATTGGTTCTTGGAACTTTTTTTTTTTTCTCAAACTGTGTGTTGATATTTGGATGTTGATAATGCTGTTATTATTTAAATTAATGTTTTAGCTGCTCGAGTCCTCTTATACGGCTTTTGTTGTGGGCTTATTCCTTTATTTTTCCTTTTTTATTCATCAGCTTTGATTTTAAGTTTTTATTTATTTATTTGTTTTTCTGAATCATAAATGATAGCTTTGGTTAATTTAATTGGTTAATGTTGGATTGACCGCATTTTTTTAGGTTAGTGTTCTGTAAGTTATATTTTTGCCCACTATTAAAAAAAAGTTCTATTTTTTCCCTTTATTTTTATTTTTTTAAATTACTTTCTTTATAATTTATTGGGGCATGATTTTGATTTATTTGGTTGTTATACATTTTAATGATAGTTTTTTTCTGAGTACTTGGTACTTTTTGACATATCTTCTTAATAGGGACGGTAGCTTTTTGGTGAGTACCAGGGCTCAGGAAAGGGGGTTATATGTGAATACTTTTCCTTTATTTCCCTGATGATCACTAGATATGCTTTTCCCCCTTTTATATGTGTGTACTTTTTTTTCTTTCTCAATGTTTGCT
>BMK_Unigene_075481
GTCAAAAGAAAAAAACCTTGTTTGCAATCCACTTAATGACTCTAGATATGATAGCAGGTGGGATCTGACCAAATTTCACTATGATAGCAGGTGGGCTCGCTGTCAAGGTGATCATGTATAAAACAACAATCTGATAGTAAACCAAAATCTATTTGAATGAAATTAGTCCAATGCCCATAAAAAAAGGGGGGCATTAACTTTGAAAGGTTTAGATTTTAATAGAAAGCAAAAACGAACTTCTTGTGAGTATGAGCCTCAGAAGATCTACACTGCCATACAGAAGAAAAAGGAATAGCAAAAAAAGAAGGGCTTTAACCCTTTTTTCATGTGCCGAAGAGAGGAGAGGCATGAAGGGGTAAACAGGAAGGAGAGGGAAGAGGAGGAGAATACGAAGAAGCTCCTCTCTCCTCTGTTTTTAAAGGTCATCTATAATGTCCAAAATGGCTATTATAACTGATATTTCAATGATTCCAATGCGATATGGACCAATACCGAGTTCTCAATAATGTATCATTCTAATCACAACTTTCATACTAATTACATATCAGCCATTACGCTACATAATGTTCGATATTTTATACCCCACACGTTTTTCTATTGAACTAATGAGTATGCAAGCCCACAAAATTAAGGCCTCCATTTCTTGGAAATGCATGTAACGGTATGTATGACTATGGATGTACCAAAACAATGGTGATGTCGCTAATTCTAGATTTTTGATGTCGCCAATTCTAGTGGTTTTATTTTTTTTTTTTTCATAACCAAATTGTCCTCTTCAATGACCACTTTACAATGTGCAAAGAAAGGCTATTTTAGCCATTTAACCATCTTCTTTCTTTAATACATGACACCTCATTTATTGCTGGAGTATAATTTCTCCGACTTTTGTTACTTGGTCAATTACTGACAGCTAAATGGCATGTAAAGAAAGCATGGTGGAGCCATCCCATTGTTGGAGCAGTGGTAAGGCAACACCCCGTCATGGGAAGACCAAGGTTTCAATGAAGATAAAATAAGAAAAGGCTTGACAGTGAGGCCAGTGACACACCTAGAAGTAAAAATGCTAGGACCCAAATACACAATGACAGAAATGAAGTAAAGCCAAGAAAATGATGAACCAGTCCAATGACAGTGGAACTACGCAATGATGAAACTTACACTAGATTTACCTAGATGATGGAAAGCATCATGTTCCAATCAACGTTGTGAACCTAGGGTCAAGGATAAAAATGGCGGTAGCGGCGGGTGTAGTAGCCCACCACCAAAACACTACGAAGCGGTGCGTTTTGAAAAAATCTTCAAAATAAACTGAAAAAAAAATCAGAAAATCCAGAATATTGGAAA
>BMK_Unigene_075482
GTCTTCATGAATTTTAAAGAATGTAGTATTAATATTTCAAAATTCAAGAGAGAAAAAAAAACTCACACACATAAAGTAGATAGGAAGCAAAGATCTAAATTTGAGAAATAGCTAATTTTAGACATGGAATTCTACATCAACATTTTTCAACAAAAATGCAAAGATCTGCTTTGATTCTTTCATTTCCCTTTCCTTTCTTAAACTTTGGATTCACTTCAAATTTCAGGAATCCAAGAGCTTGTAATCCAATCAAACTCCCAACAATGAGATCAAACATTGAGAGTGGAAGATGAATGGACTAGCTTGTTCTGTCTCCCTGCAATCCTAAGCAATGTTCTCCTCGCAAATGAAGGTGGATTAGGCTGAGACTCCAAACTCTTAGAGCTTTCAACTTCAACATCCAACCCCAATTCAGTTCCATGTCTCCCCCACCTGGCGAAATCGACTTCTGAAGCATTTCTTCTCTTGCAGTTGCACTTGGACTTCAATTCATCAGCTGGAGTTTGTTGCAGCGGCAATCGGAACGATAAGGCCCGGCTTGAAGAACCCATGATCGGCAGCGGCTTCTCCTTCGACCGGAGCCAGATCTTTGATATAGAAAAGCTCTCTTTTTTACTTCCTCCAACAGCAGCCGAATTGCTAACACTAGTACTATTATTAGTAGTACTAATAACGTTACCGTCCCCATGAAATTCTGCACATTCTGCAATATCAAGACCTTTGAAGAACTCCCTGGTGGAATGGCAATCACATTCAGACATTGCTGACTGGTGGCCGGGTGCCAAAGGCAGAGAAAGCTTTGTACTACTCTGCTTTCTGATGGGGGGCTTTAGAGCAACTTGTAGAAAAGAATTGTCATCCATAACATACTCGAATGACCCCATAGAGAAGCACCTCCTTCCATCCACAGTACTGTTGCTACTACTTCCTTCTCCTCCAACAATAGCATCAGCATTCCTGAACTTCCCAAGCTTAACAGAGACCACTTTTGCCTCCTGAGCTATTGTGATTTCATGTGATTTCTGCAATTCATCTTTACAAGACGCCCCGAATTCGCCTTCTCCATGAACAATTCCCAATTGAGTACATGTGCTTCTTCTCGAAGATGTGTTGGCGTCGGGGGCGATCTCTCTCGCGCTCTCACCTCCCGATTCGAGAACAAGAAGAATGGGAGAGAAGCCACTTTGAGGGGAGAAATCAGGGAGCAAGCTGCCCCT
>BMK_Unigene_075491
TGTTTTTTTTTTTTTTTTTTCTATCTATTGTCATCTCCATCAGTATTTCAGGTTTGTTTTAACCAACTCCCGCGTTTTCTCCACTTTCCCCCATTTCTTTCATTTTATATTCTATTATTTTTAATTTCTATACTTTCCTTTCCTAACTATTTTTCACATCTTCTCCCATTTACCAAGTTCCTTCACTTTTTTTATACCATTTTCTCCTATTATTATCATTTGCAACCCACCCCAATTCCATGTCTTTCCTTTTTTTCCACTTTTTACCTATTTTCTCCTAAGTAAAGACAAAATCATGTTTTTTTTCTGCGGATTGATTAACTGAGAGTAACTGCATCGACAGTTTTTTGAATTAACTACTCAATGTTTAGGGTTCGGTCGAGTAGCAAGGCATCTTCTCCCATTTACCAAGTTCCTTCACTTTTTTTATACCATTTTCTCCTATTATTATCATTTGCAACCCACCCCAATTCCATGTCTTTCCTTTTTTTCCACTTTTTACCTATTTTCTCCTAAGTAAAGACAAAATCATGTTTTTTTTCTGCGGATTGATTAACTGAGAGTAACTGCATCGACAGTTTTTTGAATTAACTACTCAATGTTTAGGGTTCGGTCGAGTAGCAAGGCATCTTCCTATCCACATATATAACTAGGTTTATGGTTCGGTCTAGTAAAAAGGCATCTCCCCATCCACATATACCACTAGGCCCGGATTTCTTGGATAGAGTCGTATATGCACCAGAGCCACAAAAAAAAAATAGTAGTAGTAATAATAATAGTAGTAATTGAAAAAAGTTTGATGCCGCTTTGTCAAAAGTAGAGGGAAAAAAAGAAGTAAAAAGTAAAAAAGAACAAGGGGTCTTTCTTCCAAAGATTATGCAAAGTAATTCAATATTTGTCACATGCTTTTGAGTTGAATTTTCTTCAATATTGTGTACTGCAAATTAATTCAATATTTGCAAATAAGGCATGTCCAGCAAATTAAGCCAGAACATGGTAAAGGGGAGAAATGGTACGTACAGCAAGCATTGATTTCTTTTAGTAAAACCTATCGCTTTATCTTTTGAGAAGCAAATATAATATAGCTCAGACTTGTTGCCCATGAGAGAGAGAGAGAGAGAG
>BMK_Unigene_075505
ACCAAAAGTTTCTGGGCCTTGGACTTGACAGGCCGGTTCTAGGTCTGGGTTCTTGGACTTGCGGGCTCAAGTATCAATGTATAATGATGGACGACTCAATGTTGACCCTTCTCAATATTAAATGAATACAGTTATGGCTTTTGTTTTTGGAATGATGGTGTAGAGATTGAAAGTGCAAGAGATTTGATTACGGAAGAAAAATAAAAAGAGTGTGAGAGATGCAAACAACCACACAAAAGAAAAGGAAAACACGGAGGAACAGGCGTAGAGGTTGAGAGTTTTTATTTGATATGATGAGCAATTGAGCATACAAGGCACAAATCTCTGGGTTGATCAAATAGATTGCCAGCGATCCTTTTGCAACTGTGGTACAATGACGATGTGAGCGTGCTGGATTCTTAATGTTGATGTGTGAGAGTGGAGGAGCTTTGGTGATCCAAGGTGGTCTAGGAGCTTAACGTCAGTTGGGCACCTTCCCCTGCTCCCACTATTTCTCAGTCCCCTTTTGATGCACGCATTGATGTTAAAGTTTTTATTAGGGGGAGAATCTTCAGAAAGCCCTGAATCCCTGCTTGCTTGCAACCTCGAGGGATGGGAAGGAAAGAATCCCAAGGGCGGTCATTTTAATATTCCCTCATTGGGTTGGAAACAACCCTCCGTGGTCGAGAGGGGACCGAAACAAGGTTGGAACCAGATGGTTGACTAACTTCGGCCTAGTAGTTTTTATAAATTAGATGCTTACAGATAGTAATACTGAAAAACAAATACAATTGCAACAAGAGAATATGGTCCATGAAGCTGGTGGATCAAATCTTACGAAAAGAGAACATCCAAAAAATAAAAACAATAATGAATCTGTATGATATAAAATGAAAGAAGTGTGCCTTGTACCCAATTTGTTCAATTGGTCTGAGTATCCATTAGCCCTCTGAAGAACAAGGATAAAGTTAATTTGGAATTTCCTATACAAATCATGGTTTTCCTTTTATGTCATCCACATGTGTCCCTAGGTAAATTTTAGAAGCCCATCCAATGGCGCTGATTGACTCCTTCATTAGCTAAAGGAAACCTATCACATGCCACACGGGACGACAGTGTAGGGAATTTCCACGAACACTCCTAAGATTTTTGCGTTATTTGACAACACACACCGGCTGTTATGGAATATACTAAAAAAGTTTCAGCATTCAATTTGCCAATAGAAGTTAAGCTTCCATTGAAGTTAAGCTTGAATAAATTACGTGGGACTCCAAACAGAACGAGGTCTTTGATGAACTGGCCTACCTAATTCTTGATTTAATATGGCTTTAAATTTCTTTTTCCTTAGCTGTAAACAGAATAAATGATCTA
>BMK_Unigene_075515
AGGACTTAAATAGAAGAAACCAAGAAAGATTCAATACAAATCCAAAGATTGCATTTTACATTCACCCATGGTACCACGGTAGATCTTGACCTACTACAACGCCCATGTGGTTTGCATTTCTTATCATACAAACTAAAATGGGGAAAAAAGAGTAAATGAAAGAAAACAAGCTTTTAGAAAACAATCTTGTGAGAGACCATGGGAGTAAAAGTAGACCCCATATGAGGAATATTCAGTTCATGTTTTTCAGAGCTTTAAAACTGAATCCAAGACAATCAAACATACTTTGTTTGTGTGGCACAGTGGCTTTCCTCATATCCTCAACTGCCTGTGTACTCTTCTTCTCATTGTCATGAGTCTCCTGCATGGGGTAAAAACTGGGGTCCTTATCCTCGGTGACTTTCAGGGCAGCAGTGTTGTTCCTCAACTTGTCTTTAGGATCTGCCCTCCCTTGTGAGGCACTCTTGAGCAAGAAGTCCCTAATTATTCTTCTCTTAGAACCCTTGGGGAAAGTTCTCCAACGTCTTGTGACCTTGGTAGATGGCCCACCTGTGTCCTTCGCAGTCTCAGCAGGTGTTGTGAGAGTTGAGTTGTATGGGCTATCTGGGTCCAATCTCATGTCTCCCATGAAGCGTTCAGAAGCTGACCTCATTGGCTTAATGGATCCTTTTGGGAGTGATACTAGTTGCCCTATGGATGGTTCTGGGTGACCCACCTTATTGTTTTGATGTTGGACTTGGACCCTACCTGTTGGGTCATCTCTCAATGTGCTCCTTAGCAAGGAGAAAGACTGGGACCTCTGACAAGGGATCCATTGGATCCTACTTGTCTCGTCCTTCTTAACATTTTCCAGAGCCACCATGAAGGGATCAAAGTCCTCCTTGGTCTTCAACCTCCGTCCTGGAAATGGCCCGAATAGTATTGAACTTGGCGATCTAGAGGAAGAAACACTAGAGCTTCGGTTAATGGTGTACTGAAGGCGCGGTGGGGGTTTCAAGGGGACGACTTCACCATTACAGAAAAGCTCATCTGCATAGGACATGTCTGGTAATTGCTCTACCTTTTGTTGTTGCTGCTGCTGCTG
>BMK_Unigene_075516
TTGTTTGTGTTGGCAGCCTCTGCATTACTCTGTTGGAAACATTACTCTGTTGTTTCATACCTGAGTTTCCTATCTACCTCTGTACATGCAATGACTAAATGTTACTATTTTTCTGTTCTTTAGTACTTGAATTATGATGATGTACTGCATGTCTAATATATTTTTTGTAGTCATGGAAAGTAATAGTAGATGTCTACTTTTTATCCACTACATTAGGTTATTTCTTCATGCACATATATTTGTTTTAGATGACATTAAGGCCCGCATTTATGAGAACTTGATAACTACCTTCTGAGTTCTGAAAGTTTGTTCCAAATGCATTTGTCTCTACATGCAGTGTTCGTAAGGGGCGCAACGTGTGACCCAGCCTTTTTATCAAAATCTTGTGATGACAGTTTCAACAAGTTGATACAGAGTGGAGTTCCTCCAGAGCAACTGTACAACTCTGTTTGTAAGCAGGTTGTTGTTTTGCCCGATTTCTTGGATTTGTTTAAACAGGCGAACCCTGCAATATAAGCATATCAGAATTGCTGTAAGATGTTTTGACATTTCACAGTAGAATTCTGCTGGAAGGAAAGAAAATAAAATAAAACAATATAAGCTTGTCTTTCTCATATGTGCTTCTGTTTATTATTTTCTACTTATTCATAAAAACTTGTCTGATTTCTCTAGTTGACACCCTTACCTCAAAATGCAATGGTAAATTTCAAAGTGTCTTGCCTAATTGATACTTTCACAGCACATTATAGCTAATCTGAGTGAAAATGAAAAAATCTTTGAATTTCTTGTAACTCAATTATGGATGCTGGTTCAATATTCTACTTCTGTGCTTGATTTCAGAACATATATGGCATGAGATGACCAATTATACATAAGACCCAAAATAGATCATCTGCCATTTCAATTCCATGGTCAGTTTACCTTCTCATAAACAACATTCCTTTACTAGTTTCTTTTAACCATTGTAGTATTCTTTTTACATCTTTTTGAGGAAAAGAATAACAAGGTGAGATGATTAGAGATGTTTCTTCAGGTGAGGCGTCTTGAACCTGGTCAATTAGATGAAAAGGACTTCCAAGCATTAATCTTGCATCATGTTGTAGCATCTTTTGGAGTATAATGACTGACCTGATCTTACCCATGAAGATAGAGAGATGTTGATTGAGGATCTGGTAAGAGAGAGAGCTTCATTGTGGCAAACAGATGAGTTGAGGCATCACAAGCCTACACCAGTTGATGAAGCTAGAGCTGGTCTTTTCTTGGGCCATCAATGACGACGACAGTCAGCTGGGTGAAATGGGTGCGGGCGAGACTGAG
>BMK_Unigene_075519
GGATCTTAAGGGCTATCAGATAGGAAAAACAAAGGTGTTCCTTAGGGCTGGCCAGATGGCAGAACTAGATGCTCGTAGGACTGAAGTCTTGGGAAGATCAGCCACTCTTATTCAGAGGAAATTCCGTTCGCATCTGGCCCGCAAAATATTTAAATCATTGAGGCAGTCTGCAGTACAGATTCAAGCTGTATGTAGAGGACAACTTGCGCGTGAGCTTTATGAAAGAATGCGAAGAGAAAATGCCTGTTTGACAATCCAGAAAGAATTGCGAAAGTTCGTTAAACGGAGAGCTTACAAGAATTTGTTTTCTTCAGCTGTCACTTTGCAATCTGGTTTGCGTGGGATGGCAGCTCGTAATGAGCTAAAATTTAGGCAGCAGACTAAAGCTGCAATTATTATCCAGAGTCGATGCCGCCAATTCCTGGCTCACTCATATTATAAACGGCTGAAAAAGGCAGCTGTTGTCACTCAATGTGCCTGGAGAGGAATACTTGCAAGAAGAGAACTCCGGAAACTCAAAATGGCGGCAAAAGAAACTGGTGCTCTTCAAGCTGCCAAAACTATGTTGGAAAAGCAAGTTGAAGAGCTTACATGGAGACTGCAGCTAGAGGAACAGATGCGGGCCGATGTAGAGGCAGCCAAAACACAAGAAAATGTGAAGTTACAGTCTGCTTTAGAGGATTTGCAGCTTCAATTTGATGTCAGAACACAAGAAAATGCAAAGTTGCAGTCTGCTTTACAGGAGTTGCAGCTTCAATTCAATGAAACTGAAGCATTCCTAGTAAAAGAAAAAGAAAATCCCCAAAAAGCAGAAGAGCAGGTTCCTATTGTACAGGAGGTCCCAGTTGTTGATACTGCACAGCTGGATAATATCATGGTTGAAAATGAAAAACTCAAGGATATGATGGGTTCATTGGAAAGGAAGATTGATGAAACTGAAAGAAAGTATGAAGAAACACAGAGACTTAGTGAAGAAAGGCTGAAAAAGGCTGTGGAGGCAGAGTCTAAGATGAAGAATTTGAAGACTGCAATGCAGAGGTTCTTTACTTTCACGGCTAACTTTTTCAGGAATTATTGAGCTAGTTTACTCTCCAAGTTTGATGGGTTTTTGTTCTTACTG
>BMK_Unigene_075521
AAGGGTTAAAATGTCTTCCTTGAGAAAGAATCCACCAAAACTGGCAACTCCACAACCCATATCCAAAGCCGTCCTCAAAATCCCTCCACTAATAGGAATGTACTTCCCAAGTTTCTCAATATATTCTGTAGCTCCATCAGGGAACATGGTCCCACCGCCTGGGAAAATGAAGTATGAGCCTTCTTTTTTCATCCAGCCTTGATGGCCTTTCCTCTCAGCAATTTTGTTATGTGGCATATTGCTATGCCATATCTTGTGCAAGCTCTCTGGCCATTGGACGGGGATCTTATATCCGACCGGCGGCGGAACCAAGCAGACCGGGGACTCCTCCGGCGCCGGGCAGTGCCGCTCGCGGTAGAAGTTCATCTCCCTGCTGAACTGACTGTTCCTCTTCGGATCCTCGCACGGCATGTAATCGACGGCTCCGGCAGGGCACGCCTCTATCGGCGGCCTCTTTCCGCCGTCGGCCAGAGCCAGCAGCTTCTCCCTCCGCTGCGGATCCGCCGGTGGAGGGAACGCCGCCGCCTGCCCTTCGTTGAGGGCTTCGCCGGCGGGTTTGAAGAAGACTACGAAGAAGACGAGGAAGGCAATGAAGAAGCCGGCGGAGACGAGATCGATGAACCTCCACCGCCTGGCGTTACGCTTAGACATTTCGGATTGAAAACAAATCTGATCGGACGGAGTCGGATCAGATTCAGATCAGTGCCGGTACAAGACCGAAGATCTTACACTGCCAGGCGTTCCGATTCGACATTCTGGATCGGATCGGAAGGAAACAGATCAGATTCTTTTCGATGGTCGTAGGAGATGAAGGACGTAACGGTGCGGCATTTCGGATTGGATCGGAACAGATCTGATGAGAAGTACTCGGATCAGATCTTGTTGGGAGATTTAGGGTTTCGGCTCGTATGCTTTCTCTCTCTCTGTCGTGTGTTAGAAGGATATGGAATTAGGAAGTGATATCAGTGCATCGAAGAAGCAGTGTGTGAAAGTACATGGCGAGCGAGCGCCTCATGTGTTTGAATGGTATTTATTTACAAGGGAAGGAGAAATAAAGAAGGGAAGATTACCCGACGGACAGCTCCCAAAATCCGACATTTATCGAGGACGTTCAAAATGAGACCGAAATACCTTTTTCTTGCTACCACAGGACTGTAGTATATCCTAGAATTCGATATCCA
>BMK_Unigene_075536
AAATCTTGTTTTGAGAGATGGGTCTAATTCTTCTGATATTTTTTGGCAGAGCTTTGACCACCCAACTGATACATGGCTTCCTGGAGGGAAGCTAGGATTGAATAAAGTCACTGGAGAAAATCAGGTTCTTTATTCTTGGAAGAATTCAGAAAATCCTGCTCGTGGGATGTTCTCTCTGGAGATAGATTCAAATGGAAGTAGTCAGTATTATATAGTGTGGAATAGGTCTATAAGGTATTGGAGTAGTGGTGTTTGGAATGGACAGATTTTTAGCTTAGTTCCAGAGATGACTGCAAATTATATCTATAATTTTAGCTATGTTTCAAATGATAAAGAGAACTACTTCACATATACTGCCATGGATAGCTCACTTGTGTCAAGGTTTGTGATGGATGTTTCGGGTCAGATTCAGCAATTGACCTGGTTGGAGCCTTCTCAACAGTGGATTTTGCTTTGGTCTCGCCCGAGCGACCGATGTGAGGCTTATTCGCTATGTGGGGCATTCAGTTTTTGCAGTCAGACTGCATTGCCTTTCTGTAGTTGTTTGCAAGGTTTCACACCGTGGTCGCCAATTGATTGGAACTTGAATGATTGGAGTGCTGGCTGCTCAAGGAGAACCCCTTTGCAATGCGAAAGCAGCAGCTCTGGTAATGGGAAGAGAGATGTGTTTCTTATGATGAAAGTTGCTAATTTCCCTGAGAATCCAGAGTCCTTAGCAGTTGGCAGTGTCCAAGATTGTGAATCAGCTTGCTTGAACAACTGTTCATGCACTGCTTATGCTTATGGCAGCCAGTGTTCTTTATGGTATGGAGATATATTTGATCTGAGACACCTGTCTATTGATGTGGGTGATGGAAGTCCTCTGTATATCCGCCTTGCAGCTTCTGAGCTGCCAAATTCCAATGGAAAGAAGCGAGTTGTTATTGGAATTATAGCAGGAGTTGCAGGTCTTGTAGCTATATTGGGCATGATTCTGGTGCTGATGTTGTGCTACCGAAGAAGTAAAATGATTGCAACATCCAAAAGCATTCATGGTTTGGTGGCCTTCAGTTATCGGGATTTACAGAGAGCAACTAAGAACTTCTCTGAGGTATTGGGGAGAGGAGGTTTTGGTTCTGTTTTCAGCGGGACTCTGCCTGATTCAACTGTTATTGCTGTGAAGAAACTAGAACAATTTGGACAAGGAGAGAAGCAGTTCCGGGCA
>BMK_Unigene_075546
CAATCTTCGCATCAACACTATCCTGAAAATAATCAACAATTACACTTGAGTGAAGAAAAGAAAAGGAAGATGAAGATTGAACTATAACAACTACTAAGCAACAAATATTACTTGCCATAAAGTTCAGACCAGAAGTGTTCATCCTTAGATACCCTTAGATACTACAGAAGTGCCACAGATATGATTCATATTGCCTTAAGTTGAAAATCATGGGATAAAAAACAATAGAAGGATGGGGTGTTAGTAAAACCAGCCAATTACTTATTTATGTCTTGCTTAAATGGAAACATTAATGGGATGTAAGTCCAAGGATTAGATTTAACCCAGATTTATCATCTATCACGTCATTAAAAAAAAAAATAGACCAGGTCAGCTGGTTAAACCTTGTTAGATTGGAACTAGTACCTTCACCAGTCCATTTAAATAAAAATTGGGGAGTGGGTCAAAAACAGGTCCAACCAATCAAAGTCGAGAAAAAGCAGTGGCTGAACCAGTTAGACCCACCCTCAATTACTTTAGAAAATTTCTATTATTTTTTCACCCCAGTAAAGCCAGGTTAAACCGGACAGTTAAACAGTGTTGGTCTGAACTGTCTGCCCCAGTGGTTCGCCCTGTAGTCAGGTTTTTAAAACATTGGTATATCATAAGCAACATTCAGGGAGGAATTAATTAAATCCAATTGTGTCATGAATGACTAAAAATCTCCTTTTATTGACTTGTTTTAAAGATACATTAACACCAATATGAAACTATGAATCATCAGATCCCAGTCCCAATAAAGATACAATTGGAACAACCAAGCACCAACAGGATACAACAAAAAAAGTAAAGTAAAAACTACAATCATATGGATTAAAAGAAAGTGAAGTATGACTTAATCCAGTTATAATCCAGTATAATATAGTCATGTTCAAGAAAACGTGCTTTTGGAAATGCATGAACCTTTAACATGCTTTTACAACTTCAGCTTGGAACATAAATAGATGTAGAACAAAAAATTTCAGGAAAGCAAAAACTAAGGGAATAAACATACGCATTAACAGACACAAGCATTCTGATGTACATAAATAAGCAAGTCATTAGTGTGAACAGAAAATAGACATTGCATAAGCAGATTATAATTGTTGTTATGATTGATTGTAAACATTTTCGTACCCTGATAATTGATGAGCATGCATAAATTTTAATAAACATTTTTTTGTCACAAGAATTTGGTAATTGGTACAAAGCATGCCACAACCTTGAACTCGGAGATAAGCAATG
>BMK_Unigene_075551
GTCCGACCCAAATGCACACCTGATTATATTTGACTTTTGATCCATAACCCAAACTTATATAATTGGGCGTGGGTTTGAGTCCTAGTATCCATATCCAGACCCAAACACCTTCATTTTTCTAATCCATATTTTGAACCTAAATTAACATATAATAAAAAACAAACTTCCGTAGTAAAGTACTGTTATAATAATCAAATAATAATCGGACCTATTATCATAGTATTTAGGCCTTCCATATTTTAGGCCCTTGACATGAAACTGACAACTAAAAACAAAGACAGAGATGATATTTTTCTAGTCAGGCCAGTCTCAGTCTACGTCCAGTCCATGCTTATAAACTAACATACAAGTATCATGAAAACATAAATAGGTTCACTTTTTTTTTTTAGCAAATAGATATATTAAATATGGGTAATATTCCTGCACATCTAGTGTGCATGGTCTTACAACACACATTGGATTAGGATGATCGGATAGAGTTGGTTTTTTGTACATAGGAGGGCCCCACCTAGATCTTTAAATCCTCTAGGTCCCATTCCAAGGTGGGCCCCACAACACGGTGTGCATCTGATTATATATATATAGTCCCCTTGTTTGACGCTATTACTTGCCCCTTTCAAAATTCAATGAAATTTCAGCGTCTCTTTCTAAGCTTGGTTTTGGTGATGACTCCGGATCTCCTATGATTGAAGACTCCATCATATTCCCTTGGTGGAGATTCATTCCTATACTCCCTATTATAAGCAGTTGAAGTACGAAGTGCTGGATTGGAGGGTCCAACTGCATAATAATTAATGAGGTTAATTTTGGACTGAAATTGGGCCTTATACTTGAAAAAATAAGCACAAAAAAATGGGTGCAAGTCTAAGTTTTGGATGGATATGGTTAGAATGTATAATATCTTGAAAGATTTTATATATTATCCAACAGTTGAAAGGATTAAATAAAAAAAAAAACATTCAAGATAGAAAAAAAATGCAAGGAACTGATTTTTCCGGAGGACCACTTGCCAAAAGCCCATCCATTCAGACTTGGCCCTATGCCAAATAGTCTCCTCGAGTCACTAAACCGCAAGATCTGCATCCGTGTCATTGAAGAATTTATATGATCTAGGTCTGTATCATTGGTTTATGATCACATTGCTCCAAATTTTGAAAATTTATCATGTTGGACACTTAGAACTTATCTATTTACGCAAAAGTACGATGTATCTTATATTCTTAACTTTTCTTGTATTGCCACATTAGTTTTGATAAATTTCTATTTAAATGAGCATTGTAATCTATGTTTGATATCTCATCAAAGAAGTATGGACACGGACACGCCGACACGG
>BMK_Unigene_075555
ATTTTCCTTGAAATCATTTTCTCCAAAGTAGGGTTTCTGCCTTGGCTTATGGAGAAAATCGGGGTTTTTGCGTTCTCCTCCCTCCATCATAGCACTTTTACGGTTCTCTCTCTCTCAATTCCGTTTTTAGGAAAAGAGGCGTTTGGATGCATCTTAAAACACCATAGAATCTATAGAGAAATATCCGACTTTGAATTGCAAATGCAGCAGAAGCTTGGATTTTGAGACTATCGAATAGATCGATGGATGAATAACTCCTCAAGATGGGAAAGTTTTGGTTTTGATTGTTGTTGTTGTTTCTTAAGGAAAGGAGAATTTTGGTGTAGAAGAACCTGTAATGTGATGCAGTTTCTGAGGAAAGAGAGGTAGACGGAGAATGGCAGGGACGGTGGCCAGTACTGTTTGACAGAAATACAAGAATGGATGTTGCACAATATTATCTAGATGGCAATGCTGATGCAGTAGAGTTTTGCCCACATTATCCCTCCCAGCACATTCTTGCTGCCGCAACGTACACATTGCAAGAGGGTGTTCAGTCTAATCGTTCTGGGAGCATATCTCTTTTCTCAGTCGGCATTGATACTGGCCTCAAGCTGCTTTATCATGTAGAAACAGCCGGTGTCTTTGACATAAAATGGAATCCAGATGGAGCTAACATGCATCCTTTACTTGCTCAAGCTGATGCTGATGGCTACTTAAGACTTCATGGTTTGGGATGCAGTCCAGAGGTATCGGAAGGAGTATTGAAAGAAGTTAGTGGCGAGAAGATTAGTTCTGCCATGTGCCTATGTTTGGATTGGAACCCATCATCCACTTCAGTTTCGGTGGGCCTATCAGATGGTGCTATCTCAGTAGTCACCGTTAGAGAGGCTGAACTTCAGCCAACACAAGCGTGGAAAGCACATGAGTTTGAGCTGTGGGCTGCCTCCTTTGACACTCATCAACCACAACTGTTGTACACAGGTTCAGATGACTGTCGATTGAGCTGTTGGGATTTAAGGGAGAGCACTCCTAATCCAGTTTTCCAAAATTCCAAGACCCATAAAATGGGTGTCTGCTGCATCACCAAGAGCCCTACAAATTCAAATGTATTGCTCACTGGGAGCTATGATGAGTTCCTCAGGGTATGGGATATGAGATCAGTGTCAAAACCTGTGAATGAGAGTTCTATTTGTTTAGGGGGTGGCGTGTGGAGGATCAAGCACCATCCCGAGTTATCAGGCCTTGTTCTGGCGGCTTGCATGCACAATGGGTTTGCAGTTGCAAGGGCCGAAGGAGATCGAGTAGAAGTGGTGGAGACATATAACAAGAATGAATCGCTTGCGTATGGAGCTGACTGGCAGAGAGGATTCTGTACGATGAAAAATGGAACACAGAGAGCGTCTTTGGTAGCTACATGCTCATTCTATGACCGACTTCTCCGAATATGGTTGCCGGAGAGCCAGATGGTTAAATGATTTATGGTGTATTTGGATGTACCCAGCACTGGTTGATGGTTTATTTTCGTAGAATGGATGTATATTATTTATGCCAATGTGGGTTGTCATTTACAATAGACCTAAATTGATATCAGCAGTTGCTGATCATGCCTTTCTTGCTGGAAGTGAGTCTTAGTAGGGGAGAGCTACAAGAAGCCCCGTGATGTCTTGTAGGGCTGCATCTTGGGCAGGCCGGGGAGGGCATTGACCAAACTGAAGCCTGGCCTGAATGTGAGATGTGGTCATTTGAGGCCTGCGCCACTGAATGAAAGCATGGAGAGACCAGGCTTTTATTCCTTGTGTGTCA
>BMK_Unigene_075574
TTTCAACCAGTATCTCCTCAACCTTGCATTTGCATTGTCCAGAGACACAACAAATGTTAGTAAAAGGAAAAGCTAGAGTGATCTTCAGCCAGATTTTTGGGTGTGTTAAGACAGCTCAGATAGAGGTTTGTAGACTTCTTTTTTGGGGCAGAGTAAGTTCTACTCCAGCCAAATTCATGACCAGGGACGGTCAGATTAAAGAAGGGGCCAACCTCAAACAAACCCTGAGACTTTGATAACGGTTCAATGTCTTTGGTGTGAGCAGGAGTTTACAGTTGCCAAATCGAGTCTGTTAGAAAGGCTTTGGTTTTTAACTACTCTGACCCATATACACCTTTATGAACTATTTACCTGTTAATATTAAATTATATCATATGCAGAGTACAAATACTAGAGCCTTCTCTTGAGATGTTTGATTATTTCAAAGAGAAGGGCTAGCCTGTACCAAACCCAACCTAGATCTGTCATGAGGCAGGTCTGATATTACATATCTTAGACCCGTTACATTGTGGGGCAGGATTGGGTTGTGCGGGTTTAAGGTCTGGTATGGATTCACCCAAACATGTTGTAGCAAGCCTCACACCTTCTTGTTATCCTCGTTCAGAACATGCCTACCAAAATTCCTACCACGTGGGAAATGATTAGTAAATACCATGCTGTGAGGACTACATTCATTTGAACGAAGGAGAAAAAAATGCTAAAAGTTTGCCTCCTGTTTTCCCTTATCCTGCCAAGGTCTCCTTTATCCAATGGCACTACGGCATTACCCCTCATTGTATGAAATGGTCTGTTTATTGTACAATGAGGTTCACTGTACAGTTGTCAACCATGGGGCAAAATTAGAAACTATTGTAATCAGACTAAGATTTATGCAACTTTCAGTAATAAATGTCTATTAACAGTACAAATGGTTTTGTGCTGAACTCTATCCTTTTCTCTTTTTTAAGATACAAAATACAGTGAAGTGAGTCTTCTCCCACTAATGGAACTTGATAAAGAATCTTTAAAGCTCCTTTCCTTCTCAACTGAAAATGATAGTTCAATGACGCTTAATTCGGAGCATCAACATGTCAAACTAACCATAAAACATAATTTGTTTTTTCAGACCAAGGTTAGAATGCTAAATGAAATCAACCATGAGCACAAAAGGAATCCTGAAATTTTTTTTTTAATAGTATTATTAATTTCTATGCAAGACCATATAATAAAGATAGAAGGACACTCACCTGCCAAGGGATCCTTCGCAG
>BMK_Unigene_075581
TGGAAAGTAAGAAATATAATAATGCAGTTGAAAAGTCACATATTTACACATAACCCAGGAATGTACAAAATAAGGTCTTGGGAATGCATAAAACAAAATACAGCTTCACATGCTCACTGAGATTCACCTGAAATCCTCTAGCAGTACTCGAGATTTTGCCGACAAGAAAACAGCGTGCTTCTGAAAGCATGAGCAGAGAACCACAATGGATAAGCAGTTGCAGTTCTCACAGAATATAGCTCCTTCCACACCTTATTCCTGCGACCATATATCAATATCTGTCTTTGTGTTGCTAGGAAAACAAAATCTCTATTCTGGCTTATTGGGAAGGCACTCGGTATGAATGCCTTGATACACCTAAGACTCACCCTATCAGCCAAAAGCCATTCCTCTCTTACATAATCCTTCAACACCCATATACTCATCCAGTCTGCAGAAATCTGAATCACGGATACTGCCCCTTCAAGCTCCAACAGATAAATCCTATTTCCACGGCCATAACTATTCACAATCTCGCCTGGCAGGGGGATCTTCTTCCATACCTCACTATACAAATCAAGCACAAGTATATATAAACAGCTGATCGTTAGCCAATGAAGTGAACCACTAGCAAACACAACCTGGTTCCTGTTCATATGAGTAAACCCATCACCTGCAGATGAGATAAACCTTTTCCATGTATTGGTCTCTGAATTGAAAACCACACAAACTAAGCAATCAAGGGGTCGGCGACCGAAAGGCCGATAAAAGCCTGCCAAAACAACATTGTATTTCTGAGTATATGGATCCACAGCCAAACCGACGAGCGTAGCCTCATCATCGGGATGGTATCGACTGACCGGTCTTTCTCTGCTAGGAAGCATCCTAAACTCTCTAGTCATTGGATTACATACATAGTAAACCCCTCGATTTGGTATGCTGGCGCAACACAACAATCCATTACAAGAGGCTCTAACCTTCACTCTATCACTCAAGAAATCCAGTGAGAACTCAGAAAAGCAACTCAAACTATCAGTACATATGAAATTAGATTTGATATACACAGATTTCAAAATCTCAACCAAGACCATTGGATTTCTCAATGAGATTTCGTTATAGAGTTGAATGAAGTACTTATTGGAGGGCAATCTATACCAAAACTTACAGACACATTTAAATCTGAAGAGAGACTTAATAGGCAATCTGGCAAGAATCTGAACAACAACATCATCCGGGAAAAATCCTTTCCCTTTCTCAAATGAATTCATATTCTCTAACAAAGAAACTGGAGTGTTTATGTGGACGGAGAAAATCTAGTTTCTTACAGTGACCCAACAATCAACATTCCAAAAATCAGAACATGAACGTATTCCTATAAATACCCATTTCGAATCTCAGAAGATTAAACCTACTTTCCCTAAAAAGATGAGATTTTTAAGTTTGGAAATGAAAAAAGGGGATTTGGGTTCTCCTTACCACCGGAAGAGGAGATTGTCGAGATAAGTGTTGGAGAAAAACACGTTTCTTTTCTTGTATTCATTTCGATGCAAGGGATACGCCATTAATAAAGGAAAGGAAAGGAAGCTTTCTGCCAGCGACTGTTCTCATATCGAAGCGGAAAGGAGGAAAATCACCACAGAGGGATCACAAATGGGCAAAACTCAGTCGCCCCAGGTCGAGAGTTGAACATCTGCAAATGGGTTTTTGAAGGAATCAGCGAATTGTGATTAGGGCGCTGGAATTTCGGGCACTCGTTTGGGTCCGATGCAGTGGAAGGACCTCGAAGATGAAGAAAAGAGGAAGAGGGTTGGCATAGATCGAATATCCTCCTGCGTTACGGGCTTTCAGGCTCCAGCCTATTGTATGTTTGTTTTTGGGAAA
>BMK_Unigene_075586
GAATGTTCGGAGATTATCCATATTTCTACCTTGTGAAATTTTGTAGTTGCTATTTTGGATTGACAAGCGACGGGCATTTCTGTCTTGAGTTGCTAATTCACTGTTGTATATCATGCAGAAGTTCTCTTCTGTAGCTATTGACAGAGCTAATTCACGGAGAAGATCATGCATCCGGAATGATGTCGACCTCCAATAGTCATCCATCTCTATGTCTTGAATCATGTTTCGGCAAATGAGTTCCTTAAGGAAATAGACTGCAATACAAGAAACACCTTTTAAGTGACATGAGCCCACCGATAGATACAATTGCCAAGGGCAGGCCTTCACACTTGCGCACCAAGCTTCGAGCATATGAATTCAGCTCTGGAGGACAACGTTTGTCAGCATGATTCCAAAATGCTCTGTTACAGAAGAGGTCCCAAGAGGAATTAGAGCATAGAGGTTCAAGATGGATGACTCTGCTTCCAACCCCCAAAGATGACGCAACATCTTCTTTCCGAGTTATAGGTGATGAGTGTGCTCACGAGATCTCCGTAACTCATTTGACCGATGTTGTGTGGAACGGGTGCCTCGTTCGATTTGTATAACTCTTTTATCAGACTTCGCAAGATCTCCATGATTTTGTAAGACTGTGAGATAGTGATGCATGCGCGGCAGTCGAAGCAGTCCTTCAATACTTCACTATTGTAAGCTATGGTGACAAGAGTGGTCTTGCCCAGACCACCCATTCCCACCACTGAAAGCACCATGCGCTGTGGCTCCTTGTCTTTCAGCCATCTGATCAGGCAGCGCTTGTTATCGTCAATCCCCACGATATCGTTGTCCGGAACAAAATGAACTGATTCTGGAACAGATTTCCTATTTTCACCCGCGTCTTTCCATCTTGAACTTGATGCTTCTTCTACAAAGCCATATCTCATGCCTCTCGCATAGATGTCTGTAATCTTGAATTTGATCTGTTGCAGCTGAGTGGCAATCTGATGGGTATAAAAGCAGCACCTGGGGAAGCAGATGGTGTTGTAAATAACTCCTCGCGTTCCAAAGTTGTTCTTGGTCATGCGATACATGAACTCGTCGATGATATCTTCGACGTCATACGCGACTTCCCTTATTTGTCCCACCCGTGTTCTTACTCCTTCATTGCTGTCTTTCTTTCGGTCGGAATCCTTTAAGAAGGATTGTATGCTCTGCAGCTCAAGTCTTATATCATCAAGGTTGCTGTGCAATCCTCCTAGTAAGGATGCTTCTTCCAACAAGAGATTGCCCAAGGTCGTGACTAAGTAATCCACCGCACAGCCTGCCATGCTTGGTTTGCAATCACTCAGTTATTGCAGGATTCACTTGAAATCAGTACTTTCTATAGTAATCTCACACTTTATTTGTTATAATTTAGGAGCCGGTGATAGTCTGCTTTCAGATCAGAGTCAAGTTTAGGCGGACCCAAGAAGTTCTGGGGCTCTATGTAAAAAAAAATCTTGAGAGAATGGGCAA
>BMK_Unigene_075594
GGTGAGTGATTTCATTCCTTTTGATACACTTTGTTTCCAAAGGTACTTCGCTCTAGAGTTAGATAATGGACATAGATAAAGCAAGTGAGATATAACCCAAAAAATAAAGTAGTTGAGAAAAGATTCTCTTTCCTAGATGGGTTGTTCTAGTGAAAAGCACATGGTTGTGGTACACTTACTTGAGATATGAGCAATCCATCTGTAGGGGTCTTCCCACAAATGTACCAAACGTTGAAAATTATATTAACCTGACAATCTAGGCCACAATTACAACAAAAGGTCAAGTGATCATCCAGATGATGAATGGGTTGTGATGGCCTGATCAGTATGAGTTTTTAGTACTTAGTATTGGGTTTGGACCTAATTGGAGCTTCTAGCTGGGCAATAATATATTTGTGGAGGTCAGATGATGATGATGGGTTTATGTTTTGATATGCAGATGATTATGGGCTTGGTGTTGGCAGCATCCTCAGCTGCAACTGCAATTGGGTATGTAGGTAAGAAGGGGAATTCCCATGCAGGATGGACTTCTATCTGTGACCAAGTTGGCAAGTTTTGTGACAGAGTTGGTGCTTCTCTTGTCTGCTCTTTTGCTTCTTTTATTCTGTTCTTCCTAATCTTGGTCTTGTCTGCAAACAGATCAAGAAATTAGACTGCATTAGACTCTTTTGACTTATCAAAGAAACTAGAGCTGACAGGTTGTAATGATAGACAAAGGAAGAAGAGAAATGAAGAAATGGGCTTTACATTATTCATGGTCTCTGTTGCAATGTACAATCAATGAAACAAAGTGGATTAGTCCAGCAACATATTTGTGGTAGTCCCAGATTGTTTAGATACAGATGTATTCCAATATTGTTGTGGGTTTTGGTGTGAGGTAGATCCTGCAAACTTAGTGCGGATGCTTTGTCCTCTGAATGGATGAACAAAGAGCTCCCAAATCCCTCAAATAGTGAAATCCCGAGGAGTCACGGCTATCATAGAAGTCTATGTAACACCCTGACCCTTTCAATCTT
>BMK_Unigene_075613
TTTTTTTTTTTTTTTTGTTTTAATCTTCCTTCTCTCACTCACAGAATAATTTATTTTCATAACAGGATTAGGCAGTCATGGAAAGGTTTACCAAACATTGGGAGTTCAAGGTATGTGAAATGTGGGAGGGGGCAGATGTTGTAGAATCAATACGATGCAGAGCAACTGTAATAAGGAAATGCTTTCCATACCAAAAATTGCTCGTCGCATCCAAACCATTAGAATCAAGAGCAGATGAGGGAGAGAAAGAGGATTTCAAATTTGAGTTAGACTAATGTTAAGAAACAAGGGATATTCCCAGCAACGAAACATCTAAGATCGCACATGTGACCACTGGACGTCACTGTTGCTCCACACGAACTCTGCTGCAGCAGCATTAACTTTGCAGTAAAATAAGTAAGTAAACAAACATAAATAAGTCTAATTTCTGAAAGAGAGCCCTTCAGTACTGGTATCTCAGATAGTCCTGCACATCTCACGATAGAATTTCAAACCTAGTTCTTGGTATTGCAGCAGTGTTGGATTCGGTTGGCTCAGCTTTTGCCTGAATAACATCTGGATGCCTGTTCAGGGCAGTGCACCAAAGCCAACTCATAGTAAAACTACTGTGAACGTTTAACTGTTGTACTGTAGTTGCCTTATAGAAATAAATTATAGCTGAGTTAGATTTAGATATTAATTGTTCACAAATAACTAAAATGAATGTGTGGTGATGGTATTTCCAGCCACATAGAGAAATACAAGGCTCTTCTGAATTGCACTGTTTTATTACTTAAACTTACCATTCCTTCAAGCTATCATCTAAGTGTCTTAATTAATTCTTTTCTTTTTTTAGTTTTAGCCTATGTGTTGTAGACTACAGTTAATACTTCCCAGGCTGAAACTGCATCTCTAGTAAGTGCCCAGTAAAAGTCACCTATAAACGTGTATGTTAATTCCATTTCACATCTAGATCTATTTTAGGTTTCTATTCAGCGTCTATTAATACAAAGCAGTGGAAGATGAGAGGATAGAAAATACATAGAGATTAAAGAAAAAAAAACCACCAAAATTATTAAGCGTACACACGCGTTACATCTTCTGTTACCTGCATTGTTTGCTATGTGTATTTTTCTATTGTAGCTTCGTTCAGATGTATACTCCGCGACGTAATAGTTGATTTAATTTGAACACATATTGTTCTTATAGGAACAAAGCTTTTAAAAATATTCATTATTGAAATAAAG
>BMK_Unigene_075631
AGGAGGAGGAGGAGGAGGAGATCGAAAAGAACAAGGTATGGTGATTCGCATTCTCTCTCTGTAGTGTGTGCTTCTTCTTCTGTTTCTGAGATTGATCAAGAACAGGAAGATGGAGCTATTAGCTTGATGATGCTTTCTAGAGGTTTTGGATATTGGGGCATAGAGAATTCCATTGCTCCAGAGTCTTCTGGAAATGATTCTGTTGTTTTAGAGGTCAGATCATGGCAAATAAATAAGATCATTACTATGAAAGATGGTGATTTCTTTCATATGGGAGATGGGTTAGAGAAGATGAAGGAAGTGATCGAGGAGAAAGGAGACTGCAACAAGTCTGATACCGAAAATGCTTGGTCCCATCCGGAAGAGTCTGAATTTGGTGTCTCTGGATCTGGGTTTCTTAGAGATAGGGCCAAAAAAGTTGAATTAGATGTTTCTGAGGGTGGGTTTGTTGGGGATTTCAAGTTCATGAACGCAAAGGTCAATGGCTCTGATACTGAATTCACAGGTGATGAGATGGGGTATGATGTCTCTGATTTGGAACTGGGGAAGGATTCATGGAAGAAAGTCAGACCTGATTGTTCTGATATTGAATTGGGGAAGAATTCTTTCGTGGCAACTCCAACTAATAGTGAAGTAGCTGAATTGGGGATGGATTTGTCTATGGGGTCTGAATTTAATCGAGTTGGTTCAGAATTCAGGAAATATATTACACCTAAGAGAGCCAAACACAATGCTTGCAATTTGGAAATTGGGAGAGCATCCCCTAAGATCAGACATGGTGCTTCAGATAATGGATTGGGGAAGGATCAGTACAATAAAAGCAGATTCAAATGCACTTCCTGCGACAAGTCTTTCCAATCATACCAGGCTCTTGGGGGACATAGAGCAAGCCACAAGAGGATAAAAGGATGCTTCACATCAGGGATTGAGAACAGAGAGAATAGCATTGAGACTGATATTTTGCCCGATCAAGCATTTGAGGAAAAGCACAAGTCTGGCAAAATTGAGGATCAGATTGATAGAGGACGTATCAAAGTAAAAAATGACACGCCAAAGAAGACCAAAGTGCATAAATGTCCACTCTGCTTCAAGGTTTTTGCATCCGGCCAGGCTTTGGGAGGCCACAAGAGAGTGCATGTTGGTGGGAATTCTGATGCCAGAGGTGATGCTTGTCAGACCATCATAATTCAGCAACAGCTGCCGCAGATTCCAGATTTGCTCAATCTTAATATCTCTACTCCTGTCAAAGAAGAGACTAAGGGTCACATTGGTTTTAATCCCTGGTTGGTTGGAAGCAACCACAAGCATGAGCCACTGGTGGAGCTGATGTCCAGTTGAGACACTAAACTGGGACATGGTTTTGATGAAAATGCAAGTGTACAGAGTGCAGACAGTTGATGGATTCTTTTTCATTCATTCTTTATGGATTGACATTGTTTACAAGGTAATCGTTCCATTTCCTGCTTAAGTAACATTTTTCCGGTTCCAGGTGATGAGGTTTTTCTTTTCAGTTCCTTTCACTTTTGAATGTAAAATCGACTTTGAAATGATCAAGGAAACATCTGTCATTTGAAGTGTTAATGTAGCCAAAAATGGCGCTTTGGCATCCTTTTTAGCAACTTTCATACTTT
>BMK_Unigene_075635
CATCAACTTTAGCACCATCTCGCCCAGCCAGTTTACAAGGATTTAAGGTGGGGTTTCCTATAAAAATCCCTTATTTGAGAAAATTTAAGAGGGACCCTAAAGAAAGTGTACTTAAAATGCTCCCCATATTCTTAAATTTCTAGCAATTCCACGGAACAGATTCATGCATAAATTGTTTTAGCAACATCAACCCTTCTGTTAATTGGGAAAGCCCAAATCTTCCTGTTCAAATGATGTCAATACCATTCAGTACGAGTTTATAATAAAATTTGAGAAAATTATGAAAGTATCTTTTAGCCCAACACATTATTAGCATGGCAATCTCAACACAATCCAATCTCAACCAAAGTTCAGAAGAATGGGCATCACACCTCTATATGGAATCGATCCCATGGCAGGGTGGTTTCCACTTTCCTGTCTTGGCCAGTGGGCCAACTCAGTAAAAAAAAAAAAAAGTTCAAAAAAATGAAATGATGCCAAATAGTCCCTAAATTACTCCAAATAAATCCAAGCCAAGGATGACTTCCGCTACCACCAGGATGATATGGCCTACACTAAGAGGTGAATCTCACCAGGACCGCATAGGACATAACGCTGTGCCCAGATTCACTTTCATTCCAAGGCCCATAATTACTGAAAGAATTCTGTGCTTCTACTCCTTGCATTTTTGGCACATCTGGCTCAACCTGAATCTGAAGTGCAACAGGTGGCTTTGGACAGAAATCACTGACGTTTGTATTAGTATTACTGGTGCTTTGGGGCCAAACTTGACCCAAATCCTCTTTCCTCCCCTGGATTGTCACATGTTCCTCCTTTTTACTCCCCAAATTATTATGCTGAAACTGCAGGGGAGTGCCTTCTTCCATCCCTTTCTGCTGCTGCTGCTGCTCCATCGTCGCCTTCTTCTTCTTCTTGGCGATGATGTCACACTCTTCTTCCTCGGAATATTATCCGAACTGACGGAAAGGCGGCAACGAGGAGGAGGCGCCGAGATGATACTCTGATGACTGGCTCAAAGCTGCTTTCTTTCACTGTAATTGTAGTGGGTCTGAACTCTGAAAGGAGGGTGGAGAAGGAGATGAAAGATGTTGCAGTTATAACTCTCAACTTTCTCTAAACGGGCCGGAGGGAAGAAAGGAGGGTGGAGAAGGAGATGAAAGATGTTGCAGTTATAACTCTCAACTTTCTCTAAACGGGCCGGAGGGAAGGTTCAAAGATGTTTCATAGTTTTTTCTTACTCTCAAATAAGTCACCGATGCGATGAAAGAGGATTTTCCTTGCATTAGAAACCATACGCTTTTCTCTTATTTTTAAACAAGTCAAGGATGAAAGAGTATTCCTAATAATTATATCTCAAATGTGAACTAATTCTAAATGTAGATCCATTATGTATAATACTTTGAAATGGCCTTCTCTGGATCTAAATCTCTATATATGCC
>BMK_Unigene_075637
GGGTTCAGCGCCATGGAGGTCGAGGTACAAACTCTTAATACATTTCTCTCTAGCTAAAGAGAACATGCATTTCCTATACAAACATGCTCAACTTTTTATTATGCATATGTTACACAGATGCATTCATGATAAATTGAAAATGTAGACCTTGCACAACATCCATCTACACTAATGTCAAATGTGACAAGGGGAGAGAAGGTATTTGCTGTGTGATTAAAGCAGAAGCAGTAAGAACAACAAAGTGGAACCAGCAATGCTGTATGTAGGGGGTGTGAGTGAGCTGAGTCGGGCTGAGCCCAACTTGGTCTTCACTTGAGCGTCAACCAAGCCACCTTGAGCTTGAGCCAAGCCGGGCATATCTCGGCTTGAGCTTTGCTTCAATTAACTTGAACTAAACTTGGTATTACTAAACTGAGCTAAAGCTTGAATTGTTGATGCCTACGAAGTTTGAGCTTAAGTCCACTCAAAAGGGAAGTTTTCTCCTTGGCACCACTTATATTATTATCATTGATATCCAGGTCCAGTTTTGATTACTAGAAATAAAGAGGAAGAAAGGAAGAGAAGGCCAATGCATGGTTAAGGAGAACACAAAAATTAATGTAATTGAATCTCAATAGGTGTAGATTTTAAGATTTCAAAGATCAACAGTGAAAGAAGTCCCAAATATATGGTCATATACATCGGGTAGCTAATAAGGTCAATGCAATGAAGTTCCATTACGAGGATATCATTGTTCTCATTTATTATACCCTATTGTTTATTTTGCGAAGTTGTAAATAAACGTATGTTCTGGTTTAAGTATATTTGGTTGAATTGATTTTTCGAAAGCGTTAAATAAAATTATGTAATATACACCAATTTTTTTTATTTTTTATTAAATAAATAGTTATAATTCTTAAAAAAACACTTATGAAACTTAAATAAATACTTATGACATGCGCGCGCAAAGCCAGGTCGAGCACCCAATAAGCTGAGCTTGAGTCGAGCCACTTAATAAATGGACCTCAAGCGGAGCCAAACTGAGCTGGCTTTTTGACAGCCCTTGCTACATGTCTTAGTTTCCTTCATCTAAAAGATATTGTTCCAGAAAGAAAATGGAAATTAACTA
>BMK_Unigene_075638
ATGCTTGAGCAGATGCAAGACCTACGTATTAAGAGGAAGTTGACACACTTTGGCTGGTTAGTATGACCAAATAACAAAAACAATAACAATATGACAATCACAATCACAATAACAATAACAATAATGCAAATGCTATTGTGTCAAGATAGAGGCAACATGATGCAAATGTTCTTCATTGCCATGAATTTTCAAAAGCAAACACCAAAACAACTAGGGTCACGGCATGGACCAGGCTAGCCCGAGCCTAATCTGGGGCCAGCCTTCTTTGGGTTGGGCTTGGACCCAAGATCCTGGCCCATTTAATATACAGGCCAGGCATGGATTCAGTAGTAGAGAGCTCGAAGCCCGGTCTTGCCCAAAGAAGATATACAATATAAGCAAAAACAATTTTTTTATTAGAATGTAGGACTAGAAGACTTGAATTTCCCAACCCAACCACCTCAGCTGCAGGTTGGGGCAAATTATAAATGCCATGTTTTTTTATTATAAAGACATTCTTACCGGGGCTCGGGCTTAACACTTTTTAGGTGGGCTAGGCTCAGGCCTTACACTTCTAGCCTGAGTCAGGCTACGGTCATGCTTGAGCCCATGCTCTAAATGTGAGGCTGGGCCTGAATATTGATAAATCTGGCCCATGAACGCCCTTAGTTACGGCTTTCACTAGTCAACTCCAAAATGTAACATCCTTCTTCCCTTTACTCCTTGAAACATGTTGACAAACACGCCTATGAGCTATTTATTAGTGGCCATTTAGGTATGTAAATGATTCACATGCATAATGGTTATACATAACCACATTTGTTTGCACTCATTTAATCATGTAACGTGTAAATGAGGTGTAAGATCATTTACACACGAAAAATTTTCAAACCCATACAAGTTAGAAAGTCATTCACACTCCTCTTTAGAAAAAGCACTGGTACAATCTCTCACAATGATTTTATTTTCTTGCGGTCTCCATCAACCACCTTTATTTTTTTAATTCAAGTGAGCCCTATATTTGCAGTTGAAACCACTTCACTTTGTTTATTGAATTAATAAATCCTAAAATCGTCATAGATTTTTGATTAATTTGTGAAAAAGTCCAACATATATATCTAAACGTTTCGTACTTCGGTGGGCCCCTAGTTCAAGATCCGAATCATTCCGCATTCTCATATTAATAGTAAGCATGAAGGATTTTGAGAAATTTGTGAGAAAGGTCCAAAGCATCTAAACACATAAGCACATGTAAAACCCAATTTTCCTCTCTCATGAGTAAATGCGCAAATTACCCCTTGCTTTGTTTTCCATTCAAGAAGTGATTATGATTTGCCACTCATGGGTTGCACCTTTACTTATCGATTTTTAGCCATTTCAGCTAATACATTTCTTATAATTTTTAGGAATTTGTTTTATGGATCCGTTTGGTAACTTCGCTGGTAAAATGAAGTGAGATGAATGATCAAATT
>BMK_Unigene_075641
ATATATATATATATATATATAAAATATATAAAGCAATCAACAGGTGAGGAGTAATGGCTGGCTGATGATTTCCATTTCCTAAACAGAAGAAACAGAATTATTTGATGGCTATTTGTAAATAAAACCTATACTTAAAATTTGAACCTTCTACACATAAGGTATTGCCTTAAATTTCAGCTTAAAACTTTTGAGGATTCTATATCTCCTATGAAACAAAGGACTTGTTTGTGCATGAGAAAATTTTATGCTCCCTGAATTTCTACTTCCCTTGACAAAAGAATCATGCATACTTACTTACCCCTCTTAAGGAAAATCCAAATCCTTCCTATATCAAGGAAAACCAGCTCATTTTCTCTTTCAAAATGAAACAGTGCACTGTGAGAAAGATCAAGCAATTCCCCTCTCTCTATTGCAAAATCCTCTCTTCCCACAAACACACCAATCATCCCCCACTCAAAGTAATCAAATTACAAAGGTTTTCATTATTAATTATAAAAAAGCTAATTATATTTCTCTTTGAGGAGGGGATGGGGGACCTTTTTTTAACTTGTTTCTTTTGCACCACCTCTTTATATCTTTCCAGATCAAGTAGCCAGGCACTGAAATTTCCTTTGTACAAAAAACACAAAAAGCTTAGATACATTTGCATTTTACAAAATTCACCATAACCCATTTGGTTTCTTTTGCACATTTCTACTCTCCTGGCCTTCTCTTATTCTAATTTTTTTTTTCTCTCTCCCCCCACACTCTCTCTTTCTCTCTCCTTCCCAAATCCCAACCTTCCTCACTTGAGTTCCCATGGCTCTGAACACCATTGAAGCGTGGGAGCTTGTTCTTCAGAGAAGAAATCACAAGCCTCTTCCCCATTCAGAAAGCTTGGCTCCTCCATTCTCGGGAACTGATGATGATAGGCTTTCTGGGCATTTGCAGAAGCCCTCGAGTCCGAAAACTGCAGACAACCTATTGAAGAAGAGTAAGAAGATGAATAGCTGCATCTGAGAGCCGAAGATGTTGGTGGGTATATCATTATTGAAGGAAGAAAGGCCTCTGAAGAAATCGCCCTGTTGGGGCTGTTGTCATCGTTGAGGATTGCACTCGAGTCACTATCAGAAGACCCATCTTTGAAGTCTGCAAAGAGCCCCCCGCCATTGAAATGGTCTAATTGGTTCTGGTCTGTGGTGTTCTCAGACCCCGCACCCATTGCAGAAATCTTGCTCTGCTCCTCCGAAAGCTTGTTTTCGGATTCAGAAGGGAACGGTTCGATTTCCTCCTTGATGGGGTGGTTGATTTCTGACTTGTCGTCGTTGTTGAGCTTCGATTTCAGCTCTCTCAGCTGCAGAGCAAAACAAAATTACAAACAAACAGAAACCTTAATCAATACTTACACTTTGAATTTCAGTTTTTTGGATTGGGATTTGATCTGAATTGCAGAGGAATGAATGACTGACCTCTGCCAAGAGGGTTTCTTTGTCTCGGTGGAGGGCGTCGAAATTGATCTTAAGAGTTTCGTAATTGTTCTTAAGGACGCCGTAGTCTCTCTCCAATTGCTTGGTTTTCCAGCGAGCTCTTCGATTTTGGAACCAGACGGCTACCTGGCGAGGCTGCAAGCCCAGTTCCTGGGCTAGTTTCACCTTTCGCTCTGGTTCGAGCTTGTTCTCGACTTCGAAGTTCTTCTCCAAGGCCTTCACTTGCTCGATGCTCAGTCGCCTTTTCTTCTCTGCAACGTGTCCGGATTCCTCTATGCAGTCTTCTTCATCAAGGCCTTCTAAGATGGCCTGATATCCCTTGTAGACGTTGCTGGTACCCACAGAAGAGCCCTTTTCTTCTGCAGATGGGCAGATAGAAATCATTGTAGCACCTAAAGAATCCGAGCTACTCAACCTCTTCATGACTTTAGCAATTCCACAACTGAAACCCCCAGATATTGAGAGATATATTAGACCCTTTTTTCCAGCTCAGGACTGAGGAGTCTTGAGAGAAGAAAGAAGGAAAAGCAGGCTCTTTGAACTCTACTCAAGAAAAAGCAATGGAAGAAGAGCCACTCCCACGCCCAAAACAAGCCAAGATCAGCCACATCTGTATAAACACATAGCATCTGAACTGCCAAAGACTTCCCTTTGGTTCTCCATCTTTCTCCTTTTTACCCACTTCCTCTCCTTCAGAACCCATCAAATCAAAGACCCCCCCAGAATCAGAAAACAACCCCAGAACACCAATTTAGCAGAATTTATAGCTTTTTTTTGTTGTTGTTGTTGTAGTTCAATTCCATCATTGCTCAATCAATCGTTGTTAGTGCAATGGAAATTTCCATGCAGTTCTTTTGTTGAAGATTATACAAGTAGAGAGAGAGAGAGAGAGAGAGA
>BMK_Unigene_075643
AAAAAAAAAAAAAAAAAACTATAAGGACATTTTACCTTAATCAAATAGTTAGGAGAATTGGGCTGGTCATGACCAACCATTAATATACTTAATTTACATATATTATCATGATCATTGAGTGACATAGCTTACAATCTTACCATGAGCTACAGTGCATGTGGGCCCCCCACCTGTCATCCTGTCTTCCCGCGTGCCACACATGCACACTTGTGCGCGCACATTCCTTCACCTCTGAGTGGCATGTAAGCAAGCAAGCCCCCACAACCCACATACGTTTGGAAAATGTCAATATCCATCTAAAAAATGAAACCCACCTGGCCTATTAGGGCATTTTACCTCAATGAAACAAAGAAAATTGGGCCAGGTGTAGCCAACCACAAGACTAGCATGATGGTAAAGGCATTCTTCCACTAGGGGAGAGGTTCCAAGATCAACCTATGAGGGATTATGTAACCAAAAGAAAGGGCTAGCTATGGACTTGTTAGGCTGGGCCAAAGCCTGCCCAGGCCCCTCCATTTAGTAATCAGCTCAAATACTTGGGCTCTGATCCAGCTTGTGGGCATGAAATATATGCCCAGGCCCAGGACAGGCCTATAGTCAGGCGTCGAAGAAGAAATAAACCCAGAGGCAGAGCCAAACCCAGACCCATCCCATTTAGCTGTCAGGCTTAATAGGCCAAATCCCAGTCCACGATCCTATAAATCCAGCTCATTGTGGGCCAGGCCAGCCCAGGCTAGCCTCTCCTAAGACCATTCTTGTAAGATATAAAAACAAATGTCAACTACACATAAAGCATGTATCCATCAAAATAGAAAATGTCCATTGCCAATTTGCCATGTCCTTCAGAGCTGTAAGTATTCTTCTGTAGGGTTTAAGGATAAAGGCCTTATTTAAATCTGCTGTAGTTCAATGGTGCTTACACCAATTTCGGGGTCTTCAATTTCCAGATCCGTGCAGAAAGTCCTTGCAAACTCTTCAGGATCACTCTCGAAATTGTTCAAGTCCCACAAAATCTGATCCCTTATGACAGTCTTATTTACCCGAAGGTCAAGCTTGATTGGCACAAGCCTCTCTCCACCATACATTTCTTGTCCTTCATATGACCGAAATTCAGTTAACTGTGCATGAATAGAATGGACAATCTGACTAATGAATGTCGGAGGAAGTTTCAAATCCTTCACCGTCCTCTTTGCAAACATGAACACTTCCGAATCAGGATCAGAAGGGTTCCAAGAAAATGCATCTTTGAAGCGGTGGCCATCGATTTCGATATCCAAACGAATAGGAACTAAGTTTTCCGCAGCTGGGCTGTAATGCAAGGGACATGTATCATGAAGCAACATCACAATTCACTAAAAAGGGGCGAAAAACAAGATATGGGTTTGAAAACCAAGGATCAAAACAACAGCATATATAGCAGCAACTAGCAAGAGCAAAGATTTTTGGTGGAATAAGGAAAGAAAGAGGTGGGGAAAGGAAAGGGAAGAAAAGAAAGACCCATGTTGAAAATTTGAAGGTGAAAAT
>BMK_Unigene_075655
ATACTCAGGAGCACAATAACCATATGTCCCCATCACTCTTGAGGAGACATGCACCTTGTCACCAACTGTTCCAATCTTAGCAAGCCCAAAATCAGAGAGTTTTGGATTGAATTGTTCATCGAGAAAAATATTTGACGCCTTCAGGTCCCTATAGATGACGGGTGGGTCGGCCTTATCATGCAAATGCTCCAAACCTTTAGCGGCACCTGAAGCTATTTTCATTCTGGTAGACCAATCTAATGGCTTCTTATCTGGTGCAATATCGAGTAGATGGGTTTCAAGAGAGCCCAATGGCATAAATTCATATACCAAAAGCCTTTGATCTCCATCAGCACAATATCCAATTAGATTGACCAGATTTTGATGGTGAAGAAGACTTAAGCATCAAAACTTCAACAAGAAACTCCCTGTGCCCCCTGCAGTCCATTCCTGTCAAGTTGCTTAACAGCAACAACCTGGTCCCTTTTCTCAAGCCATCCCTTCTAGACTCTCCCAAAACCTCCCTCACCCAATAGAAATTCAGCCCGAAAATTCTTCGTAGCTGAAGCTAGCTCACGGAAAGTGAATGCTTGCGCAGCAATAATTCCATCACCAGTGTCTTTGTCATCTCTGTTTTCAGGTGTTTTTTTTTATGTTTGGGATTTGCTTATATAGATGTTTCTTTCCCGTGGATGTAGGCAAGATTGCCGAACCAAGTAATTCTCTTGTGTGTGATTGATTGCTCTTGTGTGGTTGTTTGATTGCTCGATCGTTGATTCACGTTTCCGCATATACGCGCACAACAAGTGGTATCAGAGCCTATGGTTTACTAGTTGGATTGTGCCGCGTTGCGATCGACAGATCGGATCAATTCCTTGATCCGGATTTCTGCATGTTGTTTTTCATTGTAGGAAAGAGACAGAGATCGGTTCCGATCTCTACAAGGCCACACAGATCACACAGATCGAATTCCTAATTCGAAACAGAGAGATCGGTGCCTCCACAGAAGGAGGGGTGTGCAGAAACAGGCAGGAACAGGCAGGAACGGAGAAGAAGTCTGGGAAACTGGGTTTCGTTGACTTTGATCAGAACTGGGCCGCCCTTTTTTTTTTTCGCTGGAGAAGAGGGTCGCAGCTTACTGCTGATCGCCGTTTGCAGCCTCGCCGTGCTGTGGCCGAAGGAGAAGGCAGCAGATCTACAGCGCCTGAGAAGGTTCCTGCAGACGTCGCCAACAACCGCTGCTGCCGCCCTCACCGATCAGGAGATCAGTTGCTGTCATCAGATCTTGATCATAGCAGTAGAACTGATCTCCGTGCCGCCGCCGGAATCAGACGATAGAAACGACCGGCGTCCCGCCGCCGCGCCTTGGTTCTGTTTTGATCTTGCTGTCGCCGTGCCGCCGCTGCTGCCGCCCGCTCATCGCCGGTCTGCCGCTGCCGTGTCGACGCCGGCCATCGCCGCTCCCCGCCGCTGCACCATCGCCGGAGACGAAGAACCAGAGGAAGCAGGGATCTCCATCGTCCTCTGTGTACAAAAACAGAACCAGAACGAAGAACAGAACAGAGTTCTGTTTGTTTCTGTTTGGGGAGAAGAGGAAGAACAGGCCAGGTCAGGTTGGTTTCGGGTCGGGTCGCCCTGACCCGTCTGCACAAGCCCA
>BMK_Unigene_075660
ATGGATGCAGCTCATCAAAAGTTATGGAGCAGAAGCACCAGCAGGGTGAATACTCGATTGGTACAAGAGATTGTAAAACATGGAACAGCACCACAATTAAACTTTGAAATTGATAATGATACATTACTATAAATAGAAATTAGAAATGACAATTGATTAAATGGAAACAAAAACAAAACCCATTTGGCAGATGGAACAGCTGAAAACTGTACAGAAAAGGCCCACATAGACCACCCCTACCTGTCTATTTTCATTTCATCTTGCAATTATTAATTTTCAGCTCCTAAATATTTGTTTCACTCATATTCTCTGCTAGAAAACTTGTCTTCAGGATAATATACTGCAGTAACTACATTGCCCCCGAACTTCCTTCCATTCAGTGCAGCTTTTGCCTTGGTGGAACTTGCAGCATCTGCATACTCCAAGAACACCTTGCCAACTCCTGGAGTTTGCTCTCCATTGGGTTTTGGTCGAGGGATAACAACATTCACCAATGGCCCAAATTTCCCGCCCTCTTCTCTCATGTCCTCTAATATTTCCTCATACTCTTCTTTATCCCTCAGCTCATCAGCAGAAACCACCTCAGTCAAGCAGATGACCTTTGTAGGGATTTCTATTGGCAGCAACCCAACTCCAGGCAAAGGCGTGCCACCGGCCTGCAGGACCATTTTCTGCAAAGCTATATGCTGCTGTGCCTGTGCTAAAATGTTCTCCTGGTCTGGCTTCACCTGTCCAGCGTTTGCAGTAGCACGACGAACTGTTAGAGTCTTATCACCCATTTTAAGACCATTAAGTGCTGCACAAGCAATATCTGTTACGGCTGGATCCTGATACACACAAAAACCATAACCTTTTGAGTTTCCTGTGTCTCTATCTTTGACAAGGTCGAATCCACGTAGAGGTCCGAAGGACTCTAGCAGCTCCCTTATCTGTGTATCCGTGAAGTAGTAAGGCAATCCACCTACAAAGATACGGTCCGGCCCTTCTGCACCACCAATTGCACCTGGTGTAAGGCCAACAGCAGCTAAGTTGAGATGAGGGCTAGGCTGGCTAGGTCCGAGTGCTGCAGCTAATGAAGGATTGTAATCAGTAGGCCTTCGAACCCTAACTGAAACTCCCTCAAACATTATCCCATCCAACGCCATTGCGTTACTTGCTTCTTCAACTGTCCTCATTTCCACAAAAGCAAACTTCTTTTCGTGATTAATGTACACATTGACTACAGCATCACCTGGACCTGCAGTATTTCCTCCAATAGCTAACATAACACGGCTAAAAAAAGTCGCTATTGTCTGCTCATTTGCCATAGGAGGAAGGCCTCCAACGTAAACACGGCGTGCATGCCTAGTTGCCTGCTGAGTCATCGCCTGTGCTGGCATGAGTGGAAGAGTGCCAAACTGTGCGTTCCCAAATGGAAACATATTAGTCATCATTCCCGGCATGGTCTGAGGAACACCCTGTATTTGTCCTGCAACGGGAGTACCAGGAATCACAGCAGCACCAGGTGGTGCCATATCAAAACCACTTGCTCGTTTACTTTTTGAAAGAGAACGAGAGCGTGATCTAGAACGATGCCTAGATTTATCTTTGGAACGAGAACGTGATCTGTGTCTATGTCTCCTTTCTCTGTCACGATCATAATCACGGTGCCTATCATAATCACGACTGCGATGACGATCATAATCATCATATTTGTCCCTAGCTCTATCATCCCTTACACTTTTGTCCTTGTAATGGTTTCGATGGTGGCGGTCGCGGTCCTTTTCCCTATCTCTGTCTCTTTCTCTACTAGACCTCGACTTCTCATGCTCTGATCCCCGAGAATTAAGCTGGCGCTGGGAGTCACGATCCTCGAATGCGTCGTAGGGAGAACCACCGCCACCGCCACCACCTCCACCCCCTCTGGAGGAATTCCAAGAGGTGTTGTATCCGTTCCCTCCATTATCATCGTACCCACCACCCTCGTATGCAGAAGACATCCCTCCACAAACCCTAACCCTAGTTCAGGAAGTAGCAGATGGAGAGAGAGAGAGAGAGAGGCTTCTTATTTCATGGAATTCTCGTGTTTTGGGAGTTTGACAGTTGAAGGGAGCGGAGGGAACACGGTTGGAGTCGTTATTGGTCCGAAATCATGGTTGTATTTGTAGAGGAG
>BMK_Unigene_075661
AAAAGTAGTTTCCCGAGCATCCGAAAATCTGAGGTGACTTCACGTAAATTTTACTGTCTGAATGCTCTTTCTCAATGTTTTAGAAAAAAAGGATCATTGGCGGTAGGACCATGCTCTTCAAAATGTAAAAACCCTCGCCTTCCCGCTTCCTCCCTCCCTCCTGCTCTCCTCTAATCCAACATCGTCAGAAGAGTAAAAAAGAAGCAAAAAAGACATAGGATGTGGGATGGATCCGACGCCTTCTCTCAGCGACATGGACACCCCTAACAGAAACCACACCGAGAAGCCAATCTCCACTGTCGAGGAATCTCCTGTCTTCAACTATATCAGCAACTTGTCCCCTATCGAGCCGGTTAAGTCTGTGCATATTACACAGTCGTTCCAATCACTTAATTTTTCTTCCATTCCGGCTGTGTTCACTTCTCCGCACATAAGTACCCAGAAAGAATCTAAATACCTGAGAAAGTATCAGTTTGTTGATTTGTCAAAGCCTGATTTTTCTCCTGAAGGGGGGGAAGAAAGGAAGGCATCTAGTGGGGTGTCACTTTCTGCTCTCCTACCCAATCGCTCAGCTGACGTGCACGAGCAATGCAATGTGGGAGCTTCTATAGAGGAGTTCAATGTTGTCCCTCCTACAGAGCGTAAGAAGCTAGCTATTAAGTTGTGTCAGACCTTGAAATATGATTGTGGTAGTTCCAGAAAGAATGATACATCTTGCAATGATGCTAAGATGGGCAACGAAGTATCGATTTCTGCAACTCCAGCATCACTCGTTCAATGTCTTAAAGAGGGCCCAGAAGAAAATTGCAATACATTGGAAGCCAAAGTAGAATCTAAAGGGACTTGTCAGCTTGAGCAAGCTGAAGAAGAGAGAGTAGGATGTGACTGGGAGAATCTAATTTCTGATGCCGCTACTAATGATCTCTTGAATCTTGTTGGATCCACTGAATCAGATGCTTGTAGGGTGCAAGATAATGAGTTCGCTGATACTGATAGCAATGCTAATTCCTTTCTTTCTCTTCTTTCAAGGCCCCTAGAGGACAAAATTGACAGTTCTCAGGAAGCACGACCTGAAGTTGATTGCAGCGAGCAAGACCAGAAGTTGGTTGATAGTGATCCTAATTCTTTTGCTTCTTCTATTTTAAGATCCCCAGAGGATAATATTGATGATTCTCAGGAAACACAACCTCTAGGTTTACAAAAACATGCAATACAAGATCCAGGACGTCACCCTGGTGAAGTTGGAGAGCTGAATGAAACAGATCATACTCCAGAGATACTTCTAAGTTCTCATCAGTGTGAGCAAGGGACTAGAGACCCACATGAGAAAATGGACGGGGAAGCCAGAGACTATGTTTCACTTGGTTGCAAGGTTCTTTCTCAGCAGCAGCGTGGAACGCGAAGACGTTGTCTAGTTTTTGAGGTGGGAGGTGTTCATAAGAAAAGTTTGGAGGATGATCCAAAACGCAGCCATTCGAACAAGCTTCAATGTGATGGAAAATCTGTGGCTGATGATAAACAGTCAGCCTCTCATATGACAGGAACAGGTTCATCACCACGCAAACTGCCTGGGATTGGCTTGCACTTGAATGCTCTTGCAACTACCTCAAAGGGCAGTGGAGTGGCCAAGCATGAGACTCTATCTTCTGGAAGACGATTGATCAGCATGCCAAAGCCTGTTGGTTCATTTCATTCCTTAACTGGTGTGCAGCAACCTCTTGATAAATCCTTGTCTATGATTTCCATTGAAGGAGAGTCGAGTCAGGTCAGGAAAGAAGCACAGGGTGGGGAAGATGTTTTCCAGGTGCCTGAATTTGGAGGTGGTGAAGAGTTCAGTCCAAATAGCCCTAAGAAAAAGAGGCGTCGGTTAGAAAGTGCTGGAGAAAGTGAGAGTTGTAAGCGCTGTAATTGTAAGAAGTCAAAATGTTTGAAGCTTTATTGTGAATGCTTTGCTGCGGGAGTCTACTGTGTTGAGCCTTGT
>BMK_Unigene_075664
TTTTTTTTTTTTGGTGGGGTGGGGTGGGGTTGTTTTCGTTTTTATGGCCGAAGCGAAAAATCTTGGGAATCTCATCCGAAACAAAGCGATTTTCTCAATCATGGTACATATGCCCCCTCAATATGGAGTGTGACTGAAGCGCGCATTTCTTCTGGGTTGTACAGCTCAAACATGCATCAAACTTTGGAATACATGCCCTTAATGCAAGCTTTTGGGATGTCCTGATAGGACTAGGAGGTGAGTCTCGAGGTATAAGCCTCAAATGCTTCTAAAAGCATTGGTTCCTATGAACAACCATTCAATAAAATAAAATGAATAAACCAATTGAACTGTAATGGGGTGTTTGGACTGGGCAAAAACAGAGGAAGGGTCATGCGCTTGGCATTTAATTGGGAAAGGGGAGACTCTGCGATCTGCTTACTGTAGAGAAAATTTTTTCTCTTGTACAAGGAGGGAAAACAACATTTCTACGTATGGATAGAGAAAAATTCTCTCTTTTCTCCAATGTCATGTGATTGTCAAGCAGAAAAAGCAACTTCTTCCCTTGCCAAGGATTTCACATTTTATGTTTCCCTCCTTTCTCCCTCTCCTCTCTATAGGCACTTTGAAGCAAATTAGTATGAGAGAAATAATATTTGGGAGTCGCTACAAATTGCGGTATATATCTGTATTGTGGACCCCTTCCTCCTGCCCGAGTGAGATGGATTTGAGTATCGAAAGTGGCATTCATCATTAGTGCTGTGATGTGAGCAATGAACTCATCAAACAGCATTGTTATTTGTACAGTTCAATGGGGTTTGGGGGGAATTTTGTCCAATTCTTAGGATGCTTTAAAGTGGGTCTCACAACAAATGAAGGCATTTCATTTGGCATTGCCTTCATTGCTATTTATTGTAGGTTGCGGACATGATTCAAGGTTCTTACTGTATAATTTCTCGAAACTGTAGTCGAATTGTCTACTTGGTTGCACATTTTATGCTCATGTCAATTCTTACATCACTCAATTGTTCTCTGCTCATTTATTTGAGATGTTAATCAGGAACCCGAGGAACTATTTGAGAC
>BMK_Unigene_075669
AAAGAAAAAAGAAAAAAAAAAGATAAGTATCATGGTTGTTTGATTCTCCTTTAATATCATTATGGCAACAAAAATGAGTCATAAAATGATTCAAAAGTAGAATTCACTGGGAGATTCAAGTATGTCCAGATTGAGTGAATTCTAGTTCAAAACTCATTGAGCTGCCTCAAGATGGAGTTGAGTGGAATTCATTGTATTGAATTTAGAGTCGAAAAACACTTTCATAAGGCGAACAATGAAACAAAAAGGCATTCATTTTTTAGCCTCTTGAGGTGTGTACAACATTTGGTTGATTTTGCGGCGCACCACTATTCTGCACTCGAATCTGTTTGTTCCTATCAAAACAGTAATATATAAATACTAATTTACTACATGCCGAAAGAGAAAAATGCCATTTGTGATAATTTGACTAACTAAACATGGCACATTAACAAAATGCCCTTAAACACATAACTAAAAAGGAAGAAACAAATCTAACACAATTCATCCCAACTCACAAGTGCTATATAGATATGACCATCTTAGCAAGATTATGGGCTGTACGAAGAATATAATGCTTATGTGTAGGGGAAAAAAGGATGTTAACGACCAAATGCTACTCAAAACAGGGGTTGGATTTTCATAGAACAACCCCACACTCGCCTCTATTTCATGTAACTGACTCGATCTGTGTTGCTTTATGGTTGCAGAAGTCATCATGTATATATGTACTGAATCGGGCAATGGCTTCCATTTGATCAGATGACTTTTGAGGGCCAGGTTTGTTTGCTCGATTTTGGTGTATGGCCTATCCATGGTAGGACCTAATACAATGAATTGCTTATCTTGTATTTGTGTGCCTCATGCAAGAGAGTAGAATCATTGATCACATGGGAAATAAATTTTTCTTTGCTGTGGTCATTTTAGTATTAACTCAAAGAACAATGTTTTGATATCAGGGCTACTCCAATTGTAAATGATTACCTCAACATGGCTTTGAAAAAAGAATGGATGTGTAAGAGACTTTAAATAACAAAAAGAATGTATCAAAGATGGTCCACATAGACTAATCGTAACGGTCAAATCTAAATAAAAATCACTACTCTACGACAAATGTTAA
>BMK_Unigene_075670
TAAATAATGATTTTTAATAAGACTCCGTAACATTAAATAGATAATGGTAAACTACTTAACATAACGATTTTAAAAACTCTTTGGAAAACAAGAAGAAAATCATAAATATATATATTACACTAACTGTACAAGTTTCAAAATCACAATTATGATAAGTATTAATGTCACTATATCCTTTACATGGAGTGCTAAATGTTTTGATTTTTCTAGACTTATTCCGTTATTGCAAGTCATATGGGAAGATAAATATATAATTTTATACTGATAATTAATAAAAAGACTCGACGTGATTTACTTCTTTGCACCAACTAAAGCCATAAGACCCTTAGTTGACATTGACTTGGGCCTTTCAATAGGAAGTCCAAGAGCACGATCCCAAATGAGAGATGCGGTAACACCAAGAGCACGTGAGACTCCGAATAAGACGGTGTAGTAGTTCATTTCTTTCATTCCATAGTACTGAAGGAGGACACCAGAGTGAGCGTCCACATTTGGCCATGGGTTTTTGACTTTACCAAGTGAACCAAGAATTGTTGGTGCAACTTTGTAGATGGTGGCTACCAACTTAAACATAGGATCATTAGGTAAGTGTTTAAGAGCGAATTCTCGTTGACAAGTGTATCGTGGATCAGTTTTTCTTAAGACTGCGTGTCCATAACCAGGTACAACTTGTCCAGATTTAAGGTGGTTTTGAATAAATTCTGTGATTTTTTCTTCTGATGCGTTGAGGCCAACTGCTTTAACAACTTTGTTCAAAAAAACTAATACTTCTTGGTTAGCAAGACCATGAAGAGGACCGGCTAATCCATTCAACCCAGCTGCAAAACTTAAGTAAGGGTCAGAAAGTGCTGAGCCTACAAGATGAGTTGTGTGAGCACTGACATTACCTCCTTCGTGATCACTGTGGATAGTTAGGTAAAGTCTCATCAATTCAATAAATTTTTGATCGTCATAACCCAACATTAAAGAGAAGTTTTCACTCCAATCTTTCTTGTCGGTGATGGCTCCGATTGAGCTACCGTCACGATATAAGTTACGGTAGATTGTAGCAGCAATAGGTGGGAGTTTGGCAATTAAGTCCATAGAATCTTCATAAGTTGCTTCCCAGTATTTGGATTTGTGAACACCCTCAGCGTAAGCCCTTGCAAATTTACTTTCACTATTCAATGCTGTTACAGCTGCACTGAATTGACTCATTGGGTGCAAGTTGGATGGGAAATTGTTCAACATTGTTACAACGTGGGATGGAAGATCTGCTCTGTCGGCCCATTCCTTGGAGAGGGCTTTAACCTGAGCGTCAGTTGGAACGTCTCCTGTAGCTAAAAGCCAGAAAAGACCTTCCGGAAGAGGCTCACTACCACCTGGTGCTTTGGGTAAGAGTTTTTGACATTCAGGGATTGAGTACCCTCTAAACCTGATTCCTTCCTCAGAGTCTAAGACGGATGTTTCACAGACCAAACCTTTGATTCCTCGCATACCTCCATATGCCATATCAACAGTGACTTCACCAATTTTGGTGCTTCCAAACTCTTTACGGAAGTTCTTGACATTTTCCTGCTCAGCTGGAATTTTTTGAGCAAGGACATCTTTCAAGTTAGTGCTCTCGTTTCTTACAAAGACACTTGAGATAAGTGACAATTTCTGACTTTGTACACATGGTGTTGCTTTGTTAGCCAAAGCTCTAGCCATAAAGAGTGCCATTGTATTAAAAAATTGAATGGGTCAGCTGAGTAGACAGGAAACTATCAAATCTGACACTGAAGAAGGTCACAGGATTTTGGAACTGAAGTGAAGGAGGTATTT
>BMK_Unigene_075671
GGAACATTCGACAAGAAGCTCAAATTGAAGCAGGAAAAATCACATCAAAAGGAACATCTTTACTCATAAACACAAATTCAGTACAGAAAACAAATTTAAGTCTTTTCTGGAATGGCTCACTTGATGACTGACTGCATCTTTAGAATTTTAGCTTAAAACATCAAAACACTGACAGGTATCCTAGAAGTAGAAAAATAATCTCTGCCAAAAATCAAAGAATTCCTGTTTGGATTTGCAAAGAGTTCATTGGTGAACATCTGGTATTTCAAACGTACCTCCATCATCCGTGAAGCTCGTTTGAAATATCAGCAAACTAAGTGCTAACTTAGTTTTCTGTCTGAAACCTGAAGCACACCAAATTCTAAATCATGTCAGAAATAATTTTTATATGATGATATGTATAACTAAGAATGTCCACACTTGAACCTGGCGCAGACATGTTAGGAGATCTGTTGCTGCCCATCTGTGCCATCTCCATTGACCAGATAATTTAAGTTGGAATTTGACTCAGGCCCATAGACATGGCCCATCTTCAATCGCTTTGTCTCCAAATATCTCCTGTTATCCACTGTTATTGGAGTCAATAGAGGGACACGCCCCACTACAGACAAACCATAGCCTTTAAGCCCTGTATACTTCGTGGGGTTGTTAGTCATCAGTTTCATTGTACGGACGCCCAAATCCCGTAATATCTGAGCACCAATGCCATACTCTCGTGAATCAACAGGCAATCCTAGTTCCTCATTAGCTTCCACGGTGTCACGTCCATCATCCTGCAGGTTGTAAGCTTTAAGCTTGTGACCCAGACCGATGCCCCTCCCCTCGTGCCCACGAAGGTACACCAATACACCTCTTCCGGCTTTCTCAATCTGATGCATGGCTAGTGCCAGCTGGTTCCCGCAGTCACATCTGGCTGATCCAAAAATATCTCCCGTGAGGCACTCGGAGTGTACCCTCACAAGAACATCCTGCCCGTCCCCAATCTCACCCTTAACCATGGCAATATGTTCAATCCCGTCTAAGTGTGATCGGTAGCAATATGCTTGGAATGGCCCCCATGTTGTAGGTATGGGCGCATGAGCAGATCGCTCCACCAGCTTATCTCTCTTCCTCCGGTATCTGATTAAGTCAGCGATTGATACAAGTTTCAAGTTCTCCTTCTTCGCAAATTCACGGAGCTTTGGTAATCGAGCCATGGAACCATCATCATCCACAATCTCACATAGTACTCCAACAGGGTCCAACCCAGCTAGCATGGCAAGGTCGACAGAAGCTTCAGTGTGGCCAGCTCTCTTTAGAACACCCCCCTCTCTATACTTCAAGGGAAAGATATGGCCTGGGCGGTTGAAATCCACAGGTTTTGAATCACGAGATGCAAGAGCCACAACTGTTTTTGCCCTATCTTTAGCAGAGACCCCGGTGGACGTGCCCACTTTCGCATCCACTGAGACTGTAAATGCTGTGCAGAGTTTCTCCTCATTCTCCTTTTGTGTAACCATCAACGGAAGTTGTAATCTCTCCAGGTCGTCTTCTTTCATACCAACACATACAATTCCAGTTCCATGCTTTACAATAAAAGCCATGTCTTTTGGTTTTACTAGAGAAGCTGCCATTATAAGGTCACCCTCATTTTCTCTATCTTCATCATCTACAACAATCACAAACTTCCCTTGGCGAATGTCTTCAATGGCCTCTGCTATAGAGTTAAGACCTCCAGTTGGACAATCCAAGTCATATTCACCATTATCAACAAAAACATCATCACCAGCAGGAATGATATCTGCTGCAATTGTTGTAAATGCCACTGTATCAGCTTGCATCTCATTGCTCATAGACAGATCCGACAGTCCATTGATAGAATTAATTTGTCCTGCATTTAAATCATCCTGCCTACCATCTTCTCTCAATTTTTGTGCAATTCTGACTCCACCAACACTCCTTAGACTAGGCCATGATGTTTTCCTCAAACCAATAGATGCCCAATTGAATGTGGTGTTCTTATTTGTTGCCAGTGGATTGAAGTGCAAACCTCTGATCTGCTTAACATGTTTCTGCCCTTGTAAAAGGAAGAGATCTGTTGTGTGGCAAGAATAGCTGATGGAAGCCATCTCTCGCGCACCTACAGGAGTTGA
>BMK_Unigene_075674
ACATACTTTGACAATGGCCATTCTTTATATTTCAACTGTTTATTGAAAGAGAGAAAAAATGCCAGATTGAGAATGTTGTTAAAGTTGTACTAGTGTTAGGATCTATGACATCAGGATACTTACTTCATGCCCATCGTATCAATGTCAGACTGATCGACGCTCATATTGGTACCTGATACTGCAACTATATCCTACTCACCAAATCGATTATTTCATATGGTTCTTTAAGATTTCTTACTTCTCAACATGAAAATGTTAAACTGGAATGCAAGAAATGATAATTTCATCAAATCAGAAATGTTCTTAAGGAGGAAAAAAAATCAGGGCAGTGTCCTAGATTTCCAAGAGTGGAGTCGTATCACCGATCCCCATATTCACGTCTCTATCCATATCCATATCCTTATCTAGGCATCATAGTTAGGTGATACAACATAGTCCACGCTTATTCTTCTGACATGGATATATAGTTCACATGGCCGTCTAAATTGTTTCGCTAACAAAACATGATAATATCCATGCCACAAAGGTTAATGAGTATCTCCATTTCAGATCTGGATCTGGTCTTAATCCAATTTGCATTCAGATCATAGAAGGGTGAATCCATAATTTAATTGGATCTGGGCTTTGGGAATCGGATCCATAACCAGGTATGTATTTGGATCTTGAAAAAATAAATAGATCCAAATCCAAACTGAAGCCCATTATAGGAGGATTGCATCAGGTAGGTTGACAGGCGTAAAACTGTCACAAGTACAACATGAACTCTGATATCCAAATCCAAACTCAAGTGGATCTAGCCCATATGCAGCCCACTGACAACACTTGTACTGACCATTTATTGAAGAAATCCTGAACTAAAACGAGATAAAAACATCATAATTATCCATGTGCACAAGAAAAAGGACATCTACATCCTGAAAGATGTTTATGTAATGTTGGATATCTACCGACAAATCTGCAACCCAATGTTTAAAGTTGTTGACATTTCTTAGTATAAAATTTAGATTGCTCTACAGGAATTTACTATAAAAGGGAATGAGTCATGTGGAGCAAAAATAAGATCTATACCTTGGAAGAACATAATCATTTTAC
>BMK_Unigene_075676
GGGATGTGCTTTATTAAGGCAAGTGAACAAAATATCCTGATTAGTTTGCCCCTGAGGACCCTATCAGCTAAAAAATGGATGTTTCAACAATTAATTCGCATAATTCTCCCCTTATTTCGGTTTATAAAATAGCTGATTTTACAAAACAAAACCATAAATATACACAGAAATGAGGAAACAAAAATGAAATAAATCAAGCTTTCACATGAATGAATACATGCATGATCACTCTTCTCACTGGATCAAGGCACTGCTGAAGCTAAGATTACTCACAACTTCAGGGGAGACAATAATTGGCAACCCTCTTTAAATGTTCTTTCTGAACAGAAACTGGTAGATAAAAATAGAAGACAGGAAGACAACGCATGGGAGCTTGATGAAAATTAGTTGACTCACTCATGAGACTCTGGAGAACCAACCGTGAATTCCACTGGCCAGTCCCATCATTTCCACATATGGGAGTTCCTGTGGTTTGCCACTTGCTACTTCCAACAAAGGTAACAAACAATATCCCACACATCAAGATCTTAAATTAAAGATCCATACAAAGGAATGAGAGGATGGAGCCTGCCCGCCGCCTAGTTCTCTGACTGACCTTCCACTTCTCAACCAGGACCCTTTTCATGTTCATGCAGCTTGAAACCATGGTAGCAACTCCAGCTGCTGTCACCAGTGGGCAATAAACCATGTGGCAGGACTCAAGCTGGGTACATCTCTTCACAAGATGGGCCAAACCAACATCTGTTATTTCTCTGCAGTGTGATAGCACTATATCCTTGAGCAAAGGGCAGCCTTCACCTAATTCAGCAAGTGCTATATCCCTTAAATTCTGCAGAACACTGACATCCAGATAAGTTAGTTGAGGGCAGCCCCGTGCAATCGCTATCAGTCCAGCATCACCAATTCTGTGGCACCCACTAACATTCAAATATCTAAGAGAGCAGCACTGACCAATAGCAATAAGGGCATCATCTCCAACCCTATCGCAAAAACGAAGGCTAAGGTCTGTGAGAAATTTACAGTTCTGCCCTACAGCAATAATGCCCTTGTCACCAATCTCATAACAGCGTCGAATATGAAGTTTCTTTAAATTCCTGCAGCCCAAGGCTATGTTGTATATTGCGTCATCTCCTATACTAGAACAGTCAACTAAAAAAAAGAGCTTGCAATAGTGTGCAACCTCTGCCAACTTCAAGAAGAGCATTATTACCAATCCTCTGACAGTAAAGAAGAGACAACTCAGATAGACCCCAGGCACTATAGCTTTTCTGATAAATCTTATCCATGTCATCATTTCTTTAAATGAAATATAACCATTAAGTGGTGACAAAACGAATACGCACGGGCAGGATCTTCCAATCGACGCTAGTCCAGATGTTCCAATATTGTGGCAGCCATTAACTTCAAGATGTGTAAGTCCAGTGCAGCCCTGGGCAATTGCTTCAAGACTCTTGTCACTCAAAAAATAACAGTCACTTAGAGTAAGATTGGTTAGCTTCTTACACCCATTGCCAACAGCACAGAGGCTCCTGTCAGTAAAACGTTGGAAACTATACAGAGCTAACAACTCTAATGACAAGCTGTAGGCGCCCACAGCTTGCAAAGCCTCATCTGTAACATTTATACATTGCAACTTCAAAGCCTTCAAGGAGCGGCATCCTTTAACGACAGCAAGAACACCTTGGTTCTTAATAAATTCAGAATCCAATGACAAAGTCTGAAGAGATGCGCAGTAAGACCCCACTGCTTCCAAAGCAGTATCAGTTATCTTTGCACATGCTGCTATACTGAGAGATTTTAATGATTTCCCACAGCCAAGGGCCAATTCAACCAAACCCGTGTCAGTCAAACCTTCACAAAAACGCAAATTCAAATCTTCAAGCTGTTTACAAAACTCTCCTACAGCTGCCAGACCTTGGTCATTGATATAGCAACCCTGTAAGTCCAAGGATTTCAAGGTTCTACAGTTCTCAGCAATTGAATACAACCCCGTACTGGTAACATTAGAACACCAGATTAAGCTCAACTTTTCAAGTCTTGTACAGCCTTTAGCAAGAGTAGTCAGACCAGCATCAGAAAGGCTGAATGGTTCAAATTCACTTCCTTCAGAAGTGCTGTCCTCAATCATACATTGAAGCTTTGAAGATGAGCCTGCATTTTTCTTACCTGAACGTCTTTTTCTCGGATTGGATCGCGGCGATCGCTGCCGTAAGGAGGGGAAGGGCGGAGAGATTGGCAATCGCTCGTCGATGAAGATGTTGCGGACGGCGGAGAAGCGGCGGACGACGATGCGGACGAAGGCGTCGGGGTTTCCAGTGGCGCCGATGCGGAGGGTGCGGCGGCTGGCGCGCTCGAGGTTGAGCCACCGCCGGCAGACGAGGGAG
>BMK_Unigene_075677
GTAATAATCAGTTGTGATGCTGACAAAGTTCTAAGAAAATTGGTACTACTCAAGGTCCTTCAGATGGATTGGCCAAAACACAATTAAAATTACGTAAAATTAATATTAAAAAATATTTCAACTATCTCACATTCCTATTAGAGAAGTTAAAAGCCCATGCATGATTCATTTAGAGAAAAACAGAACAGCAATAATAGTTAAAAAGCTCACAAGCATTCCCCCTAATAGACCCCAATCAACAATGGTAAATTTAACACCACCTGTGGCTTTTCCTCCCTTTTCTTTGGATTCTATAATATGCATTGTTTCTTCCTGGTCTGCTCCATGGATCTTTCCCTTCCTCAATAGCAACGATAACAATGATCCAAATAATTTTCCATTGTCTCGATCTCTTGTACGAGTGTTACCCATGGTGGCATCGCTTTGGACTGTTTCTGAAACACCTAGAACTTCAGGACAACAGGAACATGATGTTTGTCCTATGCAGCTCTTCAAATCACTTGCACAAGTTTCCAACTCTCTTGAGCAGGCACAGTTACCATTCAAATCAGAAAGAGATTTGGTTTCTTTAGAAATGAGCAGTCCTTCAGATACGTCTTCTTTCAGATGAGGGGGAGTTTCAATCACTTCGCCGAAGACGGACCACCTACCAACAGATGTTATTTTCACATATGTTGAAGTTCCTAGCATGCTCTCCGGAGCCACTACAAGCACCTGCACATATCCCTTGGTATGTCCCACCAAGTGAACACCATCAGTGGCAATTTCAGTTATCCATATTCTCTCTATCTGGCCTTCCATTCCTTGATATGGTGCAAATGATTCAAAAACAGAAGTCAATTCACGACTTCGCTTCTTCACTACTGTGCTAGGGACTTTCTTCATCCTTGCAGCAGGTGTTCCTGGTCTAGGATAGAATTGTGAAATATGAACATGAGGATACTTATACTCCTTGATCAAGTTGATTGTTTGAGAAAAATCTTCATCAGTTTCACCGGGGAATCCACATATTATATCGGTTGCAATCTGCATCCCAGGTACAAGTCGATTCAAAGTATCTACAACAGTTCTGAACTCATTCACAGTGTACTCCCGATTCATTGCACTCAAAACAGAGTCACTTCCAGATTGGATGGGTACATGAAGAAATGAATACACACATGGGTGGCATAAAACTTCGGCTATCTCTTTTAGGTACTCAAGAATAAAAGGAGGATTAGTCATTCCGACACGAAGCATAGTGCTTCTATTTGAAGGAAGCTCCGCAACAATAGCGTTCAGCAATATTGGAAGATTAACTCCAATATCTCGACCATAGGCTCCTGTATCTTCACTGCTTAACCATATTTCTTTAACTCCTTGGGATATAACAGTTCTAACACGTTCAACAAGACTGTTTACAGTGTAGCTCCCTAGATGCCCTCGAGCATGCTTCGTCTTGCAATAAGTGCAAGCACCTAGACAGCCAACATTAATTGGAAGAATCTCAATAAATTTGTTCTTCCTCACCTTTGGAAGATCAAGTGCAGGTAGCGTCTTGCGATTTAAAAGCCGCACCTCATGACCCTTTAAAGTCTCTTCTACTACTTCAACCACACGGTCTATTTGTTGCACCCCTATTATACTAACCCCTTCTAGCTGCTTCAAATCTCGACTTCCTTGAGGAACACATCCAGCCACCACCAGTGGTTTTCTAGCACTTTTACATTTTGATATAAGAGTCTCCATAGCAGATTGACTAGGAGATTTCACTGTACATGTATTAATCAGCCATAAGTCTGCTCCCTCAGGATCATCAGTCAACGCATATCCAAATGCTGAAAGCTGACCAGCCATATATTCACTATCACTCTGGTTATGAGAGCACCCGAAAGTCTTCACATATATGGTCTGGGTGCCTGGGATGTTTGAAGTAGCAGTGAGAGTGGCGTCGATGATGCGGGCTTTTGGCTTCTTGGGCTTCATTCCAACGGCTGATAAGGGAAGGCGAAAGCCCGGTGGAGCTCCGCTCGCACTTACAACGTCTTCGATGTCTTCCATTCCTCTTTTGCTTTTGCTTTGGTGATGCTAGAAAGTGAACTGAAATCGATCACGAAACCTCGGGGTCGGCAGCTGCTTCGTCCGGCGATGACAAGCAGTGAGGAGGAACGTTTCAGTCCTCGGCTTTCAATCAGTTTTTAGGTTTAGAGGTTTGGAAACTGGAGTTAGGGTAGATACAAGAGTGAGAGAGAGAAGCACCGTTTGGGCCTATTGATGCAGTGGGCCTGGAAC
>BMK_Unigene_075679
GCGGCGGTGGCGGGCGGCGGCTGGCGGCGGCGATGGGCTCGGCGCGGCGCTTCCCCCTCCTGCTCCTGCTGGGGCTCGCCGGCCCCGCCGCCGCGCTGGCCGGCTACATCGAGGCACTCGCAGCCAATGCTGGGACAGGGTTTGCGGTGGCAGAGCCTCAAATTGCCATGTTCTGCGGGAAGCTAAATATGCATGTGAATATCCAGACTGGGAAATGGGAACCTGACACTTCTGGGACCAAGAGCTGCTTTGGAAGAAAGGAAGAGATTCTGCAGTACTGCCAGGAGATGTACCCAGACCTTCAGATTACGAATGTCGTGGAAGCCAATCAGCCTGTCAGCATCGACAGCTGGTGCAAGAGGGGGAAGAAGCAGTGCAAGGACCACACTCATATTGTTGTGCCCTACAAGTGCCTGGTGGGCGAATTTGTAAGCGACGTCCTGCTGGTCCCGGAGAAGTGCCGATTCTTCCACAAGGAGCGGATGGATGTGTGTGAAAGTCATCAGCACTGGCACACAGTAGCAAAAGAGGCGTGCCTGACGGAAGGGATGATCCTGCACAGTTACGGCATGCTGCTGCCCTGTGGAGTAGACCAGTTCCACGGAACAGAATATGTATGCTGTCCTCAGACAAAAGTTGTGGATGAGGCTCTGTCCAAAGAGGAGGAGGATGAAGACGAGGATGAAGACTATGACGTTTATAAAAGTGAGTTCCCTACAGAGGCAGGTGTAGAAGATTTCACAGGAACAGCTGTGGAGGAAGATGAAGATGAAGAAGATGAAGGGGAGGAAGAAGAGGATGTGGTGGAGGATCGTGATTACTATTATGATAGCTACAAAGTAGACGACTACACTGAAGAGACCACTACAGAGCCTAGCAGTGACAAGGCTGTTTCTGAAAAAGAAGTTAGCAGCGATATGAAATTGCCAACTGACGATGTGGATGTGTACTTTGAAACCCCTGCTGATGACAACGAACATGCCCGCTTCCAGAAGGCAAAGGAGCAGCTGGAGGTCAGACACCACAACCGCATGGACCGGGTGAAGAAGGAATGGGAGGAAGCAGAACACCAAGCCGTAAATCTCCCCAAGGCAGAAAGACAGACTCTCATTCAGCACTTCCAGGCAATGGTTAAATCTCTGGAGAAAGAGGCAGCAAGTGAGAAGCAGCAGCTTGTGGAGACTCACCTGGCTCGTGTGGAAGCCATGCTGAATGATCGACGTCGGATTGCTCTGGAGAACTACCTGGCTGCCCTGCAGGCTGACCCACCACGGCCCCACCGCATCCTGCAAGCTCTGAAGCGCTACGTTCGTGCTGAGAACAAGGACCGTCTGCACACCATCCGCCATTACCAGCATGTCCTGGCAGTTGACCCAGAAAAGGCTGCACAGATGAAATCTCAGGTGATGACACATCTCCATGTGATTGAGGAGCGGATGAATCAAAGCTTGTCGCTGCTCTACAAGGTGCCATATGTGGCTGAAGAAATCCAGGATGAGATTGATGAGCTGCTTCAGGAGCAACGTGCAGACATGGATCAGTTCACATCCTCCATTTCTGAATCCCAGGTGGATGTCAGAGTGAGCTCTGAGGAAAGCGAAGAAATTCCCCTGGAGGGCAAACCTTTCCGTCCGTTCCAGGTGAAAACCTTCCCAGCCTTGCCTGAAAATG
>BMK_Unigene_075681
ACATTTCTCTTGACCATTTAAGTCCTTAAGTCTTCAAAATCTGAGAGTTGCTATCTCTCTCCCCCACCCCCCGCCCGCCGGGGGTGGGGGAGAGCGTCTCTTCTCCACCCCCGGCAGAACTAGGGGTTATAACTTTCTCATATAGCCAATATGTTCATTCGATTTGTCGAATATGGTTATATGAGTTTTCACAATATCCGATGGTGAAGTGTATGATTTTGAACTTTTTTCCCAAGTACATAACGTGTCATAGTTAACTGACACGTGAAAACAAAAGTTACATTATAGTCATGGTATCTGCAGTTCTTAAGGTATTCACACGTACTTATGGTTAACATTTTGCAATTATTAGCTTTAATAATCGAACCAAAACATGATATAGATATTATGGTAGAGTCTAGAGATAATAAGAGTCACAAATTTTTTACAGTTTAATGTTTGTTAAGGGTTAGGTTGAGGATTTGAGGATTTGAATGTGGAATATTATTTTTACTCTGACATGTCAATGTCAGAGTAAAAATGTCAGAGAATGGGACATTCTCTGCAATATCTCGTAATTCCCCTTTAAAACATGGGTTTTAAAGGGGAATTGGACTTATTTGTGATCATAATCAAATACATGTATTGTTGAACCCATAATCTTAGGAATAAATTTTGACACTTATGTTCCCCTGATAATACATCCCAACCATCACCATGTTCCTACAATTTTGGGCTTATGAAAATACCATGCTCTGGCAAGCTCCACCTTGTAGTACTACTCTTCTCTTGGTGGGGTCCCTCCCATGTAATCCGATAAAAAATGTTGATTATGCCTTATAAACGGTGGCAATGTCATGAATGTGAACTAATCAGATATAATCATGGTGGGAAACAATCTGTCTTATGGATTCCAAAATTTAATACATGCAGGCAATGTAAATTTTTTCAGGTTTAATTATACATTGTGTTCTTGCTGTCCCTGAAAAATCCGAGAATACTTTGTGATTTTAGTATTAACACCGAACTCGCCCATACGATCTTGGTGGATGTTTGTACTGATCACACCAATCTCGACCATAAGCCATTTTCATCCGGCGATCAGACACACTTCCTGAAATGTTCAGGAAGTGTGTGGGACCCATGTTGAGTTGGTTGTTCATTGTTAATGCTATTTTCATCCTGCGACTTCTCATGTAGTTAGACAACCCACCCAATCCCTGAAGGAATCAAATCTATAAACTATCTTATCTCAACACATCCATTCGCATTTTTTTAAATATCAAAATTTTAAGTTGCCAAATCATCTTCGTATATTGGTGCATATGAAAATTAGATTAACCGATGCATGCGGAACTTAGATTTGGTCTCACCATCAGTTAAGACTCGCTTTATTATCGTATATATCCTCTCTAAATATTGACCACGTCATTATTGGGTCCTTATTTCTATTAAATTGTAGAAATAATTTATCTCATGAATTATCTTTATTGATTTGGATTTAATAGATATATACCTTGAGTTATCAATATACTTTCTCCAATTGGAATGAGTAAATAGATGTAAATAGTTTTTATTTGATTTATTTGGGTTTAATAGATGGGTCCCACCAATTAGATGTGAACAACCTCATAAATTATTAAACAGGAAAAAAGAGAAAAAGAAAGTGAACAAAGGTCGTTGGGCCATTACAAGAAAAAACATTTTTGGTGACATGAAAAAATATCACCGAATGCCCATTTTTTGTCACCTATTA
>BMK_Unigene_075692
GTCAAATTCACCCCGCTTGAGAAATGATAACGAGGGAGGAAATCATAATTAATTCAGGTATTTCATATATTCATAGTCTCCATACAACAAGAACTCTACTCTTCCTCTACGATTCGGCCTTTCAATATTACAAGTATAAACCTTCAAGTGCCCAGATCTGGAGAGTTCACTGCTGCAATGGGGTTGACGGTAAGGACGGCTGGCTGTAGAAGCTGCTATCAGATGCCTCACAATTTTGGTAAGGATTCTGGGGTGTGGGGTAAGGCGTTCCACCTGAATCTGGGATTCCAACCATTGCATAGCCAGGCAAAGGAGGTGGCCATTGTGTTGTCCTGTAACTGTGTGGCATAATTTCCATAGAACCAGCAATCTGTATGAATTGGGACGGTGGTGGTGGCTTCATTGGAGGTGGCATGGGTGGCAGTGGTTGAAACGGCTCCATTGCGGCCTCAGGATTTATGAGGGGTGATGATGGCGAGCAAGGTGGCAGTGGCTGATGTGTAGCCATCTATTGTGAGACAGTTGAGATATTGAGTTGGAGAGACTCCGGATGAGGAAAAGGCGGTAACGGTGGGTTAAGCTGAGGTGCGATACAAGGAAGACCATTCTCTCCAGCTTAGGCTTCTTGTCAGAGGGATAGCTCATAGAGGATTCACTTAATGTGTTGCCAATGACACCCCTCTGATGCGAGAGAGGAAAGAACGAATGAGAGCATCTGCGCAGAGGAAGTTAAAGATGCAAGCTTTGCAACCACAGCAGCTGCAGCTGTTTTCCGTTGACCTTCTTCGATGTAATTTCACGAGGGTTGTCTGAAAAAGAAGGTCCTCGTTGCGTAGACAAAACATGAGTCGATTGTTCTCTCTACACTTCCAGCTGGGGTTTCGGGAATTAAGTAGGGAGGTGGTGCATCAGACAAGGCAGTTCATTCAACCTATGGTTGGATAGCAAATGTCCACCATTGCTCTTCAATACTAACTGCTGGCATATGTTTTCTGCCTGCTCACATTGAGATTTTACTGCCTTTTAGCACGCAGGGATTTGAGTTGAGACTCCTTTTCAAGACCAAGTAATAATTGATCAATCTCCTTCAAATATTGCTTCACTCCAACCATTATCCTGACATTGGACATCATCGCAGCTCAATGCAGCAATTTCTCAAACACTATTTGGGCGATCGTAGTGGACGTGTGGCTTGCTTAGCTTGATCAATGGGCCACCTAGATGATGTTCCGCCTGTTCAAGTCTGATGCGGAGGTGGAGTATGTCCACCACTGCACCTCAACCAAAATGGATTCCTCGCCCTTTCAGGCAGTCGAGAGATGGATGGAGATAGTTGGATGCACTCCTTTCATCCTCACCCAGCATTGCCAAGGAGGGCATCCAACTATCTCCA
>BMK_Unigene_075704
TACCTAGCGTATGGGTATAATCGTTCTGAAAAAAAAGCCTTTCCGGGTTTGGGGACGAACAAAGGAGCTTTTTTTTTTTTTCGAAAGAGAGAAGAGAGAAAGAACGAGGAAGAATTTCCGCGAAAGTTTCTTGGATTTGAATCCTTTTTTGGAGCTAGGGTTCTTCTGCTTTGGGATTTCAAGTGGGTGTTGGAGAAGCTGTCAAAGATCTTAGTTAGAAATGGAGGGTGATACGGTGTCAGAGGCGGCTTCAACGACGGATAATGAAACTGGACCGCCTGAGGGTACAGGTGAAAATGTGGTTCAAATGGAAGATGAGAAGGAAAATGGAGTGGTAGAAGCAGAGAAAGAACCAGATGCGGAGGCTGCGAAAATTGAGGAAGAAAGTGGTGGGAAGGGAGTGGAGGAGGTTGAAGATGGGGGTCCTGAGGAAGAAAAGGAGAGTGAAGATAACGTGGAAGGAGAAGAAGGTCATGCGAAAATGGAGGACATGGGTAGTCCAGGGGAAGAGAAGGAGAGGAAAGGAAATGGAGGAAGTGATGTGAAAGAAGAGACGGAGAGTAAGGGAGAAGAAATGAAGGAAGAAGGTGATGTGGAGGAAGAGGAAGAAATGAAGGAAGAAGGTGATGTGGAGGAAGAGGAAGAAATGAAGGAAGAAGGTGATGTGGAGGAAGAGGAAAAGCATGGAGAGGTTGAGAAGAAGGATGAGGAGAGTAAGGAAGAAGTGAAACAAGATGCTGGAAGAGAAGAGATGGAAGAAGAAGGTGATATGAAGGAAGGGGGTGAGCATGAAGAGGTTGAGAAGAAGGCTCAGGAGAGTAAGGAGAAGGGGTTGACGAAACGTCGGAGAGGGCAGAGAGGGGAACGGAAGAGGAAGGAGGAGAAGGTGGAAATTAAGAAAAAAGGACCTGATGAGAAAGAGGATGTGAAGAAGAAAGAGGCAGATGGTGATAAAGGGGCAAGGGGGAAGAGGAAAGTAGATGAGGAGAAAGTGGAGGCGAAGAAAGAAGAGAAGGATGAGAAGAAAGGCGTAGATAAGAAAAGGAAAGTGGATAGAGAGAAAGAGGATGCAAAGAAGGCTGTCGATGAGAAGAAGCCCAAGGAATTGAGTACTCCTGTTGCTTCCTCTCTTGACCGCCCTGTGCGTGAGAGGAAGTCAGTTGAGCGTTTGGTGGTTGCTATTGAGAATGAACCAGTTAAAGAGCTCGTCATCGTTAAGGGGCGTGGTACTCCTTTAAAGGATATACCGAATGTGGCATACAAGTTATCGAAAAAGAAAAGTGATGATACTGTAAAGCTGCTTCATGCAATTATTTATGGAAGGAGGGGAAAGGCTTCTCATATCAAGAGCAACATATCTCAGTTCTCTGGTTTTGTATGGAATGAGAATGAGGAAAAGCAACAGGCTAAAATAAAAGAGAGACTCGACAAACATGTCAAAAATAAATTGATTGAATTCTGCGACGTGCTTGACATTCCTGTTGCAAGGGCTACAGCAAGAAAGGAAGATCTTGTGTCAAAGATGTTAGATTTTCTGATGGCCCCTCATGCTACAACAGACGTCTTACTTGCAGAAAAGGATCAGCCAAGTAAGAGTAACAAACGTAAAAGGACAGTAAACATTGGTGCATCGAAGAAGTCTGGAATCATCTCAGCAAAGCGCTCTCCAAGGAAACGAAGAAAGATTGGGGATACCCCAAAGCCAAAGGAGAAGAGTGCTTCAGATACTGAAGATGAAGATGAACAGGAAGAAGGGGTAAAGAATGAAAATGGCATCCCTGATGCAGATGTTGATGAACCATCAGAGCATTCTGAAAGTGAGAAGGATGAGGATGAACAAGACAATGATGAGGAGTCTGAAAAAATAAAACATGGTTTTAACAAGTCATCATGGGGAAAGTCTGTGGAGGATGTTAGTGTGAAGAAAGTGAGGACCCCGAAGAAAATCTCACTGGCCACACCTGCGAAAAGCATTCAGAAAACTTATTCAAGGCAGTCCAAGTCTAAGACAGAAGATACTAGTGATACAATCCCAAGGGTCTTTTCAAGGAAGAAGAAAAATGAGGACACACCGAAGAAGAAACCTTCAACTTCATCGAAATCCACACCCAAGGCAAAAACTGGTAAAAAGGTGGCAAAAGAGAAGGATAAACCTAAAAAGAAGGAATCAGGTCCTAGTGAAGAGGAATTAAGGAAGACAATCTGTGAGATTCTAAAAGCGGTTGACTTTAACACGGCCACATTCACCGATATCCTTAAACAGCTCACTAGCCATTTCAATGCTGATCTCACACCAAGAAAATCAGCTATCAAACTCATGATCCATGACGAGCTAACCAAGCTGGCTGACGAGGCAGAAGATGATGAAGAAAGTGAAGAAAGTGATGATGAGAAGGAAGAAGATTCAAGACCTGCTGGCAAAGTGGAAGCATGACTCTGGTAGAACTTCATGAAAATGACATCTGTTTTAATTTTTTTCTTTTTTGAAAAAATATAGACGTTTGATACTGCCTCCGTCCATCCTTGTGATGTGCCACCATATATATAGCACAGCAGTTTAGTGCTCGTGACCCAAGTCCCAACACAATTTTCCAGGGACAGAAGGCATTGAATTGTTTGTGTTGTGGATATATGTTATGTATACTTGACAAATAGGAATCTTCTTCACTTGAATTTATCTGACCCATCTATATTATTAGCACCTGGTGTTTCAGTGTCTTGGCATGTGCAGCATTTTTTTTTTTTTATAAAACTGCCTTGAAGAAAGCTGTGGGG
>BMK_Unigene_075709
TATTTTGGTTTCAAAACTAAAAGCACAGTTAAATTTGACCATCAAACTTTCAAATGCCAAAATACTCAATCCTACACCAAATTCTTTCTTACTTTCCACCAAAATATGCTACAGTATGCTAAAACTACTCCAGAATATGGTAAAATGCGCTAAAAATACAGTATGGGAAACCTCATCAGTCTTCTGAATGAAATGTTCAAAGGGACATTTGTTTTAATATGGAAAATATGGGCAGTTAGCATTCAACATGAAAGAGGGTAATTTGCCTGGATCTTACAAACAGGTAATATCTGGGTCGCACCTTGGCATACCTTAAAATGGGGAGAAAACCCATGTATAGTACTGTGAAGCCTACACTCATTGTGAGTTTGATGCGTCAGCCAACATGGGTGATTCCTTCGGTGGGCCACTACCCATATCCTTTGTCTTGTGAAGAAGAAAAGTTCCTGAAAGTATAGTCACAAAGCCACACAATTCTGTCGCAATCTGCGATGCATTTTGCGAGTCCCAATCCTTGAACATTATCACACTAGCAATGATGGTTAAAGAAGTGAACATCACATAGTACACAGGAGATACGACAGCAGAGTTGAATAAGTCTAATGCCTTGTTCAAATAGTTAATCTGCAAGAGACAACAGATCACAACAACAATGGTGAAAATCCAAGTCTGGAAGAAGACAAACTGATTTGCTCCTTCAACTGTTAGCTTTATAGCAATTCCTAATGCCTTCACACTCATAACCGTAATGGAGCCCATGAGTGAGCAAATTCCGATGTATACAATCATATGTTTTTTCCCATAACGCGGAGCAACCATGAAAATGAGGATAAGAACCAATACCAGAACCAGAATAGCGTAGACGATGAAACCTGGTTCAGTTGCAAGGTGCCATACTTGCTTCACCGATTCAATAGCTTTTTCTTGCGGAGCATGCAAAACAATAGTAGTGGAACCCACCACACAAAGAATGCATCCAACCACTCCAAAGATATGCAACTTCTCCTTCAAAATAAAATGAGCTAGTACTGCACTGACTATAATGCTCAGAGCTCCCAAGGGAGTTACAAGAATTGCTGGAGCAAAGGCATATGCAGCAAAATTTGCTATTTCACCAAGAATCATAGTAATCATCCCAGTCCACCATAATGGCTCATACAAGTATGAATATCCACCTGATCCTGCTCTGACTCCACCGTCTCCTGCTCTTTTCAGACCCTTCTTCTTAACTATAAAGCTCGAACCGATGAAAAAACTCGAAGAGAGAGCCAAAGACAACCCTCGAGCATTGTCATGTGATATCGTCATAACAAAAGATCAAGTTCTCAAACAAACCCAGAAGCCCAATCCTACGTACCCATATAAGGAAAAGGAAAGCAAAACAGAAGAAGCAAATCACTTACTTTGGATTTCTGTGACTCTAATCTACTATGTGGCCCACCATCCTCCTCCGAATATCATGG
>BMK_Unigene_075710
TCTAAAAAAAAACTTGGACTCAACATCATCCAAACTAGTCATTTGAAAAATTGATTTCTTTCATTATGATAAATGGTAAATGAGGTTAGTAAGATCACAACATTAACATACAAATAACACAATCCCTTTTACAATGTTAGTACATTCCAGTGGCAGTTTTTACCCCCCTCACCCCCTCCAATAAATTAATCTCCCCCAAATGTGATTACATTTCTTATCTAGATCTGTCCAATGATTCCATCCTTGAGGATTTGGATACTTCTAGCAACCCAAACCTATTTTCCTCGTAAAATTATGACAAAACACCCACCACCATGAATTACAATTTCATGATCATTGTGGGTGTAATATTTGTAGATGCCGGGACCAAAGTTACCGTTCTCTCTTTTTAACAGAAGGATTACCATCAAAATTCAGGCAATTCAGGCCACAGTACCTCAGCCCCCATGTAGATGTTTAACCAGAAGTCCATGTCATCATCACTGTTCAACCCCAAAGGGGAGATGATTCCACCCAAGGAGTTGGGTGAGTAGGGGAGTTGTAGTTGTGGGTCACCTGCATTTGCTGCAAAATACTCAACCATGGAATCTTCTGATTTCTCTATAGACAATGCCTCAGACCATAGATTCTCATCCTCTTTCATGCCAGAGTTCAAGTGATCAATCGTTCTGTTCGACAATGAATCGGTCACTGAGGAGGAATCATCACTGGATGATTGTTGTTGGGGTGATAAGGGTATGTAGACACCAGAATTTTGGAATGTGTGATGGGCAGAGAGATCTGTGGGTTTGGAGTCAATTTCCACATGAACATTGCATTCTGCTGTTTCCATGGAGGATCTTGTGCTGGTTTCTGGGGTTGCAGGATTTTGCTTTACTCGTTTCTTCAAGTGAGTGTGCCAAACATTTTTAATCTCATTGTCTGTTCGCCCTGGTAATCTTGCAGCAATTGCAGACCATCTATTTCCAAGCAATTCATGTAATTTGATTATGGTTTCCTCTTCTTCTCTGCTGAAATTGCCTCGTTTGATATCTGGGCGCAAATAGTTTGTCCATCGAAGTCTGCAGCTCTTCCCACACCTTAACAGACCAGCTTGTTTTGGAAGTGCACGCCAATTCTCATGGCCATATCTTAGAACGTAAGATATCAATATCTGGTCTTCTTCTTGAGTCCATGGCCCCTTCTTCAAACCAATCTTATCACAGCAAGGAGCTCTCACCATCTTCTTCTGGCCTCTGGGTTATTCTCAGATCACACGAGTTCAAGAACTTCAGCAATGTCACAGGTATTTATACAAAGAATCCTTATAAAAAACGTGTCACAGGACTACCTATTCAAAAGCCACCCTAGCAAAG
>BMK_Unigene_075713
TTCCATGGTGGGCCACTCCGAGCCCGCGCGGTAGGTGAGCTAAGACTTCAATATATTCATCATCTCCTCGCCAATTGCAAACATCCCCAATACTCCACTTCTCTCCATCTCAGTCTAATCTTTCTCTCTTCTCATCATTCTCATTTCTCAAGACAAACATGGCTACTTCCATGTTTAGCCAACCTGCCACTAATGAAGATGAGGAGTGCATGTTCGCCATGCAATTGGCGAGCGCTTCGGTCGTCCCCATGGCCTTGAAAGCGGCTATAGAGCTGGATGTGCTGGAGATCATTGCCAAGGCAGGCCCAGGAGCCCAGCTCTCACCATCTCATATTGTCTCTCAGCTCCCCACACAAAACCCAGATGCGCCCACCATGCTCGATCGTATCCTTCGCCTATTGGCCAGCTATTCCGTCCTCACCTGCTCCCTCTCCAATGACAAGGATGGCCGCGTCGAGAGGCTCTATGGTTTGGCACCCGTTTGTAAATTCCTTGTCAAGAATCAGGATAATGTCTCCATAGCACCTTTGGTGCTCATGAACCAAGATAAAGTCCTCATGGAGAGCTGGTACTACTTTAAAGAAGCAGTCCTGGACGGTGGGATCCCTTTCAACAAGGCCTATGGAATGACTGCATTTGAATACCATGGAACTGATCCCAGGTTCAACAAGGTCTTCAACAAAGCCATGTCCGATCACTCGACCTTGGTCATGAAGAAGATCCTTGATACTTACAAGGGATTTGAAGGCGTCAAGGAGCTGGTCGACGTCGGTGGAGGCACCGGAGCCACTCTAAATCTCATTGTGTCCAAGTACCCCCACATCAAGGGTATCAATTTTGATTTGCAGCATGTGATAGATGATGCACCCTCTTATTCTGGTGTGGAGCATGCTGGGGGTGACATGTTTGTTAGCGTTCCCAGTGCTGAAGCCATCTTCATGAAGTGGATACTTCACGACTGGAGCGATGAACACTGCATGAAACTTCTGAAAAATTGTCACAAAGCCCTACCAGACAACGGGAAGGTGATCATTGTGGAGTCTGTAGTACCAGCGACACCAGAAACCAACGTCGCTGCGAATGGTGTCTTCCATCAAGACCTCATCATGTTGGCCCACAACCCTGGAGGCAAGGAGAGGACACACAAGGAGTTGGAGAACTTGGCCAAGGGGGCCGGATTTTCAGGATTTAGACCTCTCTGTTGTGTTTACAATGCTTGGGTCATGGAGTTCTACAAATAGATGTAAAAAAATTGCAAGCGTATTTGAGCGGCTTTCTGGTTTGTCTAGTTTTGGCATTTTAATAAGAACAATGTTATGTTTAATAAGAAAGTTGTGGAGAGCTTACATGTGATTTTTCTTGAGTTGATTTTTTCTACGACAGTGTTACACCCCGATCCTAATTAATCTTGATTAGTGCTAAAAAAAAAA
>BMK_Unigene_075715
CAGTTTTCAAGACCAAATCACTATCAACAGGCCAGGGGGAAGAGGTGGTGGATCTACCAAAACAACAAGGCCTAGAGAAAAGATCATCACATTCATATCTGTGAGTAATGGAGGCTGTCATTAGGGAGTGCTGAAAGGTAACTAACAAAAAGAAACATTTTTCAGAGCATAAAGCAGCAACAAAGGCTGTCTGTCCACAGGTGCAGATCTGAATCCATTGAAGGACCCGCAATAGTTTTGTGACATGGATGGATAAAGAAGCAGAACACAGAAACCATGTTTTAGAACAATGACATGCAACTCCATCTTACAATTTTCACGGCTGTTTTCAAACAAGGCCCAGGAAATGGGTAAGTTCCCTTTCTCAGGAGGGAGAGTTCCTAGGAAGCAGCAACTCTTGAGTTTCAACCTCCAGTGGAACACTACCTGAAGATGCTCAGTTCAAAATTCCAGTGGAAGAGAACTGGGTTTTCTCCCAGATCCCAAACAAACCAATGGCGAATTGCATTGAAAGTAAAGAAACTGACTAACTGAAAATTGACAGTGCTTACAGAAAGAAACATGTTAAGGTATCAAATATCACAAATGTACAGAACCTGGTGACTCTTCTCCTTGCTTATGTCTACTGTCTCGACATCAGTCTGCAAATTGGACAAGATAAAATGTCCTGTGCCTCATTTTCCCTTAGCAGACCATGATATTGAGATTGCCCGATCACAGTTTCGCCTATGAATTTTCCCCTGATAACCCTTGGCTATTGTCTGCCTGTTCTGGTTCACTTGAAGATTCATTAACCTGCCTTTGACTAATCTTCAAACGGATAGGCCTGCCCATCAGTTCCTTTCCATCCAATGTCGATATAGCAGCGTCTACTTCCTCTCTTGTGGAGAAGGAAACGAATCCATACCCAGCGGATCTTCCTGTTGGGCTGTCAAAAACTACCCTGGTTGACACTGGGTTATAGTTGGCAGCAAAAAATTCTCTGAGATGGCTAGATCTCACTTTCCAGGCAAGGTTTGATACATAAAGCTTATGCCGTGTTTCTTCGACTATGGCACTCTCCAG
>BMK_Unigene_075719
GAAAAAAAGCAGCCCATACATGAAGAGGCTAAATAGGCATGAAAGGAAAGAGTATATATTTACTCAAAACTACAATCAAAATCATAATCATACATCCTGATTAAGGTCACATTTCACAGAGGGATTAGCCGTTGAAACCTGAGGTTTTTGATCGAGCGAAGTGCATTCTTCCCTTGGCTCGCCTTGGCTCCTTGCATCATGGCCGTCCTTGCTTTTGCCCCAGAGTACACAATACAGCCCAACGATTATGAGGAAGGCTCCAATCAAGCTGCCCAAGTGGAGCCGTTCTGCAAAAACAATAGCCGTGAAAACAGCCACAACCACAAGCAGAAGTGGAGAAAACATGGCAACAAAGACTGGTCCCTTCACAGTTATACACCACGTCTGTAGGTAGTACAGCAACGCTGAGTTGACAATTCCACCATAGATGATTGCCCATAGCTGTACATTCCATTCCAACCTCCAGGAGGAAGAATTCCTTTCAAAAACCAGGGCAAGCAATGAACATTGCAGTGATGCAAAGAAACAAATCATGGTATTTATTGATAGCCGGGCTGGATAGACCTCATAGACCTTAACCTGGAGAATGAGCCATGCACTCCATGCAACGTTGCTTGCTAGAATAAGGGCCGACCCTTTGATCCAACCACCATTATCATGCCCTGGCCCAACTTTATCATCTTTACGATTGAAGCTGATTAGAGGCCTTCCAACAAGGCCTTTGAATTGATACCCTTTCCACAGCGTAAAAATGAGTGCCCCTCCAATGCATATTACTGTACCCAACAGCTTAGCCTGCCCTCCAACCGTCCTAATCTGCGCTTTCTCCATCCCGAGCAGAACTGCGATAATGAATGTCAACCCTGGAATAACATTGCTCAAGGCACCACCAACGGTTGGAGAAGCGTAATCAAGACCCATATAGTAGAGATTCAGATGAACTGTAGTTCCAAGTGATGAAAGAAAGAAGATCTTCAAGACCACAGTAAACGACAGATTGGACCACTGGCTCCTCTCAAAGGCATAAGCCAAAGGACCCAGAAGAAAGATGGCGAAGAGGTGCCGATAAACAATGAGAACAAGTGAGCTGAGGCCCTTCTCCAGTGCAAGCTTGACGAGAATGGTGGACCATCCATATGCAAGCTGCACGAAGACCATGAACACATAAGGTGTACAGTTCCTCATCTGTGGGATAGTGCTCGTGTTTATATATATATTGTATAGCTTTGAAAACATCTCTTTTGAAGGGTGGGGAGCTAGAAGCAATTACAAGCTCTACTTTTTT
>BMK_Unigene_075722
CCCATCAACATCGTCATCTTTCGTAAACCCATACAGAACAGTCTCTAAAACCTACTGAAACCCTGAAAAATAAGTCCAAAATGTCTCCAACTCATAACTCTGAATCTCCAATATCTTCCCATTGAATGCACACCTTTTATAATCCTAAATCGCCCATAAAACACAACATTAATCTTATACCCGAAAATTGCAGGGAAAAAAAAACCAGATTTGGTTTTTCAAGCCAAGGTCAACTAAGGGGAAGAAGAATTTTAGAGCTTAGATTCAGTGTAGTTTGGTTCTCCGGATATGGAGAAAATATGAATGGGGGACCACTGTATTTTATGAAAGTTTTCCAGCTTGATTGCTAAATGGGGAGTGGGAATTTAGTTTGTGGCTGATTTCATCTTTAGCCAGCCCCTGAAAGATGCTTTTCCAAGTTTTGCTAGTGCTGTTACAAGTTAATCCTAGATCTGCTATGAAGAATCCAAAAAATAGTAGTGTTGCGGTGGTAGTCTTATTTCTGCTTGAGGGAATAGTAAAACAGAAGTAATGCTTTTTGTAGTTCATCTGTGGAGAATATTAGATCTAGTAGTGGTAAGGGACTAAGGGTCATCTACATCAACATAAGTGCCTTTCTTTAGGTTTTGAGTGGAGCACATTGGGCATTAGCCAATTATTCTGTAAGATATTCAAGTTGCTGTCAGTTCTCAAAAAGCACAGCGCTTCAGATTTTGAAATATTGCAGTTGAGAGCACTCCTAGAGCAAGAAAGATCTTCAAGAAACTATATACAAAAGTGGGGCACTGATTTGCATAGCTTGGTGCTGATTTACTTCTTCTGTATGTGATGGAGTAAATTAGGTTAGCATTCACTGATTCAAGATAATAGTTATTAAGTTTTAAATGAGATTTCTATACTCATCCAACATGTTTATCTTGTTCATTATAGTGTTCTTCCACATGGGAACTTGCAAGGTGTTTTAAGTGTACTTGAAGGCCTAATCTTGCTACCCAAAGGGGGTTGTTTTCATTGCACGTCAAGTTAGTTAAAACTAGGTATGAGGGTGTTCAAATCAGAAGAAAAAAGTCTTAAGTACCCCACAATTGTTTAGCACTGTAAATCCAAGTAATTGGTGAATAGTGGATGAGTGTTCATCCATAAGGTGTGATTCCAGTTTATTATGTGAGTATTAATGCACAGTTTCTTATAAAAGTGAGCAGGTTTTGTGAAAAAACCTCTAACCGAACACTAGGAGGGACAGTGTAAAGTTGTTGGTAAAGTTGTACATTATGGCCTCTTTGGATATGATGTGAATCATATATTAGTGAAGTTCATAAATAAACTATGGGAGACTGAAATTTATGTTATTGAGCATATGGAGTCACGTTGCATAATGGTTCAACAGTGTTGCAGATTGTGAAGTTTAGTCCTGAGAAGAAGCTAGGGACTTGTCGGTGACTTTCTAGTAATTATGGACATATTTGAAATTATAAAAAACTTTGGCAAGTTTTTCTTTTTTCTTTTCTTTTT
>BMK_Unigene_075723
GCAACTTAGCCTCTTGTATAATAGTAGTAGATTTTGGCAAATTGGCCATAAATTGATTTAAAAATAGGTTTCCTTCACTTATACTCTCAATTTGGATCGCCAAAATTCCCCAAGGGGCTGTTCGTAAATTCGAATTGAGTTAGTCCCTAAAAGGTATTGAGGGGTGAACTGAGGTCAAGAGTTGATATCAAAATGCGACCATCAATTTCCTATTAAAGGATGGGTGGCGATGCAAAAGTAATGAGTGGGCTATCATATTCCTAATCAGAGGGGAATCATATTTTTTTGATCTTGAAAATCTTCACCCCCTTTAATGCAGTAGACCACCATGCGGGAGATAACGTGCTCGACTTCTGTGGTAGCAAGCCTAGAGTCATTGGACGGGTCTTTTCCAATGCGACATCTTGGAAAAAACACAGGCATGCTCATACAGACTGCATAATTTCTTGCGCCTAGTCCTCATCGAAGCCCACGTCAGCATCGACATCCATGTTGTCATCATCCAAATTTCCTTCTTGGATGCCTTCAGTGGGGTTACCAGTATACACTGCATCATTTTCCATCATGTCCAAACGCTGCTCAATTTCTATTAACATAGGATGGACTCTTTCAACTAGCATGGATTTTAGGTTATCTTCGCTGAAATACGAGGCATATGGTTTTGAAACCTTGAATAGAAGATTCTGATCTTTGGCACTCTTTACCAGATTGCTCCAATGTTCGTCTTGCATTAATGTTGATGCAGAACCCACCACCAGTATTGATGATCTTGCTCTCGTTATTCCGACATTCATTCGCCGAAAGTCTGCAACAAACCCAATGCCTTTTCCCTTGTTTGACCGAACACAAGAAAAAATGGCAACATCTTTTTCGCGTCCCTGAAATCCATCCACAGTATTAATGTCTACCAATTGTTCCGACTTAACTCCAAACTTATTATGAAAATGTTCACGGAAGAGCTTTACTTGATGTTGGTATGGGGATATGATTGCTAGCCGTGAAGTAGATTTTAGCTCTGGATATTTAGTCACCAATTGGTGATACATGAAGAGGACAAACTCAACCTCATCAATATTTACCCAAGAACCACTTCCTGAGGGTTGGGATTCAACTCCATTGATATCGAAGAAAGAGAATGGCCCAAAGCAACGGTATTCATGCCATCGACGTTTTGTTAGGCGCTCAAGATCTGGCCCATCATCTAGAGAATCCGAGTAGAATTCTCTTGAAGGAAAGCTTCTTATCTGTGGATGCATGCGATATTGGGTTTTGAGCATTTGAACTGGATAGCCAGCCCTCTGGAATCTCTTGAACAAACTCATACCATACCCAAATTTCTCCGCAGTTGAAGAAATCACAGTGGCAGGCAACTGAACTGGATCACCAACAAGATATACTTGTTTGCAACCATGTGCCAATGGGACAAGAGTTGCTGGTTCCACCTGGGGTGTATCAAAGCACATTCAATGACCGCTTGCTCTTGGACTCCATGGTTGAGGGGCCCAGAAAACAGTTCTTGGTAGCCTTTACTGTCGGGAGTAGTTTTGCTGCTACTGGTGTGTGTAAACATGGCAGCATCCCTGTGCTACTGGCGTGTAAACATGGCAGCATCCCGGGGGATGGCAAAGGCTTGACTATCTGAATAGGAGCAACAAGGAACCCAATTATTTATTGCTCCTTTTTCATCAATGCGAGCTAGTCAGCTTGGGCAGCTTCATCTATTATAACTACATCAAATACACGATTCATTCGTGCGAAAAGAGTTGACCCACTGAAACTGAGAGTAGAGAAGACAATGGCCGCTTCATCAAGAATCGAAGATCGGACTCGATCCCGATCCACCACTCCAGCAGCTTCATGTTTCCCCGTACCGGCAGTTGAACGATCAACACTTGCAAGTTTCTGTTCTACAAGGTAATCCATGGACACGGCTTGGATAGAATGATGTGGCTTTAGACCAATTCGCACGATTTTAGGATTATATACATGGTCATTTTCATCACGAATACCTGTGTTAATAAGGCGCAATACAATCTCATCCAGTGCAGAGTTGGATGGAGCGCATACCAGCACATGTACGCGATATTTGCGATTGGAGGTGATGACTTCAGGTTTCAACTCATTTCCTGTAGTTGGATAAAAGCCATCATCACCATCCTCTGGCATGATTAGGTCTCTTGGATTAGTACCAGTCAACCAAGGAGATGCTTTCCCCCAATGAGAATACTTCTCATGCATCGGCAAATCCGGCCTCTGTCTCAGAGCAGATAATTCTCCCTTAGATTGCACTCTTGTAGGAGTGGAATGAAGAATCGCACTAAGAAGTCCAAGAATTGTTTGTGTTTTTCCTGTTCCTGGAGGACCCTGTATTAGGACAAAAGTTTTACGTGAAAGACCAGCACGTATGGCCTCTAATTGTGATGAATTGTGATTACTTTCAAGAAACTCCATCAGAGGCCTAGGAATGTTCCATGCACGATCCTCAAGATTACCACAATCTAATGATTTCTCAGTGGCTGAGAGGATCAAATCCTTGAAAGGAAGAGAGCCGACAGATCGTAGAGCATTATATTCACGCATGATAGTTGATAAACTGCTAATCTTCAGAATACACAAAAAACTGTTGGTTGACTTCAGAATGGAAAGCATTTTCAACAGCCTTGGACTGGACTCGAGTTCCTCTGTATTGGTCTGCTTAACCTCTCCAGCTAGAAAGGTTCGGAGCTTAAGTTTATCTCTACCATCACGATATTCCACCAGTGCAAAAGCATATGCACCTGGTAGAGTTACCCCATCTTGAAACTTTTCATTAGAAACCAGCAAAAGATCATTCTCAGATATTTCATTGGTTACTTCATCTTTAACCCCAAGAGTAACCATGTGAAAACCAGTCACCTCATCGCAGGAGACAACAAGGCCCTTCTGCCATTCAGTCTCTGCTTCATCTCTTCCATGGACAATGTGGGCTTTGACCTCTTCCAAGAGGAGAGGCTCAAAGGTGCCTATGTAATCGGCAACGTCTTCGTAAGTGTTCTTCACCTTCCTGAGGCCAGAAGGAGCTCTATCGACGTCCTTCTTCTGCTTCAGCTGAGTGTAGTCTCGAAGGATGCGGAGATAATCCCAGCCCAGAACGATCTTCTGGAAGCGAGAGAGATGAGAAGTCCCATGTTGAAGGCCCTTCTCCATGCCCATCTCTCTCTCTCTCGCGTGCCCGTTCC
>BMK_Unigene_075732
TCTCTCTCTCTCTCTCACTATAAAACCACCAAACACACAACAAAACCCATTTCTGACTCGCTCGCTCGTTCGCTCCTAAATCCGTCTTTAGGGTTTCGATTACCCTTCTCCACAAGATCTCGCATTCTCCCTCTCTCGATCGATTCTCGTTGCAGCTTTCCCATCGCAGATCTTCAGAAAGAGCAGGAATGGTGATCTGTGGGAATCAACAAGAAGACGAGGAGAAAAACCCAATAAGCTTCTCGAGGGGAGCTACAAGGTCTTGGGGGACTACGATTTCTGGACAATCAATCTCAACAAGTGGAAGTGCAGGGTCTCCATCAAGTAGAAGTGAGCCAACAATGGTGCCACCAGCAGTGTGCGATAACACTTCTGTCCAGTTGAATCAGATGGATACTCAGGGAGATGATGCAGTATCACAAGGAGCTTTTGGTAGTAAGAAGAAAAAGAGGGGTGCACGGACAGTAGGCAATGATAAAGGTGGTAGGGGGCTCCGCCAATTTAGCATGAAAGTATGCGAGAAAGTGGAAAGCAAGGGTAGAACAACTTACAATGAGGTTGCAGATGAACTTGTGGCTGAGTTCACTGATCCTAGCAGTAGTCTTGCATCTCCAGATCAGCAACAGTACGATGAAAAAAATATACGACGTAGGGTGTATGATGCCCTCAACGTGCTCATGGCGATGGATATTATATCAAAGGATAAAAAAGAAATACAGTGGAAGGGTTTACCTCGTACAAGCCTGAATGATGTTGAGGAGTTAAAGGCAGAACGGATTGGACTGAGAAACAGAATTGAGAAGAAAACTGCATATTTGAAGGAACTGGAGGACCAATTCATAGATCTTCAAAACCTAGTACAGCGGAATGAGCAATTGTATGGATCTGGAAATGCTCCTTCAGGTGGTGTGACTTTACCTTTTATTCTGGTTCAGACGCGTCCACATGCAACTGTTGAGGTGGAAATTTCGGAGGATATGCAATTGGTGCACTTCGACTTTAATAGCACTCCTTTTGAGCTTCATGATGATGCTTATGTTCTCAAAGCAATGAGATTATGTGGAAGGCAGAACAAGGAAGGCACTCGTGAACCTACTGTTGAAAGGGGTGAAAGTTCCAGCATTCTCAGTTTGTATCAGCACCACATACCTCGGGCTAGTGCCATACGTGGGCAGCCCGCTTCACCTCCCATCCCAGGTATCTTGAAAGCACGCATCAAACATGAACAGTGATGTCACTTTTGTGCCTCGTATCTCAGTAGTGCAACGCACTTTTTGCCCTCTCGGCACACATTGGAAGGTAACTAGCTGAAAGTGAGAAGGCACAGGGGATCATACGCATGCAGTTCCTTGCTCTTGAACTATAAGAGCAACTGATACAGGGATGCTACTTGCTAGTCAACCCCTCCTCTTTCTTTTTTTTTTTTCCTTGATTAAAGGGGTTGAATGTAGAAATATTATGTGAATGTGTTGCATTGGGTTCACAAACTTGAGAGCTGATAATGCTACCATGCATCATTCTTCCTATTATCCCAGTTGTAATGATGATTCATTGCGGCCAAGATGGAAGTCAGTGATCACTTCTATTTTTCTGTCTGATACTTTGTATTTCTACAAGCCAAAGCTCAAAATAAATGCTCCAAGTTTCATTTAGGTGCATAATATATATTGCATAGCAATTTTGTGACAGATGTTGGCATCTGAGAATGAATTATTATTTACTCTATAAATAATATCCCTTGCTTATTTTTTTATTTATACAAGTGTCATTACGAATTGTCAACTTCAATA
>BMK_Unigene_075737
CCTTTATACATCACAAACAAATAATTTAGCATACATACAGACAAATGAACAGTCTGCCCCATTAAAGATAATGGAGCAATTCTTCCACCCAGAAACTAATCACATGAGATAATGGCTCATAATAAAAATCTCTAAAATGAGAACAAGAACTCCGGAAGATTAGACAAATTAAGCCTTCCCTTCAACCCTTGCCTGTGTTAATCCAACACATGCTTCAACAAAATCCTCATCAATAAAATCTGTAGAGAAGATCTGCAACTTATCAGCACAGCCCTTTGAGAAGCACTGAGTTATGAACACCCTAGCATATCCATGAATCCGGTTTGTCACAGGTTTAACACACACAATCGGATTATCTGCTTGTGGTGTAACAGTATTTTCCACTCTATAAAAGAATTTCCTTGACGATACTGGTGGTTGCTCACTTAAATGCTTCATGTTACTTTCAAATTTGGTTGATGGTAGATCTGTGTCAATCCAATTATCTTTCAAATATCCGGCGCTCCACAGCGGGCTTCCGTGTTTCGGAGCTGGTGATTTCCTTGGCTTCCATACACAAATTACCCTCTTTGGCAACAATTCTGCAATTGTCTTGCCAAAAACATTATCATCCTGATGGATCAGATATTCTCCAAGTTGTTCTTCCAAGTACTTGTCAAATTCTGGAGGATCATCATGACCAAACTCCGTCCTGATCTCAAGAATTACGATCTCTGACTGAGTTTCTGACAAGAATTTCTTGAGTTCTTGGATAACAACGTCAACACTATATGTTTTCAAGATTCCATGGCAGACGCGACGATCTTCCTGAACCCTAACATCAAGAACTCTGGTGCCTACACAAAGCTGACGGTAGATGGACAAAGACTGGCATTGGGCGAAAGGTCGAGTAATCATTGGGATGCCAATCTTATTGGTAGCAGAATCATGGGTTCCAGGCCATAAAATTTGGTTTATGTGAAGCTTCTCTGGGTTGAGCCCAGCCATCCAATTCTTCCTGTCAGAAGGGCGATAATCAGAACCAGGATACGTTTCTCCAGAGTTCCCTTCAAGATCAACTAGAGCTTTTTTCTCTGTTGAGATTGCTTTACGCTTTTCCAACTGTTTAGAGACCTGAGAACCCATTTTTTCTTATGTCAGGAAGAAGAAGAAGAACGTTGAGTTCTTCCTTTTCCTTGCCTTTTCTGGTTGTAGGTAG
>BMK_Unigene_075745
CTTCCTATCCATTGCCGGGGATAATACCGTGCAGAAACGGGCGAGAGTAGGAGGATGAGAAAGAGAGGGAGAGTGTGATAAGTAGAAGAACGAGAAGCATTAAGAAGAAACTAGAAAACCTAAAATCCTTCTTCTCTTATTCAAATGATTTCGCAGGCGATGATGAAGATAGAGAAGATGTGCTTTCACCAATCAGCAAAGCCTATTCTATTCGAATAGTCTTCTTCTTCTTTCCGAAAAGGAAGATTCTTTCTTTTTGTTCCTTCTCTTCCAGGAACTTCATTTTCCGAGAGAGAATCGGATGGTTGGAGAATCGAAGAGATGCATCGCGCCATGACTGCAAGTGGAAGTAGTAGGACGGAGATGGATTATATATGGAGACACCATCAACACCTTCCCACAGAAAATCAGTGCAGTTCCGCTCTCGTCAAACACATCAAAGCTCCCATCAGTCTCGTGTGGTCTCTGGTGAGGCGATTTGATCAGCCTCAGAAATACAAGCCTTTTGTGAGCAGATGCATCGTGCAGGGAAGCCCTGAGATTGGAAGTGTTAGAGAAGTGAATGTGAAAACGGGGCTTCCGGCGACAACAAGCACCGAACAATTGGAGCAACTCGACGACAACGAGCATATACTCCGCGTCAAGATCCTTGGTGGGGATCACAGGCTAAGGAACTACTCGTCAATCCTAACACTCCATCCAGAGATCATCGATGGACGGCCTGGGACGCTGGTGATTGAATCATTTGTGGTGGATGTGCCCGATGGGAACACCAAAGATGAGACATGCTACTTTGTTGAGGCCCTTATCAAATGCAACCTAAAATCACTGTCCGACGTCTCAGAGCGTCTGGCAGTGCAGGGTCGTACAGAGCCGATCAACCGTTACTGACTTTTGGGAGTGTAGGGGCACGGGAGTGATGGCCTTTTGATCATAGTCGAGGAAAAAAATCAGAGGCTTTTGGGTATCTAAAAGCTTTGGTGACAATGGTTTTCCATATTCTGGTGCCTATCTTTGCATTGGCCTATTTTCTCTTTTTGCACTAAGAAGATGGCATTTCTACAACTATCCTTGAATGGAACCGGATAAAAAAGCCCGAAAAAAGCAGGCACTCTTTTCTATGTGCTGGGTTTTGGTCATGGTGGTATGTAAATATCTCTGCTTGAATTTCTGTTCATATGATTTTGATGAAGGTTATTCATCTGTGATTTGCAGAGATTGTGAAGAGTTTCTGCTTTTGATGGAGGCTTCTGTAAATATCATCGTTACTACGTATCAGTATTAATTACCTATTATAGGAATATTTGAGAATGTGATTTTTGTATGGCCCTTGAACTCTTGCCTTTGACCTTCATACTTCATAGTCATTTAAATATATATATATATATATATAA
>BMK_Unigene_075748
TGTGTGTGTGAGAGAGAGAGAGGGGAACTAGATAATAGAATAATCAAAGGCCAAACTGAATGCACTAACCGAAGGCCAAATTGCCACTACTGAGTACAAAAAAGACGTGATGGTATTTCACTCACATGCAATTTTTGTGCCAAAGCTGGTTAGGCATAATGCAAATGCCTGAAAAGCAGACAATGGCTCCCTGTAATCCATGGTGAACAAGTCATCTCCTACTTTCCCAAATTGGAGGAGCACCGTATCTTCATCCCCTCTATCGCCGGGTTGGCTGGGATCAACAGATGCAACCAGCTGAAAATTCTTGACCGATGCGACTGTCACCCTCTCATGAAAATTCAAGCACCAGCACTGCAAGTGCTCATGCCATCTTGGAGATTTGTTTTTCAGAACCATACATTTGGAATGAACTGCATGGTTCTCTATCTCACCACTTTTCTGGGGTTGGTCGATAGATTCTCTTGATGAAGGGCACTGTACCGTGCAACTCATTCTTCTTGGTCCTTTTGATTTCAATAGGTTGAATTTGTAAGAGACCTGTCCAATCTCAAAGGTACCACCCCCTGTAGCTCGAGGGAAGACTTGTTTCCTACCAAAGCGGCGGCTAGTTCTGCTATTTGAAGGTTTTGCACCATTGAATGGAGGCTGGCTGTCATAGATTGCAAATTTGGTGCCCAGGAAATCAGAGCACAATTTCCCTACATATGCGTTACTTCCTTGAGAGAAGTCATCGGCATCAAGAGATATGATGTACTCAGTGCGAGCACCACATTTGAACCTTCGTGCAGCCAGCAGAAATTTTCCTTGATCCACTGACGTTTGATTTAGTCCAAGATAAAGAAAGAAGAGTGAATTCTTCTTGTTCCTTATAATAAAGCACTGGATAGGAAGGTCCCGTGGCCCCGGCTCTTTGAGGGAAGAAGGGAAGGTGATCTTCCCGCATTGCTGTGGCGATTTGACGATCTCCCTCGTGATCTCTCTCCACCTCTTGCAGACGCAGGCGCAGGTCACCACGTTCCTTCGAAAGGGCCACCTGTCCTCGCTCGATTCCACCCGTCTGATGATCTCTTCGAGAAGCTCAGGAAGCAATCCCGACCAGCAATCATCCGCTCCTACTCGTTCTCTTCCTTTCTCTTCTCCTCCTCTCTGCTGCTCCTGAAAGGGATCTGACGTTGAAGAAGATGATATGATCTTCCCGCTTCTTCTTAGTCCCCTCCCAGAGCGGAATGCCTTTCTCAGAGACATTCTCTCAAACAGAGAGAGAGAGAGGAAAGAGAAAGAGGGATTTTTGCGTTTCTTGCGGGTTTCTGACTTTGGTCTAATTGAGGAGAGTCGACAGAGAATGAGAGAGACGGTAGAGAGAGGATAAAAAAGCGTAGGCGAACAGAGAGAAAGAGGTTGCTGATTGTAGGTACTTGGTGCCTGTAGTGTAATCGTTGCCGTTCTTTTTGCTATTTACGTGTTTCTGATTCTCTTGACTTGGTCTTATCGTGTGTGCTTTGAAAAAATGGTGACGTTGCTGATCGTTCACTCGGTTAACCG
>BMK_Unigene_075753
TATTCCATTAAATTCAATTTTGGAAAGATGACAGTCATTTTTGGAGATTTACTTTTGACTCTTCATTCTTAATCACTTACAAAAGTATAATACTAGGAATGCTATTACAAAAGTTCTCAAAGGCTATTGAGCTCCCACAAACTATATAGAGTCCTATTTTTATGTTGACAAATAGTTTTGAAGATTCCTAAAAAGTCTGCTTACTAATGCTAACACGCCCACAGAAAAGTGCTGTTTTGATCTCAAAAGACAACATCCAAATGATAATCAAAGCCAGAATCCATTAAAAATCCTCCAATCGAAGCAGTTGAACAAAGCTACCAGCAAATACAGCAGGAGCAGAGGCGCACGTTAGAAATCCCATATAGTCAGCAACGTACACCGATTTGAAACTTACATAGTTTCTACGACTTGTCGCGGGGACTTGGGAGTAGACCCGTTTTTCATCTCTCTGTGAGCATCCAATCGCTTCATGTTATCTCGATCTGCAAATAGATTTCTTCCATTCTACTTCTTTGGGTTTGAAAAAGAAACGATTTTTTTAGTCTGAGAGAAGAAGAAAGAGAAAAGGGTAGGTAGAAGATGATGCGGGTGGTTTTTTTAGCCTTTCTCATGATCCTGGTGGAGTCCTTGCCGTCGATGGAAGTGGTGAACGGATTTCCGGCGAGAATGAAGCTGGAGCGGGCGTTTCCGCCGGCACGGAGCGTCGAATTGGCGGAGCTCATGGCGAGGGATCGGCGGCGACATGGCAGATTGCTGCAAGGTGGAGTGGTCGACTTTCCTGTGGAAGGCTCGTCCAACCCTTTTACCGTTGGGCTATATACTACAAGAGTGAAATTGGGCACCCCGCCAAAGGATTTCATTGTGCAGATTGATACAGGAAGTGATATTCTCTGGGTAACTTGCAATCCATGTGATAGTTGCCCCAAATCCAGCGGACTTATCAGTGAGCTCACCTCCTTCAGTCCACAAGGATCATCTACTGCTGCTCCGATTGCTTGTTCTGACAAAATATGTACTTCTACAATTCAAACAGCAGAGGCATCCTGCTCCTCTGGGTCCACAAATTCTCAATGCTCTTATAGTTTTGTCTATGGTGATGGCAGTGGAACATCAGGGTATTATGTCTCAGACAATCTGTATTTTGACACAGTTGTTGGGGATGCAACAACTGCAAATTCGTCAGCTAATATTGTTTTCGGGTGAGCTTCTTCACAGCTTTGTTTCTGGACTTGGTTTGCAGTTGTGTTGGCTTTGTTCCTCTGGATTCATGGAGTTGGGGTTGGTTTGGAAAATAGGTGTAGCAATTCTCTGACTGGGGAGTTGACCAAGCCAGATAGGGCTGTTGATGGAATTTTTGGATTTGGGCAACATGATCTTTCGGTAATCTCACAGCTTTCATCACGAGGGATAACGCCGAAAGTGTTCTCTCATTGCTTGAAAGGCTCAAAGGATGGTGGTGGCATATTGGTTCTTGGAGAGATCATTGAACCTGGAATTGTTTATACTCCGCTTGTCCAATCACAGCCTCATTATAATCTGAATTTGCAAAGCATTGCTGTTAATGGGCAAATATTGTCCATTGATCCAGCAGTGTTTGCAACATCAAGCAATCGAGGGACCATCATTGATACTGGAACAACATTGACTTACCTTGTAGAAGAAGCTTATGCTCCATTTGTCAATGCAGTAAGTTACATTGGTACAACATCTCTCTCACCTTTGTCACTGTCATTAGCTTGAGCAATGTAATGAATATTGTGATTCATAACCCTGACAGCTGATGCAGAGTTTAATATTTGCATGGTCCATATTACTCCCAAGGTTCCCTCTGCGAGTGCATATTGACCATCCTGAAAATTTACTGGGAGTGTGTATCTGTCATTAGGAGCAGTACAAGGCCATGATTGGAATTTTCTCTCTAAAATAGTTGACACTTCCATCAATGTCACCTGATTTTGCAAAGCATGAATTTATTTTTTGGTCATCTAAACCTCTCTTGGCACAAACTCATTCCTGTAGAGAATCAGGGATCGCTCCTTTGCTGTCCTGGTTGGGCTACTCTTCCATCTCTTGTTATTATTAACTACTTATGCTGCCGAAGCTTCTTTACAATGGACATATTTTTAATGATCTATTCTGAATAGACATTCGTGGTTTATAAGTTTATTATTATTTTTTAATGGTAATAATAAACCCTTCAGATAACTGCTGCTGTTTCACAATCTGCACATTATCTTCCTTCTAAAGGAAGCTACTGCTTCTGGATCTCCGGCAGTGTCAATGAGATATTTCCTTCTGTTACGCTGAGCTTCCAGGACGGTGCATCAATGATTTTAAAACCGGAAGACTATCTTCTTCAGCAGGAACTTTTTAATAGTGCTCCGGTTTGGTGTATAGGCTGGCAAACAGCTCAGGGTCAAGGAATGACGATATTAGGAGACCTTGTTCTAAAAGACAAGATCTTTGTTTATGATCTGGCTGGTCAGCGCATAGGGTGGGGGAATTATGACTGTTCGTTGGCTGTAAACGTCAGTACATCATCTAGTAAGAGCGAGTTCGTTAACACAGGACAGATGAGTGTGAGTAGCTCATCATCTCTGGTTGGTTTCCATTACAACATGACAGCAACCAACTTTATAGTCTGCCTCGTGCATATATTTATCGTATTTGGATTCTCAAGGTTGTAGCTTGTTTCGCTCCGGTTTCATTATTGTTGTAGGGAGAAAATGTTGTGATGTTCAGATTTATTTGTACGGATGTGCTGCAAAACTTTGTATAAGAGGCATTGTCCACATTATTATATATTTCGTTTCACATTAAAGAGAAAAAAGATGGCGCAATTGAAGTTTTGGTACTATGTCAGCAGAGTTTCTTTGTAATATTCAGTGTTGTGATATTCAGATTTATTTGCACCGAGGTGCAGAGTTTCATCTTATTGAACTTGACCGATATATGGTTTTGTTTAGTCCTGAGTATTGGATTCTATGATGAACAGCCCCAAGTATGTTGTTTCCTAG
>BMK_Unigene_075755
CTAACGTGCGCAGGTGGCGTTTGCTCTTACCCTCCTTATCTCCTCACGCAGCCCGCAACCGACCACCACACACACAACCGCCGTCTATCTCATCCCATCCTTCGTAACGTAACGTATCGTATGGCACTCAGCACATGTTCGGTGCGCGTCGGTACCATCTCAATCCCTTTGACAAGACAGCGTCGGAGCTGTCTTCCAACGGTCGGCAATGCCCACTCTCAAAAACCACCCTCGTTCCGTGTACTCGCAGATTCCTCTCCTCCAAAGGCTCGCTTTGTGGCCAAGCGCACCGAATCCACCTCTGTCAAGCAGCTCCAGCGCCCTCTTGTTGAATATATGAGCTTGCCTGCTAGTCAATACTCGGTGTTGGATGCGGAGCGCATTGAACGTGTGGATGAAAACACGTTTCAGTGCTATGTATACCGGTTGAAGTTCTTCTCCTTTGAGGTTTGCCCTGTGCTGCTGGTTAGAGTGGAAGAACAGCCGAATGGCTGCTGCATTAGGCTATTGTCGTGCAAGCTGGAGGGTTCACCGATTGTTGTTGCGCAGAATGATAAGTTCTCAGGAATCCTTTGACATTGATTTGGTATGGGAAATGCAGCTTCTATGGTGAATAGAGTATCTTGCAATGTCGATCTGGCCAATTCATCAGTGCAAGAACTTGCTACAGATACAACTATTGAGGTCATCATTGATATCCCATTTGCATTTCAAGCAATACCTGTGCAAGCAATTGAATCCACGGGGACCCAGGTCCTAGAACAACTGTTAAAGATAATGCTCCCACGTTTTCTAGCACAGCTTGTTAAAGATTACAAGGCGTGGGCTTCTGGGGACACCTCAAGGCAGCCTCTTGGCACAGGTCAGATTTGACGTATGCGCTGACCTTTACGCTGCTCGTCATTGGAGTATGCAAATATTCTATTTGAGTGTTTTTCATGCATGTTTCTGTCATATATTGCTGAGAAAAAATCTCTTTGGAAGCAGTGTCTTCAAGTAGCTCTCCCCACAATGTTAATCCTTTGTTTGCCCTTTTTGGAGGTATATGAATGGATATGAGATCTCAGAGCATGTTTGTGTGAATTTATTTCATTTTTTGGCATGAAGATGCAACTACCATATATGGTTCAGGGCCAGGGGACAGAAAGCGTATTGTTTGCAGCGACCATATATGGTTCAGATCATGTGGTCTCACAATATAGTTATCAGAACAGTACTCTTAATGGACCATAAAATGGGATGCTTTAGAAACTCTCAGGGATGGAAGATTGTAACCCATTGATCTTTGGTGTCTTGTGCACTAAATATGCATATCCCAATTTGGGGGTCCATCTGATCAATAATCTGGATCACATTTGTGTGGCCACATTTGGAATTCCGAGTTTTGTATGTACTCCTTTCTATTACAGGTTGGCCCACGAATAATATTATGTATGTTAAAGAGTAGCAAATCATTGGCCA
>BMK_Unigene_075757
GGGAGAAGCTGTGGTTAGAATCTCAAAGTAGAGAGCATCTATCTCTATCTATTTATCCATCCATTCATTCTTCATCATCATCATTATCATTATCATCTAAGAAGAGTGAGTGAGTGAGAGAGAGAGAGAGAGAGCGCAAGACTGTTGTAGTAGTAGTAAGAAGAAGAAGCAGTAGCTGAAGAAGAAGAAAAAGAAGAGAAGAAGATGGCATCTGCATCTCTGTTGAAGTCGTCTCCTGTTGTGGAAAAATCGGAGTGGATCAAGGGTCAAAAGACCCTTCGCCTTCCTTCGGCCACATCTTTCCGCTGCAACTCCAACTCTTCCTCTCACTCTCCTCTTACTGTTCGGGCCAGCTCTTATGCTGACGAGCTTGTTAAGACCGCGAAAATCATAGCATCTCCAGGGCGTGGAATCCTGGCCATGGATGAGTCGAATGCAACCTGTGGCAAGCGACTTGCCTCCATTGGCCTTGAGAACACTGAGGCCAACCGCCAAGCCTACCGCACACTCTTGGTCTCTGCTCCTGGCCTCGGCAACTACATCTCTGGAGCCATCTTGTTTGAGGAGACACTCTACCAGTCCACCACTGATGGCAAGAAGATAGTCGATGTCCTCATCCAGCAGAACATTGTGCCCGGAATCAAAGTTGACAAGGGTCTAGTGCCTTTGGCCGGTAGCAACGATGAATCTTGGTGCCAGGGTCTCGATGGCCTTGCCTCCCGTACGGCTGCTTATTATCAGCAAGGCGCTCGTTTTGCCAAATGGCGAACTGTTGTGAGCATTCCAAATGGTCCATCTGCACTTGCAGTGAAGGAAGCCGCTTGGGGTCTTGCTCGCTATGCTGCCATTTCACAAGATAATGGTCTGGTCCCAATTGTGGAGCCAGAGATTCTGCTCGATGGTGTTCATGGTATCGATAGGACGTTTGAGGTAGCTCAGAAGGTGTGGGCTGAGGTCTTCTTCTACCTAGCAGAAAACAATGTGATGTTTGAAGGAATCCTCCTCAAGCCCAGCATGGTTACACCAGGAGCCGAGTGCAAGGAGAGGGCCACCCCTGAGAAGGTTGCTGAGTACACCCTCAAGCTCCTGAGCCGGAGAATTCCCCCATCTGTCCCTGGAATCATGTTTCTATCGGGCGGGCAATCGGAAGTGGAAGCAACCTTCAATTTGAATGCCATGAACCAAGCACCAAACCCTTGGCATGTTTCCTTCTCATATGCAAGAGCCCTCCAGAACACATGCCTGAAGACTTGGGGGGGAAGGCCTGAGAATGTTAAGGCCGCTCAGGACGTTCTTCTGCTGAGAGCCAAAGCCAACTCTCTTGCACAGCTTGGGAAATACACTGGTGAGGGTGAATCAGAGGAGTCCAAGCAAGGCATGTTTGTCAAGGGATACACCTACTAAGATGTATAACCAAGTCCAAACTCCTCTGTAGAAGTCGGCTGTTGGTGTGAGCCCTCTGCTATAGATAGGCATGAAAAATATTTTTGTTTTGTTACTTGTACTGTTAGCCACTCAATAAAAGTTTGCTTCAGAGAGTAATTAGATATATATTGTTTTAGAATCAGGATCCTACGATGGACACGGTGAGCATGGGTGGACCAATTAGGGTTGGTCCGCCAGGCCTGCCCCATGGTGACATGGCAGACCTTGATTGGTCCACCTACGCTCACAGTGGGGTAAAGCCTCACTAGATCTGGATTCATTTTTTTATACTCGCATACTTCCATAAATGCATGAATGCTGGTCGCTATATCGATGACATTTTTAGGCAATGATTATAATATGATGGGATGGTGCCG
>BMK_Unigene_075759
TCCAATCTCATCCTCAGACAAAATGGCCTGGTCCGGACCTCAGCTCAAAATGCAGCAGCTTCCCGCCCGTCTCATGAAATCCTTCTCTCTTCCCTCTTCCTCTGCTTCCACCACCCTCCAAGAAATCGCTGCTGACCGCAAAGGAGTTGCAAAGGTTGTCTTGAAGAAGGGAAAAACACAACTCTTCCGGGATGGGAGTCCAATGGTCTATAGTGGTGCAGTTGATAGAATTATTGGTAGGCCTCCACCAAAGACTGGGGACGTTGTGCTCGTTGCAGATGGATCAGAAAAACCCATTGGATGGGGCTTGTACAATTCAGTATCTATGTTCTGTGTCCGACTCATGCAACTAGAAGCAGAAGCTGCAAGAGATCCTTCTTGTGCGTTGGATATGAATAAGCTTCTAGAGTCAAGAATTGATGCTGCTATAGAGTTGCGTAAGAATGTGGGGCTTCCCTCGTCAGACACCAATGCGTACCGGCTTGTAAATAGTGAAGGGGACAGGGATTCTTTCCAGGTTAAGGAAAATGGGATTTCTTACACAATCTCACTGGAGGGTCAGAAAACAGGATTTTATGCAGATCAACGTGAAAACCGTTACTTTATATCATCAATTTCAGAAGGTCGGAGAGTGCTTGATATTTGTTGCTACAGTGGCGGATTTGCTCTAAATGCAGCATATGGTGGTGCTGCAGATGTCATTGGCATTGATACCTCAGTGCCTGCTTTGGAGCTTGCAAAAGAAAATATCCTTCTTAACAACTTGGATCCAAGAAAAATACAATTTTCAAGAGAAGATGCAACTGAGTTTATGAAAGATGCTTCTTCAAGGCATCAGTCATGGGATTTAGTTATACTAGATCCGCCAAAATTAGCACCTCGAAGAAAGGTTCTACAAAGTGCGTCTGGAATGTATAGAAACTTGAACGCTCTAGCAATGCAAATAACAAAGAAGGGTGGTCTTCTTATGACTTGCTCATGTTCAGGAGCCATGACTCAAAGTGGAATGTTCCTGCGTACTCTTCAGGGTGCTGCTTCTATGGCAGGCAGGAATATAACAATTCTACGCCAAGCTGGGGCAGCCTGCGATCATCCTATTGACCCATCATATCCAGAAGGAGCATACCTTACCAATTACTTGCTTAGAGTGATGTAAATTGGGGGAAAAAAAGAAACAGAGATGTATCTTCTACTGCACAGCATTGGGAACACTTTCCTCAACTATTTTTTGCATGGCTGATAATATAGCTTGTCGCCTTTTCACAAAATTGTGATAACCAGAGGGAATTTGTGAGATGAGAATTTCTAGGCAGCGAAACGAAAATTTTCTGTATACATGCATTTTAATCCTGAATGCTTTTGAAATACAATAAATTCGTGTGTGATAAAAATCTTAGAATACAAGCAATAGTTGCATTCACTAAAATTCATCATAATTCACAACATCACAACATAAGGCAAGTCTCGAAAACATTCAATGGCCTGATGGGTTTCTGTTCCATGATAAATACGAAGGATCACCAAGCCGCCTTGGCTTGACCAGGTATACGACGAAGAATGCCATGGCGAGAAATAAGCACAAGCTGCCAACTGTGAGATAAGCAATGCCTAGGAAGTCATTCTTCCCTCCCAACCAGCTTGTCGTTGATAGCACCAGCTTCTTCTTTCCTCCAAAGCTGTAAGTGTTGTAATTGTTCTGTAGAACCACAGTTATGACATCGTTCGCTTCAAGATCCACTTCTATCTTGCCATACAACTTCCTAAAGGTTGGGAGAGCTGCAGTTCGCATCCAGACAATAAGATTCTCTTGCTTGTTCAATGAAACGTTCGGAATTAGACTGCCACCGCCTATCAAAGTTCCATTCTGAAAATTTTTGGGGAAGACATCATTTCCAAATTTGCGGTCCCTATCACTCTTCCAGGAGATATCTTTCTTGTTCACATTCAGGGACAGTTCGTTGCGGGTGAAGCTGTATGTGTCATTAAAAAGACTCCAAGCGATGAGACCGCAAGGAACAATTGGAGAGCCATCGGATGTGGTGTCTTCAGGATCACAACCACTGGTGGTGTTTGCTTTACTACCTTTCCTCAACTGCTCATCGTTTCGGCTCTTGACGTACCTGCGATGATTTTGGTAGAAGTTGTCAAGCTGATAATACACATAAATAGGCTGCTTCATATGCTTAGGTACTGTTAAATTTCTCTGGCAAGTTTTGTTTGATGATGGATCCTGTATATGTGCGAGTTTTGTTGCCTTTTCACCTCTCAAGTTCTCTGGGATGCAAACAGTTTCATAGCGATCAACGATTTCAACAACATCCCGGGAAGCAAGCAAGGAAGCAACACCAATGGGAATGAAGATGACGCTAATGAGAGTGAATGCGGATATAACCCATTTTGGTGTGAGAATTGGCTTGCAAGCTGGAAGCTCCTGCTGAGTAAACTTCGAGTACTTGGGTCGCTTAGAATTCCTCCTTGGAGCCGAAGAATCGGGCGATCCGGCCGCTCCAGATGTCGATGCAGCAGTCGTACTCATCGCGACAGACATCAAACAGAGATCTTAGCTATGATGATGGTTGGTGTTATAGAGATTATATGGGAAAGGATCTTCTCTTTCTATTTTACTTCTTTAAAGAAGAAGAAGGAGAAGAAGAAAATCTGGAGTGTGAGGGCAAAGAAGAGAAGCGGGAGTCTGAGGATAGAGGAAGAAATGCAGTAGAGGTCGCCATTAGAGGGTAAAACTAAACCAAAAGAGAGGTATGATTTTAGAGAGAGAGAGGTCGGTATCTCTAATTTATAGTATATGGGAAATGAGGAAACCTAAAACTATAAAATGAGGCAGAGATTATACACTGGATAGGCAGTCCACTCTTTTGATAAGAAG
>BMK_Unigene_075760
AAAAAAATTACTTGATCCAAGTTTTTGTGCACATGTCCCAATGAAACACAACTCTGCACATGTCAAGATGAAACTATATAATAGTACATGCATCCTAGTACATGCATCCGGCGCACATGTCACGAGGATCTTAATAAAAAAAAAAACTTGCACATGTCACGATGCAATTTTTTTTATCATCCAATCTTGGAATTTGGATCCAAGACATCATGTACCCTAGTGTTTAAATTAGAGTTTAAAAAGGAGAAAACCAGTGCTGTGATTCCTGCTGCAAAAACCGCAGGAGGATTTGGAATTCGGATCCACAATCCCTTACGAAAGTCGAAGTGTGCACAGACGACAGTTGTGGGGGACTCAGAGAGAGAGAGCCGCAGGCTGACATTGAAATTGACAACTCGTGCCCCATATCAAATTAATTCCTCCGCTTGGCCTTTTTAGTCCTTTACTCTCTCACTCTTGAATCTACCTTTAATATACAAGAGAACCACAGAGAGATCTTTCTCCACTCTCATTTGCAGTCATGATGAAGCAGCAGCACGAGCAGAATCCTTCATGGGTCTTCTCTCTCTTGTCTGAGAAGTTCTTTACTCCTTGCATTCTTCACGAATCTTTCAAGAAGAACGAGAAGAACGTATTCTGTCTTGATTGCTGCCACCCCATCTGCCCTCATTGCCTGTCTCTCCATCGTTTCCATCGTCTCTTGCAGGTTCGGAGGTATGTTTATCAGGATGTTATCAGACTTGAAGATATGGAGAAGCTGTTCGACTGCGGATTCGTTCAGCCGTACATCACCAACAGCGCCAAAGTGGTATTCATAAATCAAAGACCGCAATCTCGTCCTTTCAAAGGCTCTGCAAGCATCTGCAACACCTGCGAGAGAAGCCTCCAACAGCCTTACCATTTCTGCTCTCTAGCCTGCAAGGTGGAGTATCTCGTACAGTACGAGGGATGTATTTCCAGGTATTTGTACGACTGCGAGTATCTTCCGCTGTCGGATATCGGATCCCCGCATCTCGAGACGCTCGAGGACGGTCAGATGACGCCCAGCTCGGTATTGGACGGTGGGATTTCGCTCCGTACGTCTTCCGGTTCGAGCGGGAACGGCGGGGTGGGTTGCCGGACGGTGTGGTGTACGGCCACGACGGAGAACGTGAGGAGGAAGAAGAGGACGAGTACGCACACTTGGAATTCCCGGAATGCCCCTAGGCGGTCTTGCAAAAGGAAAGGTGTTCCTCTTCGCAGTCCTCTGTTTTGAGTTTTCTGGGTTCTGTTGTAATTTTGTAAAACGTTGGGGGTTGATGAGTGGAAGGAGAAAAGTGGGCGGTTTCCTGCAGTTTTGGCAACTAATTTGAATGGGGACTGGGGAGAATGTGAAAGGAATTAATTGGTTATGCTGAGATTTTCGAATCTGTATTGTTGATTGTATAATAGCCTTAGTAGAATGTAGTAGCTGTACTTCTTGTAAAATGAAGGTTGTCTTTGGGTTGAATTATGATTAATTGGGTTGAGACCCAATTGAACTTGTCTTTTGTGGGTTTCAT
>BMK_Unigene_075761
ATGAAGTAAGCTACTTGTTGAAAAAAAAAATGTAGGCTATTATTGATACAGTAGCACAATTTCAAGATATTGAAACAATCTGACAGGACATGCATTACCATGTGCAATGTTTCATTGAAGAGTAATGATTGAAGCCAAGGCTTGCCAAAGTGTCCAGGGCCACATGTGCAAGGGAAATCACTACATTAGTTAGATTCAAAGTTCCAGTTTTTTCATACATCTGTCAAATGTTGTCCAAATCACAGTAAAGTGCATTAGATGGGTTGTTGAATTACGTGTCCAAGTTCGTGTAATTTTGAAAGTATTATTAAAGTTATGGCCTATTGTCTAACAGAGCACAGCATAGCTACAGCTTTTAATAGATATTTGCAGTTACTACCTTAGTCATGTTATGTAAGAGTCTTGTCTTCTTCTTTTCCTGTTCAAGTAGGAAAGAAGTCTTTGTTTCCAAGTACGAAACCTAAAATCCTGGTCGTGCAATGCAAAGGTTCATCAAGAAAAAGTGATTTATTCTGCAATGTTCAATTATTCCAATCATACCAAAAGGCCCATGATGGTGGCAAAACGAAGTCCACCTAAAAGGCCACAGCACTGAGTTTGACAACCAAACTGCCAAGCCTCCAATAATTCACTCAATGTCCTCATGAATTATTCATTGCACTCCAAAAATATATAAAGACAGTCCAAAATATCAAAGTAAAATGGCAACAGATAAGTAATGACACAAACTCTCCAACTACCACAGACATAAAATGCACGGAGTAAGAATTATAAGCTAGCAGCTCGAGTTATGGTCAATTGTTAAGCATTTTATCGAGACAGGCCGCTCAACAGAAGGCTAGTATGAGAAGCGGAGGTCAGTCACTGTTAAGTCAGTCTAAACTATGAAGCCCAAGTAGGAAAGTGGTCTTTGTTTTCCAAGCACGAAACTGAATTCTTATCCGATGGACATGGTTAAGAGGGTTCATATTTTCTGACTCGCGACACTTTGGAATAGCATAGTATTTCATACAAGACTAATTGAATTTTCTGCACTCTCTTGTTTGGTGATGACTCCAGAGTCCAGACTTCAGAAGGTGATGATTCCTTTTGGTTTTTGGTGAAAACTTCAAAATGAGCCTATGCGTTGATTCCTAGGATCTCTCCTGAATCAACTAATATATCTATGTTTGCACTATATGGATTATTAATATGGTACTTTTAACCATTACAAAACAAACAGGGCATCATACCGTCAGGGGTAATAGATGGAGTAC
>BMK_Unigene_075769
CAAGGCTGCAGAGGATCCGGATTTTATAGGTAGAAAAGAAAACTGTTTTCGAAATCATAGAGACCTAGTCGAGTTCGAATCTCCATAGAGTCTGCAAAAGGTTACAGCCCATCAATCAGCCATTGGAGTCTTTAGAGCAGTGAATGATGACTTGCATATGAATTCTTCTTCTACTACTTTTTCTTCCTTTCAACAACGACGACTTGAAGCCAAGGTTCCAACATTCCAATCACAGATCCCTTCTGCCCCTCTCCATCTCCATCTACAATTCTTCATTCCCAAAACCAATTCATACCACCAAGGCCCAAAAAAGGAGTGATTTGTTACATTCAAAAAGGCGTAATTCACAAACTCAATGCAACTTGAATCATGGCATCAAGAGCTTTAAGGAGAAGGATCCATCATGGAGATGCCAATGGTCTTAACCATGAGCATTCAGACAGATCAGAATCAGATGCTCTAAGTGAACCTCTACTTGAGAATTACAGACATGACGAAAGCTACTCAGAGGCGTATGTTCATGAACATCATCAAGACATCTGGGAACAGCAAAGAAGGGTGCGCCTCCATTGGACACATCTTTTCTCCCAACTGATCGCTCAATGGGCACAATGGTTTGCAAACATCATCATTGTTTCAGGATCACTTCTAGGAAGGTTTCTGCCTCTTCCTTTCACCACCAATAATGGGCAGGATTGGAAGAATACACCACTTTCTCTTAGTCCTTTACAGCAACAAAGATTGAGGAATCTGCAGCAGCGGTTGGAGATTCCGTTTGATGGTACTCGTTTGGATCATCAAGATTCCCTCAGACAGCTTTGGAAGTTGGCTTATCCTAATAGGGATCTTCCGTCACTTAAATCAGAACTCTGGAAGGAAATGGGTTGGCAAGGTCCTGATCCGTCAACAGATTTTAGGGGTGGTGGATTTATATCGTTGGAGAACCTTATCTTTTTTGCCAAGAATTATCCGGTTTGTTCTGTATCTTGTTTCAAGGCGATGGGGCACCTTTGGGCACTATTTTGCATAGGGATAAAAGATTGGTGACTCTTGTAAGAGGTAGTCCTTGAGGCCTGTCCTATCCATTGGCAGGAAGCATGACAAGGTCCGGTCTGCACCCCATTTATGGAAGCAAATGGGGTTGCTGTGGTCTCATGGACTGCAATTTGCTAGTGCTACTAAATCAGCCCTCTTAATTAACAACTTATCTCGGTTAGTACGAAACCAAAGGGCTCTAATGGGCTGTTGAATCATGTTTATACATGCCACTGTTCCACATGAGGCTTTCCATTTTTCTTTAGTGCATCAGATTTTTGTTCTGGTGTGACCCATTGTGGATGGTGACTCAGCAAAAGTCCACTTCTTGAACAATTGCAGCCTTTTAAATAGCCTCAGATTTCTAGAAAACAGCAGTCATCTTTTTTTGGGTAAGCAGAAAACAGCAGTCATGCTATAGCTTTTATGTATCATGGGCAGGATTCCTTCCAGAGGTTGCTGCACAAACAAGATGGGAAGAGAGCTGAATGGGAATATCCTTTTGCTGTTGCTGGTATAAATATTTCTTTTATGCTGGTACAAATGTTGGACTTGCAATCAGGCAGGCCAACTTCTGTGGCAGGAAATCGCTTTCTGGAACTGCTAGGAGAAGATGAAATGGCATTTGATAACCTATTTTGTGTAGCATTTCAGATGATGGATGCACAGTGGCTTGCAAAGCGTGCTTCTTATATGGAATTCAATGATGTTCTCAAGTCTACAAGATCACAGTTGGAGCGTGAGCTTGCTCTGGAAGATATCTCCAGCATAAAGGATTTACCAGCATACAACCTGCTGAACATATAGCTTTCTGCTGCTGCATTGCCCAGTTTAATTTATGTTCTTGATGGTTCAGAGGCCGCCTCCCAAACCTATTACTTTAGCCACTACTATGTGCAATACCTGGAGATTACATCACTATATTGTAACTCAAGTACTGTAGAAGATCATGACATTGTGGTTCTCGCTCTATTAAGCCGGGAGACAATTCAGATTGTAAAATACCAAATAGGGTTTGGATTTTGAGAATCAAATAAAACATACTCTAATTGCCAACAACCTATTCACATGTAATTTTCTTACTACAGTTTTTTGCCGTTTAGAAATGAAGAATGTTCCCTGTTGGTTCTTAGAACTTTG
>BMK_Unigene_075778
CTTCTTCTTCTTCTTCTCTGCTATTTTTAGGGACCGGATGCTCGAGTGCTCTCCCCAACGTCAAGTGCCTCCTACAGCCGTCCGATCCGCCCTGCAGCGTCTGCATCCAATCTCTCTCCGTTCCTCCAGAGCTCAATCCCAACTACAGGTGCAATACTTCTCTTCTTGTAGATTATTCTCATGCAGATGGTAAGCACAACTACATATTGATTGATGTGGGGAAGACTTTCCGCGAGCAAGTACTGCGGTGGTTTACTCGTCATAAGATTCCTCGGGTGGATTCTATTATTTTGACTCATGAACATGCGGATGCAGTTCTTGGTCTAGATGACATACGGGCTGTTCAACCATATAGTCCTACAAATGATATCGAACCTACTCCTATTTATCTCACTCAGTTCGCAATGGACAGTATTGCAGTAAAATTTTCATACTTGGTTAAGAAGAAACTAAAAGAAGGACAAGAAGTGAGACGGGTTGCTCAGCTTGACTGGAAAATAATTGAGGACCACTCCGGGAAACCATTTATTGCATCAGGCCTACAGTTTGTTCCTTTGCCAGTGATGCATGGAGAGGATTATGTTTGCTTAGGCTTTCTTTTCGGAGAAAAATCTAGAGTTGCATATATATCTGATATATCACGTTTTATTGCAAGCACAGAAAATCTTATATCGAAGACTGGAGATGGACAGTTGGATCTCCTTATCTTGGACACCCTTTACAAGAAGGGATCACATAATACACACTTTTGCTTTCCTCAGTCTCTTGATGCGGTGAAGAGGATCTGCCCAAAAGAAGCACTGTTCATTGGAATGACCCATGAGTTTGATCACCACAAGGACAACGAGTTTCTTGCAGAATGGTCTAGAAGGGAAGGGATCCCCGTGAAGCTTGCTCATGATGGTCTGAGGATTCCCATTGACTTGTAATGAGGTGAGTTCATCAGATATGAAACTCGACATATTCTTTTACACAGATTCAAATGAGAAGAGGTCCATTTAGTTAGGGAACAGAAAACCATTGTATCGTGATTTAGTGATACTCTAGATATAAGTTTTATTGTAAAGAATGATGTTAAGCATTCTATCCATGCGATCGATGACTGTAGAATAAAGCAGTAAAGTGAGCTGTACGGAGTTTGAACACATGACTTAGATGTGAGATCAAAATACCATTGGGCTAGAGCTCAAAATATCTTGCATTGAGTTTTTGTATCTTATAT
>BMK_Unigene_075781
CGGCGCCTGCAGAGTGCAGAGTGCAGAGTGCAGACCCATTTTGTTAACAGAAACTGTAAATCTATCAGCACGGCGCCGGCGATAGGTCTCTCCTTCGCTCCTCCTTATTCTTTTTCTCTCTAGTCTCTTCTTCTTGTTCTATCTTTTCTGTTCTCCTTTTACCTTCCCTTTCATCCTTTCTCAAACAACACTCTCTATTTTTATTAGCTCTACACGGATTTGCAGTTGCTTCATTGTCAACTCTGTGTGAGCAAGTCCATCGATTTGGTTGAAGAACTACAGAACTTTAGCTTGCAGCGGTAGAAGAATTCGAAGGACTTCAATGGCATCTGTTACATTTGGAGTTAGATGAAAAAAAGGAAAAAGGAAAATCTGCAGTTCCATTTGAGAGTTCAAAGCTTTCTCATTCCAAATAGCAGAAATAAAAACTAAATTGAGATCCAAGAAATCTTGCATCCTTTATGGCATTTTCGTCTCGAGTCATCAGAAAAATCAAGTCTCTCTCTTATTCTCATAGAATCAGCTCCCTGTCTACTTCCACCCAGACGAAACCATGTGAAGACTTAACAACTGATCCACGGTTTCTCCTCTACAACTCTCCTGACCCCAAAGTGTTCGACCACTCCCCCCTGCTTTTTCCAAGACCTCGCATCTCTACTCTCCCCAATGGTCTCAGAGTCATCACTGAGTCATCCCCAACATCTGCCATCCATACAGCCACCATTGGTGTTTGGATTGATGCTGGCAGCCGCTTTGAGACTGCACACACCAATGGCACTGCTCATTTTCTTGAGCACATGATCTTCAAGGGCACCCATAGGCGCACCACTCGTGCCCTTGAGGAGGAGATTGAAAACATGGGTGCACGCCTCAATGCTTACACATCCCGTGAGCAGACCGCCTACTATGCCAATGTTCTCCATGATGATGTCCCCAATGCCATTGATATTCTTGCTGACATCTTGCAGAATTCACGATTTCCTGAAAGTGCTATTAGGCGTGAACGTGGTGTCATCCTTAGGGAGATGGAGGAAGTACAAGGGCAGACTGAAGAAGTGATATTTGATCACTTGCATTTGGCAGCATTCCGTGACAACCCATTGGGGAACACAATTTTAGGGCCATCTGAGAACATTCGTACTATCTCGAAAGCGGACTTATATCAGTACATTTCCACACATTATACTGGGCCAAGAATGGTCGTATCTGCTGCTGGTGCAGTTAAACATGATGATGTTGTTAATCTAGTCAGTAGACTGTTCAAACGGATTCCTATCCATCAAACTACTTCTGCTCAGCTTGTTGATGATAACCCAGCTACCTTCACTGGATCAGAGGTTCGAGTAGTGAATAATGACCTGCCTGTTGCACATTTTGCGATAGCTTTCAAGGGAGTTGGATGGGCTGATCCAAATTCTATCCCTCTGATGGTACTGCAGAGCTTGATGGGGTCTTGGAACAAAAGTCTCGGTGTTGGGAATTTTTCAGGGTGAGATTCTATTTTTAGTTAGTACCTGCTTTCAATGGACTGCTTATCTCACGAGGAGTCATTTACTATGCCAAAGTCTGAGACCATTTAGTTGATTTAAGGAATGGTGGGAGTTCAGAACTTTTCAGGAGGGTCGAAGAATTGTTATTCCTAGTTATAAAAAATATAAGTTTTTCTTGCAACATGGATTGATTTCAAGCTACAATGTACTGCAATCATGGGGAATGTTACCTCTTGATGATCAGATCCGAGCTTGCTTGTAGAGTCAGCACAGATGATTTGGCGGAGAGTATAATGTCCTTCAATACAAATTACTGTGATACGGGATTGTTTGGCATCTATTCTACAGCTCTGCCTGATTGCTTGCACGATTTGTCACTTGCAATTATGGATGAGGTTAGGAGAATCATGAACCAAGTTTCAGAAGCAGAAGTTGTACGTGCTCGGAATCAGGTAAAGAGAATGCTAAAATACTCCGGCAAAGTGATTATTTGGAAATATAGTGAATTTTGAATTTAGTTTACATGGTAGTCCTGCTGCAATAACAGAAGTTACTCTACAGTCAGTCTGGAATATATCCTACATGGCTACATTGTAATTACTAAACAGTGAGCACAGAAGAACTCCAATCAAATTTCTTTACTATCATTTTCCATTTAAGAGGGCATTAGTGCGGGTGGTTCTGATATTTCATATTGTCCTGCATCACCTAGTTGCTTAAGAGTTAAAAAGTGTTTTGTTTTGATTAAGACTTCTGTAGGAGGAAAGTAATGAGTGATTGATTAGCACACGGTTTCAAATCCTTGTTTTTATACAAGTTAGGAAGTTCCCTATATATTGTAATTCATGACCACCCATCAGAAGAATGAATTTATTTACTGTGAAATATAAGTTCTCTCCCTAGTCATAATGTAATGGTGTGGTGTCGTCCAAGCCCTCCATTGGTGTGAAGCCATTGTGTTTTTTAATGAACTTGACAACATTTTGTGCTATTTTACTTCCAAATTGTTTCTTGTACAGTTAAAATCTGCACTTTTGCTTCATATTGATGGAACCAGTGCTGTTGCTGAAAACAATGGAAGACAGACACTGACGTATGGGAGGCTAGTTCCGTTCTTAGAGTTGTTTGCACGTATAGATGCTGTGGATGCTACTACAATTATGGAGATAGTGAGAGAATTCATAATCGAAAAGGATATTGCGATTGCTGCGATGGGACCAATTCATAGGCTGCCTGATTACAATTGGTTTCGATCTCAGACAAGTGTGAAATAATTGCAAAAACATGGACCTTTCTCATCTTTTAGATGCCTGGGTCAGTAGCCGACCTCAAGTTATTTATTTCATGTAAAATTATGTGTTTCTTTCCTCTTATTATTAAAAATATTCTTCTCCATAGTCAAAGACTGCTGTATGCTGTACCATTAACTCGTTCTAATATTATTGTGAGTTAATTTATCTAGAAGATGGGACTTCATACCTTTGGCCTTCTCTGTTTTCTTAGAAGTGTATTTTAGACGTAAAAATGAAAATGGATGCCACGGTTGCCTAGTGGAATCCAAAGACCATTTATCTGATGATCCAGATTGTCATGGTTTCTGGCTGTAGTCAGATATACATGAGAAATTATCTCCGACAGCTGTTCTGGCATGTGGACATCCAGGTTGTCACAATGGGTGCCATTGAATTCAGGGGGTCATAGTTTTTTTCGTGCAGTCCTGCCTCTTCAACATCTGAATCGGGACGCCTGCATGTCGTCGTTCCTGTAGGAGAAAGCTTCACATACAGGCATATATGTATTTAAGAATTTGATGTTGTATGAGGGAGATGTTCTGCAAGCAACGGATGCTAGAAAATGGTTCGGTCCCTCTGTCATGGGCCTGGGGGAATGGAGGTTCGGAATGGGAGCTCCTTAATCCCCTTTGTCACAGGAGAAAG
>BMK_Unigene_075782
TTAGTTTTGTCGCGACTTCATTTCCAGAACTACCATCCTGTCATTCACAGTTCCATTCCCTTGTTCATCCTTTTGCAGAAAGAACAAGAAGCAAACCAGAAGAAGAAGAAGAAGAAGGGTCGATTCAAGGTGTCTTTTTTTTTTTTTTTCTTGCTTGAATGACGACATACAGGGTCTGCCTCTGCTTTCGAAGGAAGTTTAAATTGGGGTCTACAGATCCACCTGCAGATATCAAAACAATCTTCGAGCGGTACTCCGAGAATGGAATCATGAGCATCGACCACATTCGACGCTTCCTCGTCGAGTACCAGGGAGAAGCGAATGCCACGGTCGAAGACGCCCAGGCCGTGCTGGACAGCCTCAGAGAGTTCAAGCATCTCAACATCTTCCAGCGGAAAGGTCTCAACTTGGAGGCCTTCTTTCGGTATCTCTTTGGAGAACATAATCCACCTCTCGCTCCCTCCCTTGGGGTGCACCAAGACATGAATGCTCCATTATCCCATTATTATATATATACAGGCCATAATTCCTATTTAACTGGAAATCAACTCAGCAGTGACTGCAGTGATGTCCCCATCATAAAGGCATTGAAGAGAGGTGTACGAGTAATTGAACTGGATATTTGGCCAAATTCTACCAAAGATAATGTTAACGTTCTTCATGGAAGGACACTGACTACTCCAGTGGAACTCATCAAGTGTTTGAAGTCCATTAAAGAGCATGCCTTTTCTGCATCTCCATATCCTGTCATAATAACACTAGAAGACCACCTTACTCAAGATCTTCAGGCTAAAGTGGCTGAGATGGTTTCTCAAACTTTTGGAGAAATGTTGTTCTTTCCTAAGACGGACTACTTGGAAGAATTCCCTTCACCAGAAGCATTGAAAAAAAGGATTATTATATCAACCAAACCACCAAAAGAGTACCTTGAATCTAAAAGTTTTAAAGATAAAGAAGATTCAGCTCAAAAGGGAAAGGATTCCATGGATGATGGAGCATGGGGGAAGGAGGTTCCTGACCTTAAAGATGCAGTTGAAGCAGATGATAAGAATGATCACGATCGAAGTGAACATCAAGATGAGGACGATCTTGATGATGATGATCGTAAATTATCCCAGAATCCTGCTCCTGAATATAAGCGTCTAATTGCAATTAGTGCTGGGAAGCCAAAGGGCGGATTGAAAGAGGCGCTAAAAGGGGATCCAGATAAAGTCAAACGTCTTAGCTTGAGTGAACAAGAGCTGGAGAAGGTTTCAATAACTCAAGCAACTGAAATTGTCAGGTTCACCCAGAAGAATCTATTGAGGGTATACCCAAAGGGTATACGTGTTGATTCCTCAAATTACAACCCACTAATTGGGTGGATGCATGGAGCTCAGATGGTTGCATTTAATATGCAGGGATATGGCAGGTCGCTCTGGTTGATGCATGGTATGTTCCG
>BMK_Unigene_075786
GTTTCAACCAACCATTTTCCAGTTGAATTGACTGCTAATATAAAAGTTCAAACAGTTTAATTGCATTCCATCTGCTAAACCATTTTGAGCGTCAGTTGAATCTTTGAGCTGGCCTATAATGAATTCCAAGTCTAACCAATTAAACACTATCCTTCTTCCTTGACTCTTCCGGAGCATTGCCAAGCTCTGTCTATGTCTCCCTCTGTCCCTCTCATCCGCAGCAGACGGTGAACCCTCTCCCTTTCCTTCTCCCTGTATGTATTCCTCTCTTCTTTAAGCCCTCTCTCTCGTAATTGATCATACTCTCTCTCCCTGTATTCCTTGAAGATACATTCCCTATCTAGATCCCTTTTCCTTGCGTAATAATCCTAACAGCAGAATAAATGTCCACTGTCGGAAATATGATTCTTCTCTATGATGCATTAGAGATCAACCATCATAGAGATAAATAAAAAAACAAGGGATGTTTAGGGAAAATTGGAAACTTCTGACCTTTTCATTAGCGGCATCTAATCCAGCCAAGACTGGGCCATCCTCTTTCTTTTCTTTTTCCTCTTTAAAATTATCAATAAGCCCTACCTCCCTCGTAATATTTGCATTGTACAGCCTTTTCTTGATGTATGGGAGGGCAAAATCGCAGAAGTAATCTCCAGTAAGGAGTTCAAGAACCTAAAACTTCCATCGGGCAATTTCCGCGTAAGCTTCGTGCGATCAGTCAAGAGCGGCTGGAGATACTGATACACATCTGTGTCCTTACCAGTCAGGCGCACGTAGAGAGCACCAAGCATACGTACGTATTTGTAGTTTTCATTTTCGATGAATACAACTACAATGCCCTCGTCTAGATTCATCTGAAGCATCTTCATTATGAGGCACATGAAAGGGCTGGGTTCGCAGTTGGGGCCGTGCGTGCCTCCGATGTGGTCGAGCTCCTTGGCCTTTTTGACCAGGGTATCGTTCTTGAGAAGGAAGCACTCCTTCCAATAGTTGCTATGGAATATGTTCAACCTCACTGTCTGCTTCACCAGGTCATGCGGATTCGTCGTCATCACATCCCAGCAGAAGCCCTAACCCTAACCCTTGATCTTCTGAATGTGTTCTTGATTTATTGAATGATGTCGATGGACGTTGAGGACGACGACGAAACCCAAAACATAAACACTGGG
>BMK_Unigene_075787
GAAAAGGATAGCCCCAACTCCCAAGAACCTCCGCATACCAAACACGGCTTCCTCACCTCAATAAAACCCTCTCTTTCTTCTTTCTCTTCTTCCACCGTTTTCTCTTCTTCTGTTGTTTCTCTTAATCTCTTCTACTAGTCTCTTCTGTTGTTTCTCTTCTACTACCATACAAGAGATGGTGCAACATCATCGCAACCATCAGCTCAGAAAGAGTCAAGAGAAGGAAGAGACATCACCCCGTGTTCTCTCCCACTCTTTCTTTTCTTCTGCTTACATGAAAACAGTTCCCACTCTCTCCCGTTTCCTCTTTCTTCTCTTCTTCTGCTTTCTCTTCTCCTTCTTCTTCTACTGCAGAGTCTTTTCAGCGCACTTTGGATGTTCCTGTAGTGTTCCTTCTCTCTATTTGTTTGGGATGGATGAAGCCATGGAATATCTCCCCTTTATGGGCACAGAAGCTGGTGAAAGCATCCGGGAGTCCCCTTGCTCTTCAGTCTCAAACGGTAGCATTTGTTGCGACAGAACTGGTTTTCGCTCTGATATATGTTTCATGAAAGGAGATGTTAGAACTAGCTCTGCGAAATCTTCTATTTTCCTCTACTCTTCTGATCAAAGCAACAATGAGCAAGAAAAAATTGAGAGAATAAGACCATACACGCGAAAATGGGAGACGAATACCATGGATACAATTGATGAACTCCGACTGATTGCCCGAAGAAGCACAGCCACCGGCGGCGATATTCTCAATCATACTTGTCAAGTCCAACACTCTGTTCCTGCAATCTTCTTCTCCACTGGTGGCTACACTGGCAATGTCTATCATGAATTCAATGATGGGATTCTCCCCCTCTACATCACCTCACGGCAGTTCAACCGCCGCGTTGTTTTTGTCATCCTTGAGTACCATAGCTGGTGGATCAGTAAATATAGTGACATCTTGGCGCAACTCTCAGACTACCCACCCATTGATTTCACACGTGACCAGACTGTTCATTGCTTTCCCCAAGCAATCGTTGGTCTTCAAATCCATGATGAACTCACTGTCTCTTCTTCTCTCATGCCCAACAATCGGACTATTCAAGATTTTCGCAACCTGCTCGACGACGCCTATACACCCAGAATAAGAGGAATCATCCAGGAGGAGGAATCACAAGCACAGGCACCTTCAATTGATAATGATACAAAGAAATTGAAGCTTGTGATCTTGTCCAGAAACGGGTCGCGGGCTATAATGAATGAGGAGGAGGTGGTGAAGTTGGCACAGGAGATTGGGTTTCATGTAACAGTTTTGAGACCCACACCATCAACAGAACTTGCAAAGATTTACAGAGCATTGAATTCTAGTGATGCAATGTTGGGGATCCATGGTGCTGCAATGACACATCTTCTGTTCATGAGGCCTGGGTCTGTATTCATCCAAGTTGTGCCTTTAGGGACCAACTGGGCTGCACAAACTTATTATGGGGAGCCTGCAATGAAGTTGGGTGTCAAGTACATTAGTTATAACATCTTACCAAAAGAGAGTTCTTTGTATGAAGAGTATGAGAAGGATGATCCAGTGCTAACAGACCCTGAGAGTGTGACTAATAAGGGATGGCAGGAGACTAAGAGGGTCTATTTGGATCAGCAGAATGTGAAAATTGATTTAAGACGCTTTAGGAAGCGGTTAGTTCGCGCTTATGAATATTCCATGGCAAAGAGAAGAGGGAGTAAAAATCATCAACAATGGCAGTAACAGATAATTTTTTTTTTCTTTTATTAGATTTTTTTCCAGGTACATAATTCTTTGCTATTTCAGTCAAATATAAAAGGAGACTTTTCTGTATATTGTCATGAGTTGTAAATGAAAAGATGGGAGAAATAGTGGAGTAGATGTGAAGAAAATGGTTTTGAACAGGTTTCAGGGATGAGAAGGATTTTGCTTTTTTTTTTTTTTTTTT
>BMK_Unigene_075800
AGACAATGAAGTTTCCCGTCATGGATTGCATAAATGGTGACGAGTGTCTCATCATATATCATAGTGACCCCCTCCAATTATTGTCTTTTTAATTTTTATGGAAAACACAAATAAAATCCTAACAAATTTAAAAGAAGAGCCCTGTAAAAACAGATCTTCTGGGACACCACCACAAACAAGATAACCTAATTTCCAATACAGTACATGTATAAACAGCACGTGGGCAAATTTTCCAGTAGCAAATAAATACATGAAATAAATAATCGACAATACTCAATTTGTTGGTAGCATGTCTAAGAGACCACGTCGACGGTTAAAAGTTGAACTTTGCTCAAATTTGCAGGCAAAAATGGTGGACGCAGCATAAACAAGGAATCATGATTGCATATACCTCCTCGCCGCAGCAGCCATTACCAGGATCCTATTATGTAACAAAAGGTATTCTTTCTGTAGGTATTATATGGTTGGTTTTTTTTATCCTTTATTTATCTCAAAGCCCGCTATTCTCCCTTTTCTTCTCTCCCTCTTGCAGATCTTTTTGTACTGTACACGCCTCAATGTGAAGGCATGGTGGACAATGGAACATGGATATTGAGGGAAAAAAAATAAAATAAAAATGAAAGCACATAAAAAGTTAGTCCATAGCAGCTTTCCTTCGGCCAGATATTGGTTTTGGTAAGCCATCAAAGATGGGCCTAGTGATGGCTGCAGTTGACAAGGCCTGCAAGTCCGGTTTTAAAGTCCACTTGGAAGTTGGCCAGATAGAGGAGCCATTATCTGAGTCTTGCAAATTTGATGTGCTCGACGATTTTCTGACTCCAGAGAACATGTCAGATGTGAAACACTCTGCCATAGGTACTGGATTGGGCCGACCTGAATCAGCATCTGCTGCAAGAGATGCTCGACTCATAGTTTTGGGCCTAAGAGCTAGACCTTTTCCTGTTAATCCTGAGAATCCACCGCTGCTAGATTCTTCCTTCAACAGCAATTCACTAGTTCGAGAAGCCGGATCGATATCAGCTTTCTGGCGCCTCCGGACAGACTTTTCATTGGATCTCTCAGCCTCACTGTCCCCAGCCTCAGCAACCACTGCTTCCTCGAGTGGTTTACCATTTTCATGGTGAAGTCCATTAGCTAAGCTTCTAGACTTCCAGCCTGGAGGTGGAAGGTGAAATGGTGATGGTTTTGAGTGCAAGTTGTCTTGTGTGTGCTGACCTCTACTTCCTCTGTAGAATGTCATCTCCATGCCTTCTGCTGCACCTTTGTTATTTGAAGATGTGAGGCCATAGTACCCTTGTAAACTACTCATAGCTGGAGAAACTCTATGTGGCGTGGTTTTCAACTTGAGGGATTGGAATGAATCCAATATGTCAATATGAGGGTGGCGGGTTGGGGTCTGTTCAGTGGTTTGATCTCTGCAATAAGTTCAGAGACAATAAGCAACCCTAGGAATCGTTACTCTCAACAGTCAAATATCAAAACAGAAATTGTTAGTTGCAAGCATAAGCATTAATAGAAGAGACAGTAGAGTCAAATATCAAAACAGAAAATGTTGGTTGCAAGCACTAGCATTAATAGAAGAGACACTGGAGAAAAGGCAAGCAGGCTCCGCTCTACAGTTCATGTTGAAATTAACAAAATATACATATAACATTGATTCATCATATTATCAGAGCAACATTCCAGCCTACAGATATTTATGATTGATTTGACAACAGGATTGAGATGAACTAATCTGAACTTTGCAAGGGCATATATATAGAACATATCTACATGATACCATT
>BMK_Unigene_075807
TTTTTGTATCGTCTCATGAGTCGTTGCAGGCTAGAAATCAACGAGGGAAGGTAAAGTCGTTGAAGTAATAAGGGATATCTACACAGAAAACAAAGATCTCAATCCAGAAAGAAGAAGTTTGCCGTTCGCAGTGTCGTCAGAAGTCTTGCCAAGTGGCATGCTTCGAGTTGATCTCTTGTCGACCAGTCGCCGTCTATGACGACTTTGTAAGGATGTTCTGCTCGTACTCGCCACCCATGTTTCCAACTGGCCAGTAGTTGCAGGTATAAAACCAGCCGAAGGCGGTACCACCTTGACCGTCGCATTGAATGGCAGCACATCCCATGGAGGTGGTGTCCTTCCACACTAATTGTGTGAAGTGAGTGGCACCACCACTGTAGACTCCATTGGTGTAGTTAGCTGGGTTGTATTCGGAGCCCCATCCGCCGATGGCAGCAGTCGGGCTGTCGTATCCTTCGGCGAGATTCTGGCCACCGTCGGTTCCACCGTGCTCGAATTGGCAGCGTGTGGACGCGCCAGGAGCGTTCCTGGTCAGAATTTGCTGCTCCAGGGTGAGGTTCCAGACGATGCTCGGGGCCTGGAATTGAGATCGCCAGTTGTTGGTAGCCTGGAGAGAGCCAGCCTGGAGTGTACCATCCCAAGGGTTGTAGGTCTCATCGCCCTTCTGAGGGATTGATGCTGGGGTTGGAGCTGCGATAGCTGAGGTGTAAGTCAAGCCCGCAGTGTTGGTTCCTGGGTTGTTGGCTGCTGGAGCTTGAGATGTCGCAGCGGCAGCGGTTGTGCTTGGTGCAGCGGCAGTAGTGCTTGGCGGTGGCGGTGGCGGTGTGGCGGTGGTGGTCGGCGTGGATGGTGCAGCCGCAGTCGTCGAGGTAGTGGTCGGCGCTGGTGGAGCTGGAGCTGGAGGAGCTGGAGCAGAGCTGGACTGCTGCTCGTGGCTGTAGCTCCAGTGATGATCACCATTCGCATTCTTGTGGTTGTTTGCTGGGGCAGCAGAAGACGATGCTGCTGGTGAAGCCTCGGCAGTCACAGTCACAGAGGTGGTCGGCTCAGGCTCGCCGGCGGTGACATACTGGGTGACATGGGCGTAGTCGGTCACGACAGCAGTGTCAGTAACGTACTTGACATCGACATCGGCCTCAGCATGTCGGAGCATGTGCATTGGCGAAGCAAAGACGAGAGGAGCGAAGCATGCCGCCAGGGCGATGGCTGAGGTTGTAGACTTCATGTTGATGAGTTGATTGTTTGTAAAGGGCGACTAGCGCTTCGATCTGGATGTGTAGATGAATTGAAATCTGATATCTCGACAGTGAATGAGTGGCAGCGAAAATCGACCTTGCGATAATCGCTATGTAAAG
>BMK_Unigene_075809
TAGGTGGGTATACCCAAAAATCTATATATTGATTTGGAAAGCAGTTGAAAGGATAGTTATAGTTAGACCCGTTATTCACACAAACAAGAAAAAAAGAGAAGTGAGATTTCTAAATAAGAAAAATAGAGATCCATTACTTGGAATATAATGTTTTTGGTCATAGTGACCATTGGGTCCAGTTAAGTCCAAGAAGCCCAAAGGCGCACCCTGGGCGAGATCAGTAACACAATAAGATGGGTTTGATTGCATCTGCCAATGATCAGATTCAGACCAGTCCTCTTGTTGTGTATAGTGCAAAGGTCTTAGTTGAGATTCAGGAGCATATGGATTCAAAGTAGAAAATCGCGGTTGCATGTTGGATTCAATGGGAAATGGTGAATTGGAGAAGGAATTGTTCTCAACTGAAGGAGTAGTGTTAGAAGCAGCAGCTCTTTTCATCTTTCTAACAGTCAGTGTATGAAATGAATGAAGGGTAAGCACTCCATTTTATATGGTAATGTAACGCTCTTTCCTTGGTACACTAGCACTAGTTCTGAACTAATTGTTTTGTTTCTCCTTGCCTCAAGTTCTATTGCATCTCTGACTAGTTTAAGCAAATAAAATGTGCTACGTATCAGTTGTCAGCAGACAGAAAATCAATGAAAAGAAACTGAGACATGGAGGCATGAGATTGAGAAAAGCCAGATTGGGTTGGTAGAAAAAATTAGTGGGGTTGTTCATAAATTCTGCATCTATGGTAATAAAAAAGATAAGAATGGAACTTTAATAAATGTAAATTACAAAGGGCTTTCTAACATATGCAGAATGAGTGTGCTTGTGTGTGCATGTTGGGTTCTCAGAAGTTTCAGATTTCAGGCTAAACATCATATCTACTTTCGTTTCTTTCAAACACAAGACAGAAATGGCATGAAAGATACCCTAAACATTTACTGCATGATCATAATCAGGTAAGAAAAAATCATTTTGCATGTTGTGTCGCCAACATTTGACAGAATCTCAATATCAGGAAAAAAAATAATTAATGAACCATGATGACCGATCTGATGTTTCATTTTCACTCCATGAAAAAATAAGTAACACACCACCAATAAAAAGGTAGGAGTTTCATTTCATACAGCTTCAAGAACAGGAACTTCATGATACACAAGCTGTTTAAATGATTACCATATTCAGCTGAACAAGAAAAAGCAAGTAACAGTTAAATTTAACCTTTAAGAGCCAGTAAAGTGCTAG
>BMK_Unigene_075810
CCAGTTGACAAAAATGATAATGATAATAATTTAACCTTCCCCAATAGGACTTAGTTGACCAGGCAAAGTTTAGAAAAACAAGACCAGACAGGCAAAAGTTTCCAAACCTGGGCCCCGCCCATTGCTTTTCCTTTCTGTTACTATGAATACTATATATTTACACCAAACAGACTTCTCAACATCACACCAGAAAAAGGACCCACATGCAACCTAAAACAAAAAACTATCCAGTATCCATGGCTGATTTGAATCCCATGTAGAGAAGCCAAAAAAAACAAAAAAAATTCTTTCTTCCTATCCTATTATTATGATATACAACGAAGGGAATACATTGAAGAAGAGGTGTCCATTGCAGGAGCATCGAATCCTCTCTGGTGGTCACTCTCCAATCCATAGTCCATCAGAGGCCTGTATTCCAACTCCTCATCGTGGTCGTAGACAAACTCTGGAATCTCAATCTCACCCCTCCTTATGTGCTCCCACAGGAATTCTGTACGACTGATATACCTCATCTTCCCATACAATCCTCCACTGAAGAGGAAGCGGCCGAAGGTGGCGAAGAAGAGCCTGGCCTGGAGGCCAGGATGGACGAAATAAACGGCCTCGAGATTCTCTTTGACGGTCATCGGGAGCTCCTCGTAGATTGATCTGAGGGTCGAGATTCCAGGAAAGTTCTCGGCCCTTTGCACGTGCGTGTGCACGTACACCATGCAGAAAGGCCGTCCTTCCAACGAAGGGAATAACTTCCCCTCCACGTACTTTTTCACCCCTTCGAAACTTACGGCACGTGCGGGAAAGTACTTTCCAATGATCTGGAGTATCTTTCTTCCACCTTTATCACGTCCATGAATCTTGAAAGCCTGGGACTTGTCCAGGAGGTGCTCTTGTTCAGGTATAGATTTACAGGAAAGGGGACTCATGAGGATTGAGAAAGTAGTAAGAATCAGAGAAAGAGAAAAGTGGGGGTTTAGATTTTTAGAATGGAATATGGATTATGATGATGCAGGAGAAAGTAAAGTAAAGTGAATGGGAAATAGGGAATAAAGAGAGAGTCAGAGGGGTTGTTATTA
>BMK_Unigene_075812
GGAACAAGAGACTAATAAAAAAATTGCATTCCTCTACAGTAAAATGAAAATCATGAAAACTCCAACATAATAACTAAATGATTCAAATCAAACTGTTATTCTAATTCCTATCATGTGATCGATCACCAACTCTTAAATTTGTACACAAACAACTCAGTATTAATTGCCTGCCACACCCATATTCACATTTTTATCTGGTGTGGATACTTCCACTCCATGCTGATTATGGGCAACATCAAAGGTAGCATGGAGACCAAATAACACATAGTATAACAGCATCACCAAAGAGCAGATTGCAAACCTGACAAACGCATCATAACCAAGCGATCCAATGAGGAACAAGTTCATCGCGATCGACAGCGATGGAAGCCATGGAACCAGAGGCACACCCCATATCTTTGCCTTCCGCTGCTGAGGAACAAAAACTGCAAGACCCAACGTGCCAAGAAGCCAAAAGGGAACGGTGAACGCAAAACCAATCCACCCCCCTTGACTCACATGCCAGTAAACCGACATGGCGATGGACGAAGCGAAGATCACGAGCATGAAAGCAATGAACTTGTAGAATGTAGCCCTGGGGGTGACATCTGCAACATAATACCTCATATCTTTGCCTTCCGCTGCTGAGGAACAAAAACTGCAAGACCCAACGTGCCAAGAAGCCAAAAGGGAACGGTGAACGCAAAACCAATCCACCCCCCTTGACTCACATGCCAGTAAACCGACATGGCGATGGACGAAGCGAAGATCACGAGCATGAAAGCAATGAACTTGTAGAATGTAGCCCTGGGGGTGACATCTGCAACATAATACCTCCTCACGAGCAAAGCAATGGCCACCAACATAAAGATGAAGAGAGTACTAATGGATGAAACACTAGCTAACACGTCAAGGCTGGTGAAGAAGGCAATGCAGGAAGCAGAGAGCGTTATAAGGAGCGTGGCGTAGATGGGTGTTCCTCTTTTGGGGTGAACAAGGCCGAAAAAGGGAGGGATCATGTGGGATCGGGCAATTTGAGTGGTGTATCGGCCCTGACCGAGTGCACCCACTAACAAACCAGTAGTCATCCCTTTGAGGGCGCAGATGGCTACAATATACTTAGCCCAATTCATACCTACGCTAACAAATGCAACAGAGTAAGCAGCATTTACATCCATTTCAGAGTAGTTCTGCATCATGCTCAATCCAAGAGCCATAACGCAGTAGATGACGGTGATGATGGACATGGAGGCGACGAGGCCAATGGGTATATCTCGGGCGGGGTTCTTGGTCTCCTCCGCCATTGTGGCGATGAGGTCGAAGCCCGTATAGGCCCAGTAGACGACGGAAGATGCTCGGAAGACGCCTTTGGCGCCAAAAGGGAAGAAAGGGACTAGATTGGAAACGTTTGCATTGATGAAACTAGCAATTATGATGAAGATTATAACTAATGCGCTTACAACAGAGGTGATCCAATTGAGGAGAGATGTTTTCCAGGTACCCAACATGGCGACGGTGGAGCAGGTGATGAGGACGACGACGGCGAGCGGGTCGAGGAGGTTGTAGCCCACTTTGAAGGCGGGGACGTGGAAGCGGAGGGCGTCGGGATGGAGGTTGATGAGGGTGGAGAAGTAGGAGGTCCAGGAGCGGGCGAGGCCTGCGGCGCCGACAAGGCTCTCGATGATGATGTTGCCGGCGGTGATGAAGGCGACGAAGTCGCCGAGCTCGACGCGTAGGTAGGAGAAAGACCCGCCGGCGACCGGGATCTCGACGGCGAACTCGGTGTAACAGAAGACGGAGAGGAGGGCGGAGATGCCGGAGATGGCGTAGGAGAGAACGATCGCCGGGCCGGCGTTGTTCCGGGCCTCCTCTCCGGTTAGGACGAAGATTCCGGTCCCGACGACGCAGCCGAATCCGAGCCAGCTGAGGTCCCACCAGGTGAGGCAGCGCTTCAGGGGGTTTTCGCTTTGTTGGGGGAGGACCATCAACTCGAACGATTCCTGGGTGCGGTGCATGACTCGGTCCTTGAGTCTGGGGTAGGTCTGAGTCAGAGCGGATCGGTAACTCGACCAGCTTTGGAAGGATTGCTCTGGGAAGAAGTCTCGTTTGCTCCATCTCCAGTAGCTTCTCACTCTTCCTTGTGCAACCGCTTCATTGGAAATACCATGTGAAGAAGAAGATGAAGAATTCATGTGACTGGCTTTGGCTTCTCCCATTGAAAAGCACTACAAATGAACAAGACGCAGATT
>BMK_Unigene_075813
CCCATATAACCTTTTTTTCTTTATGCTTTTCCTTTGAGTAAGGTTCTCAATCACATTCTTCTTTTATTTACTTATCGTAGGTTCTCAATCATCTCTCTCTCTCATCCTGTTGACAGCCCATTGCTTAATTTTCCGAGGTAATGCTATATTAGTCACAATTTCGCAAGGCCATCTGTTGTTTTCTAGTTAGGTCTCTGGAGATGGGTTCTGAAGGGCCTTCTGGCATAACAGTTAATGTGACTGGCTTTAAGAAGTTTCATGGGGTGGCTGAGAATCCAACTGAGACAATTGTTAGCAATCTGAAAGGACTTGTGCAGAAAAAGGGACTGCCAAAAGGCTTGGTCCTTGGAAGTTGCCACATTCTTGAGACAGCCGGTCAAGGGGCTGTTGCTTCACTTTATAAGATCTTGGAGTCAGCAGTTGATGGGTCAGAGTCGAATACTTCAAACTCGGGCAAGGTTATTTGGCTTCACTTTGGTGTTAATAGTGGTGCTAGAAGTTTCGCAATCGAGCATCAGGCAGTCAACGAAGCTACTTTCCGTTGTCCTGATGAGCTGGGATGGAAGCCTCAGAAAGTCCCCATTATTCCTTCAGATGGTGGCATTTCACGAACACGAGAGACTTTTCTTCCTGTCGATAAGATTACTAAGGCTTTGGCAAAGATGGGTTACGATGTCATGCCTTCTGAAGATGCTGGTCGGTTTGTGTGCAATTACGTCTACTATCACTCTCTCCGATTTGCAGAGCAGCATGGCACCAAGTCTCTCTTCGTACATGTTCCTCTCTTCTTGACCATAGATGAGGAGACCCAAATGCAATTTGCTGCATCCCTGTTGGAGGTACTTGCTTCTTTATAAGCTTCCTTGAAGAAAAACCTATCCATTAAGGAACTCAAGTGTTTCCACGTATCATTGCTATTGACGTCTCATCTGAAATCTAAATTGTAAGCATTTCTGCAAGTTATAATCCATTTACAACTTCATCTGCCCTGAAAATACAAATGCACACCAAGAGTGTTGGTATGCATGGATGTTGGATGGATGAATGCTTACATTCATGTATGTACTTATGAAGGAATTTGATGCATGTATTATGTGTGTCAGTGTATGTCTTATTAGGTATAATTGTACTTGTATTCCTTCTGTTTGAAGAAAGATTTCTTTTTTTACTTTGTAAATAAGTATGCATTTTGTCTGTTTGGATCTGTGATGACTAATTAACTCTATTATTGGTGTAGAAACCCAGGTTATGATTGGGTTGGATTGAATGCTTCAGATTTGGAATACATTTGATGTTGGTATTATCTATGGATCATTTTAAAC
>BMK_Unigene_075822
CTTCAATATTATAAAATCTCAGTCATCCAAGGTTACTTTAGGTGAATTAACGAACGCGGCCATCATAAATTCCGCGGACACCCTTCACACAACGTCTCAAAACACAAGTGCGTATGCGCGTTATTTCTGTGAAGATCCTTCCGACCGAGCTGGATTGACATCTTGATTTTCTATTCTCACCTTATTGGAGTTTCTCACTAAACCGGCGTAGACCACTGTCTTTCATCTCAATGCCGTTGAGACTACAACAGCACTGATGCCTTCTGGTTCAGGTGCTGGTGGTTGGAACCTGAATCGATCGGGACATGATCACTCAATGCAGTCCGTAGAAGCGGGAGATGAGAAGAATACGTGACTCCATCGATACAGATGCAGATGTCGAATCATTACTTGCTAAAACATAGCAACGAAGAATCCATGCATTCAACCTATTCGAAGGAATGCCGCAAAGACCTTCTCTATCCCGAACAACTTGTTTGAGGAATCGCCAAAAAGAGAGGACGGTGGAGATCACAGAGATTGGTCGATAAGGCTCTGCTGTGGAAAGTTTCTTTGCTGGAATATCATCTCTTCATTTTCGTGGCTTCTAGACTAGTAACTGTTCAAGGAACAAACCAGACTACAGAGCTACAGCACTGTGATCTGTCGGATTTCTTGTGGCCCACCTGCGATCTTCACAACAGCACCTGCAATCACCACTCCACTGGTTGACTATTTTCTTCTGGTATCTGGGAAGATTTTTTCTGATTTTCTGCTCATCAGAGGGCCATTGATCTTGATTTTCTTGGTACTATCATATTTGAAGAATTCAAGGAAACGGAAAAAGTGCAGGGTGGGTGAAACAACTCAAGGAGACAAGTGATTGAGGATTTGTTGTGTTCGGTTAATGCTCCCAACCACTCTATATTTAAAATGGAGTCTCATTTACAATATTAGTAATGACCTATCTGCATAAATACAATGAAGTTTGGCTAACTACTTAAATCTAGATGTATGGTACATTAATATGAGAGACAATTAGACAAAGGTGATCCTCTGGAGATTATGGTACACTGAGGACCA
>BMK_Unigene_075825
TTTTTTTTTTTTTTTTTGTCTAATCAGGCAAAATATATCATTAAAATAAGATATTCAACCACACAATCGCAAACCAACCACACACTAGTACTAGACATCACAGTCATAGTAACATCAATATTAAAAAAAAAACAAGAAGAAGAAATGGAAAACACAAAGAAAGAGACTGACTATAAAGGCGAACACTTGTTTTTTTTATCATCATATTCATGGTCTGAGCTTGATCCGACCCTCGTTGGCTTGTTTGAAGAGCTGGGCTTGAGCAGCTGCAGCCTTATCGGATGAAAGTGCAGCCACAAACCTGTCCTTGACTTGCTGAGTAGTGTAGGGAAACTTGTTGCTGACCATTGAGTTGAGCAAAGAGGCTGACCCTTCGCGGTAGAGCGAGCCCATCCCATCACTGCGTGTGTTAGCCAGTGCTTGCTGTAGGCTAAGGCTCGACCCCAATGTGGGAACACCAAATACTCCACCCACCGTTCCCCAGTAGCCGAAAAGCCCCCATATCAACGTTGGGTGGGTCTTCCAGAAAGTGCAAGTGCCAATGATGAATGGAGGAGTCTTGGGGATCATCGGTGTAGATGGGGTACCGGGGTCTATGTATGGAGGAGTGATGGATGGTGGGGATTGGCCACAGCAGCGTGGAGGTGATACTATGGTCGGAGGAGTGATGGATGGTGGGGATTGGCCACAGCAGCGTGGAGGTGATACTATGGTCGGAGGAGTGATGGATGGTGGGGATTGGCCACAGCAGCGTGGAGGTGATACTATGGTCGGAGGAGTGATGGATGGTGGGGATTGGCCACAGCAGCGTGGAGGTGATACTATGGTCGGAGGAGTGACGACTGGTGGGGACCCACCATAGCTGGGAGTGGGAGGTGGACTGTGGTAGCCTCCACCACCCTTAGGGGGTGTTCCACATGATGGGGGCTTGTGTCCCTTAGGGGGGCTCTTATGTGGATCAGGTGAGTAGTAGTTTTTTTGGTCATGGAAACCTTCCTCCAAGTTTCTACTTGTCACCAGCATCACCATGTTGTGAGAAACTAGGCCTGCTAGCAATACCCATATGAGCAAAGAATTTTTACTCCTTTGTTTCTCCATCTATCCAGCTGAGAAATGGATCTAGTGAGGGAAGTGAAGCTATAAGTTTCTATGAGTAGCAGTGGATTTATATACAATAAAAGAGTTT
>BMK_Unigene_075830
GGGGATAATTTGTATTAGAGGGGGGAAAAAGGGGCCAGCCCCATTCATTGATCACCTGCTAATCAAGCAAGAAAAAGGTTTTGCTTACTAGAAAGCACTCACAATGCCCACCAAGCCCTATGACATCCCATCCTACAATAATCATAAGGCAATGGAATACAGAGGCCCTGAAACAAATTTATATCTAAGAATTTATGTGGTCCGCATAACCAATCTGTTTCTCTTTCAAGAAATGAGCAATGCTTGAAACATCACCGTGCATGACAACCCTGCCATCTTCCATATAGACGGCGCCATCTGCATACTTCAGTTCCTCCAAGCGGTGGGTCACCCACAATGCTGTAACTTCTCCAAGACCACCCAAACTGTTTTTGACCGCCTTTATGACTCCTTTCTGATCATTTTCATCCAAAAAAGTCGTAAGTTCATCTAGCAACAGTACTCTACATGCTTCAGCTAAAGCACCTGCGATGGCAACCCTTTGTTTCTGACCGCCACTGAGAGTTTGGACAGGCCGTTGCAAGTACTCTAACATGCCCACAGCATCTAAGGCACTTTCAACTTTGGACCTAATCTCATGCGGTGTCAAATTGAACTTACCAAGACCGAATGCGACATCTGCTTCTACAGTAGGCATCACTACCTGGTGATCTGGATTTTGGAAGACAAAGCTCCTGGGTCTCCTGATGGACACATCACCACTTGTTGGATTTAAGAGACCAGCTAAGATCTTGAGAAGTGTAGATTTTCCACAGCCATTGGGTCCAAGAAGCATCCACAGCTGCCCCGCAGGAATCCGAAGTGAACAGTCCCTGAGAATTGGGACATCCTTCCCACCCCTCCTATACGAGAAACTCAAGTTCCTCCCTTCAATACCATAACTCAAACTCATCATACTACCCATACCAACCCCACTGCAAATCGGGTAGCCTAAACAACTCGTCGCCATCCTCACCCACAAACTGTTTGGTAAATGTCCCAAGAGAAATTACACAGAAATCAAACCCCCCACTTAACAACTTGCTGTAGAAAAAGATGAACACACAACATGTATAGTAAAATAACAGCTCTTGATGATGATGGGTGTTGATGATACCTATTGTTCTCCTTGCCTTTGTTTGCATTCCAAGAGCAGATTGAATCATACCCTTCTATCCATTTGATCTTTTTCAATGAAACTCTTACAGAACCCGTTTTGCTAAAACACAATTGCCCCGCCTTGAAAAGAGGCACTAGTAGCAGCTTTTCTCGATCATTCAAACGGTAGGAAAAGGACAGATTCGAGATGACAATCACAAAACGGAGACAG
>BMK_Unigene_075835
ATAGATTTTACTCTGAAATATGATAACTGAATGCATGCATGCAGGCATCTCTTGATAATCATTCATAGATCTAGTCATGCATTCATTCTAGACATTTTCTTGCTATTTTTGTGATGGTGAAAATAGCCAGAGACAAAATTGAATTGTTACAAATGTGTGTTACATCTATGTATGCATATGTTTAAGTATGTTTAAGCATGTATACTACAAAACAATTCAGGGATACCTTTTCTCCATATTCAGATTATTTATGAACAGAGAGTACAACAAAAGCAGACCTCCATTTAACTTTCTGCACACCCATTTTCCACCACTTCAATCCAATTTGCAGAGAGCTGCTTTTTTTTTTTTTTTTTAACCCCTGAAAAGCTGCACATGCTCCAAGTTGGCACGTGGATGTAAACATGGAAACATGCATAATTTAGTGTGCGACTGAAATTTAAACAGCACTTGTAAATGGAAGAAACTTTCACTACAAAGTCCAAGCTTTGTGTTTGCACATGTATCTTCATAAGATGTCGTCATCCACTGAAAGGCCAGGCCAGTGGTGAAAGCATCTTCTCAGCATTCCATAATCAACAAGGTTTACGAAGTGATATGCCAGGGAAGTCGAGAACATAAAGTTGACAAAAGATCAACTAGAACCGTGGTATTTTCTGCAGCATTGGAGAGCCAATTGTAGGTGAAACCAGCTGCTCTGAACTTGGTGAAGGTCTTACTGAATGATCAACAGCAACAGAATTGCTAAAGCCTTGTCTGGACACATCTCTAGCATTGCTTGTATCTGGTTCTGAATGGGAGGACTCCATCAGTGCTTGTACCATCTTAAGCCGCTTCATGTGCACATCGCTTGATGACTGCATATGAATTTCAAACAAAAACCAGTCACATTCATATCATTGTCAAACATATGCAAAGGAACCTCATACGGTTAATGAAATGTTCATAACAAGCCTGCCCAAATCAGAACAGTTAATGTGAGACTTGTAGATTTAGGAACACAGAGAAGTCTAAAATAATGTCCAAAAAGAGTGAGAATACGAGACGTATAGATGATCCTCGACCTGAGGATATGTATATATCTCCTGCATAGAACCTCATGCCAGATTAATGTGGTCTGGACGATAGTCATCAACTCTGTGATGGGCACCATTCTAATTAGGCCCTGTAGTGGAACTAGGACTGTCAATGGGCCCTCCTATAAGGGTACCCAGCACGGCCCACAAAAAGCCCACAAAATGAGGGCTTTTGTTTTTCCTTAAAAAGCCTAAGGGCCGGACTTGCAAAAACCTTTTGCAGGAATGCCAATCTGAAGGCCGGGCTTGGTCAATACAGGGGCCAGCCCAGCCCTCTTATTTTTCTAATTTATATATATGTGGATTTATTTTAGCATATATGTGGGTTTATTTGACCATGATTCTTATGTACTTCATATATGATTTCTTATGCCATTTCTTATATTAATTTTTTTTTCTGGTTCTTACATGATTTTCATGTGATTTTAAAATAATAAACCATAAATGATTCTTATATGATTTTTTTTTTCTTTTGCAATGGCTTATCTAATATATAGTTGTAGCATATGTGGATTAGTTTAATCATGAATTTCATGCAGGTTGTTTAGAGCCTGGGACCATTTCGTTGTTCGGTCTAATGTTTAGCGTCATTTAGATTCAACTCTAATGACTCACCTCTTGGAAGGGAATGCAGGGATGGATCCATTTCCTTGACATTTTCCAAAGAACTGCATGGTTAAAGGACAGTTGTAAACAATGATAATGTGCCTTGGTAGGCTTATGAAGTGCCCCAACCCCCCGGCGGCGCGTATCGGCTGTAATGATCTTAAGGTACTAGGCGACGTTTAAAAATACTTCGTTGTAGAAAAAATTTCGTGTTGGGAAAAGATTATCTGGAGTGATAACCATGTGAAAGCTCTGTGCCTCATACATAGTATTGATCAGTCCGCTTCCCCTTCTCCATGCCTTTGGATTGCAAATACTCCCAGACAAGATTCTTGAAAGGGTACACACTGTTGACAGTATCATCCTAGTGCCAGCCAGACAGTAATGGTAAGCATGAGAGTTTTTAACAGATAGTAATGATCATTCGACAGTCAAATAAAAGGATCAAGATTGGTGGTAACAATCTTCTAGTCTAAGTTATTCTAGAGAATAATCGCCTATCCATTCACGACCTATTCCATCAAATTGGCAGTCAATCATTGAAGCCGAAAGCTAAATGTATGAAGTCGAGCAACAAGGATACCATCCACCCTTTAGGATGAAAACCATATAATTCTTGTTTAACTTTCCCCCTTCTAAGTCAATCAGGAGACTCGTGGCAAAAGTGAGACTACGTGCCTAACTGCATAGAAAGTAAGATTCTAGAGTGGGAGTGGCACCTTCTGTAGAAGGCTTCCACAAATTGAAAGTTATTGTCTTTAAGTTTATTGCTCCATTCCAATGGATGTTAATTATTCAATCAGTCCACATTTTCTTCACAAAATCCCACTTCAGTCTTATTTGTACCACAAAGCAAACCTGATCTCAGTGGGAAGCAGTTCGCCTGTTTTAGCTTATAGTTATACTGCGCACATGCATAAAGCCTTGAAGACTAAAGAGTATCCCTTACAAGTTTTCTCTGGTTCTTTTGTTCCTCACTTGTAAATCCGGGAACTGTCAGGTGCCAATTTTTCTCTAAGTGAAGTAGTAAATCCTTGGATTCCAATGTTGAAGATTTCCGATGCTTCGCCAGACTGCATGCAAATGTAGTGACCGAATCAATGAAGTCATCAGCTATCCCCAGTAGGAGATCCTCAACTTCAGGATCAAGCTTTCCTTGTGAATCCACCTGCGTGACTAAATCATGTATCTTTCGCTTTCCAAGAAGTTGATTGCTTGCTTCTGTTCCTTGACTCGAACTCCCACCGGGTGTTGTGCTAGATGCATTAGTTTCCGGTTGTGAACCAGTCAAGCTCACAGATTTCTGGACTGTAGATCCCGGCATCCTAGGAGACTGTTGTTGCTGCTGCTGTTGTGCATACTGTTGTTGGTGTTGCAAAGGGAGTTGTTGCTGGTGATGCATCTGTTGCTGAGTACCCATCTGTGACTGTGGGGCCAATTGAGATATTTGTTGTTGGTTCATTGCCATGGGATTTTTATGCAATTGAGGAGATGAGGAGAGTTGTTGTTGCAACAAGGCACGTTGCCTCTGTTGTTGAAGATTATATGAAGGAGAGCCTGGAGCAGAGATTGCCGGTTGTTGCATTTGCTTCAACCACTGTTGTTGCGACAAAGAATTCTGCATCATAGCTGATTGCCCGTTCTGTGACAACCCGGATAAAGTGGGATTCATAGATGCCAGTGATGATGTCCTTGACAAACCTTGAGCTTGTAACTTCTGAGGAGAAGTAAGGGATGCTTGTTGCGACAACTGTTGTTGCCTCATCGCATTTAACTGCTGCTGTTGGACATATGTAAGAGAACCATTCGCTCGTGAGGTCAAACCAAGCGAACTCATCATTCCAATCGATTGCATCCCTTGCAGTGGCTGCCCTGAAGAATTAGTTGGAATGAATTGGGATCCTTGGACCAAACCCGTCTTTTGCCTTTGCGGTGCAAGCAACTGCGACTGCAAATTAAACTGGGCAGCCGTCCCCTGCCCGGCCAACATGGAGAGGTGCCCACCAGGTTGCCCCGCCTGCCCCATCAGCCCCGACCGCGATAGCCCGCCGCCAAGCTGCTGCTGCTGGAGGTGAGCTCCTGCAGCAGCGCTCCCGAAGTTCATCTGGCCGTAGATTCCAGCCTGCTGCTGCTGTTGCTGCTGCTGTTGCTGCTGCTGGTGCTGCTGCCTCTGTAAAAGAAGTTGCTGCATCTGCATCTGCTGCTGCTGCTGCTGCT
>BMK_Unigene_075837
ACACATGATCATCCATTTTTATGCACATAAATGAATCATTCATGAGTCAAATAGCATAAGCAATAAATGAACTCTTTTATTCGACAGAATGCAACAGCATTTTTCTTCTTACCGAACGTCGAAAGAGTCACTCTATTCTGCCCTAATAGGGGCTTTATACACAATCAAAATAATGAGGCAGCCATGTTAGCTAAACCCCGATGCTAAATATGGGTTAGCCAGCCTTCCTAAACTGCTCTACAATCAGGAGTTTGACGCATCTGCCTCAGCTTCTCCAGAAGCAGAATAGTCAGAGACCGCTCGATCACCTCCCGAATCACTACTCTGCAAGACAGTGCCTGGCTTCTTTCGGGTGCCTGCACCAACCCTTCTCTGGTGTTTTTTACTAGTAATTGCATTGCGTGTCATTGTCAAGAACTCGTCCCACTTAAATTGCAAAAGTTCTTGCTTCTCCTCCTCTGGGAGCTCAAAGTTGGGCTCTCGTCCGCACAAAAAAGCAGCCCTGTCATATAAGTGAGCTGCTTCTTCTTGTGACCCAACAGTCCCCAAGTGTATTTGTTTCTTGTCAACTTTTATTGCTGCCTGCCATTTCATATTTTTGAAATACACACCTCTCATCGAACATGGTTCTTGATCTTCAAAATGCTTTCTCCTGCGCCGCCTTCTGTGCTTGGCTTCTTGTCCTGAAAATTGTTGCTTCTGCTCCTCTTTCAATAAGCTAGAACTAGATGGATTTGTTGATCCAGGACAGGCTTCAGATATATTAATCTGCTTTTGCTGGCTGAAATCCTTCGAAGGCATGGGATGCACACTGAATGGTTTGGGCCATCTGGCATTTTGAATATGATTTTCTGAAACACTTCCATTCTCACTAGCTCTTGGAAGTGGAACCAAGAAAGAACTTCTCCCAGAGCAAAGTCCCAAAAGTCTGCGCCGCCGTATGCTCACCATAGTTCACTCCAACTTTCTGGGTGATGACAAAAAGGGTAAAAAGAGGTGGAGAGAGGGGTGTTTATGAGGATAACTGAAGTTGGAGAGAGCAGATGGTTGGGGCTGTGGGAGAGGGGAAGGCTTACATCTAACCACCACCTTTCCTTCCTCTTCTTCTCTGTCTCTTGTGCTGTAGAGGGAGGAAAGGTGGTGGTTAGATGTA
>BMK_Unigene_075841
AAAAAAAAAAAATAAAACAAAAATAAAAAGGCCTCAAAATAATGATCATTCTGCATCCATTGAGCAAGTGTGTCTTGTAAGTTGCACTCAATCGAGCGTCATCCTTGCTTGAAATTACTATCTTGGCTTGCTTCTTTAGAGGGTATGGTGGTGGCGTTGGTAGGATGGGAAAACTATGCTTCAGTATGTCAACAGTGCACTCCATTACATTACATAATTTGGAATAATGTAAGCTGAGGAGTTGTTAAGGCGTTTATGGCATTTGACCCTTCTTGCCAGAGTGTCTTGAAGGATAGAAGACATGGTTCGAAGCAATTTCAGCGCAGTCCCTCTTCCTACGCTAATGTATGAAGGACAAAGCCTTAAAAACATCTGTCAATACCTTATCGGAATACTTGCTAATTTTCTCACCGGCGTGACTTGGTTTTGCATCACTATCTGTCGTTCATTGTGACCTATAATGAACAAGAAAACAATAGTATGCTCCTCCACTAACACCTCATGAGTCAATGAGGACTCTTTCTTTCGTCTCATACCTAATATAGCATATGTGCAATATGATAAATCAATGTAAAACAAAGGCAATTTTCAAGCACATAAAAATATATAAACTTAAGAGTAACAAAATTGGCACATTTATAGGCTATCCATGTATTGACAAAAAGAAAAGGGCATGCTTGAGACAAATATACCGAGTATGGGCAAAAAGTCATGCTTAACAAAAAGATTCTATGAATGCCTAAGGCTGCAAGGCAAAGTATTAAAAAAAAAAAAAAAACTATTGTCTATATAATAACACCCCCATGTATTGGAACATGGCCCAAAAATAAATCAAAATGAGGTTTTATGTCTTTCCATCCATACAACCTTAACTCCCACATTCACTCCATACCAAGTTGATGCGATATCCAACCTCGACGATCACTAGGAGGCAACGCCAAAAAGATCTCTGCCTTCCTCTCGTTCTCTAAGACATCAAGTGCTTTGAAGTATACTGCAGTGGACAATCCAATCTCACCAAGTGTTGCAATGCACTTTTCCATTGAAGGACGCTCTCTGGCTCGTTTATTGGCATATTCTGATATTGCTGATGCAATAGCTTCGACAGCACCAATCAATGCTTGCTCCATATTGCTTCGATTTCTTACCACATGATGAGAAGTCGAAGCGGAAACATTCTGACGTAGGCTTCTTGTATTGCTTACAGATGTATCCTGATCATCTATTCCTTCCTCGTATGCATTGACTACATCATCAGCCTGCATTATCGGAATATTTGCAACTGCTTGAGCATCTATAGGTTCTGGATCATTGCTTGCAAAATCCTCCCTACCATCAGCCACGCTATCGCCAAAAATTATAGCCAATGAAACCCAATCGGGAAAGCTCTTGTTCTTGTATATCTCTGCTTCAGGATGTGCCGCCACATACTCATTCCATATTGACCTCTCAGCAGTGACCATTTTCCTTTTATTATCCCATCTAAATCCACTTTGGTCTAGCAGCCCTTTCATAATTCTGTATGTCCTCTTCAATGTTTTAAACCTATTCTTTAGTTTATCTTTAGTGAAAGTATCACCAAATTGACTCCTCATGCTCCTTGTCATCAAGGTCCACCCTTCACATGTGAAACCTCCTTTAACTCCACGACCCTCCTTGCGTTGCTCAACCATCAGACGGATGAGCAACTCATCTTGCATTGTTGTCCATTTCATATTTTTTCGTCGAATGGAGGGATTATCATTCTTATGTTGCGCTTCCATTCCTGCAAGTTGGTCTTCTTCCCCTTTTCGCTAGGGTTTGGAACCAATTCCTCGAGGAAATACAGTTTTTATAGGGGGGCTGATTTTCCGCAGCTGTAGGACGAGTCGTCCTTGGGCACGTTTGTGAGGCCGCGTTTCCGCGGAAATGTGTGGAAATTTTCTGTGGCTTGGCTGGCTCTG
>BMK_Unigene_075843
GATGGAGTGCTTCCTGGTGAGGCGAAGCACAACCTATTTCCTCAAACAATTCTGCTTAAAAAAAGTGTCACCATAGAGAGAAATGTACCTTTTAACTATAATTCAACAAAAAGCGCAAGAAATATTAAATTTTTTTTTGAACATCTACATGTTACATACAAAAAGGTCATTACCCAGTGCAGGTCCTGCCAACTCAGGGTCCTGGGATGCACTATCTGTGATACGTGTACCATTAAAACTCAAACTTGCCGATTTGTTCAGAGCTTGCGATTTTACCTAACTATAGAGACCGACACTGCGCATACCTTGCACATATCAATGTCTCCATCCTTGTACCAATGGTAGCTATATGACTCTGTGTACTCGAGCATCTATAATTGCAACCTTGGAAGGTTCTGTGATCTCCAGTGCATCAGCTAGTGACAAGCGACGGTTCCTCCATATGTATTCTGCCCACTTCTTCATCCGTTCCCCTTCTCCCTTCCTGTTCTGTTGAACACACAGTACTTCTGCATATCCACCTCTTGCAAGGGCCAATACATCTCTCCTAGCCGCTGGCATTTCTGCCACTTCAAAATCCAAGGATGGAGCTTTTAGCAAATCTATGGCTCTTCTGTATAGTCCCTCTTGAATAAGAATAGAACTTGATCGCTCCATCTTTGCTTTATGCCCAAACATGATAGCTATGCAAGTTAGGACAACCCCAACTTTCGGATGACTTGAACCTTGAATCAGGTCACAAATTGCGGCAAATGTTAATCATATTCCTTTGGTGGACATAAAGAAAATGGTGCATCTCATCTAACAAGTTCAAACAATAGAAACAAACCAAAATGCTCTTCAGCTTTTGTCAATGCCTTTGTCAGAATCTCCTCTGCATCCGTGAAGTTCCCTGAATGTGTCGCAAGTTGTCCTAAAGCGCAAGTAGCTCCCAGTGAAACTTCTCCTGAGATAATATTGGCAGCGGCTAAAGTAGATGCTTCAGAAGAACCATTTATCTCAGATGCCTTAACTGCCTTCTGGTAGAAGTCCTTTGCCAAAGCAAAATGACCAGTGGCATGTAAAAACTCACCATGTGAGAGAGCGACATTTCCCATGTACCGTTTATCCTCCAGTAAATCATTGAATTGGTGCGTGCGAAAGTGTAACTCCGCTGATACAATATTCCCAATAACAAGCTCAACTAGTCCCTTAATAGCGTTAGCCCATATATACAAATCCTCAATTGCATTGCCTTCATTTTCAGGTCTGCTTGTGAACAGTTGAAGGCATTTATCTGCGAGTATTGATGAAGTAACATCCTGCCCTGCTTCCAAGTGTAATCCAATAAGACCTTCATAAGCAGCAACTCGCACGCCCAAAGAAGACCGACCCAGATCAAGAATCATCTGAAGTTTTTCCATAGCATCATTGAATTGCTCTCTTTCTGATAATAAGGTGGACATGGCGAGCAAGACCATCCCAACACCATCTTCGTCCGCACTGTCCGCCTGGCGCAAGTTAGCAAGGCCCTGCTCCAGCACCAAAAGGGCCTGTGCGTACGATTCCTCTGATTTTTGGGTTCTGGCGTGACCAAGGGCGTAGTTGATCATCTGGAGAGCAACAGGGTTGGAGGAATCGGAGCCGTTGGTTGTTCCTAAGGATCTGACGGTGGAGGGATGGGAGCCCCAGAGGGGTTTATGGAGGCGGGACAGAGAAGGAGCAGAGATCGCAGCTCGTCTGATAGCGAGACGGAACATTGTCTGGTTTTCTTCTTCTTCTGCTGCTGCTCTTGGGGTGAATGGAAATGGAAAAA
>BMK_Unigene_075846
GGGCCCACCTCATCATCATTCATAAAAGAGAACCGGATAAAGATACCGAGACTGCTAAACCCTTTCGACACATTTTCCCTCTCTCCAAAACCCCAGACACCATGCAAGCTGCAGCTGCCTTTCTCAATCTCAGCTTCTCTTCTTCTCTCCTCCTCCCACCACCATTAAAAACCCTAAAACCTTCAGACCCCTTCTTCAATTGCAACCCCAAAACCCTAACCCCAATCTTCCGACCAGTACTCAAACACAACAATAACAGGAGATATGCAATTCAAGCCGCCAGCAGCAGCAAGGCCAAAAGCTCCAAGAACAATAGGAGAAGACCTTCTAGAAGGTCCGCCATCAAGAAGAGCTTTTCCCAAGAGCAGCTCATCTTCAACGCTCCCATTTCCGATGACCCCAACGTTGCTATCATTGGTGGAGGCATGTCTGGTCTGCTCTGCGCGCTCGGACTCGAGAAAAGGGGCGTTCGATCCACGGTCTTCGACTCGGGTATGCACGGACTGGGAGGGAGAATGGGAACAAGAATAATAGATCCTCAGCCGTTGATCTTTGACCATGCGGCTCAGTTCTTCACAGTGAGTGATTCTCGGTTTGGCAAGCTGGTCGATGGATGGATTGAGAGGGGTCTGGTTCGAGAATGGTGTGGTCCAATTGGAGAACTTGAAGCAGGTGGTTATTTCAAACCGATGGCTTCATCTTCACCAAGATACATAGGCGTGAGCGGGATGCGCCCCCTTGCTGATTCAATTTTGTCTCAGACTGGAATGGTTAATGTGGTGAGGCCTTGCTGGATAAGTGCACTTGACCCATTCAATGGAATGTGGCACTTAAGTGAGAATGGAAAACCCCGTGGCCAGTTCGATGCAATCGTTATTTCACATAATGGAAAATGTGCAAACCGCTTGCTTGCTTCATCCGGTTTACCACTGATTGCGAAACAGATGAAGAGGCTGGAGTTGAGTTCTATATGGGCTCTTCTTGCTGCATTTGAAGATCCACTACCAATTCCTAGTAGCATGTCTGGAACTCCTTTTGAGGGAGCTTTTGTTAAAGGGGTAGATTCTGTTTCATGGATGGCAAACAACACAAAGAAACTTTTCCCTTCTCAGAGTAAGGGCCCTCAGTGTTGGACCTTTTTCAGCACTGCTGCTTATGCAGAAAGAAACAAAGTTCCACAGGAATATATCCCAAATATCAGAGCGGAGAAAGTGAAGGCAGGCATGCTTGAGGGTGTTGAGATGGCTCTCGGATTATCGCCAGGATCACTCCAGCGACCCTTTTATTCACGAGTCCAGTTATGGGGTGCAGCTCTTCCAACTAATACTCCGGGTGTCCCCTGCATCTTTGATCCTCTCGGACGTGCTGGAATTTGTGGCGATTGGCTGCTTGGGTCAAGTTTGGAGGCTTCAGCCTTAAGCGGCATGGCTCTAGCCGATCATATTGCAGATTATCTGCAAAGTGGAGTAGCACAGCCTGATGAGTTTGCTCACGGTTTGCACAATGAGTTTCAACCGATTGATGGCCATGATATTGGACAGTTCCCAGGTTTGGAGTATAAAGAACAAGTAGCAGAAGTGCAGACATGCATTACGTAGACTCGAGGTTGGATCACGTGCAGAAGATTGTGCATTTTATGGAGGTGAAAGCTATATCAAATCAAGATTCTGATTTGAGAGAGATGCTGTGTAGGTTGTTTGCGAAGTCTATCCAGAAGAAACTCCAAGTATATTTATTGGCCATAGGGGCCTTGGCTGCAATCAAAAGGAAATCAGAGATTGTTTAGATATTTTCAGGAAGCTCTAACAGGAGCCCACAGCAAGCATAGTTGGAAGGTGTTTCTTGTTGCAAGCACGAGGTTGTGGTTTGAGTCGTGTTGCCAAAATAGAGAGAGAGAGAGAGAGA
>BMK_Unigene_075850
GAGAGAGATAGAGAGAGAGAGAAGAGAAGGAAAGATGATAACGCGCTCGAATCTGGCAGAACAGCTGAGGGAGTACCAGATTCGATCCAAGTACGACTGGGCATCTGTTTCTTTCTTATCTTCCACAGCCAATCTCACTTCCAGTTCCAGGGTGGACGTTGTTATCTCCGTCATATGGGAGATCCTCATTCTTGCTTCCTTGGTGTTTTCAGCAATTTCTTTATATTTAAGGTACAAGCGGTTGGCATTTGTCTTAATATGCACTACTATCCTGTTGTTTGTGTGCTTGAAAATAATGAAGCAAGTAAGACTAGCTCGGAAAAGGAAGCGGAGAATGCTACTTCCCTTGTCAATGTAAAACCTGATGCAAGTTGGAGCTCCTGAAATTGACGCCTCTCATTCCAGGCTGTAGCTTCTCTGGTTCGGAACACCAAACACCTCTCTTACGGCCACAGGCGAAAGTGCACGAGTTCAAGTCCTTCCTATAGCAAAAGGGGGGAAAAGAAGAAGGGTGAAAAGAAACGAAAGAGGTGCCCCATCATTATTGTGGTGCAGAGACAGTCCTGAGTATTTCTTGTTACCCATTATTTTTCTCTACTTTCTTATGGCATATGTATTTACGCTGATGAAGTTAATTAAAGAGTTTGATTGATGGTTTTTTCTAAAACTAGCTGGGAAAAAAAATGGCAGACAGTTATTTATTTCTTATTCTAGAAGTGATAGCTCCTATGGTGTGCCCGACTCCAATTGAAGTGAAGTTCCGGCTAGTCAGTGTCAGTGGAAGGGCAGTGTGAGCAAGCTGATTTTTTTGGGCTTGTGAGCAAGCTGATTGGATTTGTGAGGGTAGCTCTGCTCATTGGTTGGGTTGGGGACTGTTCTACTATATTCCACAGAAGAATGACTTTGTTATTAAGTCAAGTCCTTTATGAAGGGCCGAACATCAGTTAGCAGCTGTAATCTCATATGATTTTTCCTTGAACTGGATAAGTAATTATAGAAAGAGAAACAGTGTCCACGGTTTCGACCGAC
>BMK_Unigene_075851
GTTGGATCAACTTGCTTGTGGACTATCAACATCTCAGGTCATCATCTGTCATTTGGACCCTAAAACCCTAATACCCTCTCCCTCTTCTTAAATCTGCTTCTTTCCAGACTCACCTTGAAGCAGAGAGATCCTTCTGCCTTCCATTTCCCTCTCAATTTACTTCTAAAAAACCATAATAACAAACCAAACCATGAATTCTTCTCCTCATCCTTCCTTAGACACCTCCAAGAAGAAGAAGAAAAAGCACCAACACCCCATTATCAATGGAGGAGAAGCAGAAGAACCCAAATCCTCTGCTCTCATCACCACTGAAGCACAAGACCCTATGCAAAAAGACTACCTTATCAAACCCCAGTCCTTCACCCCTTCCTTGGACACCTCCCAATGGCCCATCCTGCTCAAGAACTACGACCGCCTAAACGTCCGAACTGGCCACTACACGCCTCTTCCCGCCGGCCACTCCCCCCTCAAACGCCCCCTCCAAGACTACATCCGATACGGCATCCTCAACCTCGACAAACCCTCTAATCCCTCCTCCCACGAGGTCGTCGCCTGGATCAAACGCCTCCTACGCGCGGAAAAGACCGGCCACAGCGGCACCCTCGACCCCAAAGTCACCGGAAACCTCATCGTCTGCGTCGACCGCGCAACCCGCCTCGTGAAATCGCAGCAGGGCGCCGGAAAAGAGTATGTCTGTATTGCCCGCCTCCACTCTGCGGTGCCCGACACTGCCAAGGTCGCCCGGGCGCTCGAGACGCTTACTGGAGCAGTGTTCCAGCGCCCACCGCTCATCTCCGCGGTCAAGAGGCAGCTCAGGATTCGAACTATCTATGAAAGTAAGCTTCTTGAACATGACCCAGGTAGGAATTTAGTTGTTTTCTGGATTTCCTGCGAGGCGGGTACTTATGTTAGGACGCTGTGTGTTCATTTGGGGCTTATTCTGGGTGTTGGAGGGCATATGCAGGAGTTGCGAAGGGTGCGGTCTGGGATTCTGGGGGAGAAGGATAATATGGTTACAATGCATGATGTTATGGATGCACAGTGGGTGTATGAT
>BMK_Unigene_075853
TGAATATAATCAAACCAATATCACTACAAGGAGGTGAATCCAACAATCTTTATTACCCACTCAAACAAATCAATCAAACCTGACATGTCCTTATTGAACAGAGTGGCAAATACATAACCACTGTAACAAAACTCACAAAACTCACAAAACAAATCACTCAATAACAAAAACATAAAACCAAGCTATAGGAGCCGTGAGAGTGAGAAACTAGTAGTAACCCACGACAGAGTAGACGGTCTGAACCACGGTTAATGCTATAACGAAAATGGCAGCCATTAAAGCCATCACTGTCCATGGACTAGTGAAATGAGTGTGCGTGAATTCGGCAATCCACACCTTCACACGGCTCCTACTGTGCATTTCAATACCTTGCATGACATCGCTGTAAGTATTGCAGTTGGGGGTCAAGTTATTAGCCAACTCATTGAAGAGGTTGGAAACCTCCTCGTCGCTGCCGAGGCGGTTAAGCAGTATGTTCTTGGATCGAAGATCCTTCACATCCTCAGCATGATCAATAAGAGAATCTAAGAAGCATATGTAGGATGTAACCGCACGGTCGGAGAGGCCGTCGGGGCACATTTCATAGGCGATGAGGTTGAGCAGGCGAGTCTTGGTCGCATCATCGACCATGAACTGAGGAAGCTGGAGATGACCATTGAATATGCCGCTTCGGAATTGAATATCTTTCAAGTACTTGGAGTTGCTCTTTCCGATCTTGATCCCCGCCGCTTTGAGCTCAATGATCGAACGAAAATAGTAATTCCAATAACCATTCCCAGAGCAGGATGAATTGGCACTATTGCCGCCGATAAGTTTGGATTGAAGAAAGTCGAGGAGGTGAAAGGGCATGTTGTCTTCCCCCCTGTCTGCTGAGTTCGGCCCTGCAACTGTAGATTGATTCTTTTTTGATAGATTCGAAAACATCTCAGTTAAGAAACTGATTGCATTGGTGAGATGTTTCCACCTCGACTCGGTTGGTTCATGTTGAAGGAGAAAGACCCTATCGATGAAGTTCTCAATTTCCCTACTTTCCATGCTTGGCAGTAAGCTAATCAAAGCTGTGAGAATTGAATATGGGATTTGGTTCTCGAGTAAGAACATGTCTCTGAGAATGAGTGGTTGATTAAGATGGCTAGTCTTCGACAGTTCATCCGACCCTTTAACAACAAGGTGGATGAAATGTAAGATAAAACAACCATCTAAGAACATCATGCGCATGAAGTCATTGAATCCGAATTCATAAGTTATGAAATTATCAGCATAGCAGTCTCTAGGAGACGACTCTTTTGTCGCCTCAACAACGAACTGATTGTAGGTAGTTCGAGTCATACTTTCAGTAATGGCATCTGCAGATAGGTCGTTGTTTGCGAGTGAGACAAACCAGCGAGCTGCGACTTCCTTGTGATTCTCCATCGGCATAAGACGTGCTTTGCCATGGTGGTAAGGGCCAAACGACACCACCAAGGGGTCGAAGCATGTTTCGTTCGATTTGATCTCGCGTAGTGTTATGGCCACCCTCTGTATCCGAGGCTTGAGTCTGATTTCTGGGTTCTTCCCCTTCATTATCTTGATCAACCACTCCCCATTCTTAGGTTCCTCGGATAAGGGGACTATTCGATCATCACTAGCTCCATCGCCATCGCCCATTCTCAATCCTCACAGCAAGTGATGTAATGTGAGTAATAGGTGTTGCAGTTGCAACTTGAAACACATTCACTTGTAGGGATAAAAATAGAAGG
>BMK_Unigene_075860
AAAAAAAAAAAAAAAACCTATGCTTCCCACGTTATCACATTGATAAGATGATGGTTGAAGTCTGTCGAGACTTCTTTGAATGTGAATGGTCCAACTGAACTTCCAATTGTTGTAGGCACTCACATGGTGGGGTCCTTCATACCCAACCTCCTTGATAAAAGGTGGATTCCACCCACTGTCCAGGTTTCAGTTTTGCATGATGCAACCAGTAGAGACATAGAAAGATACGTATACGTAACTAAAATAAATGCAAATGATCGTGTTGAAAATTTGGAGCTAAGGTGCCAACTGGCCAATCGACCTACTTGGAGACAGCAGATATTCACCTTGAAATGGACTGAGATAACGTTTTATCATTCTAAAGCGACCACTCTAAATGCCATAATATAAAGACTAAATTCAGTTTGAACAGCTTTTCCCACTCGTTCTGAAAGACATCACATGTCCTGCAAGTTTCAGTGCGAATCCAGGGTTGCCCATAGACGGTAGTAGATAAACAACGTTCCCTTCCAGTTTACCAACTTACCATCGAAATTCCGGGGGGTGGTTTGCAAATTTCTTACCATCGGCAACAGAACTGTTGATGTGGGCATGCCAATATGCCACCAATGCACATATAATTGATGGGGTTGGCTTGGACGGAAAAAGGGGCCCGACCTCATCACACAGTCCTGCCTAATGAAGACGTGCATGATTTACAACTGTTGGGCCTCCCTCTTTTCTTGATCTGAGTCATCTACATTCACTTAAGTGTCTATAATGAATATATGGGGGCGGCTCAGATTTCCTTCCAAACTATAAAAACCAGGCACTTACTTTTTACTCAGGTGGATCCAAGCGCAAAAGTTGGAATGAAATTAATTTGGTTAAGTGCATGAACAGGGGAAGACATGTGGCATGAATGGTACGAATCAACTAAACGCAAGGTCCCCACTTTGGGGAAAAATTAACTCTCGCCCGCGGAAAACTCGCGCGAGGACGTCAGCATTTCTCATCCGTTGTAACCTCCTCTCCCTTTGCGGTTGAAACGGAAAAACTTTAGGAAAAACAAAAATTCCAGCTAAAGCCGGAAAGAAAAGGATCCAAGCCTTGAACCCAAACAAATTAGAGTTCAAGTGAGTCTCACACCCCCTCCCCCCACAAAGTGATCTGAATGGTGCATAAGTGGACCCCACCAGCACGTTTTAAATACAGTAACGTCCGAGGTGAGAAACGCAATGACCAAATTACCCCCACGCATCAAATTGTAAAGTGAAAGTGAAGGGGGAATTTTGACAGTTACCTGGCGGGCAGAAGCTTTCCTGTA
>BMK_Unigene_075871
AACTTCACATGCAGAGCTGCGACTCACCCAAGAAAGGTTACAGCGATCCCTACTAGCCATTGTCAATCATTAGTCCCATGGAGACTTCTTTTGTTCTCCTTGCTTCTCTGATTGTGGCAATAGGAAGTCTTGCCACACATAGTGAGGCTCGCGCCTTCTTTGTTTTTGGTGATTCCCTTGTCGACAATGGGAACAACAACTACTTGGCCACCACAGCGCGTGCAGACTCACCTCCATATGGAATAGATTATCCAACTCGTCGACCAACAGGCCGATTCTCAAATGGCCTTAACCTCCCAGACATTCTCAGTGAGAAACTTGGTACCAAGTCACCATTGCCTTACTTGAGCCCGGAGCTTAAAGGAGAAAATCTACTCGTAGGTGCCAACTTCGGCTCAGCGGGAATTGGTATCCTCAATGATACAGGGTTCCAATTTCTCAACATAATCAGGATGTATAAACAACTGCAGTACTTTCAGCAATACCAACAACGGGTAAGCAAACTAATTGGTCCTGCCCAAACGAACCAGCTTGTGAACCAAGCAGTTGTCTTGATCACCGTCGGTGGCAACGACTTTGTTAATAACTACTACTTAGTGCCGTATTCTTCAAGATCTCGCCAATTCTCACTACCGGACTACATTCGCTATGTACTATCTGAGTACGAAAAACTTCTGATGAGGCTATATGAATTAGGTGCTAGAAGGGTTCTAGTGACTGGAACTGGGCCCATGGGATGTGTTCCAGCTGAGCTAGCCATGCGAAGCCGGACAGGTATCTGCGACCCTGAGTTGCAACGGGCAGCGGGTCTATACAACCCTCAGCTAAATCAGATGTTGAGCGCTCTCAACAGCCAGATCGGTGCAGATACTTTCATTGCTGTTAACAACGAACAGATGCAAAATGATTTCATCAGTGACCCCCGAGCATACGGTTTTGTAACATCAAAGGTTGCATGCTGTGGACAAGGACCTTTCAATGGGCTTGGGCTCTGTACAACATTGTCGAATCTATGTCCGAACAGGAGCCTCTATGCCTTCTGGGACCCATTCCATCCTTCAGAGAGAGCAAACGGGTTTATTGTCGAGCAAATTATGACCGGGTCGAACCTGTACATGAATCCGATGAACTTGAGCTCCATTCTTGCAATGGACTCATGGGCCTAGACTGTCTGGGCTTTAGCATCTTGTGGTGTCCGCATGTCTCTCTTTATGTGTTAGTAAGTTCTGTGCCAATGTGTTTGATGGATAAGCCATCAATGATGATGGTGATTATTTATGTATTGGGCTTATGATAGCCTTTTGTGTTATTTATGATCTATATCGTCCTTGAAAAAATATTGGGCTGATGTATAGTTGTTTGTGTGAGTGTTGGATGTTTTTTTTTTTTTCTAATTACAATATTATATAATCGGTTGAGACAAGATCAGATAGACCTAGTGCAACTCAATTATCCTGACACTAGTCTCTAGTAGGACAATGCTTTAATTGTTGTGTAAGCTTACAGTTTATGTTCTCATTGGAGTTGCCCTTTTGAATCCAA
>BMK_Unigene_075877
AAAATGGAAATGGTGCCAGGTTTTAGTGCCTTAACACAAGTAGTTAGGGTTAGGGTTTGAGGTGAGGTTTAGAGGTGTAGTATTTGCAACAGAGACAGAGAGAGAGGTTTCTTCATCAGAAGAAGTGTCCGCCCGAACGCTGTGTGTGGAGAAAAGAGGGATCTTTTCCTTTTATAAGATTTTATTTACTACTTGGTTGAAGCGAATCAAATCAGATTGACATGGAGAAATCTCATTCCTTCTTGTTCTCTGGTCTCCATTTCGATCGAAAGAAGTTCGCCAGCGATTTTGCTAGATTCAAGAAGAAAAAAGAAGGAGATGAATTGGGGCATGATGAGACTAGTACAGCTGAATTAGTTGAGAAGGCGGTGTCCGGAAAGAAGAGAACGCGGAAGGCGAAAGATTCTGAAGTCGTAGAAGGATTTAGCGTTTTCAAGGGTTCGGAAGCGGTGAAAACAGCTGAAGAGGAAAATGTGGTGAAAACTGATGACATTGAAAGGAAGGAAATGAACAGACAAGCAGAGAAAGATGCACTTCTCCGTAAGAAGCATGGGGTTCATATCTCAGGGCATAATGTACCATCACCACTCCAAAATTTTGCAGAATTGAGTTTAAGGTATAACTGCAAGGGATATTTATTACGCAATTTAGCAGGGCTGGGTTTTAAAGAACCAACAGCTATTCAAAGGCAGGCTATTCCAGTCCTCCTCTCAGGGCGAGAGTGCTTTGCTTGTGCACCTACAGGCTCTGGCAAGACTTTGGCTTTTATATGCCCGATTCTTATGAAACTTAAGCCAGGAACAAAGGATGGTATCCGAGCTGTAATTCTTTGTCCTACTCGGGAATTAGCTGCACAAACAGCACGAGAGTGCAAGAAGTTGGCCAAAGGGAAGAAATACTACATTAAACTAATGACTAAGGAGTTAGCAAAATGTGGTGATTTTGAGAAAATGGTTTGTGACATACTTATATCCACACCACTTCGGTTAGAATTTGCTTTACGCAGAAGAAAACTTGATCTAAGCAGGGTGGAGTTTCTTGTCTTGGATGAATCTGATAAGCTATTCGAGCTTGGTTTTGTAGAGCAAATTGATTCCGTGGTCAAAGCATGTTCGAATCCCTCAATAATTCGTTCATTGTTCAGTGCTACATTACCTGACAAGGTTGAAGAACTTGCACGCTCAATTATGCATGATGCAGTTAGAGTTATTGTCGGGAGGAAGAATTCCGCGTCTGAACTGATAAAGCAAAAATTGATTTTTGCCGGAAGTGAGGAAGGAAAGCTGCTTGCTTTGCGTCAAAGTTTTGCAGAGCTTGGGGACGTGTTCTTTCTTCTTTGTTTGGGTTCTTCTGTTCTGATTTAGTAGCAACGTGTTCATCTTCCTTGATACTTCACCTTACTATTTTTGTCACAATGACCTGCTGGAGGACAGAGTCTGAATCCTCCTATTCTAGTGTTTGTCCAAAGCAAGGAACGGGCAAAGGAACTATACAAGGAATTGGCATTTGATGACATAAAAGCTGATGTTATCCACGCAGATCTGAGTCAGACACAGCGAGAGAATGCAGTTGATAACTTCAGGATGGGGAAGACCTGGGTTTTGATTGCAACGGATGTTATTGCTCGGGGCATGGACTTTAAGGGTGTCAACTGTGTGATTAATTATGATTTCCCTGAATCAGCCGCAGCTTATATTCATCGGATCGGTCGGTCTGGCAGAGCAGGGAGGAGTGGTGAAGCCATTACATTTTACACTGAGGCTGATGTCCCGTTCTTACGTAACATTGCCAATGTGATGGTGGCTTCAGGCTGTGAGGTTCCATCTTGGATCTTGGCCTTGCCCAAGCTAAGGCGGAAGAAACATAGACCACAGAGAGATCATATTTCTGTCGTACCTCTTGGGATGGATAATGCATAAGATAGACAGTGACTAATGCATCCTTTCACAAGGTCAGAAAGCCTTTCCTTTAGAGTATGACGTCTCCATTACCAAAGAAAAAAAAATCACTTCTCGCCTAGATCAGTTTTGTATAATATTTTTTATATCTATGTGCCTTTTTTTGTTTAAATCTCTCTTGATATTCTGACCTGGCCACCGGCAGAGAAAAGCCTCATACAATGTCCCTGAGGCTTAAATTAATTCAAATATATTAATTTTGTTTGATAATTACTAATTACAGAAACAATCTTTGATTGGGATAATAATTTGAACTATGTTATATGAGTAATAGATGTCATATGTA
>BMK_Unigene_075879
CGGGGACTCTGCAGCAGCAGCAGAACTGCAACCAAACAAGAGCAAGCGACCGAGCGAGAGAGAGAGCGAGCGCGCGCGCGAGTGAGTGAGCCGATCGCATCTCTCTCTGGGAAAATCGAAGAATCTAATCGTCTCCATCGTTGAAAGATTTTATCATTGTTCAAGGAGACAATTCGATCTGGATTGAATGGACCAGTATGAGAAAGTCGAGAAGATTGGAGAAGGGACTTATGGGGTTGTTTACAAGGCTCGAGACCGTGTGACAAATGAGACTATAGCACTTAAGAAGATCCGCTTGGAGCAGGAAGATGAGGGAGTTCCAAGCACGGCAATTAGAGAGATCTCCCTCTTGAAGGAAATGCAGCATAGAAACATAGTCAGGTTGCAAGATGTAGTGCACAGTGATAAAAGGTTGTATTTAGTGTTTGAGTATCTGGATTTGGACTTGAAGAAACACATGGATTCCTGCCCAGAGTTTGCTAGGGATCCACGTTTGATAAAAACCTTTCTGTATCAGATTCTTAAGGGCATCGCCTATTGTCATTCACATAGGGTTCTTCACCGTGATTTAAAGCCTCAGAATTTGCTGATAGATCGCCGCACTAATGCATTGAAGCTTGCAGATTTTGGACTAGCCAGGGCGTTTGGTATTCCTGTCCGTACATTTACTCACGAGGTGGTAACACTCTGGTACAGGGCACCAGAAATCCTTCTTGGATCCCGTCATTACTCAACTCCTGTTGATGTGTGGTCAGTGGGATGTATTTTTGCTGAAATGGTGAATCAGAAACCGTTATTCCCTGGGGATTCTGAGATCGATGAGTTATTTAAGATTTTCAGAATTTTGGGTACACCAAATGAAGAAACGTGGCCTGGAGTGAGTTCTTTACCAGACTTTAAGTCTGCCTTCCCAAAATGGCCTCCTAAGGATTTGGCAACTGTGGTTCCAGGTCTGGAACCAGCTGGAATAGATCTTCTTTGTAAAATGCTTTGCTTGGAACCAAGTAGAAGAATTACAGCCAGGAGTGCTCTCGAACATGAGTATTTCAAGGATCTAGGGCTAGTGCCATGACTATTTCTTTTCATTATCTGTATATTGTATCTCGGCTGGTGCATTATTAGCAACTCATAGGTTTGAATATGTGTGAGATGTGTGCTTTTTGATATTATTTCTTTTTGGTCCTGAACTGGTCCATAAGAATTGGTGCTTGGGTTTGCCTCTGATTCAGATTTGTTTAAAACTCAAGAACATACTATATACAATCCAATTCAGATTTGCCTGAAGTAAATCCCAGCACTACCTGTGAAATCAAGTACTTTTTCCACTTGTGGCTAATGGCTTTATCATAGGTCAACATGGATTTCGTCCTTTTTGCTCCAGAATAATGAGTTCCAGGATTTGAAAAATACTACAATGGCTTGTTCTTAGCAGATTTAATTCTGAAATCTGAATATGGACAGAATCAGTGTGTTTCCGCTAGTTCTCTTTAGAAAAATCAGCTGAAATCTTTGAGGTTTGTTCTACTTTTGAGGGTGAACTTTCATGCACTCAAC
>BMK_Unigene_075888
ATTGTATGGGGTCTCATTGGCTAAGAGTTTCTTTTTTCCTATTTTTTGTTGTTAAAATGGTGAGTTGTGCAAATGATAAAGAGAACAAATTCCCCACAGAGAACACAACAAATAAGCCCATTTGCAAGCAGCAAACGATATACATAAATAAAACGCAGGCAGACAATCAACATACAAACACAGAAGGGCAACAATCTAATAACCTGTATCTAGGAAACTTCACTCTGCTACAGGTTTTAGTCCATTAAAATATCAAACCTTAGAAATATAAAACCTGGAAAATGGAAAGCCTGCGCAACCCTTTTAAGACCTTCCAGTTAGGAAGGGCTCTTGAAACCTTTGTTTCATTCGGGCTCCAAGGTAGCAACTGCAGAATTGCTAGTTAAGGTTCTTGCACTTTTCCATAGCCCTTGGAGCTAGTCCAATTGCCTCTGAACCCTTCATGATCCTCAGCTTCTTACAAGAATCTGTGAACATCTCCCATGGGACATCACCAACAAGCATCCAATCTCCATCCTTGTCTTCATAAGTAAGAACATACTCAGAGCCATGTAGAAGATCCATCAATCGACTCTCAGTCAGCCCCTCTCTGCCTGGTACTCCATGAGAACCGCACTGCCCAATGGTAAAACAGCTGAACATCTTCTCAAGTGCTGACGAGAGTTCCACATAGTTGGAGTAGGTTTTGAGGTCAACTTTCCTCAGGTATGGAGCACCGTCCATGCTAACTTTAACATAAAGGCACCCCATTCCCAGCTTACCTTCAGCATCATCACTGTTCTTAACTGGGTTTGTAGCCATGGTGTTCTTCCGGAAAGATCGAATTGGTGGCCAACCCACAACCTGTGCCTTTGCAGAAGGACCAACCCCATGGTCATTTGCAGCAGAAACTTGAGGCTTCTTCTCCGGCGCCGGCTTGGGCGACGAGGCTACATCTTTCGTCACCGGCGACGGACCTGGCTTCTGGGTCCCGTTGTTCTCAAAACCCCCAACAAGTTTCCCACCATTCCCACCCCTTGGAGAGAACAAAGCACCACCTTTCCCCAAATCCCCATCCGACCCATTCGCCCCAGAAAAACCCCACTTCCCCGAACCATCAATCGCGTCGGAAAACCCCCTCTTCGCGCCAGACACGAAGTTCTTCATCCCTCCAAGTGCGTAAACACCCTTATCCTCCCCTCCTCTCCCCAACACGCAAACCCCAGATGTTGCAACAGCTCCCTTTCTCTCAGGAGACTCAGAACCAGGCAACCCAAGCCTCAGCTCCGTCTCCTTGAGGTTCATGACATTGCTCCCATCGTCGCCTCTGGAAGTGAAAGTTGCAGAAGCAGATGACATCTTGTCAGAGACTTCCATGCAGGAAACCTCCGAAAAGCCTATGTAATCATGTTCAAGTGGCCGAGACATTAAACTCCAAGCAAACAGAGTGACTCTTCTCTCAGAGGAATTTTCACAAACATGCAACAAGCAAGCCTTAGAAGAAGAAAAGAGAGAAAGGAAATGGGTTTTTCTGAGAGTGTAAAAAGAAGCTTCTTTCTGCAACAAGAGAGAATGGTAGGGAAAGAGAAATACAAGAAAAACCGAAACTGTTTCACTTTTCCCTCGGCCTCACTTCAGTACTCCGCGGGACACTAAAAATCGGAATAGCTGTAGAGAAGTTCTTTCTGTTTTAAGTAGTCCCGCGGAGTATTTGAACTTTCCGTACAATCTCCTTTCTCTCTCTCCCCTTGTTTCTTTTCCGGGTGAATCTACCGACAGGTTACTGAAAGTTTCCCGCACGTATTCAGATAATGTTTGGGTTTCTTGCTTTCGTGAGGATTCTCTTTTCCACGAAAAAATTAAAGAGGGAAGAGACTAGAGAGAGAGAGAAAACTGAAAAGAGTTGATTGATGGTAAAGTGAGCTGGTTGTGCTAAAATGCGCGGGGGGAGAGAGAAGTGATTGGGTTGTGGTAGAAAGGGATTGGACGAGGGTTGGGGGTTTAGGGTTCTTGGGATTTCTCAACAGATTCGGAGATTCGCTAGGACTGTTTGGAGATTTGCCTGATACGATCAGAGAGATTCGGCGAAAACACGGCCCGATTTAAAGAAAAAGGAGAGTGAGATGGGAACGGATCGGAACGATACCCAAGTACTCATGTAACTCAACCACAGGGCTCGGGAAATGGGATGGATGTTGAAAATGGTAGATCTACGGACAGG
>BMK_Unigene_075893
GCTTCTTTGAAAGTTCCTCACCTACATAAAAGACAGTCACATTCAACCAGTAAAACATAAAATAATTGAACATTTTTTTATATAACAGTGTAGACCGCTAAAAAAAGGTAGTTAAATGCCTCATCATCTAACTAGTAAGCACATGGACCCATATCAATGGCCGTCTCAATGCGTAGAAGGAAAGCTTCAACATGTTCTCGCTTCCATCATCTCGAAGGACCAAGGAACTTTCGGTCATGGCAGAAAAATTCCTGATGGGTGCTAGCTGCCAATGAGTGCTTTCATTTATGTTCAGGGCAAGGAATCTCGTATTGATTGCAAATTGGACCTTGAAAAGATATATGACAGCATAGATTGGGATTTTTTTCTTTACGTGATGAGACGTATGGGCTTTGGTACAAGATGGCGCAAATGGATCACGGAATGTGTCTCAACTCTCAACCACTCACTTCTCATTAACAGGACTCTTAAAGGTTTCTTCCAAGCTCAAAGATGCTTGCGTGAAGGAGATCCTCTATTCCCCTTCCTCTTTCTTCTCATTTGCGAAGCTTTGAGTTGCATAGTGCATACAGTTGATCGTGCTAATCTTATCAGAGGGTTTAAGGTAGCAGCTGATGCCCTGGTCAACCACTTTCAGTTCGCAGATAATAAATTAATTTTTGTACCGCAGATAGAGATCAGATTGAGTGTCAAGGCCATTCCATTTTGTTTTGAAGCAGTTTCGGGTTGAAACATTAACTTTTTTTTAAAGTGAACTGATTGGGGTGAGAGTTGAAGATAGCCACCTTGCTGAGCTAGTTGATTTGATTGGGTGTAGGGATGCTTCTCTTTCTGCTTCCTACTTAAGTCTTCTCTTTGTACTGGGACTGCGACTAAATCTCTAGGGAATCCAACAGTTGAGAGGTAGAAGTCGAACTCTTGGTAGGTTAGATGCCAATCTCTAGGAGGCAGGATTATTCTTATTAAAGTCACCCCCTCTAATCTCCGATATACTATTTGTCCCTCTTCAAGTGCCCAACAGCGGTTTCAAATTGTATAAAGAGAATGCGATGCAAATTCTTATTGCAAGGCAACCATCCTAAGAAGAAGTCCCATCTTGTCAATTGATTGATTGTTTAACCCAAGAAGGCGACCTTGGTTTCATACCGATGCACCAAATGAATCAAACACTATTTAAGGATATAATAATGGAGTATAGGTGAAGATTCTGATGATTTGTGGAAACACGTTCTGACGACCAAGTGCAGGTTGGACAGGAAGGGGTAGGACATTCAGGAGGCTAATGCTTGTATTTTGGGTGTGTGAAGAGGAATTGTGTCAGCTTTCTCTCTGCGCCTCGGGAAGCGGAGAGGTCTTGGGTTCGACACCAACCTTCGTTGGCCACCTCCCATAGGTTTACCCGGTGCATATGGATAGGATGGTTTGCATGTGCCCTTAGGAATTAGTCATCTAGAATCGAATGGGATATCTTCACATTTTTGTGTTGTAAAAAGAAGGGTTTCCTGTGTCGTAAAGAGAAATGTAAAATATAACATTTTTAACACTTCTTTTAAAATAATTCTTCAAAATATCTTCACTTCTTAGAAATGTTTTCGGTTATTCTGATTTATTACATAATTATTATTTTGCATACTGTTCCAACTCAACTCGACCAAATGAACAATCGTTCTAAATGGATTTGACTGAACCTTGGATTACTTAAATTTGTGAGATTTATGAGCTACCGAATCTCTCTTTAACGCGCA
>BMK_Unigene_075898
AAACCCTAACCCTAACCCTAACCCTAGCCAGAGAAGCAGAGCCATGCCTCCCCGAAGGAAGGGCCCAGCATCGGCAAAGAAGGCCAAAGGCCCTTCTCCAAGAACCAGACGCGCGTCTCGGACGGCCGCCGCAGAGGAGAACGCGGCTCCCGAGCCTGAGGTTCCGACAGTCATCGCTGAGGAGAACGCGGCTCCCGAGCCGGAGGTTCTGGCGTTGGCCGTCGAGGAGAACGCTCCGCCCGAGCCTGAGGTTCGGACTGATCCCCCCGAGGAGAACGCTGCTTCCGAGCCTGATGTTCCGACGGCCTCCGCCGAGGAGAACGCTGCGCCCGAGCCTGAGGTTCCGACGGATGCCCCAGAGGAGAACGCGGCACCCGAGGCTGAGGTTCGGATGGATTCCCCCGAGCCGGAGTTTCCGTCCGAAGCTCCCGAGCCTGAGGCTCATGTGGTACCCGTTGAGGAGGTGAAAGCTCCCGAGCCGGTTGAGGAGAAGCTGGTTCCCGAGCCTGAGGCTCAGACGAGCTCAGTGAAGGGGGAGGAAGAGTCGAAAGCAGAAGTCTTTGTCAGCGATGTGAAGGAGGACGAGGGAATGGAGGATGTGATAGTTGAGGAAGTGAAGGTTTTGGAATCGGAGGAATTAACCAAGTTGAAAGACGATGATTTGGAAGCTGTGGAATCAGCTATGGGTGGAGTGATGAACGAAGAGGATGTACTACCTACTGATGGAGTGAGTGAAGGTGATGATATGCAGATGGATCAAGAGCAAGGTATTGAGCAAGAAAGTGTAGTAGAGGAGACTGTTTTAGAAGATAAAAATATAGGAGCTGGGGGTGATGATGCCGGTGCTGACAAAGATGATGGGAATGATGATGTTGGTGCTGATGAAGATGATGGGGATGATGATGGTGCTGTTGAAGGTGATGATAAGGTAGAAGATGCTGGTAAGAGTGAGAGTGATGTTGATGAAGATGATGAAGAGAATGATGAGGACCTGGAAGAAGATCATTCTATATTTATGCATGCTCCTCTATCAGAAAAGAAAAAACAGAAAGATTTTGAGATTTTTATTGGTGGGTTGGACAGGGAGGCAGTTGAAGATGATCTGGTAAAAGTTTTTGGTGCATATGGGGAAATTCAGTCTGTGCGGATAGTAAAGCATCCGACCACACACAAAAGTAAGGGTTTTGCATTTATTCGCTATGCTACTATTGAGCAAGCCAAGAAGGTGCTTGCCGATTTGAAGGATGGAACAGAGGTAAGGGGCAAGCGTGTTGGACTTTCAGCTAGCCAAGACAATGATACACTGTACCTGGGTAATATTTGCAAGACGTGGACAAAAGACAATGTAATTGAAGCATTGAAGGGTTACGGAATTGAACAGATTGATGAAGTATTTTTGCCTGAGGATCCCAAGAATGAAGGAAAGATTAAAGGTTATGCTTTTGTGGAATTCAGCACCCATTCTGATGCTATGGCTGCATTTCAGCGGTTAAGAAAACCAGATGCTGTTTTTGGCTGTGATAGGAGTGCGAAAGTTGCTTTTGCACCATCTTCAATGCATCCTAGTGAAGAAATTTTATCACAGGTAAAAACTGTTTTTGTTGAGGGCCTGCCAGAATCTTGGGATGAACAGAAGGTCTTGGAACACTGCCAACAATATGGAGAAGTTGAGAAAGTGCAGTTATCCCGTTATTTCACTAATGCAAGGAGGAGAGATTTTGGATTTGTTGCATTTATCTCTAGAGAAAGTGCAATAGCATGTGTTGAGGGGATAAACAGCTCTCAACTTGGGGATGGAGAAATCAAGGTCAAAGCTAATATTGCAAAGCCTCAGAATAAGGGAAGGCTAGCAAAGCAGGGTGCTCGAGGTGGTTTCAAGGTTAACAAGGATGGCGAAAACACTGAAGCTGGTGGATCTAATATGAAAGGCAATGCCAAGTTCAAACAGGTTGTAGTTAAGGGCAAGGTTCAAAAGGGTAAATTGCAAAGTGGAAGAGGAGGCAACCCATCTAGGCCCCAAGGTCAATTTACTGGAGGTCAAGGCAATGCTTCATTTCAGTATCACCAGAGAAGGGAACAGCCTTTTAAAGGTGGAAAGCGCGATGGTAGATTCATGGATAATGCACGGCCATCAAAGAAAGCACGTGATAATCGTAATTTTAGCAATATGCATGGTAGACCCAGTGGCAGTTGGAACAATCACAATCCTCACTTTGGAAAACCAAAAAAGAATTTCAATAAGCGTCCTACTTCATATAGAAACCCATATCCACCTGCGTATGGGCCACCTACCACCAGCTACCAGGGCTACCAGGGCGGTGCTTATGGTTCTGCTTCTGGATCTAAGCGTCCATATCCTGATATGGTGCCTCATGCTGGATATGTTCAACCTGCTGTAAAACAAGCTCGAGGTGCATATGGTTATGCGCAGGGAAGTGCCGGTGGATATGATGTTCAAGGGACAAGTGCCGCTGGTGGATATGCAGGAGGAGCAGTTCCCCCATCTTCCCAAGTTCCTAATTACTCAGGCTATGCTGGATATGAGGCTGGTTACGGCTATCCAAACAATGCTACATATCATCCCCCTCAAAACAATGCCTCATATCCGCCGCCTCAGAACAACGCAGCAGCATATCCGCCTCCAAGTAATGCAGGATATCCACCCCAAAGCAATGCAGGATATCCACCCCAAGGCAATCCAGCGTATCCACCTCATGGTGCTTATTATTGATGTTGAGGAAGCTTGCTGAACATGGGAGGATGGAGATATATTGTCTTCTCTTTTTTCTTTTTCTTTTTCGAAGATCTCTGAAGAATTCCTCTCCCTGCCACAGTGGCTTCTAAATCATATCCCAAATACCTAATTACCATGTCAAACTTTAAAATTTATGTTTTTTTTTTTTTTTTAAATTTTCTAAGCAGATTTTCTAGCTGCATCAAATTTCTGGTGAATAAGATCGTATCTGTGTTTTGTACATGTTTATGGTGAGTTTTATTTGGTGAGCCATCTTGATTGTGGAATCTTTCCCATTTTCTTAGAGAGTCTGCTTTTTCTCATGCATGACTAAAGTTTACTCTTGAGAAATTAGGCTAGTTTTCTGGTTTTCTG
>BMK_Unigene_075900
TTTTTTATTTTTTATATATTTTTTAATTGTATTTTTATTTTTGTTTCATTTATACTTATTAATTTTTACATAGTTTTAATTGTGTTAATATATTATTTTTTTATTTATTTATATAATTATTAAATATTAAATTTATTTTTATTATATGTTTAATTAAATTTTATTTTATAATTATTTTTTTATTTTATGATTATAATTATTTGAGGGCTGCAATCGTTGATATTGGTGAGGGTTATTACGGGAATTTTAAAAGTTCTGAACTGTCTTACCGCTTAAGATGTTGGGGTCTTAATTCCATGAGCTGGATTTCGAGCTCCTAAAATTAAGATAAATCTCGTCTTAAATAACAAGTCGTCTTAGCCCTTAAGACATGTTGTTATAGCGCACCAAACAATCTTATTTATTTTTTTGTCTTAGCGCTTAAGACACAAGACATTAAGACCTAAATTCAAGACGATCCAAACATTACCTTAGCCGATGACAATCTCGTCTTATACAGAGCATTGTATTAAGCTTTATTTCAACAATCAACACCCGATCAACTTTTAGTTTGAAAGATACAAAGATTATTCTGGAAAAATTAATGATGTTTCTAACCTGGGCCCCGGCCAAAAAGGACTAACAATAGTGTAAAGGAAAAGATGATTGAACTGAAGGGAGGGATATCACTCTTGAGATAAACAAAAGTTTCAGAAGAGCCTGGGTGGTCAGCCCAGCTTAGCTATGACAGCATCTACAACTTCTTGGGTGGTGCTGATTCCTCCGAGATCTTTGGTTCGGTACTTGCCTTCTGCTATCACACGTTTGACAGCACTTTCTAATCTATCAGCAAAAGATGGGAACTGCAAATGCCTCAACATCATTGCAGACGATAGGAGCAATGCAACTGGGTTTGCCTTCTTCTGCTCTAGTATCTTCTCATTCCCCACATTGCCTGCCGAAGCACCCTGCTCAAAGACCGAGTGATCAGCTCCAACATTACCTCCTGGCATGACACCAGTGCCTCCTGCAATACCTGCTGCAGTGTTTGCGACCAGATTACCATACAGATTTGGTGTTACCATGACATCGAATTGCTCAGGCTTTGAAACCAGTTGCATGCAGCAGTTGTCCACAATAATCTCATTGTACTTTATTCCAGGATACTTTGTTGCAACTTCCCGACATGATTCCAAGAAAAGACCATCCGCCAGCTTCATAATGTTTGCTTTGTGCACTGCTGTTACTTTCTTTCTATTGTTGAGGTAAGCATACTCGAATGCATACTTAGCAATACGCTCGGAACAGAACTTTGTTATCACCTTGAGGCTCTCGACCACGCCGGGCACGACCTCATGCTCGAGGCCGGAGTACTCGCCCTCCGTGTTCTCCCTGATAACAACAATGTCGACGCATTCGTGGCGGGTGGGGAGGCCCTCGAGGTTGAAGCAGTGGACGAGGGAGGCATACAGGTCGAGCTCCTTGCGGAGCTGCACGTTGAGGGAGCTGACACCACCGCCGAGGGGCGTGGCAAGGCCGCCCTTCAGGCACACCTTGTTCTTCCGGATCGACTCGATCACCTCCTCCGGCACCTTCGACATGTCGCCGTGCACGTCGTACGACTCGAAGTAGACCGGCGCGTGCATCGCCTCCATCACCTGCCGGACGCCGCCGGTCACCAGAGGCCCGATTCCGTCGCCCGGGATCAGGGTCACGGCGCGCGGGGCGCCGTCGCCGGGCCGGGGCATGTACGTCACCGACCGGGAACCCGACCATAGCCCTAGAGAGGAGAAGGAAGAGGGATTGCGCAGAAGGTGTTTGAGGATTGGGAGGCTTCGCCTTGCCATTTCCAAAACCCTAACCCTCAATATGTCTTCTGATTCCCTTTCGTCTTTGTCTTCTGGTTTTGTCTAGGGTTTTAGGGTTTTCAGATTCAGCGCATTTTAGGGGGATTG
>BMK_Unigene_075902
CCTACAAACACAAACACAATAAGAAAAGCTAACCACCCAGAAAATTACCAAATGATGAGAATCTATCTAATATATACCTACCCATAAGAATGAAATGCTTATTGAACATGAGAATGAAACCACAAATACAATAACACTCCCCCTCAAATCCCTAACCATCCATCAGCATTTAAAACACTACCATCTAAACAAACAAATGTAAAACCAAACAATAATAATAATAACTAAGAGAGATTTCACTTTCAAAAATTCAAGCAACATTCCAGATACTAACATCCAAACTCTACCATTATAGCATAACCATACAACTCCAACAAGTTCTCCAAACAAAAATTTCAAATTCCTTACCAAATCATTGAAATCTGAAGCCCCTCATCCCTCATTCCGTGGGCACCTCGACATCCCCATCAGAGATCTCCGTCTGCAGATCCTTGGGGTCCTTGCCGTCGACGGTGCACCCGACGGACACGCACGTGCCGAGGATCTCCTTGACGGTGCCGGTGAGGTCCTTGGCCATGGATCTGGGGCGCATCACACGCGCGATCTCGACGACGTCATCGAGGGAGATGTTGCCGGAGTGCTTGATGTTCTTGGTCTTCTTCCGGTCGCGCTCCGGCTCCTTCAGGGCCTTGATGACGAGGGCGGCGGCGGAGGGGACGACGGAGACCTTGGCCTGGCGGTTCTGGACGGTGAGCTTCACGGTGACGCGGAGGCCCTTCCAGTCCCTGGCCGTCTCCTTGGCGATGTCTTCTCCGATCTTCTTCGGTGAGAGGCCGAGGGGGCCGATCTTGGGGGCGAGGGAGCTGGCGGCGCCGACCTCTCCTCCGGTGACTCGTACGTAGACGTCGATGACCTGAGAGGGATCGAATTTGGGAGGCATCGTGCCGGAAAAATGAGATCTAGGGCTAGGGTTTTGGGTTGTGGGGGAGACAGGAAGAAGAAATGAGGAGGTTTGTGAGGGTTTTATAGAGTTAGGGTTTGGGACTGGGAGGTGTTGAGGGAAGTGACGGAGATGCCCTTGGAGGTGGTGTGGGCTTTTTTTCTAGAAGTGAGGCCCACTATTTTTT
>BMK_Unigene_075904
AATAAAACAAGTGCCTCATTGAGAGAAAAGATAAGGGGAGGTAAGAGAAGATACTCCTCCTTCCACCTTTCAAATTCTTTGGGTTCCATTCTGTTTTTCAAATAAGAAGTTCTTTGGGTTTGAAGATGAATAAGATGAAAGTTTGATGCATTCATACATGCATCTTCTCTATATTTATGCTTTTGAGTAAGATTTTATGTGCATGTTTTGTTTCTTATCATCACTATTTTCCCTTTCCTTCTTTTATCCTATTTTAAGAAGATTAATCACCAATTTTCTTCCTTCAATGCAGGTTAGTGCCATGCACACATTCATCACAAATGTTTCCAACTCCATCTCGACGATCGGAATATTTGGCGGAGATCGAATCTTCACCCTTGAATTGACAATGGTCCACAACACATTGTCACTATAGGTGTTATCCTACCTGAGCTTCTCTTTTTCTCCACCCTATTCATCTTATACCCTACCTTCCTTTTCCAACTTTCCTCCTCCACACTCTTTCCATCCTTTCTCATCCTTTTCATCAATATGCTCTTCTTTTCTTGACCTTGTAAGGCCTTTTCTTGACCTTGTAAGACCCCGCATGAAGGTGGCTGTGTTGGCTATCAATGGATCCAGAGGTTCTCAATTAGTACCTCCTAATTGTGAGCACGGGTTCCACCTTTTCGCCATCCTCCCAATCCATTCTTCTCTACCCCTGTCTATCCCTCATGAGCTATTCAAACCCAAAGCAAAATCTTCATCCTATCAATCAAGATCTTGACTGTTACATATTGTTTCTTTCTTTTTACTGTCTATGTTTGTGTAACTTGTAGGAGAGTGAGAAAAAAGGGTAAATAGAGAGAAAATGATTGAAATTTAGCTGTGGTATTGTTTTCTTCTCATTTCTTTTAGGGTTTTGTGCTAGTTTTGTAGCATGTGTGCAGAAATATGCCTTGCAGGCATCAGTTTCGTTGTTTCATATGTTGTTTGGATGAGCAGACAGTAAATATTCTCTTGACTCGCTATGCAATGTCACCTCGTGACTGTGCAAGAGAGTGTTGCTGTTACTTTCTGCTTATGTTCTCTTCTCATATTTGTTTTTGTAGCTTACTCTATTTCAAGAAAGAACATAAATTTTGTACATGACATGAGCGATTTGATTGTCTCGAAATAGCTTTTGAGATAGATTCACCAGTTTCTTCTTGTCATCTATCACATGTGGT
>BMK_Unigene_075925
GGCATCAATGCCATCAATGCAGCTAGAAAGGAAATTCATTTGAGTATGCAAAGTCTAGGAGCAAGATACAAGGGGGCTTGCTTTTTAAGTCCTGAATTTATAGCAACAGTAGAGCAAAACCCATATAATTTTACGGTTTACAGCTTTCTTGTATTCAATTACTACAAATTGGTCTCTCAAGTACAGACATACAAGCTGGATTACATACATAGATTCAATCCTCTACATATTTCACATGGAAAAAAAAAATTATGCATATAAACATGTGGAAAAGAAAAATAAAAAGAAAAAGAGATCGTTCTGTCCAACCTGGCAATGCTGTCGCCACAAGCCATGTGATGAAAGCAGAGATCTTGAACACCACTGAAATAAGAAGGCTAAGGAACAAGGAAAAGAACTGCTATGCACTTTTTCTTCCTGAAAAGAACTGACTAAATAAATGCTCATCCTCAAAATGATGAAATGAGAAATACAAACCTGAAACAGATCATGTGGGGGTGACTGTCCAGGGAGAGAACTCCCATTTTGATAGTAGAAGGCATTACATCTTCAGCATTGCTACAAGAAACCGCCGATCTCAATCTTGGCAAATACCGGGACAGGTTTTTTTTTTTTTTTCTTTTACATGAATATCATATATGCCACGATTTAGAACCTGTATGTCCCGGATTCAGGTGCTTCGTCATTGCAAAGTAAAGCTTCAAGATTACTCCTGAAATATTGTCATTATTTTGAAGATTTTTTTTTTTTAAGCTGGGCTTTGCTACAAAGGGCAGTCTCTCCTCAGCAGCTCCTTGTCTGGCACAACGGATCATAGTCGTAAGCATCTCCGGCCTTCACAAACCGACCCTTCACCCGCTTTCTCACATCCGCCCGCGCCTTGCGAGAAGCATAACGTATCTTCTTCTCAAACTTGCGAGTTTTCTTTTTCTCCTTATAACGCATGACGGCACTGTCCCTGCTTGCAGTTGGTAATGAGTTTTCGGGGCCAGGAGGGTACCATGGAGGCTCACCCATCAGAAGCATTGATGATACCCCACAGTCTTGATAGTCTCCAGCACTACTCTCACCGGTCAAGCCGGAAAATGAAAGAGACAGACTGGAACGAGCTTGCCTTGCTGGTAAATATAGGTTTGAATCAGATTTAGCCCCAGCATTTGACATCAAGGAATCAGCAGAGGCTGCATTACTGCAGGCTGCCTGCATCGCCTTAGCTTGCCCAGCAGAAGATGCCACAAAGCCACCCTGACCACTTGAATCAGGCATGTTCTTCACTTCAAACAAGCTATCAATTCCTGCATCCTCAAAAAGCTGTCCTGGCTGATTCTGAGACATGCCAAAGAGTTCTTCATAGTTCTCAAAGCTCAAGTCAAAATCTTCATATATGTCATCATCTTCACAAATTTCAAGTCCTTTTGGCAGCTTGGATTCCACAGATCCAGCTGGCTGATTTACACTGCATGGCATAGGATTCGATGGAGACATTGAAGAGGATTCCATCCAAGCATCTAATTTGTCATCATTTTCTAGACCATTTATACTGCTCATGGTAGCTAAATCTACTGTGCTGCTATTTTCTGGTGGCCCCCAATAGGTACTGACACTGTTCTCATTAATGCTCATCAAGCCCAACCCCTGATCACAATTTAAACCCACTGTGGAAGGAAAGTCCTCAACAAATGACCAGATCCTAGAAAGTTCAGCCGCTGAAGGACAGCCTGTATAGCAATTGATTGGTTGTCTCTTATGCCCTGAAGCTTGTGTTGACCGACTGTGTCCATTCCAATCACAGTTCTGACAAAGCGAAATCTTCTCTTCAGCACACCTAGCTACAGCAGGCTGCGAATTACATCTGTCACACAAAAGAGTCCGCGAGTGGCGCCGAGAGAGTGCATTCGCAGAATGGACATTACGGTCACATGACAAACATAAGCAAGCGGCATCAGATCTGCAATATACCATGGACCTTTGGTCCCCACAGAAATCACAAAGAGGACCCATGTTTTGCATTTAACCCTTCTCTCAAATCAACTTAGTCGTCGAACCAAAGGGAATAATGGTGTACACTATACTCGGCTTTCAGACTTCTGCTACAATATAATTCAACCTTGGAACTTCCTTAGAAACACCAGAACCACACTTGAGTACCTACAACCATTCCACAAATGCAGTGCCCGTGACTCTTCTGGTTCAGACCATTGATCTGATGGAACCACTGCAAAGAAAATATTACAAAGATCTCCTGGATTCGATGATCATAGCCTTCTTATGGACAATTATTGCTTTCAACTCTCAATCATGGATTGCAGGGTACTGTTCTTTGAGATGTGGACTGCCACTGACCACTGCATGGCCCATCATATCAACAATCTCATCAAGTGAACAATGGTCCCACAAAGCATGCAAGAGGAAGGTGCAAGGAACGAGCACCATCGAAGATGTTTGGAGAGAGTGGAAATGGCAGAAAAAAAGGCAAAAAGGGGAAAAGCTCCTCCTCCGTCTTTCTGAAAGCTTTTTGGAACTCCACGGAAAGAAAACAGAGAAGAAAAAAGGGGCCAAAAAGAGCCCTAGCGAGAAAGGAGA
>BMK_Unigene_075944
CTTCACATGTTACATCAAATTTGAATTAATAACAAATGATCAATGTTATATATGATGAACTAAGCGATTGTGCATCAATGAGTAATTTTTGCTTTACGAATCAAATCAGGAATTAACTTTACTAATTGTCTACTAATTTTGTTCATCCTCTCTGATAGAGAGTGAATCATGTTGAGATGTCAACAGTGACCGAGCCAAAGTTTTCCTGGCTACTCGATTCTAGAGTTCTGGTGCTTTAGACTACTTATTGCAGTAATCTCGAATAACTAAACTGAGTTTAACCCCGTAAGGTATCATAAGGTCGAAGCTAAGTAGTGTCAGATGAACCGAATTGAATAATACATGAATATGAATAAGGTTTTCACTTATTTTATCTCTAATTGAATCGAATCATAATTACTCACATACATAATCACTCCATTGGAGTCTTGATGAGAATACTATAAACATTGTATACTAACTATGATAACGAATTTGGATTGAACTATCGAATTAGAAATAATATTGTTGGTGCAATTGATTATTCAATTAGAATTTGAGGTCAATAATGAACCCATCTCAATATGAAATATAATTGATTTAAGGAGTCAAGGTGAATTACTAGCCCATCCTAATGTATTTATCCATTGTCTCTCACCATCCAATCCAATGTAGATTTAGAAAGTCAATGTACTACTATCTTTACTTGGAGCCACAATACTTGAGTAAGTACATTAATTTCTAAAGCAACATCCATGGCGTGGTAATAGACCAATAGGATAGTTTACATGAGACAACCTTAGCCTCAAGGGCTCCCTCATGCGGTGCACTTCTCCATTGGACATGTGTAATGGTCAGAGCGTCCATCCTATGGCCCTACAAGGTCTTCCATTCTAAATTCCTAGGATTTTGGGTTATCAGTCAACCGTTGTTTAGCCGTTGGTTAGCCGAATTCGGTTAACCGATGGCTGACCGAAGTCAATCAGTCAAGGGGAAAAGGCCTTCCCGTTATTCTAACCGAAGTGGTTTGGTTATGTTCGATACATTGTCGGTTAACAGAACTCATGAAGTTCAGTTAACCGAACTCCCATTCCTGTATTTTCATTTCATTCTGTTTCTGGAACCGTCTCTTAACCGAACTTTCTGCGTTCATAACACAGAATTTGCCCAGTTTGACTAGATTTTTCCAACTCCTTCTATTGCCCAACTCCATTCTCCATTCCAGGTATTATGTTATTCAAAATCTGCAAAAAAATCAGCCTACTTGCTCTCCTAACCAGCCACTTCATGCATCCATTCATCAATTGCAAATTCTAACTTTCATTGCAAACCAAAATACCATCTATCCATCTCTAATTCTACAACTAGACACAAACAAGAGGCTAATAATATATAGAAGATGAAACGAAATTAGTGGGAATCAATGGAAAATAACACACAATACAAATTATAGCTTATACTTGCCTTGAATTAGAGCTTTCCAACCCTTCTTCCTTTCCTTTAATTCAAAGACAAGAAACCCCCAAAAATTCCCATACCCTAACATGAAACAATGCCAAATCATGGATCGAATGCATGCATGTGAGGAGCATGAATCTATTTGACTCCATTACAACTAATTCTAAGGTTTAGGCTTTGAGATCCACCTTTTGGAAGTAAGTGGAGAATGGTAGGGAGAGGTTCTTGTCAATCCAAAACCATGAGAAGATGGAGGAGGTGATGAGGAGTCCAAATCTAAGCTTCAATTGGACATGCATGCTTCCTTTCTTGCTAGATTTGGAGAAAGATGAAAGAATAAAGAAAAGAGAATAGAGAAACAAAGAGTTTT
>BMK_Unigene_075946
GAGAGAGAGAGAGAGAGAGAGAGGTAAATGTCAGATCACGGTAAAGATGAGGTAAAGTAAAGAATATGGTGAAAGTAAAGTGGGAGAGAGTGGTAAAGTTGTTTTTTCTGTTTTACTTTACTTTTATCACACTTTACCATAGTTTATATGGTAAAGAAAAAGCGACTTGTGATAAAGTTTAGAGACGTGCTATAAAGCCTGGGAATTGTGCCCGGGCTGTGGCACAGTCCCCGGGGGGGACCGCTGGATCCCAACGTCAGCTGGGATAACGGTCCACGGTCCCAAGGGCCTGGGACCAATTCCCGGGCCGTGGAGACTTTTTCTTTCCAAAGTGCTTATACCTAAGCCAGGAAAATTAATCTTGAGTAATCTAGATTTCATGATGATGGCCACACTAACACATCTACAATTGTGGCAATATGGAAATCGATGATGCAGCAGTGATCAGACAGATTTCATAGCTTCAGAAAAGTCTTTCGGCCTTTTCCTACACTTCGCAACTTTCCAGAAGGGATATGAAAAAGTCACAAAACAGAAGAGGCCACACCACATCAGTGCCTGACAGAGTGAGTGACATTTCTCAATTGATAAGATGCCGGACCACAATAACTAAATACATGAATTATAGCCTGCTCAAATGGTTTATACTTTATAGGAAGAACTTTTCACTTGAACACTCTTTTAACAATGAGGAAGCAGCTAATTGAAAAACTAATAAGATGCAAAATAAAGAATCCCTTTCATATACATACAAACTCATCTCCATCCTCTTATTAAGACAGCCATCCTCCAGTCAAACCACAATAACTCCTTATGAACCAAAATCTACAAAGCCATTTATTAGAACTAAATACAAGAAAAATATAACCCAAAAGAATCCATCCCTTGGAACCTTACAAATCACAATCCATCTAAAAAGATCCAACAAGAGAACCAAACACCACAACCATTGCCACCCCAAAAGAAACCCCAGAAGTCAAAGAAAGCATTGGGGGAGAAGCAGCAGATCGGCCAGATGGAGAAGGTGCTGGAGGTGAAGTCTCTGAAGAAGAAGAAGTAGTTGGGGATGGTGTGGATGATGGAGTCCCCAAAGCGGAGGGTGTTTGAGATGGAGTCAATGCAGGAGAAGATGTGGGTGTTTCAGCAGAAGTAGATGGTGATGGAGATGTAGTTGAAGATGATGGAGACGGAGAAGGAGATGTGGTTGAAGATGATGGAGAAGGTGAGGGAGATATA
>BMK_Unigene_075956
ATGCTATTTACATACATACATCCAGCAAGCAACAAAAGATGCAAAAAAATGGAATATAACAAAAAAAGAAAGAAAGGAAAACCAAATCAGAAGAAGAAGAAAAAGAAGTCTCTCCAGAACCATATGAGAAAGAAATAAATAAACAAACTAATAGCAAATAATTGTCTACTTGCGAAGGAGTATAGGGAGGAGGATGATGAGGATGATGATGATGAGCAGGATGATGGCATACAAGGTCCACTTCCTCGTGTTCTTCTGGTGCTTCCTGGCTGTCTGCAGCTGACGGGTCCCACCGCGGACGAAGGAATTGGCACGGGCAACCTGGCTCTCGATGTCGTCGAGCTGCTCCCCCTGAGATTGCACCAGCACGGACATGTCGAGAAAGATCTGGTGCAAGTCTAGTAAGCTCTTCTGCATCTCTTTGGCTGCATCATGTCGTTCTTGAATCTCCGATAGAGTGTCGAGGACCTGACCCCTCCCTTGCTCCTGTATCGCCTTCTGCAGGAACGTCTCGCTCTCTCCGGTCGATATAAGAGTCTCGACAGTCTGCTCATCGGGCTTTTCTCCGGTGACCGTGTAGTACCTCCTCTCAACTGTCTCTTTATACTCCCGCGCAATTTGTTCTCTCAACAATCTGAACTTCTCCATGGTATCAACAAGCTTCTTGCGAAGGCCGCTCACTATAGAGACGCGAGTGCGGTCGGCGGAGCTGCCGGGGCCACAACCAGGTAGGTTGCGGTTGGCAGCATTGGCGCGGTCAAGGGCCTCTAGCCTTCCCTTGATGAGCTTGGCTCTCTTGAGGGCTTGATTGATGTCAGAGTCCATTCGAGCGCGAAGGTCCTTGATAGCCTTGGCTCTCTTGAGGGCTTGATTGATGTCAGAGTCCATTCGAGCGCGAAGGTCCTTGATAGCCTTGGCATTGTGGAGGGTCTTGCTGGATTCATTGGAGTCCATCAGTCGTTTGTGTATTCTCTCCACCTCTTGAAGCTCCTCCTTGATTCCTTCCACATCTTCAAAGAACTTGTCCAGGTTCACGCCAGTAGATGACATCTCCACTGATACACCATCCCCATCCTTGTATTGGGAGAACGAATTCGATAAGAGATCATTCATCTTA
>BMK_Unigene_075957
GTTAATCGCCCGGTAACACCTTGAAATATCTCAATGAGATGTACAGTGCATTTAGAATATGAGTAAGGGAACATCAAGAAAAGTAAAATCACAGAGAAGGAGCTCTCTCAGCAGAACCAGCAATGACAGTGAGCAAGTTGTTGCCAAAAGGATCGCTGAGATGTTTTGCGAGGTTCTCCACGGGACCTTCTCCAGTAACATAAGCTTGGAAGTAGAAACCCAGCATGGCAAACATTGCAAGTCTACCATTCTTAATCTCCTTCACCTTCAGGAGTGCAGCTTGATCAGGATCCTTTGCCAAGCCCAGTGGGTCAAAAGGACCACCTGGGTGAAGCTTGTCATCAAAACCCAAGCCATTAGTGATTCTGAAATATTCAGCACCGCCAACAAGGATAACCTCAGCAACGACAGCAAGGACGAGGTTGATGGGGATGTTCTTGCCAAAGTAGCTCAATGTGTTGCCATCAAGAAGTAGAGCTCCTGTCTTGAACCAGACAGCTTCTGGCCCACAGTTGGCTCCAAATTTGTTGAAAGCTTCAGGGATGATGAAGCCAGCTGCTCCAAGCATGGCCCACCTGGCGTGAATCAACTCGAATGCCTGATATTTTTCGAAGTCTTCTGGCTTCTTGCTGAGACCAAAAGGATCGTAACCATAGTCTCCAGGGACTTCTCCAGTCAAGTATTCTGGGATCTCAGATCGGTCCAAGAGCCCATCCGGCAAGAAGATTCTTCTGTCAGGACCATACCACTTGGCGAGCTCCACATCAGCTGGTGAAACAGCAGAAGGCTTTGGTTTAGGAGCGGGCTTCTTCTTGGAAAAGAGAGCAACAGTCTTGAACGTGGCAGGAGTTGATGCAGCCGGAGAAGCAGACCTGGTGGCTCCACTGAAGTTGAGAGGGTTTCCTAGCATTTCAGACACTCCAAGGGAGGCAGCTGCTCTGGATGCTGCCAGGGAAGCCATATCTCTTTGTTGCAAAGCTTTCTGTCTTTCGAGCTGCTCAGGCGCTTCTGTTGTGGATTGGAT
>BMK_Unigene_075961
GGGAAATGGAGAGATGAGTTGGGAGATAAGTTCTTCCAAAGTGGGAGCTTCATGATGATGAGAAGAAGCAGAAGAAGAAGCATATGCTGTTGAAGGGAAACAAGTGTAGAAGAAGTGAAGATGAAATCCTAAAGAGAGGAGGGAGATGAAGTGTAGAAGAAGAAAAAATCAGCTCAGCTTGTAGTATACCAGAACATATGCTGAAGAGGAAGGTGAAGGCAAGGGTACCTACGGAAACTCACAAATGAATATTTTTGGAATAAAATAAAAATAAAAATGTGGGTTGGCTAAGCAAATGTTGTGGGTGTGGTTAGAATTTCTCCAAAGTATACCTATTTTTCTCATCCTCATTTCGTGTGTTAGTGTGTTAAAAAGATTAAAAAACGAAAATTCAAATGTCCGCTGTCCAGAAGCTTCCGTTGTTCACTTCAAAAACCATACTAAAACCCTAACACCCTTCCCCACCGTCATAAGCATTTGCTCTTTTCATTCATGCTCACCTCGCTCGCATTCTCTCTCTCGCGTTATCGTGTCGAGGCAAAAATGTACGGGCTATCGAGGCGCTCTGTTGATACTATCCTGCGCACGGGTGGCTCACGACTTGGAAGCGTAGCTCCATCGATTTCGACCTCCCACTACTTGGTTGCTGAAACTGATTCCAACTTCTCTCAGTTCCCTAGTAGATGGTATTCAGTGCTAACTTCGGTAAATAAGAATACTTCATACTTGAACCTGAGAAAACTCGTTCCCATTGCGAATCGATATGAGTCAACTGCAGCAGCAATCGATACATCTGATTCACCAGCTGAGAAGTTTGAGTATCAAGCAGAGCAATGCAAGTGATGCACTGGACAAACTGCGGTTTTTGAGTGTTACAGAGCCGGAGCTTTTGAAGGAGGCTGTTGATCTTGACGTTCGCATCCAAACAGACAAAGACAATGGAATCATCACCATTACTGATACAGGCATTGGCATGACCAGACAAGAACTTGTTGACTGTCTTGGAACCATTGCGCAAAGTGGAACGGCAAAGTTCTTGAAGGCACTGAAGGATAGTAAAGATGCTGGCACAGACAACAATTTGATTGGTCAATTTGGTGTTGGGTTCTATTCAGCATTCCTCGTTTCTGACAAGGTAATTGTCTCAACAAAGAGCCCGAAGTCTGATAGGCAATATGTATGGGAAGGAGAGGCCAATGCGAGCTCTTATACAATTTGAGAAGAGATGGATCCAGAAAAACTCATTCCAAGAGGGACCCGTCTTACACTATTTCTTAAGCATGATGACAAAGGTTTTGCACATCCAGAAAGGGTCCAGAATCTTGTGAAGAATTACTCACAATTTGTGTCTTTCCCAATATACACTTGGCAAGAGAAAGGATATACTAAAGAGGTTGAGGTTGATGATGATCCAGCAGAAGCTAAAAAAGATCGGGAGGAAGATGTTAAAACTGAGAAGAAGAAAAAGACCAAAAAAGTAGTTGAGAGATACTGGGATTGGGAGCTCACTAATGAAACAAAACCTATATGGCTTCGAAACCCTAAAGAAGTCTCCACAGAAGAGTACAATGAATTTTACAAGAAGACATTCAAAGAGTACTTGGAACCTTTAGCATCTTCACACTTCACTACGGAGGGTGAAGTGGAATTCAGATCTGTGCTCTTCGTGCCCGCCTTGACTCCAGCTGGGAAGGATGACATACTTAATTGCAAGACAAAGAACATCAGACTTTATGTTAAACGTGTATTTATTTCAGATGATTTTGATGGAGAACTGTTCCCAAGATATCTGAGCTTTGTGAAGGGTGTTGTGGATTCAAATGACTTTCCACTCAATGTCTCACGTGAGATCCTTCAGGAAAGTCGTATAGTAAGAATCATGAGAAAACGTTTGGTACGGAAGGCATTTGATATGATCCTGGGCATCTCCCTAAGTGAGAACTGAGATGTAAGTCTTCATATATGTTTGTGTATGCCAGTTACTATCATTATGAACCTGTAAGTCTTGGATATTGTCCTGGTTCTAGGTACCTGACTCATTTGATTCTCAAGTCTTGGACCATTCTCTAACGTAGATATACCTAAAAGGATTACATGGAGGATCTGTTAGGATTGAGGACTATGATAAATTCTGGGAGAACTTTGGCAAAAACTTAAAGTTGGGTTGCATTGAAGATCACCAAAACCACAAACGTATTGCTCCACTTCTTCGGTTCTTCTCTTTTAAGAGTGAGCAAGAGCTGATTAGTTTAGATGAATACATTGAGGACATGAAACCTGAGCAGAAGGATA
>BMK_Unigene_075962
GGAATTTTGAACAGCAGACGCTCAAGAGGGACCTCTATTTCACTATACAACCTCATTAGTTCATGCACCTTTCTAAGGATCCCATGTGTATCGTAAGCCAATCGAGCATCCACTTCAGTCGATACTCGACTAGGGACTAATTTTGTCAGGTCAGCTCCAACATTCACAAGAGCCTTATTCAAGAAACAGGACATACGGACTCTAGAATCCTCCATCAAGTAACATTCTCCATCTGCAAGTGCAGTTTCTATAGCACTCTTAAATTTCGTATCGGGAAGGCTGCATATACCTAGAAGAAGAGAAGAGCTGACAGTAGCTGCCGTCGGCGGAAACCGATCGAAATCGTCGAAAACCACAGTATCTGGAACGATCTCACTGAATTCTGATACCGCATCTAGCTCGGTGCTTACACCAGTTTCGAGAGAGGAGGTGTTGCCGTTGGAAGATTGAATTTTGGGGAAGAATCGTTGGGATTTGATGAGGAGATGCTGTGGGTGTGGGAGAGATCGAATGGAAAAGCTGCATCTTCTGTTCTGTCCAGATTGAAAGAGAGAAAAAAAAAAGCATTGAAAGATGAGAGGCTTTGGTGGGTGTGAGAGAGAATTGAGAAGAAAACGAAGAAGAGAACCTGAAGAAGAGACGTGGGAGAAGAAAGCACCGAAGCGGACATTGCGATCTCCAACAGCTTCCAAAGAGGAAGAGTTGTAGCGATCGAGAAAAGGCTTCAAATGGAGAGAAAAGGCCAGAGGCTGACAACAGCGTGTAGAGAATTCTGATTTCTGAGAGACACAAATCATCAGCTCACAACCTACGAGGAATACAACCAAGGGCCCCCACAACATGTGGACCCCACGCTGTTTCGAGATCACAGCCATTGATCTATCTGATGAAGTACATTCTAGAGGCGGCCTCATCTACAGTTGACTGTGTAAGATTACTAATCTTTAAGTCATGAGAAGAAGCCAATCAAAATCCTGAGTTATAATTTTAACATTGTAGATACAGAGTGCTATGATGATAATAACCCTTCAGCAGGATGCAATATTCTGCGATCATGCTTGTGAAGCACGCAATGTTATAGGTTAATATAGTTAGTTGCTTGCATGTGTGTCATTCAAGCATTCGTATGAAGCCATGAGCTGTACTAGCCCAAATTAATGTGAGTTTATTATGTC
>BMK_Unigene_075967
ACTATTCAACCTTGCCGGCCAGAAGACTAGAGTATCTTTTCATTATTTCAAAGATGACTTGATGAAGTCAATGAAGTAATTAAAAATTATTAGAGAGGACAAAATTCCATATATCAACCTCCATTGGGAGTGCTAGTGTGCTACAATGAGATAGTTCTTCCCAATAGCAGAAATGGCCAAGGAGATGATTAGGTCCTCTTCAATTCCGATGGATGTCTTAGGAATTCTAAGAGAAGCCATCAAAATCTTCAAGAGTGAGACGCTCATCCATTCTATTGCCTTCCTTTTTCTAATTCCTTACTCCCTCTTGTTCCTAGCACAAGAACTGGCCTTGAAGAACATTGTCCTAAAGCTGGTTACTGATGAACACCAACAGGCCAAATCACCCATCCAAATCAAGTGGGATGTTCAAATTATTGTTGCCGCGAACGTGATCATCACATTTGCCTCCGTCGCTGTCTCATTTTTCTCCATGGTAGCAACAATCTATGCTTCAGCTGTGGCCTACTCAGGGAAGCACTTGACTTTGAAAGAGCTGTTATCTAAAATAAGAGGGATTTGGAAGAGACCAATGATCACAAGATTGTATGTCGTACTCTTCAATATTATTTTTGTAGTACCGTGCTCTGCTTTGATAACGCTCATGGTGATCAAGGTGATGAACAAAGGATCCATTTCAGTTCTTGTGTTGATCATTGTGGTAGCTCTGTTTCTTTTCTTCTTAAATCTGTACCTGTTTATGTTCTGGATGATGGGTCAAGTGGTCTCAGTGCTAGAAGAAGGTTTTTCTGGGATCAGGGCATTTAAGAAAGCTAAACAGCTAATTGAAGGAAAGAAGCTACAAGGGTATTTACTCTGCCTTGTTTTGGAGCTCGTCGCCATCCCCGGTTTGCTGATCATCTTCTTGAATGCCAGAAATGGTCATGCAATAGGACCAATTGAAGTGGCAGTGGGACTTGTTATGGCAAATATGGTATGCATATTGCAGCTTTACAGTCATATAGTGTATACAGTGTATTACTTTGAGTGTAAGAAGAACAATGGGGAGAAAGTAGAGATGGAAGTGGGAAGTGGGTATAGTTTGGTTATTACTAGTCCCCTGCTTGTTGATGCTTCTCTTCCTTGAATCAGTTGGATATAGTTTCGTTATCACTAGTCCT
>BMK_Unigene_075968
CTTTCACATTCTCTTTCTTTATTTCTTTTTTCATTTTTGGTGTATCCATAGCATAGCAAATGTTCCACAAGAATCGCACAGAAGAAAGATGATCCTTAACATCCAATATAACCAATCCATGCACCCCTTAGAAAAATGATTAGAATAGAGCCAATAGCCTCTGTAAATTTTCTTTCTTTCAATACCAAGAACACTTATTTATTTATTTGTGGAAGATACTAAGAACAGAATAATTATCAAATCGATGCAAATAAAAACTAGTTGCCTTTCCTGTACAAATGAAAAATCAGCTTCAAGAGAAGTTGGAGAAGCAACTTTGCAATAGAACCTCACCAACCCTTACCTATAAGCCATAACCAATCAGCTGTTACCCCTCCAAATATACCTAATAGCAGGCATAAAACAAGCAAGTTCCCCAGGGCATTTTGCTCAGGACCCTTGTAACCTCTGGGTGCTGCAGTAAAAACACAGACAGTAAGATAACCATTGCTCAATCCCAAAAATGATGTGAGCATAATCATCCATCCTTGGTCTCCATATTTAGCGGTGAAATAAAATGCAGGAATCAATAGTAAACGAGCAAAAGTTGCTAATAAGATTCCGCTCCGTGACAACATTCTAAGGCTTTCTATTAGAGGAATGTACCTCCCAATGAGATCCCATATATTATACATTGCTATCAGAACAAGTGCATACCATGAACCCAAGTTGTGTTTGCCAGTATCCTCAGATATAAAGCCAGGGAAAATTGACAGTGTCAGCAAATATATCATAATCATGGCAGCAGCATAATCAATGTTTTGTGAAAACAGTTGCTTGTTACTCAGGCGCTCTTGTTGTTTGGGATCCTCTTCAACTCTTGAATTAAGTTGGACTTGGATGCCACCAGCAGCAAGATCAGCTGTAACTGTTGCAGATCCCTGTGAAGCAGCCTTTGAACGATAATAGTTCACAATTGGCAATTTGGGAAAGACATATGCATAAAGAAACACACACAGTAGCTCAAAAAATGCCGAGATTGCAAAGAACAAGATAGCTCCTTTTCGAAGACCATCTTTAGTATTTTCAAAGGCTGCCTTTGTGATTAACCTCAATGCAGAAGTTAGAGCCCCAGAAGCAGCCACGCCGGCCAGAAAAGATTGGATGAGCTCGGAACTCATGAAAGACAGATCACCAATCATTCCCCCCTGAACATGAGCATCTGCAACTCCAAAAGATCCGCTAATTGCACATACACATATAAAGGGTCCAATCCCTCCTTTGCCAGATGTTGCCAAATCCAACTATTGGGAAAGGGTAGTAATCAATATTA
>BMK_Unigene_075970
GGTAGGTAGGGTATTCGCCGCTTTCTTTTCTGTGCGGAAGGAAAGAAAAAGAGAGAAGAAGAAGAGGAAGAAGGAGAGATATCTGGTTCGTATCAGCCGATACTTTACTTCGCTTCAAACCTTGCGTGTCGGAACTCTGGTCATTCATAGAAAAAGTGCCATGGGAGAGAATCTGGATTCCTCAGTTCATGAGGAAACACCCATCAAAGAATCTCCTCAGCTGGTTGCTTTACTAAAAGAAATGAAGGTTGGTTTGGATGCAGTGAGGAGTAAAGTTCAAGCTCTAACAGTAAAGGTTAGAGAAAACCATTTCCCCACAGCGGATGGGATAAGTTATCTTGAAGCGAAGCATTTGTTGCTTCTAAGCTATTGCCAGTCTACTGTTTACTATTTACTTCGTAAGGCAAAAGGGTTCTCTATCGAAGGACATCCCGTCGTCCGTAGCCTTGTAGAGATAAGATTGTTTCTGGAAAAGATCCGTCCAATCGACAAGAAACTTCAATACCAAGTCCAGAAGCTCACAAGGTTTGCAGGCAATGCAGTGGAGAGTGTGAGTTCTGATGGAAGGAAAAGCAGTGCCTCTCAAGAGACAGAGGACCTTTTGAAGTATAGGCCGAACCCGGACATGCTTGCTAGCAAATTGGACCAGGCTAACCAGGATGGTGAAGGTGTATACCGGCCCCCTAAGTTTGCTCCCACCGCTATGGACGAGGACAAAATCTCCAAAAGAGAAAAACAGGCATTGAGAAAGGAGAAGGAAGCATTGCGGCAAGCTAAACAAAGTGCTTATGTAAAAGAACTCATAGATGACTTCGAAGGGAGACCAGAAGAGGTAAGAGAAATCATAGGAACTGAAAGTAGAGAACTCCTTAGATATCAGTCAAAGATGGAGGACCGTGCTCGACGAGAGGAGGAGCTCTTCACTCGTGCTCCACTGTCTAAGATCGAGAAAAAGAAAGAGAAACATTTGAAGAAGTCAAGAAATGGGTTGCTAGGCTTGACTGATGGTTTTTATGATGAAATCAAAACTTTACCATTGGAAGAGGATGCCCCTGAGCAGATGGACTACATTGATACCATCAGAGAAAGAAAAAAGAGTAACAAGCGCAAGAGAAAGCATTGATCCTGTGTGCTTTATTATATATCAGCCAAGATTCTTGTAGCGGTGCTGTAGTATTTTGTGTTGTCTTGTTGGAGATGAGGCAGATGAAATTTCATTATCCTAATTGTACCTTTCATTAAAGAGAATTTGTAGTTTATATAACATTTAAGAGATGCTAATGGTTGATCATCAACAATCTTCCCTTTTATTGTGAGCTGTGGCGAATGGTTTCCTTTCTTTTGCTAAAATGAGAGAGTGAGTGAGATTAATGTTCTTTATTTAGAGAACTATTTATCTTCTTGTTTAGGGTGTTCCTAGGTTGATTATAATTGCAAAATTCTCAGTCGTAATTTTTTATTTTTTATTGGTATCTGTTGTAGTTTTTTTTTTTACAATTTGCATGAAGTATGCCTTTTT
>BMK_Unigene_075973
AAAATGTTGGAGTTGGAGATGGAAAAGAGAATGTGACGAGATACGTTGAAGAATTACTTAATAAAACCATAGCGTCCGTCTACACTCATCCTCTTATAAATTCAAGCGAAGAGAAAGAAACTTCTCCAAAAATCTATTCCACTTCAACTACAACTAATAACGATCAAGTACAAAATTATTTTAATTTTAATACTCACATTTTTAAAAATAATTCAATAATGTTTCAAGAATTTGTTCTTTTTGGAGCTGGACCAGCCAAACTCCCAAAAGAAGTTTTAAAGAAAGCACAGGCTGAACTTTTGGACTATGCTGGAACTCATTGTAGCGTCACAGAGATCAGTCATAGGTCACCCGAGTTCACAGAAATTGTAAATTCAACCGTTGCTCTTGTCAAGAACCTCTTGAAAGTTCCTGATAATTACAAAATTATCTTCATGCAAGGTGGTGGTACAGGACAATTTGCAGCTGTACCATTAAACCTTATGAAAAGAACAGGAAAGGCTGATTACGTTGTTACTGGAGGATGGTCATCTAAAGCAATGAAAGAAGCTACAAAATACGGAAAAGTGAATGCTGTTATTCCAAAATTAGACAAATATGGAAAAATCCCAGCACAGTCAACATGGAATTTGGATCCTGAGGCTTCATATGTTTTTATTTGTAATAATGAGACTGTTGACGGTGTTGAATTTCATTATGTTCCAGAGACAAATGGAGTTCCATTAGTTTCAGATATGTCATCTGATATTTTCACAAGACCAATTGATGTCTCTAAGTATGGTATTATTTTTGCTGGTGCTCAAAAAAATATTGGACCTGCTGGAGTAACTCTTGTAATTATTCGTGAAGATCTCCTCGGAAATGCCCTCCCATACACTCCTTCAGTCTTAGATTACAATGTTATTGCCAAAGATAATTCTTTGTACAATACACCACCTTGTTTTTCGATTTACATGGTCCGTCTTGTATTAGAATGGATCCAAGGTCATGGTGGAGTTGAAGAAATGGAACGACGAACCAAGCAGAAATCTCACCTTTTGTACAAAACCATTGATTCTTCTGATGGTTATTACATTAACTCCGTTGAACCCGAATCTCGCAGTCTTGTTAATATTGTTTTCCGTATTAATAATGATGAAGCCCTTGAAGGTAAATTTGTTAAGGAAGCCAAAGAGGCAGGTCTATTGGGTCTTAAAGGGCATCGTTCAGTTGGTGGAATACGTGCTTCCATTTTTAATGCTGTCTTACCAGAACATGTGGAGAGACTAGCAGCATTTATGACAAGTTTCCAAGCTAATAATTAAGAAAATTCATTTCTCTTTGTTCTATTTATATGTATTTGTCATATCATGAGGAAAAAACTTTCTCCAACTACTTCTTACACTATTTAGAGAATGATAATTTTCTGGAGAAGATGCAAGGAACCATTTTAATTTCTATGTAGTTAATACCTACCGAATACATCGTATACCTTAATTTTTATTATTTGATATACAATTGAAAACCCTTGTTAAAATATTTTAAGTTGTGTAATAAAGTCAATTTAGAGACAAGAAAA
>BMK_Unigene_075974
GGGGGGGGGGGGCATGAATTGGATCACCTTCATATGTTCATTTGTATTTTCTTCAGTAGTGGTGTGCGAACTTGTTCTGCATATCTAGCTTGATTTTGGGCTAGAGCATATAGACAATTGGATCTATCATTATGGGCTTACATCCTGCATGGCCTACCACCTTGGCTTATTTAATAATGTGGAATTAACAAACTTCCAAGAGAATGGTGTTCTTTAAAATCTACTATAAAATGTTCTAAGAAATGGTGTCAAATGTTTTGAAATCTTACATCTGTGACTCTCCAGCTCTGAAATTGATATGAGCAGGTGAGTTGGATGGTTATGTTGGCTAGTAACCTACAGAAATAAAAGCTGGGTGTTTCGGATTGAGCCCTTGCCTCTCTCATGGTGCTTTTTGCTGCATGTTTGCATTTTTAGGTCCCAGCTTACCTGTCAACAATAAGAATAACAATACTTAGATGGTGGGAACATTGTTGAATTTATATTCGGCCTTCTATGTTTGTTTATTATGGTAAATGAGATTTGTGCTTTATGGTTGGAATCAATGAATAATAGTGTTGGTCTCACAATCAACCCATATTTTCATGTGGTTACTCATCTCTAATTTTTTATTCCTATATTACATGACATACGTATGTATTATATGTGACAGATTATGAAGAATGCATTTTTGTAATCCTCGATACTGCTTTGACACCGGTATCCTATACAACACCATATTTCCCCTAAAAGTACCTGTGTATTTTGATTCCCATTTCTCTCTCATTTGTTCATTGTCCTGAACGAATGCTTTGTGGAAATTTGCAAAACAAGTCACACATTCTATTCTCACTTCTCCTTTTGCATCCACTTCTCAGTCTGAAACCGTGGTTTATAAAGATCATGAGGAGAAAACTTACCACTTCAGTCAAAATTATCTTAAGAAACATAATGTCACTATGGGATGTTTCTATCTGCTTGACCCAGCATTTGTGTTTTGGTGCACTTCAATGGGGTTGTAAGTTGTAATTGAATCAGCGGTGCCTCTTGTCAGAGGTATATTTGGGAGTAAGTTTTCTAGAGGTGATAATTGGTTTTGTGAACTTAATGTGATAAACCAAAGACTATTACTTAATGGAACCTCAAGGGTGGAGTTCTGCTCTATACTGTTTTTCTTTTCTTCTTTTCATTTAGTTTAAGGCATAAAATTTGTTTCGTTACTTATATTTTTCTTCCTTTTTCAACCTATATTGTTATTTGCAGCTTCTTACCAGTCCACCCAGG
>BMK_Unigene_075983
TATTGAAAAAAAAAAAAAAAATGTGGCAAAGATGAGCAAACCCAAAAGCAAAAGCAATAAAAAAATAATGTTACATTTATGAATCAACCTTCAGCAAAACAGATGAACATTCACTAAGACTGGAGTATTCACCTTTGTGAACTAGAAGGGGAAACAACTTCCATACCTTGTGATTTCGTGCGAATGGAACCGGTAGGGGTATAAGTGGGAGATAGGGTGGGAGAAGCAAAAGAAGGAAGTAGCGATGGGATGGGGCCTTTAGAAGTGGGAGTGGAGTAAGTGTCTGTGCCTGGCGGAGGTGTGGGGACTGGGAGAGCATCCACAACCGGCATCATCATTGGGATTGGACTAACTTCTTTGACCTCTTCAATTCCCTCGTCCAAGTACACAACGTCTTGCATCCTGAGCTGGTGATATTCAACAATTTCCCGAAGGAAGCGGTTCTCACGTGCATAGACGGAATTCTCATGTGCCAGTCGGGCCTTCTCTGCCAACAGTGTCTCAAGTTGGAGGCGAATCAGATCATCATCTTCTGGACTATCTCCCTTCTCATGGCTCTCCCTGAGGATCTTATTCTCCTCCTCCAGTTGAGCACATCTCTCCTTCGCAAAAGCCAGATCTGCTTTTACAGTTTTCAGCTCTCGCAGAAGAAGCTTGGCTTTGGCTGCCATTGCCATGGCAACGTCGCGGGATGCCTTCAGTTGTGTTTCATGGTCTGTTTGCATCTGAGGTGGTTGCCTAAGAGTGGTACTTTTGGTTGTTTGATTTTGTGTATCAAGATCATTTCCTTTTCTTCTGATTTGAAGCTTGCGAGTTTCTGAGATGATGTCTGCCGTCTTACTCTCCACAATTGTCAGACCCTCCTGAAATAAAGGAGAAAATAATATTATCAGCAATTGATAAAGGTAGTAATAAAGATTTCACCATTTATTTGTCAATCAGAGTTCCAGAAATACCAATCTCCTGCCACTAGTCAGACCTTGCATCAGACTTATCTGTTCCTCTTGGCATAATTACCACAAAGTGAATGATGGAGTAAAAGGACAAGAGCAAAATGCAGCAAAGCATCTTCAAAACATACATTAAAGTATTCAATTGAATATAGCGAATGCACATCTTTACCCACAGACACATGCATGCATGCATGCACACACGCACATAGAAGGTGTCAAGCAGATGCTTAAACCATACTGACTGAAGCCAGAAACCTTTGAGCCAATCATGAAGATGGTAAGAGTCCATGACCCAACCAACCTTATAGGGAAGGGCATCTAAGGTGCACTTTGTGATATTTTATGCAGCAGAATATTCTCCAATAGTGCATCTGAAATCTTTAAAAAAAAATTGCTTCACCCAAAAATAAAAATAAAAAAACGAAGTTACCAATTCAATTAATGGACTCGAAAGAGATTTACAAAAAGCATGATTTCATCATCACCATCATCATCAAAG
>BMK_Unigene_075984
GTCGATGGTATGGAAGCCAAATTGCATTATCTTGTTGGCTTGCCAAAAGCTCCATGGAGAAGAAGATGAAGTGGAAGAAGGAACATGTGTCCTTCCATGTAAACCAGCTTCTCTTACTAGTGGTTGTGTTCATGGTCGTTGGCTCATGCCATGGCTCCAGGCTCAACCAAGCAGGCAAGCTCCAGGCCTTGCTTAAGGTCAAGAAGCAACATGGAACAAGAGAGCAATGGGCCACACCAACTTGGGTTGGAGATGGGCCATCTGAAGTTGGAGCCATGGAGCTGGACCTCATAACCAATGGGCTCCCAGGGCAGCCTTCTTCAGTTAAATTCAAGCAGTATTCTGGGTACATCACGGTTGATGAATTCAATCAAAGAAGACTCTTTTATTATTTTGCCGAGTCGGTGCAAGACCCTTCTACCAAACCTCTACTCCTCTGGCTCAATGGAGGACCGGGTTGTTCTTCACTTGGATTTGGGGCAATGCTGGAGATTGGGCCCTTAGGGGTCAAACCGGATGGGAAAACGCTGTATCATAGGCTCAATTCATGGAACAAAGTGGCGAACACTTTGTTTATTGAGTCTCCTGCTGGCGTGGGCTTCTCATACTCCAACACCACATCCGACTACGATTCATCTGGGGATAAAAGGACAGCAAAGGACTCCTACACCTTCCTAGTCAACTGGTTTAAAAGATTTCCACATTACAAGAACAGGGATTTCTACATCGCTGGAGAAAGCTATGCTGGCTTTTATATTCCGGAGCTAGCAGACATCATCATCCAACAAAACATGCAACAACATGACTTTTCAGGGTACATTCAACTCAAAGGAGTTATGATAGGTAATGGAATAATGAACGATGTTACTGATCAGAAAGGGATGTATGATTATATTTGGACCCATGCACTGATTTCTGATGAAACCCACAAAGGGTTGATGAAGCATTGTGGGTATGGGGACTCAGATGAGAAGGACAAATCCACCTCTAAATTTAAATGCAGTGAGTTTGAAGATGAGATAGGAAAAGAGGCAGGAGACATCGACTTCTACAATATCTATGCACCCATCTGCCCGGAAGATTCGAGCAATGCATCAATTAAGACTAACAAAACAAACCAAGGGTTGGACCCTTGTGCCGAAGACTACATCTATTCCTATCTTAATCTTCCACAGGTACAAGAAGCTCTACATGCCAATATCACTGGGCTTCCTTATCCTTGGAACTTTTGTAGTGAAGTTATCAGTTCTTGGGTCGATAACCCAACGACCATGTTTCCAGTATATAAAAGGCTCATCCCCAATGGTCTCCGCATACTTCTTTACAGTGGCGACATGGATGCTGTGGTTCCTGTGACAAGTACCCGATACTCCATTGATGCACTGAACCTTAAGGTGAAGGAACCATGGAAGCCTTGGATCGATAACAATGGCGAGGTAGGAGGATATCGGGTTGTCTACGATGGACTTACACTTGCTACAATACGTGGGGCAGGCCATGAAGTTCCCAAGTATCAGTCAGGCCGGGCTTTTACACTTCTAAATTATTTTTTGAATAGCAAGTAGCCCTTTCAGTGAAATTTGTTGATCTTTGATATATATATATATATATAT
>BMK_Unigene_075987
GAAACTGCTTCTACTGTGTAAAGGGTCAAGAAGACCTGTGTGAGGCCTTTTTCGCTTACAATCGGGCAAAAGGAACATTATATGATGGTGAAACACGACTGTTTCTTCGTAAAAGTGGAAAGCCTATATACATGTACAGTATGGGAGGACTTGCAGAATACTGTGTTGTGCCTGCCAATGGATTAGCGATTCTTCCAAACTCATTGCCATATACAGAATCAGCTATTTTAGGATGTGCAGTCTTTACAGCCTATGGTGCTATGAAACACGCAGCCAATATGCGTGCTGGGGATGCCATTGCAGTGATTGGAATTGGTGGCGTTGGATCGAGTTGTTTGCAGATAGCTCGAGCGTTTGGGGGTGCAGAAATTATTGCTGTTGATGTTCAAGATGACAAGCTTCAGAAAGCAAAGACGCTAGGAGCAACTCACACCATAAATGCAATGAAAGAAGATGTTGTTGATAAGATAAAGGAAATAACAGGCGGAATGGGTGTGGACATTGCCGTGGAAGCGTTGGGAAAGCCAAAAACCTTTTTGCAATGTACGCAAAGTGTACGAGATGGAGGGAAAGCTGTAATGATTGGGCTTGCTGCAACTGGTTCTCTAGGGGAGGTTGATATAACCCGTCTTGTTCGCAGACAGATAAAAATCATTGGCTCATATGGAGCCAGAGCGAGACAAGATCTACCCGCAGTTGTTAAACTTGCAGAGCGCGGTGTCTTTGATCTAAGTGCTGCTGTTTCTAGAAAGTGCAAACTTGAGGAAGCAGGCAATGCATACCAGGATCTTGACAGTGGCAGCATTGTTGGCCGAGTTGTTGTCGAGATCATGTAGTTCTCAGCTTCAATGTCTCTGCAGCTGAATGTGTGGTTTAGAATGCTTCTTCAAATGGTAACTTGGACAGGAATGAGGCGGTGTCTTCCACTTGTGTTCGCTGACTATTGCGTAGGTTGGACCCGGATCTTTCTCTTTAAGATCTCAACTGATAACATTCACAAAAACCAATTGATACTCTATAGTACAGGATCATTCAAATAAATATATTTAAACTTTTTTCATTTTCTTCAGTTCTTCTCTTTAACAAAGACAACAGTTAAAGGTGGTGAGGATTATAGGGGACCTTAACAATTATCGTGACCTTTGAACAATCATTAGCAGCGTTTGGTTGCACTGCAAAATTTGAATGTTGTGATACTGGCATTTTGGTGAGCAACCTAGAACCAGCCTTTCCAAATTTGGTGTTTGTTTCTATGAATGAAATTCATGTAATAGCATGAGTTATTCCTTGGCCATATTCAAGTTTCTACCAAAAAAGAAAGAAATTCATGTAAGAGCTGGGTGAAGACGGAAGGCGGAAATCTTGGCGATATTCCTTGTTCCTCCAAAATCTGCTCTGCAACATTGCTACATGATTAGGAGGAAGAATCAGCCCAATGTATTAGTAGATTTTTAGAGAAAGGGTATCCTTGGAGATGGAAGCGGGATCATCAGAAAGCTCTTTGGACTTGTTTTCTTAGAAGTGAGTCTCTATTTTCATCATCATCATCAAAACGTTGTCCTAACTATGTTGTAGGTAGCTACATAAGTTCTGTTTCGTTGTTCCCCTCCCAATTTTTCAAAATTCATATTGATAAC
>BMK_Unigene_075988
GAACCCCTTTCCCATGGTGTGAGCTTCCTCTCCCACTTGGGTGGGCTCTCTTGGTCCAAGCCCCCTGGGGTACCCGAAAAACAAATGGTCGATGAGATGGTTCTGGGTCTGGGTCGATAAAAGGAAAGCTATTGAGAGTCTTAAGAAGAAGAAGAGGTCCTAGGAACCCGGAGGAGGAGGAGCAGCTTCTGCGAAAGGCCGATTTCTGGGTCTGCTTCATCTCAACGGACAGGTTTTTTTCCCCTTAAATCAGAGTAGTGATCCAGACATTTGGAGTGGCATCTTTCTGCTCATTCTTTTGGCATAGCATCCTTATCTTGCAGCGGAGCAGTCACTAGCTCTGCCGTGATGACACAAGTCAGCCGAACTGAGAAGGTCCAGAACGGTCCAGTTGATGAGAAGTACGAAACCAGACTCTATGTTGGCAACATTGATCAAAGAATAACAGAGTCCCATTTGATCAAGATGTTTTCTCCTTTTGGAAAGATTGTGTCTGAGGATTTTTTGTGGCATACACGTGGCCCCAAACGCGGAGAGCCACGTGGATATGCTTTCATTGAGTTCAGTACTAGAGAGTGAGCATGCAGGAAGCTCAAGTGGCCAAGGAGAAGATGAATGGGAGATTGGCTTGTGGACGACCTTTGGTTGTTCGATTTTCCAGTGAGAAGAACTTCGTAGAAGCAACAAATCCTTCCAAAGCAGCTGGCGTGACAAGAAAATCAGCTATTGTGAGTAGCTCTTTGGGCCAAATGAGTCGGAGTGCAAAGATAGCAGCAATAAAGAACAAATTGAAAGCCATGGAAGAAGAGAACTGCAGCACAAAGAAGCCAAGACCAGCTGATGGTGCTGTTTGCAGCTACAATGACAATCAATCTTCTTCTAACTGATTGATGACTGTGGTACACTAACATCCCCCAGTGGAGAATTGTGACCTTGAGCTTGCTTCAAAATGGGATGATCAGACAGATGGGCGTGTTTTGTATGTGTGATCGATCCTGCCTGGTGCTCGGTTGCAGGTGGTTTCCTTGATGGGTCTTTGTACCCTATCTGCATCGTGTATATTATATTACACTATTGGAAATACTGTTGAATTTTCTGCTGAAATGTTGTGTTTGTGAATTTGCATTTCTTGAACTTCTTACCTTGCTGCAGTTTGTAGATACAGTTGCAACTTTTAAAATGTAATGCCAGTGCTTGTGCATTACCTGAAGTTCCATTATTACATGCTTGCATGAACATGAATCTAAATCAACCAAATTGTTGCCCA
>BMK_Unigene_075989
GCCGCGTCCTCCTCCGCAAACAATCCTCTTGGTGCAGAACCTACACTACAGAGATATTGAATGAATACAATAGGAAAAATCAACCAGTGCTTGGGGAAAATGGGTTGAGAAAATAAAGAACCTTAAGTAGATGATTCCGGAGAGGCTCATTCAATGCCTGCAAACTGCTCAGAGCGGTACAGATTTTGAGAAATAACAAACTAGAAGGGCCAAGACAAATTCATTGAAAAGAAAACTACAAAGGGCGATAAATTTCAAGGATACAAGTTTCCCAGTTCTCCTTCTCTATCTCTTTTCTCTAGTTTTTCTGCAAAAGTACAGTGAGATTTCAGCATTTTGAAAGAGAGAATACAAACCCAGATGGGGTATCTAGTCTTCTAGCATTGCATTAAAGAACCAAAATTAGAGACATGATACAACTAGACCTCCCTTTGAAACAAATGAGAAAAATATCCAAATGTTCTGGTTCTCCTGAAAGTTTAAGATCAAGGTAACAAAGCAAAGAAAAGAAACTACACACCAACTGTCGAGAAAAGAAACAGAAGACAACTTATTAGCCATGAAAGTTCTACCTAGCATGAAAAGAAAAGCTCATTAACTGAAGCAAAGTAGAAACAGAGCAAGACAAAGGTCTGCATTTCCCTACTTTGGGCTAGAACCCAAATAGCCCAGTCTCTCAGTCAAGACCTTCACATCTTCGTCTTCTCTTCCTTCAACATCTGAGGTTCCCTTTTCATCTTCAAACTTCTCTCTCAATAGTTGTTCCCAAAAATCTTCATTCTGCTCTCTTTCTTCACTCTCATCTTCTTCGGGATCTTCCACTTCATCCTCCTTAGTCCCCCCCAGTCCTTGAATCTCCAATGCCAGGCTCTCTAACTCTGAGACCTCGAACCCATAGCTACCACCATAGTCCGGAGCTTCAGTCCTACTGAACTGGGTTTCCTGACCATGGCTCTGGCTCGATTCACCGGCAATGCTACCCTGCAATTGTTGAATAGGTCGCCTTCTCTTCTTGGTCATTGCTTCAAGTTCTTTTCTTTTCTCCTTCTGTTGGACTAATTGTTGTATGAAGTTGGGATTTTGCACTGCTCTAGCTAAGAAAGTCATCATCTGTTGCTGCTTTTGTTCTGTTCCTTGTAGCCTTTCTTCCATTGCTTGAAGATCGGTTCTAGTGTCCTGTTGCTGCTGTCTCAGCTTTACCAGTTCTGTCATTAAGATATGCTTGTCTCGCCTTAAACAATAGATTTCTTGGTCTAATCCAAACTGCCCAACTTCAACACAGGGGCCTAGAGAATGCTGTTGCAGTGTAGATTGAGAAGGGGGCTTTCTCCTCTTGATATTCTTCAGCAAATGCTTATGTCCTCTGAGAAATTCCTCATTGGCAAACTCCCACTTGTCGGGATCCACCTTCCTGAATCCCTACACAAACCAGATTCTGTAGTGAATATTAACATCCAAGAACGCCCAGAAGGACAGAGTTGAGAGAGAGAGAGAGAGA
>BMK_Unigene_075996
ATACAGGATATTTTATACCTTGTACGATCAAAACCCCTTGTTTTTAATCTATCGATACTTGTCACACACAGAGTAATGCGGTAGCACCTAACTGCGAGTCGATTTTTACAAAAGAGAAAGAAAAAGCAAGCGTGACAGACAAAAATAGTTAATTTAAAGTAGATATAGAGAGACAACAAGGAGTTGCTCGATTAGTTGGCAACCTATACGTCACCCAACTAACCAAAGATGGGTCAATCTCTGGGTATATCGATCACTGTTTCCACGTGTGTGGGCTACCCTTTCTATGTGCGTGGGCTTCCTCTTCCCTCTTATGCTAGCTCTCTTGGGTCCCACCTCTAGGTTGGTGTATTAAAAAAAAAAGAAGAAAAAGGACAAAACTGTATTTTCCAGCCATTAGTGCCTACTTTTAGTAACAATAAAATCATTTTTATATTGGTTCCATAACGCATCGTAGATTATAATTACTCTTTATGTCCAAAATGTCAAGAAATAAAATTTCCTAGAAAATAGTGCATTTTTATAAAAGAATTAATTTATATAATCCCGACCTCCAATTAGCTTTTTTGGTTGGTCAAAAGTATTAGCCTACCCACAACAGTGAAAAAGAAACTGGATCCCAAATCCAGAATACCCAGAATGACCCTAATAAGGAAAACCCTAGTTTTAAACTTGGGTCTAGGTTCATGTCCGTGGAATTCATATCGAATGGCCCAAATGGGTACAGGTTCGGGTAAGAACTTGAGTAGTTGTCATTATTGGTAATTAGGGTTTAAGTTAGTGTACAATATAAACCAACCCGAACCAAATCATTTTGATCCCTACCTTCACACCCGAACTTCCTCTCATTTTACTCTTGGGTAGACTTACAAATTTTGACCTCATCTGCTAACCCAACACTAACTTGACCTGGTAATTTAGGGAAATGGATTTACACGTTTTACTCGTGGTGGTTTTAGGTGAGCATTTCCAATGTGATTATTAAATGGGTTGGTTTTGAATTGAGTGCGTACTTGCTATTTGACCTGTCCACCCAGATTACCAATAATGACATATTCGAGCCGAACTGGATTAAAAATGCGTCAAAGCTAAACCTCCCTCCACTCCCGGTCTT
>BMK_Unigene_075997
TGAGCGGCGGAACGCGGCGGCGGCGGCGCCATGGTGAAGATCGCCTTCAGCTCCCCCTTCGCGCAGAAGGACGGCGCCAAGAAGGAGGCGGCCGAGGCGCTGGTGGCCGACAGGGATCCGGAAGTTGCCACACACGGAGGTGAAAACTCCTCTGGAAGATGTCTGTTGACTCTGCTGGGCTTAGCGTTCATCTTGGCAGGAGTTGTCGTCGGTGGAGCCTGCATCTACAAGTACTTCATGCCCAAGCATAAGGTGTACCGTGGCGAAATGTGTTACTTTGAAAATGAAAACCGGGATCGTGCTGTGGAACCGTATTTCCTCCCTATTGCCGAAGAAGCTGACATTCGGGAAGACGATAACATAGCCATCATCGATGTGCCTGTTCCGAAATTCTCAGACAGTGATCCAGCCGCGATTGTCCATGACTTTGATAGGCTTTTGACGGCATATCTTGACTTGCAACTGGGTAACTGCTATGTGATTCCGTTGAACACATCCATAGTTATGCCACCAAGGAATTTGATGGATCTCTTTGCGAAACTGGCGACTGGTTCTTACCTGCCTCAGACTTACCTAGTCCGTGAAGAAATGGTGGTTACGGAGGAGATAGATAATGTATCTGATCTGGGTATCTTCATTTACCAACTCTGTGTTGGAAAAGAGACTTTCAGACTTCAGCGCAGAGACCAGATAACAGGTCTGCAGAAACGTTCAGCGGAGAACTGTCACTCAATCAGACACTTTGAAAACTCTTTCGTTGTTGAAACAAAGATCTGTCAACAGTGAAAGGCATTGGATGGGAGGTGACTAGTTCACACCTTCATTGAGAAGTCTCACCATTAGATGTCGACTTCTTAAATTAAAATGTGCAGTGATAATCAAAAGCCTTATGCATTTTCTGTGTATTGCTTGTATTTCAGAAGACAGTCACCATTTCAGCTTTCTTTGATCCTTGGTATACCTATTCTTAGTTTTCTGTAGAATTTAAATTTGAGTAAGGTGTTTTGGTTTTGT
>BMK_Unigene_076007
GGATCCTGAAATCTCACATCTGGACATAGCAGCAGATTTGTACAAACAGGCAATGAGAAAATATGAAGAGAACACTGAAAACAAAGTACTTGTATCCAAATTCATAAAACCCCACCCTCCAACAATTATATTTCAGCATCAGAAAACAATGGTGTCAAGAATTTACTTGGGTCTTTATCCATTCCTTCGTAACTCACCTTTGGTTCTGCTTTTTCTGCCGCAGGCAAGAGTGAAACTAGGTAGTCTCTATCAATAATCCCATCGATCATCCCATATTCAACAGCTTCAACCGGAGACAAATATTTCATACGGTCTTTTTGTTCTTGATCAAATGTGTAGACTGTAGTGCCAGTTTTTTTTGTCATGCATGGCTTTTTTGGGCTGAATCTCGAATTCTATTGCTTCATGAGGATCAATTCGCGTGTTGGGCATTGCAAGGCGTTTCCCTTTTGTGCCACCAAAAAGGATGATTGATGTTGGTGATCCAGCTCTTCCAAGCGCAATGGTGGAAACATCTGCTTTCACAAACTGCACCGTTTTGTAAATAGCAAGTGCGGGCCATTTCGATGTCCATCCAACCGTATTGATGAAGAGCATGATATCCTTGGTGGGATCTTCGAAATCCAACATCATAAGCTGGAATATGATCATATCTGCAATAGAACCATCAATCTTGCCCAACATGAACACCATCCTCTCCCTCAACAGCTTCTTCATCACATCAGATTCGGGGTAGAAAGAAGCATAGGGATCAAATCCAGATCCTGACTCGAGATTCCGAACATCTGTGATGGGTTTTTGGCGGGAATCATGCGACATTGTTGCAGCAGACGAGGACGAAATGCCGCCATGGATTGGAAGGAGATGGGGTTTCGACGGATTCATGCGCAGTTTAGTAGGATTTGGGGAGGCGTAAGATAGCAGAGAAGCTTGTGGAGAAAGAAAGGAAATGAAGAAGCTCATGGTTTCGGACAAAAACAGTAGTGAGTGAGATCAGACTGAGGAGCTG
>BMK_Unigene_076011
GATTAAACCTTCATTGTGGGTTATTGTTATTGTACCCAATATTAAACCTTCATTGTGTTTTTCATTTCACTAGTTGTGCCTTGATTGATCATAAACTTGCTAACTGTGTCATGTTGAGCATGCTTTGTAGCTGTATCTGATCAGCACTGTCTCTAGTATCCTTTCATATTATTACTGCTGAATTAGGGAAGGAGTATCACATTCAAGGAAAGAAAAGGGGAGGAAGTATTAATTTGTAAATATCCTTGCAAGGTCCATACCATTTTCAAGGATGGGATATAATGTATAAGACTTGAACTAAACATACCATTTTCAAGGATGGGATATAATGTATAAGACTTGAACTAAACATATTTTAAATTGTAATTAGTATTTTGACACTTGTTATCAATGTCATTACATATCAATTTCGAGGATTGGATAGAATGTATAAGACTTGAAGCAAACATGTTTTAAATTCTAATCAGTATTTTGTGGCACTTGCTATCCATTTGTGCATTTTGGGTTTATGAATCACCCCAAGCCTTGGGGTGTTTGAATTTGAACTGATGGGTGACAGTCAGAAGTAACGTATATTAGCTTCTTTGGATTATTCCTCTTGTAAATTTTTTCTGCTGTACCCCGTTTATGTATTTGATTTGATTTCAGAATGGTCCGTTCCTTATCCATCAATAATTTGACAGATATTTTTGTCTTGTCCGACCAGAGAATTTGAATTCCTGGCATGGTGGTTGGGTAGGTTCTGGTTGGTTTGAAGTATAATGGTATTTATTTATTCACGTGTACCGGGACAACAACAGTTTTATTGTTCGGGTCCTACTGTCGATGCCAGGAATCCTAGCCAAAGTAGAAACGAAGGCAGACGAGCGAGCTTCAGTAATGATGTATAGGCCGCACGTGCTTGGGACCCTTCATATAAAAGGCATGAATTTGGCAATATAACTACGATGAGTGGCTTGTGATATGTACACGGTGGTTTTATTCTTTTTGGCTATCATATTTTGCCACTAGTGGGAAGACTACAGTGAGACCTACACACCCAAGGAACCCATGTCTGACCTCTTTGCCCCACTGGTTTTTGACTTATGACAAACCGGTTTCGTTTATGTACTCTTCAATTTTGCTGCAGCTGTTGGCTCCTGTATTGATTGACTGAGCTGTTTCTTTGTTGATTACTGCTGGCAGATATAGTATTCAATAGATAATTTTGGCTGTAATGTCTTTAAACCTTTATATGGTTGCATTGCCTTTAAAAGTGTAAACGTTTCCGTGGTTGCAGACCTAATGATAATTGAATGGAGCAAGGATGCAAATTCTCAAGTGATTAAAATGGGTTTATTTTCATTTTGGCTAGAGGAGAGGGCAAATGTGAGCTCTAC
>BMK_Unigene_076024
GTACTTCAAGAAAGTGAAGGAGAGTAAAAAGAAGCGCCCCGAAGACGCCAAGACCTGCCCTTATTTCCATGAATTGGATGCGCTCTACCGCGGCAAGCTTTTAAAGGGTGGTGCCACCGGCCTAGGTACCAACCAAGAACAAGAGATGGATCCAGGTTTAAGCTCCAACCCGCAAGAAGTCCGCAACGTTCTTGCCATCTTGCCACCACCAGAGTCACAGACTACAATTGAAATCAAGACCAATAATAACAAAAATGGCGGAAATTCAGGAGTTGGAAGCTCTCTACAAATTGAAACAACTAGTAATGGAGGTTTGCCGTCTAGCTTCTTCGAAGAAGGATCTGTGCAGAAGGTAATCGATTCTCCAAATTTTCTTAAATTGACCTTCAAATCTTTCTTCTTTAATTTTGCCAATCAGAATTGGAATGATGCTTGTTTTGCATTGAAGCCAGAAGGCATTGTGAAAGAACTCATGGGCGGCGATCATCATGATCAAAAGAAACACAATCATCACCACTCAGTACAACAGCAAGCAGCGATGGAACACTACAATAAACTCGATGACAGCGATAATATCGACCAGGACGATGAAGATGACAATGACGATGATGATGATTTTGATGATGACGACGATGACAATAATGAAGGAGATGGGAAGATGGCATACAAGATTCACTATCAGAGGCCCAACCCAAGCCCCTCCGCGCAAGGGAACCCGTCTGCAGGTTCCTTCTTGGCTGTGGTCCAATAGATTTCAGCCCAATCAAAACCACATTTCTTCTCCTATGTACCATATGTACTTAGCAGATCTCAACAGCCTCAAGTCTTCTTTGTTAGATCTATAGGTAGTCTTTCTTTTTCATGGCCTCCCCTTCTCTCTCTTCTATCATTTGCTATTTTATTGATTTGTTGTGAAATAAAGACCATTTCCATTCACCAAAGGAGTGGGAGGCAGAAATAAACAAAGATTGAAATGAGAAGTACAAGATAAAAAACTTTTGAGCAATCCCAAGAAGCAGCTGCAAAAATTGGCAGTATTCTTTAGTTTTCTTCTTGTTAAATGATATGAAAATATGTGTTTAATTCTTCCATTTGCATTCTTTGTGTTCTTTTTTATTATATCTCCCATTTTTGTTATGACTCTGATGGAAGTCTGGCAGAAGTAGTGGGGTGGCAGTAGACAAAGTTGCTGCTGGGTGTGAGTTTAGTTTTCCTTTTGAAGTTTTTGAAGTGGGAGCTAGTGTCTGATGCACTGTTTATATTCGTTTTCTTTCTTCTTTTTTT
>BMK_Unigene_076029
GGGCCAGAAAAATTTGCATAAAAGATGTCAAAGCCAAGCATAATATATTAAAGCTGTATTAGTATGATTACTTCATGGTTTAAAAGCATTAACTAGTACAACCTTAGCCACGCTGGGCTGAATACAAAATATAAGAAAATAAATTGTTCCTGAATACCACGGCTCTCAAACAAGAAGCTATCAACAAAGGGGTCCAAGTGTATCGCTCTAACTAATCCCATGGTTCAAGCAACCGTTTACCTGTCACGCCAACAGAAGAAGTACCTGCTACCAAATTCCATAAGCATTGTATGACATAATTAAGTGCAGCATCTGCCTTGGACAGAAAAAGGTGCCCAATCAACTTTCCCAGTGTTGCCCAAGATCATATCTCCAATCATTTCAGCAGTCCCCAGAGCCATGCATAGCCCCTCTCCTTCATGTCCCGTTGCAAGAAACACCTTCGGGATACCAGGAATAGGCCCAATGAGTGGCTTCCCGTCAATCACTGAAATTATTTGACATCATTTGTAAGGACGCAGGCCCACTCTTATCTTTCTGCTTCTTACAAAATTCGGAAGAGACAGTTCTCGTAGGGTAGGGAAGAACACCCCTGCCCGCTCCCATATGCGGTTTATGATGGATTCTTCTACATCCGTACTGAAACCTGTGAACTGGCGGCTACTACCAAGAACAAGGTTTCCCATACTATCAGTTGTGGCTGTCATGGAAATGGATGTCAACGTCTGCTCTTCTTCAGTCACTCCTGAAGCAGAAGAAGGAAGTGGCTTCACAATTTTATGATCAGCGTATCCTGCCTCCATCAAACCATGCTTCAGTTCAAATTGGTTGAAGTTCTCTAAGACAAGTAGGTGGCCCTGTGATAGAACCTCTCTTTCGAGGCTTCACAGGGACATCCAATACAATGTCTGAATCTTTAACTAGGCTTTGCATCAAAGATCCACTCCAGGCACCTGCTGCAATTACGAGAGCGCATTTACTATACAAGATTTTCTTGGATGTTCGAACACCTTCAACTTCTCCATTTTGAGCTGATCTTAATAAAGAAATGACTGGGTTGTGATAGAATTCTGCATATCTTCCATGCGAGGCAAAATATTTGTTACCCTTATCTATGAATTCAACAGTGCGGTGGGCATCCAACTGGCAGTCATCAGGTAGAAAGGCAGCTCCCCCTACATTCCCACCCTCAAGTGCAGGTTCCATTGAAAGTAAATCAGTCGCTGACAAGTACTCTGCTCTCAATCCAGGTTCTGACAGCAGCTTCACCCTATTTTCCAACATAGCTAATTCATCTGGGGTTCGACCAAGTAACAGGCTTCCTGTTTGTTTCCAACCCAAAACTTGTGAGGGATCCATGCCCTGAGTTTGTATGCTGTCCGCCAACAAGCCCCATAATTGTTTGCTTCTCATTGAAAGCTCCCATCGATCACTACCGGGTGTTTTATGTGTCATCCAAATATAACCCTGCCCAGCTCCAGTGGCACCATAACAAGGCATCTTCGCGTCGACGACCGCGACTGAGAGATCTGATCCGAGGAGCAGCTGTCTTGCAATCGTCAAACCGATTATTCCAGCTCCAACAACGACTACATCGAATGTCTCTCTATCCAAAGAAGCAGTTTTCGAGAGATTGCAGGAACAAGGAAACGGTCTCCTCTGCTTTCTGACGCTATTCAAAGACGAATTAACATTGGAGAATCTGAAAGAGCGGAACGCGTTGGGAGACCTAGAATCGATGGAAATGCGGGAGAAGATGTAGTTACGACAAGGGTTAATGTGTGGTTTGACTGGGTTTGAAGGAAAATTAGAGATCGCTTCCATTTCTCTCTCTCTCTCGCTTTCTCTGCGGGAACAAGGAAACCTTCGAATTTGTACACAAGTAACCACACACTCAAGGAGCTGTGTTCACAACTTTTATTTAGAGAACTTAAC
>BMK_Unigene_076030
TGCTCCCCACTCTCTCAAAGCCACTATTAAATCAAACCAGACCTTCCTCCTCTTCCTCAAACCAAAAAAAAAGTGCCAAATACCAAAACAAGAGAATGATAAGGATGAAACCCAAATCTCTCTTCCTCTCCTTTCTCTTCTTCTCTTCCATTCTGGGTCTTACCTCCTCTGATACTATTGAACAACAGTGCAGCAGTGCTCTTACCAAGGTGATGGATTGCTTGCAGTACTCAACGGGGAAGGCTGCGGCACCAACGGATGCATGCTGCACTTCGACGAAGGAGATGAGGAAGGACGAGCCAGTTTGCCTCTGCTTCTTCATTCAACAGACTTATAAGGGTGTACCCACAATCAAGCAGCTTGGTGTGAAGGTTGATAGGCTCTTGCAGCTCCCATCTGCTTGCAAGCTCACTAACTCTAGTGTTGCAGACTGTCCTAAGCTTCTAAACTTGTCTCCCACTTCCCCAGACTATGCCATATTCACCAATCCAACCAATTCATCATCAACAGTGACAACGAACTCCAGCAGCGACACCTCACCCAAGGATTCCGCATCCCATGGGTCCATGCCCAAGTCTCTTTTTGGCGTCATCTCTGTGATGGTCGCTGTCTTTTTCTCTATGCTTTCTATCAGGCCATGATCCATTAACCTTATCATGTCTTGATACACTGGGATTTGCAGTTTAGGATGGTGAAATTTGTCTCTGGATTAAACTTGAAGACTTTGATGTGTGCACATTTATGTACGTGTGCATGTTTTTGCTTTTATGTTTGAAAGAAAAGTTTGTCATTTTTGGAGTTTCCTTCATGTGGGCCGCATGATCACAAAATGAGGTACTGTCAGAAAGTTTGCTCATTGTGTGCAGTTTATTTAGTGGTTGAGTTTTTTTAAACAGTAATATTCAGGTGAGAACTAGTTCTCACATATTATATGAGAACTTTTTTGTGGAGCCCAATTGTGGGTCCCATTTGGGGATGGGACTAGGGGGGATGGAAAGATCTATGTGGGACCACCCCAAGTGTCAAGTTTGGCACCAGTCCCATGCCCCTAACCCCTTCATCCATGGCCCACAAGTTTAATGGCTTCA
>BMK_Unigene_076032
TGAAGACGTACAAGTTGGCTCTCTCGAATTTTTAAGAAATTTTCAGTCACTCTGTCAACCTGATTTTGGTTACGGAGTTAGACTAGGACTACCCCTTCCCTTACTTCAACTTACACCTAGTGGTGGCTGGTTCGTCACTTCTCCAGTTCACTACTAGTACGTGAGAGTATACCGGGAACTATTCAACATGCGTGAGTGTATTTCTATCCACGTTGGTCAAGCTGGCTGCCAAATTGGTAATGCTTGCTGGGAGCTCTACTGCCTTGAACATGGAATCCAACCTGATGGTCAAATGCCTTCAGACAAGACCGTGGGGGGTGGAGATGATTCATTTAATACTTTCTTCTCAGAAACTGGAGCTGGAAAGCACGTCCCTCGAGCTGTTATGGTAGACCTTGAACCGACAGTAGTTGATGAAATACGAACTGGAACATACCGTCAGCTTTTCCATCCTGAACAATTAATTACTGGAAAAGAAGACGCTGCAAATAATTATGCTAGAGGTCATTATACAATCGGAAAGGAAATAGTAGATTTAGTCTTGGACAGGATTCGAAAGCTTGCTGACCAATGCACTGGACTTCAAGGATTTCTTATATTTCACTCGTTCGGAGGAGGTACTGGGTCCGGTTTTACATCGCTTTTGATGGAGCGTCTTTCCGTGGATTATGGAAAGAAATCAAAATTAGAATTCGCTATTTATCCCGCTCCACAAGTCTCAACTGCAGTAGTAGAGCCATACAATTCAATTCTGACTACTCACACTACGCTTGAGCATTCGGACTGTGCCTTCATGGTAGACAACGAAGCAATCTATGATATATGTCGTCGAAATTTGGACATCGAGAGGCCAACTTACACTAATCTTAACCGGCTTATTGGACAGATAGTATCTTCCATTACTGCATCTCTACGATTCGATGGTGCCTTAAATGTAGATTTGACTGAATTTCAGACAAATCTGGTGCCCTATCCACGTATCCATTTCCCTCTTGCTACATACGCTCCTGTTATCAGCGCTGAGAAAGCATACCATGAACAACTCTCAGCTGCAGAAATTACCAACGCTTGTTTCGAGCCAGCTAACCAGATGGTAAAGTGCGACCCAAGACATGGGAAGTACATGGCTTGTTGTATGCTATATCGAGGAGACGTCGTACCTAAGGATGTGAATGCAGCAATTGCAACAATCAAAACAAAACGAACTATTCAGTTCGTGGATTGGTGTCCAACTGGGTTTAAGGTAGGAATTAACTACCAACCACCCACAGTGGTCCCTGGAGGTGATTTGGCTAAAGTTCAGCGAGCTGTTTGTATGCTTTCAAATACTACAGCAATTGCTGAAGCCTGGGCTCGCCTTGATCACAAATTTGATTTGATGTATGCTAAGCGTGCTTTCGTTCACTGGTACGTAGGAGAGGGGATGGAAGAAGGAGAATTCTCTGAAGCTCGTGAAGATTTAGCAGCTTTAGAGAAGGATTACGAAGAAGTTGGTATGGACTCCGTTGGTGGGGAGGGTGAAGGTGAGGAATATTAAGATTTCTTTGCAAAATAGTATGAAAAGTGTACGTTAAATAATAGTAATAGTATAATAATAATAGAAAGTGTAATGGCAATGTGTGTTTAAAACTAGAAGACCCAATAAAATTTTCCAAATACAAAGAACTAGCTTTTATTTAAGAAAATGTAATAATGTAAGACATAATTATAATAGAAAGTGTAACGTAATAATGTAAGACATAATTATAATAGAAAGTGTAACGTAATAATAATATAATAGAAAGTGTAACGTAATCATAATAATATAATAGAAAGTGTAACGTAATC
>BMK_Unigene_076039
TAATCTTCCATCGTAACTGTTCGGTACCAACACGCGCCCTAATTCTGCTTCAGGCGATCGGAAACTGAAACCAGCTAAAGATTCATTCAGGTTCTGAATTGGGGTGTATGTAAGAAATGGATCTCAGTACCATCAAAGATGCTTTTGATCAGGTTTCTAAAAAGCAACAGCTATCCTGTTATAAAGCCCAAGAAGTCATTGATCAGGTAGTTCGAGAAACTGAATGTGCTTTGGCAAAGTTGCAGTTGACAGAGGATACAGACTTTGCTGTTGATCTGAAGACTCTTCTCACAGAGTTGAAAAGTAAGCTTAATGAGATTGGCCCCATCAATCAGCTTGAACGGTTGCAGAAGGAACTCAATGTTGGGCTGAACAAGTATACCAAACTCCTCGAGAAGTCTTTCATTCCTGACATATCCAAGGCATACAGGGATGTCGACTTTGACATACATATAGTGAACCAGATTGTTGCAACCCACTTGTACAGGGAAGGTTTCTTTGATCTAGGTGACTGCTTCGTAAATGAGGTCCATGAATCGGAGGCGGCCACACTGAAATCTCCATTATTGGAGATGCATCGAATACTTGAAGCAATGGGATGTAGGAACCTGGAGCCTGCTCTAATGTGGGCGGCTGCCAATCATGACAGGCTCTTGCAGATTGGATCGAGCCTAGAGCTGAAACTTCACCAGCTGCAGTTTGCAGAGATACTGCAGAAAGGAAGCAGAAATGATGCACTCAAGTATATCAGGACGCATCTGGCTCCATTTGCTTCAAACCACATGCTTGAGATTCAGAAGCTCATGGCTTGTCTTTTGTGGCTGGGCCGCCTTAATTACTCTCCATATGCAGAGATCCTCTCACCAGTTCACTGGGAGAAGGTGGCTGAGGAACTGACTCAACAGTTTTGGAACCTGTTGGGGCAGTCTCATGAAAGCCCGTTGATCACTGCGATGGCAGCCGGTGTCCAAGGGCTACCGACGCTACTGAAGCTGGCAAATGTGATGG
>BMK_Unigene_076042
GATTTTGTAAAGCCAGATGAAAGGCTGAATGACATTGTAGGAAGTGCCTACTATGTCGCCCCAGAAGTTCTACATAGATCATATGGTACTGAGGCTGACATGTGGAGTATTGGTGTGATTGCTTATATTCTTCTATGTGGAAGCCGCCCATTCTGGGCCCGAACAGAATCAGGCATCTTTAAAGCTGTCTTGAAGACAGAACCAAGCTTTGAAGAAGCACCTTGGCCTTCGTTGTCTTCTGATGCTAGAGATTTTGTCAAGCGATTGTTGAATAAGGATTACCGTAAAAGGATGACTGCTTCTCAGGCTCTCTGTCATCCTTGGTTGAGTGATTGTCATGGAATTAACATTTCATTGGATATTCTGGTTTATAAACTTGTGAAAGCTTATTTGTGCTCATCCCCTTTGCGGAAGGCAGCTTTAATGGCTGTTTCAAAGACATTGACGGTGCCTCAACTCTCTTATCTGCGGGACCAGTTTGCATTGTTAGGACCAAATAAAAATGGATGCATCTCTATGCAGAGCTTTAAGACGGCCTTGCTGAAGAACTCGACTGATGCAATGAAAGACTCACATCTTCTTGATTACATTAACATGGTTAGCTCTCTTCCATACAGAAAATTGGATTTTGAAGAATTTGCTGCTGCTGCTATTAGTGTGCATCAGCTTGAAGGATCAGATACTTGGGAACAACATGCACGGCAAGCATATGAATTCTTTGACAAGGATGGGAACAGGCCGATAGTGATTGAGGAGCTTGCCTCGGAACTTGGTCTTGGACCATCACTCCCTGTTCATGTCGTTCTTCAAGACTGGATAAGGCATTCAGATGGAAAGCTTAGTTTCTTGGGATTTGTTAGACTTTTACATGGATTGTCTACACGCTCAATGCAAAAGGCATAAATAAGAGTTAATTAAAAAAAGAAGAAGAAAGAAGCTTGTATCAAAGATTCATTTCCCATCTCTATCAATGGGTAAGGAGTTGAAGGTGGCAAAGTCATGGCTGCTCGAGTTGGCACAATTGAAGACAAGCCAAGCTGGACTTGTAGCTGGGCCAGCTAAAGAAGCGTGTAGAGCTGATCAGAGGCATATTTTCATGTGCACGGCTATGATACCCAGATACTTCAAAATAAGCAATGTATTGTGTCGTTTCATATATGATACTTCACTTTTATGTGTCGTGTCTAGGCATCATAGGTATATCGTAATTTTTTTCCATTCCATTTCTATATTATGTTTTGTGTCAACTTGTAAGAGGATGTACAGATGATGATCAATGTAGTGCTAGGACATGTTAGGGAAAGTGAGTTTCATGGTTTTATTCTGGTGTCTAATTCATTGTTTTCTTGATATAATAAAGAAAGATCTATATGTTGAGGGAGAAGGGAAGAGGGAAATTGAGAACACAATGAAAAACCTATTTGCT
>BMK_Unigene_076044
ACCTTTTGTAATGCCAAATTTCTCTATCATTTTGTCAGTCACGAAAGAGCATAAATATCAGCATAAAAGATATTTATGCACTATACATATTCATATTTACAGGTAATATTGGTGACAACAGCAGAGTGAAACGGATATAGGCTGCCTGCTGCTGAAGCTGCCACATGGGGATCTTTATACTAATTAAATAGCCCGGTTGACCTTGATCAAATGTAAATAATCCAAACTAGAAAATGGTAGCAAGTCAAATCACCAAAGATCAAATAGTGTGGATAAGGGGTGATCCACATTGAGTGGTGCACATGTCCAACCTACTTGTTGGACATATTTCTTTATATAAGCACTGGCACGTCATTGTATAAACTATAAAGTGGGCAACTGGATTAACTTTTCTTTTTCTGAATAGAAGGCTACATTTCAAACATCAATTTTTATTATTGGCCATTTTACAAGAAGTTGTGGCCTGCTGCATTATGTGATACTGATGATGCCAGACTGCCAAGGGCTATGAAAGTGTACGCCACTATACACTCTTGCCAGTTCCAACTGTGCAGTACATTTCTTTTCTTCTTTTTATTTTTAATAGAGATTAAAAGAATCTATGGAGTTCCAAAGATTCATTAAATCCGAGTGTAATACTAAGTTTGTTAGCCACTTCTTGACCTCATGATTACATTCTAAGTTCCAATCCTGCCTATCCTTAAGTTCATAACAAATTGATTTGCTCACAAGTTTAGTAACTTTTGGACACAAACATTAGTTATGGCATAGGATTATCATAGTAGAATGTGAGGAACAAACGTGAGAAAACAAGAGAAGAAGCAACATGGGCTGATATTCTTTCCATCAGCAACAAGGAAACTCCTCTTGCACAGATCTGAAAATTATAGGCAGTATACACAATCTAAGTGCCTTCCTAAGTTCAAATCCGGAAAAAAAAGGTTCATCTTAACAACCCAACTACCAAGCTATCTCCTCATATATTGCTCCTTTATGAAATCCCCATGTACAGCAATCAGCCTATCCCAAATATATGAACCACAATGTAGCATGCCACACAGTGACCCAGTCTTATACTTTGTTTTTCATAGAGGCAACACACACAACATATACGGGCAGCGCTAGACAGCGACCGGGCGTTTTTCTGACTAGTGGGGCACACTAGGATGCATGATGATCATGG
>BMK_Unigene_076051
ATTGGGACAAGGCTTTGATGATGAAGATTCTCTGTGTCTCTGAGCACAAAACAAATACCAGATTCTGGAATGACATACTACTTAGCAAAACTGAAACCCCTCAGTTCTAACAGTATTACCTGAGCTCAACTGAAACCCCCAATTCTAAGAATTATTACTTGTGCTTTACCAGATTATATTCACACAGTATATTTGCAGGAAGCTCAAAACAGATCACTCCGTTTGAATCATATAGGGTTTCAGACACTTTAAGAAGCAGATCTAGCAGAGAAAAGAGAATGGCATCCGCAGCTGGGCAGAAGATTTTGAGAGCGTCCACATCACAAAAGCTGTACTTCTGATTGTTTTGGGGCTATGTACTTTGTTTTTGGTATCTTTATCTCTGTTTTGTATGTACGTTTTGTCTCTTCTGGTATTTATAAGAATGAGGATGGTTGGACTTAACTTCAAGCGGGACCTGCTGTTTTCTCTCACATTAGTGAGGTTAAAGCCTTCCCAGTTCCCACCCAGTGATTATTTGACAAGAACTCAACAGACTTGATCAGTGAAAACGCAATAAAAAGAACGCATGCTGAGAGAAATGTACGTCTTATCCTCTGTTGATGATCATATCTATCTCTGCACGATAAAAATGTTTTAACAACAGTAACAGAGGAAGTGATCCTTCAACATATATAAAAAATTACATGATATTGTTTCATAAAAACAAGAGATTACATGATATTACAACTAAATATTGCTACCATCAGTTCTCTGCAAGAACTTCTTTCAGGTATAATTTACCTTAAAGGAGCAAACATTCTCCAATCATGCTTCTTGCGTCTGCATCTGTGATGAGATTTTTGCTCCAAAAATGAATTCTCGCCAATGATTTCCATACGATCTGTATCTCCCAACCGATTCCCCCAGAACAACACCCTCCCATCATCCTCTTCTTCATCAAACTCATCCCCATACCCAAATTCAGCATCCCCTCGATACCCCGGCTCGCTCCCATACCCCGATTCATTTCCCGGCGCCTCCGAACCGCCCGCCTGCGAATACCCGCCTCCCGGATTCTCCCTCTCCACCCCACCAACATCCTTCCCATCCCTTCCCGGATTATTCCGCGCATCACTCACATCCGACGCCCAATTCGGATCCCCTCCACCGCCATTCACAAACAGCTCCCCACTAGAATCAGTCCCGACCGCGATGGGAAAATCCGAGCACGTCGCATACGCCCCGGACGCGCCGACCGAGCAGCACCGGCGAGTCCCGCTCCGATCGCTGCTGCGGCCGGATACAGATCGGGACCCGCGGCGGCGGCGCTTCCTTGCGATCCACCGGAAGCTCTCCCTCTTGTGCAGGTGCTGGACCGGCGGCGGGGGGCGGTCGTCGTCGAAGAGGGTGAGCTTGGAGAAGTCGAGATGGTCGACGGGGGTGGTGGCGCGGTCGGAGAGGCAGGGCTTCTTGGTGCGGAAGGGCTTGGGGTCGGGATCTAGGGTTTTGGATAGGGTTTGGAGGTGGAAGGGGTTCCAGGAGTGGAGCTGGAAGGTGCAGGATTCGAGGGCATGGCGGGTGTTTAGGGTTTTGTGGGTCATGGTTTTGGGGGATTTGGCATTTGTCTTTTTTTGGGATTTAGGGTTTTAGAGGTTGAGAGAGAGAGGGAGAGAGATTGGAAAGGAAGGAATGCAGGTGTGGGAGTGTTTTGAGAGGTTTTGAGGAGTTTTTGAGAGGTAGAAGGAAGGTAAAGCAGAGGTAAAGTAAAGAGGAGGCGGAGGAGGAGGAGGAATCCTGGGCAGCTGAGTTTACAGTTGGATGAGTGGATGGTGAGTCCCGCGTTCGCTGGAATCCTTCCAACGGTTTCTTGTCAGGATCCACCGAGTTTCGCAGCTGCTAAATTTCTCCCGCGTACGTGTGAAGTCACTTCGAG
>BMK_Unigene_076052
[truncated: 14,987,929 more chars]
