# Supplementary material for: Transcriptome Analysis of Litsea cubeba Floral Buds Reveals the Role of Hormones and Transcription Factors in the Differentiation Process
Source: G3 (Bethesda). 2018 Feb 27;8(4):1103–14. doi: 10.1534/g3.117.300481 (PMC5873901; doi:10.1534/g3.117.300481)
Supplement: Supplementary file 15 [file 1103FileS15.xls]

## Sheet: 300481R2_Supplementary_material
#Gene_ID	SSR_nr	SSR_type	SSR	Size	SSR_Start	SSR_End		FPr1(5'-3')	Tm	Size	RPr1(5'-3')	Tm	Size	PSize	PStart	PEnd	FPr2(5'-3')	Tm	Size	RPr2(5'-3')	Tm	Size	PSize	PStart	PEnd	FPr3(5'-3')	Tm	Size	RPr3(5'-3')	Tm	Size	PSize	PStart	PEnd
BMK_Unigene_000001	1	p2	(TA)7	14	1294	1307	CAGCCAAACCCTCTACCAAA	60.103	20	ACAAATCTGGCACTTCCACC	59.973	20	197	1167	1363	CCATATGGGAGCCAACACTT	59.813	20	ACAAATCTGGCACTTCCACC	59.973	20	244	1120	1363	CAGCCAAACCCTCTACCAAA	60.103	20	CAAATCTGGCACTTCCACCT	60.111	20	196	1167	1362
BMK_Unigene_000002	1	p3	(ATT)5	15	36	50	CTCTAAGGGGTTTTTCCCCA	60.284	20	ATTCTCACCAAAGTGCCAGG	60.111	20	257	5	261	CTCTAAGGGGTTTTTCCCCA	60.284	20	GGAGTACATGCAGGAGCACA	59.862	20	189	5	193	TCTAAGGGGTTTTTCCCCAT	59.639	20	ATTCTCACCAAAGTGCCAGG	60.111	20	256	6	261
BMK_Unigene_000004	1	p1	(T)10	10	965	974	TGCCCAAGTTTCCTTTTCTG	60.22	20	ATCAGTCCCAACACTGAGGG	59.962	20	242	895	1136	GGTTTTGCCCAAGTTTCCTT	60.332	20	ATCAGTCCCAACACTGAGGG	59.962	20	247	890	1136	CTGGCTCAATAACTCGCACA	60.011	20	CCCAGGTAATGTTCTGAGGC	59.55	20	242	794	1035
BMK_Unigene_000004	2	p2	(AG)8	16	3083	3098	CATGCAATTTTGTCACAGCC	60.119	20	CAGTCAAGAAGGACCGAAGC	59.989	20	206	2981	3186	GGCATGCAATTTTGTCACAG	60.119	20	CAGTCAAGAAGGACCGAAGC	59.989	20	208	2979	3186	TGCAATTTTGTCACAGCCTC	59.847	20	CAGTCAAGAAGGACCGAAGC	59.989	20	204	2983	3186
BMK_Unigene_000005	1	p2	(TC)6	12	1736	1747	--
BMK_Unigene_000007	1	p1	(T)15	15	9	23	--
BMK_Unigene_000007	2	p1	(T)10	10	695	704	GAGTTGGGTGTGCTTGACCT	60.159	20	TTAAATGTGCAGCGCAAAAC	59.886	20	199	536	734	TCCAGGCACACTACCTGATG	59.701	20	GACAAGGGTAACTCCCGTCA	59.966	20	269	627	895	CCAGGCACACTACCTGATGA	59.701	20	GACAAGGGTAACTCCCGTCA	59.966	20	268	628	895
BMK_Unigene_000009	1	p2	(CT)9	18	787	804	CCTTCTCCACCTCCTTTTCC	60.045	20	CCCTTCTGATCGAAACCGTA	60.066	20	192	751	942	CCCTTCTCCACCTCCTTTTC	60.045	20	CCCTTCTGATCGAAACCGTA	60.066	20	193	750	942	CCTTCTCCACCTCCTTTTCC	60.045	20	GGTGACTCTGCTCCTCTTCG	60.135	20	266	751	1016
BMK_Unigene_000010	1	p1	(A)10	10	3002	3011	AGGGAGCTTGATCGGATTCT	60.176	20	TGTTCACCTGCAAAGCTCAG	60.175	20	260	2870	3129	GGAGCTTGATCGGATTCTTG	59.773	20	TGTTCACCTGCAAAGCTCAG	60.175	20	258	2872	3129	GAAGATGGACGTCGTTGTGA	59.682	20	TGTTCACCTGCAAAGCTCAG	60.175	20	279	2851	3129
BMK_Unigene_000010	2	p1	(A)10	10	3476	3485	GCAACGCCAATTTCTGACTT	60.257	20	ACCATCCATGCAGGGTACAT	60.081	20	213	3401	3613	ATCAAATGCAACGCCAATTT	60.331	20	ACCATCCATGCAGGGTACAT	60.081	20	220	3394	3613	CATATCAAATGCAACGCCAA	60.474	20	ACCATCCATGCAGGGTACAT	60.081	20	223	3391	3613
BMK_Unigene_000013	1	p1	(T)10	10	1609	1618	TCATGAGGACAGTGCTTTGC	59.992	20	CATGCCACTTATCACAACGG	59.988	20	130	1560	1689	TGTTGCAAGCTTTTGAGTGG	60.027	20	CATGCCACTTATCACAACGG	59.988	20	203	1487	1689	TCATGAGGACAGTGCTTTGC	59.992	20	CAAACCGCTCATATGCTGAA	59.833	20	263	1560	1822
BMK_Unigene_000015	1	p3	(TAT)5	15	2430	2444	--
BMK_Unigene_000016	1	p3	(TGC)7	21	2	22	--
BMK_Unigene_000016	2	p2	(AG)8	16	1375	1390	ATGAGGCAAACCCATTTCAG	59.933	20	AATTGAACCCATCCAATCCA	59.991	20	205	1341	1545	CTCATGAGGCAAACCCATTT	59.933	20	AATTGAACCCATCCAATCCA	59.991	20	208	1338	1545	ATGAGGCAAACCCATTTCAG	59.933	20	GCCCACCCTCAAATGTAAGA	59.933	20	273	1341	1613
BMK_Unigene_000019	1	p1	(A)13	13	2471	2483	--
BMK_Unigene_000021	1	p3	(ATG)5	15	1521	1535	CTACACCGCAATTCCAACCT	59.993	20	GATTTGAGCATTCCCTCCAA	60.014	20	269	1441	1709	AACCTTGTTTGAACACCCCA	60.246	20	GATTTGAGCATTCCCTCCAA	60.014	20	254	1456	1709	CAACCTTGTTTGAACACCCC	60.246	20	GATTTGAGCATTCCCTCCAA	60.014	20	255	1455	1709
BMK_Unigene_000023	1	p1	(A)11	11	115	125	AATCAAACAGAACCATGGGC	59.797	20	TTGAAGTTGACTGGCTGTGG	59.873	20	144	12	155	AATCAAACAGAACCATGGGC	59.797	20	AACGGCCATGATCAGTCCTA	60.483	20	183	12	194	AATCAAACAGAACCATGGGC	59.797	20	TGATCTGGCCTACGAATTGA	59.226	20	160	12	171
BMK_Unigene_000023	2	p3	(GAA)5	15	1543	1557	CATATTGGTTGGTGGCAGTG	59.84	20	TGCAGGAATTAGGGTGGTCT	59.55	20	164	1426	1589	CCATCATCACAATCAACCCA	60.177	20	TGCAGGAATTAGGGTGGTCT	59.55	20	255	1335	1589	GGAGTTTTGAGCATGGGAGA	60.195	20	TGCAGGAATTAGGGTGGTCT	59.55	20	106	1484	1589
BMK_Unigene_000024	1	p1	(T)10	10	433	442	GAATCACAACAGCCATGCAG	60.272	20	GGATCTGGCAACCATCACTT	59.934	20	179	391	569	CAGAATCACAACAGCCATGC	60.272	20	GGATCTGGCAACCATCACTT	59.934	20	181	389	569	CATGCAGCCTCTCTCTTCCT	59.703	20	GGATCTGGCAACCATCACTT	59.934	20	166	404	569
BMK_Unigene_000024	2	p1	(A)10	10	1122	1131	--
BMK_Unigene_000027	1	c	(T)14aatgttttgctttgtaaagagaatacagaattcttctttg(T)17	71	1312	1382	AAGGTTGCAGAGCTGGATGT	59.874	20	GCTCCATTTGAGCAAACCAT	60.081	20	220	1232	1451	AGGAGCAAAAGGTTGCAGAG	59.615	20	GCTCCATTTGAGCAAACCAT	60.081	20	228	1224	1451	GAGGGATCTTGCGAGGAAGT	60.735	20	GCTCCATTTGAGCAAACCAT	60.081	20	251	1201	1451
BMK_Unigene_000030	1	p2	(AG)9	18	1	18	--
BMK_Unigene_000031	1	p1	(A)14	14	258	271	TTATCCTTTGCGTTTTTGCC	60.075	20	GCACCAAAAAGAAACGAAGG	59.724	20	194	112	305	AACCTCAAGACACTGCCAGG	60.298	20	AATTTGAAGATGGTGGCAGC	60.081	20	237	224	460	AACCTCAAGACACTGCCAGG	60.298	20	TGGTGGCAGCAAGTTAACAG	59.904	20	227	224	450
BMK_Unigene_000032	1	p2	(GA)6	12	164	175	CGCACTCTTTTCGCTTCTTT	59.769	20	GCTGCTGCATCTTCTTCCTC	60.249	20	251	41	291	CGCACTCTTTTCGCTTCTTT	59.769	20	TGTTGCTGCTCTTGCTCTTG	60.472	20	276	41	316	CGCACTCTTTTCGCTTCTTT	59.769	20	AGCATTTGCTACAACACCCA	59.199	20	202	41	242
BMK_Unigene_000032	2	p3	(GCA)5	15	285	299	GCCCGTCTTGTGTTTGTGAT	60.966	20	TCCGTCATCACCTTCACGTA	60.112	20	214	136	349	ACAAGAAGAAGCAGCAGCAA	58.952	20	TCCGTCATCACCTTCACGTA	60.112	20	173	177	349	AGAAGAAGCAGCAGCAATGA	58.903	20	AGTGAGGGCTTTGTGCAACT	59.914	20	255	180	434
BMK_Unigene_000039	1	p2	(AC)6	12	1583	1594	CGGCCATATGACACATTTTG	59.809	20	GCTTCCCCTACAGCTTGACA	60.397	20	254	1452	1705	CGGCCATATGACACATTTTG	59.809	20	TAATCCCATGACAATGGTGC	59.205	20	187	1452	1638	CGGCCATATGACACATTTTG	59.809	20	AAGCTTCCCCTACAGCTTGA	59.077	20	256	1452	1707
BMK_Unigene_000040	1	p4	(CACC)6	24	9	32	--
BMK_Unigene_000040	2	p1	(T)15	15	790	804	CCTCAGTGTATGGCACATGG	59.984	20	CCATTACAAACCAAGCCTCC	59.429	20	109	724	832	TGTGTCCGGTCTCAAGTCTG	59.864	20	CCATTACAAACCAAGCCTCC	59.429	20	152	681	832	GAGCCTCAGTGTATGGCACA	59.862	20	CCATTACAAACCAAGCCTCC	59.429	20	112	721	832
BMK_Unigene_000040	3	p1	(A)10	10	1516	1525	CATGATCTTGCAATCATGGG	59.883	20	CGAATGCGAATGTAAAGCAA	59.842	20	213	1353	1565	CATGATCTTGCAATCATGGG	59.883	20	ACGAATGCGAATGTAAAGCA	59.329	20	214	1353	1566	TTGTCAAATGTGGTTGCATGT	59.879	21	CGAATGCGAATGTAAAGCAA	59.842	20	131	1435	1565
BMK_Unigene_000042	1	p3	(GAA)5	15	1	15	--
BMK_Unigene_000043	1	p1	(A)12	12	92	103	ACGGAAATCAGTGGCAAGTT	59.598	20	ATTTTTGGGGGTCATTCCTC	59.996	20	270	22	291	AACGGAAATCAGTGGCAAGT	59.598	20	ATTTTTGGGGGTCATTCCTC	59.996	20	271	21	291	AACGGAAATCAGTGGCAAGT	59.598	20	TTTTGGGGGTCATTCCTCTA	59.359	20	269	21	289
BMK_Unigene_000043	2	p2	(TC)8	16	567	582	TTTTACACACGCCACATTCC	59.444	20	TCCCTTCCACAGAAACAACC	59.943	20	209	459	667	TTTTACACACGCCACATTCC	59.444	20	GCACTTCCCTTCCACAGAAA	60.232	20	214	459	672	TTTTACACACGCCACATTCC	59.444	20	CGCCTTAGAAAAGAGAGCCA	59.724	20	258	459	716
BMK_Unigene_000046	1	p1	(A)10	10	1730	1739	ATTCTGGTCCGGCTAGGTCT	60.096	20	TTTTGTGTAGCGAAAACCCC	59.975	20	261	1547	1807	GAGCCTCAGGTGGTCTGAAC	59.841	20	TTTTGTGTAGCGAAAACCCC	59.975	20	212	1596	1807	TCCGGCTAGGTCTAGGACAA	59.83	20	TTTTGTGTAGCGAAAACCCC	59.975	20	254	1554	1807
BMK_Unigene_000054	1	p1	(T)15	15	236	250	TGGACCAGATCCGAATTTCT	59.483	20	TCGAGCTTGGGTTTCTTTTC	59.429	20	218	89	306	TGGGATCTGAAGACACATGG	59.473	20	TCGAGCTTGGGTTTCTTTTC	59.429	20	241	66	306	TGGACCAGATCCGAATTTCT	59.483	20	CCCATTCTCAAGCTTCACCT	59.284	20	251	89	339
BMK_Unigene_000055	1	c	(T)12ag(T)10	24	1093	1116	AAGTTCTCGGTGGATTGTGC	60.119	20	CTTGCGCAATTTCAAGATGA	59.953	20	143	1017	1159	GGCTGCGTCCTATTTGTCTC	59.843	20	CTTGCGCAATTTCAAGATGA	59.953	20	169	991	1159	AGTTCTCGGTGGATTGTGCT	59.727	20	CTTGCGCAATTTCAAGATGA	59.953	20	142	1018	1159
BMK_Unigene_000055	2	p1	(A)14	14	1700	1713	--
BMK_Unigene_000064	1	p1	(A)10	10	200	209	TTTCCAAGCATGATCAGCAG	59.948	20	GGTTTCGCAGCAGGATTAGA	60.352	20	240	135	374	TTTCCAAGCATGATCAGCAG	59.948	20	TATGTGTGTGTGGTTTCGCA	59.589	20	251	135	385	TTTCCAAGCATGATCAGCAG	59.948	20	ATGTGTGTGTGGTTTCGCAG	60.639	20	250	135	384
BMK_Unigene_000064	2	p3	(AAG)5	15	333	347	TTTCCAAGCATGATCAGCAG	59.948	20	GGTTTCGCAGCAGGATTAGA	60.352	20	240	135	374	TTTCCAAGCATGATCAGCAG	59.948	20	TATGTGTGTGTGGTTTCGCA	59.589	20	251	135	385	TTTCCAAGCATGATCAGCAG	59.948	20	ATGTGTGTGTGGTTTCGCAG	60.639	20	250	135	384
BMK_Unigene_000066	1	p1	(T)10	10	182	191	TGCTGGTTGCTTTCTCCTTT	59.993	20	TCTGGGCCAGGCTTTAAATA	59.677	20	139	149	287	TTGCTGGTTGCTTTCTCCTT	59.993	20	TCTGGGCCAGGCTTTAAATA	59.677	20	140	148	287	TGCTGGTTGCTTTCTCCTTT	59.993	20	GATTATCTGGGCCAGGCTTT	60.419	20	144	149	292
BMK_Unigene_000066	2	p1	(A)10	10	790	799	TTGCTTCTGACTTTCTCGCA	59.864	20	CACCCCTTGAGATTCAGCTT	59.284	20	186	706	891	ATCTGGACGGACATAAACGG	59.813	20	CACCCCTTGAGATTCAGCTT	59.284	20	231	661	891	TTGCTTCTGACTTTCTCGCA	59.864	20	ATCACCCCTTGAGATTCAGC	59.094	20	188	706	893
BMK_Unigene_000067	1	p1	(A)11	11	1252	1262	GGAGGTGCACTGGTCACATA	59.551	20	TTGCTTGACCAGGCTTTCTT	59.993	20	238	1189	1426	TCGATGGCATAAGTTTCGGT	60.469	20	TTGCTTGACCAGGCTTTCTT	59.993	20	212	1215	1426	GGAGGTGCACTGGTCACATA	59.551	20	CATCGGGCCTAACATGATTT	59.784	20	187	1189	1375
BMK_Unigene_000069	1	p1	(A)10	10	86	95	TCATAAACCTTACAGGTTAGGATGTC	58.973	26	GAATCTTTGTGATTTTGGCGA	60.067	21	158	29	186	TCATAAACCTTACAGGTTAGGATGTC	58.973	26	TGTGATTTTGGCGACGTTT	60.104	19	151	29	179	TCATAAACCTTACAGGTTAGGATGTC	58.973	26	TTGTGATTTTGGCGACGTT	60.104	19	152	29	180
BMK_Unigene_000069	2	p1	(T)15	15	485	499	ATTTTTCCTTGGGCCCATTT	61.686	20	TTTGTCATTTCGTGGCATGT	59.972	20	222	375	596	CCCATTTGGGCAAGTGAAT	60.708	19	TTTGTCATTTCGTGGCATGT	59.972	20	209	388	596	ATTTTTCCTTGGGCCCATTT	61.686	20	CTTTTTGTCATTTCGTGGCA	59.706	20	225	375	599
BMK_Unigene_000073	1	p2	(TG)7	14	11	24	--
BMK_Unigene_000074	1	p1	(A)14	14	1557	1570	AGGCAAAATGGAAAGTGGTG	59.971	20	AGGAGCCCATACATTTCACG	59.955	20	101	1521	1621	AGAGGAATGCCAAAAGCTGA	59.955	20	AGGAGCCCATACATTTCACG	59.955	20	261	1361	1621	GAGGAATGCCAAAAGCTGAG	59.955	20	AGGAGCCCATACATTTCACG	59.955	20	260	1362	1621
BMK_Unigene_000078	1	p2	(AT)8	16	990	1005	--
BMK_Unigene_000079	1	p1	(A)10	10	2157	2166	GGCAAGCGCTTCAAGATTAG	60.117	20	TGTGTGCATCCATTTTATCG	57.988	20	235	1987	2221	CATACAGCGCCAAATCTCAA	59.833	20	TGTGTGCATCCATTTTATCG	57.988	20	268	1954	2221	TCATTGGCTGCTTGTTCATC	59.805	20	CATCCACTGTAATGCAAGGAAA	59.996	22	211	2069	2279
BMK_Unigene_000079	2	p1	(A)17	17	3027	3043	--
BMK_Unigene_000081	1	p1	(A)13	13	4	16	--
BMK_Unigene_000081	2	p1	(T)17	17	2415	2431	--
BMK_Unigene_000085	1	p3	(AGA)5	15	365	379	CTGCTTCAACAGCAAAACCA	60.027	20	GGAAGAGGAAGCAGCACAAG	60.134	20	211	239	449	CTGCTTCAACAGCAAAACCA	60.027	20	GGAGCGAGTCTCACCATCAT	60.231	20	187	239	425	CTGCTTCAACAGCAAAACCA	60.027	20	ATACTTCGCGCTGAGAAAGC	59.758	20	234	239	472
BMK_Unigene_000085	2	p1	(A)11	11	2557	2567	TCCAACCTGAACATCTCCCT	59.505	20	GTGTTCATTCCCCATTGTCC	60.034	20	232	2404	2635	TCCAACCTGAACATCTCCCT	59.505	20	GGGAACAATTTTTGGGCTTT	60.164	20	266	2404	2669	TCCAACCTGAACATCTCCCT	59.505	20	TCATTCCCCATTGTCCTTGT	60.173	20	228	2404	2631
BMK_Unigene_000086	1	p2	(TC)6	12	1696	1707	CGATGTGGAGCTAATGGGTT	59.955	20	TCAAAGAATCACCAGTCCCC	59.903	20	223	1612	1834	TATGGGAGTGCCACATGAAA	59.924	20	TCAAAGAATCACCAGTCCCC	59.903	20	187	1648	1834	ATCGATGTGGAGCTAATGGG	59.917	20	TCAAAGAATCACCAGTCCCC	59.903	20	225	1610	1834
BMK_Unigene_000087	1	p1	(G)12	12	1	12	--
BMK_Unigene_000087	2	p1	(A)13	13	459	471	TAAAAGAACAACCCCCTCCC	60.159	20	TGCATTAGACTGCCTTGTTCA	59.478	21	252	286	537	CCTCCCCCGAACAGTACTTA	59.049	20	TGCATTAGACTGCCTTGTTCA	59.478	21	238	300	537	TAAAAGAACAACCCCCTCCC	60.159	20	TCTTTTGCATTAGACTGCCTTG	59.536	22	257	286	542
BMK_Unigene_000087	3	p1	(A)10	10	656	665	AGCAAGGTTAGCTCATTGGC	59.481	20	GGCAGGGGGATTCCTATTTA	60.109	20	141	626	766	GGTTAGCTCATTGGCAGTGG	60.657	20	GGCAGGGGGATTCCTATTTA	60.109	20	136	631	766	AGCAAGGTTAGCTCATTGGC	59.481	20	CAAGTGGGTCCTAGTTTGCC	59.592	20	200	626	825
BMK_Unigene_000087	4	p1	(A)11	11	2020	2030	TCTTCCGCAACTCAAAAGGT	59.853	20	GTTGGATTCATCATTGCAGG	58.926	20	111	1974	2084	TAAAATGTGCATCTTCCGCA	60.215	20	GTTGGATTCATCATTGCAGG	58.926	20	122	1963	2084	TCTTCCGCAACTCAAAAGGT	59.853	20	GGGCATATGAGTTTCCAATCA	59.776	21	138	1974	2111
BMK_Unigene_000091	1	p1	(A)11	11	1766	1776	CATCAATGAGGAAAGTGCCA	59.648	20	AAACTGCATCACTCACCCCT	59.579	20	276	1615	1890	CATCAATGAGGAAAGTGCCA	59.648	20	CACTCACCCCTGGTTAGGAG	59.568	20	267	1615	1881	CATCAATGAGGAAAGTGCCA	59.648	20	TCACCCCTGGTTAGGAGAAA	59.521	20	264	1615	1878
BMK_Unigene_000092	1	p1	(T)10	10	8	17	--
BMK_Unigene_000092	2	p2	(TA)6	12	285	296	TTGTGTTTCGGTTTGCTTTTT	59.655	21	GTTCCCTACCCACAAACCCT	60.088	20	221	195	415	TTGTGTTTCGGTTTGCTTTTT	59.655	21	AGGGTTCCCTACCCACAAAC	60.088	20	224	195	418	TTGTGTTTCGGTTTGCTTTTT	59.655	21	CCCTACCCACAAACCCTACA	59.705	20	218	195	412
BMK_Unigene_000096	1	p3	(ATC)5	15	2451	2465	CCAAAATCGTCAGCTTTTTCA	60.229	21	ATCTGAAGTGCAATGGAGGG	60.073	20	193	2402	2594	CCAAAATCGTCAGCTTTTTCA	60.229	21	CTGAAGTGCAATGGAGGGTT	60.111	20	191	2402	2592	CCAAAATCGTCAGCTTTTTCA	60.229	21	TGGGTGGTAGCCTCTTTGAC	60.111	20	168	2402	2569
BMK_Unigene_000100	1	p1	(A)14	14	1	14	--
BMK_Unigene_000100	2	p1	(T)13	13	509	521	TCCACCTGAATCAAGTCCAA	59.059	20	CAGGTGAAAGTCTCTTGGGG	59.691	20	248	316	563	GAATCCCTCATGCAAGATCA	58.591	20	GACATGCAGGGGAAAGAAAA	60.051	20	252	390	641	GAATCCCTCATGCAAGATCA	58.591	20	TTGAATTATATCCGCTGGGC	59.892	20	219	390	608
BMK_Unigene_000100	3	p3	(ACC)5	15	2534	2548	GTCTCACCGCACTCATAGCA	60.016	20	CCACCTGGCTATGCTTTCAT	60.096	20	209	2483	2691	AAAATGACCAGTCTCACCGC	60.119	20	ACGAAAACCACCTGGCTATG	59.993	20	226	2473	2698	GTCTCACCGCACTCATAGCA	60.016	20	GTTTGGGGTCTTACGAAGCA	60.11	20	246	2483	2728
BMK_Unigene_000102	1	p1	(T)11	11	655	665	GAATCTTTGGAAGGGAAGGG	59.875	20	CTTCGCATGTGTGAGCATCT	60.016	20	205	523	727	GGAAGGGAAGGGTTCATCAT	60.133	20	CTTCGCATGTGTGAGCATCT	60.016	20	197	531	727	GAATCTTTGGAAGGGAAGGG	59.875	20	ACCTTACCCCTTAGCTGGGA	59.955	20	178	523	700
BMK_Unigene_000103	1	p2	(AG)7	14	1395	1408	AGGTGGTGGCCTTAGCTCTT	60.268	20	CATGTGTGTTGCGTTCACAG	59.778	20	215	1348	1562	AAGGTGGTGGCCTTAGCTCT	60.268	20	CATGTGTGTTGCGTTCACAG	59.778	20	216	1347	1562	AGGTGGTGGCCTTAGCTCTT	60.268	20	ACATGTGTGTTGCGTTCACA	59.622	20	216	1348	1563
BMK_Unigene_000106	1	p1	(T)10	10	2395	2404	GTCGTGAGTGGAGCACAGAA	60.03	20	TTGCTTCCTTCAATGATGTCC	60.066	21	262	2273	2534	GTCGTGAGTGGAGCACAGAA	60.03	20	CTGGGAGAGCCAAAAGAAAC	58.909	20	170	2273	2442	GTCGTGAGTGGAGCACAGAA	60.03	20	TGGGAGAGCCAAAAGAAACT	58.909	20	169	2273	2441
BMK_Unigene_000106	2	p1	(A)10	10	2783	2792	GCAACGCTGAGAAACACATC	59.45	20	ATCATGCCCATCGTTGTTCT	60.348	20	160	2666	2825	AATTGATTCGCATCGTTTGG	60.837	20	ATCATGCCCATCGTTGTTCT	60.348	20	179	2647	2825	GCAACGCTGAGAAACACATC	59.45	20	TATCATGCCCATCGTTGTTC	59.355	20	161	2666	2826
BMK_Unigene_000106	3	p3	(AAG)6	18	3433	3450	--
BMK_Unigene_000107	1	p1	(T)10	10	1208	1217	TTTTTCTCCCATTCCAAACG	59.91	20	CGCAATTTCAATTGACCGTA	59.562	20	141	1136	1276	TTTTTCTCCCATTCCAAACG	59.91	20	CGCAATTTCAATTGACCGTA	59.562	20	224	1053	1276	TGTGGTTTTGCCAGCATTTA	60.111	20	CGCAATTTCAATTGACCGTA	59.562	20	185	1092	1276
BMK_Unigene_000115	1	p2	(GA)10	20	1	20	--
BMK_Unigene_000115	2	p1	(A)10	10	1015	1024	GCCATCAGTCCATCACACAC	59.97	20	ATTGTCCAAATTCCATCCGA	60.133	20	277	801	1077	GCCATCAGTCCATCACACAC	59.97	20	TCCATCCGAAAGCTGGTACT	59.694	20	266	801	1066	GCCATCAGTCCATCACACAC	59.97	20	AATTGTCCAAATTCCATCCG	59.622	20	278	801	1078
BMK_Unigene_000115	3	p3	(GGA)5	15	2113	2127	GCGAATCTAACTGCGGTTTC	59.851	20	TCTCCAATGGCATTTTCTCC	60.014	20	273	1898	2170	AGGAGGAGAGGCAGGTAAGG	59.834	20	TCTCCAATGGCATTTTCTCC	60.014	20	248	1923	2170	GGAGGAGGAGTGAAGGGAAG	60.186	20	TTCACCGCTTACTACCACCC	59.993	20	252	1947	2198
BMK_Unigene_000115	4	p1	(T)16	16	2280	2295	--
BMK_Unigene_000116	1	p2	(AG)9	18	1	18	--
BMK_Unigene_000116	2	p1	(A)10	10	1457	1466	CCAGTCTGGCATAAGTGCAA	59.864	20	CACCTGGGATTCATCAACCT	59.779	20	195	1296	1490	CCAGTCTGGCATAAGTGCAA	59.864	20	TTGTTTTTCATGTGGTTGGG	59.268	20	277	1296	1572	CCAGTCTGGCATAAGTGCAA	59.864	20	TTTTTCATGTGGTTGGGTTG	59.268	20	274	1296	1569
BMK_Unigene_000118	1	p1	(A)12	12	343	354	GTTGACGACGAGGATTGGAT	59.934	20	AAATTGTAGAGGCCGTGGAA	59.569	20	179	214	392	GGTTAGGTTGACGACGAGGA	60.111	20	AAATTGTAGAGGCCGTGGAA	59.569	20	185	208	392	GTTGACGACGAGGATTGGAT	59.934	20	GAATACCTCCCTCCAATGGC	60.662	20	275	214	488
BMK_Unigene_000121	1	p1	(A)10	10	788	797	TCTGGTCATGGAAACACCAA	59.935	20	TTTTGCCACTGCAGAAAGTG	60.027	20	124	725	848	TTCTGGTCATGGAAACACCA	59.935	20	TTTTGCCACTGCAGAAAGTG	60.027	20	125	724	848	TCTGGTCATGGAAACACCAA	59.935	20	ATGTTGAGACAAAGGGCAGG	60.111	20	205	725	929
BMK_Unigene_000123	1	p2	(TC)8	16	1626	1641	--
BMK_Unigene_000124	1	p2	(GA)6	12	348	359	AGGGATATGAAGGAATGGGG	59.974	20	CTCTCCGGGTCTTTCTCCTC	60.328	20	226	240	465	GGGATATGAAGGAATGGGGT	59.843	20	CTCTCCGGGTCTTTCTCCTC	60.328	20	225	241	465	AGGGATATGAAGGAATGGGG	59.974	20	TTTCTCTCTGTGATCGGCAA	59.522	20	249	240	488
BMK_Unigene_000124	2	p3	(ATA)5	15	1683	1697	ATAGACCCCCTTGTCCATCC	60.015	20	TTCCTTCCCTCAAATGTTGC	60.051	20	181	1545	1725	AACCCATAGACCCCCTTGTC	60.052	20	TTCCTTCCCTCAAATGTTGC	60.051	20	186	1540	1725	GACTTGCGTCAAACAGGGAT	60.119	20	TTCCTTCCCTCAAATGTTGC	60.051	20	257	1469	1725
BMK_Unigene_000131	1	p1	(T)14	14	805	818	AGGTCATGTTGAAAGTGGGTG	59.876	21	TTCGCTTCAATTGCCTTCTT	59.96	20	116	753	868	GGTCATGTTGAAAGTGGGTG	58.827	20	TTCGCTTCAATTGCCTTCTT	59.96	20	115	754	868	AGGTCATGTTGAAAGTGGGTG	59.876	21	CAGCATCTGAAGCTTGTGGA	60.136	20	199	753	951
BMK_Unigene_000132	1	c	(A)10ggaaaactgaagaacaccca(AC)7	44	1103	1146	ATGGTCGGTTTTGATTGGAG	59.79	20	TGTTCCTGATGTGAAATGGG	59.343	20	279	946	1224	CGTGTGTAGCAAACAGTGCC	60.37	20	AATTTGGCTTCTTTTTCCCC	59.42	20	244	1054	1297	TGGTCGGTTTTGATTGGAGT	60.353	20	TGTTCCTGATGTGAAATGGG	59.343	20	278	947	1224
BMK_Unigene_000132	2	p1	(A)10	10	1555	1564	GATCGATCCAGGATAGGCAA	59.998	20	CCTTGTATTTCACAGTTCGGG	59.48	21	149	1497	1645	GATCGATCCAGGATAGGCAA	59.998	20	CACCAATTGACCCAACTAACC	59.205	21	168	1497	1664	CCGGGAATCACAGAGCTATC	59.653	20	CCTTGTATTTCACAGTTCGGG	59.48	21	207	1439	1645
BMK_Unigene_000133	1	p1	(A)10	10	1	10	--
BMK_Unigene_000133	2	p1	(T)12	12	862	873	CAATGTCAAGCATTGGGTTG	59.964	20	ATGGAAGGATGTTGAAACCG	59.79	20	193	833	1025	CAATGTCAAGCATTGGGTTG	59.964	20	GGGAATGGAAGGATGTTGAA	59.727	20	197	833	1029	CAATGTCAAGCATTGGGTTG	59.964	20	TGGAAGGATGTTGAAACCGT	60.353	20	192	833	1024
BMK_Unigene_000135	1	c	(A)11gaagattgaagagggggacactgtagactacttaattgtgtctgtgatcaagaccatacgttaatttgaaaggggggaaataaaaaaaattg(A)11	114	510	623	ATGTCCTGGGTATGGTCCAG	59.655	20	TGAAACCCTAGATCACTCGTCA	59.734	22	273	386	658	TCATGTCCTGGGTATGGTCC	60.6	20	TGAAACCCTAGATCACTCGTCA	59.734	22	275	384	658	ATGTCCTGGGTATGGTCCAG	59.655	20	CCTAGATCACTCGTCACATGCT	59.381	22	267	386	652
BMK_Unigene_000136	1	p1	(T)14	14	9	22	--
BMK_Unigene_000139	1	p1	(T)12	12	458	469	GCAAGGTTGATTTCTACCCG	59.569	20	GTTCGATTGCGCAAATGTTA	59.708	20	167	420	586	GGATGCATTATGGCCTCATT	59.751	20	GCATTTGATGTTCGATGCAA	60.621	20	260	272	531	GGATGCATTATGGCCTCATT	59.751	20	GAGCATTTGATGTTCGATGC	59.234	20	262	272	533
BMK_Unigene_000139	2	p1	(A)15	15	1579	1593	GCCTTTGATTTGTCCCCTTT	60.299	20	GTGCTGCACTGAACTTGCAT	60.064	20	165	1469	1633	GCCTTTGATTTGTCCCCTTT	60.299	20	TCTCGTGCTGCACTGAACTT	59.776	20	169	1469	1637	AACCCATTTGCATCCTTTCA	60.309	20	TCTCGTGCTGCACTGAACTT	59.776	20	101	1537	1637
BMK_Unigene_000141	1	p1	(T)13	13	1	13	--
BMK_Unigene_000141	2	p3	(ATC)5	15	203	217	ACACATGGAAGGGATATGGC	59.635	20	ATGTCGAAGAGGACGTGGAT	59.535	20	255	102	356	AAGGGATATGGCATGGAATG	59.605	20	ATGTCGAAGAGGACGTGGAT	59.535	20	247	110	356	ACACATGGAAGGGATATGGC	59.635	20	TATGTCGAAGAGGACGTGGA	59.241	20	256	102	357
BMK_Unigene_000141	3	p3	(AAG)5	15	1928	1942	AGTGGAGAGGAGGAGGAGGA	60.336	20	AAGACAAAACCCAAAACCCC	60.068	20	171	1798	1968	GATGGCGATAGAGTAGCCGA	60.339	20	AAGACAAAACCCAAAACCCC	60.068	20	141	1828	1968	TAGAGTAGCCGAGGCCAATG	60.365	20	AAGACAAAACCCAAAACCCC	60.068	20	133	1836	1968
BMK_Unigene_000149	1	c	(AG)6tgggagagagaactgagagaaga(AG)7	49	1059	1107	GAGAGATGAGTGGCAGGAGG	59.945	20	TCCATCTCATCACACCCTCA	60.046	20	256	877	1132	TGGAATGGGTGTGACAGAGA	60.088	20	CGGCTTACCATCATCACCTT	59.955	20	273	901	1173	TGGAATGGGTGTGACAGAGA	60.088	20	CCATCATCACCTTTTGGGTC	60.173	20	266	901	1166
BMK_Unigene_000150	1	p2	(AG)10	20	1	20	--
BMK_Unigene_000153	1	c	(T)10ctggcaggccccttagatcctatcaatgtcacgtcacaccataaactggccatgag(T)11	77	764	840	GGCATGTGTTGAGGGCTATT	59.962	20	GGACTTTCCCAACACTTCCA	59.943	20	198	713	910	GGCATGTGTTGAGGGCTATT	59.962	20	TGGGACTTTCCCAACACTTC	59.943	20	200	713	912	GGCATGTGTTGAGGGCTATT	59.962	20	TAAAACCCATTACTTGGGCG	59.826	20	230	713	942
BMK_Unigene_000153	2	c	(A)11ctaacactaaattcaaccccctaaaacgataaaatt(A)11	58	1489	1546	CCAAATCAAAGTGGAAATACCAG	59.76	23	TGGTATGCACCTCCATGAAA	59.924	20	221	1417	1637	CCAAATCAAAGTGGAAATACCAG	59.76	23	CACAATGGTATGCACCTCCA	60.39	20	226	1417	1642	CCAAATCAAAGTGGAAATACCAG	59.76	23	TGCACCTCCATGAAAGTTGT	59.139	20	216	1417	1632
BMK_Unigene_000153	3	p1	(A)12	12	3001	3012	GCTAAACAAAGCAGGTCCCA	60.249	20	TTTGATATTGGCAACCGACA	59.93	20	242	2917	3158	GCTAAACAAAGCAGGTCCCA	60.249	20	ATTGGCAACCGACATCTCTC	60.081	20	236	2917	3152	GCTAAACAAAGCAGGTCCCA	60.249	20	GCGTGGTGTTAGTCACTGGA	59.751	20	192	2917	3108
BMK_Unigene_000153	4	p1	(A)10	10	3968	3977	CGAGTGTCCAAGCGACTGTA	60.049	20	TTAGAGATGGGGTTGTTCGG	59.926	20	225	3815	4039	ACCAAACCATCATGGCAAAT	60.059	20	TTAGAGATGGGGTTGTTCGG	59.926	20	276	3764	4039	AACTTCCACGTCGAGTGTCC	60.159	20	TTAGAGATGGGGTTGTTCGG	59.926	20	236	3804	4039
BMK_Unigene_000154	1	p2	(TC)9	18	1	18	--
BMK_Unigene_000154	2	p1	(T)10	10	2151	2160	CCCTGATCCTGATCCGTTTA	59.887	20	GAGGTGGACCCCACAATATG	60.05	20	210	2093	2302	CCCTGATCCTGATCCGTTTA	59.887	20	GGTGGACCCCACAATATGTC	59.91	20	208	2093	2300	CCCTGATCCTGATCCGTTTA	59.887	20	AACAAGGCCATATGACCCAA	60.192	20	245	2093	2337
BMK_Unigene_000154	3	p1	(T)10	10	2369	2378	GGTCCACCTCAGACGATGAT	59.928	20	CCAATTTCCAAAGGAAAGCA	60.046	20	197	2293	2489	GGTCCACCTCAGACGATGAT	59.928	20	GGGACACACCCAAATTTCAC	60.073	20	142	2293	2434	TTGGGTCATATGGCCTTGTT	60.192	20	CCAATTTCCAAAGGAAAGCA	60.046	20	172	2318	2489
BMK_Unigene_000155	1	p3	(GAA)5	15	2707	2721	ACCTCCTCAACACCCCTTCT	59.968	20	TCTGGGGGAAATCTCAGTTG	60.042	20	228	2574	2801	ATCTCCGAACTCGAAGACGA	59.95	20	TCTGGGGGAAATCTCAGTTG	60.042	20	141	2661	2801	ATCTCCGAACTCGAAGACGA	59.95	20	TTCCCAAATGCAATCACAGA	60.049	20	274	2661	2934
BMK_Unigene_000159	1	p4	(TCTT)5	20	1	20	--
BMK_Unigene_000160	1	p1	(A)10	10	1401	1410	GGGCTCAATGACGAGGAATA	60.036	20	CCACACATCGAAAGAAAAATCA	59.975	22	223	1290	1512	CGGATGCATTGGAGAAGATT	60.036	20	CAAAATTCCACACATCGAAAGA	59.975	22	280	1240	1519	GGGCTCAATGACGAGGAATA	60.036	20	CAAAATTCCACACATCGAAAGA	59.975	22	230	1290	1519
BMK_Unigene_000163	1	c	(T)17ctttccc(T)15	39	1	39	--
BMK_Unigene_000163	2	p2	(AT)6	12	823	834	CTAATGATGTTGCCAAGCCA	59.688	20	TTTTTCATCCTGGACTCAACG	60.096	21	260	659	918	CTAATGATGTTGCCAAGCCA	59.688	20	TTCATCCTGGACTCAACGAG	58.8	20	257	659	915	TAATGATGTTGCCAAGCCAC	59.548	20	TTTTTCATCCTGGACTCAACG	60.096	21	259	660	918
BMK_Unigene_000166	1	c*	(CA)6(A)12*	23	1	23	--
BMK_Unigene_000166	2	p1	(T)13	13	164	176	TTGTGTGAGGGCATGTGAGT	60.162	20	ATGCTCCACCACCTCAATCT	59.535	20	166	73	238	AGTTGTAGCGCTCATGGTGA	59.47	20	ATGCTCCACCACCTCAATCT	59.535	20	204	35	238	TTGTGTGAGGGCATGTGAGT	60.162	20	GGTCCGAAACGAAATTGACA	60.874	20	189	73	261
BMK_Unigene_000166	3	p1	(A)15	15	322	336	AGATTGAGGTGGTGGAGCAT	59.535	20	CCCAAATCTTCTCCCATGAA	59.864	20	180	219	398	TGTCAATTTCGTTTCGGACC	60.874	20	AGACTGATGCCAAACAACCC	59.973	20	174	242	415	TGTCAATTTCGTTTCGGACC	60.874	20	CCCAAATCTTCTCCCATGAA	59.864	20	157	242	398
BMK_Unigene_000171	1	p1	(A)10	10	43	52	GAAGCTGGAAGGAAGATCAGG	60.334	21	CATATTTAAGCCGTGCCGAT	59.95	20	114	3	116	AAGCTGGAAGGAAGATCAGG	58.472	20	CATATTTAAGCCGTGCCGAT	59.95	20	113	4	116	AAGCTGGAAGGAAGATCAGGT	59.337	21	CATATTTAAGCCGTGCCGAT	59.95	20	113	4	116
BMK_Unigene_000171	2	p1	(T)10	10	467	476	ACCAAATTTGAGCATGGGAG	59.933	20	AAGAAACCAACAATCCGATCTT	59.004	22	208	297	504	ACCAAATTTGAGCATGGGAG	59.933	20	AACCCATCAAACTGAAGAACAGA	60.026	23	264	297	560	ACCAAATTTGAGCATGGGAG	59.933	20	AAAACCCATCAAACTGAAGAACA	59.9	23	266	297	562
BMK_Unigene_000180	1	p3	(GCA)6	18	68	85	TGGATTGTCACGAACCATTG	60.367	20	GAAATCGGACTCCTCCATCA	60.011	20	155	39	193	TGGATTGTCACGAACCATTG	60.367	20	TGTGGTTTGCAGATTGGGTA	59.964	20	249	39	287	TGGATTGTCACGAACCATTG	60.367	20	CCATCATCTCTTTGGCGAAT	60.036	20	198	39	236
BMK_Unigene_000182	1	p3	(TTA)5	15	833	847	TCCAGAGCAAAGAACAGAGTTG	59.656	22	GGCACAGCCCTACATTGTTT	60	20	199	799	997	GAGCAAAGAACAGAGTTGGGA	59.463	21	AACAATGTCTTGGGCACAGC	61.107	20	207	803	1009	GAGCAAAGAACAGAGTTGGGA	59.463	21	ACAATGTCTTGGGCACAGC	59.698	19	206	803	1008
BMK_Unigene_000183	1	p1	(T)11	11	55	65	TCTTGGTATCATAGCTATCCACATCT	59.488	26	TTCCATGCATGACAGTTTGTT	59.039	21	101	23	123	GGTATCATAGCTATCCACATCTGC	59.066	24	CGACTTCAATATGGAATGTGAAA	59	23	127	27	153	TCTTGGTATCATAGCTATCCACATCT	59.488	26	TCCATGCATGACAGTTTGTT	57.505	20	100	23	122
BMK_Unigene_000183	2	p1	(A)11	11	1405	1415	CCAATGCCAATTCAATGTTC	58.82	20	TAACTGCCATGGGTAACGGT	60.249	20	217	1342	1558	CCAATGCCAATTCAATGTTCT	59.815	21	TAACTGCCATGGGTAACGGT	60.249	20	217	1342	1558	CCAATGCCAATTCAATGTTC	58.82	20	CTGCCATGGGTAACGGTATT	59.708	20	214	1342	1555
BMK_Unigene_000184	1	p1	(A)11	11	1	11	--
BMK_Unigene_000185	1	p2	(TA)10	20	2724	2743	--
BMK_Unigene_000186	1	p1	(T)19	19	981	999	CGAGGTGGACGTATATGGCT	59.978	20	ACATGCCCAATCCAACTTTC	59.797	20	121	948	1068	TGTTGCCTCTGGTTTGACTG	59.873	20	ACATGCCCAATCCAACTTTC	59.797	20	236	833	1068	TGTTGCCTCTGGTTTGACTG	59.873	20	AAAGGGCATCATCATCCATC	59.715	20	260	833	1092
BMK_Unigene_000187	1	p1	(A)19	19	37	55	--
BMK_Unigene_000187	2	p3	(TTC)5	15	630	644	TTGTTGTGGTGGATGCTGAT	59.967	20	ACCCACCCAAGAACCTCTCT	59.968	20	139	569	707	TTGTGGTGGATGCTGATGAT	59.925	20	ACCCACCCAAGAACCTCTCT	59.968	20	136	572	707	TTGTTGTGGTGGATGCTGAT	59.967	20	TCCAAAACCCAAGCTCAAAC	60.088	20	177	569	745
BMK_Unigene_000188	1	p1	(A)10	10	87	96	AAGCTCATTAATAGTGAAGATCGG	58.096	24	AAACACAATTTTGGACCCCA	60.066	20	157	26	182	AAGCTCATTAATAGTGAAGATCGG	58.096	24	ACCCCATATTGATTAGGCCC	59.873	20	143	26	168	GCTCATTAATAGTGAAGATCGGTT	57.967	24	AAACACAATTTTGGACCCCA	60.066	20	155	28	182
BMK_Unigene_000191	1	p1	(A)12	12	599	610	TTACCAAAGCTTGCATGTCG	59.872	20	CTCTGAATGGAAACCCCAGA	60.042	20	263	567	829	TTACCAAAGCTTGCATGTCG	59.872	20	TCTGAATGGAAACCCCAGAC	59.903	20	262	567	828	TTACCAAAGCTTGCATGTCG	59.872	20	GGGAGCCCTTCTCTCTGTTT	59.817	20	211	567	777
BMK_Unigene_000193	1	p2	(GA)7	14	1686	1699	TAGAATTACGGGTTCGTGCC	59.96	20	TTTCTTCGCTTCTTCTCCCA	60.066	20	124	1633	1756	TAGAATTACGGGTTCGTGCC	59.96	20	GAAAAGAACTCCCTACCCGC	60.074	20	149	1633	1781	AAAGAAGAGAGAGCGAGGGG	60.088	20	TTTCTTCGCTTCTTCTCCCA	60.066	20	187	1570	1756
BMK_Unigene_000194	1	p1	(A)12	12	37	48	CCCTATTCAATTCTAACAATGGC	58.936	23	CATGCAATGCTGAAGCAAAT	59.839	20	209	9	217	CCCTATTCAATTCTAACAATGGCT	59.781	24	CATGCAATGCTGAAGCAAAT	59.839	20	209	9	217	CCCTATTCAATTCTAACAATGGC	58.936	23	ACATGCAATGCTGAAGCAAA	60.41	20	210	9	218
BMK_Unigene_000195	1	p1	(T)11	11	649	659	TTTTCCTCCTGTAAACTTTTCCC	59.875	23	TGCTACAACCACCAGTAAGCA	59.401	21	271	540	810	TTTCCTCCTGTAAACTTTTCCC	58.669	22	TGCTACAACCACCAGTAAGCA	59.401	21	270	541	810	TTTCCTCCTGTAAACTTTTCCCT	59.551	23	TGCTACAACCACCAGTAAGCA	59.401	21	270	541	810
BMK_Unigene_000196	1	p1	(T)10	10	2294	2303	AGTTTCTGGGTGCCATGTTC	59.973	20	CCAATCGTTTTTCAGCCATT	59.938	20	156	2237	2392	GAAGTTTCTGGGTGCCATGT	59.973	20	CCAATCGTTTTTCAGCCATT	59.938	20	158	2235	2392	ATGTTCCCCAACACACAGGT	60.135	20	CCAATCGTTTTTCAGCCATT	59.938	20	142	2251	2392
BMK_Unigene_000200	1	p2	(GA)6	12	537	548	CCAAGAAGCTGGAGGATGAG	59.943	20	TGTTTGGTTGGTCTTTGCTG	59.734	20	204	385	588	TGTAATGACCAGAGGCACCA	60.112	20	TGTTTGGTTGGTCTTTGCTG	59.734	20	221	368	588	ACCAAGAAGCTGGAGGATGA	59.803	20	TGTTTGGTTGGTCTTTGCTG	59.734	20	205	384	588
BMK_Unigene_000202	1	p1	(T)12	12	1	12	--
BMK_Unigene_000204	1	p3	(TGG)6	18	1345	1362	AGCCACCTTCTCTCCTCTCC	59.952	20	CCAGTGCTCTTACCTGCTCC	60.012	20	242	1240	1481	AGCCACCTTCTCTCCTCTCC	59.952	20	GTGCTCTTACCTGCTCCTGC	60.164	20	239	1240	1478	AATCGGAAGCCACCTTCTCT	60.212	20	CCAGTGCTCTTACCTGCTCC	60.012	20	249	1233	1481
BMK_Unigene_000205	1	p1	(T)13	13	151	163	CCTCCCAAACACACAGGTCT	60.002	20	GTCAGTAACAGGGCCACAGG	60.567	20	181	7	187	CAGGTCTTTCCCTTCCATCA	60.042	20	GTCAGTAACAGGGCCACAGG	60.567	20	168	20	187	CCTTCTTCCTCCCAAACACA	60.081	20	GTCAGTAACAGGGCCACAGG	60.567	20	188	0	187
BMK_Unigene_000207	1	p1	(A)14	14	356	369	CCACCATGATCAATCAACCA	60.177	20	TGGATTCATGGTGTCTGCAT	59.925	20	257	247	503	ATCTCAACCACACACCACCA	59.846	20	TGCATCTGTCGTCTTGCTCT	59.733	20	256	233	488	ATCTCAACCACACACCACCA	59.846	20	CTGCATCTGTCGTCTTGCTC	59.733	20	257	233	489
BMK_Unigene_000207	2	p1	(T)10	10	1554	1563	--
BMK_Unigene_000208	1	p2	(TC)10	20	4	23	--
BMK_Unigene_000212	1	c	(A)10gagagcatcaaatagcctttcctatcgcagaaataga(T)10	57	5196	5252	--
BMK_Unigene_000213	1	p2	(TC)7	14	54	67	AAATAAAAAGGGCAGAACGGA	59.957	21	GCAGAGAGAGAAGCGAGCAT	60.004	20	122	16	137	GAAATAAAAAGGGCAGAACGG	59.957	21	GCAGAGAGAGAAGCGAGCAT	60.004	20	123	15	137	AAAGGGCAGAACGGATAGAAA	60.082	21	GCAGAGAGAGAAGCGAGCAT	60.004	20	116	22	137
BMK_Unigene_000213	2	p2	(TC)9	18	229	246	ATGCTCGCTTCTCTCTCTGC	60.004	20	TCATGCTTCCCTCTCAAACA	59.369	20	280	118	397	CTGTGGGCTTTTCTACCACC	59.592	20	TCATGCTTCCCTCTCAAACA	59.369	20	246	152	397	TGTGGGCTTTTCTACCACCT	59.592	20	TCATGCTTCCCTCTCAAACA	59.369	20	245	153	397
BMK_Unigene_000213	3	p3	(CAG)7	21	743	763	GAGAATGGCAAGGGTCAAAA	60.051	20	TGTCCTTGAACTGGGGTAGC	60.111	20	172	682	853	TGCAGATTGAGAATGGCAAG	59.948	20	TGTCCTTGAACTGGGGTAGC	60.111	20	180	674	853	AGCTATGGGGTTCAAAGGCT	60.096	20	TGTCCTTGAACTGGGGTAGC	60.111	20	237	617	853
BMK_Unigene_000213	4	c	(TGA)6tt(ATG)5	35	937	971	ATGAAGCTGCCCTTCAAAGA	59.955	20	GGCCACTACCCATCATCATC	60.166	20	214	853	1066	ATGAAGCTGCCCTTCAAAGA	59.955	20	ACCCATCATCATCATCCCAT	59.828	20	207	853	1059	GCTACCCCAGTTCAAGGACA	60.111	20	GGCCACTACCCATCATCATC	60.166	20	233	834	1066
BMK_Unigene_000213	5	p1	(A)15	15	2228	2242	GTGGGTGGGTGCTTATGACT	59.851	20	GGAAACAGAAACAGGCTTGC	59.859	20	161	2182	2342	AGTGGGTGGGTGCTTATGAC	59.851	20	GGAAACAGAAACAGGCTTGC	59.859	20	162	2181	2342	AATGTGGGATTAGTGGGTGG	59.526	20	GGAAACAGAAACAGGCTTGC	59.859	20	173	2170	2342
BMK_Unigene_000213	6	p1	(A)23	23	2344	2366	--
BMK_Unigene_000215	1	p1	(T)10	10	541	550	TGTGGCTAATAGGAGCAGCC	60.374	20	CCCAAACAACTTTCCCTTGA	59.942	20	244	453	696	TGTGGCTAATAGGAGCAGCC	60.374	20	TCCCAAACAACTTTCCCTTG	59.942	20	245	453	697	AGCAGCCTGCACCTTTTTAC	59.522	20	CCCAAACAACTTTCCCTTGA	59.942	20	231	466	696
BMK_Unigene_000216	1	p1	(T)10	10	410	419	TGAATTCTTTTTCAAGCCCG	60.181	20	TTCCACGTCAAGGGGATAAC	59.79	20	262	353	614	GTAGTCCATCGTGGCATGAA	59.527	20	TTCCACGTCAAGGGGATAAC	59.79	20	278	337	614	TGAATTCTTTTTCAAGCCCG	60.181	20	TCCACGTCAAGGGGATAACT	59.405	20	261	353	613
BMK_Unigene_000217	1	p1	(T)10	10	202	211	TTCCTCTCCTTTCCCCAAAT	59.875	20	GCAAGATTCCTTCTTTCCCC	60.017	20	232	68	299	GATTCGGCTCTCATTTCCAG	59.773	20	GCAAGATTCCTTCTTTCCCC	60.017	20	144	156	299	TTCCTCTCCTTTCCCCAAAT	59.875	20	CGAAATCAACCCTAGAAGCG	59.839	20	262	68	329
BMK_Unigene_000220	1	p3	(ATA)5	15	2014	2028	TGTCAATGGATTGGTCATGG	60.177	20	TGGGCCCCACCTATATAATAA	58.224	21	187	1885	2071	AATGGATTGGTCATGGATCG	60.548	20	TGGGCCCCACCTATATAATAA	58.224	21	183	1889	2071	TTTGATGCAACCTTGAGCAT	59.276	20	TGGGCCCCACCTATATAATAA	58.224	21	237	1835	2071
BMK_Unigene_000222	1	p1	(A)15	15	1350	1364	ATGATTTCGGGCCCTTTATT	59.642	20	AGTCCTTGAAAGGGACCAGC	60.628	20	257	1317	1573	TTCGGGCCCTTTATTTATGA	59.389	20	AGTCCTTGAAAGGGACCAGC	60.628	20	252	1322	1573	TGATTTCGGGCCCTTTATTT	60.616	20	AGTCCTTGAAAGGGACCAGC	60.628	20	256	1318	1573
BMK_Unigene_000222	2	p1	(T)10	10	2193	2202	CCCTCCTAAGACCCTGCTTT	59.707	20	CGCAGGGATGTGTTTTCTTT	60.11	20	215	2145	2359	GACCCTCCTAAGACCCTGCT	59.699	20	CGCAGGGATGTGTTTTCTTT	60.11	20	217	2143	2359	AGTCCGGACCCTCCTAAGAC	59.558	20	TTTGTCAGGGAGAACAACCC	59.943	20	104	2137	2240
BMK_Unigene_000227	1	p3	(AGA)5	15	276	290	ACCCCATTGTCTCCTCTCAA	59.505	20	ACCTCCGCCGACTCCTATAC	60.484	20	254	140	393	AACCCCATTGTCTCCTCTCA	59.505	20	ACCTCCGCCGACTCCTATAC	60.484	20	255	139	393	TGTCTCCTCTCAATGCCTCA	59.499	20	ACCTCCGCCGACTCCTATAC	60.484	20	247	147	393
BMK_Unigene_000227	2	p3	(CTC)5	15	435	449	CAACCAACAGCAGCAGAAGA	60.175	20	TGAAACAGGAGGAGGAGGTG	60.229	20	265	261	525	CAACCAACAGCAGCAGAAGA	60.175	20	GGGGAGGAGGACAGAGAGTT	59.661	20	215	261	475	TGGGCATGGTCTCTCTTCTC	60.349	20	TGAAACAGGAGGAGGAGGTG	60.229	20	236	290	525
BMK_Unigene_000227	3	p1	(T)10	10	1990	1999	GACACGTGGCATACTGATGG	59.992	20	ATCATTTCTCATTGCGACCC	59.9	20	279	1754	2032	TCCGTTGGTTTTTCTTTTCG	60.081	20	GATCCACCGCTGCTCATTAT	60.066	20	196	1957	2152	TCCGTTGGTTTTTCTTTTCG	60.081	20	CAAAAGTTTAGCCCCATCCA	59.931	20	229	1957	2185
BMK_Unigene_000229	1	p2	(GA)6	12	1	12	--
BMK_Unigene_000232	1	p1	(A)12	12	2696	2707	TCGAGGAATGCTCTTGGAAT	59.773	20	TCTCTTTTTGGGATGGGTTG	59.903	20	255	2543	2797	TCGAGGAATGCTCTTGGAAT	59.773	20	CTCTTTTTGGGATGGGTTGA	59.903	20	254	2543	2796	CTTGGAATTTCTGAGGTGGC	59.67	20	CTCTTTTTGGGATGGGTTGA	59.903	20	242	2555	2796
BMK_Unigene_000232	2	p2	(TC)9	18	2817	2834	--
BMK_Unigene_000233	1	p4	(TAAA)5	20	1	20	--
BMK_Unigene_000233	2	p1	(A)10	10	595	604	AGGTAGCTCACGAGGGGATT	60.096	20	CACCTTGCCCTTCATGATTT	59.933	20	184	485	668	AAGGTAGCTCACGAGGGGAT	60.096	20	CACCTTGCCCTTCATGATTT	59.933	20	185	484	668	AGGTAGCTCACGAGGGGATT	60.096	20	GGATGGAGTTGGTATGTGGC	60.203	20	276	485	760
BMK_Unigene_000233	3	p1	(A)13	13	1592	1604	TTTGGACCTGCAAAAAGTCC	60.088	20	ACGACCATAAGCACCAAAGG	59.993	20	189	1559	1747	TTTGGACCTGCAAAAAGTCC	60.088	20	TAAGCACCAAAGGGTCATCC	59.933	20	182	1559	1740	TGAAGAGCAGGATTTGGACC	60.195	20	ACGACCATAAGCACCAAAGG	59.993	20	201	1547	1747
BMK_Unigene_000239	1	p3	(TCT)5	15	1	15	--
BMK_Unigene_000239	2	c	(A)11tctttagggcatgtttggttaatgtgttttccataaatgcagaaaggaaaaacgggaccac(T)13	85	410	494	CTCAAATGACGCCCATCTCT	60.218	20	CTTTGCATCTTCTACCCCCA	60.066	20	241	366	606	CTCAAATGACGCCCATCTCT	60.218	20	TTCTACCCCCAATGGAAACA	60.162	20	232	366	597	CTCAAATGACGCCCATCTCT	60.218	20	TGCTTTGCATCTTCTACCCC	60.214	20	243	366	608
BMK_Unigene_000241	1	p1	(A)12	12	551	562	CCAACCAAAACTGACCCAAT	59.688	20	CGGCCAAATGATAAAGGTTG	60.315	20	236	527	762	GCTGGCTCTGATCATCCTTC	59.917	20	TGGCTTTATCCATTTGCTGG	60.961	20	275	427	701	CCAACCAAAACTGACCCAAT	59.688	20	GGTTGTGGAATGGATTGTGA	59.193	20	221	527	747
BMK_Unigene_000242	1	p1	(A)12	12	301	312	ACCATCCAACGGATTCCATA	60.014	20	CAGATCATGGGACAGTGGTG	59.954	20	191	219	409	ACCATCCAACGGATTCCATA	60.014	20	ATCATGGGACAGTGGTGGAT	60.056	20	188	219	406	CGGATTCCATAGAGGTGCAT	59.917	20	CAGATCATGGGACAGTGGTG	59.954	20	182	228	409
BMK_Unigene_000247	1	c	(A)10gaaataataaaaataaaaagacttattccttttattatc(T)10	59	281	339	ATAATTGACAGGGTCGGTCG	59.813	20	ATTAACGCGCCATTAGTTGG	59.985	20	243	199	441	ATAATTGACAGGGTCGGTCG	59.813	20	ACCACTTACATTAACGCGCC	60.025	20	252	199	450	GCAAGTTGCAACCAAGTCCT	60.299	20	ATTAACGCGCCATTAGTTGG	59.985	20	221	221	441
BMK_Unigene_000247	2	p2	(GA)8	16	1908	1923	TTTGATGAGGGGAAGCTCAC	60.195	20	CCTTGAGCATTCTTCACCCT	59.284	20	217	1802	2018	AGCATTTGGACAATGCCTCT	59.7	20	TGAGCATTCTTCACCCTTCA	59.369	20	255	1761	2015	AGCATTTGGACAATGCCTCT	59.7	20	CCTTGAGCATTCTTCACCCT	59.284	20	258	1761	2018
BMK_Unigene_000249	1	p1	(A)14	14	216	229	CCACGCTAGTGACAAGCAGA	60.199	20	ACACAACCCAATGAACCCAT	59.95	20	205	193	397	AATGCTAACAGGTCATGGGG	59.813	20	TATCTGGGACACACAACCCA	59.806	20	164	113	276	CCACGCTAGTGACAAGCAGA	60.199	20	CAACCCAATGAACCCATCAT	60.439	20	202	193	394
BMK_Unigene_000252	1	p1	(T)17	17	1446	1462	--
BMK_Unigene_000253	1	c	(T)15ggaaatcttttcataaacagaaatcaactaaaaaacactagttacttgtcctaaatgttactccattacg(A)11	96	4	99	--
BMK_Unigene_000253	2	p2	(CA)6	12	519	530	TGCAAAGGGAAGCCTCTTTA	59.953	20	GATTCGAGTCAATTGGGCTG	60.603	20	279	407	685	TGCAAAGGGAAGCCTCTTTA	59.953	20	TCAATTGGGCTGCTTAACAA	59.301	20	271	407	677	ATTGCAAAGGGAAGCCTCTT	60.208	20	TCAATTGGGCTGCTTAACAA	59.301	20	273	405	677
BMK_Unigene_000254	1	p1	(A)11	11	736	746	CTATCGGTTGAAAACCCGAG	59.564	20	TCCATCCGTTTTCGGATTAG	59.894	20	248	623	870	CTATCGGTTGAAAACCCGAG	59.564	20	AACATTTCCATCCGTTTTCG	59.801	20	254	623	876	GTCTATCGGTTGAAAACCCG	59.429	20	TCCATCCGTTTTCGGATTAG	59.894	20	250	621	870
BMK_Unigene_000256	1	p4	(TTAT)5	20	1	20	--
BMK_Unigene_000257	1	p1	(T)12	12	365	376	AATGGCGTGGCTAATTCTTG	60.096	20	TCCGTGCTAGCGAGAAAGAT	60.118	20	271	342	612	AATGGCGTGGCTAATTCTTG	60.096	20	AGCAGCTGCACCGAAATAAT	59.873	20	216	342	557	TTTTCTCCTTTTGTGGTGGG	59.942	20	AAACATGCCCTTTGTTTGCT	59.615	20	243	232	474
BMK_Unigene_000258	1	p1	(T)10	10	834	843	AGCACAGTTGGAAGGTGGTC	60.159	20	TTGTAAAGGAACATCGGCAA	59.157	20	272	652	923	ACGGTAGCACAGTTGGAAGG	60.171	20	TTGTAAAGGAACATCGGCAA	59.157	20	277	647	923	CGGTAGCACAGTTGGAAGGT	60.171	20	TTGTAAAGGAACATCGGCAA	59.157	20	276	648	923
BMK_Unigene_000259	1	p1	(A)10	10	1680	1689	AGGCATTGCCAATTTACCAG	59.96	20	AAACAACAGGCCTTCTTCCA	59.711	20	186	1582	1767	TTGGACCAAAGGGAAACAAG	59.942	20	AAACAACAGGCCTTCTTCCA	59.711	20	214	1554	1767	AGGCATTGCCAATTTACCAG	59.96	20	TAGTCCCACGGCTTTGTTTT	59.609	20	137	1582	1718
BMK_Unigene_000261	1	p2	(GA)9	18	1	18	--
BMK_Unigene_000266	1	p1	(A)16	16	503	518	TCAACTGATTCCTTACCCCG	59.926	20	GCGATGAGCAGTGATGACAC	60.446	20	221	477	697	TCAACTGATTCCTTACCCCG	59.926	20	AGCGATGAGCAGTGATGACA	60.591	20	222	477	698	TCAACTGATTCCTTACCCCG	59.926	20	ACAGCGATGAGCAGTGATGA	60.591	20	224	477	700
BMK_Unigene_000268	1	p3	(AAT)5	15	1	15	--
BMK_Unigene_000268	2	p2	(TG)8	16	1695	1710	GTGTGGTACGAGGGGCTATG	60.397	20	GCCTGTGCAAACATTGTCCT	61.107	20	164	1671	1834	GTGTGGTACGAGGGGCTATG	60.397	20	AAAGCCTGTGCAAACATTGTC	60.169	21	167	1671	1837	GTGTGGTACGAGGGGCTATG	60.397	20	AAAAGCCTGTGCAAACATTG	58.822	20	168	1671	1838
BMK_Unigene_000272	1	p1	(A)10	10	669	678	TGAAACCACACAAACCCAAA	59.834	20	AAAAATGAGTGCAAGTGGGC	60.118	20	250	536	785	AAGTTCTGGGGCATGCTAAA	59.708	20	AAAAATGAGTGCAAGTGGGC	60.118	20	225	561	785	TGAAACCACACAAACCCAAA	59.834	20	TTCCCACTAGGAGTTGGCTG	60.246	20	169	536	704
BMK_Unigene_000276	1	p1	(A)15	15	9	23	--
BMK_Unigene_000276	2	p1	(T)10	10	1562	1571	TGTGGATGGGTGTGTGAGTT	59.846	20	CTCGGATTGGACAAAAATAAGT	57.328	22	263	1340	1602	GGATGGGTGTGTGAGTTCCT	59.817	20	CTCGGATTGGACAAAAATAAGT	57.328	22	260	1343	1602	GTGTGTGTGGATGGGTGTGT	60.191	20	CTCGGATTGGACAAAAATAAGT	57.328	22	268	1335	1602
BMK_Unigene_000277	1	p1	(T)10	10	97	106	TCCTTCTCCCTCTCCCTCTC	59.883	20	AATCAACCACCTTGACCAGC	59.973	20	273	8	280	TCCTTCTCCCTCTCCCTCTC	59.883	20	CTCTGTGGAAGAGAGCCTGG	60.127	20	176	8	183	TCCTTCTCCCTCTCCCTCTC	59.883	20	CTTGACCAGCAACAAGCAGA	60.175	20	263	8	270
BMK_Unigene_000277	2	p1	(T)10	10	1928	1937	TGGTCATGTCTTTCTTCGGA	59.215	20	TGAAATAATGCGCTCAGTCG	59.976	20	260	1721	1980	GCCATTGAGGTCCTAAACCA	59.933	20	CTCAGTCGAACGACCCTGAC	60.861	20	277	1692	1968	CACAAACAATGGGTCAAATCC	60.081	21	TGAAATAATGCGCTCAGTCG	59.976	20	102	1879	1980
BMK_Unigene_000279	1	p1	(A)19	19	1	19	--
BMK_Unigene_000279	2	p3	(CAT)5	15	1547	1561	ACCTGGTGGAACAGAAAGCA	60.69	20	ATGCTCGAGAAGCCTTACCA	59.978	20	120	1506	1625	ACCTGGTGGAACAGAAAGCA	60.69	20	TGCTCGAGAAGCCTTACCAT	59.978	20	119	1506	1624	CCTGGTGGAACAGAAAGCAG	60.822	20	ATGCTCGAGAAGCCTTACCA	59.978	20	119	1507	1625
BMK_Unigene_000280	1	p2	(GA)7	14	3209	3222	AATTACAAAAATTCCCCGCC	60.022	20	TAACCGGTGCTTTCCAAGTC	60.11	20	273	2986	3258	AATTACAAAAATTCCCCGCC	60.022	20	TTGCTTCTAACCGGTGCTTT	59.883	20	280	2986	3265	TTCCAAGTAGGATTTTGGCG	60.067	20	ATCTAGGGCTGCCTTCACAA	59.836	20	162	3186	3347
BMK_Unigene_000281	1	c	(A)14cacaaattc(T)10	33	1545	1577	AGCTGCAAATCATTCAAGGG	60.214	20	CGAGTAAGCTGATGATGCCA	59.972	20	235	1463	1697	AGCTGCAAATCATTCAAGGG	60.214	20	ATCTTGCTGCCAAGACATCC	60.226	20	257	1463	1719	TCTGCGGGTGTATTTCATTG	59.542	20	CGAGTAAGCTGATGATGCCA	59.972	20	261	1437	1697
BMK_Unigene_000281	2	p1	(T)10	10	2387	2396	ACCATGATTGTGTGGGGATT	59.91	20	GAAGCCTTTCCTGTACGTCG	59.875	20	137	2296	2432	TGATTTTGCTCCGAAGATCC	60.155	20	GAAGCCTTTCCTGTACGTCG	59.875	20	105	2328	2432	GGATTTCTTGAGGTGGCTGA	60.195	20	GAAGCCTTTCCTGTACGTCG	59.875	20	122	2311	2432
BMK_Unigene_000283	1	p1	(A)12	12	967	978	TGTTTGCCAAATTAACTCCCTT	59.878	22	AAATTAATTGCATCAGCGCC	60.068	20	168	842	1009	TCTTTCTTTTCAATGTTTGCCA	59.736	22	AAATTAATTGCATCAGCGCC	60.068	20	181	829	1009	TGTTTGCCAAATTAACTCCCTT	59.878	22	TCCTTTCAATCCAACCATCC	59.727	20	255	842	1096
BMK_Unigene_000284	1	p2	(TC)9	18	1746	1763	--
BMK_Unigene_000286	1	p1	(A)17	17	1	17	--
BMK_Unigene_000286	2	p1	(T)16	16	1575	1590	AATGCGGTCAGCTCTCTCAT	59.981	20	ACACCGTAGTTTGTCCAGGC	60.035	20	206	1509	1714	ACAAAGTGCAACACCACCAA	60.049	20	ACACCGTAGTTTGTCCAGGC	60.035	20	236	1479	1714	AATGCGGTCAGCTCTCTCAT	59.981	20	TGCTAGGCCAGTGCACATAC	59.895	20	145	1509	1653
BMK_Unigene_000291	1	p1	(T)12	12	283	294	GCAGAAGCATGTAAGTGGCA	60.019	20	GCAGCACAGTTCAAAATCCA	59.847	20	230	92	321	AGCAGATTTCCCACCTCAGA	59.803	20	CAGCTCCTGGACTATCAGCC	59.973	20	180	203	382	AGCAGATTTCCCACCTCAGA	59.803	20	ATTCGGATACCCACCAAACA	60.051	20	257	203	459
BMK_Unigene_000291	2	p3	(AGG)6	18	1282	1299	AACTTGCCTTGAAGCGTTGT	59.92	20	AACCAGAAGCAAAAGGGGTT	59.976	20	189	1257	1445	AACTTGCCTTGAAGCGTTGT	59.92	20	CAGCAAAACAACCAGAAGCA	60.027	20	198	1257	1454	GTATGGGCCGCTTTTCATAA	59.928	20	CCAAAGCCTCCTCCTTCTCT	59.95	20	259	1124	1382
BMK_Unigene_000292	1	p4	(TATT)5	20	699	718	ATTTCTGCACGGGAAATCAC	59.939	20	CCAAAGAGCTAGGTGCAAGC	60.154	20	257	500	756	CACGGGAAATCACACAACCT	60.812	20	CCAAAGAGCTAGGTGCAAGC	60.154	20	250	507	756	TATTTCTGCACGGGAAATCA	59.112	20	CCAAAGAGCTAGGTGCAAGC	60.154	20	258	499	756
BMK_Unigene_000296	1	p1	(T)12	12	1310	1321	GGGAGAGGAAGCCTGACTTT	59.817	20	TGCTGGTGGTCCTCTAAACC	60.111	20	271	1287	1557	GGGAGAGGAAGCCTGACTTT	59.817	20	GCTGGTGGTCCTCTAAACCA	60.111	20	270	1287	1556	ATGGGAGAGGAAGCCTGACT	60.216	20	TGCTGGTGGTCCTCTAAACC	60.111	20	273	1285	1557
BMK_Unigene_000300	1	p2	(CT)6	12	132	143	CAAACAAACCTTGCAACAGG	59.216	20	ACCTGAATTTTAACCGGGCT	59.835	20	266	49	314	CAAACAAACCTTGCAACAGG	59.216	20	TGTCCAATGCACCAAATTGT	59.823	20	162	49	210	CAAACAAACCTTGCAACAGG	59.216	20	AACCTGAATTTTAACCGGGC	60.184	20	267	49	315
BMK_Unigene_000301	1	p1	(A)11	11	213	223	ACTGTAACGCAACCTCCTGC	60.321	20	CGTGCTCTCATCCAATTGTT	58.724	20	137	188	324	ACTGTAACGCAACCTCCTGC	60.321	20	ACGTGCTCTCATCCAATTGTT	59.612	21	138	188	325	GCATTGGGCATTCACTGTAA	59.548	20	CGTGCTCTCATCCAATTGTT	58.724	20	150	175	324
BMK_Unigene_000302	1	p1	(A)11	11	1	11	--
BMK_Unigene_000304	1	c	(A)16cacagagcttaattttatt(A)12	47	20	66	--
BMK_Unigene_000311	1	p1	(A)13	13	1568	1580	--
BMK_Unigene_000312	1	p1	(A)11	11	531	541	AGTGAGGTGCCATCACCAAT	60.395	20	TCCACCATTGTTGTGGTGTT	59.701	20	277	364	640	AGTGAGGTGCCATCACCAAT	60.395	20	CCACCATTGTTGTGGTGTTT	59.161	20	276	364	639	AGTGAGGTGCCATCACCAAT	60.395	20	ATCCACCATTGTTGTGGTGTT	60.005	21	278	364	641
BMK_Unigene_000312	2	c	(T)11gaatgatgaaaaaacagttcacattaaatggagtggctaaggtattaacatcttggattaatgaactctagaccccagttctgc(A)11	106	1477	1582	GCCCATAATGTGCATAGTTCAA	59.859	22	GGATTCCTCATTTGTGTGCAT	59.811	21	280	1441	1720	GCCCATAATGTGCATAGTTCA	58.521	21	GGATTCCTCATTTGTGTGCAT	59.811	21	280	1441	1720	GCCCATAATGTGCATAGTTCAA	59.859	22	TTCCTCATTTGTGTGCATTCTT	59.615	22	277	1441	1717
BMK_Unigene_000314	1	p2	(TA)10	20	986	1005	GCAGATCTTTCAAATCCCCA	60.014	20	GACGGAACGAATTTCACTTCA	60.103	21	278	904	1181	GCAGATCTTTCAAATCCCCA	60.014	20	GAAAGGGGGATCAATTTTCAA	60.116	21	171	904	1074	GCAGATCTTTCAAATCCCCA	60.014	20	GAAAGGGGGATCAATTTTCA	58.808	20	171	904	1074
BMK_Unigene_000314	2	p1	(A)11	11	2643	2653	CCCAAAACTGGAGGTTGAGA	60.081	20	GGTGATAGAGCCCTCAGGTG	59.679	20	130	2559	2688	AATGAACAGCTAGGCCCAAA	59.708	20	GGTGATAGAGCCCTCAGGTG	59.679	20	180	2509	2688	AAATGAACAGCTAGGCCCAA	59.708	20	GGTGATAGAGCCCTCAGGTG	59.679	20	181	2508	2688
BMK_Unigene_000315	1	p1	(T)19	19	2185	2203	--
BMK_Unigene_000317	1	p1	(T)13	13	801	813	GCAAGACTTCAGCCGAAAAG	60.132	20	CAGCACAAAAGCCACAACAG	60.485	20	247	756	1002	GCAAGACTTCAGCCGAAAAG	60.132	20	GCTAAGAGGAGAGTGGACGC	59.191	20	228	756	983	GCAAGACTTCAGCCGAAAAG	60.132	20	TAAGGGAAGAAGCAGTGGCA	60.904	20	265	756	1020
BMK_Unigene_000321	1	p3	(GTG)6	18	158	175	TTGAAGAAAACCACACCCAA	58.995	20	CCAAACCCAACATATGGGAC	59.91	20	197	28	224	TTGAAGAAAACCACACCCAA	58.995	20	CCACAAGGCTTTGATGATGA	59.648	20	172	28	199	TTGAAGAAAACCACACCCAA	58.995	20	AGTGCAACCAATCCGAACAT	60.384	20	260	28	287
BMK_Unigene_000321	2	p1	(A)10	10	764	773	GGGTACCTTTTCCGGTTTGT	60.089	20	TGGGCAATACCTGTCATTCA	59.924	20	237	608	844	TAAGAATCGATCCGAATGGG	59.856	20	TGGGCAATACCTGTCATTCA	59.924	20	147	698	844	TAAGAATCGATCCGAATGGG	59.856	20	TGAGACCATCTCACACCCAA	60.088	20	204	698	901
BMK_Unigene_000321	3	p3	(GCT)5	15	2230	2244	CTTGGGGTGTAGCAAAATGC	60.502	20	CATTCATGGGCAAAAAGAGG	60.439	20	131	2181	2311	GCAAAATGCACGTTAGAGGG	60.637	20	CATTCATGGGCAAAAAGAGG	60.439	20	120	2192	2311	TCTGAACTTGGGGTGTAGCA	59.288	20	CATTCATGGGCAAAAAGAGG	60.439	20	137	2175	2311
BMK_Unigene_000324	1	p1	(A)13	13	218	230	TATGAAGTTTTTGGGCCCCT	60.664	20	CTCAAGTCTGGGATGTGGGT	59.962	20	241	165	405	TATGAAGTTTTTGGGCCCCT	60.664	20	TGCTTTTCCAAAAATGGGAG	60.046	20	108	165	272	TATGAAGTTTTTGGGCCCCT	60.664	20	CACTCCTATTTGCGGGGTTA	59.953	20	164	165	328
BMK_Unigene_000324	2	p1	(T)12	12	636	647	CCTACAGGGAAGCACGGTAA	60.125	20	AAGAAAACAGGGGGACACTG	59.037	20	234	495	728	CCTGTAGGCCACAAATGCTT	60.132	20	AAGAAAACAGGGGGACACTG	59.037	20	280	449	728	ACAGGGAAGCACGGTAACAT	59.478	20	AAGAAAACAGGGGGACACTG	59.037	20	231	498	728
BMK_Unigene_000324	3	p1	(A)10	10	1947	1956	ATTGTCCGCCTTGCAATATC	59.929	20	CATTGCATGTCAAAAGTGGG	59.964	20	195	1860	2054	ATTGTCCGCCTTGCAATATC	59.929	20	CCATTGCATGTCAAAAGTGG	59.964	20	196	1860	2055	ATTGTCCGCCTTGCAATATC	59.929	20	CCCATTGCATGTCAAAAGTG	59.964	20	197	1860	2056
BMK_Unigene_000325	1	c	(CCA)5tata(CAC)5	34	256	289	ACAGCAGTGTGGACACCAAG	59.782	20	TGCGATTCAGTAGCATCTGG	59.972	20	263	95	357	CATCTTTTCCTTGGCTTCCA	60.184	20	AGTTCGCGACTGATGAGTGA	59.577	20	273	59	331	ACAGCAGTGTGGACACCAAG	59.782	20	AGTTCGCGACTGATGAGTGA	59.577	20	237	95	331
BMK_Unigene_000329	1	p3	(GAA)5	15	1374	1388	ACGATTCGTTCACTCCCAAC	59.973	20	CCAAAATAAAAAGACGCGGA	60.068	20	143	1335	1477	GACGCATGTGGGTATCCTCT	59.957	20	CCAAAATAAAAAGACGCGGA	60.068	20	168	1310	1477	ACGCATGTGGGTATCCTCTC	59.957	20	CCAAAATAAAAAGACGCGGA	60.068	20	167	1311	1477
BMK_Unigene_000330	1	p1	(T)13	13	509	521	CCCAACAAGGTCCGATAAGA	59.926	20	ACCATTTACCAAACACCCCC	60.703	20	157	447	603	AGTGTCTCCAATGACGCCTT	59.727	20	ACCATTTACCAAACACCCCC	60.703	20	121	483	603	CACCTAAAGGTCTATGCCCG	59.587	20	ACCATTTACCAAACACCCCC	60.703	20	187	417	603
BMK_Unigene_000330	2	p1	(A)14	14	1219	1232	CCCTCTCCCAAACCATTTTT	60.159	20	TGGGAACAAATGGTCCCTAA	60.162	20	227	1054	1280	CTCCCTCTCCCAAACCATTT	60.298	20	TGGGAACAAATGGTCCCTAA	60.162	20	229	1052	1280	TTCCTCTTTTCCCACTCCAA	59.641	20	TGGGAACAAATGGTCCCTAA	60.162	20	134	1147	1280
BMK_Unigene_000331	1	p1	(T)13	13	2397	2409	AAAGGAAAAGAGACCGAGGC	59.827	20	TGTAGCCAACCCCAACATAG	58.501	20	279	2243	2521	AAAGGAAAAGAGACCGAGGC	59.827	20	TGTAGCCAACCCCAACATAGT	59.369	21	279	2243	2521	AAAGGAAAAGAGACCGAGGC	59.827	20	TTGGACTTTTGATGAACACGA	59.159	21	195	2243	2437
BMK_Unigene_000332	1	p3	(GGA)5	15	1798	1812	GCTGGCCATTTGAAAGAGAG	59.955	20	ATCAGGAATTCCAAAACCCC	59.996	20	272	1584	1855	AGCTGGCCATTTGAAAGAGA	59.955	20	ATCAGGAATTCCAAAACCCC	59.996	20	273	1583	1855	CTGGCCATTTGAAAGAGAGC	59.955	20	ATCAGGAATTCCAAAACCCC	59.996	20	271	1585	1855
BMK_Unigene_000334	1	p2	(CT)8	16	1	16	--
BMK_Unigene_000334	2	p1	(A)11	11	578	588	TGTCTGGTTTGGCCAAGATT	60.495	20	TGCCTATGTGTGAGAGGGAG	58.827	20	196	450	645	TGTCTGGTTTGGCCAAGATT	60.495	20	GTGCCTATGTGTGAGAGGGAG	59.736	21	197	450	646	TGTCTGGTTTGGCCAAGATT	60.495	20	GAGTGCCTATGTGTGAGAGGG	59.736	21	199	450	648
BMK_Unigene_000336	1	p1	(T)10	10	853	862	GCTCATTGTCTCAAACGCAA	59.995	20	CCCGCTTCACGTGAGTAGAT	60.277	20	151	804	954	GCATTGACAAGAGCCCATTT	60.081	20	CCCGCTTCACGTGAGTAGAT	60.277	20	185	770	954	TCAAACGCAACTTACCCCTC	60.11	20	CCCGCTTCACGTGAGTAGAT	60.277	20	141	814	954
BMK_Unigene_000337	1	p1	(A)13	13	660	672	ATCCACAACCTAGCCCTCCT	59.957	20	GGAAAACCCCATGCTCTTCT	60.443	20	221	485	705	TGGTTCATCGACAACAGCTC	59.837	20	GGCCCACCCAGAGTAAGATT	60.328	20	273	552	824	ATCCACAACCTAGCCCTCCT	59.957	20	ACTAGTGGGGTCCAAGAGGC	60.511	20	266	485	750
BMK_Unigene_000337	2	p1	(A)10	10	3593	3602	TTGGAGACAGTTCTGGCACA	60.44	20	TGTTTATGGCTTGGCAACAA	60.111	20	216	3452	3667	TCAACTTTCAACCTCAGGCA	59.415	20	TGTTTATGGCTTGGCAACAA	60.111	20	256	3412	3667	TTGGAGACAGTTCTGGCACA	60.44	20	CTGTTTATGGCTTGGCAACA	59.729	20	217	3452	3668
BMK_Unigene_000337	3	p1	(T)11	11	3730	3740	TTGTTGCCAAGCCATAAACA	60.111	20	AGGTGCTCATTATCGCAACC	60.103	20	160	3648	3807	ACAAAGATTGTTGCCAAGCC	60.118	20	AGGTGCTCATTATCGCAACC	60.103	20	167	3641	3807	TTGTTGCCAAGCCATAAACA	60.111	20	TCTTTGACATGAGCCCTGTG	59.831	20	190	3648	3837
BMK_Unigene_000337	4	p1	(T)15	15	4242	4256	GTGGAGAGGACTGGGCTTTC	61.172	20	GAGCAGCATCAATCTCCACA	59.95	20	268	4218	4485	GCTAGGTGGAGAGGACTGGG	61.18	20	GAGCAGCATCAATCTCCACA	59.95	20	273	4213	4485	TGTGAAGGACAACCAAAGGC	61.075	20	TATCTCGGTGATTTTCCCCA	60.266	20	271	4169	4439
BMK_Unigene_000337	5	p1	(A)11	11	5265	5275	CCATGATTTACACAATTCCACA	58.267	22	CTTGATTTCAGGTTCTGGGG	59.521	20	268	5062	5329	CCATGATTTACACAATTCCACA	58.267	22	TTGATTTCAGGTTCTGGGGT	59.381	20	267	5062	5328	CCATGATTTACACAATTCCACA	58.267	22	TGATTTCAGGTTCTGGGGTT	59.381	20	266	5062	5327
BMK_Unigene_000337	6	p2	(GA)7	14	5439	5452	--
BMK_Unigene_000340	1	p1	(A)12	12	334	345	TCACCTTGCCTCAATCCTCT	59.803	20	TGATCTTGTTGGGTGTGCAT	59.967	20	225	218	442	CACCTTGCCTCAATCCTCTC	59.803	20	TGATCTTGTTGGGTGTGCAT	59.967	20	224	219	442	TCACCTTGCCTCAATCCTCT	59.803	20	GGTCCATTGATCTTGTTGGG	60.173	20	232	218	449
BMK_Unigene_000340	2	p1	(A)12	12	2085	2096	ACACACATCCAAGGCAGTGA	60.162	20	AAAGAGCAGCTTCAGAGGCA	60.419	20	123	2009	2131	AATGCATGTTTTTGGAAGGG	59.801	20	AAAGAGCAGCTTCAGAGGCA	60.419	20	243	1889	2131	AGTGATGCATTGCCAGAACA	60.272	20	AAAGAGCAGCTTCAGAGGCA	60.419	20	108	2024	2131
BMK_Unigene_000345	1	p2	(GA)7	14	2	15	--
BMK_Unigene_000348	1	p1	(T)11	11	4	14	--
BMK_Unigene_000351	1	p2	(TC)9	18	1753	1770	--
BMK_Unigene_000352	1	p1	(A)18	18	1	18	--
BMK_Unigene_000352	2	p1	(T)11	11	417	427	CAACCCTCGATTCGAAATGT	59.933	20	ATTTTGTGGTTTGGCTTTGG	59.839	20	234	311	544	CAACCCTCGATTCGAAATGT	59.933	20	GCTTTGGGTGTTTTTGCTTC	59.73	20	221	311	531	CAACCCTCGATTCGAAATGT	59.933	20	TTTGGGTGTTTTTGCTTCCT	59.587	20	219	311	529
BMK_Unigene_000352	3	p2	(AG)7	14	1388	1401	--
BMK_Unigene_000354	1	p2	(CA)7	14	705	718	TGGTATTCCCGTCACTCACA	59.96	20	TTCACTTGTCCTGGGGATTC	59.903	20	174	655	828	TCTGGTTTCTTGGTGAAGGG	60.081	20	TTCACTTGTCCTGGGGATTC	59.903	20	269	560	828	TGGTATTCCCGTCACTCACA	59.96	20	CAGACGGCATTGAGAAATCA	59.799	20	152	655	806
BMK_Unigene_000360	1	p1	(A)13	13	2	14	--
BMK_Unigene_000360	2	p1	(A)10	10	519	528	CCGGAGGAGAAAATGTGAAG	59.665	20	TAGGTGAAAGAGGGGCTGAA	59.807	20	267	397	663	ACCACGAGCACGAAGAAGTT	59.914	20	ACAATGGATTAGGGGGTCGT	60.443	20	221	331	551	TGAAGAGGGAAAAGCAATGG	60.184	20	ACAATGGATTAGGGGGTCGT	60.443	20	269	283	551
BMK_Unigene_000360	3	p1	(A)13	13	1326	1338	TTCCCCAGTCAATCTATGGC	59.894	20	GCAGTGTTGCAAGGAGATGA	59.992	20	208	1219	1426	TTCCCCAGTCAATCTATGGC	59.894	20	TGCAGTGTTGCAAGGAGATG	61.023	20	209	1219	1427	TTCCCCAGTCAATCTATGGC	59.894	20	GTGCAGTGTTGCAAGGAGAT	58.884	20	210	1219	1428
BMK_Unigene_000360	4	p1	(A)10	10	1714	1723	CGTATTGGCAATGTGAGTCAA	59.6	21	TGATTATGGGACGATGTTGC	59.355	20	191	1656	1846	TCGAATCCTATCTGCACACAA	59.287	21	TGATTATGGGACGATGTTGC	59.355	20	240	1607	1846	TGATCGAATCCTATCTGCACAC	60.103	22	TGATTATGGGACGATGTTGC	59.355	20	243	1604	1846
BMK_Unigene_000363	1	p3	(TAT)7	21	1	21	--
BMK_Unigene_000363	2	p2	(CT)7	14	654	667	GTGGTCACTGCATGGTGTTC	60.013	20	ATTGCACCAATGAATGCAGA	60.08	20	244	582	825	TCCTTGACTCATGTTGCAGG	59.831	20	ATTGCACCAATGAATGCAGA	60.08	20	275	551	825	CCTTGACTCATGTTGCAGGA	59.831	20	ATTGCACCAATGAATGCAGA	60.08	20	274	552	825
BMK_Unigene_000363	3	p1	(A)14	14	1834	1847	AGAACAGGCTTGATGGGATG	60.073	20	TGAAGTGCACGTTTTGACAC	58.305	20	218	1659	1876	AGAACAGGCTTGATGGGATG	60.073	20	GAAGTGCACGTTTTGACACA	58.305	20	217	1659	1875	CTGCAGTCCTGTTGCATGTT	59.905	20	TGAAGTGCACGTTTTGACAC	58.305	20	138	1739	1876
BMK_Unigene_000364	1	p1	(A)11	11	580	590	GAAAAATGGTCCCCTTGGTT	60.032	20	TCAGTCCGAGACATCTGTGG	59.82	20	184	539	722	GAAAAATGGTCCCCTTGGTT	60.032	20	TCCGAGACATCTGTGGTCTG	59.82	20	180	539	718	GAAAAATGGTCCCCTTGGTT	60.032	20	GCCTCACCTCTTTTGCATTC	59.82	20	202	539	740
BMK_Unigene_000364	2	p1	(T)13	13	1119	1131	GGACTTCGGACTGGATGATG	60.475	20	ATGGGAATCAATCAACCACC	59.464	20	186	1080	1265	GGACTTCGGACTGGATGATG	60.475	20	GGGAATCAATCAACCACCAA	60.56	20	184	1080	1263	GTAAAACGGATGGGACTTCG	59.429	20	ATGGGAATCAATCAACCACC	59.464	20	198	1068	1265
BMK_Unigene_000365	1	p1	(T)13	13	1264	1276	TATGACCTGTTTCCAAGGGC	59.933	20	ATGCCCACTTTATGAGCCAG	60.096	20	241	1117	1357	TATGACCTGTTTCCAAGGGC	59.933	20	ACGACCATCTGTCTTGGGAG	60.112	20	263	1117	1379	TATGACCTGTTTCCAAGGGC	59.933	20	TCTGTCTTGGGAGAAATGCC	60.195	20	256	1117	1372
BMK_Unigene_000365	2	p2	(TC)6	12	3637	3648	CTATTGCAAGTGGCAACACC	59.199	20	GCACGCAAAGGGGAGACT	61.376	18	100	3573	3672	GAAACAGCAGAGAACCAATGAA	59.359	22	ACGCAAAGGGGAGACTGAA	60.785	19	173	3498	3670	CTATTGCAAGTGGCAACACCT	60.183	21	GCACGCAAAGGGGAGACT	61.376	18	100	3573	3672
BMK_Unigene_000368	1	p1	(T)10	10	877	886	GGTGTGGGCCTAATTGAAAG	59.429	20	GAGCATTGAATCGCTGACAGT	60.421	21	233	768	1000	AGGTGTGGGCCTAATTGAAA	59.429	20	GAGCATTGAATCGCTGACAGT	60.421	21	234	767	1000	GGTGTGGGCCTAATTGAAAG	59.429	20	AGCATTGAATCGCTGACAGT	58.472	20	232	768	999
BMK_Unigene_000372	1	p1	(T)12	12	2	13	--
BMK_Unigene_000372	2	p1	(T)10	10	1093	1102	TGCCATAAGGGCATTTTTGT	60.323	20	TCCATTGGTTGTGTTTGTGG	60.255	20	228	941	1168	GGAGAAAGAGGGGGAAAGAA	59.623	20	TCCATTGGTTGTGTTTGTGG	60.255	20	256	913	1168	GAAGGAGAAAGAGGGGGAAA	59.623	20	TCCATTGGTTGTGTTTGTGG	60.255	20	259	910	1168
BMK_Unigene_000377	1	p1	(A)18	18	1	18	--
BMK_Unigene_000377	2	p1	(T)10	10	1326	1335	TTGCATGGGTTATTGGGTCT	60.192	20	GCATGAAAGAACAATGCCAG	59.276	20	247	1161	1407	CTTGCATGGGTTATTGGGTC	60.192	20	GCATGAAAGAACAATGCCAG	59.276	20	248	1160	1407	TGGGTTATTGGGTCTCAGGA	60.309	20	GCATGAAAGAACAATGCCAG	59.276	20	242	1166	1407
BMK_Unigene_000379	1	p1	(T)11	11	745	755	TCCAAAGTTTCTCCATTCGG	60.044	20	TTTCCATCAAATGCAAACCC	60.681	20	181	668	848	CTGGCACTCTTTCTCTGGCT	59.745	20	CCATCAAATGCAAACCCAAT	60.564	20	208	638	845	GTCCGGTCATTTCTCTCTGG	59.655	20	CCATCAAATGCAAACCCAAT	60.564	20	224	622	845
BMK_Unigene_000382	1	p1	(A)11	11	1008	1018	AATTCCTATCCCGAACCCAG	60.145	20	GGCCCACAAAAGTGAAGAAA	60.088	20	145	907	1051	CTAGGCCCCAATTCCTATCC	59.756	20	GGCCCACAAAAGTGAAGAAA	60.088	20	154	898	1051	CCTAGGCCCCAATTCCTATC	59.756	20	GGCCCACAAAAGTGAAGAAA	60.088	20	155	897	1051
BMK_Unigene_000383	1	p1	(T)10	10	626	635	TTTGCAAAATGGATGAACGA	60.051	20	TGACAGATTTCGTGGATGGA	60.048	20	165	553	717	TTTGCAAAATGGATGAACGA	60.051	20	TAAACATGGTCGAACGCAAA	60.111	20	145	553	697	TTGCAAAATGGATGAACGAG	59.664	20	TGACAGATTTCGTGGATGGA	60.048	20	164	554	717
BMK_Unigene_000383	2	p1	(T)11	11	1348	1358	--
BMK_Unigene_000385	1	p1	(T)13	13	541	553	ATGCACAAAAGGAGGTGGAC	59.973	20	TTTAAAGGTGGCAAAATGGC	59.943	20	185	443	627	CCAAGAAATCACGATCCGTT	59.933	20	TTTAAAGGTGGCAAAATGGC	59.943	20	164	464	627	ATGCACAAAAGGAGGTGGAC	59.973	20	AGTGGTGAGATTTGTTGGGG	59.82	20	241	443	683
BMK_Unigene_000387	1	p1	(A)12	12	726	737	CCCATTTAACGGATCAGTCC	59.244	20	AGGATTATGATGGATGGGTGA	59.069	21	100	697	796	CCCATTTAACGGATCAGTCC	59.244	20	TCTTGAGGAGGTTGCTAAGGA	59.063	21	274	697	970	CCCATTTAACGGATCAGTCC	59.244	20	AGGATTATGATGGATGGGTGAG	60.039	22	100	697	796
BMK_Unigene_000388	1	p1	(A)12	12	742	753	GCCTTGAATTTGCCTAGGTTT	59.622	21	TTGCATGCTAAATTGTGGAA	57.788	20	280	678	957	CTTGGAGCAGTGCCTTGAAT	60.397	20	TCATCAGCTCAGTTTACTGCAA	58.727	22	123	667	789	GCCTTGAATTTGCCTAGGTT	58.328	20	TTGCATGCTAAATTGTGGAA	57.788	20	280	678	957
BMK_Unigene_000388	2	p2	(CT)7	14	4834	4847	ATGCACCCTTCCCCTTTATC	60.152	20	ATAATACCCCTCCGAAACCG	60.034	20	243	4664	4906	ATGCACCCTTCCCCTTTATC	60.152	20	ATCACCCTCCCCCAAATTAC	59.881	20	264	4664	4927	CTTTATCGCCTTGCTCCGTA	60.356	20	ATAATACCCCTCCGAAACCG	60.034	20	230	4677	4906
BMK_Unigene_000391	1	p1	(T)15	15	1	15	--
BMK_Unigene_000395	1	p1	(A)12	12	1342	1353	CAGAGGAAGGAGAAAACCCC	60.045	20	GGCTCCACTCACATGGTCTT	60.12	20	243	1175	1417	AGAGGAAGGAGAAAACCCCA	60.045	20	GGCTCCACTCACATGGTCTT	60.12	20	242	1176	1417	AGGAAGGAGAAAACCCCAAA	59.912	20	GGCTCCACTCACATGGTCTT	60.12	20	240	1178	1417
BMK_Unigene_000395	2	p1	(A)10	10	1459	1468	ACCACTTCCACTACCACCCA	60.275	20	AATCCATCTTGCTCCACCAC	59.934	20	249	1371	1619	ACCACTTCCACTACCACCCA	60.275	20	ACAATCCATCTTGCTCCACC	59.934	20	251	1371	1621	AAGACCATGTGAGTGGAGCC	60.12	20	GCTGGACAATCCATCTTGCT	60.226	20	229	1398	1626
BMK_Unigene_000400	1	p3	(GGA)5	15	4147	4161	TCGTTGTGAATTGGAAGCTG	59.84	20	TGCTAGAGGAGAGAGAGGCG	59.989	20	205	4122	4326	ATCAAGTCCAATAGCCGCTG	60.235	20	TGCTAGAGGAGAGAGAGGCG	59.989	20	271	4056	4326	TCGTTGTGAATTGGAAGCTG	59.84	20	TCCCAACAACAGACCTCCTC	60.088	20	279	4122	4400
BMK_Unigene_000400	2	p3	(GGT)5	15	4475	4489	CGCCTCTCTCTCCTCTAGCA	59.989	20	GTTCAATTCCCCATTTCCCT	59.996	20	266	4307	4572	ATGCATCATCGCCTCTCTCT	59.941	20	GTTCAATTCCCCATTTCCCT	59.996	20	275	4298	4572	TCCTCTAGCATGGAGCGATT	59.939	20	GTTCAATTCCCCATTTCCCT	59.996	20	256	4317	4572
BMK_Unigene_000402	1	p1	(A)15	15	216	230	CATGGAATATCTGCAAGCCA	59.646	20	CAATGCGAGGATCTCATCAA	59.756	20	205	191	395	CATGGAATATCTGCAAGCCA	59.646	20	TACTCTGGTTAGGGAGGGGG	60.311	20	172	191	362	CATGGAATATCTGCAAGCCA	59.646	20	TTACGGACTAAGACCGCAGC	60.407	20	224	191	414
BMK_Unigene_000403	1	p1	(A)11	11	150	160	ACGGCTCTAGCTGACAAAGG	59.639	20	ATGCTTATGCGCTTTCTGGT	59.873	20	154	56	209	GGCTCTAGCTGACAAAGGGA	59.574	20	ATGCTTATGCGCTTTCTGGT	59.873	20	152	58	209	ACGGCTCTAGCTGACAAAGG	59.639	20	AATGCTTATGCGCTTTCTGG	60.364	20	155	56	210
BMK_Unigene_000403	2	p1	(A)11	11	863	873	CCTTCTTTCCCACTTCTCCC	60.045	20	ACACCGCCATTTCCAGATAG	59.955	20	201	813	1013	CCCTTCTTTCCCACTTCTCC	60.045	20	ACACCGCCATTTCCAGATAG	59.955	20	202	812	1013	CCTTCTTTCCCACTTCTCCC	60.045	20	CATGGAACATCTTGTCGTGC	60.12	20	165	813	977
BMK_Unigene_000404	1	p2	(AG)6	12	23	34	--
BMK_Unigene_000405	1	p1	(A)19	19	1	19	--
BMK_Unigene_000409	1	p2	(GA)6	12	465	476	TGCATCCGTGCATTATGACT	60.104	20	GCCAATGGGAGAATGAGAAA	60.014	20	239	298	536	AGTGCATCCGTGCATTATGA	60.104	20	GCCAATGGGAGAATGAGAAA	60.014	20	241	296	536	TGCATCCGTGCATTATGACT	60.104	20	TTTTGTTGCATATGAGGCCA	60.073	20	255	298	552
BMK_Unigene_000412	1	p3	(AAT)5	15	677	691	CAGTGCATTGCTTTCTTCCA	59.988	20	TGCTTCGAAACTTTGAGCTG	59.342	20	243	473	715	ACCAGCCCCATCTTAATTCC	60.152	20	TGCTTCGAAACTTTGAGCTG	59.342	20	108	608	715	ACCAGCCCCATCTTAATTCC	60.152	20	GAGTTGGGTTTGCTCTGGTG	60.69	20	191	608	798
BMK_Unigene_000416	1	p1	(A)16	16	9	24	--
BMK_Unigene_000416	2	p2	(TC)6	12	430	441	TCATGGGATTGATGGGTTTT	59.991	20	CTTCAGCAACAAAGGTGCAA	60.027	20	208	395	602	TGCCAAAGTGGATTGACAAA	60.088	20	CTTCAGCAACAAAGGTGCAA	60.027	20	255	348	602	TCATGGGATTGATGGGTTTT	59.991	20	CACGATGAAAGAAGGCATGA	59.799	20	124	395	518
BMK_Unigene_000417	1	p3	(TCT)7	21	1	21	--
BMK_Unigene_000418	1	p1	(A)13	13	1159	1171	TTCCGACGGATCATCTTCTC	60.158	20	CATTTTTGATGGTGCAGTCG	60.111	20	197	1036	1232	CATTCCGACGGATCATCTTC	60.426	20	CATTTTTGATGGTGCAGTCG	60.111	20	199	1034	1232	CGACGGATCATCTTCTCCTT	59.239	20	CATTTTTGATGGTGCAGTCG	60.111	20	194	1039	1232
BMK_Unigene_000419	1	p1	(T)12	12	1054	1065	AGTGGGTTCAGGCCCTTACT	59.994	20	GAATTCACTGTCCACCAAACC	59.298	21	254	843	1096	GACCCGTTACTTCCCCATTT	60.053	20	GAATTCACTGTCCACCAAACC	59.298	21	114	983	1096	TATATGAACCCGAAACCCGA	60.146	20	GAATTCACTGTCCACCAAACC	59.298	21	132	965	1096
BMK_Unigene_000420	1	p4	(GCGA)6	24	147	170	ACCCGTCAGCAATCAAAATC	59.939	20	TCGGCAGTGAGGATAGGACT	59.827	20	215	24	238	ACCCGTCAGCAATCAAAATC	59.939	20	TCGGCAGTGAGGATAGGACT	59.827	20	258	24	281	ATTTCAACTTCGATCACCCG	59.933	20	TCGGCAGTGAGGATAGGACT	59.827	20	230	9	238
BMK_Unigene_000421	1	p2	(AG)8	16	1	16	--
BMK_Unigene_000422	1	p1	(T)10	10	705	714	CGCTGACCTACCTATTTCCG	59.724	20	TAGCAACGGCCATCTCTTCT	59.978	20	273	642	914	CGCTGACCTACCTATTTCCG	59.724	20	CTAGCAACGGCCATCTCTTC	59.978	20	274	642	915	CGCTGACCTACCTATTTCCG	59.724	20	TCCGTTTTAACGGTCCAGTC	59.971	20	175	642	816
BMK_Unigene_000422	2	p3	(ACC)7	21	1478	1498	AGCTTTCATCCTTTCAGCGA	60.096	20	ACCAACCCCAACAGATTGAG	59.82	20	273	1258	1530	GAGCTTTCATCCTTTCAGCG	60.096	20	CCAACCCCAACAGATTGAGT	59.82	20	273	1257	1529	AGCTTTCATCCTTTCAGCGA	60.096	20	CCAACCCCAACAGATTGAGT	59.82	20	272	1258	1529
BMK_Unigene_000425	1	p1	(T)11	11	327	337	TCTGTTTGGAAGCTGTGTGG	59.873	20	AAGGAAAGATGTGTGGTGGG	59.82	20	274	294	567	TCTGTTTGGAAGCTGTGTGG	59.873	20	GCCTCTAAGGGGTCTCGAAT	59.674	20	250	294	543	TGTAAGGTGCGTGCCTACTG	59.928	20	TTGCATTGCCTCTTTCTCAA	59.542	20	206	185	390
BMK_Unigene_000425	2	p1	(T)13	13	567	579	ATCAGGCTCATCCTGTGCTC	60.381	20	TTGAAGCCTTTTTCTCAGGC	59.569	20	106	497	602	ATTCGAGACCCCTTAGAGGC	59.674	20	AGTTTTCCAAGGGCTTGAGG	60.601	20	166	524	689	ATCAGGCTCATCCTGTGCTC	60.381	20	AGTTTTCCAAGGGCTTGAGG	60.601	20	193	497	689
BMK_Unigene_000427	1	c	(AG)6(GAT)5	27	1231	1257	CCAAAAGGAGATGGGTCAAA	59.903	20	ACCACCACAAACACCAACAA	59.745	20	203	1093	1295	GGTCGCAGAAGCAGCTTAAC	60.162	20	ACCACCACAAACACCAACAA	59.745	20	244	1052	1295	TTTCATGTCTGCATCTTCGG	59.799	20	ACCACCACAAACACCAACAA	59.745	20	274	1022	1295
BMK_Unigene_000428	1	p1	(A)14	14	1240	1253	GCTAGCTCGACAGAATGGCT	59.746	20	GTGCTGTCTTGGTGATGTGG	60.162	20	193	1113	1305	TAGCTCGACAGAATGGCTCA	59.697	20	GTGCTGTCTTGGTGATGTGG	60.162	20	191	1115	1305	TACATCCAGCTCATTGACGG	59.673	20	GTGCTGTCTTGGTGATGTGG	60.162	20	212	1094	1305
BMK_Unigene_000432	1	p1	(T)15	15	1453	1467	--
BMK_Unigene_000434	1	p1	(T)11	11	1643	1653	CTTTCAGTCATTTGGCGGAT	60.074	20	GGCTTTGGCAAACACATAAAA	59.992	21	182	1496	1677	ACGCCCCTTTGAGCTATTCT	60.228	20	GGCTTTGGCAAACACATAAAA	59.992	21	138	1540	1677	AGTCATTTGGCGGATGTGTT	60.384	20	GGCTTTGGCAAACACATAAAA	59.992	21	177	1501	1677
BMK_Unigene_000439	1	p1	(A)10	10	1141	1150	TTTGAAGGTCATTTGCCACA	60.088	20	AATGAAATGGGTGGGAGACA	60.173	20	247	1052	1298	TTTGAAGGTCATTTGCCACA	60.088	20	ATGAAATGGGTGGGAGACAA	60.173	20	246	1052	1297	TTTGAAGGTCATTTGCCACA	60.088	20	GAAATGGGTGGGAGACAAAA	59.767	20	244	1052	1295
BMK_Unigene_000442	1	p2	(AT)8	16	9	24	--
BMK_Unigene_000443	1	p1	(A)14	14	2014	2027	TGCTAATTGAGGCACACCAG	59.864	20	CTGGAGGCCATTTCTGCTAC	59.836	20	276	1962	2237	TGCTAATTGAGGCACACCAG	59.864	20	GGAGGCCATTTCTGCTACAA	60.214	20	274	1962	2235	TGAGGCACACCAGTTTATGC	59.722	20	CTGGAGGCCATTTCTGCTAC	59.836	20	269	1969	2237
BMK_Unigene_000443	2	p2	(TC)9	18	2368	2385	--
BMK_Unigene_000448	1	p1	(A)17	17	1390	1406	--
BMK_Unigene_000449	1	p1	(T)12	12	1222	1233	ATCTCTCCACTACGCCATGC	60.249	20	TCCAAATGGTCACATCGAAA	59.9	20	280	1158	1437	ATCTCTCCACTACGCCATGC	60.249	20	AGCAATCAGATCCAGGCTGT	59.834	20	100	1158	1257	ATCTCTCCACTACGCCATGC	60.249	20	TGGCAGGTTCAGATGTTCAA	60.24	20	156	1158	1313
BMK_Unigene_000450	1	p1	(T)12	12	1931	1942	--
BMK_Unigene_000451	1	p2	(GA)6	12	437	448	TGGATGGAGTCTTTGGAAGG	60.042	20	CATGGATTCAAAACTCGGCT	60.074	20	247	352	598	TGGATGGAGTCTTTGGAAGG	60.042	20	ATGGATTCAAAACTCGGCTG	60.074	20	246	352	597	CTTTGGAAGGCATGGAAGAA	60.184	20	CATGGATTCAAAACTCGGCT	60.074	20	237	362	598
BMK_Unigene_000455	1	p1	(T)11	11	388	398	TGGGGACAGAAGAGGTTTTG	60.081	20	AGACCAATTTGCCTCCAGAA	59.67	20	231	208	438	TGGGGACAGAAGAGGTTTTG	60.081	20	AAGACCAATTTGCCTCCAGA	59.67	20	232	208	439	GGGAACGAAAATAGGGCAAT	60.15	20	AGACCAATTTGCCTCCAGAA	59.67	20	151	288	438
BMK_Unigene_000455	2	p1	(T)12	12	654	665	AGATAGACCTGGACGCTGGA	59.827	20	TCATCCAACGATCAATCCAA	59.859	20	186	607	792	AGATAGACCTGGACGCTGGA	59.827	20	CTAAATGGCGAACTGCCTTC	59.845	20	248	607	854	AGATAGACCTGGACGCTGGA	59.827	20	GCGAACTGCCTTCACCTTTA	60.386	20	241	607	847
BMK_Unigene_000459	1	p1	(A)10	10	105	114	GAGTCCATTTCATGTTGCCC	60.326	20	CCTTGATCCTTGATTCAGCA	58.797	20	279	65	343	ATTTCATGTTGCCCCAAATC	59.628	20	CCTTGATCCTTGATTCAGCA	58.797	20	273	71	343	TGAGTCCATTTCATGTTGCC	59.502	20	CCTTGATCCTTGATTCAGCA	58.797	20	280	64	343
BMK_Unigene_000460	1	p1	(T)14	14	114	127	TGATTCGCTCTCTCCTGGTT	59.95	20	ATTTTTAGGTTGCCACGCAG	60.131	20	202	33	234	GGGTTTCAAGCATGTCGTCT	60.119	20	ATTTTTAGGTTGCCACGCAG	60.131	20	221	14	234	TGATTCGCTCTCTCCTGGTT	59.95	20	AGCTTTGCATCATGTCACCA	60.272	20	246	33	278
BMK_Unigene_000460	2	p1	(A)15	15	1525	1539	TGCAGCAAATATCTGTGGATG	59.703	21	AGCCACCAATGGATAGAAGC	59.154	20	243	1336	1578	ACTCCAGAGAATGCAGCAAA	58.597	20	AGCCACCAATGGATAGAAGC	59.154	20	254	1325	1578	TGCAGCAAATATCTGTGGATG	59.703	21	GCCACCAATGGATAGAAGCA	61.003	20	242	1336	1577
BMK_Unigene_000462	1	p1	(T)11	11	485	495	GCCACACCACCATGACCTAT	60.667	20	TGGAGGCTTGATCTATGGAAA	59.654	21	278	284	561	TGTGAAGAGCAATCAAGGTCC	60.248	21	CTAAGATAAGGGGCGTAGCG	59.01	20	242	413	654	TGTGAAGAGCAATCAAGGTCC	60.248	21	TCATTGCATTGAGGTTTGGT	58.976	20	215	413	627
BMK_Unigene_000463	1	p1	(A)10	10	1061	1070	CTCCCAGATTCCATCTCCAA	60.003	20	GTTTCCGATTCCACACCACT	59.827	20	267	904	1170	AAAAGTTGCCCACCAAACAG	60.008	20	GTTTCCGATTCCACACCACT	59.827	20	241	930	1170	TCAAACCACTCCCAGATTCC	59.903	20	GTTTCCGATTCCACACCACT	59.827	20	275	896	1170
BMK_Unigene_000463	2	p1	(A)16	16	1275	1290	CAGCATCTGGTAAAGTGGCA	59.864	20	ATGGAGGCACTCCTTTTCCT	60.074	20	209	1189	1397	CAGCATCTGGTAAAGTGGCA	59.864	20	CACGAAATTTTGGAGTGCCT	60.11	20	188	1189	1376	AGTGGTGTGGAATCGGAAAC	59.827	20	ATGGAGGCACTCCTTTTCCT	60.074	20	247	1151	1397
BMK_Unigene_000463	3	p1	(A)16	16	3074	3089	ATTCCCCATCTCAAAAACCC	59.996	20	ATGTGTGGCATTTGTGCAGT	60.04	20	251	3007	3257	ACCCAAAAGAATTCCCCATC	59.996	20	ATGTGTGGCATTTGTGCAGT	60.04	20	261	2997	3257	TCCAAAACCCTTCCTCCTCT	60.045	20	ATGTGTGGCATTTGTGCAGT	60.04	20	220	3038	3257
BMK_Unigene_000463	4	p1	(A)10	10	3425	3434	ACTGCACAAATGCCACACAT	60.04	20	TGCATGCTGCCTTATTTCAA	60.356	20	230	3238	3467	TCTTGGCAATGTCTCCACTG	59.831	20	TGCATGCTGCCTTATTTCAA	60.356	20	246	3222	3467	AGCATCTTGGCAATGTCTCC	60.226	20	TGCATGCTGCCTTATTTCAA	60.356	20	250	3218	3467
BMK_Unigene_000466	1	p1	(A)12	12	610	621	TGCCATTTAAAGACACGTTCC	59.989	21	GGGGTCAGCTATCCGATTTT	60.286	20	218	512	729	TGCCATTTAAAGACACGTTCC	59.989	21	CATATGGGGTCAGCTATCCG	60.309	20	223	512	734	TGCCATTTAAAGACACGTTCC	59.989	21	ATCCATCCATATGGGGTCAG	59.44	20	230	512	741
BMK_Unigene_000466	2	p1	(A)14	14	1038	1051	AACCTGACCTTGCATTCACC	59.973	20	AGAATGAGCCGAGCTTGTGT	60.02	20	155	921	1075	GGACATGCAAAACCAGACCT	59.973	20	AGAATGAGCCGAGCTTGTGT	60.02	20	207	869	1075	CATTGGACATGCAAAACCAG	59.964	20	AGAATGAGCCGAGCTTGTGT	60.02	20	211	865	1075
BMK_Unigene_000467	1	p1	(T)13	13	567	579	TGTCTTGGCCAGTAAATGGA	59.123	20	CAGTGAAATCCGAGGGAAAA	60.044	20	216	544	759	TGTCTTGGCCAGTAAATGGA	59.123	20	TTACCAGTGAAATCCGAGGG	59.926	20	220	544	763	GCAAGCAAATACGAAATGGAA	60.089	21	TCCTCCATTTTGACTGGGAG	60.042	20	172	484	655
BMK_Unigene_000467	2	p1	(A)10	10	777	786	TTTTCCCTCGGATTTCACTG	60.044	20	GCTCACATGGGCTTTTTCAC	60.646	20	191	740	930	CCCTCGGATTTCACTGGTAA	59.926	20	GCTCACATGGGCTTTTTCAC	60.646	20	187	744	930	TTTTCCCTCGGATTTCACTG	60.044	20	TAACCGTACCTTGTGGCTCA	59.195	20	206	740	945
BMK_Unigene_000468	1	c	(A)10tctatgcattcaattgagacttgacccaactcggactcagccctgacctagtcaggtcccgagtacaagg(T)10	90	801	890	GTTGGGCACAGGGATATCAA	60.723	20	CAGCGAGGTTCACACTGCTA	60.199	20	278	670	947	CAGGGATATCAATGGCCCTAT	60.013	21	CAGCGAGGTTCACACTGCTA	60.199	20	270	678	947	GGCCCTATTGCCAGGTAAA	59.908	19	CAGCGAGGTTCACACTGCTA	60.199	20	257	691	947
BMK_Unigene_000469	1	p2	(TA)6	12	1685	1696	ACACTAGTCAGTCGGCGGAT	59.751	20	AAGTCCCCCAGTGTTTTTCA	59.425	20	204	1527	1730	ACACTAGTCAGTCGGCGGAT	59.751	20	GTCCCCCAGTGTTTTTCACA	60.791	20	202	1527	1728	ACACTAGTCAGTCGGCGGAT	59.751	20	TCCCCCAGTGTTTTTCACAG	60.923	20	201	1527	1727
BMK_Unigene_000474	1	p1	(T)11	11	171	181	TTGCTCTGGTAAATGCCTCA	59.42	20	GGGATAAAGCCTCACCACAT	58.864	20	271	16	286	TTGCTCTGGTAAATGCCTCA	59.42	20	CGGGATAAAGCCTCACCAC	60.467	19	272	16	287	CGGTGCTTTTGCTCTGGTA	59.996	19	GGGATAAAGCCTCACCACAT	58.864	20	279	8	286
BMK_Unigene_000474	2	p2	(AT)9	18	435	452	TACCGCATGCACTCTACTCG	60.035	20	AAAGTTTGCTAACCCGCTGA	59.883	20	202	315	516	GAATCCCTCTAAGGATCCCG	59.859	20	AAAGTTTGCTAACCCGCTGA	59.883	20	118	399	516	CAATGTTACCGCATGCACTC	60.142	20	AAAGTTTGCTAACCCGCTGA	59.883	20	208	309	516
BMK_Unigene_000474	3	p1	(T)10	10	1459	1468	TATGGCGGATCCATGATTTT	60.117	20	TAGTGGTGCATGGTGGCTTA	60.134	20	206	1362	1567	TTATGGCGGATCCATGATTT	60.117	20	TAGTGGTGCATGGTGGCTTA	60.134	20	207	1361	1567	TGCGGTCAATTTGCAGTTTA	60.251	20	TAGTGGTGCATGGTGGCTTA	60.134	20	175	1393	1567
BMK_Unigene_000475	1	p1	(T)10	10	62	71	CTGGTAGACTCGAACTCGGC	60.012	20	ATAGGGCCAGGGATACCAAC	60.039	20	141	26	166	GCTGGTAGACTCGAACTCGG	60.012	20	ATAGGGCCAGGGATACCAAC	60.039	20	142	25	166	GCGACTTGGCTGGTAGACTC	60.02	20	ATAGGGCCAGGGATACCAAC	60.039	20	150	17	166
BMK_Unigene_000479	1	p1	(A)13	13	168	180	AACAATGGGGGCTGATGATA	60.155	20	AAGAGCTGCGGGAAGATGTA	59.978	20	247	101	347	TTGTTAGAAACAATGGGGGC	59.801	20	AAGAGCTGCGGGAAGATGTA	59.978	20	255	93	347	CAATGGGGGCTGATGATAGT	59.773	20	AAGAGCTGCGGGAAGATGTA	59.978	20	245	103	347
BMK_Unigene_000479	2	p2	(CT)6	12	478	489	TACATCTTCCCGCAGCTCTT	59.978	20	CTGTGGGTTGTTTGGGAGAT	59.82	20	234	328	561	TACATCTTCCCGCAGCTCTT	59.978	20	TGTGGGTTGTTTGGGAGATT	60.21	20	233	328	560	CAAAAACCCTTCCCATTTGA	59.772	20	CTGTGGGTTGTTTGGGAGAT	59.82	20	257	305	561
BMK_Unigene_000479	3	c	(T)11cattgcttcaagtattt(TA)7	42	1745	1786	TCTCGTGATGGCTTGTGAAA	60.39	20	TGTTGACATCAAAGGCATCTT	58.215	21	257	1565	1821	CTCGTGATGGCTTGTGAAAG	59.44	20	TGTTGACATCAAAGGCATCTT	58.215	21	256	1566	1821	GAAGAGTCTCGTGATGGCTTG	60.005	21	TGTTGACATCAAAGGCATCTT	58.215	21	263	1559	1821
BMK_Unigene_000482	1	p1	(A)10	10	1157	1166	CTAGTCCATTCCATGTGGGG	60.187	20	TGGGTTCAAGTCATGATACCAAT	60.477	23	127	1074	1200	CCTAGTCCATTCCATGTGGG	60.187	20	TGGGTTCAAGTCATGATACCAAT	60.477	23	128	1073	1200	CTAGTCCATTCCATGTGGGG	60.187	20	GGGTTCAAGTCATGATACCAA	57.377	21	126	1074	1199
BMK_Unigene_000483	1	p2	(CT)8	16	1	16	--
BMK_Unigene_000485	1	p2	(TA)7	14	615	628	ATTACCCAAATGGCCAAACA	60.053	20	CCGCAGATAGGTCATGGTTT	59.955	20	261	435	695	TGGATCCAAGCCCATGTAGT	60.34	20	GAAACCATTACACGCCTCGT	60	20	180	565	744	TGGATCCAAGCCCATGTAGT	60.34	20	CCGCAGATAGGTCATGGTTT	59.955	20	131	565	695
BMK_Unigene_000489	1	p1	(T)10	10	543	552	GTGGCTCATTGAAAGCCATT	60.081	20	TTGGTCTTTGCACCATGCTA	60.257	20	263	377	639	ACTGTGGCTCATTGAAAGCC	60.263	20	TTGGTCTTTGCACCATGCTA	60.257	20	266	374	639	TGGCTCATTGAAAGCCATTT	60.585	20	TTGGTCTTTGCACCATGCTA	60.257	20	262	378	639
BMK_Unigene_000490	1	p1	(T)18	18	1	18	--
BMK_Unigene_000490	2	p1	(A)10	10	842	851	GTGCGTGTGCGTAAGTGAGT	59.977	20	AAGTTGCAGCATCCAAAGGT	59.74	20	183	795	977	GTGCGTGTGCGTAAGTGAGT	59.977	20	GCAGCATCCAAAGGTCTGTT	60.263	20	178	795	972	GTGCGTGTGCGTAAGTGAGT	59.977	20	AGTTGCAGCATCCAAAGGTC	60.263	20	182	795	976
BMK_Unigene_000490	3	p4	(TTTA)5	20	1080	1099	AACAGACCTTTGGATGCTGC	60.263	20	TTCAGTGTGCCCATATGTAACC	59.752	22	245	953	1197	GACCTTTGGATGCTGCAACT	60.263	20	TTCAGTGTGCCCATATGTAACC	59.752	22	241	957	1197	AACAGACCTTTGGATGCTGC	60.263	20	TCAGTGTGCCCATATGTAACCT	59.383	22	244	953	1196
BMK_Unigene_000492	1	p1	(A)15	15	2928	2942	ATTTACCACTGCTGGATCGG	59.955	20	TGGGTGAGATGGTAGTGTTTT	57.035	21	276	2729	3004	ATTTACCACTGCTGGATCGG	59.955	20	AAATGGGTGAGATGGTAGTGTTTT	60.044	24	279	2729	3007	TGCTGGATCGGAACTGAAAT	60.603	20	TGTTTTAAATGGGTGAGATGG	57.474	21	276	2738	3013
BMK_Unigene_000492	2	p1	(T)17	17	3380	3396	CTTCAGAACCCCCTTTGTGA	60.081	20	TGGTGCAGCCTCCTTTAGAC	60.397	20	244	3350	3593	TCAGAACCCCCTTTGTGAAG	60.081	20	TGGTGCAGCCTCCTTTAGAC	60.397	20	242	3352	3593	CTTCAGAACCCCCTTTGTGA	60.081	20	GTGGTGCAGCCTCCTTTAGA	60.397	20	245	3350	3594
BMK_Unigene_000494	1	p1	(T)17	17	334	350	CGGAGATGTAGCTGAGGGAC	59.827	20	TCTGGCAATACTTGCAGTGG	59.864	20	278	197	474	CGGAGATGTAGCTGAGGGAC	59.827	20	CTGGCAATACTTGCAGTGGA	59.864	20	277	197	473	CGGAGATGTAGCTGAGGGAC	59.827	20	AATATTTTGGGCCGACATGA	60.153	20	252	197	448
BMK_Unigene_000496	1	p1	(A)10	10	37	46	TGAGGTTGTGGGTTCGAGTT	60.545	20	TTTGCACCTAACAATGCAGC	59.879	20	122	4	125	TTGAGGTTGTGGGTTCGAGT	60.545	20	TTTGCACCTAACAATGCAGC	59.879	20	123	3	125	TGAGGTTGTGGGTTCGAGTT	60.545	20	TTGATTCTTCATGGCACAGC	59.805	20	170	4	173
BMK_Unigene_000498	1	p1	(T)11	11	102	112	CTTGAACAGCAAAAGGGGAA	60.22	20	GCATCTGGAACTCTTGGAGC	59.957	20	197	50	246	TGAACAGCAAAAGGGGAAAG	60.22	20	GCATCTGGAACTCTTGGAGC	59.957	20	195	52	246	TGAACAGCAAAAGGGGAAAG	60.22	20	GTTAGTAGGCAGGCATCCCA	60.096	20	123	52	174
BMK_Unigene_000498	2	p2	(AT)6	12	1524	1535	CTTAGGGCCCACCTACATGA	59.948	20	GAAGCGACTGAAAACTTGGC	60	20	265	1365	1629	CTTAGGGCCCACCTACATGA	59.948	20	AGTGACCAAGTCGGGTCAAC	60.009	20	215	1365	1579	CTTAGGGCCCACCTACATGA	59.948	20	GTGACCAAGTCGGGTCAACT	60.009	20	214	1365	1578
BMK_Unigene_000501	1	p1	(T)10	10	159	168	TTTTTCAGCCGAGATGAGGT	59.813	20	CCGACATCCAAACACTACCA	59.415	20	236	5	240	CAGCCGAGATGAGGTGAAAT	60.218	20	CCGACATCCAAACACTACCA	59.415	20	231	10	240	AGCCGAGATGAGGTGAAATC	59.243	20	CCAAACATGCCCTAACAGGT	59.853	20	280	11	290
BMK_Unigene_000501	2	p2	(GA)8	16	432	447	GGCATGTTTGGATTTTGCTT	59.945	20	CCCTAGGTGGATTTCTTCCC	59.761	20	248	280	527	TGGGGAAGTTGCTTAAATGC	60.074	20	CCCTAGGTGGATTTCTTCCC	59.761	20	141	387	527	GGCATGTTTGGATTTTGCTT	59.945	20	GTGGATTTCTTCCCGGACTT	60.306	20	242	280	521
BMK_Unigene_000501	3	p1	(A)12	12	1705	1716	TTTTTGGCTTTTCCCTGTTG	60.081	20	GCATTGTTGGATTTATCTGCG	60.47	21	158	1591	1748	TGGCCCTTGCTCTTCAGTAT	59.836	20	GCATTGTTGGATTTATCTGCG	60.47	21	114	1635	1748	TTTTTGGCTTTTCCCTGTTG	60.081	20	GGCATTGTTGGATTTATCTGC	59.429	21	159	1591	1749
BMK_Unigene_000502	1	p1	(T)11	11	490	500	TTGGACCAACCAGAAACACA	59.976	20	TCAATTAGCAGTGTGGGTGG	59.566	20	147	413	559	GGGAAACAATTTGGAAAGCA	59.916	20	TCAATTAGCAGTGTGGGTGG	59.566	20	190	370	559	TGGGAAACAATTTGGAAAGC	59.916	20	TCAATTAGCAGTGTGGGTGG	59.566	20	191	369	559
BMK_Unigene_000504	1	p1	(A)17	17	7	23	--
BMK_Unigene_000504	2	p1	(T)10	10	159	168	ACGTATACGCAAATCGAGCC	60.124	20	ACAATGGCCCGATCGTATTA	60.175	20	112	121	232	ACGTATACGCAAATCGAGCC	60.124	20	TAACAATGGCCCGATCGTAT	60.175	20	114	121	234	ACGTATACGCAAATCGAGCC	60.124	20	ATAACAATGGCCCGATCGTA	60.175	20	115	121	235
BMK_Unigene_000504	3	p1	(A)11	11	851	861	TGCAGAGGCGTGAAAGTATG	60.011	20	GGCTTGTCTCCCTTCCTCTC	60.336	20	260	634	893	TGTATGGGCATTAGCCATGA	59.914	20	GGCTTGTCTCCCTTCCTCTC	60.336	20	196	698	893	GGTGATTATTGCAGAGGCGT	60.103	20	GGCTTGTCTCCCTTCCTCTC	60.336	20	269	625	893
BMK_Unigene_000504	4	p2	(GA)7	14	1063	1076	GAGAGGAAGGGAGACAAGCC	60.336	20	CGGGAGATTGAAATTGGAGA	60.006	20	256	874	1129	GAGAGGAAGGGAGACAAGCC	60.336	20	TCGGGAGATTGAAATTGGAG	60.006	20	257	874	1130	GCGTGGAACCAGGATATAGG	59.41	20	CGGGAGATTGAAATTGGAGA	60.006	20	222	908	1129
BMK_Unigene_000509	1	p2	(AG)9	18	1807	1824	--
BMK_Unigene_000513	1	p1	(T)10	10	207	216	TAGTCGCAGATGCCAATGAA	60.366	20	CAGCCCAACCACAGAAAAAT	59.971	20	210	121	330	TAGTCGCAGATGCCAATGAA	60.366	20	ACTAACGATGTCAGCAGCCC	60.285	20	224	121	344	ATGTTAGTCGCAGATGCCAA	59.301	20	CAGCCCAACCACAGAAAAAT	59.971	20	214	117	330
BMK_Unigene_000513	2	p1	(T)10	10	599	608	TCAGGGTCTTTCTGCCTGAT	59.803	20	TCTCCCAATCACATGTTCCA	59.893	20	272	522	793	ATCAGGGTCTTTCTGCCTGA	59.803	20	TCTCCCAATCACATGTTCCA	59.893	20	273	521	793	TGTTTGCACAATTCCCAAAA	59.946	20	GCAATTTTCTGTGCATCCAA	59.67	20	274	460	733
BMK_Unigene_000513	3	p1	(T)11	11	815	825	TGGAACATGTGATTGGGAGA	59.893	20	CCCAACTGCAGATCATGAGA	59.787	20	125	774	898	ACGTGTTTGGATGCACAGAA	60.16	20	CCCAACTGCAGATCATGAGA	59.787	20	191	708	898	TGGTTGGAACATGTGATTGG	60.216	20	CCCAACTGCAGATCATGAGA	59.787	20	129	770	898
BMK_Unigene_000513	4	p1	(A)10	10	1133	1142	ATGTGCTTCATTCCGAGGAC	60.081	20	TCAAACAAAAGGCCCAAAAG	60.081	20	225	1061	1285	ATGTGCTTCATTCCGAGGAC	60.081	20	TGGAACCAAAACCAGCTTCT	59.711	20	267	1061	1327	ATGTGCTTCATTCCGAGGAC	60.081	20	ATCAAACAAAAGGCCCAAAA	59.429	20	226	1061	1286
BMK_Unigene_000513	5	p1	(A)11	11	2088	2098	GTACCTGACCTAGCCCGTGA	60.134	20	TGGTGCAAAGTGGTATGGAA	59.964	20	173	2007	2179	GTACCTGACCTAGCCCGTGA	60.134	20	TTGGTGCAAAGTGGTATGGA	59.964	20	174	2007	2180	AGCCCGTGATGAGAGTGAGT	59.866	20	TGGTGCAAAGTGGTATGGAA	59.964	20	162	2018	2179
BMK_Unigene_000515	1	p2	(TA)6	12	12	23	--
BMK_Unigene_000515	2	p1	(A)10	10	228	237	AACTGCCCATATGGCTCAAC	59.962	20	AACATGATCTGACCTTGGGC	59.934	20	242	92	333	AACTGCCCATATGGCTCAAC	59.962	20	GAGCTACCGACGTCACAACA	59.905	20	258	92	349	TCCTAGAACTTGGGCCACAC	60.111	20	AACATGATCTGACCTTGGGC	59.934	20	166	168	333
BMK_Unigene_000515	3	p1	(A)15	15	935	949	ATTCGTTGTTGGCCGATTAG	59.96	20	AGGGCACTTGGAAAACTCAA	59.711	20	266	707	972	AGATTATTCGTTGTTGGCCG	59.96	20	AGGGCACTTGGAAAACTCAA	59.711	20	271	702	972	ATTCGTTGTTGGCCGATTAG	59.96	20	AAGGGCACTTGGAAAACTCA	59.711	20	267	707	973
BMK_Unigene_000515	4	p1	(T)11	11	1133	1143	--
BMK_Unigene_000516	1	p2	(AT)6	12	34	45	AGGCCCTTCAACGTGGGT	62.861	18	AACCGTCCTCCCGTTAAACT	59.864	20	240	1	240	AGGCCCTTCAACGTGGGT	62.861	18	TGGCGTTCATCATCTCTTCA	60.353	20	127	1	127	AGGCCCTTCAACGTGGGT	62.861	18	CCTCCCGTTAAACTGATTCG	59.564	20	234	1	234
BMK_Unigene_000516	2	p1	(T)13	13	776	788	GGTGGTTTGATCTGGAATCG	60.317	20	AACCGCTACAATGCAACACA	60.18	20	135	705	839	GGTGGTTTGATCTGGAATCG	60.317	20	ACCGCTACAATGCAACACAA	60.18	20	134	705	838	GGTGGTTTGATCTGGAATCG	60.317	20	TTCCAAACCGGAAGAGAGAA	59.784	20	175	705	879
BMK_Unigene_000516	3	p1	(A)11	11	1019	1029	TTCTCTCTTCCGGTTTGGAA	59.784	20	TGCCATCCTTTCTTACTGGC	60.214	20	274	860	1133	TGGTTCTCTCTTCCGGTTTG	60.224	20	TGCCATCCTTTCTTACTGGC	60.214	20	277	857	1133	GGAAGCTCGGTTCTGTGGTA	60.255	20	TGCCATCCTTTCTTACTGGC	60.214	20	258	876	1133
BMK_Unigene_000517	1	p1	(A)13	13	1217	1229	--
BMK_Unigene_000518	1	p2	(TC)7	14	242	255	TCTAGTGCGCAGCACAAAAT	59.638	20	GCACCCTACACAGATGGGTT	59.851	20	215	129	343	TCTAGTGCGCAGCACAAAAT	59.638	20	TGAGAACCCAAAGTCTGCCT	59.844	20	251	129	379	TAGTGCGCAGCACAAAATGT	60.467	20	GCACCCTACACAGATGGGTT	59.851	20	213	131	343
BMK_Unigene_000520	1	p3	(ACC)5	15	696	710	CGCCCAGAGAGCATCTTTAC	59.978	20	TCGCTGTTGCCTACAGATTG	60.011	20	214	625	838	GATCGAAGGTTCCATGTGCT	60.081	20	TCGCTGTTGCCTACAGATTG	60.011	20	239	600	838	ATCGAAGGTTCCATGTGCTC	60.081	20	TCGCTGTTGCCTACAGATTG	60.011	20	238	601	838
BMK_Unigene_000524	1	p1	(T)13	13	511	523	GGGAGGATTAGCTGCATTGA	60.177	20	GGAGAATCTCATATCGCCCA	59.998	20	270	451	720	GGGAGGATTAGCTGCATTGA	60.177	20	CCCAGAGGATTTGTTTTCCA	59.903	20	183	451	633	GGAGGGAGGATTAGCTGCAT	60.567	20	GGAGAATCTCATATCGCCCA	59.998	20	273	448	720
BMK_Unigene_000530	1	p1	(C)13	13	1	13	--
BMK_Unigene_000531	1	p1	(A)14	14	1310	1323	GGTTGCTGGATGCAAGGTAT	59.962	20	AATCTGGGTGCTGGAGATTC	59.094	20	278	1111	1388	CTACCTGTGCAGCAAACAGC	59.664	20	CTCAAGGAAATGATGGTCCC	59.336	20	268	1239	1506	GGGTCGGAGACACATGAAAT	59.786	20	AATCTGGGTGCTGGAGATTC	59.094	20	198	1191	1388
BMK_Unigene_000532	1	p1	(A)10	10	14	23	--
BMK_Unigene_000532	2	p2	(AG)6	12	1427	1438	TCTCCATCCTGAGGGAGTTG	60.191	20	TCCCATTCTTTTCCCCTTTC	60.237	20	242	1265	1506	TCTCCATCCTGAGGGAGTTG	60.191	20	TTCCCATTCTTTTCCCCTTT	59.75	20	243	1265	1507	TCCATCCTGAGGGAGTTGTT	59.505	20	TCCCATTCTTTTCCCCTTTC	60.237	20	240	1267	1506
BMK_Unigene_000534	1	p1	(A)16	16	721	736	CTCCGCATTCCCATAGAAAC	59.528	20	TGTGGAGTTGGGATAGGGAG	59.92	20	165	680	844	CTCCGCATTCCCATAGAAAC	59.528	20	GCACTGCATCCATTTGATTG	60.08	20	183	680	862	CTCCGCATTCCCATAGAAAC	59.528	20	GCCCCCGTTTTCTTTATTGT	60.184	20	133	680	812
BMK_Unigene_000541	1	p1	(T)13	13	1477	1489	ACCCACTGGAACCCAAAATC	60.979	20	GCTGCATAGCATGGTGGTTA	59.718	20	279	1362	1640	CCCACTGGAACCCAAAATCT	61.103	20	GCTGCATAGCATGGTGGTTA	59.718	20	278	1363	1640	ACCCACTGGAACCCAAAATC	60.979	20	TGCATAGCATGGTGGTTAGG	59.566	20	277	1362	1638
BMK_Unigene_000544	1	p1	(T)12	12	1266	1277	CAAAGGAGGCTGGTGAGAAG	59.982	20	TCCAAATAACCCCAATTCCA	59.988	20	237	1149	1385	ATCAAAGGAGGCTGGTGAGA	59.803	20	TCCAAATAACCCCAATTCCA	59.988	20	239	1147	1385	AAGGAGGCTGGTGAGAAGGT	60.252	20	TCCAAATAACCCCAATTCCA	59.988	20	235	1151	1385
BMK_Unigene_000548	1	c	(T)15caaatccttggtagcataaggttccattacacctgatatctatgtacaagagttacactagtgtccatctctctc(T)10	100	584	683	AAGCTTATGCTCAGGGGGTT	60.096	20	AGCGAGCAAATCTGTGTGTG	60.056	20	266	560	825	AAAGCTTATGCTCAGGGGGT	60.096	20	AGCGAGCAAATCTGTGTGTG	60.056	20	267	559	825	AAGCTTATGCTCAGGGGGTT	60.096	20	GCGAGCAAATCTGTGTGTGT	59.912	20	265	560	824
BMK_Unigene_000548	2	p1	(T)12	12	1637	1648	ACAGCGAGAATTCGGAGAAA	59.955	20	TTTTTCTTCCCTCGCTTTCA	59.931	20	231	1456	1686	ACAGCGAGAATTCGGAGAAA	59.955	20	GCTCTTTTTCTTCCCTCGCT	60.096	20	235	1456	1690	AGACAGCGAGAATTCGGAGA	60.096	20	TTTTTCTTCCCTCGCTTTCA	59.931	20	233	1454	1686
BMK_Unigene_000549	1	p1	(A)12	12	267	278	TTCCCCAGAACTTTGGAGTG	60.081	20	TGAAACTTCATGCATCCTGC	59.805	20	272	193	464	TCCAATTCCCCAGAACTTTG	59.903	20	TGAAACTTCATGCATCCTGC	59.805	20	277	188	464	TTCCCCAGAACTTTGGAGTG	60.081	20	TGCCACAGTTCTTGTCCAAC	59.726	20	250	193	442
BMK_Unigene_000550	1	p1	(T)14	14	1	14	--
BMK_Unigene_000552	1	p1	(A)14	14	6	19	--
BMK_Unigene_000553	1	p1	(A)15	15	8	22	--
BMK_Unigene_000555	1	c	(GA)11ttggagagataatttattgcaaatattcaatctgtccttacagaatcatacatttatactctttatctcacattggacactactggaac(T)17	128	1	128	--
BMK_Unigene_000555	2	p2	(GA)7	14	1956	1969	--
BMK_Unigene_000557	1	p1	(T)11	11	70	80	TTTTCTCTCCCCCTTCTTTCT	58.451	21	TTCGACTGCCTCCTTCTTGT	59.989	20	274	1	274	TTTTCTCTCCCCCTTCTTTC	57.439	20	TTCGACTGCCTCCTTCTTGT	59.989	20	274	1	274	TTTTCTCTCCCCCTTCTTTCT	58.451	21	CTTCGACTGCCTCCTTCTTG	60.126	20	275	1	275
BMK_Unigene_000557	2	p3	(AAG)6	18	1431	1448	CATTGGTGACGAAGGTGTTG	60.001	20	TCCAGCACAGGCTAATGTGA	60.413	20	253	1249	1501	TGGTGACGAAGGTGTTGTGT	60.047	20	TCCAGCACAGGCTAATGTGA	60.413	20	250	1252	1501	GCAGCTGAGAGATGCACTTG	59.887	20	TCCAGCACAGGCTAATGTGA	60.413	20	139	1363	1501
BMK_Unigene_000559	1	p1	(T)10	10	1965	1974	ACATCAAAGATAGCCACCCG	59.955	20	TTTCATCAATTTGGGGGAAC	59.599	20	173	1874	2046	AAAGATAGCCACCCGGTTTT	59.835	20	TTTCATCAATTTGGGGGAAC	59.599	20	168	1879	2046	ACATCAAAGATAGCCACCCG	59.955	20	TGCAAGGGTTCAACTGAGAA	59.415	20	149	1874	2022
BMK_Unigene_000560	1	p1	(T)10	10	559	568	AATGGCATAGTTGCCTCACC	59.962	20	CGGGTTCAACTGGACTTCTC	59.697	20	217	457	673	AATGGCATAGTTGCCTCACC	59.962	20	TCGGGTTCAACTGGACTTCT	59.697	20	218	457	674	GGCATAGTTGCCTCACCAAT	59.962	20	CGGGTTCAACTGGACTTCTC	59.697	20	214	460	673
BMK_Unigene_000560	2	p1	(A)16	16	924	939	CTAATAAGCGGCCGTCTCTG	59.996	20	CAAGGCCCCATCAATAACAA	60.692	20	238	818	1055	TGGAGATTGCTGTTCTGTGC	59.992	20	CAAGGCCCCATCAATAACAA	60.692	20	259	797	1055	CAAATCCTCACAGCAGGACA	59.831	20	CAAGGCCCCATCAATAACAA	60.692	20	178	878	1055
BMK_Unigene_000565	1	p1	(T)14	14	2	15	--
BMK_Unigene_000565	2	p1	(T)10	10	1989	1998	TGTCTTTGTGCATGCCATTT	60.119	20	CAAACTTGGTGCAGAGCAGA	60.175	20	161	1880	2040	TTGTCTTTGTGCATGCCATT	60.119	20	CAAACTTGGTGCAGAGCAGA	60.175	20	162	1879	2040	TGTCTTTGTGCATGCCATTT	60.119	20	TTGGTGCAGAGCAGACTCAC	60.187	20	156	1880	2035
BMK_Unigene_000567	1	p1	(A)11	11	53	63	CCTCCAAAACCAAAGCAGAA	60.22	20	AAGGATTGCTGTCGTAACGC	60.278	20	165	27	191	CCTCCAAAACCAAAGCAGAA	60.22	20	TGCACCTCCACCATAGTTTG	59.566	20	248	27	274	AAAGCCTCCAAAACCAAAGC	60.593	20	AAGGATTGCTGTCGTAACGC	60.278	20	169	23	191
BMK_Unigene_000571	1	p1	(T)13	13	643	655	GCAAGTTCGAGTCCTGTTCC	59.851	20	CAAGGGTGGATAGGGAGGTT	60.183	20	270	523	792	GCAAGTTCGAGTCCTGTTCC	59.851	20	GGGAGGTTCCTTTGATTGCT	60.443	20	258	523	780	GCAAGTTCGAGTCCTGTTCC	59.851	20	AGGGAGGTTCCTTTGATTGC	60.443	20	259	523	781
BMK_Unigene_000571	2	p1	(T)10	10	1069	1078	TCCATGGAGGAGATCCAAGA	60.555	20	CTCTGGCAGTTGATTCAGCA	60.136	20	275	911	1185	CGGAGAGCTTCTGGCTAACA	60.668	20	CTCTGGCAGTTGATTCAGCA	60.136	20	194	992	1185	CATCCATGGAGGAGATCCAA	60.828	20	CTCTGGCAGTTGATTCAGCA	60.136	20	277	909	1185
BMK_Unigene_000574	1	p2	(CT)7	14	2502	2515	--
BMK_Unigene_000576	1	p1	(T)10	10	59	68	GAGGCCTGCAAAGACTACCC	61.153	20	CATAAGTGGTGGCTGGACCT	59.989	20	246	34	279	GAGGCCTGCAAAGACTACCC	61.153	20	AGCATAAGTGGTGGCTGGAC	60.142	20	248	34	281	GAGGCCTGCAAAGACTACCC	61.153	20	TAAGTGGTGGCTGGACCTCT	59.721	20	244	34	277
BMK_Unigene_000578	1	p1	(T)13	13	853	865	AACCTGTCCATTGCCTCTTG	60.111	20	TATCCAACCCCATCCAATGT	59.871	20	185	809	993	CCTCTTGCTCCCTTTGATTG	59.807	20	TATCCAACCCCATCCAATGT	59.871	20	172	822	993	ATCAAAACCTGTCCATTGCC	59.797	20	TATCCAACCCCATCCAATGT	59.871	20	190	804	993
BMK_Unigene_000579	1	p1	(A)10	10	200	209	ATTTCCGACAGCCACTTGAC	60.119	20	ACGGTTTTAGCATGGAAACG	59.996	20	160	95	254	CACTTGACACCAAACATGGG	59.848	20	ACGGTTTTAGCATGGAAACG	59.996	20	148	107	254	CCACTTGACACCAAACATGG	59.848	20	ACGGTTTTAGCATGGAAACG	59.996	20	149	106	254
BMK_Unigene_000579	2	p1	(T)11	11	1030	1040	TCGATTTCCACCAACACTGA	60.088	20	TGAGAAATTGACTTGCTGGC	59.002	20	223	869	1091	ATTACCGTGACGGACTCAGC	60.142	20	TGAGAAATTGACTTGCTGGC	59.002	20	146	946	1091	ACTGAGTCAACTCGGCCAAT	59.727	20	TGAGAAATTGACTTGCTGGC	59.002	20	208	884	1091
BMK_Unigene_000582	1	p1	(T)12	12	651	662	TTTGAGAGAGCAAGAAACTTCAGA	59.82	24	AGCACCCGGTTCCTTAATTG	61.217	20	263	587	849	TTTGAGAGAGCAAGAAACTTCAGA	59.82	24	GCACCCGGTTCCTTAATTG	60.316	19	262	587	848	CATTGAGCCAAAATACTAGGCA	59.275	22	CGCTTAAGTTTGTCACATGC	57.034	20	162	529	690
BMK_Unigene_000582	2	p1	(A)13	13	1520	1532	AGCACCCGGTTCCTTAATTG	61.217	20	TTTGAGAGAGCAAGAAACTTCAGA	59.82	24	263	1332	1594	GCACCCGGTTCCTTAATTG	60.316	19	TTTGAGAGAGCAAGAAACTTCAGA	59.82	24	262	1333	1594	CGCTAAAGTTTGTCACATGC	57.034	20	CATTGAGCCAAAATACTAGGCA	59.275	22	162	1491	1652
BMK_Unigene_000585	1	p1	(T)11	11	2067	2077	CCATGACGGAACAAGTGATG	59.96	20	CCCATGCTCCCTCAAAATAA	59.894	20	211	2008	2218	CCATGACGGAACAAGTGATG	59.96	20	ACCCATGCTCCCTCAAAATA	59.387	20	212	2008	2219	CCATGACGGAACAAGTGATG	59.96	20	AACCCATGCTCCCTCAAAAT	60.693	20	213	2008	2220
BMK_Unigene_000585	2	p1	(A)11	11	2299	2309	TAGACATGCCTCAGTGGTGC	59.862	20	TGTGAACTCTGGACAACCCA	60.129	20	177	2250	2426	TAGACATGCCTCAGTGGTGC	59.862	20	TGAGTTTTCCCATGACAGCA	60.24	20	230	2250	2479	TTATTTTGAGGGAGCATGGG	59.894	20	TCCCATGACAGCAGACTTGA	60.402	20	274	2199	2472
BMK_Unigene_000586	1	p1	(A)10	10	96	105	TATCCCCGACGACTAAATGC	59.923	20	TTTGATTGACCTGTTTGGCA	60.088	20	119	59	177	ATCATCATTATCCCCGACGA	60.118	20	TTTGATTGACCTGTTTGGCA	60.088	20	127	51	177	ACTAAATGCATCCAGACGGG	59.955	20	GATTGATCAGACCTCTCCGC	59.768	20	235	70	304
BMK_Unigene_000586	2	p1	(T)16	16	402	417	TTTCTTGGACCAGCCAAAGT	59.711	20	CTGTGGAGAGCTGAGCTGAA	59.441	20	274	227	500	GGCAGGAAACCTGGAAAACT	60.476	20	CTGTGGAGAGCTGAGCTGAA	59.441	20	253	248	500	TTTCTTGGACCAGCCAAAGT	59.711	20	GGAGAGCTGAGCTGAACGAA	60.823	20	270	227	496
BMK_Unigene_000587	1	p2	(CT)9	18	1	18	--
BMK_Unigene_000587	2	p1	(A)10	10	667	676	AGGTCTTTGTGCTGGAATCG	60.255	20	GCGACTTTGCTTCTTTCAGG	60.132	20	245	527	771	TCAAGGTCTTTGTGCTGGAA	59.415	20	GCGACTTTGCTTCTTTCAGG	60.132	20	248	524	771	TTCAAGGTCTTTGTGCTGGA	59.415	20	GCGACTTTGCTTCTTTCAGG	60.132	20	249	523	771
BMK_Unigene_000591	1	p1	(A)11	11	2598	2608	GAGCAGAAATGAGCCAGTCC	59.957	20	GAGGAAGAGTGATTCGCAGG	59.95	20	148	2521	2668	GAGCAGAAATGAGCCAGTCC	59.957	20	GGAGGAAGAGTGATTCGCAG	59.95	20	149	2521	2669	GAGCAGAAATGAGCCAGTCC	59.957	20	AGGAAGAGTGATTCGCAGGA	59.95	20	147	2521	2667
BMK_Unigene_000596	1	p1	(A)17	17	1391	1407	TGGGAGGATCTAAGTTTGCC	59.126	20	CCAGATATTGGCAGCAACAA	59.688	20	252	1181	1432	GGGAGGATCTAAGTTTGCCA	59.126	20	CCAGATATTGGCAGCAACAA	59.688	20	251	1182	1432	TGGGAGGATCTAAGTTTGCC	59.126	20	CTGGACCAGATATTGGCAGC	60.624	20	257	1181	1437
BMK_Unigene_000596	2	p1	(A)16	16	1808	1823	TCCCATTGCTTTTCCCAATA	60.26	20	GTGGTTTTAAAAATCGGCCA	59.81	20	150	1758	1907	TCCCATTGCTTTTCCCAATA	60.26	20	GGCCAAGTCTTCCAACTTGA	60.232	20	135	1758	1892	AATGTCCCCAAGAGTCTCCC	60.314	20	GTGGTTTTAAAAATCGGCCA	59.81	20	166	1742	1907
BMK_Unigene_000598	1	p1	(A)16	16	3304	3319	--
BMK_Unigene_000601	1	p2	(CT)8	16	668	683	GGGAAGAAATCCAAATGCAA	59.878	20	TAGCATGTCGAGAATCACGC	59.979	20	208	509	716	TTGGGGAAGAAATCCAAATG	59.733	20	TAGCATGTCGAGAATCACGC	59.979	20	211	506	716	TGTTGGGGAAGAAATCCAAA	60.28	20	TAGCATGTCGAGAATCACGC	59.979	20	213	504	716
BMK_Unigene_000606	1	p2	(AT)10	20	4	23	--
BMK_Unigene_000606	2	p1	(T)10	10	221	230	AATTCCATCAGGCTACGCAC	60.103	20	TCTTGCTCGTTCCTTTTTGC	60.502	20	125	190	314	AATTCCATCAGGCTACGCAC	60.103	20	GGTGGATCATCTTTCAAGGG	59.336	20	206	190	395	GAAATTCCATCAGGCTACGC	59.674	20	TCTTGCTCGTTCCTTTTTGC	60.502	20	127	188	314
BMK_Unigene_000606	3	p2	(AT)9	18	778	795	GGATCACGATTTGGGTCTTG	60.317	20	CCACTCAAATTCTGGTGCTG	59.288	20	195	635	829	CACGATTTGGGTCTTGCATA	59.542	20	CCACTCAAATTCTGGTGCTG	59.288	20	191	639	829	GATCACGATTTGGGTCTTGC	60.47	20	CCACTCAAATTCTGGTGCTG	59.288	20	194	636	829
BMK_Unigene_000606	4	p1	(A)10	10	965	974	AGCACCAGAATTTGAGTGGAA	59.726	21	TTGGAATTGTCTTGACCCTTG	59.956	21	219	811	1029	GCACCAGAATTTGAGTGGAA	58.697	20	TTGGAATTGTCTTGACCCTTG	59.956	21	218	812	1029	GCACCAGAATTTGAGTGGAAC	59.588	21	TTGGAATTGTCTTGACCCTTG	59.956	21	218	812	1029
BMK_Unigene_000608	1	p1	(A)10	10	3201	3210	GAGATGAAAGGGGAAAAGGG	59.875	20	AAAACATCGCACTGATTGGG	60.894	20	164	3088	3251	GGAAAAGGGGGAAAAGATGA	60.237	20	AAAACATCGCACTGATTGGG	60.894	20	153	3099	3251	GAGATGAAAGGGGAAAAGGG	59.875	20	AAAAACATCGCACTGATTGG	58.625	20	165	3088	3252
BMK_Unigene_000608	2	p3	(CTT)6	18	4638	4655	TAAGGCCTTGTAAAGGCGAA	59.847	20	TCCTCAACACCAGCAACATC	59.682	20	146	4564	4709	TTTGCAGGCAATTCATTTCA	60.193	20	TCCTCAACACCAGCAACATC	59.682	20	101	4609	4709	GAAGAACCCGAAATTGCCTT	60.431	20	TCCTCAACACCAGCAACATC	59.682	20	246	4464	4709
BMK_Unigene_000610	1	p1	(A)16	16	3	18	--
BMK_Unigene_000616	1	p1	(T)15	15	2312	2326	--
BMK_Unigene_000617	1	p2	(TC)9	18	450	467	ACCTTTTTGCCTCCCTTGTT	59.976	20	TTTGGAGAGGTTTTGGATCG	60.044	20	224	352	575	TTCTTTGCTCAGGCGACTTT	60.132	20	TTTGGAGAGGTTTTGGATCG	60.044	20	165	411	575	ACCTTTTTGCCTCCCTTGTT	59.976	20	TTTTGGATCGCAGAGGAAGT	59.813	20	214	352	565
BMK_Unigene_000617	2	p3	(AGG)5	15	593	607	CGATCCAAAACCTCTCCAAA	60.044	20	GCTGAGTTGGCTTCGTCTTC	60.142	20	186	556	741	CTTCCTCTGCGATCCAAAAC	59.813	20	GCTGAGTTGGCTTCGTCTTC	60.142	20	195	547	741	ACTTCCTCTGCGATCCAAAA	59.813	20	GCTGAGTTGGCTTCGTCTTC	60.142	20	196	546	741
BMK_Unigene_000619	1	p1	(A)11	11	631	641	GCTCTGATGGGGCTAGATGA	60.326	20	TGTGGGTGTGAGGTCTCTGA	60.293	20	262	405	666	GCTCTGATGGGGCTAGATGA	60.326	20	TTGTGGGTGTGAGGTCTCTG	59.705	20	263	405	667	GCTCTGATGGGGCTAGATGA	60.326	20	TTCTGTTTGTGGGTGTGAGG	59.565	20	269	405	673
BMK_Unigene_000625	1	p1	(G)14	14	3	16	--
BMK_Unigene_000625	2	p1	(A)12	12	680	691	AGAGGTGAAGCTTTTGGGGT	60.11	20	CAAAGGGTTTATCTTTTGCCA	59.107	21	253	473	725	TGAGAGGTGAAGCTTTTGGG	60.366	20	CAAAGGGTTTATCTTTTGCCA	59.107	21	255	471	725	GAGGTGAAGCTTTTGGGGTT	60.476	20	CAAAGGGTTTATCTTTTGCCA	59.107	21	252	474	725
BMK_Unigene_000625	3	p1	(A)11	11	933	943	CCAATGACAAAGTGAATGGG	58.821	20	ATGTGAGCGCTGTTCTCAAG	59.191	20	150	883	1032	CCAATGACAAAGTGAATGGG	58.821	20	CATGTGAGCGCTGTTCTCAA	61.171	20	151	883	1033	CCAATGACAAAGTGAATGGGA	60.74	21	ATGTGAGCGCTGTTCTCAAG	59.191	20	150	883	1032
BMK_Unigene_000627	1	p1	(A)17	17	1	17	--
BMK_Unigene_000627	2	p1	(A)10	10	814	823	ACCTGTTGGGTTCAAGCAAG	60.149	20	TACGGCTTACCACCAGATCC	59.955	20	248	640	887	CTTTCGAAGCAGCCAGTTCT	59.757	20	TACGGCTTACCACCAGATCC	59.955	20	160	728	887	ACCTGTTGGGTTCAAGCAAG	60.149	20	ACCACCAGATCCCTTTTTCC	60.169	20	240	640	879
BMK_Unigene_000628	1	p1	(A)15	15	163	177	GGGGGATGGGATATAAGGTG	60.224	20	TCATGTGCCATTTTGAGGAA	60.049	20	185	121	305	GGGGGATGGGATATAAGGTG	60.224	20	TTCATGTGCCATTTTGAGGA	60.049	20	186	121	306	GGGGGATGGGATATAAGGTG	60.224	20	GTGCCATTTTGAGGAAGGAA	60.051	20	181	121	301
BMK_Unigene_000628	2	p1	(A)13	13	1382	1394	CTTTGCACACAGCTTTGGAG	59.634	20	TTGATATTCCCTCTGGGTGG	59.744	20	242	1272	1513	CCCAAGAAAGTGGTGTGGAC	60.399	20	TTGATATTCCCTCTGGGTGG	59.744	20	272	1242	1513	CCAAGAAAGTGGTGTGGACC	60.399	20	TTGATATTCCCTCTGGGTGG	59.744	20	271	1243	1513
BMK_Unigene_000640	1	p1	(T)12	12	1	12	--
BMK_Unigene_000640	2	p1	(A)10	10	731	740	TGAACAGCCTTCACAGATGC	59.992	20	TTTTGTGCAAATGGTGCAAT	59.976	20	176	664	839	TGAACAGCCTTCACAGATGC	59.992	20	GCAGCTTCAATGTGTGGTGT	59.758	20	221	664	884	TGAACAGCCTTCACAGATGC	59.992	20	TTGCAGCTTCAATGTGTGGT	60.31	20	223	664	886
BMK_Unigene_000640	3	p1	(A)16	16	1050	1065	--
BMK_Unigene_000641	1	p1	(T)18	18	1	18	--
BMK_Unigene_000641	2	p1	(T)13	13	1042	1054	GGAGGCAGTCGTTAAGCAGT	59.501	20	TGTAATCCCACCCTAACCCA	60.044	20	261	997	1257	GGAGGCAGTCGTTAAGCAGT	59.501	20	AATGACCCTTCCTCTTCGCT	60.212	20	110	997	1106	GGAGGCAGTCGTTAAGCAGT	59.501	20	CCTAAGTAGACCCCTCCCCA	60.311	20	217	997	1213
BMK_Unigene_000647	1	p1	(T)11	11	1375	1385	AATGCCAGACCTGTGAGGAG	60.261	20	TCTCCTTTGCCTGGAACAGT	59.844	20	174	1242	1415	AATGCCAGACCTGTGAGGAG	60.261	20	CAATCTCCTTTGCCTGGAAC	59.67	20	177	1242	1418	AATGCCAGACCTGTGAGGAG	60.261	20	AATCTCCTTTGCCTGGAACA	59.67	20	176	1242	1417
BMK_Unigene_000649	1	p2	(AG)9	18	524	541	ATGAAGTGGGCCAATTACCA	60.192	20	CGGCTGACTGTGCTGAAGTA	60.199	20	227	433	659	ATGAAGTGGGCCAATTACCA	60.192	20	TGGATTCTACGAGTGTGGCA	60.263	20	253	433	685	ATAGTTCCCATCGAGGAGGG	60.285	20	GCTCGTGAGGCTGGTTATGT	60.285	20	273	365	637
BMK_Unigene_000649	2	p3	(CTC)5	15	1782	1796	CGATGTCGTCAGTGGGTATG	59.984	20	TTTCCTTCCAAGTTCCATCG	60.044	20	155	1706	1860	AGAGCTTTTCGCCTTCTTCC	60.096	20	TTTCCTTCCAAGTTCCATCG	60.044	20	106	1755	1860	TTCGATGTCGTCAGTGGGTA	60.112	20	TTTCCTTCCAAGTTCCATCG	60.044	20	157	1704	1860
BMK_Unigene_000650	1	p2	(AG)7	14	1	14	--
BMK_Unigene_000650	2	p2	(GA)8	16	234	249	AGAATTTGCAGAGGGCAAGA	59.955	20	ATCTGGAGTTGGACCCCTGT	60.77	20	239	60	298	GAGAATTTGCAGAGGGCAAG	59.955	20	ATCTGGAGTTGGACCCCTGT	60.77	20	240	59	298	AGAGAATTTGCAGAGGGCAA	59.955	20	ATCTGGAGTTGGACCCCTGT	60.77	20	241	58	298
BMK_Unigene_000650	3	c	(TGA)5ttcttcattcaatcttacccattttcataaaaag(A)10tgttatcttgttacagt(GA)6	88	1501	1588	TTCCATTACCAATTCGGATGA	60.139	21	TCAGCATCAGCAGCATCTCT	59.845	20	257	1451	1707	TTACCAATTCGGATGATTTCG	59.781	21	TCAGCATCAGCAGCATCTCT	59.845	20	252	1456	1707	TCCATTACCAATTCGGATGA	58.768	20	TCAGCATCAGCAGCATCTCT	59.845	20	256	1452	1707
BMK_Unigene_000651	1	p1	(T)10	10	1434	1443	AAAACAGCCAGTGGACCAAG	60.149	20	GGGGATCAAAGAATGTCCAA	59.727	20	268	1275	1542	AGTGGACCAAGGCACTTGAC	60.159	20	GGGGATCAAAGAATGTCCAA	59.727	20	259	1284	1542	GGACCAAGGCACTTGACATT	59.973	20	CAGAGAAGTGGAGACGGCAT	60.408	20	228	1287	1514
BMK_Unigene_000651	2	p1	(T)15	15	1986	2000	AGGCAATCCTCGAGTCTTCA	59.95	20	TTACAGTCAAACCCCATCCC	59.647	20	108	1916	2023	CAACTCAGCCGAGTCCAGAT	60.408	20	TTACAGTCAAACCCCATCCC	59.647	20	146	1878	2023	AACTCAGCCGAGTCCAGATG	60.408	20	TTACAGTCAAACCCCATCCC	59.647	20	145	1879	2023
BMK_Unigene_000652	1	p2	(TG)8	16	9	24	--
BMK_Unigene_000657	1	p1	(T)19	19	1	19	--
BMK_Unigene_000658	1	p1	(A)11	11	1387	1397	GCACGCTAAACTTGTCATGG	59.347	20	TGGAACAAGCACTCTTCGTG	60.025	20	154	1312	1465	CAACCTCCATAGAAGCACGC	60.796	20	TGGAACAAGCACTCTTCGTG	60.025	20	168	1298	1465	GCACGCTAAACTTGTCATGG	59.347	20	GCTCCACCATTGTCTTGCTT	60.263	20	200	1312	1511
BMK_Unigene_000660	1	c	(T)10atatctgtattatgaaattctatccatcagtcatacaat(A)11	60	2100	2159	--
BMK_Unigene_000668	1	p2	(AC)8	16	1010	1025	ACTGCTCTTCACTTGCCAGC	60.743	20	GGCCTGCTAAATGGTTCAAA	60.074	20	183	882	1064	ACTGCTCTTCACTTGCCAGC	60.743	20	AGAAGGGCCTGCTAAATGGT	60.096	20	188	882	1069	GAACTGCTCTTCACTTGCCA	59.165	20	GGCCTGCTAAATGGTTCAAA	60.074	20	185	880	1064
BMK_Unigene_000668	2	p1	(T)10	10	2230	2239	GTTGGGGTTGGCCTTAGATT	60.187	20	GGGCCCACCATTAGATTCAT	60.911	20	175	2178	2352	GTTGGGGTTGGCCTTAGATT	60.187	20	GTTGGGCCCACCATTAGATT	60.94	20	178	2178	2355	GTTGGGGTTGGCCTTAGATT	60.187	20	CCGCGGAAGATCCTTTTTAG	61.037	20	220	2178	2397
BMK_Unigene_000668	3	p1	(A)16	16	2738	2753	--
BMK_Unigene_000679	1	p2	(TA)6	12	1656	1667	--
BMK_Unigene_000680	1	p1	(T)12	12	213	224	CATGATTTGGGGGTTTTCTC	59.22	20	GCTCCCGTTACCAATCTTGA	60.074	20	271	175	445	TGATTTGGGGGTTTTCTCAT	59.22	20	GCTCCCGTTACCAATCTTGA	60.074	20	269	177	445	ATGATTTGGGGGTTTTCTCA	59.22	20	GCTCCCGTTACCAATCTTGA	60.074	20	270	176	445
BMK_Unigene_000680	2	p1	(A)14	14	1050	1063	TACAAGTGGGAGAGTGTGCG	59.897	20	GGTGTGACTCTTACGATTCGAT	58.201	22	255	1016	1270	TACAAGTGGGAGAGTGTGCG	59.897	20	AGGTGTGACTCTTACGATTCGAT	59.183	23	256	1016	1271	TACAAGTGGGAGAGTGTGCG	59.897	20	TAGGTGTGACTCTTACGATTCGAT	59.222	24	257	1016	1272
BMK_Unigene_000681	1	p1	(T)12	12	480	491	ACCGATCAAAATGGCCTAAA	59.411	20	CTCGCCTCAAACACAGTTCA	60.025	20	220	369	588	CCGATCAAAATGGCCTAAAC	59.411	20	CTCGCCTCAAACACAGTTCA	60.025	20	219	370	588	ACCGATCAAAATGGCCTAAA	59.411	20	AAGCTCGCCTCAAACACAGT	60.058	20	223	369	591
BMK_Unigene_000681	2	p2	(AC)6	12	795	806	AGGAATTGATTTGGTTCCCC	59.996	20	TCAATGCATAAAAGTGATTCCG	59.964	22	205	643	847	TGAACTGTGTTTGAGGCGAG	60.025	20	TCAATGCATAAAAGTGATTCCG	59.964	22	279	569	847	ACTGTGTTTGAGGCGAGCTT	60.058	20	TCAATGCATAAAAGTGATTCCG	59.964	22	276	572	847
BMK_Unigene_000681	3	p1	(T)18	18	1439	1456	--
BMK_Unigene_000683	1	p1	(T)16	16	289	304	AAGGCTTTCACCAGGCAGTA	59.875	20	AAATCCATTTCAACGCCATC	59.768	20	207	167	373	CCTTGAATTGCGATGGTTTC	60.448	20	AAATCCATTTCAACGCCATC	59.768	20	173	201	373	CTTGAATTGCGATGGTTTCA	59.664	20	ACAGGGGGCTTGTCAGTAAA	59.592	20	264	202	465
BMK_Unigene_000686	1	p3	(TTC)5	15	126	140	CCTTCCTCAAACCCTAACCC	59.799	20	TATCTCTGATGTCGGGAGGG	60.027	20	114	87	200	CCCTTCCTCAAACCCTAACC	59.799	20	TATCTCTGATGTCGGGAGGG	60.027	20	115	86	200	CAAAGCAACACCGTCCTGTA	59.758	20	TATCTCTGATGTCGGGAGGG	60.027	20	162	39	200
BMK_Unigene_000692	1	p2	(GA)8	16	568	583	TGCCATGCAATTTCAAGTTT	59.161	20	TTTCGCATGTGGGATGTTTA	59.93	20	275	544	818	TGCCATGCAATTTCAAGTTT	59.161	20	ATTTCGCATGTGGGATGTTT	60.199	20	276	544	819	TGCCATGCAATTTCAAGTTT	59.161	20	TTGAGCTGTTAATGGGGCTT	59.708	20	176	544	719
BMK_Unigene_000694	1	p2	(GA)7	14	2619	2632	--
BMK_Unigene_000698	1	p1	(A)12	12	924	935	TCAATTTAGTGGAAGGCATGAA	59.586	22	AGCAGCAGCAGAAACAGTCA	59.929	20	234	887	1120	TGGAAGGCATGAAAATAAACAA	59.472	22	AGCAGCAGCAGAAACAGTCA	59.929	20	225	896	1120	TCAATTTAGTGGAAGGCATGAA	59.586	22	TTGTTCTCAAATGGGCCTCT	59.67	20	174	887	1060
BMK_Unigene_000702	1	p1	(A)10	10	46	55	TTGCATGCATACCTTGCACT	60.288	20	ATGCCTGAGAAACAAATGGG	59.933	20	221	3	223	TTGCATGCATACCTTGCACT	60.288	20	TTAGGGGCTGGAGTGTTGAC	60.111	20	195	3	197	ACCTTGCACTGTATCCCCAA	60.375	20	ATGCCTGAGAAACAAATGGG	59.933	20	211	13	223
BMK_Unigene_000708	1	p1	(T)12	12	353	364	TATGGTGGGAAGTTTGGCTC	59.933	20	GGAAAAATGCAACATGTTCTGA	59.982	22	208	186	393	TGTATGGTGGGAAGTTTGGC	60.755	20	GGAAAAATGCAACATGTTCTGA	59.982	22	210	184	393	TTTATTGGGTGCTTATGGCG	60.821	20	GGAAAAATGCAACATGTTCTGA	59.982	22	247	147	393
BMK_Unigene_000711	1	p1	(A)10	10	1254	1263	AACTCACAAAGCCGACCAAC	60.156	20	TGTGGAGGCATTCCAGTAGA	59.241	20	151	1154	1304	AACTCACAAAGCCGACCAAC	60.156	20	ATGTGGAGGCATTCCAGTAGA	59.565	21	152	1154	1305	AGAACTCACAAAGCCGACCA	60.833	20	TGTGGAGGCATTCCAGTAGA	59.241	20	153	1152	1304
BMK_Unigene_000712	1	p1	(T)15	15	1	15	--
BMK_Unigene_000712	2	p1	(A)16	16	2363	2378	--
BMK_Unigene_000713	1	p1	(T)14	14	431	444	TGACAAGCAACCCAACAAAG	59.734	20	AGGGCAAGGGAAGGTAAAAA	59.939	20	238	398	635	TGACAAGCAACCCAACAAAG	59.734	20	AAGGGCAAGGGAAGGTAAAA	59.939	20	239	398	636	TGACAAGCAACCCAACAAAG	59.734	20	AAAGGGCAAGGGAAGGTAAA	59.939	20	240	398	637
BMK_Unigene_000716	1	p2	(CT)6	12	396	407	TTGGTCAAGTCAAAATGGCA	60.088	20	CACTGATACTCGTCCCTCCC	59.53	20	162	282	443	TGCCGGTTGGTAACAATACA	59.849	20	CACTGATACTCGTCCCTCCC	59.53	20	234	210	443	CAAGACTGGCACGATTGGTA	59.716	20	CACTGATACTCGTCCCTCCC	59.53	20	142	302	443
BMK_Unigene_000717	1	p1	(T)14	14	146	159	TTTGGGCCTATTGGGTTCTA	59.406	20	TGATTCTTTCAAACCCTGGC	60.051	20	171	117	287	TTTGGGCCTATTGGGTTCTA	59.406	20	GATTCTTTCAAACCCTGGCA	60.051	20	170	117	286	TTTGGGCCTATTGGGTTCTA	59.406	20	TGCAGGGCATCTTTCTCTCT	60.096	20	239	117	355
BMK_Unigene_000718	1	c	(A)14catggaattggaaagagatgcatgcaccacaagaagtcaacaattactgttttcctcgtacc(A)14	90	10	99	--
BMK_Unigene_000718	2	p1	(T)11	11	2455	2465	TTGACCACCACTCCAAACAA	59.976	20	AAGCATGGCCTCCAATTATG	59.923	20	227	2348	2574	TTTGACCACCACTCCAAACA	59.976	20	AAGCATGGCCTCCAATTATG	59.923	20	228	2347	2574	TTTGACCACCACTCCAAACA	59.976	20	ATTATGGTGAGGATGAGCGG	59.917	20	214	2347	2560
BMK_Unigene_000722	1	p1	(T)11	11	685	695	ATCCTGACGTTTGCTTTTGC	60.257	20	GGCCTGTGAAGGGAAGTGTA	60.111	20	202	612	813	ATCCTGACGTTTGCTTTTGC	60.257	20	TAGGCCTGTGAAGGGAAGTG	60.246	20	204	612	815	ATCCTGACGTTTGCTTTTGC	60.257	20	CAAGGACCTTAGGCCTGTGA	60.246	20	213	612	824
BMK_Unigene_000727	1	p1	(T)10	10	1071	1080	CAGCCACATTTCACTGGATG	60.112	20	ATTCAAATGAAGCAAACGCC	60.081	20	275	932	1206	CATCAGCCACATTTCACTGG	60.112	20	ATTCAAATGAAGCAAACGCC	60.081	20	278	929	1206	CAGCCACATTTCACTGGATG	60.112	20	AGCAAACGCCAATGTCTTCT	59.882	20	265	932	1196
BMK_Unigene_000728	1	p2	(CT)6	12	1	12	--
BMK_Unigene_000728	2	p1	(T)11	11	2193	2203	TGCCAACATCTCTCACTTGG	59.831	20	TGAAAGGCTCCCGAATAATG	60.031	20	280	1971	2250	GCATCCCATGTGTCTTTCAA	59.502	20	GCGAAAAGTGTGAGAAAGGC	60	20	170	2117	2286	GCATCCCATGTGTCTTTCAA	59.502	20	TGAAAGGCTCCCGAATAATG	60.031	20	134	2117	2250
BMK_Unigene_000733	1	p2	(TC)9	18	1	18	--
BMK_Unigene_000733	2	p1	(A)11	11	176	186	TCTCTCCCACAGTTGAGGCT	59.986	20	TGGTTTTCTTGGTTGTTCCC	59.807	20	254	12	265	CTCTCTCCCACAGTTGAGGC	59.986	20	TGGTTTTCTTGGTTGTTCCC	59.807	20	255	11	265	ATATCACTGTTTCGGGGCTG	59.955	20	TGGTTTTCTTGGTTGTTCCC	59.807	20	149	117	265
BMK_Unigene_000734	1	p1	(T)12	12	1	12	--
BMK_Unigene_000736	1	p1	(T)14	14	1056	1069	TGCTTTGGCTTGTAGCATTG	60.014	20	GTCTCCGCAGGAAAAGGAAT	60.578	20	209	950	1158	TGCTTTGGCTTGTAGCATTG	60.014	20	TCATACTGTCTCCGCAGGAA	59.394	20	216	950	1165	CAGTCATGTGCTTTGGCTTG	60.449	20	GTCTCCGCAGGAAAAGGAAT	60.578	20	217	942	1158
BMK_Unigene_000738	1	p1	(T)10	10	1139	1148	CCTTTTGCAGTCTTGGAGGT	59.328	20	AGATGGGCTCCATGACCTAA	59.508	20	165	1092	1256	CCTTTTGCAGTCTTGGAGGT	59.328	20	AAGATGGGCTCCATGACCTA	59.508	20	166	1092	1257	TTGTCCTTTTGCAGTCTTGG	58.897	20	AGATGGGCTCCATGACCTAA	59.508	20	169	1088	1256
BMK_Unigene_000739	1	p2	(GA)6	12	114	125	TGTTACCAAGCAAACCCTCC	59.971	20	CCTTCCTTGTCCACTGGTGT	60.002	20	232	38	269	ATCAGGTAAAACCCCATCCC	59.881	20	CCTTCCTTGTCCACTGGTGT	60.002	20	267	3	269	AAGCAAACCCTCCCTCTCTC	59.817	20	CCTTCCTTGTCCACTGGTGT	60.002	20	225	45	269
BMK_Unigene_000739	2	p1	(A)18	18	1566	1583	CCAAATGCGCTGACAAGTAA	59.872	20	TGTTTCTGTTGTGGCAGGAA	60.278	20	262	1402	1663	TCACCAACTGTTCCCCAAAT	60.21	20	TGTTTCTGTTGTGGCAGGAA	60.278	20	276	1388	1663	ATTCACCAACTGTTCCCCAA	60.21	20	TGTTTCTGTTGTGGCAGGAA	60.278	20	278	1386	1663
BMK_Unigene_000739	3	p1	(A)13	13	1696	1708	TTCCTGCCACAACAGAAACA	60.278	20	TCAGAGCAGGCAGCCTTATT	60.118	20	240	1644	1883	TTCCTGCCACAACAGAAACA	60.278	20	GCTGCTTCAAAGGCAAAAAG	60.131	20	265	1644	1908	TTCCTGCCACAACAGAAACA	60.278	20	AGCTGCTTCAAAGGCAAAAA	60.131	20	266	1644	1909
BMK_Unigene_000739	4	p3	(AAG)6	18	3831	3848	--
BMK_Unigene_000740	1	p1	(T)15	15	464	478	TGCTGGCACTTCTCTCCTCT	60.284	20	CTTGGCCTCCTTATTCACCA	60.066	20	164	364	527	AAAAGTGAGGTCCCGAGTGA	59.697	20	CTTGGCCTCCTTATTCACCA	60.066	20	194	334	527	TGCTGGCACTTCTCTCCTCT	60.284	20	TCAGGATGAACAACCAACGA	60.088	20	238	364	601
BMK_Unigene_000741	1	p1	(A)11	11	75	85	GATCTTTGCCTTCATGCTCC	59.78	20	ATGTTGCATCTGTCCTGGTT	57.999	20	276	2	277	GATCTTTGCCTTCATGCTCC	59.78	20	TTGCATCTGTCCTGGTTACA	57.673	20	273	2	274	GATCTTTGCCTTCATGCTCC	59.78	20	TGTTGCATCTGTCCTGGTTA	57.673	20	275	2	276
BMK_Unigene_000742	1	p3	(CAC)5	15	1644	1658	TGCCCTTGAGATATTGCACA	60.22	20	CAGAAGTCTGCAAGCACTACCT	58.819	22	178	1554	1731	TGCCCTTGAGATATTGCACA	60.22	20	CAGAAGTCTGCAAGCACTACC	57.773	21	178	1554	1731	TGCCCTTGAGATATTGCACA	60.22	20	GCAGAAGTCTGCAAGCACTACC	61.498	22	179	1554	1732
BMK_Unigene_000745	1	p1	(A)14	14	931	944	GGGGCCAGGGATATTACACT	60.039	20	GGCAAGTTGGGAGATTGAAA	60.051	20	267	795	1061	CTAATCCAAATGGCCCACAC	60.192	20	GGCAAGTTGGGAGATTGAAA	60.051	20	217	845	1061	ACTAATCCAAATGGCCCACA	60.192	20	GGCAAGTTGGGAGATTGAAA	60.051	20	218	844	1061
BMK_Unigene_000745	2	p1	(T)12	12	3045	3056	GAAAATTGAACAGGGGAGCA	60.051	20	CTCGCCTTCTCTGTTATCCG	59.971	20	220	2925	3144	TGAAAATTGAACAGGGGAGC	60.051	20	CTCGCCTTCTCTGTTATCCG	59.971	20	221	2924	3144	GATGCATACAGCGCGAGATA	59.967	20	TACATGACGAAGCCCACAAA	60.111	20	193	2986	3178
BMK_Unigene_000746	1	p1	(T)12	12	154	165	ATCCCTCAAAATCCAATCCC	59.959	20	AGGAGACGGAAAGATGCAAA	59.813	20	252	19	270	ATCCCTCAAAATCCAATCCC	59.959	20	AAGGAGACGGAAAGATGCAA	59.813	20	253	19	271	ATCCCTCAAAATCCAATCCC	59.959	20	TCGGTAGAGAAAACGGATCG	60.206	20	213	19	231
BMK_Unigene_000746	2	p1	(A)10	10	1443	1452	GCCCAACTTGGCTATTTTCA	60.074	20	AAATAAATCCAAGCCCACCC	60.02	20	234	1348	1581	ATTTGGTCATCGACTCTGGC	60.081	20	AAATAAATCCAAGCCCACCC	60.02	20	273	1309	1581	GCCTCATTTGGTCATCGACT	60.081	20	AAATAAATCCAAGCCCACCC	60.02	20	278	1304	1581
BMK_Unigene_000749	1	p2	(AT)6	12	820	831	AGCCCATTATGTGAGTTGCAT	59.471	21	TTGGGTTCTCCATCCTGTTC	59.903	20	230	653	882	AGCCCATTATGTGAGTTGCAT	59.471	21	GGTTCTCCATCCTGTTCCAA	59.903	20	227	653	879	AGCCCATTATGTGAGTTGCAT	59.471	21	TTCTCCATCCTGTTCCAACC	59.903	20	225	653	877
BMK_Unigene_000749	2	p1	(A)10	10	2168	2177	TATAAGGCTATGCCCCCTCC	60.26	20	GATCAGGTGGGCTTCAATGT	59.934	20	240	2098	2337	TCCTATAAGGCTATGCCCCC	60.26	20	GATCAGGTGGGCTTCAATGT	59.934	20	243	2095	2337	TCCTATAAGGCTATGCCCCC	60.26	20	AGATCAGGTGGGCTTCAATG	60.073	20	244	2095	2338
BMK_Unigene_000750	1	c	(A)10tgtaatcaatgtaacttgctctttataagaaaaaaaggaag(A)11	62	3840	3901	TTCTCCCATGAACACAGCAG	59.831	20	GATGCAGCATGCTTCTTTGA	60.104	20	231	3814	4044	CCCGCCATTGTGTTAAAGAT	59.823	20	GCAGCATGCTTCTTTGATGA	60.104	20	264	3778	4041	TTCTCCCATGAACACAGCAG	59.831	20	TGCACCATCTTGGACAGAAG	59.831	20	171	3814	3984
BMK_Unigene_000751	1	p2	(TA)9	18	4	21	--
BMK_Unigene_000751	2	p1	(T)12	12	2266	2277	GAGTGCATCATTTGTGTGGG	59.967	20	TTCCTGCTATGAACAGCCAA	59.42	20	251	2183	2433	GAGTGCATCATTTGTGTGGG	59.967	20	TCCTGCTATGAACAGCCAAC	58.877	20	250	2183	2432	GAGTGCATCATTTGTGTGGG	59.967	20	GTTCCTGCTATGAACAGCCA	58.877	20	252	2183	2434
BMK_Unigene_000753	1	c	(A)15cagagaaagtacaaacagtaactattggagtatacaatgatcaatcc(A)12	74	2	75	--
BMK_Unigene_000753	2	p2	(GA)9	18	343	360	GCAACCCATCCCATAATCTG	60.155	20	AGTGCTGGGGATCAGATGTC	60.08	20	258	183	440	CATTGGCAAAGCAGCAGATA	59.976	20	CTCTTTCAACGGCACCAACT	60.291	20	245	155	399	CATTGGCAAAGCAGCAGATA	59.976	20	CAACTCCAACGGTTGATTCC	60.353	20	230	155	384
BMK_Unigene_000754	1	p1	(A)12	12	1	12	--
BMK_Unigene_000754	2	p1	(A)11	11	350	360	ACACAAGACCAACTCCTGCC	60.159	20	TCAATTTACGCACCACCTGA	60.111	20	211	211	421	ACACAAGACCAACTCCTGCC	60.159	20	TACGCACCACCTGAATTGAA	60.111	20	205	211	415	CACAAGACCAACTCCTGCCT	60.298	20	TCTTTGGCGATGACAGTGAG	59.984	20	274	212	485
BMK_Unigene_000755	1	p3	(CCA)7	21	7	27	--
BMK_Unigene_000756	1	p1	(A)11	11	109	119	CAATGACGGACAATTTCCAA	59.371	20	AGTTCCCTTGTGGTTGTGATG	59.876	21	259	27	285	CAATGACGGACAATTTCCAA	59.371	20	GTTCCCTTGTGGTTGTGATG	58.827	20	258	27	284	CAATGACGGACAATTTCCAA	59.371	20	TTCCCTTGTGGTTGTGATGT	58.827	20	257	27	283
BMK_Unigene_000757	1	p1	(T)11	11	6	16	--
BMK_Unigene_000758	1	p2	(TC)9	18	1165	1182	--
BMK_Unigene_000760	1	p1	(A)12	12	1942	1953	CATGTGACAAGGAAGAGGCA	59.831	20	CTGGCAGTCTGGCAAAATAA	58.917	20	271	1784	2054	CATGTGACAAGGAAGAGGCA	59.831	20	TGGCAGTCTGGCAAAATAATC	60.089	21	270	1784	2053	ACACGCATGTGACAAGGAAG	59.751	20	CTGGCAGTCTGGCAAAATAA	58.917	20	276	1779	2054
BMK_Unigene_000760	2	p1	(A)10	10	2114	2123	ACTGCCAGTCACACCCAAC	59.567	19	TGGCAGCTCTGGAGTTCTTT	60.134	20	278	2047	2324	ACTGCCAGTCACACCCAAC	59.567	19	CTGGCAGCTCTGGAGTTCTT	59.745	20	279	2047	2325	ACTGCCAGTCACACCCAAC	59.567	19	TCTGGCAGCTCTGGAGTTCT	60.284	20	280	2047	2326
BMK_Unigene_000760	3	p1	(A)14	14	2515	2528	TGGTGAGACGCAGTCAACTC	60.03	20	TGAGAGAGAGAAAGTTCGATAGAGG	59.7	25	101	2481	2581	TTGTAGTCTTCGGGGCATTC	60.074	20	TGAGAGAGAGAAAGTTCGATAGAGG	59.7	25	202	2380	2581	TTTGGTGAGACGCAGTCAAC	59.88	20	TGAGAGAGAGAAAGTTCGATAGAGG	59.7	25	103	2479	2581
BMK_Unigene_000761	1	c	(T)14gagaagcgcattatggcccctcatatatagtgctaaagttttaagcctgatcgcagaaacagcactc(T)10	91	224	314	TTTGGAACCTTCTTGGGAGA	59.641	20	CAGTTGTTTCTCTCTGAATGGG	58.837	22	250	96	345	TTTGGAACCTTCTTGGGAGA	59.641	20	ACAGTTGTTTCTCTCTGAATGGG	59.668	23	251	96	346	TTTTGGAACCTTCTTGGGAG	59.143	20	CAGTTGTTTCTCTCTGAATGGG	58.837	22	251	95	345
BMK_Unigene_000765	1	p1	(T)11	11	1271	1281	TTGCAAAGTTGTTCGGTCAT	59.174	20	AAAGGGTTGGGACACCCTC	61.136	19	143	1165	1307	ATTGCAAAGTTGTTCGGTCA	59.174	20	AAAGGGTTGGGACACCCTC	61.136	19	144	1164	1307	TTGCAAAGTTGTTCGGTCAT	59.174	20	AAGGGTTGGGACACCCTC	59.742	18	142	1165	1306
BMK_Unigene_000768	1	p2	(TC)9	18	1009	1026	--
BMK_Unigene_000769	1	p2	(AG)6	12	1750	1761	TCGCGTGATACACTCCAGTC	59.862	20	GAGAAACGTGTTCGCAGAAA	59.05	20	246	1541	1786	GGCCAACGCGTCTTAATAGA	60.23	20	AGAGGCGGAGGAGAACAAAG	60.892	20	185	1666	1850	GGCCAACGCGTCTTAATAGA	60.23	20	GAGAAACGTGTTCGCAGAAA	59.05	20	121	1666	1786
BMK_Unigene_000770	1	p1	(A)14	14	899	912	GGCTGAAGCATAGGTTTGGA	60.214	20	AGTCATGCGGCTAGAAAGGA	59.978	20	179	841	1019	GAAATCTCCCTCAGGAGGCT	59.778	20	AGTCATGCGGCTAGAAAGGA	59.978	20	195	825	1019	GGCTGAAGCATAGGTTTGGA	60.214	20	TCATGCGGCTAGAAAGGAAT	59.807	20	177	841	1017
BMK_Unigene_000772	1	p2	(CT)6	12	144	155	CTCTCCGTGACCTTCTCACC	59.835	20	GATGAGGGAGGAGATGTGGA	60.008	20	191	106	296	CACCTCCTTTTCTCTCCGTG	59.837	20	GATGGCCACATGGATCTTCT	59.893	20	131	95	225	CTCTCCGTGACCTTCTCACC	59.835	20	GATGGCCACATGGATCTTCT	59.893	20	120	106	225
BMK_Unigene_000772	2	c	(AT)7tttgttggagctgtcaatctagagtaaagagatttttagtttgctgctgta(T)10	75	1542	1616	CCACCCTGTGTGAAAATCAA	59.389	20	ATTTTGTGGGCTTCAAATCG	59.938	20	275	1385	1659	AAGCTTGAGCTGATGGCTTG	60.678	20	GGCCCATGTATTCCACAATC	60.021	20	227	1476	1702	AAGCTTGAGCTGATGGCTTG	60.678	20	ATTTTGTGGGCTTCAAATCG	59.938	20	184	1476	1659
BMK_Unigene_000773	1	p1	(A)10	10	1397	1406	TGCCTATGCACTTCCAAACA	60.257	20	CTATGAGGCGGTGTGGAGAT	60.096	20	261	1187	1447	TGACCTACATGCAGAATGCC	59.679	20	CTATGAGGCGGTGTGGAGAT	60.096	20	277	1171	1447	TGCCTATGCACTTCCAAACA	60.257	20	TATGAGGCGGTGTGGAGATT	60.483	20	260	1187	1446
BMK_Unigene_000774	1	p3	(TGA)5	15	6	20	--
BMK_Unigene_000775	1	p2	(CA)7	14	385	398	TCATCAACACCTTGTCCCAA	59.935	20	TAGATCTTCTCGCACCCCAT	59.653	20	254	294	547	TCATCAACACCTTGTCCCAA	59.935	20	CTAGATCTTCTCGCACCCCA	60.353	20	255	294	548	AACTATGTTGGGCAGTTGGG	59.853	20	TAGATCTTCTCGCACCCCAT	59.653	20	236	312	547
BMK_Unigene_000775	2	p1	(T)11	11	1482	1492	GCATCCTCAACTTGCATCCT	60.226	20	TCTAGTGGGCCTAGTGTGGC	60.277	20	226	1360	1585	AGGCATCCTCAACTTGCATC	60.226	20	TCTAGTGGGCCTAGTGTGGC	60.277	20	228	1358	1585	GCAGTCAGCTGTAACCCGAT	60.285	20	TCTAGTGGGCCTAGTGTGGC	60.277	20	196	1390	1585
BMK_Unigene_000778	1	p1	(T)12	12	635	646	AAACGATGCACATGAATGGA	59.931	20	AGGAACCAACAGAATGGTCG	59.966	20	226	457	682	CTTCCCCTTCTTGACAGTGC	59.844	20	AGGAACCAACAGAATGGTCG	59.966	20	152	531	682	CCTTCCCCTTCTTGACAGTG	59.691	20	AGGAACCAACAGAATGGTCG	59.966	20	153	530	682
BMK_Unigene_000781	1	p1	(A)11	11	106	116	ATCCTGCCAAACCCTGATAA	59.387	20	CCTCCACCTTTCTAGGGACC	59.928	20	226	9	234	CATCCTGCCAAACCCTGATA	60.853	20	CCTCCACCTTTCTAGGGACC	59.928	20	227	8	234	ATCCTGCCAAACCCTGATAA	59.387	20	TAGGGACCTCCAGGTAGTGC	59.162	20	214	9	222
BMK_Unigene_000783	1	p1	(T)14	14	391	404	TACAAAGGTCTCCGCAGCTT	60.015	20	AAGTGGGGCTGTTTGTTTTG	60.008	20	226	239	464	TACAAAGGTCTCCGCAGCTT	60.015	20	ATAGCAGGGTAAGTGGGGCT	59.983	20	236	239	474	CTTAGCCATAGACCCCACCA	59.948	20	AAGTGGGGCTGTTTGTTTTG	60.008	20	192	273	464
BMK_Unigene_000786	1	p1	(A)11	11	943	953	ATCTGCAGTGGTTAGGGACG	60.134	20	TTCACTATCAGATTGGGCAGG	60.081	21	251	751	1001	GTCCAGGTATGGCTGCAAGT	60.142	20	TTCACTATCAGATTGGGCAGG	60.081	21	108	894	1001	CATACCCAGCCCAAATAACG	60.202	20	TTCACTATCAGATTGGGCAGG	60.081	21	212	790	1001
BMK_Unigene_000788	1	p2	(CT)6	12	158	169	ACAATGGAAGACGCACACAA	60.16	20	GTGTGTTTTTAGGGCAGGGA	59.971	20	189	23	211	AACAATGGAAGACGCACACA	60.16	20	GTGTGTTTTTAGGGCAGGGA	59.971	20	190	22	211	ACAATGGAAGACGCACACAA	60.16	20	GGGCAGGGAAGAAGAAGAAC	60.19	20	178	23	200
BMK_Unigene_000788	2	c	(T)12ctttttttctttc(T)12	37	2344	2380	TGCTACTGCCTCATGCAATC	59.979	20	ATAACCATCCGGGAAGTGCT	60.713	20	148	2302	2449	GCTACTGCCTCATGCAATCA	59.979	20	ATAACCATCCGGGAAGTGCT	60.713	20	147	2303	2449	TGCCTCATGCAATCAAAATC	59.628	20	ATAACCATCCGGGAAGTGCT	60.713	20	142	2308	2449
BMK_Unigene_000788	3	p1	(A)10	10	2621	2630	CTTTTAAGCAGCACTTCCCG	60.011	20	GCTCCACTGCTCATGTTTGA	59.992	20	271	2421	2691	CTTTTAAGCAGCACTTCCCG	60.011	20	CTTCCAAGTGCTCCACTGCT	60.589	20	280	2421	2700	AGCACTTCCCGGATGGTTAT	60.713	20	GCTCCACTGCTCATGTTTGA	59.992	20	262	2430	2691
BMK_Unigene_000788	4	p1	(T)11	11	3473	3483	CATAGGGCCCACTTAGATGC	59.551	20	TTGGTCAAAACCATTTCAAGG	59.825	21	254	3287	3540	CATAGGGCCCACTTAGATGC	59.551	20	TGGTCAAAACCATTTCAAGGA	60.329	21	253	3287	3539	CATAGGGCCCACTTAGATGC	59.551	20	TGGTCAAAACCATTTCAAGG	58.448	20	253	3287	3539
BMK_Unigene_000788	5	p1	(T)10	10	4461	4470	CAATGAAGCAGAAGAAGGGG	59.807	20	ATCCCTCCATTCGGAAAAAT	59.605	20	189	4415	4603	CCAATGAAGCAGAAGAAGGG	59.807	20	ATCCCTCCATTCGGAAAAAT	59.605	20	190	4414	4603	CAATGAAGCAGAAGAAGGGG	59.807	20	TCTAGATCCCTCCATTCGGA	59.581	20	194	4415	4608
BMK_Unigene_000788	6	p1	(T)10	10	5768	5777	ATGAATTGGCATGTGCTTGA	60.08	20	CGACATATGGATCGCACTCA	60.653	20	199	5639	5837	TACCCATGAATTGGCATGTG	60.197	20	CGACATATGGATCGCACTCA	60.653	20	204	5634	5837	TGAACCAACCCATGATGAAA	59.75	20	CGACATATGGATCGCACTCA	60.653	20	145	5693	5837
BMK_Unigene_000792	1	p1	(A)10	10	288	297	AAGGGCATTAGCATTCATGG	59.923	20	AACCTGATGCAGGGCTTAAA	59.708	20	258	140	397	ACCCATGTGTAAAGGTCCCA	60.088	20	AACCTGATGCAGGGCTTAAA	59.708	20	209	189	397	ACCGAACCCATGTGTAAAGG	59.711	20	TATAGGGGACCTTTGGGCTT	59.793	20	243	184	426
BMK_Unigene_000792	2	p1	(T)10	10	743	752	TGGCAAGGAAGATTGATTTTG	60.06	21	AACCCAATGACAGCAGTTCC	59.973	20	276	602	877	TGGCAAGGAAGATTGATTTTG	60.06	21	CGTTCTCTCACACAGACACCA	59.924	21	199	602	800	TGGCAAGGAAGATTGATTTTG	60.06	21	CAGAACCCAATGACAGCAGTT	60.164	21	279	602	880
BMK_Unigene_000792	3	p1	(A)10	10	1269	1278	GGTGCTGGTCTCTTCATGTG	59.261	20	TTTCTCTGTTCACCAAGCGA	59.566	20	228	1234	1461	TGGTGCTGGTCTCTTCATGT	59.261	20	TTTCTCTGTTCACCAAGCGA	59.566	20	229	1233	1461	GGTGCTGGTCTCTTCATGTGT	60.174	21	TTTCTCTGTTCACCAAGCGA	59.566	20	228	1234	1461
BMK_Unigene_000792	4	p1	(A)11	11	1579	1589	TCGCTTGGTGAACAGAGAAA	59.566	20	AAAATCGTTTTGGGAAAGGG	60.157	20	213	1442	1654	TCGCTTGGTGAACAGAGAAA	59.566	20	AAAGGGCATATGGGTTGTTG	59.685	20	199	1442	1640	TCGCTTGGTGAACAGAGAAA	59.566	20	GGGTTGTTGGACCATTGAAA	60.594	20	188	1442	1629
BMK_Unigene_000794	1	p2	(AG)9	18	1866	1883	--
BMK_Unigene_000796	1	p1	(A)11	11	14	24	--
BMK_Unigene_000796	2	p1	(T)11	11	573	583	GGCGCCGTGAAATAAAATAA	59.934	20	TCTGCGAACTGTCTGTGGTC	60.03	20	272	530	801	GGCGCCGTGAAATAAAATAA	59.934	20	ACCATCTAATGAGGGGCCTT	59.789	20	238	530	767	CCTCAGTGCCCTCTTTTCAG	59.982	20	GCCGTGAGGAGAGTAGACCA	60.408	20	228	382	609
BMK_Unigene_000796	3	p1	(A)13	13	1188	1200	CGTCAATGAGCTTGGACAGA	59.984	20	TGGGATTCTCTGATATGGGC	59.854	20	263	1111	1373	CGTCAATGAGCTTGGACAGA	59.984	20	GGGATTCTCTGATATGGGCA	59.854	20	262	1111	1372	TCGTCAATGAGCTTGGACAG	59.984	20	GGGATTCTCTGATATGGGCA	59.854	20	263	1110	1372
BMK_Unigene_000797	1	p1	(A)11	11	9115	9125	CCAACTGCATGCAATCACTC	60.272	20	GATGGGAATCTGATGGGATG	60.096	20	100	9077	9176	TGCAGCTTGCAAAATGAACT	59.614	20	GATGGGAATCTGATGGGATG	60.096	20	122	9055	9176	TGCAGCTTGCAAAATGAACT	59.614	20	GGAATCTGATGGGATGCCTA	59.854	20	118	9055	9172
BMK_Unigene_000801	1	p1	(T)13	13	799	811	ACACTCGCCTCAAGTGGAAC	60.307	20	GCAAGATTTTGAGCCTCCAG	59.955	20	211	750	960	CCTCAACACTCGCCTCAAGT	60.444	20	GCAAGATTTTGAGCCTCCAG	59.955	20	216	745	960	GGTCGGTGTACTTTTGGCAG	60.55	20	GCAAGATTTTGAGCCTCCAG	59.955	20	189	772	960
BMK_Unigene_000801	2	p1	(T)10	10	1392	1401	TACTTTTTGAGGCGAGGCAT	59.845	20	GGTTGGGATACGTGTGTGTG	59.726	20	277	1180	1456	ACTTTTTGAGGCGAGGCATA	59.845	20	GGTTGGGATACGTGTGTGTG	59.726	20	276	1181	1456	TTTTGAGGCGAGGCATATTT	59.682	20	GGTTGGGATACGTGTGTGTG	59.726	20	273	1184	1456
BMK_Unigene_000801	3	p2	(TG)7	14	1704	1717	--
BMK_Unigene_000802	1	p2	(GA)10	20	1	20	--
BMK_Unigene_000804	1	p2	(TG)9	18	3	20	--
BMK_Unigene_000807	1	p1	(A)18	18	1313	1330	--
BMK_Unigene_000814	1	p1	(T)14	14	1334	1347	GATTACGGGGGCTCTTCTTC	60.039	20	AAACATGCGCTTCGCAGA	61.688	18	180	1191	1370	TTAGGATTACGGGGGCTCTT	59.924	20	AAACATGCGCTTCGCAGA	61.688	18	184	1187	1370	CATTCATTTCTCTCGCGGAT	60.177	20	AAACATGCGCTTCGCAGA	61.688	18	238	1133	1370
BMK_Unigene_000817	1	p1	(T)10	10	1569	1578	TCCCAATTGAGATTTTTGTCG	59.924	21	TTTCACACTTCCTCACGCAC	59.88	20	254	1492	1745	TCCCAATTGAGATTTTTGTCG	59.924	21	GTTTCACACTTCCTCACGCA	59.88	20	255	1492	1746	GCCCGCCTAAGGATATAGGT	59.446	20	ATTATATGTGCCACGCCGAG	60.876	20	260	1438	1697
BMK_Unigene_000822	1	p2	(AG)8	16	1	16	--
BMK_Unigene_000824	1	p1	(T)10	10	2680	2689	CATGGCAAAGAGAAGAGGGA	60.331	20	TCCTTCTCATCCCTGAAACC	59.065	20	227	2626	2852	TCCATGGCAAAGAGAAGAGG	60.331	20	TCCTTCTCATCCCTGAAACC	59.065	20	229	2624	2852	CATGGCAAAGAGAAGAGGGA	60.331	20	CCTGAAACCTGTTCAAAACCA	59.994	21	216	2626	2841
BMK_Unigene_000824	2	p1	(T)10	10	2860	2869	TGAACAGGTTTCAGGGATGA	59.059	20	AAACCACAAACCCAACATGG	60.508	20	101	2827	2927	TGGTTTTGAACAGGTTTCAGG	59.994	21	CCACAAACCCAACATGGAAT	60.474	20	104	2821	2924	TGGTTTTGAACAGGTTTCAGG	59.994	21	AAACCACAAACCCAACATGG	60.508	20	107	2821	2927
BMK_Unigene_000828	1	p4	(ATAG)5	20	305	324	AGGTGTGAGGAGTTGCTTGAA	59.899	21	AACTGGTCACAAAGTTGGGC	60.012	20	141	248	388	AGGTGTGAGGAGTTGCTTGAA	59.899	21	GCAGTTGCATAGAGCCTTCC	59.985	20	220	248	467	AGGTGTGAGGAGTTGCTTGAA	59.899	21	GGCAGTTGCATAGAGCCTTC	59.985	20	221	248	468
BMK_Unigene_000832	1	p1	(T)12	12	1335	1346	GAAGGGGAGATGGTGGACTT	60.314	20	CGTCTCCTCCAGCTCATTTC	59.95	20	280	1159	1438	GAAGGGGAGATGGTGGACTT	60.314	20	CCCACAACACCATAAAACCC	59.948	20	219	1159	1377	TCCAAGAAGCCAGACAGGAC	60.386	20	CCCACAACACCATAAAACCC	59.948	20	254	1124	1377
BMK_Unigene_000833	1	p1	(T)10	10	465	474	GTCATGGCAAAGCTTCCACT	60.263	20	TTTAACACATTCGGGGCTTC	59.938	20	272	301	572	GTCATGGCAAAGCTTCCACT	60.263	20	TCTTTTAACACATTCGGGGC	59.938	20	275	301	575	GGCAAAGCTTCCACTTCCTA	59.452	20	TTTAACACATTCGGGGCTTC	59.938	20	267	306	572
BMK_Unigene_000835	1	p1	(A)10	10	337	346	ATGCATTCCAGAACGACACA	60.12	20	TATGGTTGATGAGCTCGCTG	59.972	20	156	231	386	ATGCATTCCAGAACGACACA	60.12	20	TCTCCATGCAGCTGAACACT	59.577	20	175	231	405	ATGCATTCCAGAACGACACA	60.12	20	GACCCTTAATGCGCTATTGG	59.569	20	216	231	446
BMK_Unigene_000836	1	p1	(A)16	16	8	23	--
BMK_Unigene_000836	2	p2	(TA)8	16	618	633	CCAAGAGCAATAAAGGGCAA	60.202	20	ATGTGATAGCTGGGCGACTT	59.723	20	278	554	831	CCAAGAGCAATAAAGGGCAA	60.202	20	GCTGGGCGACTTTATCAGTT	59.34	20	270	554	823	TTGTCCACATCCAAGAGCAA	60.24	20	GCTGGGCGACTTTATCAGTT	59.34	20	280	544	823
BMK_Unigene_000836	3	p1	(A)12	12	865	876	TCGCCCAGCTATCACATAGA	59.4	20	TGAAACAAGAAATGGGACAGG	59.956	21	104	815	918	AACTGATAAAGTCGCCCAGC	59.34	20	TGAAACAAGAAATGGGACAGG	59.956	21	115	804	918	AAAGTCGCCCAGCTATCACA	60.796	20	TGAAACAAGAAATGGGACAGG	59.956	21	108	811	918
BMK_Unigene_000836	4	p1	(A)10	10	1974	1983	TTTGCCCAAAATAATTCCCA	60.123	20	GGGTGGTTGAGTTCAGATGG	60.363	20	261	1904	2164	TTCCCATTTCCCAACCTACA	60.162	20	GGGTGGTTGAGTTCAGATGG	60.363	20	247	1918	2164	TTTGCCCAAAATAATTCCCA	60.123	20	TGGGTGGTTGAGTTCAGATG	59.52	20	262	1904	2165
BMK_Unigene_000837	1	p1	(T)10	10	92	101	CATGAAAGGTTGCTGGTTAGC	59.761	21	GGCACATCAACGTCAGAAAA	59.697	20	130	56	185	CATGAAAGGTTGCTGGTTAGC	59.761	21	ATTAGATCCCCAATTCCCCA	60.337	20	228	56	283	CATGAAAGGTTGCTGGTTAGC	59.761	21	TTAGATCCCCAATTCCCCAT	60.337	20	227	56	282
BMK_Unigene_000837	2	p1	(T)13	13	2306	2318	CAAGGGTGATGTCCAGGATT	59.779	20	CTTACAGCTTGCGGTGGAGT	60.453	20	179	2208	2386	AGAGCTGCAAGGGTGATGTC	60.418	20	CTTACAGCTTGCGGTGGAGT	60.453	20	186	2201	2386	CAAGGGTGATGTCCAGGATT	59.779	20	TCAAGTGGCTTACAGCTTGC	59.224	20	187	2208	2394
BMK_Unigene_000837	3	p1	(T)15	15	2559	2573	GGATGTGCTGGTGATGAAAA	59.502	20	GAACGTTTGATTAGGTGCCAA	59.989	21	171	2486	2656	GGATGTGCTGGTGATGAAAA	59.502	20	TTGAACGTTTGATTAGGTGCC	59.989	21	173	2486	2658	ACTCCACCGCAAGCTGTAAG	60.453	20	GGTGCCAATTGTTTCTCTTGA	60.103	21	277	2367	2643
BMK_Unigene_000839	1	p1	(T)11	11	5472	5482	TTGGTGTGAGAGCGAATCTG	59.984	20	CATTGCCAGGTCTCCAAGAT	60.073	20	263	5312	5574	GTGATTGGTGTGAGAGCGAA	59.837	20	CATTGCCAGGTCTCCAAGAT	60.073	20	267	5308	5574	GTGATTGGTGTGAGAGCGAA	59.837	20	TTGCCAGGTCTCCAAGATTC	60.195	20	265	5308	5572
BMK_Unigene_000839	2	c	(A)19gaaactttctct(A)11	42	6507	6548	TACGCCCTTAATGCAAATCC	59.928	20	TACCTTGCCATCACAATTCG	59.542	20	135	6472	6606	TACGCCCTTAATGCAAATCC	59.928	20	CCTTGCCATCACAATTCGTA	59.542	20	133	6472	6604	GCCCTTAATGCAAATCCCTT	60.28	20	TACCTTGCCATCACAATTCG	59.542	20	132	6475	6606
BMK_Unigene_000841	1	p1	(A)12	12	1612	1623	ACTTAAACTTTGGCCGCTCA	59.883	20	TTCCCATCTTCCCTTGATTC	58.909	20	228	1434	1661	AAGGGCAGCTCTACAAGCAA	60.154	20	TTCCCATCTTCCCTTGATTC	58.909	20	190	1472	1661	AGGGCAGCTCTACAAGCAAT	59.104	20	TTCCCATCTTCCCTTGATTC	58.909	20	189	1473	1661
BMK_Unigene_000842	1	p1	(A)12	12	11	22	--
BMK_Unigene_000842	2	p1	(T)15	15	390	404	TCGACCCTTCAATCCTTGTC	60.05	20	GGATGTCCATGACTGGCTTT	59.934	20	270	335	604	GACCCTTCAATCCTTGTCCA	59.903	20	GGATGTCCATGACTGGCTTT	59.934	20	268	337	604	TCGACCCTTCAATCCTTGTC	60.05	20	TGTCCATGACTGGCTTTTCA	60.24	20	267	335	601
BMK_Unigene_000842	3	p2	(TC)8	16	1942	1957	--
BMK_Unigene_000848	1	p1	(A)11	11	120	130	TCATGCAACCTTTGGTTTGA	60.088	20	TATCGGGGATTTTTACGCAC	59.795	20	112	56	167	ATGTTCTGTCCTGCCTGCTT	59.874	20	TATCGGGGATTTTTACGCAC	59.795	20	143	25	167	TCATGCAACCTTTGGTTTGA	60.088	20	TTATCGGGGATTTTTACGCA	60.275	20	113	56	168
BMK_Unigene_000848	2	p1	(G)11	11	1371	1381	TGATGACTGCTGAGTGAGGG	59.98	20	CTAGCACGCAGTAAGGGGAG	60.03	20	194	1316	1509	TGATGACTGCTGAGTGAGGG	59.98	20	ACTAGCACGCAGTAAGGGGA	59.898	20	195	1316	1510	CCTGAAGACCAGTGCCAAAT	60.111	20	CTAGCACGCAGTAAGGGGAG	60.03	20	252	1258	1509
BMK_Unigene_000849	1	p1	(A)10	10	251	260	CTTGGGATTAGGGGAGCAAT	60.278	20	TGAAAAACTGGACCTCGTCT	57.357	20	279	72	350	GTTCTGAAGATGGGTGGAGC	59.661	20	TGAAAAACTGGACCTCGTCT	57.357	20	190	161	350	GTGTGATTCAACCCCTTGCT	59.973	20	AGCTTGCAATTCACAGATAGGA	59	22	266	54	319
BMK_Unigene_000851	1	p1	(T)14	14	194	207	TGGATGGATGGATGATGATG	60.096	20	ATGGCTGAGCCTGAATTTGT	59.7	20	148	100	247	TGGATGGATGGATGATGATG	60.096	20	TACTGATGGCTGAGCCTGAA	59.547	20	153	100	252	TGGATGGATGGATGATGATG	60.096	20	AGGTAAAAACCCTCCCACCA	60.581	20	227	100	326
BMK_Unigene_000851	2	c	(T)12atgtggtgtag(T)15	38	563	600	ATGGGGCGAAAGATCCTAGT	59.925	20	CTCGGACCTTTTTCAGTTGG	59.705	20	261	479	739	CTGATTTTTAATGGGGCGAA	59.901	20	CTCGGACCTTTTTCAGTTGG	59.705	20	271	469	739	TGATTTTTAATGGGGCGAAA	60.254	20	CTCGGACCTTTTTCAGTTGG	59.705	20	270	470	739
BMK_Unigene_000852	1	p2	(AG)8	16	6	21	--
BMK_Unigene_000854	1	p1	(T)13	13	580	592	CTGCATCCACCTAGCCTCTC	59.973	20	CGTCACATCGCACTCATTTT	59.722	20	187	539	725	CTGCATCCACCTAGCCTCTC	59.973	20	TCTGTTTGTGGAGTCCATCG	59.676	20	208	539	746	CTGCATCCACCTAGCCTCTC	59.973	20	CCATCATGTTGTTTTGGTGG	59.667	20	234	539	772
BMK_Unigene_000854	2	p1	(A)10	10	2440	2449	--
BMK_Unigene_000857	1	p1	(T)13	13	372	384	AACAGGTTCAGCAACGAGGT	59.769	20	ACACCTAAAGGAAATGGGGC	60.187	20	149	262	410	AAACAGGTTCAGCAACGAGG	60.291	20	ACACCTAAAGGAAATGGGGC	60.187	20	150	261	410	AACAGGTTCAGCAACGAGGT	59.769	20	GATCTGATGTACGGCTGGCT	60.249	20	243	262	504
BMK_Unigene_000858	1	p1	(T)11	11	84	94	CATTGTTTCCTAGCATTTTCCA	59.12	22	ACGATATGATGCGGTGTTCA	59.955	20	125	42	166	CATTGTTTCCTAGCATTTTCCA	59.12	22	CATTGCTGTTCATGGCTGTC	60.272	20	107	42	148	CATTGTTTCCTAGCATTTTCCA	59.12	22	TCATTGCTGTTCATGGCTGT	60.272	20	108	42	149
BMK_Unigene_000858	2	p1	(A)17	17	400	416	ATCACAGCCTGAGAAAGCGT	60.02	20	AAGCCATTTTGGATTTGTGC	59.945	20	195	275	469	TCACCACTGCAGCTTTGAAC	60.032	20	AAGCCATTTTGGATTTGTGC	59.945	20	278	192	469	ATCACAGCCTGAGAAAGCGT	60.02	20	TGGCAACAGGAGACAGTTTG	59.873	20	230	275	504
BMK_Unigene_000858	3	p1	(T)10	10	1006	1015	TTGTTTCAGTTTGGGTGCTG	59.734	20	GAAAAAGGATCGCATTTGGA	60.016	20	225	828	1052	TTGTTTCAGTTTGGGTGCTG	59.734	20	CAAGCATGCAATTCAGGAAA	59.809	20	241	828	1068	TTCAGTTTGGGTGCTGGAAT	60.495	20	GAAAAAGGATCGCATTTGGA	60.016	20	221	832	1052
BMK_Unigene_000859	1	p1	(T)11	11	186	196	GGGAATGCTACATCCCCTTA	58.857	20	TTCTTTGCTGTTGCAGTTGG	60.027	20	134	111	244	GGGAATGCTACATCCCCTTA	58.857	20	AAAAACAAATTCCAGCGTGC	60.117	20	268	111	378	GGGAATGCTACATCCCCTTA	58.857	20	ATCGAGAGAAGGGGGAAAGA	60.147	20	177	111	287
BMK_Unigene_000859	2	p2	(TC)6	12	334	345	CCAACTGCAACAGCAAAGAA	60.027	20	AAAAACAAATTCCAGCGTGC	60.117	20	154	225	378	CCCCCTTCTCTCGATCTTTC	60.147	20	AAAAACAAATTCCAGCGTGC	60.117	20	106	273	378	TCCCCCTTCTCTCGATCTTT	60.147	20	AAAAACAAATTCCAGCGTGC	60.117	20	107	272	378
BMK_Unigene_000864	1	p1	(G)17	17	1	17	--
BMK_Unigene_000864	2	p2	(TG)7	14	928	941	CAAGGAGTCCCTTTTCAGCA	60.366	20	CCCTTCCTCCTCTTCCTCAA	60.695	20	278	703	980	TCAAGGAGTCCCTTTTCAGC	59.405	20	CCCTTCCTCCTCTTCCTCAA	60.695	20	279	702	980	CAAGGAGTCCCTTTTCAGCA	60.366	20	CCCCTTCCTCCTCTTCCTC	60.134	19	279	703	981
BMK_Unigene_000866	1	p1	(T)10	10	404	413	CGTGCGCATGAAAATAGAAA	59.842	20	TGACACAGCATAGAGCCACC	59.862	20	224	213	436	CGTGCGCATGAAAATAGAAA	59.842	20	CCAACGTCAACTGACACAGC	60.357	20	235	213	447	AATGTTGTGTGTGACCGTGC	60.497	20	TGACACAGCATAGAGCCACC	59.862	20	247	190	436
BMK_Unigene_000867	1	p2	(GA)7	14	77	90	CGTTCTCGACGACTTCAACA	60.025	20	AGCTGATGCCAAACACACAG	59.905	20	138	41	178	CGTTCTCGACGACTTCAACA	60.025	20	GCTGATGCCAAACACACAGT	59.758	20	137	41	177	CGTTCTCGACGACTTCAACA	60.025	20	CGTTGTCTAAGAACAGCCCC	59.734	20	192	41	232
BMK_Unigene_000867	2	p1	(T)15	15	1364	1378	TCCGGCCATAAGCTTGTACT	59.73	20	GTAGAAGGCCTGAAATCCCC	59.903	20	201	1212	1412	TCCGGCCATAAGCTTGTACT	59.73	20	TGAAATCCCCATTTCCACTC	59.727	20	191	1212	1402	CCGGCCATAAGCTTGTACTG	60.648	20	GTAGAAGGCCTGAAATCCCC	59.903	20	200	1213	1412
BMK_Unigene_000867	3	p1	(T)11	11	1489	1499	CAAGAGAGTGGAAATGGGGA	60.042	20	CACCATCCTTTCTTGACCGT	59.966	20	188	1378	1565	GGGGATTTCAGGCCTTCTAC	59.903	20	CACCATCCTTTCTTGACCGT	59.966	20	173	1393	1565	GGGGATTTCAGGCCTTCTAC	59.903	20	AGGCACCATGTATCATGCAA	59.955	20	275	1393	1667
BMK_Unigene_000867	4	c	(T)12atggtttgaggttcatactaaggtgactagggcctactgagctgg(A)10	67	1673	1739	GTGCGCAAAGTGATTTCAGA	59.995	20	TTGATATGGGCCTCTGCTTT	59.668	20	250	1563	1812	GTGCGCAAAGTGATTTCAGA	59.995	20	TGGGCCTCTGCTTTATCAAT	59.668	20	244	1563	1806	ACGGTCAAGAAAGGATGGTG	59.966	20	TGGGCCTCTGCTTTATCAAT	59.668	20	261	1546	1806
BMK_Unigene_000870	1	p1	(A)18	18	1	18	--
BMK_Unigene_000870	2	p1	(T)10	10	223	232	TGAAAGGTACAGTCATAGGCGA	59.769	22	TCGTGAGGACATTGTGGTTT	58.984	20	254	98	351	TGAAAGGTACAGTCATAGGCGA	59.769	22	CGTGAGGACATTGTGGTTTC	58.984	20	253	98	350	TGAAAGGTACAGTCATAGGCGA	59.769	22	CGTGAGGACATTGTGGTTTCT	60.02	21	253	98	350
BMK_Unigene_000870	3	p1	(A)10	10	2224	2233	GGCTTTGGAAGCAAGTTCAG	59.993	20	GCCCAGTTAGCAAAAGCAAG	60.018	20	226	2121	2346	GGCTTTGGAAGCAAGTTCAG	59.993	20	CCCAGTTAGCAAAAGCAAGC	60.018	20	225	2121	2345	GGCTTTGGAAGCAAGTTCAG	59.993	20	ACTGGCACCTTTCTTGGCTA	59.875	20	152	2121	2272
BMK_Unigene_000871	1	p1	(T)12	12	505	516	TTGATAGGCGCTGCCTTAAT	59.838	20	TAGTTGGTGAGGCACCTTCC	60.111	20	267	338	604	TGTATGGGAAGGCCACAGAT	60.34	20	CGTGGTAGAAGCACGCAATA	59.895	20	198	482	679	TGTATGGGAAGGCCACAGAT	60.34	20	TAGTTGGTGAGGCACCTTCC	60.111	20	123	482	604
BMK_Unigene_000872	1	p2	(AG)8	16	1	16	--
BMK_Unigene_000873	1	p3	(CAT)5	15	353	367	TCGTGCTTAGGGTCCTCTTC	59.43	20	GAGCTCTTAAAGCCAACCCC	60.208	20	218	189	406	CATCGTGCTTAGGGTCCTCT	59.308	20	GAGCTCTTAAAGCCAACCCC	60.208	20	220	187	406	TCGTGCTTAGGGTCCTCTTC	59.43	20	ACCCCAAAAAGTGGGGATAA	60.403	20	203	189	391
BMK_Unigene_000880	1	p4	(AGAT)5	20	1718	1737	--
BMK_Unigene_000882	1	c	(T)13aatggaatg(AGA)5ggctttgtgaaaactaaccag(T)12	70	875	944	GATGAAGCTTTCCCAATGGA	60.014	20	GTAGCATGAGACCCCCAAAA	59.933	20	248	728	975	AAGCTTTCCCAATGGAGGTT	59.94	20	GTAGCATGAGACCCCCAAAA	59.933	20	244	732	975	AGCTTTCCCAATGGAGGTTT	59.94	20	GTAGCATGAGACCCCCAAAA	59.933	20	243	733	975
BMK_Unigene_000886	1	p1	(A)15	15	1573	1587	GTCGGAAAAGTTGAACCCAA	59.948	20	TGCACAAATCACAGGTAGCC	59.722	20	195	1475	1669	GTCGGAAAAGTTGAACCCAA	59.948	20	CACAAATCACAGGTAGCCCA	59.566	20	193	1475	1667	GTCGGAAAAGTTGAACCCAA	59.948	20	GCACAAATCACAGGTAGCCC	60.526	20	194	1475	1668
BMK_Unigene_000886	2	p2	(TG)9	18	1857	1874	GCATACAAGGAATGGGAACC	59.249	20	TTTTCCTTTGGATGGACTGC	60.051	20	273	1678	1950	CAAGGAATGGGAACCTGACT	58.989	20	TTTTCCTTTGGATGGACTGC	60.051	20	268	1683	1950	GCATACAAGGAATGGGAACC	59.249	20	GGATGGACTGCCACCAATAG	60.34	20	264	1678	1941
BMK_Unigene_000886	3	p1	(A)12	12	2846	2857	GCGTTGGAAGAAGAGGAGTG	59.989	20	TCTTGTTTCAACAATCCAGACC	59.077	22	213	2671	2883	GCGTTGGAAGAAGAGGAGTG	59.989	20	TCTTGTTTCAACAATCCAGACCT	60.026	23	213	2671	2883	CTGAAGCTTCCGTCCTCTTG	60.126	20	TCTTGTTTCAACAATCCAGACC	59.077	22	159	2725	2883
BMK_Unigene_000887	1	p1	(T)13	13	540	552	TCCCTCCCCTTTTTCTCTTC	59.623	20	GGCTTCCTATTGCTGTCGAG	59.978	20	223	516	738	TCCCTCCCCTTTTTCTCTTC	59.623	20	GCTTCCTATTGCTGTCGAGC	60.125	20	222	516	737	TCCCTCCCCTTTTTCTCTTC	59.623	20	GAGTATACGGAGTCGCAGCC	59.866	20	179	516	694
BMK_Unigene_000887	2	p1	(A)13	13	1720	1732	TCCCAACCTAAACTTGTGGC	59.971	20	GGCACTGGATCTGGTTTGTT	59.973	20	237	1536	1772	TTACCATGGACGGCTAGGTC	59.955	20	TTGGGTCCACTCCAAATGAT	60.173	20	160	1686	1845	CATGGACGGCTAGGTCAGAT	60.096	20	TTGGGTCCACTCCAAATGAT	60.173	20	156	1690	1845
BMK_Unigene_000887	3	p1	(A)11	11	2253	2263	TGTTTGGAAAAGGGGAGTCA	60.465	20	GGCATATCCCTCTGACATGA	58.462	20	246	2125	2370	TTGGAAAAGGGGAGTCAAAA	59.518	20	GGCATATCCCTCTGACATGA	58.462	20	243	2128	2370	TTTGGAAAAGGGGAGTCAAA	59.518	20	GGCATATCCCTCTGACATGA	58.462	20	244	2127	2370
BMK_Unigene_000887	4	p1	(T)17	17	2850	2866	TTCACCAAAAATTACCCCCA	60.024	20	TGGGATTAGTGGGTTTCACTG	59.838	21	248	2700	2947	TTCACCAAAAATTACCCCCA	60.024	20	TGTGGGATTAGTGGGTTTCA	58.821	20	250	2700	2949	TTCACCAAAAATTACCCCCA	60.024	20	TTGTGGGATTAGTGGGTTTCA	60.213	21	251	2700	2950
BMK_Unigene_000887	5	p3	(CTT)6	18	4482	4499	CCACCAGAAAATTAGCCCAA	59.931	20	GCATCCAGGAAAAACGAAAG	59.685	20	219	4362	4580	CCACCAGAAAATTAGCCCAA	59.931	20	AGCATCCAGGAAAAACGAAA	59.685	20	220	4362	4581	GCCCTCCTACAAGGGAAAAA	60.423	20	GCATCCAGGAAAAACGAAAG	59.685	20	248	4333	4580
BMK_Unigene_000892	1	p2	(AG)6	12	1	12	--
BMK_Unigene_000893	1	p1	(T)10	10	2017	2026	CACCTGTAGCCAAACAACCA	59.609	20	GAATGAGCAGGGGGTCAATA	59.894	20	228	1948	2175	CCTGTAGCCAAACAACCACC	60.41	20	GAATGAGCAGGGGGTCAATA	59.894	20	226	1950	2175	CACCTGTAGCCAAACAACCA	59.609	20	TGAGCAGGGGGTCAATAGAG	60.21	20	225	1948	2172
BMK_Unigene_000896	1	p3	(GTA)9	27	1596	1622	TCCCTGAATTCTCCATTTGC	60.014	20	AACCGGGGTGGACTTTTATC	60.053	20	278	1529	1806	TCCCTGAATTCTCCATTTGC	60.014	20	ACAACCCATTCCTCCTTCCT	59.795	20	118	1529	1646	TTGTTGTTTGGCTTAGCGTG	59.911	20	ACAACCCATTCCTCCTTCCT	59.795	20	149	1498	1646
BMK_Unigene_000904	1	p2	(CT)9	18	1	18	--
BMK_Unigene_000905	1	p1	(A)11	11	288	298	TTCCAAGAACTGGAAGGGTG	60.081	20	GCACTAGCAATGTTCCCCTC	59.7	20	251	180	430	GGCGACCAATAAAGATCCAG	59.528	20	GCACTAGCAATGTTCCCCTC	59.7	20	232	199	430	GCGACCAATAAAGATCCAGG	59.528	20	GCACTAGCAATGTTCCCCTC	59.7	20	231	200	430
BMK_Unigene_000907	1	p3	(GAA)7	21	1643	1663	CGAGACACGTGGCTAAAAGA	59.072	20	GATTCGGATCAACCCTTTCA	59.871	20	271	1598	1868	CGAGACACGTGGCTAAAAGA	59.072	20	CAGTTCCTCCCCCTCTCTTC	60.186	20	203	1598	1800	CGAGACACGTGGCTAAAAGA	59.072	20	CTCCCCCTCTCTTCCTCTGT	59.801	20	197	1598	1794
BMK_Unigene_000909	1	p1	(A)10	10	663	672	AAACTCCACAGCTTCTCCCA	59.844	20	AGGGTGATCAGCAATTGGAT	59.366	20	186	640	825	AAACTCCACAGCTTCTCCCA	59.844	20	GGAGTGGGCTAATGATTCCC	60.662	20	256	640	895	AAACTCCACAGCTTCTCCCA	59.844	20	AAGTTTGACGACTTCCGAGG	59.328	20	203	640	842
BMK_Unigene_000911	1	p3	(ATT)5	15	1457	1471	CGTATGCAACAAAATGCCAC	59.999	20	GTTCCAAGGAGAAGACACGG	59.697	20	113	1429	1541	TCGTAATAAGGGCGTTCCAC	59.96	20	GTTCCAAGGAGAAGACACGG	59.697	20	143	1399	1541	GGGCGTTCCACTGGATACTA	59.955	20	GTTCCAAGGAGAAGACACGG	59.697	20	134	1408	1541
BMK_Unigene_000913	1	p1	(A)14	14	1	14	--
BMK_Unigene_000921	1	p1	(T)14	14	994	1007	--
BMK_Unigene_000922	1	p1	(A)12	12	1925	1936	GGAACGGTTTTCTCCTCAATC	59.933	21	GAGAAAAGCAAAACCGTGGA	60.227	20	257	1857	2113	AAGGAACGGTTTTCTCCTCAA	60.096	21	GAGAAAAGCAAAACCGTGGA	60.227	20	259	1855	2113	AGGAACGGTTTTCTCCTCAA	58.764	20	GAGAAAAGCAAAACCGTGGA	60.227	20	258	1856	2113
BMK_Unigene_000923	1	p3	(AGA)5	15	3406	3420	GTAGAGGAGCAAGGGGAAGG	60.204	20	TGTATCCGACTGGTTGGCTT	60.517	20	201	3340	3540	GTAGAGGAGCAAGGGGAAGG	60.204	20	TCTGTATCCGACTGGTTGGC	61.067	20	203	3340	3542	CAAGGGGAAGGAGATGAAGA	59.209	20	TGTATCCGACTGGTTGGCTT	60.517	20	192	3349	3540
BMK_Unigene_000924	1	p1	(T)11	11	216	226	GGTCCAATATGTCCCCATCA	60.404	20	ACATGCAATACCAGGCAACA	59.995	20	230	145	374	GGTCCAATATGTCCCCATCA	60.404	20	GCAATACCAGGCAACAGGAT	59.962	20	226	145	370	GGTCCAATATGTCCCCATCA	60.404	20	ATTTGCACCCAGCAAATAGG	59.96	20	199	145	343
BMK_Unigene_000930	1	p1	(T)17	17	1323	1339	AGGAACAGGGAAGTGGGAGT	59.968	20	CTTAACAGCATTCCATTGCG	59.325	20	190	1186	1375	AGGGGTTAGAGGAACAGGGA	59.928	20	CTTAACAGCATTCCATTGCG	59.325	20	199	1177	1375	GAACAGGGAAGTGGGAGTCA	60.088	20	CTTAACAGCATTCCATTGCG	59.325	20	188	1188	1375
BMK_Unigene_000931	1	p1	(T)10	10	32	41	GCCGGACAGTCAAATGAATC	60.47	20	AGCTAATCCCATGTAGCCGA	59.691	20	272	0	271	CAGTCAAATGAATCGGAGGC	60.603	20	AGCTAATCCCATGTAGCCGA	59.691	20	266	6	271	GCCGGACAGTCAAATGAATC	60.47	20	TAATCCCATGTAGCCGATGG	60.681	20	269	0	268
BMK_Unigene_000931	2	p6	(AATCCG)5	30	460	489	CTACGGACTACCTCCTCCCC	59.95	20	GAGTTCGGGATCCAAGTTGA	60.05	20	274	335	608	GCTGCATAAAAACACGCAGA	60.021	20	AGCAGTATCGTTGGATCGCT	59.866	20	230	306	535	CTACGGACTACCTCCTCCCC	59.95	20	AGCAGTATCGTTGGATCGCT	59.866	20	201	335	535
BMK_Unigene_000931	3	p3	(CTT)5	15	1284	1298	ATTGCTGAAGAGCTGCCATT	59.985	20	ATGAAAGCCCGTTAGTGGTG	59.993	20	208	1234	1441	GCTACCGGAGATTGCTGAAG	59.978	20	ATGAAAGCCCGTTAGTGGTG	59.993	20	218	1224	1441	ATTGCTGAAGAGCTGCCATT	59.985	20	GAGCTATGCCAACAGCAACA	60.019	20	277	1234	1510
BMK_Unigene_000931	4	p1	(T)11	11	2602	2612	ACATTGGGTACAGGAGCCAG	59.989	20	TATTGGCGGGTGTGTGAGTA	59.988	20	253	2406	2658	ACATTGGGTACAGGAGCCAG	59.989	20	GTGAGTGTGTGTATTGGCGG	60.032	20	264	2406	2669	ACATTGGGTACAGGAGCCAG	59.989	20	GGTGAGTGTGTGTATTGGCG	60.032	20	265	2406	2670
BMK_Unigene_000933	1	p1	(T)10	10	816	825	TCTTGGATCTGACTGGACCC	60.048	20	CCATCCATGGTATTTGGAGG	60.006	20	247	698	944	TCTTGGATCTGACTGGACCC	60.048	20	CCAGTCATGGGAGGGATAGA	59.879	20	205	698	902	GGCCAGACCGATTACATGAT	59.78	20	CCATCCATGGTATTTGGAGG	60.006	20	226	719	944
BMK_Unigene_000934	1	p1	(T)12	12	449	460	TGATTGTCTTGCACAGGAGC	59.992	20	GACTTCCTACTTGGGCCTCC	60.074	20	247	405	651	TGATTGTCTTGCACAGGAGC	59.992	20	GGACTTCCTACTTGGGCCTC	60.074	20	248	405	652	TGATTGTCTTGCACAGGAGC	59.992	20	CCATGATGGATTTCCAGGAC	60.135	20	229	405	633
BMK_Unigene_000943	1	p1	(T)12	12	1336	1347	AGAATTCAGCAACGGACCAG	60.255	20	GGCCTGTTAGATGGGACAGA	60.073	20	113	1272	1384	GACAGGAAGGTGTTGCATGA	59.682	20	GGCCTGTTAGATGGGACAGA	60.073	20	145	1240	1384	CGGATGGGTAAAACTTTCCA	59.795	20	TGAAACTTTGGTGCAGATGG	59.691	20	209	1304	1512
BMK_Unigene_000947	1	p1	(A)10	10	93	102	TGAAATTGCCAGCAATCTATTAAA	59.996	24	TTTTCGATTTGCCTTTTTGG	60.047	20	138	7	144	TGAAATTGCCAGCAATCTATTAAA	59.996	24	CAACCCTGACCATCATCACA	60.378	20	186	7	192	TGAAATTGCCAGCAATCTATTAAA	59.996	24	CCGTAGTTTTTCGATTTGCC	59.586	20	145	7	151
BMK_Unigene_000949	1	c	(T)11ggttatttatattac(AG)6	38	220	257	GTCGAGTGGCATGGATTTCT	60.081	20	TTTCCTACCATGTCTTCCGC	60.074	20	210	76	285	GAGTCGAGTGGCATGGATTT	60.081	20	TTTCCTACCATGTCTTCCGC	60.074	20	212	74	285	AGTCGAGTGGCATGGATTTC	60.081	20	TTTCCTACCATGTCTTCCGC	60.074	20	211	75	285
BMK_Unigene_000950	1	p1	(A)10	10	1924	1933	TGGTCAAATTTGGTCCCACT	60.21	20	TGTTGCAACCTGCTCAAAAG	60.027	20	109	1854	1962	TGGTCAAATTTGGTCCCACT	60.21	20	AAGCTCATGTCCAACCCAAG	60.111	20	277	1854	2130	TGGTCAAATTTGGTCCCACT	60.21	20	GTGTTGCAACCTGCTCAAAA	59.888	20	110	1854	1963
BMK_Unigene_000950	2	c	(AG)7(A)10	24	3382	3405	TACAAGGACCCAAAACTGGC	59.971	20	AACGCACGTGACAGTAGCAC	59.977	20	178	3342	3519	TACAAGGACCCAAAACTGGC	59.971	20	TTTATCATGTGCTCCCTCCC	59.894	20	135	3342	3476	TACAAGGACCCAAAACTGGC	59.971	20	TCCCAACTCCTATGATTCCG	59.887	20	110	3342	3451
BMK_Unigene_000956	1	c	(AGA)5aagaagaaaaccaa(AGG)5	44	291	334	CCCCAAACCATACAACAACA	59.145	20	CTTCTCTGGGGTGGTTTTGA	60.081	20	278	230	507	ACCCCAAACCATACAACAACA	60.001	21	CTTCTCTGGGGTGGTTTTGA	60.081	20	279	229	507	CCCCAAACCATACAACAACA	59.145	20	GTAGGCATGAATGTGGGAGG	60.34	20	236	230	465
BMK_Unigene_000956	2	p1	(A)10	10	1303	1312	GCCAATGCCACCTTACTTGT	60	20	TACACCCCAAGCAAATCACA	59.964	20	215	1193	1407	GCCAATGCCACCTTACTTGT	60	20	TGCCACAAAATTTCCCAGAT	60.309	20	270	1193	1462	GCCAATGCCACCTTACTTGT	60	20	ATGCCACAAAATTTCCCAGA	60.309	20	271	1193	1463
BMK_Unigene_000958	1	p3	(TTC)5	15	36	50	CTGTGAGCTACATCTGTGGAGG	59.93	22	GGAGGATCAATCCGATGTCA	60.839	20	152	3	154	CCTGTGAGCTACATCTGTGGAG	59.93	22	GGAGGATCAATCCGATGTCA	60.839	20	153	2	154	CTGTGAGCTACATCTGTGGAGG	59.93	22	CCGATTACAACATCGGAGGA	60.853	20	166	3	168
BMK_Unigene_000958	2	p1	(A)12	12	1061	1072	GCTCATGTGTGTGGGTTTTG	60.008	20	CTTGGGGAACAGAACAGGAG	59.691	20	224	973	1196	TGCTCATGTGTGTGGGTTTT	60.008	20	CTTGGGGAACAGAACAGGAG	59.691	20	225	972	1196	TGCTCATGTGTGTGGGTTTT	60.008	20	ACCAAACCAAAGGGATGATG	59.647	20	126	972	1097
BMK_Unigene_000958	3	p1	(T)10	10	1209	1218	CTCCTGTTCTGTTCCCCAAG	59.691	20	GCAAAAACAACCAGGACGTA	58.675	20	198	1177	1374	CCTGTTCTGTTCCCCAAGAC	59.549	20	GCAAAAACAACCAGGACGTA	58.675	20	196	1179	1374	TGTTCCCCAAGACTCCCTTA	59.521	20	GCAAAAACAACCAGGACGTA	58.675	20	189	1186	1374
BMK_Unigene_000958	4	p1	(A)10	10	1379	1388	TACGTCCTGGTTGTTTTTGC	58.675	20	AGCTACACGAAGTGCCCTGT	59.937	20	201	1355	1555	GTACGTCCTGGTTGTTTTTGC	59.531	21	AGCTACACGAAGTGCCCTGT	59.937	20	202	1354	1555	TACGTCCTGGTTGTTTTTGC	58.675	20	AACGAGCTACACGAAGTGCC	60.462	20	205	1355	1559
BMK_Unigene_000959	1	p1	(A)12	12	179	190	TCTAGAATGGGCCTTGGAAA	59.64	20	AACAAGCAACCTTGGGAATG	59.971	20	175	133	307	TCTAGAATGGGCCTTGGAAA	59.64	20	CAACAAGCAACCTTGGGAAT	59.971	20	176	133	308	TCTAGAATGGGCCTTGGAAA	59.64	20	TCCAGCAATCCACTCAACAA	60.24	20	193	133	325
BMK_Unigene_000959	2	p2	(TC)7	14	541	554	GCAAGTGGGATGCTGTTTTT	60.118	20	CAAGTGGACATGAATGGGTG	59.806	20	105	502	606	AGGCTGTGCTTGGATGTACC	60.142	20	CAAGTGGACATGAATGGGTG	59.806	20	206	401	606	TCATAGCAAGTGGGATGCTG	59.823	20	CAAGTGGACATGAATGGGTG	59.806	20	110	497	606
BMK_Unigene_000959	3	p1	(A)13	13	853	865	GGAATATGTTCGGTGCCTGT	59.82	20	CCCAAGTGACATAGATGGGC	60.34	20	192	803	994	GTGCCTGTGCCAATTCTCTT	60.263	20	CCCAAGTGACATAGATGGGC	60.34	20	180	815	994	GGAATATGTTCGGTGCCTGT	59.82	20	TGTGCTTGGACTGGAGTTGA	60.44	20	120	803	922
BMK_Unigene_000959	4	p1	(T)12	12	1075	1086	--
BMK_Unigene_000961	1	p1	(T)11	11	250	260	GGCTTTAATGGTGGTTCCAA	59.801	20	TGCTTTTGGAAGCTTTTGGT	59.861	20	265	207	471	TTAAAAACCTTTGATCGCCG	60.068	20	TTCCCAAAGCATAACCCAAA	60.294	20	258	167	424	TGGTGGCTTTAATGGTGGTT	60.227	20	TGCTTTTGGAAGCTTTTGGT	59.861	20	269	203	471
BMK_Unigene_000966	1	c	(T)15gtgtgtt(TG)6	34	1	34	--
BMK_Unigene_000968	1	p1	(A)12	12	374	385	TTGCATGTGTCATACCGTCA	59.543	20	TCAACAGAAACAGCAAGCAGA	59.773	21	258	284	541	TTGCATGTGTCATACCGTCA	59.543	20	TCAAACAAAGGAATCCATGC	58.547	20	188	284	471	TTGCATGTGTCATACCGTCA	59.543	20	GTCAAACAAAGGAATCCATGC	59.425	21	189	284	472
BMK_Unigene_000968	2	p1	(T)11	11	608	618	TGCATGGATTCCTTTGTTTG	59.518	20	ATGCACTCAACTGTGCGAAG	60.056	20	235	451	685	TGCATGGATTCCTTTGTTTG	59.518	20	GCACTCAACTGTGCGAAGAA	60.183	20	233	451	683	TGCATGGATTCCTTTGTTTG	59.518	20	AAATGCACTCAACTGTGCGA	60.459	20	237	451	687
BMK_Unigene_000968	3	p1	(A)12	12	941	952	TGCAACTTTTGATGCTTCGT	59.469	20	GATAGCTAGGGCATGGGTCA	60.059	20	211	822	1032	TGCAACTTTTGATGCTTCGT	59.469	20	GGCATGGGTCAGAAATTGAT	59.756	20	202	822	1023	TGCAACTTTTGATGCTTCGT	59.469	20	AGTCCTGGGATAGCTAGGGC	59.696	20	219	822	1040
BMK_Unigene_000968	4	p1	(T)11	11	1495	1505	--
BMK_Unigene_000975	1	p1	(T)15	15	535	549	TGTGTTGTCACTCGCCATTT	60.16	20	AAGGGTTGCCAATGCTACAG	60.132	20	129	474	602	CTGTGTTGTCACTCGCCATT	59.751	20	AAGGGTTGCCAATGCTACAG	60.132	20	130	473	602	TGTGTTGTCACTCGCCATTT	60.16	20	GGGAGTCTTGCTCTCATCCA	60.349	20	255	474	728
BMK_Unigene_000975	2	p2	(TC)7	14	875	888	CTACAGGTGGGGTATGCGTT	59.875	20	TACAGATGGGCCATTCACAA	59.924	20	229	834	1062	GGGGAGAGGGAGAGAGTTTG	60.186	20	TACAGATGGGCCATTCACAA	59.924	20	275	788	1062	CTACAGGTGGGGTATGCGTT	59.875	20	AGATGGGCCATTCACAAATC	59.756	20	226	834	1059
BMK_Unigene_000976	1	p3	(CTT)6	18	1523	1540	--
BMK_Unigene_000992	1	p2	(TA)9	18	1185	1202	--
BMK_Unigene_001018	1	p1	(A)10	10	186	195	GTCCTCATTCCTGACCCAGA	60.048	20	ATGCGCAACAACCAATATGA	59.96	20	206	124	329	GTCCTCATTCCTGACCCAGA	60.048	20	TGCAAGGATCCATAAGAGGC	60.177	20	157	124	280	TCCTCATTCCTGACCCAGAG	60.191	20	ATGCGCAACAACCAATATGA	59.96	20	205	125	329
BMK_Unigene_001018	2	p1	(A)11	11	1033	1043	GGGAGTGAGTTGATGAAGGC	59.661	20	TTAGGACCTGCACCCTAAGC	59.336	20	258	883	1140	GGAGTGAGTTGATGAAGGCG	60.801	20	TTAGGACCTGCACCCTAAGC	59.336	20	257	884	1140	GGGAGTGAGTTGATGAAGGC	59.661	20	CAAAATCAGGACTTCGACTGC	59.867	21	191	883	1073
BMK_Unigene_001019	1	p1	(A)13	13	4092	4104	CTTGGGAGAAACATCACCGT	59.966	20	TCATTGCCAACCAATATGGA	59.745	20	243	3915	4157	CATGCATAAGTCCTCACCCA	59.522	20	TCATTGCCAACCAATATGGA	59.745	20	113	4045	4157	GCATGCATAAGTCCTCACCC	60.492	20	TCATTGCCAACCAATATGGA	59.745	20	114	4044	4157
BMK_Unigene_001023	1	p1	(A)10	10	157	166	AGGCACTGCAGAGTGTAAGG	58.116	20	GGCAAATCAATGTGTGATGC	59.939	20	224	20	243	AGGCACTGCAGAGTGTAAGGT	59.03	21	GGCAAATCAATGTGTGATGC	59.939	20	224	20	243	CAGGCACTGCAGAGTGTAAGG	61.03	21	GGCAAATCAATGTGTGATGC	59.939	20	225	19	243
BMK_Unigene_001029	1	p4	(AATA)5	20	1	20	--
BMK_Unigene_001036	1	p1	(A)10	10	92	101	TGTGCATATCACCTGGAAACA	59.98	21	GGGCAATTTTTGGCAGATTA	59.907	20	222	8	229	TGTGCATATCACCTGGAAACA	59.98	21	CTATCTTTTCAATGGGGGCA	59.894	20	237	8	244	TGTGCATATCACCTGGAAACA	59.98	21	TATCTTTTCAATGGGGGCAA	60.26	20	236	8	243
BMK_Unigene_001055	1	p3	(AGA)5	15	10	24	--
BMK_Unigene_001059	1	p1	(A)10	10	3131	3140	TGCCACGTGGATCTTAAACA	60.111	20	TGGCATGCTACAAATGGAAA	60.073	20	134	3105	3238	TGCCACGTGGATCTTAAACA	60.111	20	AAGATGGGGAAGGCTCAAAT	59.903	20	240	3105	3344	TGCCACGTGGATCTTAAACA	60.111	20	TCTGGCATGCTACAAATGGA	60.22	20	136	3105	3240
BMK_Unigene_001059	2	p1	(T)10	10	3871	3880	GGTCCTTGTGGGACATGACT	59.817	20	TTCAGCTTCTTCCCTAAAGCA	59.234	21	163	3825	3987	GGTCCTTGTGGGACATGACT	59.817	20	TCAGCTTCTTCCCTAAAGCAA	59.234	21	162	3825	3986	GGTCCTTGTGGGACATGACT	59.817	20	TGGATGTGCAAGTTATTTGGC	60.881	21	126	3825	3950
BMK_Unigene_001065	1	c	(CT)6catctctgtggcttttgagcaacgctgttgttttgaatccacgaaagcaaccagtcatcttcacagcaacattccttctcgcttctcccaactcca(TC)8	124	62	185	TTTTTACCGGTCAGAGTCGC	60.249	20	GCAAATTTGGGGAATGAAGA	59.878	20	227	10	236	TTTTTACCGGTCAGAGTCGC	60.249	20	GTTTTAGGGTTTTGGAGGGG	59.677	20	256	10	265	TTTTTACCGGTCAGAGTCGC	60.249	20	GGTTTTAGGGTTTTGGAGGG	59.677	20	257	10	266
BMK_Unigene_001065	2	p1	(A)10	10	1942	1951	CAAACGAAAATGCTCCCCTA	60.067	20	AGGCACTTAAATCAACGGCA	60.637	20	196	1797	1992	CAAACGAAAATGCTCCCCTA	60.067	20	AAGGCACTTAAATCAACGGC	59.229	20	197	1797	1993	CTATTAGTGGGTGAAGGGCG	59.587	20	AGGCACTTAAATCAACGGCA	60.637	20	116	1877	1992
BMK_Unigene_001071	1	p1	(A)10	10	2547	2556	GGAATGCGAAACCTGAAAAC	59.551	20	AAGGGCTCTATGCTCGATCTC	59.961	21	276	2306	2581	TGCGAAACCTGAAAACTGAA	59.439	20	AAGGGCTCTATGCTCGATCTC	59.961	21	272	2310	2581	GGAATGCGAAACCTGAAAAC	59.551	20	GGGCTCTATGCTCGATCTCC	61.234	20	274	2306	2579
BMK_Unigene_001072	1	p2	(TA)12	24	108	131	GTGCCGCGTCTTACTTTCTC	60.022	20	TGACTCTCGGCCCATATGAT	60.448	20	220	76	295	GTGCCGCGTCTTACTTTCTC	60.022	20	CCCATATGATACGCATTGGA	59.212	20	210	76	285	CCGCGTCTTACTTTCTCGAT	59.476	20	TGACTCTCGGCCCATATGAT	60.448	20	217	79	295
BMK_Unigene_001074	1	c	(CA)6atacaaaaaagtt(A)10	35	1076	1110	GATTAATCCCCGGTCCTCAT	59.981	20	TGGAGCGGATTATGGGTTAG	59.916	20	219	1014	1232	GATTAATCCCCGGTCCTCAT	59.981	20	TTGGAGCGGATTATGGGTTA	60.281	20	220	1014	1233	GATTAATCCCCGGTCCTCAT	59.981	20	TGGGTTAGTTGCTTGTGTGG	59.609	20	207	1014	1220
BMK_Unigene_001074	2	p4	(ATTT)5	20	1878	1897	--
BMK_Unigene_001077	1	p1	(T)14	14	2256	2269	TTCCCCTCTAATCTAGCCCC	59.51	20	TTCAGAACAACCTTCTCCCG	60.224	20	192	2190	2381	TTCCCCTCTAATCTAGCCCC	59.51	20	TGTTTTCCCCCTTTTCTTCC	60.271	20	120	2190	2309	TTCCCCTCTAATCTAGCCCC	59.51	20	ATGTCAGCAATGCACCAAGA	60.272	20	272	2190	2461
BMK_Unigene_001096	1	p1	(T)11	11	1092	1102	TGCATTTCCTTTCCTTTTGG	60.046	20	CAACAAATTTCAACAGACCTTCA	59.164	23	225	904	1128	TCCTTTTGGTTGCATCAGTG	59.691	20	CAACAAATTTCAACAGACCTTCA	59.164	23	214	915	1128	TCCTTTCCTTTTGGTTGCAT	59.546	20	CAACAAATTTCAACAGACCTTCA	59.164	23	219	910	1128
BMK_Unigene_001097	1	p1	(A)11	11	1272	1282	TTTGACATGGGCTTCTAGGC	60.214	20	TTATGTCATTTGTGCCAGCC	59.548	20	258	1228	1485	TTTGACATGGGCTTCTAGGC	60.214	20	AGCCCTGAACATGGACTCAT	59.535	20	242	1228	1469	TTTGACATGGGCTTCTAGGC	60.214	20	TGACACGATCTGCTTCAGGA	60.557	20	173	1228	1400
BMK_Unigene_001097	2	p1	(A)11	11	3029	3039	--
BMK_Unigene_001109	1	p1	(A)11	11	1213	1223	CAAATGGTCCAAATCCCAAG	60.162	20	GGCATGAAACATTCTGGGTT	59.797	20	258	1176	1433	TCGAGTTATGCCTCGTTCCT	59.836	20	GTGACCAAAGTGGTTGCTGA	59.726	20	266	1005	1270	CTCGAGTTATGCCTCGTTCC	59.836	20	GTGACCAAAGTGGTTGCTGA	59.726	20	267	1004	1270
BMK_Unigene_001115	1	p1	(A)10	10	922	931	GGGGCATACTTGCCCTAAAT	60.171	20	GCGATATTGGCACCCTCTTA	60.06	20	193	808	1000	GGGGCATACTTGCCCTAAAT	60.171	20	GCCATTCATCAGGTTTGTCA	59.502	20	165	808	972	GGGGCATACTTGCCCTAAAT	60.171	20	ATCAGGTTTGTCACTCCCGT	59.43	20	158	808	965
BMK_Unigene_001120	1	p3	(AAG)5	15	1199	1213	ACTCAACCGCCAAAACTACC	59.101	20	ATACCGCCTGTTTAGGGCTT	59.987	20	225	1059	1283	ACTCAACCGCCAAAACTACC	59.101	20	TAGGGCTTTTGTTTCGGATG	60.067	20	213	1059	1271	ACTCAACCGCCAAAACTACC	59.101	20	CTTTTGTTTCGGATGCGATT	60.074	20	208	1059	1266
BMK_Unigene_001131	1	c	(AT)8gtacattgttaaatgaaattgtttttaagattattgtggatggcaatgcttctataaaggtcaattgttgttc(TA)7	103	2817	2919	GATTGTTGTGGATGGCAATG	59.781	20	GCACAAACCGACACAAGAAA	59.74	20	265	2771	3035	TGTGGATGGCAATGCTTCTA	60.22	20	GCACAAACCGACACAAGAAA	59.74	20	259	2777	3035	GATTGTTGTGGATGGCAATG	59.781	20	GGTAAGCACAAACCGACACA	59.615	20	270	2771	3040
BMK_Unigene_001133	1	p1	(A)11	11	597	607	TTCCTTTAATAGCCCCACCC	60.143	20	GGGGATGTTCAAGGGTTCTT	60.169	20	230	431	660	TTCCTTTAATAGCCCCACCC	60.143	20	AAGGGGATGTTCAAGGGTTC	60.169	20	232	431	662	TTCCTTTAATAGCCCCACCC	60.143	20	GAAGGGGATGTTCAAGGGTT	60.169	20	233	431	663
BMK_Unigene_001134	1	p1	(A)10	10	105	114	TTTGGTGTCCTTGTGGTGTG	60.454	20	TTCCATCATCTTTCCCTTGC	60.014	20	226	3	228	TTTGGTGTCCTTGTGGTGTG	60.454	20	ATTGGGTGATCGTGCCTTAG	59.955	20	176	3	178	TTTGGTGTCCTTGTGGTGTG	60.454	20	CCATCATCTTTCCCTTGCAT	59.894	20	224	3	226
BMK_Unigene_001135	1	p1	(A)10	10	1	10	--
BMK_Unigene_001135	2	p1	(T)10	10	3840	3849	TAGAGGATGTTGCCCTGTCC	60.073	20	CGCTACCATGAGATGGGTTT	59.955	20	272	3725	3996	AACCAGCTCAATCCTTGCAT	59.7	20	CGCTACCATGAGATGGGTTT	59.955	20	192	3805	3996	TGCCCTGTCCCTAAGAAAAA	59.679	20	CGCTACCATGAGATGGGTTT	59.955	20	262	3735	3996
BMK_Unigene_001137	1	p2	(CT)8	16	5699	5714	ATGCACCCTTCCCCTTTATC	60.152	20	TAACCAATGCAAGCCATCAA	60.073	20	279	5529	5807	CTTTATCGCCTTGCTCCGTA	60.356	20	GCTCTGGCGTTGTAACCAAT	60.14	20	278	5542	5819	ATGCACCCTTCCCCTTTATC	60.152	20	GTAACCAATGCAAGCCATCA	59.548	20	280	5529	5808
BMK_Unigene_001139	1	p1	(T)10	10	1620	1629	AGGATGCTGCTCTGTCCCTA	59.973	20	CGCTACCATGAGATGGGTTT	59.955	20	270	1508	1777	GGATGCTGCTCTGTCCCTAA	60.362	20	CGCTACCATGAGATGGGTTT	59.955	20	269	1509	1777	AGGATGCTGCTCTGTCCCTA	59.973	20	GAGCTGCGCTACCATGAGAT	60.535	20	276	1508	1783
BMK_Unigene_001150	1	p3	(GAT)7	21	1	21	--
BMK_Unigene_001150	2	p1	(T)12	12	452	463	ACTATGGCGTGGAAGAGTGG	60.134	20	TGCGGCTCTTTTTGAAATCT	59.96	20	245	429	673	ACTATGGCGTGGAAGAGTGG	60.134	20	GTGCGGCTCTTTTTGAAATC	59.829	20	246	429	674	ACTATGGCGTGGAAGAGTGG	60.134	20	GACTGCAACTGCAGAGGTGA	60.187	20	143	429	571
BMK_Unigene_001150	3	p2	(CT)6	12	1256	1267	TCCCCTGCATTTCTCACTCT	59.803	20	TGACGCTTGTCGTCTTCTTG	60.175	20	251	1160	1410	TCCCCTGCATTTCTCACTCT	59.803	20	CGGTCTCTCTTTCACTCGCT	59.745	20	148	1160	1307	TCCCCTGCATTTCTCACTCT	59.803	20	TCGTCATCATTGACGCTTGT	60.272	20	261	1160	1420
BMK_Unigene_001161	1	p1	(T)10	10	1269	1278	GATGAGGGGCTAAAATGGGT	60.152	20	GCCGAAAAGGTTAGGGAGAC	60.074	20	207	1213	1419	AGATGAGGGGCTAAAATGGG	60.278	20	GCCGAAAAGGTTAGGGAGAC	60.074	20	208	1212	1419	ATGAGGGGCTAAAATGGGTT	59.666	20	GCCGAAAAGGTTAGGGAGAC	60.074	20	206	1214	1419
BMK_Unigene_001161	2	p1	(T)11	11	1563	1573	GTCTCCCTAACCTTTTCGGC	60.074	20	CAAAAGAAGGACACGCACAA	59.881	20	262	1400	1661	GTCTCCCTAACCTTTTCGGC	60.074	20	CACGCACAAGAAGATGCAAT	59.871	20	251	1400	1650	GTCTCCCTAACCTTTTCGGC	60.074	20	ACACGCACAAGAAGATGCAA	60.459	20	252	1400	1651
BMK_Unigene_001170	1	p2	(CT)6	12	1019	1030	--
BMK_Unigene_001181	1	p1	(A)15	15	1556	1570	CTGTTGCAAGTGGGTGAGAA	59.873	20	CCATTTGCATCTGGGTTTTT	59.801	20	220	1407	1626	CTGTTGCAAGTGGGTGAGAA	59.873	20	GACCATTTGCATCTGGGTTT	59.797	20	222	1407	1628	GTTGCAAGTGGGTGAGAACA	59.726	20	CCATTTGCATCTGGGTTTTT	59.801	20	218	1409	1626
BMK_Unigene_001183	1	p1	(T)11	11	455	465	TCCTTTTACCCTCGAAAGCA	59.817	20	TTTTCCCTCCACCACCATTA	60.162	20	270	378	647	ACGGGAGAGTGAGAGAGCAA	60.135	20	CGTGGATTTAATCGCCGTAG	60.468	20	274	248	521	TCCTTTTACCCTCGAAAGCA	59.817	20	CGTGGATTTAATCGCCGTAG	60.468	20	144	378	521
BMK_Unigene_001191	1	p1	(A)12	12	3022	3033	CCCAGATGATTAGCCGATTG	60.427	20	TACTGCAGGTGCAACACCAT	60.183	20	277	2994	3270	CCCAGATGATTAGCCGATTG	60.427	20	CACCATCATCACAGAATGGG	59.762	20	263	2994	3256	CCCAGATGATTAGCCGATTG	60.427	20	TGCAACACCATCATCACAGA	59.658	20	268	2994	3261
BMK_Unigene_001193	1	p4	(GATG)5	20	3548	3567	TGCATTCATCTGCAGCTCTC	60.257	20	CGCCTCTGACTCTCAGCTCT	60.033	20	223	3503	3725	TGCATTCATCTGCAGCTCTC	60.257	20	AATCACCGTGTCTCCGACTC	60.12	20	194	3503	3696	GGGCAAAGGGAAACAAGAAT	60.299	20	AATCACCGTGTCTCCGACTC	60.12	20	264	3433	3696
BMK_Unigene_001200	1	p2	(CT)9	18	3438	3455	--
BMK_Unigene_001202	1	p1	(A)10	10	577	586	AATGGGCCAATTCAGATCAA	60.274	20	TAGTGCTGTGGTGCTTCGTC	60.056	20	230	546	775	AATGGGCCAATTCAGATCAA	60.274	20	TCCTGTTAGTGCTGTGGTGC	59.905	20	236	546	781	AATGGGCCAATTCAGATCAA	60.274	20	CTTCGTCCAATGCCCTAAAG	59.702	20	217	546	762
BMK_Unigene_001202	2	p1	(A)11	11	782	792	GACGAAGCACCACAGCACTA	60.056	20	CCGAGCTTGTGTCCACATTA	59.716	20	245	756	1000	CTTTAGGGCATTGGACGAAG	59.702	20	CCGAGCTTGTGTCCACATTA	59.716	20	258	743	1000	CTTTAGGGCATTGGACGAAG	59.702	20	TTTAGGGTTGGCATTTGGAA	60.294	20	101	743	843
BMK_Unigene_001202	3	p2	(AT)8	16	1257	1272	CATGAGCGTCCATTCAAGTG	60.263	20	CCTGTGTAACAAGGATGCAA	57.185	20	159	1159	1317	CATGAGCGTCCATTCAAGTG	60.263	20	CCTGTGTAACAAGGATGCAACA	60.973	22	159	1159	1317	CATGAGCGTCCATTCAAGTG	60.263	20	TGTGTAACAAGGATGCAACAAG	58.75	22	157	1159	1315
BMK_Unigene_001206	1	p2	(TC)10	20	1	20	--
BMK_Unigene_001206	2	p1	(T)14	14	342	355	GACGATTTCGCCCAAGATAA	60.038	20	CAAACAAACAGCTCCGATCA	59.84	20	268	317	584	GACGATTTCGCCCAAGATAA	60.038	20	CAAACAGCTCCGATCAATCA	59.799	20	264	317	580	GACGATTTCGCCCAAGATAA	60.038	20	CCCTCTGTACTCCAAAACCG	59.587	20	148	317	464
BMK_Unigene_001206	3	p1	(T)14	14	2195	2208	TTTCATTCGCCAGATTTTCC	60.016	20	GAGATCACCACAGAGACGCA	59.988	20	279	2114	2392	TTTCATTCGCCAGATTTTCC	60.016	20	TGAGATCACCACAGAGACGC	59.988	20	280	2114	2393	TTTCATTCGCCAGATTTTCC	60.016	20	CCACAGAGACGCATCTTGAA	59.984	20	272	2114	2385
BMK_Unigene_001210	1	p2	(CT)7	14	1495	1508	ATCTTCCTTGAGTGGGCCTT	60.074	20	CCAACCCATGAATTAGCCA	59.336	19	169	1374	1542	CCTTGAGTGGGCCTTTTACA	60.103	20	CCAACCCATGAATTAGCCA	59.336	19	164	1379	1542	ATCTTCCTTGAGTGGGCCTT	60.074	20	CAACCCATGAATTAGCCAACA	60.737	21	168	1374	1541
BMK_Unigene_001214	1	p1	(T)10	10	911	920	TTTGTTAGAGCCGGACGAGT	59.875	20	TTGTTCGATGGGTGAAACAG	59.541	20	217	774	990	GCCCATGAATATCACTGCAA	59.504	20	CCCATCTCTTCTGCTGCTTC	60.096	20	256	844	1099	AATTTGTTAGAGCCGGACGA	59.708	20	TTGTTCGATGGGTGAAACAG	59.541	20	219	772	990
BMK_Unigene_001245	1	p3	(AAG)6	18	1021	1038	ACGTAATCCGAACATGCCTC	59.962	20	ATAACTGTACGTGGCTGGGC	60.022	20	150	933	1082	CCTCAGAAATTCGAGCTTGC	60.096	20	ATAACTGTACGTGGCTGGGC	60.022	20	134	949	1082	ACGTAATCCGAACATGCCTC	59.962	20	GCGTGTATTGGAAGCCTTGT	60.14	20	238	933	1170
BMK_Unigene_001245	2	p1	(T)15	15	2170	2184	CTTGCGAAGAAGGCTAAGGA	59.724	20	ATCCACGTACACGATGACCA	59.837	20	254	2106	2359	TCTTGCGAAGAAGGCTAAGG	59.724	20	ATCCACGTACACGATGACCA	59.837	20	255	2105	2359	TGCGAAGAAGGCTAAGGATG	60.481	20	ATCCACGTACACGATGACCA	59.837	20	252	2108	2359
BMK_Unigene_001246	1	p1	(T)11	11	2947	2957	CCCATAGATTCCAGCCATGA	60.822	20	TCTTGAGGTTGGGGTATTGC	59.933	20	249	2822	3070	CCCATAGATTCCAGCCATGA	60.822	20	TTGAGGTTGGGGTATTGCAT	60.192	20	247	2822	3068	CCCATAGATTCCAGCCATGA	60.822	20	CCACCCTCCTTTCTTTTGCT	60.601	20	211	2822	3032
BMK_Unigene_001270	1	p2	(CA)7	14	811	824	TACTTGGTGGCCCAGGTTAG	59.986	20	CAATTGGTTTCTGGGGAAAA	59.772	20	106	744	849	TACTTGGTGGCCCAGGTTAG	59.986	20	GTCAATTGGTTTCTGGGGAA	59.767	20	108	744	851	GGCCACTAAGGTAGTCGCAG	59.898	20	CAATTGGTTTCTGGGGAAAA	59.772	20	260	590	849
BMK_Unigene_001272	1	c*	(A)17(AG)11*	38	4983	5020	--
BMK_Unigene_001273	1	p1	(T)10	10	1114	1123	CACTTTCCTATTGGCCTTCC	58.646	20	TGAGCCATACAATGGGAAAA	58.965	20	216	970	1185	CACTTTCCTATTGGCCTTCC	58.646	20	TTTTGAGCCATACAATGGGA	58.965	20	219	970	1188	CACTTTCCTATTGGCCTTCCT	59.601	21	TTTTGAGCCATACAATGGGA	58.965	20	219	970	1188
BMK_Unigene_001273	2	c	(A)11ccaagc(GA)8	33	1839	1871	TCATTTTACTCCGCCTGTCC	60.074	20	GATGCCCAAAGAGCAATGAT	60.043	20	206	1720	1925	TCATTTTACTCCGCCTGTCC	60.074	20	CAAAGAGATGCCCAAAGAGC	59.955	20	212	1720	1931	TCATTTTACTCCGCCTGTCC	60.074	20	AAGAGATGCCCAAAGAGCAA	59.955	20	210	1720	1929
BMK_Unigene_001284	1	p1	(A)14	14	1758	1771	--
BMK_Unigene_001294	1	p1	(A)10	10	723	732	GACAAATCCCAAATGGATGG	59.991	20	CCTCGCAAACTCACAGATGA	59.984	20	267	670	936	GACAAATCCCAAATGGATGG	59.991	20	GCGAGTGAACATAGCGAACA	60.019	20	189	670	858	GACAAATCCCAAATGGATGG	59.991	20	TGCGAGTGAACATAGCGAAC	60.019	20	190	670	859
BMK_Unigene_001297	1	p1	(T)14	14	1939	1952	CGGCCCTAATTGAAATAGCA	60.054	20	CAGAACGCCATCACTTACGA	59.864	20	203	1827	2029	CGGCCCTAATTGAAATAGCA	60.054	20	TCAGAACGCCATCACTTACG	59.864	20	204	1827	2030	AAGTTAGGAAGCCCCCAAAA	59.939	20	CAGAACGCCATCACTTACGA	59.864	20	161	1869	2029
BMK_Unigene_001300	1	p2	(CT)9	18	1030	1047	--
BMK_Unigene_001306	1	p2	(TC)9	18	1	18	--
BMK_Unigene_001306	2	p3	(TTA)6	18	2356	2373	TTCAAGACCAAGCGAACTGA	59.566	20	AGCCTTCAAACTTGACCCAA	59.711	20	246	2216	2461	TTCAAGACCAAGCGAACTGA	59.566	20	GCCTTCAAACTTGACCCAAC	59.574	20	245	2216	2460	TTCAAGACCAAGCGAACTGA	59.566	20	AGCAGCCTTCAAACTTGACC	59.478	20	249	2216	2464
BMK_Unigene_001306	3	p1	(A)15	15	2707	2721	--
BMK_Unigene_001314	1	p1	(T)14	14	1127	1140	CGTGGGTTTCTGAGTGGTTT	60.005	20	AGCCCGATCCCCTATAACAC	60.173	20	255	939	1193	GGTTTCTGAGTGGTTTCGGA	60.088	20	AGCCCGATCCCCTATAACAC	60.173	20	251	943	1193	TTGTAGGTCATGTCAGGGCA	60.112	20	AGCCCGATCCCCTATAACAC	60.173	20	170	1024	1193
BMK_Unigene_001339	1	p1	(T)12	12	327	338	GTGCTCAGTGTAGCAGCCAG	59.801	20	TGTCAACGGACCAACTTTGA	60.128	20	136	228	363	AGTTGGGAGGTGCTCAGTGT	59.756	20	TGTCAACGGACCAACTTTGA	60.128	20	145	219	363	AGCCAGAATGCTGTGGATTT	59.7	20	TGTCAACGGACCAACTTTGA	60.128	20	122	242	363
BMK_Unigene_001339	2	c	(T)14gctgtcattactctagatgg(T)11	45	867	911	AACCCAACGTAGCTTCTCTGA	58.994	21	AATTGCCCTGTCACTGGAAC	59.973	20	224	797	1020	TTGGTAACCCAACGTAGCTTCT	60.055	22	AATTGCCCTGTCACTGGAAC	59.973	20	229	792	1020	AACCCAACGTAGCTTCTCTGA	58.994	21	TGAGAATTGCCCTGTCACTG	59.831	20	228	797	1024
BMK_Unigene_001339	3	p2	(TA)7	14	1534	1547	ATTCAGCACCCAAACTCACC	59.973	20	CTCCATAATCCACATGCAAAA	58.494	21	211	1373	1583	ATTCAGCACCCAAACTCACC	59.973	20	TCCATAATCCACATGCAAAAG	58.494	21	210	1373	1582	GCACCCAAACTCACCCTTTA	59.971	20	CTCCATAATCCACATGCAAAA	58.494	21	206	1378	1583
BMK_Unigene_001339	4	p1	(T)11	11	1669	1679	TTTTGCATGTGGATTATGGAG	58.494	21	ACACCGCAAATGAGGCATA	60.088	19	257	1563	1819	CTTTTGCATGTGGATTATGGA	58.494	21	ACACCGCAAATGAGGCATA	60.088	19	258	1562	1819	CTTTTGCATGTGGATTATGGAG	59.474	22	ACACCGCAAATGAGGCATA	60.088	19	258	1562	1819
BMK_Unigene_001351	1	p1	(A)11	11	8	18	--
BMK_Unigene_001353	1	p1	(T)16	16	2	17	--
BMK_Unigene_001353	2	p1	(A)15	15	1373	1387	GCATGGAATTGGGCTTCTAA	60.038	20	GCCAAACTGGTTGCAGAAAT	60.118	20	246	1232	1477	TTTCAGATTTGGCACCATCA	60.049	20	GCCAAACTGGTTGCAGAAAT	60.118	20	225	1253	1477	TTTCAGATTTGGCACCATCA	60.049	20	GCAAGAAACCAAAGTCCAGC	59.859	20	246	1253	1498
BMK_Unigene_001353	3	p1	(A)10	10	1697	1706	TCACACACCCGCTTGAATAA	60.111	20	GTCAGTTCGGTTCGGTTGAT	59.973	20	173	1568	1740	GCTGGACTTTGGTTTCTTGC	59.859	20	GTCAGTTCGGTTCGGTTGAT	59.973	20	262	1479	1740	ACATCAGCGAACGGTCTTTT	59.74	20	GTCAGTTCGGTTCGGTTGAT	59.973	20	198	1543	1740
BMK_Unigene_001362	1	p1	(A)15	15	869	883	TGCCTTCCCTACACGGTAAC	59.993	20	CTGCTGGTCTTTGGAAGGAG	59.982	20	166	838	1003	TGCCTTCCCTACACGGTAAC	59.993	20	CTCTGCTGGTCTTTGGAAGG	59.982	20	168	838	1005	TTTTGGGCACAATGAAACAA	59.946	20	CTCTGCTGGTCTTTGGAAGG	59.982	20	253	753	1005
BMK_Unigene_001362	2	p3	(GAT)5	15	1086	1100	CCTTCCAAAGACCAGCAGAG	59.982	20	CTCCACATCCAAGGGTTTGT	59.82	20	231	986	1216	CTCCTTCCAAAGACCAGCAG	59.982	20	CTCCACATCCAAGGGTTTGT	59.82	20	233	984	1216	CCTTCCAAAGACCAGCAGAG	59.982	20	TGGAAAGGAAGCTATCCACG	60.206	20	190	986	1175
BMK_Unigene_001376	1	p1	(A)13	13	241	253	TTGGGTTCAATGAGTGATCG	59.496	20	CCATGTCACATTATGCTGGG	59.799	20	276	134	409	TTGGGTTCAATGAGTGATCG	59.496	20	CCCATGTCACATTATGCTGG	59.799	20	277	134	410	TTGGGTTCAATGAGTGATCG	59.496	20	CCTGACTTGTGCAAATGCTG	60.449	20	192	134	325
BMK_Unigene_001376	2	p2	(TC)6	12	461	472	ATGCAGCATTTGCACAAGTC	59.878	20	GGGAGAAAAATATGGCAGCA	60.038	20	246	303	548	ATGCAGCATTTGCACAAGTC	59.878	20	TGGGAGAAAAATATGGCAGC	60.038	20	247	303	549	CCAGCATAATGTGACATGGG	59.799	20	GGGAGAAAAATATGGCAGCA	60.038	20	158	391	548
BMK_Unigene_001391	1	c	(TC)7gtttttaacagttaccactaccacctcgtttctcaatctccttgagctatcttgaactcaaccttctcc(A)10	93	39	131	--
BMK_Unigene_001391	2	p2	(AG)9	18	1619	1636	--
BMK_Unigene_001400	1	p1	(A)11	11	1975	1985	GCAGCGGGTTTATCATCAGT	60.103	20	TGGCCTTTAGGAACAGAACG	60.241	20	192	1876	2067	GCAGCGGGTTTATCATCAGT	60.103	20	AATACCTTTCGGATTTCGGC	60.28	20	239	1876	2114	GCAGCGGGTTTATCATCAGT	60.103	20	GCAACTTCGTGCAATGTTTG	60.302	20	221	1876	2096
BMK_Unigene_001403	1	p1	(T)12	12	1266	1277	GAAAGTTCACGCCTGGAGTC	59.851	20	TGCTCAGGTTGCTCATTGAC	59.992	20	257	1137	1393	GAAAGTTCACGCCTGGAGTC	59.851	20	CCTAGGTGCTCAGGTTGCTC	60.012	20	263	1137	1399	GAAAGTTCACGCCTGGAGTC	59.851	20	AGGTGCTCAGGTTGCTCATT	59.874	20	260	1137	1396
BMK_Unigene_001403	2	p1	(A)14	14	1909	1922	CCCCATTAGCATAGTGGAGAC	58.542	21	GGAAAGCCATTCGATTTCAA	60.016	20	248	1854	2101	CCCCATTAGCATAGTGGAGAC	58.542	21	TCTTGGGGCCATTATACCTG	59.778	20	145	1854	1998	CCCATTAGCATAGTGGAGACAA	59.111	22	GGAAAGCCATTCGATTTCAA	60.016	20	247	1855	2101
BMK_Unigene_001403	3	p3	(CTT)5	15	2859	2873	TTCCGTAAACGGCTTGTACC	59.996	20	TTCGAAACCTGCTTCGATTT	59.823	20	153	2819	2971	TTCCGTAAACGGCTTGTACC	59.996	20	AAAATCACTCGCTCCCTCAA	59.813	20	121	2819	2939	TGAATCCCAAGAATGGCTTC	60.014	20	AAAATCACTCGCTCCCTCAA	59.813	20	230	2710	2939
BMK_Unigene_001424	1	p1	(T)14	14	9	22	--
BMK_Unigene_001424	2	p1	(T)15	15	2018	2032	--
BMK_Unigene_001433	1	p2	(GA)9	18	1	18	--
BMK_Unigene_001433	2	p1	(T)10	10	454	463	GGGGAGTTTTCGAACATGAA	59.91	20	GAAAAATAAAACCCAAATCATCAAA	59.549	25	162	367	528	GGGGAGTTTTCGAACATGAA	59.91	20	GAAAAATAAAACCCAAATCATCAA	58.412	24	162	367	528	GGGGAGTTTTCGAACATGAA	59.91	20	AGAAAAATAAAACCCAAATCATCAA	59.244	25	163	367	529
BMK_Unigene_001433	3	p1	(T)11	11	1610	1620	TTTTGAGCCAGGAGGTTCAT	59.67	20	GTTGGGCGGAATTTTGTCTA	59.938	20	268	1426	1693	GCATTGTTGGTCTCTTGTCG	59.293	20	GTTGGGCGGAATTTTGTCTA	59.938	20	228	1466	1693	TTTTGAGCCAGGAGGTTCAT	59.67	20	TGGGCGGAATTTTGTCTAAT	59.411	20	266	1426	1691
BMK_Unigene_001436	1	p2	(CT)7	14	21	34	--
BMK_Unigene_001436	2	p1	(T)16	16	1587	1602	TGATCTCATGTGCTTGGAGC	59.95	20	CACAATGACCCCGTACCTCT	59.844	20	243	1397	1639	TGCATCAATCTGTCCGGTTA	60.073	20	CACAATGACCCCGTACCTCT	59.844	20	146	1494	1639	TGATCTCATGTGCTTGGAGC	59.95	20	AATGACCCCGTACCTCTTCC	60.19	20	240	1397	1636
BMK_Unigene_001444	1	p2	(TC)7	14	677	690	TTGCCCATATATTACTTCCTGC	58.176	22	ACTTGGGATGATGAAGTGCC	59.934	20	256	511	766	TTGCCCATATATTACTTCCTGC	58.176	22	CTTGGGATGATGAAGTGCCT	60.073	20	255	511	765	TTGCCCATATATTACTTCCTGC	58.176	22	CACTGCAACTTGGGATGATG	60.112	20	263	511	773
BMK_Unigene_001444	2	p1	(T)12	12	1183	1194	ACCACTTCGACTAGGAGCGA	60.012	20	GATTGAAACCTCATTTCCCTG	58.491	21	231	1107	1337	ACCACTTCGACTAGGAGCGA	60.012	20	AGATTGAAACCTCATTTCCCTG	59.46	22	232	1107	1338	ACCACTTCGACTAGGAGCGA	60.012	20	GCAGATCACAATAAGATGTGGG	59.457	22	200	1107	1306
BMK_Unigene_001452	1	p1	(T)15	15	1850	1864	AGATCTGCCCTTGGGATTTT	59.903	20	CAGGAGTGGAAATTGGAGGA	60.042	20	202	1804	2005	AGATCTGCCCTTGGGATTTT	59.903	20	TCAGGAGTGGAAATTGGAGG	60.042	20	203	1804	2006	AGATCTGCCCTTGGGATTTT	59.903	20	GTAGAGGACCTGTGAAGGCG	59.867	20	259	1804	2062
BMK_Unigene_001452	2	p1	(T)10	10	2334	2343	GGGGTGGATGCTGTTTCTAA	59.933	20	TGTGCATTTCCAACCTCTGA	60.24	20	224	2220	2443	CTAGCTAGGGGTGGATGCTG	59.853	20	TGTGCATTTCCAACCTCTGA	60.24	20	231	2213	2443	GGGGTGGATGCTGTTTCTAA	59.933	20	CAGTGGAAGGTGTGTGCATT	59.597	20	236	2220	2455
BMK_Unigene_001453	1	p3	(TTG)5	15	424	438	TCATGCTAGAACGGTTGTTTTT	58.811	22	CGTGAACTGAAACACCCAGA	59.72	20	280	311	590	TCATGCTAGAACGGTTGTTTT	57.439	21	CGTGAACTGAAACACCCAGA	59.72	20	280	311	590	CATGCTAGAACGGTTGTTTTT	57.007	21	CGTGAACTGAAACACCCAGA	59.72	20	279	312	590
BMK_Unigene_001454	1	p1	(A)14	14	1392	1405	TGTCATGAGGGAAGGAAAGG	60.042	20	TTTTCCACAATTATTTCAATCTAGTCA	59.412	27	116	1322	1437	CCTGTCATGAGGGAAGGAAA	60.042	20	TTTTCCACAATTATTTCAATCTAGTCA	59.412	27	118	1320	1437	TTGTGGACTGTGGGAATTGA	59.935	20	TTTTCCACAATTATTTCAATCTAGTCA	59.412	27	258	1180	1437
BMK_Unigene_001463	1	p1	(A)10	10	697	706	GGCCCCAGAAAATCCTAAAA	60.252	20	GGATTGACAATTCCCAGAGC	59.488	20	272	524	795	ATGGCCCCAGAAAATCCTAA	60.633	20	GGATTGACAATTCCCAGAGC	59.488	20	274	522	795	GGCCCCAGAAAATCCTAAAA	60.252	20	TTTGAGCAATGGTTATGGTCC	59.815	21	225	524	748
BMK_Unigene_001463	2	p1	(A)10	10	939	948	GGAGTTCGGATACCCTGTTTT	59.339	21	ACCGAGAATCTTTCTGGCCT	60.212	20	208	840	1047	CAAAGGAGTTCGGATACCCTG	60.85	21	ACCGAGAATCTTTCTGGCCT	60.212	20	212	836	1047	TGGGAATTGTCAATCCATTTT	59.125	21	ACCGAGAATCTTTCTGGCCT	60.212	20	268	780	1047
BMK_Unigene_001465	1	p1	(A)11	11	1593	1603	CACGGAGAAGTCCACAATGA	59.676	20	CTGTGACGTGACAAATGCCT	59.751	20	111	1565	1675	CACGGAGAAGTCCACAATGA	59.676	20	TGACAAATGCCTGCAAAATC	59.67	20	103	1565	1667	CACGGAGAAGTCCACAATGA	59.676	20	ATTTTGGCTTTGTGGAAGCA	60.617	20	247	1565	1811
BMK_Unigene_001465	2	p1	(A)16	16	2093	2108	--
BMK_Unigene_001476	1	p3	(ATC)5	15	772	786	TCAAAGCACCAGTCCCTACC	60.111	20	TAAGCAAGCGAAAGGGAAAA	59.958	20	237	626	862	ACAAACGCACCCTTAGCATC	60.14	20	TAAGCAAGCGAAAGGGAAAA	59.958	20	270	593	862	AACACAAACGCACCCTTAGC	60.176	20	TAAGCAAGCGAAAGGGAAAA	59.958	20	273	590	862
BMK_Unigene_001482	1	c*	(A)10(AAT)5*	23	37	59	GTGGTAAGTGTGCCCAAACC	60.277	20	TTATGGCCAACTGCTTGTCA	60.257	20	269	1	269	GTGGTAAGTGTGCCCAAACC	60.277	20	GGCCAACTGCTTGTCATGTT	61.107	20	265	1	265	GTGGTAAGTGTGCCCAAACC	60.277	20	TTTTATGGCCAACTGCTTGTC	60.124	21	271	1	271
BMK_Unigene_001486	1	p2	(GA)8	16	1	16	--
BMK_Unigene_001488	1	p1	(A)10	10	542	551	TTGTTTTCCCCAGCTAATGG	59.931	20	GGCTTGCTCTTCAAGGACAC	59.997	20	229	402	630	AGGACTTCGCATTGTCAACC	60.119	20	GGCTTGCTCTTCAAGGACAC	59.997	20	187	444	630	TTGTTTTCCCCAGCTAATGG	59.931	20	TATCAAAACGTGCTGGTGGA	60.111	20	207	402	608
BMK_Unigene_001507	1	p1	(T)13	13	66	78	TTCATGGTATGGAGGAACGG	60.713	20	GGCCCCATCTACATCTTCAA	59.894	20	167	37	203	TTCATGGTATGGAGGAACGG	60.713	20	ATCATCCATGCCCCAGTAAA	60.155	20	201	37	237	TTCATGGTATGGAGGAACGG	60.713	20	TTTATCATCCATGCCCCAGT	60.155	20	204	37	240
BMK_Unigene_001507	2	p3	(AAT)6	18	1300	1317	AGGTGAGGTTCGGGGTACTT	59.856	20	TCTGGGTGAAATACTTGGTCG	59.978	21	164	1245	1408	GGTGAGGTTCGGGGTACTTT	60.225	20	TCTGGGTGAAATACTTGGTCG	59.978	21	163	1246	1408	CCTCTTGGAAGGTGGGTTTT	60.332	20	TCTGGGTGAAATACTTGGTCG	59.978	21	258	1151	1408
BMK_Unigene_001507	3	c	(T)10catttctcctttctcactattataggattc(CT)7	54	1579	1632	TGGATTGCTTAACCAAGTTTTACA	59.937	24	CAACCAAGGAGACAGACTAAACAA	59.727	24	276	1417	1692	TTGGATTGCTTAACCAAGTTTT	57.875	22	CAACCAAGGAGACAGACTAAACAA	59.727	24	277	1416	1692	GATTGGATTGCTTAACCAAGTTTT	59.8	24	CAACCAAGGAGACAGACTAAACAA	59.727	24	279	1414	1692
BMK_Unigene_001515	1	p1	(A)11	11	1596	1606	CACACATTGGATGCCTTCAG	60.112	20	GCCCTCCTATGTTATGCTGC	59.696	20	254	1444	1697	TGCAAATTTCCAATCAAGCA	60.193	20	GCCCTCCTATGTTATGCTGC	59.696	20	272	1426	1697	CACACATTGGATGCCTTCAG	60.112	20	CCCTCCTATGTTATGCTGCG	60.617	20	253	1444	1696
BMK_Unigene_001538	1	p1	(T)15	15	786	800	GGGGTGTGTTAGAAGTCCGA	59.966	20	ATGCTTCCCATCCAAAATCA	60.274	20	277	596	872	TGAAGGGTTAGGGATGATGG	59.744	20	GCCCCTACTTAATGCTTCCC	59.93	20	216	668	883	GGGGTGTGTTAGAAGTCCGA	59.966	20	GCTTCCCATCCAAAATCAAG	59.505	20	275	596	870
BMK_Unigene_001538	2	p1	(A)19	19	1489	1507	--
BMK_Unigene_001543	1	p2	(CT)6	12	76	87	CTCTTCCTCCTCCAAACCCT	59.671	20	AATCGGTGTGTCCTTTTTGC	59.978	20	173	37	209	CTCTTCCTCCTCCAAACCCT	59.671	20	CGGTGTGTCCTTTTTGCTTT	60.147	20	170	37	206	TCTCTTCCTCCTCCAAACCC	60.565	20	AATCGGTGTGTCCTTTTTGC	59.978	20	174	36	209
BMK_Unigene_001545	1	p2	(TA)10	20	1	20	--
BMK_Unigene_001553	1	p1	(A)17	17	1032	1048	--
BMK_Unigene_001556	1	p1	(A)17	17	2	18	--
BMK_Unigene_001560	1	p2	(AG)6	12	68	79	CTAATTTTTCCCCTCCCTCG	59.897	20	AGGCCTCAAGAAGAAAACCC	59.691	20	177	24	200	CTAATTTTTCCCCTCCCTCG	59.897	20	GGTTGAAAGGGCGAGATATG	59.528	20	144	24	167	CTAATTTTTCCCCTCCCTCG	59.897	20	TGAAAGGGCGAGATATGGAT	59.486	20	141	24	164
BMK_Unigene_001560	2	p3	(GAG)5	15	775	789	CAGCCATCATGTTGAGCATT	59.679	20	CCCACTCTCCAAGAAGCAAG	59.982	20	228	718	945	CAGCCATCATGTTGAGCATT	59.679	20	CCACTCTCCAAGAAGCAAGG	59.982	20	227	718	944	CAGCCATCATGTTGAGCATT	59.679	20	CACCCTTCAACTTCCCAAAA	59.942	20	156	718	873
BMK_Unigene_001561	1	p3	(CTC)5	15	1025	1039	CCCACTCTCCAAGAAGCAAG	59.982	20	CAGCCATCATGTTGAGCATT	59.679	20	228	867	1094	CCACTCTCCAAGAAGCAAGG	59.982	20	CAGCCATCATGTTGAGCATT	59.679	20	227	868	1094	CACCCTTCAACTTCCCAAAA	59.942	20	CAGCCATCATGTTGAGCATT	59.679	20	156	939	1094
BMK_Unigene_001561	2	p2	(TC)6	12	1734	1745	--
BMK_Unigene_001567	1	p2	(AG)9	18	1	18	--
BMK_Unigene_001573	1	p3	(CAT)5	15	930	944	ATCTGAAGGGCATCTTGTGG	60.073	20	TTTGGGAATGAGACTCCCTG	60.042	20	243	799	1041	TCCCAAATGGTAGAAGTCCG	59.926	20	TTTGGGAATGAGACTCCCTG	60.042	20	193	849	1041	TGCCAGCTAGAAATTGTCCC	60.214	20	TTTGGGAATGAGACTCCCTG	60.042	20	209	833	1041
BMK_Unigene_001583	1	p1	(A)10	10	3161	3170	TTTAAAGTCTCCCCACGGAA	59.541	20	TTCCCATTGCTCAAGTCCTC	60.195	20	153	3131	3283	TTTTAAAGTCTCCCCACGGA	59.541	20	TTCCCATTGCTCAAGTCCTC	60.195	20	154	3130	3283	TTTAAAGTCTCCCCACGGAA	59.541	20	TCCCATTGCTCAAGTCCTCT	59.803	20	152	3131	3282
BMK_Unigene_001583	2	p1	(T)10	10	3370	3379	TGGCTACCGTAGGATATGGG	59.801	20	AACTCATCCTGTGGTCTCCG	60.112	20	255	3310	3564	GAGGACTTGAGCAATGGGAA	60.195	20	CCATGCCAAGTGCAATTCTA	59.688	20	147	3264	3410	AGAGGACTTGAGCAATGGGA	59.803	20	CCATGCCAAGTGCAATTCTA	59.688	20	148	3263	3410
BMK_Unigene_001585	1	p3	(AAG)5	15	353	367	ATGGCTTGTTTGGCTTTGAG	60.249	20	TCTGGGGTTTGGTTTTCTTG	59.942	20	171	281	451	ATGGCTTGTTTGGCTTTGAG	60.249	20	CTGGGGTTTGGTTTTCTTGA	59.942	20	170	281	450	GGGAGAGGGAGAAAGGAGAA	59.749	20	TCTGGGGTTTGGTTTTCTTG	59.942	20	193	259	451
BMK_Unigene_001585	2	p3	(TGA)5	15	815	829	CAGGGAGAATGGATTGCCTA	60.029	20	CAACCCTCTCCCTTGAATGA	60.042	20	250	682	931	CAGGGAGAATGGATTGCCTA	60.029	20	CCCTCTCCCTTGAATGACAA	60.042	20	247	682	928	GGATTGCCTACGAGATTGGA	60.036	20	CAACCCTCTCCCTTGAATGA	60.042	20	240	692	931
BMK_Unigene_001606	1	p1	(A)13	13	1035	1047	TTGTCTTGCCTCCGATAACC	60.074	20	GTCTTGCCACCAATCCAACT	59.973	20	233	850	1082	TTGTCTTGCCTCCGATAACC	60.074	20	CCCAATGAAAGAAGGCATGT	59.933	20	251	850	1100	AACAACCCATTTGTCTTGCC	59.836	20	GTCTTGCCACCAATCCAACT	59.973	20	243	840	1082
BMK_Unigene_001607	1	p1	(C)14	14	1010	1023	--
BMK_Unigene_001608	1	p1	(T)14	14	405	418	GCAGATCAAAGCCACACTCA	59.992	20	GGCATTACATGTACCCCCAG	60.074	20	180	349	528	TGAGCAGATCAAAGCCACAC	59.992	20	GGCATTACATGTACCCCCAG	60.074	20	183	346	528	GCAGATCAAAGCCACACTCA	59.992	20	GCATTACATGTACCCCCAGG	60.074	20	179	349	527
BMK_Unigene_001610	1	p2	(TG)7	14	1310	1323	--
BMK_Unigene_001628	1	p1	(T)11	11	1217	1227	GGTTGCATTTGATGTGTTGC	59.979	20	CGCCCACATCTCTTTCAGAT	60.218	20	153	1184	1336	GGTTGCATTTGATGTGTTGC	59.979	20	GAGGTCCACGGATGAATGAT	59.744	20	180	1184	1363	CCTCGTTTAAGGACAATGGG	59.424	20	CGCCCACATCTCTTTCAGAT	60.218	20	278	1059	1336
BMK_Unigene_001631	1	p1	(A)10	10	171	180	TATGAAAGGCCCATCTGACC	59.894	20	TATTCAGACCAGTCCAGGGG	59.92	20	250	107	356	CCCATCTGACCATCCAAGAG	60.465	20	TATTCAGACCAGTCCAGGGG	59.92	20	241	116	356	CCATCTGACCATCCAAGAGG	60.465	20	TATTCAGACCAGTCCAGGGG	59.92	20	240	117	356
BMK_Unigene_001631	2	p1	(A)13	13	980	992	AGACCAGACACTGGGTCCAA	60.563	20	TGCTTGCAAACCCTAACAGA	59.464	20	272	881	1152	CCAAGTTTTGACAATGCAGC	59.322	20	TGCTTGCAAACCCTAACAGA	59.464	20	256	897	1152	AGACCAGACACTGGGTCCAA	60.563	20	TTGCAAACCCTAACAGACCA	59.17	20	269	881	1149
BMK_Unigene_001645	1	p1	(A)12	12	422	433	TGGGTCTTACATTGGGCTTC	59.933	20	AGGTGAATGCAGTCAAAGGG	60.111	20	276	203	478	GGGTCTTACATTGGGCTTCA	59.933	20	AGGTGAATGCAGTCAAAGGG	60.111	20	275	204	478	CAGGGGCTGTCAAAACAGAT	60.111	20	AGGTGAATGCAGTCAAAGGG	60.111	20	171	308	478
BMK_Unigene_001650	1	p1	(T)10	10	1081	1090	TTCAGTGTGACTGTCCTGGC	59.872	20	TCTTGAGGAAAGGTTGTGGG	60.081	20	274	859	1132	TTCAGTGTGACTGTCCTGGC	59.872	20	TTGAGGAAAGGTTGTGGGTT	59.425	20	272	859	1130	TGGACTTCCAGCATTTTCAA	59.247	20	CCAAAAAGCCTCTTTCATGC	59.823	20	232	1045	1276
BMK_Unigene_001650	2	c	(T)13ggcaaaatgactttgaataactattttacac(AT)6	56	1578	1633	GATGCATCAGCAGAGACCAA	59.95	20	GGTTGGTTGATTTGGCATTT	59.668	20	200	1457	1656	ACTGGAAATGGACTCGCATC	60.081	20	GGTTGGTTGATTTGGCATTT	59.668	20	266	1391	1656	CACAACCAGCAGAAACTGGA	59.873	20	GGTTGGTTGATTTGGCATTT	59.668	20	280	1377	1656
BMK_Unigene_001670	1	p1	(T)10	10	2014	2023	TTCTCCACCGACTGACTCCT	59.835	20	AATAGGGGATGAATGAGGGG	59.974	20	174	1957	2130	CTCGGTCAAAATCTGAAGCC	59.813	20	AATAGGGGATGAATGAGGGG	59.974	20	243	1888	2130	TCGGTCAAAATCTGAAGCCT	59.813	20	AATAGGGGATGAATGAGGGG	59.974	20	242	1889	2130
BMK_Unigene_001670	2	p1	(T)13	13	2148	2160	GAGAAATCAGAGGCCGTCAC	59.81	20	AGAGAATGAGAGCAGCAGATCA	59.337	22	143	2043	2185	TCCTTTCTCCACCGACTGAC	60.238	20	AGAGAATGAGAGCAGCAGATCA	59.337	22	233	1953	2185	TTTCTCCACCGACTGACTCC	60.238	20	AGAGAATGAGAGCAGCAGATCA	59.337	22	230	1956	2185
BMK_Unigene_001692	1	p1	(A)10	10	2252	2261	ATCAATCCAGCCTCGAGAAA	59.773	20	GCCGAAATCCAAAGAATGAA	60.016	20	274	2062	2335	TCAATCCAGCCTCGAGAAAG	60.474	20	GCCGAAATCCAAAGAATGAA	60.016	20	273	2063	2335	ATCAATCCAGCCTCGAGAAA	59.773	20	AAGTGCCGAAATCCAAAGAA	59.685	20	278	2062	2339
BMK_Unigene_001698	1	p3	(CAT)5	15	82	96	TCTCCAAAGTGTCACATTATCCT	57.737	23	TGGACTATGGGCCTTCTCTG	60.21	20	253	0	252	TCTCCAAAGTGTCACATTATCCT	57.737	23	CGGAGTATTGGACTATGGGC	59.41	20	261	0	260	TCTCCAAAGTGTCACATTATCCT	57.737	23	GGACTATGGGCCTTCTCTGA	59.239	20	252	0	251
BMK_Unigene_001698	2	p2	(AG)10	20	2279	2298	--
BMK_Unigene_001707	1	p2	(TA)8	16	1	16	--
BMK_Unigene_001710	1	p1	(T)12	12	251	262	CCCCAAAGAGTTGTCTTGGA	60.081	20	TGTCTTCACCACCCACTGAA	60.129	20	255	162	416	CCCCAAAGAGTTGTCTTGGA	60.081	20	TTGTCTTCACCACCCACTGA	60.129	20	256	162	417	CCCCAAAGAGTTGTCTTGGA	60.081	20	GGACGAATTCCTGGGAAGAT	60.272	20	221	162	382
BMK_Unigene_001712	1	p1	(A)12	12	2325	2336	ATGCTTGCTCAGTGAGGTCC	60.418	20	ATGAAGCACTCTGATTGGGG	60.073	20	276	2114	2389	ATGCTTGCTCAGTGAGGTCC	60.418	20	CTCTGATTGGGGTTTTCTGC	59.67	20	268	2114	2381	ATGCTTGCTCAGTGAGGTCC	60.418	20	GCACTCTGATTGGGGTTTTC	59.532	20	271	2114	2384
BMK_Unigene_001714	1	p1	(T)13	13	1966	1978	--
BMK_Unigene_001715	1	c*	(T)10(TG)7*	23	1	23	--
BMK_Unigene_001728	1	p3	(GAA)6	18	436	453	TGACAAACCCATCTTCCACA	59.935	20	AAGATAGCCAAAGCCCCAAT	59.93	20	146	340	485	AAAGCAAGCTCCAACACCAC	60.299	20	AAGATAGCCAAAGCCCCAAT	59.93	20	209	277	485	TGACAAACCCATCTTCCACA	59.935	20	CAAAGTAGGGGCAGAAAGCA	60.378	20	166	340	505
BMK_Unigene_001728	2	p4	(TGTA)5	20	1484	1503	TGAGGGCAAGTGCACATTTA	60.257	20	GAAGAGGGACGTACAATGCAA	60.125	21	268	1405	1672	GGGCAAGTGCACATTTACAA	59.59	20	GAAGAGGGACGTACAATGCAA	60.125	21	265	1408	1672	TGAGGGCAAGTGCACATTTA	60.257	20	AAGAGGGACGTACAATGCAAG	59.252	21	267	1405	1671
BMK_Unigene_001730	1	p1	(T)11	11	4	14	--
BMK_Unigene_001730	2	p1	(T)10	10	585	594	GGAGTTGGTTCTTGGGAACA	59.943	20	GTTTGTTGTTTTGGGGTTGG	60.103	20	253	552	804	GGAGTTGGTTCTTGGGAACA	59.943	20	GGCCTTTTTGGTCTTCTCCT	59.691	20	235	552	786	CAGGCATGTTGCTAGGGAGT	60.277	20	GTTTGTTGTTTTGGGGTTGG	60.103	20	268	537	804
BMK_Unigene_001733	1	p1	(T)11	11	330	340	TTGATTTCATTGGTGAGGCA	60.049	20	CACCCCTTCACCAACTCCTA	59.959	20	251	164	414	TTGATTTCATTGGTGAGGCA	60.049	20	TTCTCCAAACCCAGAACACC	59.943	20	267	164	430	TGTTGAACGGAACGAGTGAG	59.873	20	CACCCCTTCACCAACTCCTA	59.959	20	186	229	414
BMK_Unigene_001734	1	p2	(AT)9	18	1105	1122	--
BMK_Unigene_001745	1	p1	(T)13	13	447	459	CAGTCCATGGATCCAACTCA	59.473	20	GTGGTACCCGATTGGATTTG	60.051	20	238	415	652	CAGTCCATGGATCCAACTCA	59.473	20	TGTGGTACCCGATTGGATTT	60.051	20	239	415	653	TCCATGGATCCAACTCACAC	59.318	20	TGTGGTACCCGATTGGATTT	60.051	20	236	418	653
BMK_Unigene_001749	1	p2	(GA)7	14	223	236	ATCCTGGAAAAACCCCAGTC	60.169	20	GCCATGGAAGAAGGAAATGA	60.014	20	255	143	397	AATAATTTTGTAGGGCCGGG	60.036	20	ATTTCTTCGCCTTCTCTCCC	59.789	20	256	4	259	ATCCTGGAAAAACCCCAGTC	60.169	20	CAAAGCCATGGAAGAAGGAA	60.184	20	259	143	401
BMK_Unigene_001749	2	p1	(T)16	16	3440	3455	GGAACCTTCGATTCGTTTTG	59.546	20	AAAATCTTGCACAACCTGGG	59.971	20	245	3316	3560	TGGAACCTTCGATTCGTTTT	59.546	20	AAAATCTTGCACAACCTGGG	59.971	20	246	3315	3560	CCTTCGATTCGTTTTGACCT	59.17	20	AAAATCTTGCACAACCTGGG	59.971	20	241	3320	3560
BMK_Unigene_001758	1	p1	(A)15	15	533	547	CCTACACCCCACTCCTTTGA	59.959	20	GGTTCTGGCAGTGATGGAAT	59.934	20	222	497	718	CCTACACCCCACTCCTTTGA	59.959	20	AGGGTGTGGAGAATGAGTCG	60.112	20	247	497	743	CCCACTCCTTTGACCTCGTA	60.103	20	GGTTCTGGCAGTGATGGAAT	59.934	20	215	504	718
BMK_Unigene_001767	1	p3	(ATG)5	15	691	705	CTTCCGCCACACCCTATATT	58.928	20	GCAACAGTTCGACCTCATCA	59.837	20	229	509	737	TGGACCTGCTAGAAGAGGCT	59.187	20	TTCTCAGCAAGGTTCCAACA	59.415	20	157	664	820	AGACAAAGAAGAGCCTTCCG	58.67	20	GCAACAGTTCGACCTCATCA	59.837	20	243	495	737
BMK_Unigene_001772	1	p1	(A)13	13	376	388	CTTGTGCGAACCAAATCAAC	59.174	20	TGCTCCGACCAATTAGCTTT	59.845	20	276	352	627	CTTGTGCGAACCAAATCAAC	59.174	20	TTGCTCCGACCAATTAGCTT	59.845	20	277	352	628	TTGTGCGAACCAAATCAACA	61.09	20	TGCTCCGACCAATTAGCTTT	59.845	20	275	353	627
BMK_Unigene_001772	2	p1	(A)10	10	1090	1099	TATGGGTTGCCTATGGGTGT	60.074	20	GGTGCCAATGCAGGTAACTT	60	20	223	1035	1257	TGAGGAAAGTGAAAGTGGGG	60.081	20	GGTGCCAATGCAGGTAACTT	60	20	204	1054	1257	TATGGGTTGCCTATGGGTGT	60.074	20	TGAGGGTTCATGTGTTTGGA	59.935	20	188	1035	1222
BMK_Unigene_001777	1	p1	(A)10	10	472	481	CAGATTCCAAAGCAGAAGCC	59.955	20	AAAGTTTGACCGCTGCAAGT	59.92	20	158	360	517	CGTTGAAGCCAAAACAGTGA	59.881	20	AAAGTTTGACCGCTGCAAGT	59.92	20	212	306	517	TCGTTGAAGCCAAAACAGTG	59.881	20	AAAGTTTGACCGCTGCAAGT	59.92	20	213	305	517
BMK_Unigene_001790	1	p1	(T)11	11	4573	4583	GCAGTCACGCATTCGAGTAA	60.019	20	AACTTGATGAGCGAAATCCG	60.214	20	179	4430	4608	GCAGTCACGCATTCGAGTAA	60.019	20	TTGTGGTGTTCTAACAGCGG	59.758	20	212	4430	4641	GCAGTCACGCATTCGAGTAA	60.019	20	TCGATTCACCATTGAGAGCA	60.353	20	253	4430	4682
BMK_Unigene_001792	1	p1	(A)15	15	1056	1070	--
BMK_Unigene_001795	1	p3	(GAC)5	15	40	54	TTCCCCAAAACCCTAGCAAT	60.664	20	TCAGACCCTGGGTTTTTCTG	60.081	20	242	15	256	TTCCCCAAAACCCTAGCAAT	60.664	20	GGAGGGTTTTTGAAGGGAAG	59.912	20	114	15	128	TTCCCCAAAACCCTAGCAAT	60.664	20	TGATCTGGTGCCATTGGATA	59.883	20	162	15	176
BMK_Unigene_001802	1	p1	(A)11	11	1618	1628	CTTTGTTCGCGGTACCTGAT	60.132	20	ATGATAACATGCGCTCACCA	60.104	20	176	1479	1654	GAATGGTCACAGAGGAAGGC	59.661	20	GCTTCAAGCCACTTCACTCC	59.997	20	265	1555	1819	TAAATGAACACGCAAGGACG	59.729	20	ATGATAACATGCGCTCACCA	60.104	20	157	1498	1654
BMK_Unigene_001802	2	p2	(CA)6	12	2405	2416	TACAATGCCTTTCCTCCCTG	60.066	20	GCGCTATTGCCCAAAGTAAG	59.875	20	152	2345	2496	TGTACAATGCCTTTCCTCCC	59.933	20	GCGCTATTGCCCAAAGTAAG	59.875	20	154	2343	2496	TCAATCATCTTCGTGCAAGG	59.799	20	GCGCTATTGCCCAAAGTAAG	59.875	20	229	2268	2496
BMK_Unigene_001802	3	p3	(AGG)5	15	5166	5180	AATCTAACAGCCGCAGTGCT	60.044	20	GTCTTTCGGGGTACGATGAC	59.41	20	241	5001	5241	CCCGGAAACAAAGAATCAAA	59.91	20	GTCTTTCGGGGTACGATGAC	59.41	20	127	5115	5241	AGACCCCGGAAACAAAGAAT	59.805	20	GTCTTTCGGGGTACGATGAC	59.41	20	131	5111	5241
BMK_Unigene_001802	4	p2	(CT)12	24	5758	5781	--
BMK_Unigene_001812	1	p1	(A)11	11	209	219	TTGATTGCAGTCTCCTGTCG	59.984	20	ATTTCCATCGGACTGCTCAC	60.081	20	157	118	274	ATTGCAGTCTCCTGTCGCTT	60.02	20	ATTTCCATCGGACTGCTCAC	60.081	20	154	121	274	CTTCAGATTGCAGCCCTTTC	59.955	20	ATTTCCATCGGACTGCTCAC	60.081	20	197	78	274
BMK_Unigene_001812	2	p1	(A)10	10	1097	1106	TTCGGTGTTCATCAGCATGT	60.12	20	AAAGCGGGAAAAAGGACATT	59.945	20	224	1068	1291	GGAACCAATGATTCGGTGTT	59.653	20	AAAGCGGGAAAAAGGACATT	59.945	20	235	1057	1291	TTCGGTGTTCATCAGCATGT	60.12	20	GCAATTCCAATCCTCAAAGC	59.651	20	263	1068	1330
BMK_Unigene_001817	1	p1	(A)10	10	1273	1282	AAAGGTGGAACAACCTCCCT	59.834	20	TTAAATGGCAGCCAGATTCC	60.038	20	266	1218	1483	AAGGTGGAACAACCTCCCTT	59.834	20	TTAAATGGCAGCCAGATTCC	60.038	20	265	1219	1483	AAAGGTGGAACAACCTCCCT	59.834	20	CCCAAAAGGGTCTGTAGCAA	60.103	20	105	1218	1322
BMK_Unigene_001820	1	c	(A)18ggaataaaaagaagcaaattgtctacctgctattagaaagttttaagttgactctgttaccaag(A)10	92	1	92	--
BMK_Unigene_001824	1	p1	(T)16	16	1142	1157	GCCTCCTAGTGATCGTCGAG	59.973	20	AGAAAAGGGCATGCTTGAGA	59.955	20	270	986	1255	TCGCATCAACTTGGTATGGA	60.073	20	AGAAAAGGGCATGCTTGAGA	59.955	20	242	1014	1255	TTCCAATACATGGGGGTGTT	59.91	20	AGAAAAGGGCATGCTTGAGA	59.955	20	151	1105	1255
BMK_Unigene_001824	2	p1	(T)13	13	1673	1685	CGGCAGATAGTGATGCAAAA	59.833	20	GTGTGTGCCATCAGTTGCTC	60.328	20	263	1480	1742	CAAGTCACGCTGGTGAGAAA	60.025	20	TGTGTGCCATCAGTTGCTCT	60.473	20	241	1501	1741	TGAACGGCAGATAGTGATGC	59.83	20	GTGTGTGCCATCAGTTGCTC	60.328	20	267	1476	1742
BMK_Unigene_001845	1	p1	(A)16	16	131	146	AATGCTTTCCAGAAGCACTGA	60.008	21	GCCTCCTACCAGCCAGTGTA	60.277	20	231	88	318	AATGCTTTCCAGAAGCACTGA	60.008	21	CTAGCGTTTCAGTGGGAGGT	59.353	20	255	88	342	AATGCTTTCCAGAAGCACTGA	60.008	21	ACTAGCGTTTCAGTGGGAGG	59.353	20	256	88	343
BMK_Unigene_001845	2	p2	(TC)8	16	2112	2127	CAAAGACCCTGCTTTTCCAC	59.711	20	TCGCTGTCCTTCTCCTTCAT	59.95	20	225	1982	2206	CTGCTTTTCCACCATTCTCC	59.67	20	TCGCTGTCCTTCTCCTTCAT	59.95	20	217	1990	2206	CCTGCTTTTCCACCATTCTC	59.67	20	TCGCTGTCCTTCTCCTTCAT	59.95	20	218	1989	2206
BMK_Unigene_001854	1	p1	(T)16	16	1811	1826	AGCGAGTGTAGCGAGAGAGC	60.066	20	TAGGTTTTGGGTTGTCTGCC	59.971	20	250	1687	1936	TTGATTTTCTCCTTCGGCAC	60.192	20	TAGGTTTTGGGTTGTCTGCC	59.971	20	160	1777	1936	AGCGAGTGTAGCGAGAGAGC	60.066	20	TGTCTGCCCATTGAGAGATG	59.787	20	238	1687	1924
BMK_Unigene_001857	1	p1	(A)11	11	761	771	GCACATTTGTGTACATCCGC	60.003	20	TTTGTGCAGACTTGTTTCCG	59.881	20	223	657	879	GAGGGATTGGACTCCCATTT	60.133	20	GGAAAAATGCTCAGGATGGA	60.014	20	264	726	989	GGGATTGGACTCCCATTTCT	60.133	20	GGAAAAATGCTCAGGATGGA	60.014	20	262	728	989
BMK_Unigene_001868	1	p2	(TG)8	16	591	606	TAAGGGGAGGTCACTTGGTG	59.959	20	TAGCGAAAATCTGCTTCGGT	59.982	20	239	554	792	TAAGGGGAGGTCACTTGGTG	59.959	20	TTAGCGAAAATCTGCTTCGG	60.468	20	240	554	793	AGGGGAGGTCACTTGGTGTA	59.425	20	TAGCGAAAATCTGCTTCGGT	59.982	20	237	556	792
BMK_Unigene_001872	1	p1	(T)15	15	2153	2167	GCAAACAAGCGACAAAGTCA	60.035	20	GCCCAAATGTGTTTCTTTCC	59.41	20	157	2035	2191	GACTGCAAACAAGCGACAAA	60.035	20	GCCCAAATGTGTTTCTTTCC	59.41	20	161	2031	2191	TGCAAACAAGCGACAAAGTC	60.035	20	GCCCAAATGTGTTTCTTTCC	59.41	20	158	2034	2191
BMK_Unigene_001872	2	p2	(AT)9	18	2298	2315	GGAAAGAAACACATTTGGGC	59.41	20	TCACGAACAATTCCAAACCA	59.941	20	221	2172	2392	GGAAAGAAACACATTTGGGC	59.41	20	TTGCTTCACGAACAATTCCA	60.234	20	226	2172	2397	GGAAAGAAACACATTTGGGC	59.41	20	TGCTTCACGAACAATTCCAA	60.234	20	225	2172	2396
BMK_Unigene_001872	3	p1	(T)11	11	2833	2843	AATCCCATGAAGCAAGCAAG	60.214	20	TGCTCCCACCATGAGATAGG	61.025	20	279	2612	2890	AATCCCATGAAGCAAGCAAG	60.214	20	GCTCCCACCATGAGATAGGT	58.969	20	278	2612	2889	AGCAAGCTGCAAGCACACT	59.945	19	TAAATTGCCCTATGCTCCCA	60.415	20	277	2626	2902
BMK_Unigene_001879	1	p1	(A)16	16	6	21	--
BMK_Unigene_001879	2	p1	(T)10	10	260	269	GGACTCCCTTTCCAACCATT	60.169	20	CACAACACAAGCAAGCCACT	59.946	20	201	140	340	AGGACTCCCTTTCCAACCAT	59.795	20	CACAACACAAGCAAGCCACT	59.946	20	202	139	340	TCGTAGGACTCCCTTTCCAA	59.665	20	CACAACACAAGCAAGCCACT	59.946	20	206	135	340
BMK_Unigene_001879	3	p1	(A)12	12	949	960	TTCAGTCTTCCCCAAACCAC	59.943	20	GGGAAGACGTCAAACCAAAA	59.948	20	204	923	1126	CTTCAGTCTTCCCCAAACCA	60.081	20	GGGAAGACGTCAAACCAAAA	59.948	20	205	922	1126	CCTTTCCTTGACTCCATCCA	60.042	20	CCAAAGTAGGCCAAGGAACA	60.103	20	279	709	987
BMK_Unigene_001879	4	p1	(T)15	15	2424	2438	TCCAGCTGATTCATTCCTGA	59.322	20	TACATGGTCCCCAGTTCCTC	59.779	20	252	2356	2607	TCCAGCTGATTCATTCCTGA	59.322	20	GGTCCCCAGTTCCTCTTGAT	60.314	20	247	2356	2602	CGGATACAAAGAGCAGTGCC	60.796	20	TACATGGTCCCCAGTTCCTC	59.779	20	215	2393	2607
BMK_Unigene_001886	1	p2	(GA)9	18	1354	1371	--
BMK_Unigene_001903	1	p1	(A)15	15	1	15	--
BMK_Unigene_001903	2	p1	(A)10	10	505	514	ATTGTCGACCCGAAAAGAGA	59.67	20	CCATTTTGTATGTTCCACCTCA	59.724	22	275	291	565	TGTCGACCCGAAAAGAGATT	59.67	20	CCATTTTGTATGTTCCACCTCA	59.724	22	273	293	565	TTGTCGACCCGAAAAGAGAT	59.67	20	CCATTTTGTATGTTCCACCTCA	59.724	22	274	292	565
BMK_Unigene_001903	3	p2	(CT)10	20	1130	1149	--
BMK_Unigene_001911	1	p1	(T)12	12	1266	1277	TTCACAACACATCCTGCACC	60.58	20	TGTGTCGGGTTAATGTGAGC	59.572	20	208	1233	1440	CATCCTGCACCCACATTACA	60.39	20	CACCATTTTGTGTCGGGTTA	59.293	20	207	1242	1448	CACATCCTGCACCCACATTA	60.39	20	CACCATTTTGTGTCGGGTTA	59.293	20	209	1240	1448
BMK_Unigene_001920	1	p1	(A)10	10	625	634	GTTAGCATTGGCCACCAGTT	60	20	GGAAGACTTGCATTCTTGGC	59.82	20	207	564	770	GTTAGCATTGGCCACCAGTT	60	20	GGTTGGAAACAATTTTGGGA	59.64	20	269	564	832	GTTAGCATTGGCCACCAGTT	60	20	GCCTTTGATTTTTAATGCCG	59.565	20	128	564	691
BMK_Unigene_001920	2	p1	(A)13	13	988	1000	CACATGGAAAGGGGAGAAAA	59.903	20	AAAAGGCCTCATACCCCATC	60.152	20	168	965	1132	CACATGGAAAGGGGAGAAAA	59.903	20	TCTTGTGATTCTTGCCATGC	59.805	20	133	965	1097	CACATGGAAAGGGGAGAAAA	59.903	20	TTTCTAAAGGCTGCAATGGG	60.202	20	217	965	1181
BMK_Unigene_001923	1	p1	(A)22	22	1367	1388	--
BMK_Unigene_001932	1	c	(TA)7gcagtgtcatatatgtccattctacatgactgttgactagacatactcaactgctttatgtaatggtggctcttgtccaaag(T)11	107	81	187	GCGTCAAAAGGGAACTTCAG	59.853	20	TTTGCATAACAACTGCCAGG	59.729	20	279	1	279	AGCGTCAAAAGGGAACTTCA	59.853	20	TTTGCATAACAACTGCCAGG	59.729	20	280	0	279	CGTCAAAAGGGAACTTCAGG	59.705	20	TTTGCATAACAACTGCCAGG	59.729	20	278	2	279
BMK_Unigene_001932	2	p1	(T)10	10	673	682	AAGTGGCCTCAACAAGATGG	60.111	20	TGGTCAACTAATGATGGGCA	59.924	20	251	626	876	AAGTGGCCTCAACAAGATGG	60.111	20	ACAAGGTGACCCAACCTACG	59.884	20	272	626	897	AAGTGGCCTCAACAAGATGG	60.111	20	CCAACCTACGGTGGTCAACT	59.884	20	262	626	887
BMK_Unigene_001939	1	p2	(CT)7	14	205	218	TTGCTCATTATTCGTTCCCC	59.901	20	GAAGGCTCTGAAAGAGGGCT	60.096	20	210	78	287	TTGCTCATTATTCGTTCCCC	59.901	20	GAGATGTGGCACAGGTGATG	60.121	20	273	78	350	CCCCATCTAATCCCCAAAAT	59.846	20	GAAGGCTCTGAAAGAGGGCT	60.096	20	174	114	287
BMK_Unigene_001939	2	p1	(T)10	10	866	875	CATCACCCAACAACTCGATG	59.96	20	TGCCACGTTTATCACCAAGA	60.111	20	199	719	917	TAACTCGTTTGCTCGTGTGG	59.904	20	TGCCACGTTTATCACCAAGA	60.111	20	274	644	917	AACCAGCAGGACTCCATCAC	60.12	20	TGCCACGTTTATCACCAAGA	60.111	20	213	705	917
BMK_Unigene_001940	1	p1	(T)16	16	2930	2945	--
BMK_Unigene_001944	1	p1	(A)15	15	16	30	--
BMK_Unigene_001944	2	c	(A)13cagcagcaacacatgaaagacccgagtttaacgattttaaaatgcaa(TAT)5	75	718	792	GTAGTGCTAATGGTGGGGGA	59.813	20	CGAATGTGGCACACACTACC	60.032	20	222	659	880	TAGTGCTAATGGTGGGGGAC	59.813	20	CGAATGTGGCACACACTACC	60.032	20	221	660	880	GGGTGGTGTGTGACAGTGAG	60.045	20	GCCACTGATCCCATGTTTTT	59.797	20	167	682	848
BMK_Unigene_001948	1	p1	(A)10	10	435	444	ACATGGACTCTGGGAACAGG	59.962	20	GCCTTTTGACTTTTGGGTTG	59.587	20	280	259	538	ACATGGACTCTGGGAACAGG	59.962	20	CTTTTGACTTTTGGGTTGCC	59.587	20	278	259	536	ACATGGACTCTGGGAACAGG	59.962	20	CCTTTTGACTTTTGGGTTGC	59.587	20	279	259	537
BMK_Unigene_001956	1	p2	(TC)7	14	532	545	TGGAATGTGACCCCTTATGC	60.723	20	CCCTTGTGTGCATAACACTCC	60.425	21	257	408	664	TGGAATGTGACCCCTTATGC	60.723	20	CTAGGTGGATTCCCTTGTGTG	59.458	21	268	408	675	TGGAATGTGACCCCTTATGC	60.723	20	TAGGTGGATTCCCTTGTGTG	58.414	20	267	408	674
BMK_Unigene_001956	2	p1	(A)11	11	3172	3182	AACCGAAACCAATATGCAGG	59.823	20	CCCAACTCCATTAAACCCCT	60.046	20	275	3012	3286	AACCGAAACCAATATGCAGG	59.823	20	CAAATCCCTTCCATCTCCAA	59.864	20	230	3012	3241	AACCGAAACCAATATGCAGG	59.823	20	TCCCTTCCATCTCCAATGTC	59.862	20	226	3012	3237
BMK_Unigene_001968	1	c	(T)10(AG)7	24	26	49	--
BMK_Unigene_001971	1	p1	(A)10	10	865	874	ACCCACTCGTCTTGATACGG	59.989	20	CCAAGTGATGGACCTCGAAT	59.927	20	233	732	964	CAGGACCCACTCGTCTTGAT	60.112	20	CCAAGTGATGGACCTCGAAT	59.927	20	237	728	964	AGGGGCATGTTGGACTTGTA	60.375	20	CCAAGTGATGGACCTCGAAT	59.927	20	270	695	964
BMK_Unigene_001978	1	p1	(T)10	10	949	958	TTCGGTCACATTATGGCAAA	59.93	20	CACGGTTTAGGAACCCAAGA	59.964	20	253	809	1061	TCATGGTCTTTGTTCGGTCA	60.088	20	CACGGTTTAGGAACCCAAGA	59.964	20	265	797	1061	TTCGGTCACATTATGGCAAA	59.93	20	CTCAAAACTGCTCCTGGGAA	60.366	20	179	809	987
BMK_Unigene_001979	1	p1	(T)14	14	1416	1429	CAAGCCCAACCCAACTATGT	59.853	20	CGAGCCCATAAACACGAAAA	60.989	20	280	1370	1649	CAAGCCCAACCCAACTATGT	59.853	20	CGAGCCCATAAACACGAAA	59.673	19	280	1370	1649	AAGCCCAACCCAACTATGTTT	59.755	21	ACGAGCCCATAAACACGAAA	60.502	20	280	1371	1650
BMK_Unigene_001979	2	p1	(T)10	10	2711	2720	--
BMK_Unigene_001989	1	p2	(TA)9	18	1	18	--
BMK_Unigene_001993	1	p1	(T)10	10	161	170	TAAAAACAAAGGACCTCCCG	59.061	20	TTGAGTTGCCTAGAATGGGG	60.066	20	205	86	290	TAAAAACAAAGGACCTCCCG	59.061	20	AAGCCTTGGGATGAGTGTTG	60.111	20	253	86	338	TCCCCAAAATCTGTTTCTCC	58.956	20	TTGAGTTGCCTAGAATGGGG	60.066	20	162	129	290
BMK_Unigene_001999	1	p1	(T)10	10	346	355	CAATCCATTCATTGGCCTTT	59.762	20	GGTATATTGCAGGGGGTCCT	60.039	20	249	317	565	GCCAAAGAATGATGCCCTAA	60.038	20	GGACGATGTCCCAAAAATGT	59.653	20	204	274	477	GCCAAAGAATGATGCCCTAA	60.038	20	CCAGGACAACTGTTTGGTGA	59.565	20	259	274	532
BMK_Unigene_001999	2	p1	(A)15	15	1116	1130	--
BMK_Unigene_002011	1	p3	(GAG)5	15	1256	1270	TTTCTCGTTTCTGGTTGGCT	59.853	20	CAGCTACAGCCTTAACCATTACC	59.257	23	164	1139	1302	CTTTCTCGTTTCTGGTTGGC	59.853	20	CAGCTACAGCCTTAACCATTACC	59.257	23	165	1138	1302	CAGGCCCCTTTGTTTGTATG	60.357	20	CAGCTACAGCCTTAACCATTACC	59.257	23	266	1037	1302
BMK_Unigene_002024	1	p1	(A)10	10	1224	1233	TTATTCCGGTGACCGTCTTC	59.933	20	TGGGGATCTTAGTGGAAATCA	59.373	21	154	1148	1301	AGCTTGGGTGAAGACCAAGA	59.844	20	TGGGGATCTTAGTGGAAATCA	59.373	21	191	1111	1301	GACGGAAACCGTGTAATTCG	60.365	20	TGGGGATCTTAGTGGAAATCA	59.373	21	267	1035	1301
BMK_Unigene_002029	1	p1	(T)14	14	1	14	--
BMK_Unigene_002029	2	p1	(A)10	10	192	201	TTTTTGGAATGGTTTGATGG	58.308	20	CATGAAATCTGTTTTAATCCCCA	60.062	23	226	9	234	TTTTTGGAATGGTTTGATGGT	59.168	21	CATGAAATCTGTTTTAATCCCCA	60.062	23	226	9	234	TTTTGGAATGGTTTGATGGT	57.765	20	CATGAAATCTGTTTTAATCCCCA	60.062	23	225	10	234
BMK_Unigene_002035	1	p3	(GCT)5	15	2828	2842	GAGCGAAAAGCGAAGCTAGA	60.003	20	AGCCTTCGGTCTTATCACGA	59.836	20	238	2656	2893	GAGCGAAAAGCGAAGCTAGA	60.003	20	GAGCCTTCGGTCTTATCACG	59.836	20	239	2656	2894	GAAGGAAGAAGCAGAGCGAA	59.836	20	AGCCTTCGGTCTTATCACGA	59.836	20	251	2643	2893
BMK_Unigene_002040	1	p1	(A)14	14	1634	1647	TTCCAACCATCTCTCTTGGC	60.195	20	ACATTGGGAACCATTCAGGA	60.173	20	203	1606	1808	TCCAACCATCTCTCTTGGCT	59.803	20	ACATTGGGAACCATTCAGGA	60.173	20	202	1607	1808	TTCCAACCATCTCTCTTGGC	60.195	20	AACATTGGGAACCATTCAGG	59.647	20	204	1606	1809
BMK_Unigene_002043	1	p1	(T)16	16	1546	1561	--
BMK_Unigene_002045	1	p1	(A)10	10	1238	1247	TTATGCGTTGCCATTTTGAA	60.074	20	CTGCCGCAATCCCTAAAATA	60.054	20	248	1061	1308	GCTGAGCTGGAGAGCAATCT	59.857	20	GCACGTCAAATTGAACCCTT	59.978	20	266	1020	1285	TTTGGGTGACTAGGGGTTTG	59.824	20	GCACGTCAAATTGAACCCTT	59.978	20	179	1107	1285
BMK_Unigene_002065	1	p3	(TGC)5	15	1646	1660	GAGGTGGGTGAATTGGACAC	60.223	20	TTCCACTCTTCCCCTCTAATAA	57.022	22	268	1420	1687	GATGCATGGTCCTTGACTGA	59.637	20	TTCCACTCTTCCCCTCTAATAA	57.022	22	124	1564	1687	CGTATCTCTCGTCAATGGGC	60.624	20	TTCCACTCTTCCCCTCTAATAA	57.022	22	228	1460	1687
BMK_Unigene_002078	1	c	(A)11gaaaaagaacaacaatcataggatcatagttagggacttgagggacatttgtcatgaacaatttcttcaagtactaacatatcaaatcataaatatc(T)10	118	324	441	CATGCATATAAATGCGAGGTAA	57.793	22	TGGTTTGATCCTAAAGCACAAC	59.134	22	259	214	472	CATGCATATAAATGCGAGGTAA	57.793	22	TGGTTTGATCCTAAAGCACAACT	60.048	23	259	214	472	ACATGCATATAAATGCGAGGTAA	58.605	23	TGGTTTGATCCTAAAGCACAAC	59.134	22	260	213	472
BMK_Unigene_002088	1	p1	(A)10	10	1433	1442	AGACCAACCCAAAATGCTTG	59.971	20	GAGACGGAGATGGATTGGAA	60.011	20	160	1364	1523	AGACCAACCCAAAATGCTTG	59.971	20	TGCAGGAGAAGGCTTTGAAT	59.955	20	191	1364	1554	AGACCAACCCAAAATGCTTG	59.971	20	TTTTGGGAGGCCATAATCTG	59.894	20	221	1364	1584
BMK_Unigene_002092	1	p1	(T)10	10	565	574	TTCGCTGAAGGCTGATACCT	59.978	20	GATGGTGCAGTGAGCAAAGA	59.992	20	201	440	640	CTTCGCTGAAGGCTGATACC	59.978	20	GATGGTGCAGTGAGCAAAGA	59.992	20	202	439	640	TTCGCTGAAGGCTGATACCT	59.978	20	CCTAAGCCAGAGACCAGTGC	60.012	20	237	440	676
BMK_Unigene_002092	2	p2	(GA)6	12	1311	1322	GAAATTGCCGGAATTAAGCA	60.04	20	GCAGCGGATTCTATGGAAGA	60.318	20	280	1119	1398	GAAAGGCAAATGCTCTCTCG	60.096	20	GCAGCGGATTCTATGGAAGA	60.318	20	260	1139	1398	GAAATTGCCGGAATTAAGCA	60.04	20	TGTAGAGCACCTGAGGGAGG	60.399	20	255	1119	1373
BMK_Unigene_002096	1	p3	(AGG)6	18	1695	1712	CATCAAAACTGCTGCTTCCA	59.988	20	AACTACCTCCTCCTCCTCGC	59.84	20	266	1505	1770	CATCAAAACTGCTGCTTCCA	59.988	20	CTTGCCCTATCCCTCCTCTC	60.169	20	239	1505	1743	CATCAAAACTGCTGCTTCCA	59.988	20	ACTTCCGCGTCAACTACCTC	59.357	20	277	1505	1781
BMK_Unigene_002096	2	p2	(AG)6	12	2107	2118	TGATTGGGAGGTTTGAGAGG	60.042	20	CACGGGTTACCGCTAGTCAT	60.015	20	277	1966	2242	TGATTGGGAGGTTTGAGAGG	60.042	20	GAAAGTGAAACTCCTCCCCC	59.912	20	246	1966	2211	CAAGGAGAGCAAATCAAGGG	59.807	20	CACGGGTTACCGCTAGTCAT	60.015	20	193	2050	2242
BMK_Unigene_002098	1	p1	(T)11	11	1472	1482	--
BMK_Unigene_002101	1	p1	(T)13	13	330	342	ACTTTCCTCACCAGGGTCGT	60.942	20	GCTGGCCAATATACATTCCAA	59.809	21	238	164	401	ACTTTCCTCACCAGGGTCGT	60.942	20	TGAAGTAGAATGCTGGCCAAT	59.722	21	249	164	412	CTTTCCTCACCAGGGTCGT	60.096	19	GCTGGCCAATATACATTCCAA	59.809	21	237	165	401
BMK_Unigene_002110	1	p1	(T)12	12	261	272	CACACATACCCAAATGGCTG	59.84	20	CGATATCGGCACAATTTCCT	59.923	20	102	215	316	CACACATACCCAAATGGCTG	59.84	20	ACCTGCTTTGCAATTTCCAC	60.118	20	178	215	392	CACACATACCCAAATGGCTG	59.84	20	AATCCACGTACCTGCTTTGC	60.14	20	187	215	401
BMK_Unigene_002110	2	p2	(TC)9	18	3368	3385	--
BMK_Unigene_002121	1	p1	(T)12	12	242	253	CACCTGGTTGGATGCTTTTT	59.971	20	CACAGACAACGAATCATGGG	59.96	20	168	134	301	CACCTGGTTGGATGCTTTTT	59.971	20	CCACAGACAACGAATCATGG	59.96	20	169	134	302	CACCTGGTTGGATGCTTTTT	59.971	20	ATCATGGGATTGCTGGCTAC	59.923	20	156	134	289
BMK_Unigene_002122	1	p1	(T)12	12	1	12	--
BMK_Unigene_002132	1	p1	(T)13	13	1	13	--
BMK_Unigene_002133	1	p2	(GA)10	20	1	20	--
BMK_Unigene_002133	2	c	(GAA)6gatgaaaccctaaccctagctccgattagggtctttt(TC)6	67	4563	4629	GGCAGTGTCCAAAACCCTAA	59.971	20	GGCATATTCTCCCCGTCATA	59.745	20	222	4528	4749	GGCAGTGTCCAAAACCCTAA	59.971	20	CGTCATACTGCAACGGAAAA	59.729	20	209	4528	4736	GGCAGTGTCCAAAACCCTAA	59.971	20	TCATACTGCAACGGAAAACG	59.729	20	207	4528	4734
BMK_Unigene_002135	1	p1	(T)23	23	1	23	--
BMK_Unigene_002135	2	p1	(T)10	10	727	736	CACCGACGGGGTATAAATTG	60.067	20	AAAGGAAACTCCCATGCCTT	59.94	20	158	658	815	ACCTGTCGCATTGGCTTATC	60.103	20	AAAGGAAACTCCCATGCCTT	59.94	20	120	696	815	GACCTGTCGCATTGGCTTAT	60.103	20	AAAGGAAACTCCCATGCCTT	59.94	20	121	695	815
BMK_Unigene_002147	1	p1	(A)12	12	2114	2125	--
BMK_Unigene_002156	1	p1	(A)13	13	1596	1608	CAATTGAATCAAGCAAAAACCA	59.979	22	CTTTTCTTCTGGGCTGCAAG	60.125	20	201	1455	1655	CAATTGAATCAAGCAAAAACCA	59.979	22	ATGGACCTTTTCTTCTGGGC	60.443	20	207	1455	1661	CAGGAAGACACAAGTATGGTGG	59.515	22	CAAGTGGCAACAACCATGTC	60.008	20	279	1513	1791
BMK_Unigene_002158	1	p1	(A)14	14	2589	2602	ACAAAAGGGTCTACCCCCAG	60.218	20	GTTGGGTTAAGCTGGGTTCA	59.971	20	129	2505	2633	GGGCCAACATGAATCTGAAT	59.756	20	GTTGGGTTAAGCTGGGTTCA	59.971	20	190	2444	2633	ACAAAAGGGTCTACCCCCAG	60.218	20	CCATGTTGGGTTGGGTTAAG	60.081	20	138	2505	2642
BMK_Unigene_002161	1	p1	(A)14	14	1159	1172	AGATGCATGGGGAAAAGTTG	59.933	20	ACGAAGAGTGCAATGGATGA	59.245	20	254	958	1211	TCGAAATTATCGGTCCCAAG	59.894	20	ACGAAGAGTGCAATGGATGA	59.245	20	131	1081	1211	GTCGAAATTATCGGTCCCAA	59.762	20	ACGAAGAGTGCAATGGATGA	59.245	20	132	1080	1211
BMK_Unigene_002161	2	p3	(CAT)6	18	1488	1505	TTCATGTGGAAGCACTTTCG	59.84	20	CCACTCAGCAAACAGCAGAA	60.175	20	221	1374	1594	GGAAGCACTTTCGTTGCATT	60.257	20	CCACTCAGCAAACAGCAGAA	60.175	20	214	1381	1594	GAAGCACTTTCGTTGCATTG	59.469	20	CCACTCAGCAAACAGCAGAA	60.175	20	213	1382	1594
BMK_Unigene_002164	1	p3	(CAT)5	15	1319	1333	ACCAAAAGCCTTAGGCCACT	60.13	20	ATCGTCGACTTTGTCCCACT	59.579	20	173	1218	1390	ACCAAAAGCCTTAGGCCACT	60.13	20	TTATCGTCGACTTTGTCCCA	59.123	20	175	1218	1392	AAGGTGGCCTCATGAAATGT	59.41	20	ATCGTCGACTTTGTCCCACT	59.579	20	119	1272	1390
BMK_Unigene_002169	1	p1	(T)10	10	1417	1426	--
BMK_Unigene_002181	1	p1	(T)12	12	123	134	ACAGCTGAATAACATCATCATCA	57.255	23	GGCCTCTCCACTGCTTGTAT	59.313	20	214	10	223	ACAGCTGAATAACATCATCATCA	57.255	23	ATCTGGCCTCTCCACTGCT	59.961	19	218	10	227	ACAGCTGAATAACATCATCATCA	57.255	23	ATCTGGCCTCTCCACTGCTT	61.33	20	218	10	227
BMK_Unigene_002192	1	p1	(T)16	16	588	603	AAAATTCAGGGTGTGCTTGG	59.971	20	CCCCTACAAAACATGTTGGC	60.227	20	264	412	675	TCAGGGTGTGCTTGGATGTA	60.112	20	CCCCTACAAAACATGTTGGC	60.227	20	259	417	675	AGGGTGTGCTTGGATGTACC	59.851	20	CCCCTACAAAACATGTTGGC	60.227	20	257	419	675
BMK_Unigene_002202	1	p1	(T)21	21	1	21	--
BMK_Unigene_002202	2	p1	(T)13	13	2602	2614	GTCAGGCCTTCTTGCTTCAG	60.134	20	CAACGGTCTTTCTCCCATGT	59.966	20	243	2445	2687	TCAAAACACCAAGCACCGTA	60.149	20	CAACGGTCTTTCTCCCATGT	59.966	20	192	2496	2687	TCATCTACCGTCAGGCCTTC	60.218	20	CAACGGTCTTTCTCCCATGT	59.966	20	252	2436	2687
BMK_Unigene_002202	3	p1	(T)17	17	3085	3101	--
BMK_Unigene_002212	1	p1	(A)10	10	261	270	CAAAAGACAACTCATCAAATCACC	59.913	24	CAAGCCCATCCAGGTACATT	59.813	20	276	105	380	GACAACTCATCAAATCACCTTTTG	59.913	24	CAAGCCCATCCAGGTACATT	59.813	20	271	110	380	CAACTCATCAAATCACCTTTTG	57.278	22	CAAGCCCATCCAGGTACATT	59.813	20	269	112	380
BMK_Unigene_002214	1	p2	(GA)10	20	1	20	--
BMK_Unigene_002214	2	p1	(T)10	10	334	343	AGGCTACTGGCTACTTCCCC	59.735	20	AAAGAGTGAGCTGGCGAAAA	60.132	20	273	126	398	AGGCTACTGGCTACTTCCCC	59.735	20	AAAAGAGTGAGCTGGCGAAA	60.132	20	274	126	399	AGGCTACTGGCTACTTCCCC	59.735	20	AGTGAGCTGGCGAAAATGAT	59.843	20	269	126	394
BMK_Unigene_002224	1	p1	(T)11	11	390	400	TCTCATCCGTTCCCACTTTC	60.05	20	GCCAAACAGTTCACACATGG	60.008	20	193	329	521	ATTGTCTCATCCGTTCCCAC	59.786	20	GCCAAACAGTTCACACATGG	60.008	20	197	325	521	TCTCATCCGTTCCCACTTTC	60.05	20	ACAATGCGCCATTTATTGGT	60.217	20	280	329	608
BMK_Unigene_002229	1	p1	(A)11	11	320	330	TGTCTCTACATCAAACCAGCC	57.811	21	AAAGTTGTTTTAATCGAGTTCCA	57.104	23	247	260	506	AATGTCTCTACATCAAACCAGCC	59.539	23	AAAGTTGTTTTAATCGAGTTCCA	57.104	23	249	258	506	ATGTCTCTACATCAAACCAGCC	58.201	22	AAAGTTGTTTTAATCGAGTTCCA	57.104	23	248	259	506
BMK_Unigene_002229	2	p1	(A)11	11	523	533	TGGAACTCGATTAAAACAACTTT	57.104	23	TGGAGTTGGCTAGATTTGCAC	60.264	21	126	484	609	TGGAACTCGATTAAAACAACTTT	57.104	23	TTGGTATTGATAGGGGCAAGA	59.42	21	231	484	714	AAATGGAACTCGATTAAAACAACTTT	59.758	26	TGGAGTTGGCTAGATTTGCAC	60.264	21	129	481	609
BMK_Unigene_002235	1	p1	(A)10	10	732	741	ATGCAGTGCAGGTTCTTGTG	59.905	20	AATCTTCTTCCAACCCCACAT	59.682	21	273	590	862	ATGCAGTGCAGGTTCTTGTG	59.905	20	TCCAACCCCACATATATCAGC	59.659	21	265	590	854	ATGCAGTGCAGGTTCTTGTG	59.905	20	CAAAATCTTCTTCCAACCCC	58.477	20	276	590	865
BMK_Unigene_002236	1	p1	(A)18	18	1	18	--
BMK_Unigene_002253	1	p1	(T)10	10	658	667	AAAGCAATGGTGCAACACAA	60.157	20	TGCTAAGAGGGTGATGCCTT	59.836	20	246	530	775	AAAGCAATGGTGCAACACAA	60.157	20	TTGCTAAGAGGGTGATGCCT	59.836	20	247	530	776	AAAGCAATGGTGCAACACAA	60.157	20	TGCAAGATCAATGAGGCAAC	59.805	20	204	530	733
BMK_Unigene_002254	1	p1	(A)10	10	1458	1467	AGGCTCCAAATGATCTCGTG	60.218	20	TTGCAATGAGGAACAACTTTTG	60.145	22	203	1423	1625	AGGCTCCAAATGATCTCGTG	60.218	20	TGCAATGAGGAACAACTTTTG	58.808	21	202	1423	1624	AGGCTCCAAATGATCTCGTG	60.218	20	TGTTGCAATGAGGAACAACTTT	59.654	22	205	1423	1627
BMK_Unigene_002254	2	p1	(T)10	10	1647	1656	TGCAACAAATAAGGAAAGAGCA	59.89	22	AACTGCCAGTCAGATGCAAG	59.037	20	216	1621	1836	TGCAACAAATAAGGAAAGAGCA	59.89	22	GGCATTATAGCCAACTGCCA	60.991	20	228	1621	1848	TGCAACAAATAAGGAAAGAGCA	59.89	22	CAACTGCCAGTCAGATGCAA	61.023	20	217	1621	1837
BMK_Unigene_002257	1	p1	(A)10	10	660	669	TGATGGAATGCACCCTGTTA	59.924	20	ACAGCCTCAAGGAAAGCTGA	60.134	20	221	634	854	TGATGGAATGCACCCTGTTA	59.924	20	CAGCCTCAAGGAAAGCTGAC	60.134	20	220	634	853	ATGATGGAATGCACCCTGTT	60.203	20	ACAGCCTCAAGGAAAGCTGA	60.134	20	222	633	854
BMK_Unigene_002272	1	p1	(T)19	19	1452	1470	--
BMK_Unigene_002278	1	p1	(T)11	11	1223	1233	CCTCCAAAACAACACCCACT	59.861	20	GGTGTACACGAGCAGCAAAA	59.911	20	197	1065	1261	GAAGAGAAGAGAGGGGTGGG	60.186	20	TACACGAGCAGCAAAAGTGG	60.05	20	152	1106	1257	GGAAGAGAAGAGAGGGGTGG	60.186	20	TACACGAGCAGCAAAAGTGG	60.05	20	153	1105	1257
BMK_Unigene_002289	1	p1	(A)10	10	790	799	GCAACGCTTGGTGTTCTACA	59.911	20	TATTTTGCGCTCATCAGTGG	59.833	20	265	654	918	GCACAGAACCTTTGGCTTTC	59.859	20	TATTTTGCGCTCATCAGTGG	59.833	20	202	717	918	GAAGCAACGCTTGGTGTTCT	60.44	20	TATTTTGCGCTCATCAGTGG	59.833	20	268	651	918
BMK_Unigene_002289	2	p1	(A)12	12	982	993	CCACTGATGAGCGCAAAATA	59.833	20	AGCAGCAAAAAGATGCTTGG	60.523	20	158	899	1056	CCACTGATGAGCGCAAAATA	59.833	20	CAGCAAAAAGATGCTTGGAA	59.037	20	156	899	1054	CCACTGATGAGCGCAAAATA	59.833	20	AAAGCAGCAAAAAGATGCTTG	59.661	21	160	899	1058
BMK_Unigene_002291	1	p1	(A)10	10	1572	1581	CATTCCTTTCTCCCCAGACA	60.042	20	GGAGTTGCGTTGTTGGATTT	59.978	20	122	1509	1630	ATGAAAACAAGCCCAAAACG	59.975	20	AGCGGATCGGAGAAACTACA	59.836	20	275	1451	1725	ATGAAAACAAGCCCAAAACG	59.975	20	GCGGATCGGAGAAACTACAG	59.836	20	274	1451	1724
BMK_Unigene_002296	1	p1	(T)10	10	594	603	GCATGTTTGTTCATTGGTGC	59.979	20	TGATCCTGTTCCTTTCGGAC	60.05	20	226	485	710	TTGCAAGGTTGTTTCACCTG	59.734	20	TGATCCTGTTCCTTTCGGAC	60.05	20	147	564	710	TTGCAAGGTTGTTTCACCTG	59.734	20	TGGCTTGAAACCCAACTTTC	60.088	20	267	564	830
BMK_Unigene_002299	1	c	(T)10aaccccgggatcagtgactatcaagggtatttgttgcacagtttggattgggagataggtgggccccaccactagttcgcat(GA)8	108	95	202	TAGCCCACAAGTTTAACGGC	60.131	20	TCCAACTGGGGCTTGAATAG	60.066	20	277	10	286	CATTTTGACCCTACCCTCCA	59.784	20	TCCAACTGGGGCTTGAATAG	60.066	20	242	45	286	TGACCCTACCCTCCATCAAA	60.309	20	TCCAACTGGGGCTTGAATAG	60.066	20	237	50	286
BMK_Unigene_002299	2	c	(GA)7gcattagacttgtgtgacaataaagaaaggaagttg(A)11	61	421	481	TGCCTTGAGAAAAATTCGGT	59.685	20	CGGGTAGCATAACCTGCTGT	60.154	20	277	309	585	GTGCCTTGAGAAAAATTCGG	59.685	20	CGGGTAGCATAACCTGCTGT	60.154	20	278	308	585	ATCAACAGATGTGTGCGTGC	60.767	20	CGGGTAGCATAACCTGCTGT	60.154	20	192	394	585
BMK_Unigene_002299	3	p1	(T)16	16	936	951	TTACACAAAGCCACTCCGAA	59.317	20	CACCAATACAATTAAAACATACAGGG	59.853	26	170	863	1032	TTACACAAAGCCACTCCGAA	59.317	20	CCAATACAATTAAAACATACAGGGAA	59.514	26	168	863	1030	CTTACACAAAGCCACTCCGA	58.923	20	CACCAATACAATTAAAACATACAGGG	59.853	26	171	862	1032
BMK_Unigene_002299	4	p1	(A)10	10	1061	1070	--
BMK_Unigene_002309	1	p1	(A)13	13	829	841	AGGAGGGGGTTGAGAGAAAA	60.045	20	TTGCATGAGGGGAGGAGTAG	60.21	20	200	762	961	AAGAAAGAGGAGGGGGTTGA	60.045	20	TTGCATGAGGGGAGGAGTAG	60.21	20	207	755	961	AGAGGAGGGGGTTGAGAGAA	60.186	20	TTGCATGAGGGGAGGAGTAG	60.21	20	202	760	961
BMK_Unigene_002324	1	p1	(T)10	10	358	367	CCAGAATGGTCCAGTCGTTT	59.966	20	GATCCAGCACTCATCAAGCA	59.95	20	249	144	392	CCAGAATGGTCCAGTCGTTT	59.966	20	TTGTGAAAAGACAGGAGGGG	60.081	20	268	144	411	AGAAGCATTCCCCCTTTGTT	59.94	20	GTGAAAAGACGGGAAGGGAT	60.306	20	137	321	457
BMK_Unigene_002328	1	p3	(TAA)5	15	1605	1619	CGCATGCAGGAACATCTACT	58.903	20	TGATGAAGATGATGAGATTGGG	59.894	22	275	1388	1662	CGCATGCAGGAACATCTACT	58.903	20	TGGCTTGATGAAGATGATGAG	58.811	21	280	1388	1667	CGCATGCAGGAACATCTACT	58.903	20	TGGCTTGATGAAGATGATGA	57.678	20	280	1388	1667
BMK_Unigene_002328	2	p1	(A)10	10	1977	1986	ATGAAAGGACCTTGCGATTG	60.074	20	GAAAGACAGCTGCCACATCA	59.992	20	197	1853	2049	ATGAAAGGACCTTGCGATTG	60.074	20	AGGAAAGACAGCTGCCACAT	59.874	20	199	1853	2051	ATGAAAGGACCTTGCGATTG	60.074	20	CAGCTGCCACATCAATGAAC	60.272	20	191	1853	2043
BMK_Unigene_002333	1	p1	(A)14	14	5	18	--
BMK_Unigene_002335	1	p1	(T)11	11	7169	7179	TGCGTAATACAGATGGGCTG	59.712	20	GGACTTTTATGATATGATTTCTCCA	57.72	25	135	7080	7214	TGCGTAATACAGATGGGCTG	59.712	20	AAGGACTTTTATGATATGATTTCTCCA	59.703	27	137	7080	7216	CGTAATACAGATGGGCTGGG	60.344	20	GGACTTTTATGATATGATTTCTCCA	57.72	25	133	7082	7214
BMK_Unigene_002339	1	p1	(T)15	15	5866	5880	--
BMK_Unigene_002342	1	p1	(A)15	15	424	438	CAGCAGGCTTGCAAATGTAG	59.632	20	CACTTTGTGGGTTAGGGCAT	59.853	20	257	335	591	CTACAGCAGGCTTGCAAATG	59.632	20	CACTTTGTGGGTTAGGGCAT	59.853	20	260	332	591	CCTACAGCAGGCTTGCAAAT	60.407	20	CACTTTGTGGGTTAGGGCAT	59.853	20	261	331	591
BMK_Unigene_002359	1	p1	(A)17	17	1	17	--
BMK_Unigene_002359	2	c	(A)10gagatttaacattttctacagttcactttgatgagaaagaaaaaaggctatatatattactgtgattttatataatt(A)10	97	378	474	CAGAGATAAAGGCATCTATGGACA	59.651	24	TGTGTACAAGGACCAAACCA	57.409	20	153	345	497	CAGAGATAAAGGCATCTATGGACA	59.651	24	AATGTGTACAAGGACCAAACCA	59.262	22	155	345	499	TGATCAAAAGCAATAAGCAGAG	57.37	22	TGTGTACAAGGACCAAACCA	57.409	20	229	269	497
BMK_Unigene_002368	1	p1	(A)10	10	577	586	TGATTGTCGGGTCTTGCATA	60.073	20	CGTCGACAGTCTCAACGAAA	60.025	20	239	471	709	CGTATGGGCATGGGTAAATC	60.038	20	ACGAAACAAAGCAGAACGCT	60.059	20	243	418	660	TCGTATGGGCATGGGTAAAT	60.038	20	ACGAAACAAAGCAGAACGCT	60.059	20	244	417	660
BMK_Unigene_002389	1	p1	(T)12	12	105	116	TCCCAAGTTTCCACTTTTCG	60.081	20	GCAATTTGGAAATCTCATTTCAT	59.352	23	145	37	181	TCCCAAGTTTCCACTTTTCG	60.081	20	TTTTAAGCTTCCAATGGAGAAA	58.067	22	186	37	222	TCCCAAGTTTCCACTTTTCG	60.081	20	TTTTAAGCTTCCAATGGAGAAATC	59.978	24	186	37	222
BMK_Unigene_002390	1	p1	(A)10	10	534	543	TCGGAGTTGAATTTTGACCC	59.91	20	TGAATTTAGGTTGTGCAGCG	59.872	20	275	320	594	TGGCTCAGCAATCAACAAAC	59.847	20	TGAATTTAGGTTGTGCAGCG	59.872	20	199	396	594	TGAGGCCCACCCTAAGAGTA	59.688	20	AGGAAAAGCTCGGTTTGGTT	60.11	20	224	435	658
BMK_Unigene_002392	1	p2	(GT)9	18	659	676	TCACATCTCAGCCATTGAAGA	59.384	21	GGGAAGGGATAAAAGGTCAGA	59.406	21	107	620	726	AGGGTTAGATGTCCCTTTGC	58.121	20	GGGAAGGGATAAAAGGTCAGA	59.406	21	208	519	726	TCACATCTCAGCCATTGAAGA	59.384	21	TCACGATGATCCAAATGAAGA	59.064	21	260	620	879
BMK_Unigene_002410	1	p1	(T)16	16	415	430	GTCAACCTGATTTGCTGGGT	59.973	20	CCAGTGAAGGGGATTTTGAA	59.903	20	241	222	462	CAACCTGATTTGCTGGGTTT	59.971	20	CCAGTGAAGGGGATTTTGAA	59.903	20	239	224	462	GTCAACCTGATTTGCTGGGT	59.973	20	AAATGAAACCCTCCCAAAGG	60.159	20	264	222	485
BMK_Unigene_002416	1	c	(TAA)5(TAT)5	30	481	510	TGGCCCCGGATAGATAGAAT	60.623	20	CAGAAAACTGACAAAGCTGGC	60.045	21	115	447	561	CAGAAAACTGACAAAGCTGGC	60.045	21	TGGCCCCGGATAGATAGAAT	60.623	20	115	430	544	TGGCCCCGGATAGATAGAAT	60.623	20	ACGCCATCATCATCATTGTT	58.802	20	146	447	592
BMK_Unigene_002425	1	p1	(A)16	16	2300	2315	TTGGCATAAATCAACATCCG	59.377	20	GGGTTTTGGGTCTTTTTCCT	59.303	20	259	2273	2531	TCCACATAGACGATTGGCAT	58.953	20	CAATGCCTTGTTGATTGCAT	59.548	20	195	2260	2454	TTGGCATAAATCAACATCCG	59.377	20	TGGGTTTTGGGTCTTTTTCC	61.05	20	260	2273	2532
BMK_Unigene_002425	2	p3	(AAT)6	18	2811	2828	AAGAAGGAAGAAAACCCCCA	59.912	20	CTAAATTTGGGGGCAGATGA	59.894	20	260	2650	2909	AGAAGGAAGAAAACCCCCAA	59.912	20	CTAAATTTGGGGGCAGATGA	59.894	20	259	2651	2909	AAGAAGGAAGAAAACCCCCA	59.912	20	TCTAAATTTGGGGGCAGATG	59.894	20	261	2650	2910
BMK_Unigene_002430	1	p2	(GA)8	16	1896	1911	AACAAGGACCCAAGAGAGCA	59.844	20	GGGTTGTCATGCCTTCAAAT	59.797	20	257	1764	2020	AACAAGGACCCAAGAGAGCA	59.844	20	ATCATGGGTTGTCATGCCTT	60.203	20	262	1764	2025	CAAGAGAGCATGGCTTCTGA	59.267	20	GGGTTGTCATGCCTTCAAAT	59.797	20	247	1774	2020
BMK_Unigene_002445	1	p1	(T)10	10	1412	1421	TGCACCTGAATATTTTCGCA	60.215	20	GATTTCCAAACATGGACCTCA	59.782	21	264	1329	1592	TGCACCTGAATATTTTCGCA	60.215	20	GATTTCCAAACATGGACCTCAT	60.06	22	264	1329	1592	TGCACCTGAATATTTTCGCA	60.215	20	CAAACATGGACCTCATGACA	57.852	20	258	1329	1586
BMK_Unigene_002453	1	p1	(A)13	13	477	489	ATGGATTGGATGTTTGGGTG	60.439	20	TGAGATTGGGCTAAAAGGCT	58.928	20	273	248	520	GGATTGGATGTTTGGGTGAA	60.56	20	TGAGATTGGGCTAAAAGGCT	58.928	20	271	250	520	GACCGCGGAAAATTCTTCTA	59.297	20	TGAGATTGGGCTAAAAGGCT	58.928	20	177	344	520
BMK_Unigene_002453	2	p1	(T)12	12	726	737	GAGAATGTCGGGAAACAGGA	60.05	20	TGCAGAGAAACAGAAGCCAA	59.716	20	132	646	777	GAATGTCGGGAAACAGGAAA	59.91	20	TGCAGAGAAACAGAAGCCAA	59.716	20	130	648	777	ATGCGTGGCACATTATCTTG	59.572	20	TGCAGAGAAACAGAAGCCAA	59.716	20	105	673	777
BMK_Unigene_002453	3	p1	(A)12	12	872	883	ATGCGTGGCACATTATCTTG	59.572	20	CGAGATTGCCAACCATCAAT	60.864	20	256	673	928	ATGCGTGGCACATTATCTTG	59.572	20	ACGAGATTGCCAACCATCA	60.064	19	257	673	929	TGTGCTCACAATCACATTGC	59.253	20	CGAGATTGCCAACCATCAAT	60.864	20	139	790	928
BMK_Unigene_002461	1	p1	(A)10	10	825	834	GCGCCATTTGTAGGTGATTT	59.967	20	AGAGAGGGCACTTCTGGGAT	60.216	20	184	712	895	GCGCCATTTGTAGGTGATTT	59.967	20	TAAGAGAGGGCACTTCTGGG	59.425	20	186	712	897	ATTGTGCGCCATTTGTAGGT	60.395	20	AGAGAGGGCACTTCTGGGAT	60.216	20	189	707	895
BMK_Unigene_002477	1	p1	(A)12	12	885	896	TAGGGACTTTGGACATTCGC	60.074	20	TAGGGGTGGCAAACTGGTAG	59.986	20	246	813	1058	TTCAGACAATCCAGTGCCAG	59.831	20	TAGGGGTGGCAAACTGGTAG	59.986	20	224	835	1058	TAGGGACTTTGGACATTCGC	60.074	20	GTAGGGGTGGCAAACTGGTA	59.853	20	247	813	1059
BMK_Unigene_002486	1	c	(A)10gatgtagtcttgcagtcagtgagagtct(GA)10	58	3312	3369	--
BMK_Unigene_002513	1	p1	(A)16	16	1578	1593	--
BMK_Unigene_002518	1	p1	(T)16	16	1359	1374	--
BMK_Unigene_002520	1	p2	(TC)7	14	83	96	ACTTCGATGTGAAGGTCGGT	59.579	20	TGTGAGGAGAAGGGAGAGGA	59.913	20	217	36	252	ACTTCGATGTGAAGGTCGGT	59.579	20	AGGAGAAGGGAGAGGATTGC	59.778	20	213	36	248	ACTTCGATGTGAAGGTCGGT	59.579	20	GGAGAAGGGAGAGGATTGCT	59.778	20	212	36	247
BMK_Unigene_002520	2	p1	(T)16	16	3809	3824	--
BMK_Unigene_002521	1	p1	(A)13	13	449	461	CTTCAGAGGGCACACAACAA	59.873	20	CCCCTCTGTGCTTCATCTTC	59.803	20	274	225	498	TTCAGAGGGCACACAACAAG	59.873	20	CCCCTCTGTGCTTCATCTTC	59.803	20	273	226	498	CATCTTCAGAGGGCACACAA	59.831	20	CCCCTCTGTGCTTCATCTTC	59.803	20	277	222	498
BMK_Unigene_002523	1	p1	(A)14	14	1741	1754	GCCCCAAATAAATGGTGCTT	61.039	20	ACCCTAGCCTCTTGACGGAT	60.096	20	259	1660	1918	TCTCCAAATTCGCACAAGC	59.94	19	ACCCTAGCCTCTTGACGGAT	60.096	20	235	1684	1918	AAAAATTTGAGAAAGCCCCAA	59.937	21	ACCCTAGCCTCTTGACGGAT	60.096	20	273	1646	1918
BMK_Unigene_002523	2	p2	(TC)9	18	1996	2013	--
BMK_Unigene_002527	1	p1	(T)12	12	12	23	--
BMK_Unigene_002532	1	p1	(A)15	15	1	15	--
BMK_Unigene_002533	1	p1	(A)11	11	231	241	CCTTCCCCATCCTTATTTCTT	58.457	21	GGCTTTGGGAGATTTTAGGG	59.903	20	198	91	288	CCTTCCCCATCCTTATTTCTT	58.457	21	GGCTTTGGGAGATTTTAGGG	59.903	20	262	27	288	CCTTCCCCATCCTTATTTCTT	58.457	21	GGGCTTTGGGAGATTTTAGG	59.903	20	199	91	289
BMK_Unigene_002534	1	c	(A)11tgctccgagttggatacaaaaataagtttattcaacagtcaaatgacacc(A)11	72	7	78	--
BMK_Unigene_002534	2	p3	(AGG)6	18	1581	1598	ATGCCTCAGAGACCAGAGGA	59.945	20	CCTCCAAATCCTCCTCCTTC	60.008	20	242	1413	1654	ATGCCTCAGAGACCAGAGGA	59.945	20	TCCTCCAAATCCTCCTCCTT	60.008	20	243	1413	1655	ATGCCTCAGAGACCAGAGGA	59.945	20	CACAACCCCTACTCCTCCAA	59.959	20	255	1413	1667
BMK_Unigene_002534	3	p3	(TTG)5	15	2045	2059	TTGGGTTGGAGAGGAGTCTG	60.229	20	TCATCAATCCACGGAGAAGA	59.166	20	208	1884	2091	GGGTTGGAGAGGAGTCTGTG	59.682	20	TCATCAATCCACGGAGAAGA	59.166	20	206	1886	2091	TGGGTTGGAGAGGAGTCTGT	59.682	20	TCATCAATCCACGGAGAAGA	59.166	20	207	1885	2091
BMK_Unigene_002535	1	p1	(A)11	11	1026	1036	ATTTGAAGCCTTGGTTGCAT	59.574	20	AATTGCCTTGGAAATGATGG	59.762	20	148	979	1126	AGCTCAATTTGAAGCCTTGG	59.452	20	AATTGCCTTGGAAATGATGG	59.762	20	154	973	1126	TTGAAGCCTTGGTTGCATTT	60.617	20	AATTGCCTTGGAAATGATGG	59.762	20	146	981	1126
BMK_Unigene_002539	1	p1	(A)11	11	346	356	TGAACGGATTGGTTGATTGA	59.9	20	ACATCTATGGGCTTTGTCCG	59.955	20	253	165	417	CATGGGCCTCAACTCAAAGT	60.111	20	ACATCTATGGGCTTTGTCCG	59.955	20	131	287	417	TGGGCCTCAACTCAAAGTCT	59.844	20	ACATCTATGGGCTTTGTCCG	59.955	20	129	289	417
BMK_Unigene_002554	1	p4	(AAAC)6	24	768	791	AGCTTGGAAGACTTTTGGGG	60.601	20	CTATGGGGGTGCAGATGAAT	59.773	20	229	677	905	AGCTTGGAAGACTTTTGGGG	60.601	20	ATTCTATGGGGGTGCAGATG	59.773	20	232	677	908	TCCAAACGAAAGGTCTCACA	59.262	20	CCAGACAAAGGCTCTTGACC	59.844	20	256	743	998
BMK_Unigene_002554	2	p2	(AG)9	18	3444	3461	--
BMK_Unigene_002555	1	p1	(A)12	12	149	160	CATGATTAAAACCTGTCAAAGCA	59.175	23	CCCCTTCAAATGATGGCTAC	59.387	20	244	9	252	CATGATTAAAACCTGTCAAAGCA	59.175	23	ACCCCTTCAAATGATGGCTA	59.387	20	245	9	253	TGATTAAAACCTGTCAAAGCAAAA	60.038	24	CCCCTTCAAATGATGGCTAC	59.387	20	242	11	252
BMK_Unigene_002563	1	p2	(AG)8	16	1183	1198	GTAGCTCATCCTCTCCGCAC	59.981	20	AAAGCATTCTCCAAGGTCCA	59.67	20	162	1149	1310	GTAGCTCATCCTCTCCGCAC	59.981	20	CAAAGCATTCTCCAAGGTCC	59.67	20	163	1149	1311	TCTCCGCACACAACAGAGAC	60.03	20	AAAGCATTCTCCAAGGTCCA	59.67	20	151	1160	1310
BMK_Unigene_002563	2	p1	(T)17	17	2326	2342	--
BMK_Unigene_002565	1	p3	(TTC)5	15	87	101	GAAAGCAAAAGTAGTGCCGC	60.025	20	GAAGGAGAGGGAGAGAGGGA	59.883	20	181	32	212	AAAGTAGTGCCGCAGCAAAT	59.911	20	GAAGGAGAGGGAGAGAGGGA	59.883	20	174	39	212	GAAAGCAAAAGTAGTGCCGC	60.025	20	AAGGAGATGGGAGAGAAGGC	59.778	20	213	32	244
BMK_Unigene_002568	1	p1	(T)11	11	1031	1041	GTGGCCGTACCAAAAAGAAA	59.975	20	CGGCTTCCGAATTCCTAAAA	61.376	20	223	845	1067	ACCTAGAGGGGAAAAGCGAA	60.2	20	CGGCTTCCGAATTCCTAAAA	61.376	20	202	866	1067	AACCTAGAGGGGAAAAGCGA	60.2	20	CGGCTTCCGAATTCCTAAAA	61.376	20	203	865	1067
BMK_Unigene_002574	1	p1	(T)12	12	628	639	TTGTCTGGCATGCATTTTGT	60.119	20	GGACTCGTATGGGCATGTTT	59.82	20	186	511	696	GGGAATGTCTCATTCTGGGA	59.862	20	GGACTCGTATGGGCATGTTT	59.82	20	221	476	696	ACCATGAGTTTATGGGCCTG	59.813	20	GGACTCGTATGGGCATGTTT	59.82	20	255	442	696
BMK_Unigene_002574	2	p1	(A)13	13	1215	1227	CTTCGCTGCCCTTCTTTATG	59.975	20	ATTGGTTGGGTGAATTTGGA	60.029	20	177	1184	1360	CTTCGCTGCCCTTCTTTATG	59.975	20	GATTGGTTGGGTGAATTTGG	60.029	20	178	1184	1361	CTTCGCTGCCCTTCTTTATG	59.975	20	TTGGTTGGGTGAATTTGGAT	60.029	20	176	1184	1359
BMK_Unigene_002587	1	c	(A)11gtaagg(A)10	27	1036	1062	TGCAGCTTTTGTTTGACAGG	60.027	20	GGTTAGGAGGGGGATTGAAA	60.124	20	199	947	1145	CAGCTTTTGTTTGACAGGCA	60.027	20	GGTTAGGAGGGGGATTGAAA	60.124	20	197	949	1145	GCTTTTGTTTGACAGGCACA	59.888	20	GGTTAGGAGGGGGATTGAAA	60.124	20	195	951	1145
BMK_Unigene_002599	1	p1	(A)10	10	109	118	CCTTGGTGATGGATGTAGGG	60.187	20	GGATATTTCAGGCCAGGTGA	59.894	20	272	77	348	GCCTTGGTGATGGATGTAGG	60.34	20	GGATATTTCAGGCCAGGTGA	59.894	20	273	76	348	CAGCCTTGGTGATGGATGTA	59.522	20	GGATATTTCAGGCCAGGTGA	59.894	20	275	74	348
BMK_Unigene_002605	1	p2	(TA)8	16	523	538	AGCAAGCTAGGGGACAGCTA	59.242	20	CAAGGCATTGTGCAATGAAG	60.257	20	141	484	624	AGCAAGCTAGGGGACAGCTA	59.242	20	CAATGAAGGCAATCAGTGGA	59.648	20	129	484	612	AAAGCAAGCTAGGGGACAGC	60.894	20	CAAGGCATTGTGCAATGAAG	60.257	20	143	482	624
BMK_Unigene_002605	2	p1	(A)11	11	1193	1203	TTCGCACATGACACATAAGC	58.288	20	GCCCTCGTTTAGAATCCAGA	59.269	20	194	1111	1304	TTCGCACATGACACATAAGC	58.288	20	ACTTGCACAACATCAAGGGG	60.954	20	213	1111	1323	TTCGCACATGACACATAAGC	58.288	20	GGCCCTCGTTTAGAATCCA	60.021	19	195	1111	1305
BMK_Unigene_002609	1	p1	(T)13	13	1321	1333	TGAGGCAAACACTACGTTGC	59.911	20	CTCATGGCAACTTTGCTTCA	59.988	20	221	1195	1415	GTTGCAGCTGGCTCTTCTCT	59.898	20	CTCATGGCAACTTTGCTTCA	59.988	20	206	1210	1415	ACTACGTTGCAGCTGGCTCT	60.223	20	CTCATGGCAACTTTGCTTCA	59.988	20	211	1205	1415
BMK_Unigene_002610	1	p1	(T)10	10	930	939	TCCTCCTAAGGCATGAAAGG	59.264	20	GGCTATCCTCAGTGCAGCTC	60.127	20	214	883	1096	TCCTCCTAAGGCATGAAAGG	59.264	20	AGAAGGGGCCAAGAAGTAGG	59.707	20	242	883	1124	TCCTCCTAAGGCATGAAAGG	59.264	20	GGATGAACGGCTATCCTCAG	59.653	20	222	883	1104
BMK_Unigene_002616	1	p2	(CT)7	14	10	23	--
BMK_Unigene_002619	1	p1	(A)11	11	210	220	CCTGATGTGATTTGCCACTG	60.112	20	GGCATTTTCCTGCATTTGTT	59.945	20	232	24	255	CCTGATGTGATTTGCCACTG	60.112	20	GATAGGTGGCATTTTCCTGC	59.533	20	239	24	262	CCTGATGTGATTTGCCACTG	60.112	20	TAGGTGGCATTTTCCTGCAT	60.469	20	237	24	260
BMK_Unigene_002630	1	p2	(AG)9	18	1	18	--
BMK_Unigene_002644	1	p1	(A)10	10	1	10	--
BMK_Unigene_002644	2	p1	(A)12	12	248	259	TCATTCAAAATGCTCACCCA	60.049	20	TTGGGGACTGGAAAATGAGA	60.43	20	184	123	306	AATGCTCACCCATTCTCACC	59.934	20	TTGGGGACTGGAAAATGAGA	60.43	20	176	131	306	TCATTCAAAATGCTCACCCA	60.049	20	GGGTGTTGGAAAAGATGAGG	59.381	20	246	123	368
BMK_Unigene_002644	3	p2	(CT)6	12	449	460	AGGCTAGCCGAAACACAAGA	60.015	20	CCCCCACATATTTCAAAACG	60.046	20	257	426	682	AGGCTAGCCGAAACACAAGA	60.015	20	TAACCATGCCCCCACATATT	59.901	20	265	426	690	AAAGGCTAGCCGAAACACAA	59.883	20	CCCCCACATATTTCAAAACG	60.046	20	259	424	682
BMK_Unigene_002644	4	p1	(A)11	11	2576	2586	CAACCCCACACACATACGAA	60.278	20	CCAATCTTGGGACGTTCTGT	59.966	20	161	2548	2708	CAACCCCACACACATACGAA	60.278	20	ACCCATTAACCTCAGTCCCC	60.052	20	102	2548	2649	AATGCAACCCCACACACATA	59.697	20	AATCTTGGGACGTTCTGTGG	59.966	20	163	2544	2706
BMK_Unigene_002644	5	p1	(T)11	11	2781	2791	CCACAGAACGTCCCAAGATT	59.966	20	TCAGAGAGATGCTTCCCTGTATT	59.384	23	182	2687	2868	GGGGACTGAGGTTAATGGGT	60.052	20	TCAGAGAGATGCTTCCCTGTATT	59.384	23	239	2630	2868	AGGGGACTGAGGTTAATGGG	60.183	20	TCAGAGAGATGCTTCCCTGTATT	59.384	23	240	2629	2868
BMK_Unigene_002649	1	p2	(CT)7	14	96	109	GGAACAGGAGAAATGCCCTA	59.126	20	CATCGTCAAATCCTCCACCT	59.927	20	234	18	251	GGAACAGGAGAAATGCCCTA	59.126	20	AGCATCGTCAAATCCTCCAC	60.081	20	236	18	253	CTATCTAATAAGGGCCGCCG	60.894	20	CATCGTCAAATCCTCCACCT	59.927	20	191	61	251
BMK_Unigene_002649	2	c	(GGT)5tataacagaggaagta(GTG)5	46	579	624	CCTGGCTGTGGGAATCTAAA	60.066	20	CTGCCAGCTCCATAGCTACC	60	20	230	476	705	CCTGGCTGTGGGAATCTAAA	60.066	20	GCCAGCTCCATAGCTACCAC	59.866	20	228	476	703	CCTGGCTGTGGGAATCTAAA	60.066	20	CTGCCAGCTCCACCATAGTT	60.277	20	203	476	678
BMK_Unigene_002649	3	p3	(TTA)5	15	3041	3055	CATTAGGACCAGGCGAGTGT	60.134	20	GAAATGAGATGGGTGGCCTA	59.894	20	276	2925	3200	ACATTAGGACCAGGCGAGTG	60.134	20	GAAATGAGATGGGTGGCCTA	59.894	20	277	2924	3200	GCTGATTTCACACATGCCAC	60.128	20	GAGCGCCATGCTAAATGAAT	60.203	20	250	2887	3136
BMK_Unigene_002649	4	p1	(A)22	22	5366	5387	--
BMK_Unigene_002650	1	p2	(CT)9	18	976	993	--
BMK_Unigene_002656	1	p2	(AT)6	12	555	566	TCCATTGCAGTGAGCTTGTC	59.992	20	TGCAATCAATGTGAAGGGAG	59.648	20	264	477	740	TCCATTGCAGTGAGCTTGTC	59.992	20	GTGCAATCAATGTGAAGGGA	59.502	20	265	477	741	CCTCCTCTATTGGCTAGGGC	60.187	20	CAATGTGAAGGGAGACGACA	59.676	20	234	501	734
BMK_Unigene_002659	1	p1	(T)10	10	1127	1136	AAGATGGGTCAAACAGACCG	59.966	20	GATTCACCCAACTTGGTGGT	59.679	20	261	934	1194	AAGATGGGTCAAACAGACCG	59.966	20	TCACCCAACTTGGTGGTTCT	60.399	20	258	934	1191	CGGACAATCCATTACGTCCT	59.813	20	CTAAGTCTGGCCCAGTGCAT	60.277	20	277	952	1228
BMK_Unigene_002672	1	p1	(A)15	15	1058	1072	ATGAACACTGCAAAAAGCCC	60.118	20	GGCTACACCTGAAACGAAGG	59.734	20	194	910	1103	ATGAACACTGCAAAAAGCCC	60.118	20	GCTACACCTGAAACGAAGGG	59.734	20	193	910	1102	AAAACCACCGTCACAACCAT	60.134	20	GCTACACCTGAAACGAAGGG	59.734	20	273	830	1102
BMK_Unigene_002673	1	c	(A)12tgcatcatcaatcccttcgttttaggtgtagccatagagaactgagg(A)11	70	504	573	CTTAAATCCTGCCGAAACCA	60.067	20	CTGAGCAGAAAGGCAGAAGG	60.269	20	210	427	636	TAAATCCTGCCGAAACCATC	59.901	20	CTGAGCAGAAAGGCAGAAGG	60.269	20	208	429	636	CACATGTCTAGGCACATCCG	60.136	20	CTGAGCAGAAAGGCAGAAGG	60.269	20	189	448	636
BMK_Unigene_002685	1	p1	(G)11	11	1380	1390	--
BMK_Unigene_002695	1	p1	(T)13	13	1760	1772	CCCACCAATCAAATAAAGCA	58.48	20	GGCCCGTCTTATCCATCTTT	60.286	20	262	1641	1902	CCCACCAATCAAATAAAGCAC	59.329	21	GGCCCGTCTTATCCATCTTT	60.286	20	262	1641	1902	ACCCACCAATCAAATAAAGCA	59.329	21	GGCCCGTCTTATCCATCTTT	60.286	20	263	1640	1902
BMK_Unigene_002695	2	p3	(AAG)5	15	2189	2203	AGGTCACCGAACTTCAATGG	59.966	20	GGGTAACATGGACATGGAGG	60.05	20	158	2104	2261	TTGCAGCAACTGCCATAAAC	59.879	20	GGGTAACATGGACATGGAGG	60.05	20	117	2145	2261	CAGCAACTGCCATAAACCCT	60.132	20	GGGTAACATGGACATGGAGG	60.05	20	114	2148	2261
BMK_Unigene_002697	1	p1	(T)13	13	89	101	CATTAATGCATCAGAAATTCATCA	59.005	24	GGGAGTAAGTATGGGTGCGA	59.955	20	256	32	287	CATTAATGCATCAGAAATTCATCA	59.005	24	CTCGGGTCGTATCAGATGGT	59.95	20	202	32	233	CATTAATGCATCAGAAATTCATCA	59.005	24	TCGGATTTCACGGGAGTAAG	60.066	20	267	32	298
BMK_Unigene_002702	1	p1	(A)10	10	2204	2213	ATTGAGTCTCCCACCCACAG	59.962	20	TGCAAAATATCCAGGTGCAA	60.073	20	225	2083	2307	GGAAGCAACTCTCTTGCTGG	60.134	20	TGCAAAATATCCAGGTGCAA	60.073	20	151	2157	2307	GAAGCAACTCTCTTGCTGGC	60.285	20	TGCAAAATATCCAGGTGCAA	60.073	20	150	2158	2307
BMK_Unigene_002709	1	p1	(A)10	10	593	602	CGAAATCTCCAAGAATTTCACA	59.202	22	TGGCCAATTTTCTATTGGGT	59.273	20	261	478	738	CGAAATCTCCAAGAATTTCACAC	59.994	23	TGGCCAATTTTCTATTGGGT	59.273	20	261	478	738	CGAAATCTCCAAGAATTTCACA	59.202	22	ATGGCCAATTTTCTATTGGG	58.761	20	262	478	739
BMK_Unigene_002709	2	p1	(T)10	10	752	761	CCAATAGAAAATTGGCCATGA	59.781	21	TTATTTTATCGGTGGCCTGC	59.928	20	205	721	925	CCAATAGAAAATTGGCCATGA	59.781	21	GCCTGCTTTTTGTGTGTCAA	59.888	20	191	721	911	CCAATAGAAAATTGGCCATGA	59.781	21	TATTTTATCGGTGGCCTGCT	59.569	20	204	721	924
BMK_Unigene_002711	1	p1	(T)11	11	1100	1110	CATGCAAATGGCATTGTCTC	60.08	20	TGGCCCTCTCTAGATCGGTA	59.79	20	260	981	1240	CATGCAAATGGCATTGTCTC	60.08	20	TGGGCTACAGCATGTTCTCA	60.413	20	164	981	1144	CATGCAAATGGCATTGTCTC	60.08	20	AGCATGTTCTCAGTGCTCCC	60.418	20	156	981	1136
BMK_Unigene_002711	2	p3	(AAC)5	15	1638	1652	--
BMK_Unigene_002718	1	p2	(TA)8	16	1	16	--
BMK_Unigene_002729	1	p1	(T)10	10	1865	1874	CCCATGCTCTATCTGATCCC	59.464	20	TGAAAGGAAGAAGCCCTCTG	59.545	20	250	1830	2079	ACCCATGCTCTATCTGATCCC	60.308	21	TGAAAGGAAGAAGCCCTCTG	59.545	20	251	1829	2079	CCCATGCTCTATCTGATCCC	59.464	20	CGTACTGAAAGGAAGAAGCCC	60.248	21	255	1830	2084
BMK_Unigene_002729	2	p1	(T)10	10	2165	2174	--
BMK_Unigene_002733	1	p1	(A)15	15	8	22	--
BMK_Unigene_002735	1	p3	(TCT)6	18	763	780	AGAGCAAATATGGGCAGTGG	60.096	20	TCCACCATCTCTCAATTCCC	59.862	20	224	626	849	ATATGCAGGGTGGGAGTTTG	59.813	20	CATTGATGAGTGATGACGCC	60.08	20	268	733	1000	GCAAATATGGGCAGTGGATT	59.791	20	TCCACCATCTCTCAATTCCC	59.862	20	221	629	849
BMK_Unigene_002740	1	p1	(A)15	15	3763	3777	CAGCCTGGGCAAATTTTAAC	59.586	20	CAGTCACCCCAGGTAGATGC	60.533	20	261	3568	3828	CAGCCTGGGCAAATTTTAAC	59.586	20	TGCAGTCACCCCAGGTAGAT	60.533	20	263	3568	3830	CAGCCTGGGCAAATTTTAAC	59.586	20	GATGCAGTCACCCCAGGTAG	60.533	20	265	3568	3832
BMK_Unigene_002750	1	p2	(AT)9	18	1	18	--
BMK_Unigene_002753	1	p1	(A)15	15	1	15	--
BMK_Unigene_002763	1	p1	(T)13	13	830	842	CCAACATGCTTTCCATCAAAT	59.815	21	TGTGCTTGGTGTTAAGCCAG	59.904	20	259	640	898	CCAACATGCTTTCCATCAAA	59.518	20	TCAATCTCAATGTGCTTGGTG	59.707	21	269	640	908	AACCAAAACATTAGGGTGGATG	59.98	22	TGTGCTTGGTGTTAAGCCAG	59.904	20	161	738	898
BMK_Unigene_002766	1	p1	(A)12	12	524	535	CCCTGTAAAGTGTTCCGCAT	59.993	20	TGGAGCCCTTTTCTCAAATG	60.184	20	268	293	560	CCCTGTAAAGTGTTCCGCAT	59.993	20	CAGTTGGAGCCCTTTTCTCA	60.366	20	272	293	564	GACCCTGTAAAGTGTTCCGC	59.598	20	TGGAGCCCTTTTCTCAAATG	60.184	20	270	291	560
BMK_Unigene_002771	1	p1	(A)12	12	1309	1320	CCCTTGAAGAGAAATTGGGA	59.097	20	ACGTGTTTCAGGATGTGGTG	59.441	20	152	1257	1408	CCCTTGAAGAGAAATTGGGA	59.097	20	CACGTGTTTCAGGATGTGGT	59.441	20	153	1257	1409	CCCTTGAAGAGAAATTGGGA	59.097	20	CGTGTTTCAGGATGTGGTGA	60.57	20	151	1257	1407
BMK_Unigene_002786	1	c	(A)17ccaaaagtagccccaggggaccacttccgtatcataaaaaccattgggga(T)11	78	1	78	--
BMK_Unigene_002786	2	p1	(A)10	10	1262	1271	--
BMK_Unigene_002789	1	p3	(CTC)6	18	502	519	TCTCATCCTTGTTTTTCGCC	60.192	20	AAGGTGGCACGATAGGATTG	59.955	20	182	377	558	TCTCATCCTTGTTTTTCGCC	60.192	20	CAAGGTGGCACGATAGGATT	59.955	20	183	377	559	TCCAACTGCCCTCCTTACTG	60.246	20	CAAGGTGGCACGATAGGATT	59.955	20	114	446	559
BMK_Unigene_002789	2	p3	(TCT)5	15	969	983	GAGCTCTCTGTGGAGCGACT	59.89	20	TCCTTTGGAATCATGGAAGC	60.014	20	213	943	1155	GAGCTCTCTGTGGAGCGACT	59.89	20	TCTGCACCCAACTCACTTTG	59.873	20	129	943	1071	GAGCTCTCTGTGGAGCGACT	59.89	20	CTGCACCCAACTCACTTTGA	59.873	20	128	943	1070
BMK_Unigene_002793	1	p1	(A)10	10	518	527	ATTCGATCGTGGATCTGAGG	60.034	20	TTTCTGGGCCCAATGAAGTA	60.439	20	259	392	650	ATTCGATCGTGGATCTGAGG	60.034	20	GTTACTTTCTGGGCCCAATG	59.429	20	264	392	655	ATTCGATCGTGGATCTGAGG	60.034	20	TTCTGGGCCCAATGAAGTAT	59.387	20	258	392	649
BMK_Unigene_002794	1	p1	(T)17	17	1209	1225	--
BMK_Unigene_002804	1	p1	(T)16	16	379	394	GGGAATTGGGGTTTGAAGTT	60.032	20	ACACCAATCCACGGATCAAT	60.057	20	278	307	584	GGGAATTGGGGTTTGAAGTT	60.032	20	CCCTTCCCTCCTTTCAAATC	59.875	20	215	307	521	CTGAATCATTTGGGCGTTTT	59.938	20	CCTTCCCTCCTTTCAAATCC	59.875	20	249	272	520
BMK_Unigene_002804	2	p1	(A)10	10	3159	3168	CCTGTGTATCTGGCATCGAA	59.673	20	ACCAAATGGTGCTCTGAAGG	60.111	20	275	2993	3267	TTTTTAATGTGCCCTTGGGT	59.315	20	ACTGGCTTGCAACATGTGAG	59.905	20	266	3048	3313	TTTTTAATGTGCCCTTGGGT	59.315	20	ACCAAATGGTGCTCTGAAGG	60.111	20	220	3048	3267
BMK_Unigene_002804	3	p1	(T)14	14	3882	3895	--
BMK_Unigene_002805	1	p1	(A)11	11	258	268	ATGGTATGCCCCCTTTTCTC	60.152	20	TCCCTTCGATTGTCACCATT	60.317	20	258	230	487	GATGGTATGCCCCCTTTTCT	60.152	20	TCCCTTCGATTGTCACCATT	60.317	20	259	229	487	ATGGTATGCCCCCTTTTCTC	60.152	20	CTTTCCCTTCGATTGTCACC	59.526	20	261	230	490
BMK_Unigene_002806	1	p3	(TTC)5	15	96	110	GTGGTGGAGAGAGTGGAGGA	60.243	20	ATGCTTGTTGCATTCGATGA	60.228	20	117	42	158	GTGGTGGAGAGAGTGGAGGA	60.243	20	TGCTTGTTGCATTCGATGAT	60.228	20	116	42	157	GTGGTGGAGAGAGTGGAGGA	60.243	20	GTTGTTGGCAACCCAATTTT	59.708	20	237	42	278
BMK_Unigene_002838	1	p1	(A)13	13	78	90	CCAACATGCAGACCCAGATA	59.522	20	GGCAATTGCTTGAAGAGGAT	59.273	20	172	10	181	CCAACATGCAGACCCAGATA	59.522	20	CTAGCTGGCAATTGCTTGAA	59.206	20	178	10	187	CCAACATGCAGACCCAGATA	59.522	20	CTGGCAATTGCTTGAAGAGG	60.904	20	174	10	183
BMK_Unigene_002845	1	p1	(T)10	10	880	889	TGGTGATGCCATTTCTTTTG	59.518	20	GCTCAATCTTGCAACCACAA	59.847	20	231	818	1048	CATTGGTATTGGTGATGCCA	60.197	20	CATGCTCAATCTTGCAACCA	60.812	20	243	809	1051	TGATGCCATTTCTTTTGAAGG	60.06	21	GCTCAATCTTGCAACCACAA	59.847	20	228	821	1048
BMK_Unigene_002847	1	p2	(GA)9	18	1	18	--
BMK_Unigene_002847	2	p2	(CT)7	14	340	353	TCCAGGTAATCCAATTCCCA	60.126	20	AAAAGAACGCCAAAAGCAAA	59.868	20	171	277	447	TCCAGGTAATCCAATTCCCA	60.126	20	AAAAAGAACGCCAAAAGCAA	59.868	20	172	277	448	TCCAGGTAATCCAATTCCCA	60.126	20	CAAATCGGCTCCAAAAAGAA	60.181	20	184	277	460
BMK_Unigene_002858	1	p1	(A)15	15	3	17	--
BMK_Unigene_002858	2	p3	(AGT)7	21	1649	1669	--
BMK_Unigene_002859	1	p1	(A)13	13	14	26	--
BMK_Unigene_002893	1	p2	(AT)6	12	809	820	GCCTGCATTCGTGTTGTTTA	59.735	20	CTGAGCGTTGAACAGTGGAA	60.025	20	212	783	994	TGGACCTCTCCCCAGAACTA	59.649	20	CTGAGCGTTGAACAGTGGAA	60.025	20	257	738	994	GCCTGCATTCGTGTTGTTTA	59.735	20	GCGTTGAACAGTGGAAACCT	60.156	20	208	783	990
BMK_Unigene_002893	2	c	(T)16ccc(T)13	32	1230	1261	AATGGACTGGCAGAAACCAC	59.973	20	AAACCTCCAAAACCCAATCC	60.032	20	206	1091	1296	AGAAACCACGGCAAGAAAGA	59.853	20	AAACCTCCAAAACCCAATCC	60.032	20	195	1102	1296	TTGAACAGAATGGACTGGCA	60.24	20	AAACCTCCAAAACCCAATCC	60.032	20	214	1083	1296
BMK_Unigene_002904	1	p1	(A)11	11	26	36	--
BMK_Unigene_002909	1	p1	(T)13	13	181	193	CACATACAGCGAAACCCAAA	59.585	20	GTCTGTTGCCCTTCTTTTCG	59.853	20	240	89	328	CACATACAGCGAAACCCAAA	59.585	20	GCCCTTCTTTTCGATTCCTT	59.666	20	233	89	321	GCAACACATACAGCGAAACC	59.203	20	GTCTGTTGCCCTTCTTTTCG	59.853	20	244	85	328
BMK_Unigene_002909	2	p3	(AGG)5	15	3660	3674	CAGTGGTTCTCGCACTTCAA	60.025	20	TTGCGAGAGAGAAAGGGTGT	59.989	20	214	3569	3782	ACGCCTGAACTCAAAGCACT	60.058	20	TTGCGAGAGAGAAAGGGTGT	59.989	20	190	3593	3782	ATCAAGCAATGAGGTCCCAG	60.073	20	TTGCGAGAGAGAAAGGGTGT	59.989	20	244	3539	3782
BMK_Unigene_002909	3	p2	(GA)7	14	5766	5779	TATAGCCATTGCCCAACTCC	59.923	20	ATCGATCCGTCGTTACAAGG	59.955	20	122	5741	5862	TCCACTTATAGCCATTGCCC	59.923	20	ATCGATCCGTCGTTACAAGG	59.955	20	128	5735	5862	GCCCTTGATGCAAAACATCT	60.081	20	ATCGATCCGTCGTTACAAGG	59.955	20	265	5598	5862
BMK_Unigene_002912	1	p1	(T)10	10	1983	1992	GCACCCAACCCCTTTTTACT	60.221	20	ATCCACAATCCAAAACCCAA	60.029	20	259	1882	2140	GCACCCAACCCCTTTTTACT	60.221	20	AATCCACAATCCAAAACCCA	60.029	20	260	1882	2141	GCACCCAACCCCTTTTTACT	60.221	20	TCCACAATCCAAAACCCAAT	60.029	20	258	1882	2139
BMK_Unigene_002912	2	p1	(T)13	13	2172	2184	TGGGTTTTGGATTGTGGATT	60.029	20	AGCGAGTTCCTTCCCAAAAT	60.074	20	249	2122	2370	TTGGGTTTTGGATTGTGGAT	60.029	20	AGCGAGTTCCTTCCCAAAAT	60.074	20	250	2121	2370	GGGTTTTGGATTGTGGATTC	59.08	20	AGCGAGTTCCTTCCCAAAAT	60.074	20	248	2123	2370
BMK_Unigene_002917	1	p1	(A)13	13	7873	7885	CATCTTAGCAATTCGGCCAT	60.06	20	TTGTCGAGACTGTGCTCTGG	60.178	20	201	7737	7937	CATCTTAGCAATTCGGCCAT	60.06	20	GGCCAAGGAAATGAGAGTGA	60.195	20	183	7737	7919	CATCTTAGCAATTCGGCCAT	60.06	20	TCTGGCCAAGGAAATGAGAG	60.331	20	186	7737	7922
BMK_Unigene_002917	2	p1	(T)10	10	19793	19802	TGAGTTTCCAAACATCCGCT	60.636	20	GACTAGGAGACTGAAAAGCCCA	59.886	22	173	19655	19827	TGAGTTTCCAAACATCCGCT	60.636	20	TGGACTAGGAGACTGAAAAGCC	59.886	22	175	19655	19829	TTGAGTTTCCAAACATCCGC	61.012	20	GACTAGGAGACTGAAAAGCCCA	59.886	22	174	19654	19827
BMK_Unigene_002928	1	p2	(GT)6	12	1102	1113	ACCCCACTCTCTGCACATTC	60.12	20	GAAATGTGGGGCTGAGAAAA	60.051	20	175	995	1169	CCCACTCTCTGCACATTCAA	59.831	20	GAAATGTGGGGCTGAGAAAA	60.051	20	173	997	1169	ACCCCACTCTCTGCACATTC	60.12	20	AGAAATGTGGGGCTGAGAAA	59.67	20	176	995	1170
BMK_Unigene_002928	2	p1	(A)15	15	1513	1527	--
BMK_Unigene_002931	1	p3	(CCA)6	18	1667	1684	--
BMK_Unigene_002939	1	p1	(T)10	10	1348	1357	TCTCCCAACATCTCTTTCCAA	59.656	21	AAAAGCATGTTTTCATTTGGC	59.114	21	244	1253	1496	TCTCCCAACATCTCTTTCCAA	59.656	21	AAAAGCATGTTTTCATTTGGCT	60.01	22	244	1253	1496	TCTCCCAACATCTCTTTCCAA	59.656	21	AAAGCATGTTTTCATTTGGCT	58.755	21	243	1253	1495
BMK_Unigene_002951	1	c	(TG)6aaaaacatttaaagggcattttttgggaaaattggtatgaatttctagctga(T)10	74	684	757	TGAGGAAGTGATGAAAGGGG	60.042	20	GGCCATAAGTCTGAACCGAA	60.074	20	231	568	798	GGAAGTGATGAAAGGGGGTT	60.169	20	GGCCATAAGTCTGAACCGAA	60.074	20	228	571	798	AGGAAGTGATGAAAGGGGGT	59.795	20	GGCCATAAGTCTGAACCGAA	60.074	20	229	570	798
BMK_Unigene_002953	1	p2	(AG)8	16	809	824	ACCTCAGCGATACCCACATC	59.957	20	AGCTTTTGCCCGGTAATTTT	59.97	20	152	761	912	GACCTCAGCGATACCCACAT	59.957	20	AGCTTTTGCCCGGTAATTTT	59.97	20	153	760	912	TGCCTTGGTGGAGTGACATA	60.112	20	AGCTTTTGCCCGGTAATTTT	59.97	20	239	674	912
BMK_Unigene_002953	2	p2	(TC)10	20	3601	3620	--
BMK_Unigene_002959	1	p1	(A)12	12	1015	1026	TATAGCAGCGGTTTGTGCTG	60.037	20	TGGTCTGCTTTTGCATTTTG	59.849	20	173	932	1104	TATAGCAGCGGTTTGTGCTG	60.037	20	TGGTCTGCTTTTGCATTTTG	59.849	20	214	891	1104	GGCATATAGCAGCGGTTTGT	60.124	20	TGGTCTGCTTTTGCATTTTG	59.849	20	218	887	1104
BMK_Unigene_002960	1	c	(A)10tggtaagaggagactgagttaaacctaatctaaaatgcctc(T)11	62	167	228	TTTGTAATGCTGGTTTCCCA	59.013	20	TAGGGTATAATTTCCGCCCG	60.981	20	269	115	383	TTTGTAATGCTGGTTTCCCA	59.013	20	GGTATAATTTCCGCCCGTG	60.16	19	266	115	380	TTTGTAATGCTGGTTTCCCA	59.013	20	GTATAATTTCCGCCCGTGG	60.16	19	265	115	379
BMK_Unigene_002964	1	c	(T)12ggtttaggaaagattaaatat(GA)7	47	997	1043	--
BMK_Unigene_002974	1	p1	(T)10	10	498	507	CGAGATGAGTGAATGGGGTT	59.927	20	TAATCCCACAAGTGCACCAA	59.964	20	275	291	565	GAAGCGGTGTGAGGGAAATA	60.074	20	TAATCCCACAAGTGCACCAA	59.964	20	164	402	565	GCGGAACTGAAGTGCCTAAC	59.882	20	TAATCCCACAAGTGCACCAA	59.964	20	222	344	565
BMK_Unigene_002982	1	p3	(CTG)5	15	833	847	CCTGGGGGACTTCAAAATCT	60.298	20	CAAGAGTCTTCTTGCCCAGG	59.982	20	232	646	877	AACCTGGGGGACTTCAAAAT	59.668	20	CAAGAGTCTTCTTGCCCAGG	59.982	20	234	644	877	CCTGGGGGACTTCAAAATCT	60.298	20	CTTCTTGCCCAGGTGAACTC	59.844	20	225	646	870
BMK_Unigene_002984	1	p1	(A)10	10	765	774	CAACCTTGTCAAACATGCTCC	60.544	21	ACTGATGCAGTTGAAGTTCTGC	59.549	22	100	731	830	TCAACCTTGTCAAACATGCTC	58.763	21	CTGATGCAGTTGAAGTTCTGC	58.664	21	100	730	829	TCAACCTTGTCAAACATGCTC	58.763	21	ACTGATGCAGTTGAAGTTCTGC	59.549	22	101	730	830
BMK_Unigene_002984	2	p2	(AT)10	20	1682	1701	--
BMK_Unigene_002992	1	p1	(T)10	10	1248	1257	TTACCCCGTTCTCAACTTGG	59.964	20	AACAATTAGCACCCAAACGG	59.861	20	196	1174	1369	TTACCCCGTTCTCAACTTGG	59.964	20	CACCCAAACGGTATAGGGAA	59.679	20	187	1174	1360	TTACCCCGTTCTCAACTTGG	59.964	20	ACAATTAGCACCCAAACGGT	59.359	20	195	1174	1368
BMK_Unigene_002995	1	p1	(T)10	10	1754	1763	ATGATGAGAGCCACCTTTGG	60.073	20	GCCTAAGAGAAGCAAATGGC	59.07	20	264	1525	1788	ATGATGAGAGCCACCTTTGG	60.073	20	GGCCTAAGAGAAGCAAATGG	58.928	20	265	1525	1789	GCTGGGGAGAACCTGAATTT	60.443	20	GCCTAAGAGAAGCAAATGGC	59.07	20	244	1545	1788
BMK_Unigene_002997	1	p1	(T)13	13	731	743	CATTTTTGATGGTGCAGTCG	60.111	20	TTCCGACGGATCATCTTCTC	60.158	20	197	668	864	CATTTTTGATGGTGCAGTCG	60.111	20	CGACGGATCATCTTCTCCTT	59.239	20	194	668	861	CATTTTTGATGGTGCAGTCG	60.111	20	CTTCCGACGGATCATCTTCT	59.239	20	198	668	865
BMK_Unigene_002997	2	p1	(A)12	12	898	909	AAGGAGAAGATGATCCGTCG	59.239	20	AAGGCATCTAAAAGGCCCAT	59.93	20	127	842	968	AGAAGATGATCCGTCGGAAG	59.239	20	AAGGCATCTAAAAGGCCCAT	59.93	20	123	846	968	GAAGATGATCCGTCGGAAGT	59.094	20	AAGGCATCTAAAAGGCCCAT	59.93	20	122	847	968
BMK_Unigene_002997	3	c	(T)12ctctcttttttc(T)13	37	1891	1927	--
BMK_Unigene_003014	1	p1	(T)19	19	1235	1253	--
BMK_Unigene_003016	1	p2	(AT)10	20	2	21	--
BMK_Unigene_003016	2	p1	(A)10	10	1452	1461	TGATGGACGGTCAAGATCAG	59.631	20	TATGCTTCGATCGACTGCTG	60.119	20	256	1289	1544	TGATGGACGGTCAAGATCAG	59.631	20	CTGCTGCTCAGCCATTACAG	59.764	20	212	1289	1500	TGATGGACGGTCAAGATCAG	59.631	20	GCTGCTCAGCCATTACAGGT	60.428	20	210	1289	1498
BMK_Unigene_003016	3	p2	(CT)7	14	1857	1870	CGGCAACTTTTCTGCTTGTT	60.42	20	CAAGTTGCTGGGAAAGAGGA	60.366	20	279	1687	1965	ACCTCCATCTGTCCCATCAA	60.326	20	CTTGGTTTTCCACTGTTGCC	60.529	20	191	1743	1933	CCTCCATCTGTCCCATCAAC	60.326	20	CTTGGTTTTCCACTGTTGCC	60.529	20	190	1744	1933
BMK_Unigene_003018	1	p1	(T)13	13	44	56	--
BMK_Unigene_003018	2	p1	(T)13	13	397	409	TTTTAAAGCCCCAAAACCCT	59.817	20	AATCAGCTCCTTCCCCATCT	60.037	20	280	196	475	TTTAAAGCCCCAAAACCCTT	59.817	20	AATCAGCTCCTTCCCCATCT	60.037	20	279	197	475	CCTTCTTTCCGGTAGCCTTT	59.72	20	ATCAATTTTCAACCCCACCA	60.029	20	225	284	508
BMK_Unigene_003027	1	p2	(AG)8	16	1	16	--
BMK_Unigene_003027	2	p1	(A)10	10	1580	1589	CAGACACACGGCAAACCTAA	59.758	20	GCTCATTTGGTTTTGCTTCC	59.691	20	253	1458	1710	TCCATCCACACCAGACACAC	60.44	20	GCTCATTTGGTTTTGCTTCC	59.691	20	264	1447	1710	CAAGCACCTCTTTTGGCTGT	60.431	20	GCTCATTTTGATTTGGGTGC	60.457	20	253	1392	1644
BMK_Unigene_003028	1	p1	(A)14	14	1106	1119	GTGCGCCACATACATCAGAG	60.296	20	ATAGAAGGGGCTTCATTGCC	60.419	20	276	1074	1349	GTGCGCCACATACATCAGAG	60.296	20	GGTTACCAATGGGTCCATGA	60.439	20	176	1074	1249	GTGCGCCACATACATCAGAG	60.296	20	GTGCCTGTGGATCCAATGTT	60.79	20	209	1074	1282
BMK_Unigene_003039	1	p1	(A)10	10	1131	1140	CAGCAGAGGCATTCTAACCC	59.836	20	TAGGAGTTGGGAAGCAGGAA	59.807	20	243	942	1184	CCAGCAGAGGCATTCTAACC	59.836	20	TAGGAGTTGGGAAGCAGGAA	59.807	20	244	941	1184	GCAGAGGCATTCTAACCCTG	59.836	20	TAGGAGTTGGGAAGCAGGAA	59.807	20	241	944	1184
BMK_Unigene_003039	2	p1	(A)10	10	1299	1308	TTCCTGCTTCCCAACTCCTA	59.807	20	CTTTCCCTTCGTCTCCTCCT	59.811	20	180	1165	1344	AAACCTGTTCATCCCAATCG	59.79	20	CTTTCCCTTCGTCTCCTCCT	59.811	20	236	1109	1344	ACTCCTAGCCCAATCCATCC	60.293	20	CTTTCCCTTCGTCTCCTCCT	59.811	20	167	1178	1344
BMK_Unigene_003040	1	p1	(A)11	11	1057	1067	GCAAATGAGAAGAAGTGGGG	59.67	20	GGCTTTTAGATTTCAACAGGCA	60.595	22	187	917	1103	CAAATGAGAAGAAGTGGGGG	59.521	20	GGCTTTTAGATTTCAACAGGCA	60.595	22	186	918	1103	TGTCTTGCCAACACCCTTTT	60.529	20	GGCTTTTAGATTTCAACAGGCA	60.595	22	135	969	1103
BMK_Unigene_003041	1	p1	(A)10	10	321	330	TGATTTCAAGAAAACCCCCA	60.28	20	GCTTAGAAATGTTTGGGGCA	60.074	20	273	241	513	TGATTTCAAGAAAACCCCCA	60.28	20	TGGATTTGGATTTGCTTTCC	59.878	20	173	241	413	TGATTTCAAGAAAACCCCCA	60.28	20	GGATTTGGATTTGCTTTCCA	59.878	20	172	241	412
BMK_Unigene_003043	1	p1	(A)12	12	3	14	--
BMK_Unigene_003043	2	p1	(T)11	11	1360	1370	CAAAAGACACCCATCTTCCA	58.541	20	AACTCGCCGAATACCACAAC	60	20	126	1335	1460	CAAAAGACACCCATCTTCCA	58.541	20	GTTTCCTTTCTTCCCTTGCC	60.053	20	103	1335	1437	CAAAAGACACCCATCTTCCA	58.541	20	GGTTTCCTTTCTTCCCTTGC	60.053	20	104	1335	1438
BMK_Unigene_003046	1	p1	(A)14	14	570	583	TAACAGCCCAAACACAACCA	60.004	20	CCTCCGGACAAGAAACAGAG	59.837	20	258	445	702	TAACAGCCCAAACACAACCA	60.004	20	CTCCTCCGGACAAGAAACAG	59.837	20	260	445	704	TAACAGCCCAAACACAACCA	60.004	20	TGCAAGGGAATTTGGATTTT	59.388	20	185	445	629
BMK_Unigene_003049	1	p1	(A)10	10	15	24	--
BMK_Unigene_003089	1	p1	(T)11	11	175	185	TGGTCTGTTGGTGGGAATTT	60.21	20	CACAAGCAATCACAAAACCG	60.149	20	237	100	336	TTGTTGGGTGGTCTGTTGGT	61.266	20	CACAAGCAATCACAAAACCG	60.149	20	245	92	336	TGGTCTGTTGGTGGGAATTT	60.21	20	CGTTCAAAAGAAATGCAAGGA	60.229	21	179	100	278
BMK_Unigene_003109	1	p1	(A)12	12	607	618	GGCGAGCCAATATAAAGCAA	60.192	20	TGCTCAACTTTTGATCACGG	59.84	20	157	487	643	CACTGTTGCTTTTGTAGCGG	59.53	20	TGCTCAACTTTTGATCACGG	59.84	20	137	507	643	ATGGCGAGCCAATATAAAGC	59.196	20	TGCTCAACTTTTGATCACGG	59.84	20	159	485	643
BMK_Unigene_003116	1	p1	(T)10	10	1313	1322	GATTGTGAGGTCGGACACAA	59.525	20	TCTCTATTCATGCTGCGGGT	60.765	20	232	1114	1345	GATTGTGAGGTCGGACACAA	59.525	20	TCTCTATTCATGCTGCGGG	59.916	19	232	1114	1345	GATTGTGAGGTCGGACACAA	59.525	20	TTCTCTATTCATGCTGCGGG	61.266	20	233	1114	1346
BMK_Unigene_003117	1	p1	(A)10	10	627	636	ACTTCAAATTCTCCCGTCCA	59.526	20	AACAAACTTCCCCTTGTTGC	59.077	20	152	575	726	ACTTCAAATTCTCCCGTCCA	59.526	20	AACAAACTTCCCCTTGTTGCT	60.026	21	152	575	726	TTCAAATTCTCCCGTCCATT	59.363	20	AACAAACTTCCCCTTGTTGC	59.077	20	150	577	726
BMK_Unigene_003124	1	p3	(TAT)5	15	657	671	AAGGGAACGTCGTCATCAAG	60.111	20	TTCGTTTGTAGGCCTTTTCG	60.236	20	200	547	746	AAGGGAACGTCGTCATCAAG	60.111	20	CCACCCCATTTACTGCTTTG	60.357	20	256	547	802	AAGGGAACGTCGTCATCAAG	60.111	20	GTTTGTAGGCCTTTTCGGTG	59.609	20	197	547	743
BMK_Unigene_003129	1	p3	(TGA)7	21	1357	1377	--
BMK_Unigene_003138	1	p2	(AT)9	18	218	235	CACCACTTTGCACATGGATT	59.42	20	ATGGTGGGTGATCATTGGAG	60.6	20	274	90	363	CACCACTTTGCACATGGATT	59.42	20	CAACATGGTGGGTGATCATT	59.063	20	278	90	367	CACCACTTTGCACATGGATT	59.42	20	AACATGGTGGGTGATCATTG	59.063	20	277	90	366
BMK_Unigene_003138	2	p1	(A)16	16	408	423	CACCCACCATGTTGTCTGTC	59.846	20	GGCTCGAGGTTGATATGCTT	59.297	20	195	354	548	ACCCACCATGTTGTCTGTCA	59.846	20	GGCTCGAGGTTGATATGCTT	59.297	20	194	355	548	CACCCACCATGTTGTCTGTC	59.846	20	CAGGCTCGAGGTTGATATGC	60.765	20	197	354	550
BMK_Unigene_003140	1	p2	(TG)6	12	771	782	GGATTGGGTTTGACCATTTG	60.029	20	GCATGAATCCAAATCCGACT	59.9	20	227	594	820	TGGATCAGACTGGTTGGTCA	60.088	20	GCATGAATCCAAATCCGACT	59.9	20	120	701	820	TAAGGGATTGGGTTTGACCA	60.162	20	GCATGAATCCAAATCCGACT	59.9	20	231	590	820
BMK_Unigene_003141	1	p1	(A)10	10	103	112	CCAGAGCAAAAGTCTTGGTGA	60.416	21	TAGGGACTTGGGAGTGTTGG	59.959	20	163	7	169	CCAGAGCAAAAGTCTTGGTG	58.496	20	TAGGGACTTGGGAGTGTTGG	59.959	20	163	7	169	ACCAGAGCAAAAGTCTTGGTG	59.386	21	TAGGGACTTGGGAGTGTTGG	59.959	20	164	6	169
BMK_Unigene_003152	1	p1	(T)12	12	306	317	ATTTTCGCTTTGCTTTCTGC	59.614	20	AAACTTGTGGCAATGGTTCA	59.024	20	257	106	362	ATTTTCGCTTTGCTTTCTGC	59.614	20	AACTTGTGGCAATGGTTCAA	59.024	20	256	106	361	ATTTTCGCTTTGCTTTCTGC	59.614	20	CCAAGAAAGAAACTTGTGGCA	60.269	21	266	106	371
BMK_Unigene_003163	1	p2	(CT)6	12	282	293	GCCAAGAAACACCACCCTTA	59.971	20	CCCAACACAGAGAAGAGGGA	60.229	20	223	200	422	GCCAAGAAACACCACCCTTA	59.971	20	TCTCCTCCCATTCTCTGCAT	59.761	20	263	200	462	GCCAAGAAACACCACCCTTA	59.971	20	CCAGCAACAGATGGCTTTTT	60.249	20	177	200	376
BMK_Unigene_003163	2	p3	(CGG)9	27	596	622	TCCCTCTTCTCTGTGTTGGG	60.229	20	GTGATCTCGACGTACGCCTC	60.833	20	243	403	645	ATGCAGAGAATGGGAGGAGA	59.761	20	GTGATCTCGACGTACGCCTC	60.833	20	203	443	645	TGCAGAGAATGGGAGGAGAT	59.761	20	GTGATCTCGACGTACGCCTC	60.833	20	202	444	645
BMK_Unigene_003163	3	p1	(T)10	10	3265	3274	CACAGGACCTCCACCAAGTT	60.002	20	TTGCCTGCCACTTCTTTTCT	59.993	20	231	3143	3373	GCATGTGGGAAACTGTCCTT	59.973	20	TTGCCTGCCACTTCTTTTCT	59.993	20	181	3193	3373	TGGGAAACTGTCCTTCCTTG	60.081	20	TTGCCTGCCACTTCTTTTCT	59.993	20	176	3198	3373
BMK_Unigene_003163	4	p1	(T)11	11	3660	3670	CCACATTAGGAGATGGCGTT	59.955	20	TCAAGACAGCACAAGCAACC	60.032	20	133	3624	3756	CCACATTAGGAGATGGCGTT	59.955	20	CTTCTTCCTTCATTGCAGCC	59.955	20	262	3624	3885	CCACATTAGGAGATGGCGTT	59.955	20	AAGATGCCCATCAAGACAGC	60.226	20	143	3624	3766
BMK_Unigene_003164	1	p1	(T)12	12	1	12	--
BMK_Unigene_003164	2	c	(TCT)5tgatcaagtcggcatcagatagaggggttttcgtcgtcatcttttggtctgagaggaggagagaaggcatgaggaggga(AG)6	106	2489	2594	TCTTCTTCGAGGAGGTGTCG	60.523	20	CGGCTGCAACTCTTTCTCTC	60.277	20	207	2431	2637	TCTTCTTCGAGGAGGTGTCG	60.523	20	TCATTTGCAGGAGAAGGAGC	60.483	20	187	2431	2617	AGCTCGTCTCGCTCCTCTC	59.985	19	CGGCTGCAACTCTTTCTCTC	60.277	20	267	2371	2637
BMK_Unigene_003174	1	c	(TC)7tggagagatctctctttctctctctacttttttctctctttctctctgcaaaatcgaatcagcacaaaacgaaccaaaacaagt(A)10	108	43	150	ACCCAATCGAACCCTCTCTT	59.935	20	GACCGATCCGAAGATCTGAA	60.158	20	261	0	260	TCGAACCCTCTCTTCCTTCA	59.92	20	AGGGTTTGCAAAAAGGGTTT	59.85	20	208	6	213	CCCTCTCTTCCTTCAGACCA	59.375	20	AGGGTTTGCAAAAAGGGTTT	59.85	20	203	11	213
BMK_Unigene_003184	1	c	(AG)10gatcgataa(AAG)6	47	2037	2083	--
BMK_Unigene_003185	1	p1	(A)13	13	472	484	GCATAACCCCCATTCTTCCT	60.152	20	GTGCGTGGGTAGGTGAAGTT	60.035	20	269	348	616	AGCATAACCCCCATTCTTCC	60.152	20	GTGCGTGGGTAGGTGAAGTT	60.035	20	270	347	616	ATCCCATTCATTCCCTTTCC	59.959	20	AAAGTTGTTGGAGGCGTGAC	60.156	20	222	291	512
BMK_Unigene_003185	2	p1	(A)17	17	662	678	AACTTCACCTACCCACGCAC	60.035	20	GGGATGTAATGGTAGGGCAA	59.645	20	259	597	855	AACTTCACCTACCCACGCAC	60.035	20	GCTGGGGATGTAATGGTAGG	59.269	20	263	597	859	AACTTCACCTACCCACGCAC	60.035	20	GGGCAACTGATTTACGCTTT	59.229	20	245	597	841
BMK_Unigene_003185	3	c*	(TCT)8(TC)11*	43	1261	1303	--
BMK_Unigene_003187	1	p2	(AG)6	12	205	216	TCCATCAATTTTCCCATTCA	58.742	20	TTGGAAATCACCCAATTCAA	58.792	20	224	32	255	TCCATCAATTTTCCCATTCA	58.742	20	TTGGAAATCACCCAATTCAAG	59.787	21	224	32	255	TCCATCAATTTTCCCATTCAC	59.613	21	TTGGAAATCACCCAATTCAA	58.792	20	224	32	255
BMK_Unigene_003197	1	p2	(AG)7	14	636	649	GGGGAGCTGTTGTTTGTGAT	59.973	20	AAGTGGTTGGGTTTGTGGAG	59.861	20	241	478	718	GGGGAGCTGTTGTTTGTGAT	59.973	20	TTTGTGGAGATTCCATGGGT	60.173	20	230	478	707	GGGGAGCTGTTGTTTGTGAT	59.973	20	TTCCAATCGAACCTCGTCTC	60.195	20	208	478	685
BMK_Unigene_003209	1	p1	(T)11	11	944	954	ACCTACCTCACATCGCCTGT	59.604	20	GCCTCATTCCTAAGCACCAG	59.836	20	181	815	995	ACCTACCTCACATCGCCTGT	59.604	20	CAGGCCTCATTCCTAAGCAC	59.836	20	184	815	998	ACCTACCTCACATCGCCTGT	59.604	20	TTAACTCGCAGGCCTCATTC	60.352	20	192	815	1006
BMK_Unigene_003220	1	p1	(T)12	12	891	902	GAAAACCTTGCCCATTTGAA	59.916	20	CCAACAGAAAGCATCCACCT	60.111	20	123	855	977	GAAAACCTTGCCCATTTGAA	59.916	20	AACCACCAGCCAACAGAAAG	60.149	20	132	855	986	CATTTGAAAACCTTGCCCAT	59.801	20	CCAACAGAAAGCATCCACCT	60.111	20	128	850	977
BMK_Unigene_003223	1	p1	(A)10	10	169	178	TCCCCAGATACAAATCGACC	59.75	20	CGACCGAGATATGTAACGGC	60.49	20	223	18	240	GGTCTCCTCCATGCCTTAGA	59.239	20	GAAGATATGGGTAACCGGCA	59.784	20	261	65	325	GGTCTCCTCCATGCCTTAGA	59.239	20	TGAAGATATGGGTAACCGGC	59.784	20	262	65	326
BMK_Unigene_003223	2	c	(GA)7ttgcctttttccttgaggaggattgtcaatctataaggctattcactattaaccc(T)10	79	1689	1767	AGGAAAACAGAAATGCGTGG	60.11	20	CTCCTGTACTGCCAAGTCCC	59.721	20	214	1602	1815	AAAACAGAAATGCGTGGAGC	60.257	20	CTCCTGTACTGCCAAGTCCC	59.721	20	211	1605	1815	GCAGGAAAACAGAAATGCGT	60.257	20	CTCCTGTACTGCCAAGTCCC	59.721	20	216	1600	1815
BMK_Unigene_003226	1	p2	(TA)8	16	1351	1366	--
BMK_Unigene_003227	1	p3	(CAC)5	15	90	104	TTTTCAACAATGGACATGGG	59.222	20	CAGGACCCACACCTTGTCTT	60.002	20	213	28	240	TTTTCAACAATGGACATGGG	59.222	20	GGTCGAGCCATCTATCCAAA	60.036	20	265	28	292	TTTTCAACAATGGACATGGG	59.222	20	GTCGTGGTCGAGCCATCTAT	60.104	20	270	28	297
BMK_Unigene_003231	1	p1	(T)19	19	4949	4967	--
BMK_Unigene_003232	1	p1	(A)14	14	430	443	CCAAAGGGATTTTTGGGAAT	59.992	20	ATGGGAATATTGGCAAACCA	60.016	20	252	356	607	TTTGGGAATACCCCAAATCA	59.988	20	ATGGGAATATTGGCAAACCA	60.016	20	241	367	607	TTTGGGAATACCCCAAATCA	59.988	20	TGGGAATATTGGCAAACCAT	60.016	20	240	367	606
BMK_Unigene_003232	2	c	(AG)6ggtgggggagagagaggggaaagaggaaagagtgcgc(T)10	59	2149	2207	CTGTGTCTCTCTGTTGGGCA	60.022	20	GGGGAGTGGACACTTCTCAA	60.088	20	224	2102	2325	GCTCGCCTCTCTGTGTCTCT	59.89	20	GGGGAGTGGACACTTCTCAA	60.088	20	234	2092	2325	AGCTCGCCTCTCTGTGTCTC	59.89	20	GGGGAGTGGACACTTCTCAA	60.088	20	235	2091	2325
BMK_Unigene_003237	1	p1	(A)19	19	1	19	--
BMK_Unigene_003242	1	p2	(TC)11	22	3632	3653	--
BMK_Unigene_003243	1	p3	(AAG)6	18	1	18	--
BMK_Unigene_003244	1	p1	(T)10	10	413	422	AAAGGAGATGCAAATGAGCAA	59.837	21	TTCACACACCCAAACAGATTTT	59.378	22	268	288	555	AAAGGAGATGCAAATGAGCAA	59.837	21	TTTCACACACCCAAACAGATTT	59.378	22	269	288	556	AAGGAGATGCAAATGAGCAAG	59.467	21	TTCACACACCCAAACAGATTTT	59.378	22	267	289	555
BMK_Unigene_003244	2	p1	(A)10	10	529	538	AAAGGAGATGCAAATGAGCAA	59.837	21	TTCACACACCCAAACAGATTTT	59.378	22	268	288	555	AAAGGAGATGCAAATGAGCAA	59.837	21	TTTCACACACCCAAACAGATTT	59.378	22	269	288	556	AAGGAGATGCAAATGAGCAAG	59.467	21	TTCACACACCCAAACAGATTTT	59.378	22	267	289	555
BMK_Unigene_003244	3	p1	(A)10	10	694	703	AGTTGGGATGAGCTTGGAAA	59.67	20	TCAAAGAAAACCCCATCCAC	59.767	20	202	668	869	TTGGGATGAGCTTGGAAAGT	59.67	20	TCAAAGAAAACCCCATCCAC	59.767	20	200	670	869	AAAGTTGGGATGAGCTTGGA	59.67	20	TCAAAGAAAACCCCATCCAC	59.767	20	204	666	869
BMK_Unigene_003244	4	p1	(T)10	10	1121	1130	ACTTGGGTTTTGGTGAGTGC	60.012	20	AAACGGATTTGTTTGCAGATG	59.989	21	195	1058	1252	ACTTGGGTTTTGGTGAGTGC	60.012	20	CAGGGCATCTGTATGATCGTT	59.97	21	234	1058	1291	TTTTTGGCTGGTTTGTTTGG	60.866	20	AATCCAAGGGTGTGGACTTG	59.82	20	262	1098	1359
BMK_Unigene_003244	5	p1	(T)10	10	1939	1948	ACCTCCCTTGCATTCACAGT	59.579	20	GGCCCAATAATGGAAAGGTT	60.02	20	185	1893	2077	ATAAATTTTTGGTGCCCCCT	59.55	20	GGCCCAATAATGGAAAGGTT	60.02	20	261	1817	2077	TAAATTTTTGGTGCCCCCTT	60.519	20	GGCCCAATAATGGAAAGGTT	60.02	20	260	1818	2077
BMK_Unigene_003248	1	p1	(A)10	10	276	285	TGACTTGTGGGTCTGAGTCG	59.864	20	AAACCAAGTATCGGTACACGC	59.034	21	278	32	309	GGACATGTATCCCACAACCA	59.063	20	GGTTGGGATTAGAAGGTCTGG	59.813	21	270	76	345	TGGACATGTATCCCACAACC	59.063	20	GGTTGGGATTAGAAGGTCTGG	59.813	21	271	75	345
BMK_Unigene_003253	1	p2	(AG)7	14	1534	1547	TCCACTTCCACTCCTCATCC	60.048	20	AGATTGTCATTCCTGTGGGC	59.934	20	214	1456	1669	TCCACTTCCACTCCTCATCC	60.048	20	TTTGGTTTGTGGGGTGTTTT	60.103	20	135	1456	1590	TCCACTTCCACTCCTCATCC	60.048	20	TTTTGGTTTGTGGGGTGTTT	60.103	20	136	1456	1591
BMK_Unigene_003253	2	c	(A)11cccagtaaattacagtgctgat(AG)10	53	2147	2199	CTCAAAAGCACAAGCCACAA	60.027	20	CACAAACCACCCAAACACAG	59.89	20	230	2111	2340	CAACTCAAAAGCACAAGCCA	60.027	20	CACAAACCACCCAAACACAG	59.89	20	233	2108	2340	AAAAGCACAAGCCACAAACC	60.154	20	CACAAACCACCCAAACACAG	59.89	20	227	2114	2340
BMK_Unigene_003253	3	p1	(A)10	10	5032	5041	CTGCAAATGGTTTCTCGGAT	60.074	20	GGAATTCTCTAAAACGCCCC	59.909	20	269	4846	5114	AAACAAGGGGTTCTCCGTTC	60.34	20	GGAATTCTCTAAAACGCCCC	59.909	20	240	4875	5114	CTGCAAATGGTTTCTCGGAT	60.074	20	TCTAAAACGCCCCTTTTTCC	60.412	20	262	4846	5107
BMK_Unigene_003253	4	p1	(T)11	11	5736	5746	AGGTGAAACCAAGATGGTGC	59.973	20	TTTAGCCAATCAAGGGGTTG	59.931	20	224	5705	5928	AGGTGAAACCAAGATGGTGC	59.973	20	GGTTTAGCCAATCAAGGGGT	60.187	20	226	5705	5930	AGGTGAAACCAAGATGGTGC	59.973	20	AGGTTTAGCCAATCAAGGGG	60.312	20	227	5705	5931
BMK_Unigene_003259	1	p1	(T)10	10	283	292	TTCTTTGATTGATGCCCCTC	60.014	20	TGGCAGCTGCTCTATTGATG	60.119	20	275	47	321	TTTTCTTTGATTGATGCCCC	59.878	20	TGGCAGCTGCTCTATTGATG	60.119	20	277	45	321	TTTCTTTGATTGATGCCCCT	59.505	20	TGGCAGCTGCTCTATTGATG	60.119	20	276	46	321
BMK_Unigene_003277	1	p1	(T)10	10	2546	2555	TTGGATTTGTAAGGCTCTCCA	59.693	21	CAGCAATTGTCAGGCAAGAA	59.988	20	256	2465	2720	TTGGATTTGTAAGGCTCTCCA	59.693	21	CTTTCAGCAATTGTCAGGCA	59.988	20	260	2465	2724	TTGGATTTGTAAGGCTCTCCA	59.693	21	TTCAGCAATTGTCAGGCAAG	59.988	20	258	2465	2722
BMK_Unigene_003277	2	p3	(TCT)6	18	3316	3333	CGGTGCTGATCCTACCTCTC	59.827	20	CAGCGGAAGTGGATTCTCTC	59.95	20	161	3207	3367	TCGGTGCTGATCCTACCTCT	59.827	20	CAGCGGAAGTGGATTCTCTC	59.95	20	162	3206	3367	TTCGGTGCTGATCCTACCTC	60.218	20	CAGCGGAAGTGGATTCTCTC	59.95	20	163	3205	3367
BMK_Unigene_003283	1	p2	(TC)8	16	1	16	--
BMK_Unigene_003283	2	c	(A)12gagagttaaagtagcaacttat(A)13	47	185	231	TTGTCACTGCTTCAAGTTTGG	58.96	21	ACGAAGGCATGTCTTATGGG	59.955	20	248	148	395	TTGTCACTGCTTCAAGTTTGG	58.96	21	AAAATGCCTATTGCACAGCC	60.103	20	213	148	360	TTGTCACTGCTTCAAGTTTGG	58.96	21	GTCTTATGGGGGAGAGGAGG	59.89	20	238	148	385
BMK_Unigene_003283	3	p1	(T)11	11	607	617	TGTGGAAAATTTGTGCATGG	60.357	20	TGAAGCCCTTAACGAAATGG	60.067	20	280	478	757	TGTGGAAAATTTGTGCATGG	60.357	20	GAAGGGCCATGGATTTTACA	59.762	20	255	478	732	TGTGGAAAATTTGTGCATGG	60.357	20	ATATGGAAGGGCCATGGATT	60.366	20	260	478	737
BMK_Unigene_003287	1	p2	(CA)11	22	1	22	--
BMK_Unigene_003287	2	p1	(A)11	11	372	382	CAGGTATGACCAACATTGCG	59.988	20	CAACATGGATCACGTCAAGC	60.12	20	189	301	489	CAGGTATGACCAACATTGCG	59.988	20	TGGAGAGATTTCTTCGGTGC	60.34	20	109	301	409	CAGGTATGACCAACATTGCG	59.988	20	AAGCTAGTCAAGGTGGCAGC	59.644	20	173	301	473
BMK_Unigene_003288	1	c	(A)12ctaattacaaaaatttccagaacttcaacagtacaatattaatagaaataaagatttctattttattgaatgaattcactgctttttcttaaaaaaaa(AG)6	122	1751	1872	--
BMK_Unigene_003295	1	c	(T)11cctgg(CT)7	30	2545	2574	GGGAAGTCAAGATCAGCAGC	59.957	20	TGAGCCCCACATGATTTGTA	59.924	20	257	2351	2607	TGCGGAAAAGCTTTCATTTT	59.832	20	TGAGCCCCACATGATTTGTA	59.924	20	158	2450	2607	TTGCGGAAAAGCTTTCATTT	59.832	20	TGAGCCCCACATGATTTGTA	59.924	20	159	2449	2607
BMK_Unigene_003300	1	p1	(T)10	10	598	607	GCTCCACCTGCACTTCAAAT	60.263	20	TCAGAAGGAAGCCAGCAGTT	60.134	20	280	534	813	GCTCCACCTGCACTTCAAAT	60.263	20	ACATGGCTACTCACAAGGGC	60.142	20	110	534	643	GCTCCACCTGCACTTCAAAT	60.263	20	CATGGCTACTCACAAGGGCT	60.277	20	109	534	642
BMK_Unigene_003316	1	p2	(CT)7	14	1	14	--
BMK_Unigene_003321	1	p1	(T)19	19	3387	3405	--
BMK_Unigene_003328	1	p2	(CT)7	14	2100	2113	TCCTCTTCCCCAAGATGCTA	59.767	20	GTTTGGGCATTTGTTTGCTT	59.982	20	205	2008	2212	TCCTCTTCCCCAAGATGCTA	59.767	20	GGCATTTGTTTGCTTTGGAT	59.945	20	200	2008	2207	AGATTCCAGACCAAGACCCC	60.314	20	GTTTGGGCATTTGTTTGCTT	59.982	20	180	2033	2212
BMK_Unigene_003332	1	p2	(GA)8	16	1	16	--
BMK_Unigene_003342	1	p1	(T)13	13	11	23	--
BMK_Unigene_003342	2	p1	(A)10	10	900	909	GAATTCTTGCTCCCCTCCTC	60.154	20	AACAGATGCCTCCATTGTCC	59.934	20	198	796	993	GAGAATTCTTGCTCCCCTCC	60.154	20	AACAGATGCCTCCATTGTCC	59.934	20	200	794	993	GAATTCTTGCTCCCCTCCTC	60.154	20	TGCACAATGAAAACTCCCAA	60.088	20	261	796	1056
BMK_Unigene_003352	1	p3	(TCG)6	18	408	425	AAGATGCCATCCTTGACCTG	60.073	20	TGGCAACAGAAAATCACAGC	59.847	20	244	230	473	CTCGTCTTCGCTGTTGTCAG	59.77	20	GCTGAAGGTTCAGGCTTTTG	59.993	20	204	352	555	ACATTGTTCTGTGACTGGCG	59.751	20	GCTGAAGGTTCAGGCTTTTG	59.993	20	239	317	555
BMK_Unigene_003366	1	p1	(T)13	13	89	101	ACGCTCTCAGGAACCAGGTA	59.867	20	GGGAATCACCATCACCAAAC	60.034	20	162	6	167	TTTTTCTTCCTGCATTTCGG	60.181	20	GGGAATCACCATCACCAAAC	60.034	20	127	41	167	ACGCTCTCAGGAACCAGGTA	59.867	20	TAAATCTCAAATCCCACCGC	59.901	20	189	6	194
BMK_Unigene_003367	1	p1	(A)13	13	1154	1166	TTGAAGAGGAACAAAGAGGTCTG	59.908	23	GGGGAGGAAGGCTTAGAATG	60.032	20	164	1113	1276	GAACAAAGAGGTCTGAACAAGGA	59.781	23	GGGGAGGAAGGCTTAGAATG	60.032	20	156	1121	1276	GAGGAACAAAGAGGTCTGAACAA	59.781	23	GGGGAGGAAGGCTTAGAATG	60.032	20	159	1118	1276
BMK_Unigene_003370	1	p1	(T)10	10	426	435	CCAGTGCAGTGAAATCCCTT	60.111	20	TGCCAATGTTCTGAAAGACA	57.806	20	238	404	641	TTGAAATTGTCCCAGTGCAG	59.691	20	TGCCAATGTTCTGAAAGACA	57.806	20	249	393	641	TGTCCCAGTGCAGTGAAATC	59.682	20	TGCCAATGTTCTGAAAGACA	57.806	20	242	400	641
BMK_Unigene_003370	2	p1	(T)10	10	594	603	CCAGTGCAGTGAAATCCCTT	60.111	20	TGCCAATGTTCTGAAAGACA	57.806	20	238	404	641	TTGAAATTGTCCCAGTGCAG	59.691	20	TGCCAATGTTCTGAAAGACA	57.806	20	249	393	641	TGTCCCAGTGCAGTGAAATC	59.682	20	TGCCAATGTTCTGAAAGACA	57.806	20	242	400	641
BMK_Unigene_003372	1	p1	(C)20	20	4	23	--
BMK_Unigene_003374	1	p1	(A)15	15	2403	2417	CTGAACTTGGGATCACCCAT	59.779	20	AGAGGGCATACCGTCAAATG	59.955	20	236	2219	2454	CTGAACTTGGGATCACCCAT	59.779	20	GAAGAGGGCATACCGTCAAA	60.074	20	238	2219	2456	AAACCTGCTTGGTGAAAGGA	59.711	20	AGAGGGCATACCGTCAAATG	59.955	20	191	2264	2454
BMK_Unigene_003383	1	p1	(A)18	18	8	25	--
BMK_Unigene_003386	1	p1	(A)15	15	8	22	--
BMK_Unigene_003388	1	p1	(A)12	12	864	875	TGGGGAAGTGAAAGAGGTTG	60.081	20	GAGTCACATCAGGCTTGGGT	60.12	20	229	705	933	TTGTGGGGAAGTGAAAGAGG	60.081	20	GAGTCACATCAGGCTTGGGT	60.12	20	232	702	933	TGGGGAAGTGAAAGAGGTTG	60.081	20	ACATCAGGCTTGGGTATTGG	59.813	20	224	705	928
BMK_Unigene_003388	2	p1	(T)11	11	2155	2165	TTGAGTTGTGGGATATGGGA	58.77	20	GCTTGTTTTGCACGTGATTC	59.326	20	197	2076	2272	TTGAGTTGTGGGATATGGGA	58.77	20	AGGCTTGTTTTGCACGTGAT	60.699	20	199	2076	2274	GTTGAGTTGTGGGATATGGGA	59.662	21	GCTTGTTTTGCACGTGATTC	59.326	20	198	2075	2272
BMK_Unigene_003388	3	p1	(A)14	14	2310	2323	CACGTGCAAAACAAGCCTAA	59.911	20	AGGAGCTGGACTCATGTTTCT	57.996	21	158	2257	2414	TCACGTGCAAAACAAGCCTA	60.436	20	AGGAGCTGGACTCATGTTTCT	57.996	21	159	2256	2414	GAATCACGTGCAAAACAAGC	59.326	20	AGGAGCTGGACTCATGTTTCT	57.996	21	162	2253	2414
BMK_Unigene_003399	1	p1	(T)15	15	496	510	CAGCATGCTCCACTTTTCAA	59.988	20	CTTCTTTTTCCCCCAAGAGG	60.04	20	124	418	541	GAGGGGACCTCAGACTTTCC	60.05	20	CTTCTTTTTCCCCCAAGAGG	60.04	20	274	268	541	GATCAATCCCACCTGCTCAT	59.893	20	CTTCTTTTTCCCCCAAGAGG	60.04	20	170	372	541
BMK_Unigene_003399	2	p2	(AC)6	12	1170	1181	CCAACCATACTGCAGGCTTT	60.132	20	TGATGCACGACTTAAATGAATTG	60.013	23	149	1083	1231	AATGAGCACCATCCAACCAT	60.203	20	TGATGCACGACTTAAATGAATTG	60.013	23	161	1071	1231	CCAACCATACTGCAGGCTTT	60.132	20	TTTCTGATGCACGACTTAAATGA	59.772	23	153	1083	1235
BMK_Unigene_003419	1	p1	(T)14	14	1	14	--
BMK_Unigene_003424	1	p2	(GA)9	18	1337	1354	--
BMK_Unigene_003436	1	p1	(T)15	15	518	532	GTCCCTCTTGTTGGGTTTTT	58.002	20	GGAAGCAGATGGTGCTGATA	58.826	20	280	352	631	TTTCTTTGCACAAAGTCACAAAA	59.824	23	CATGGCTGTTGCATAGTTGG	60.134	20	255	430	684	CCTTTCCTGTTGTCTGATTTTG	58.741	22	CATGGCTGTTGCATAGTTGG	60.134	20	206	479	684
BMK_Unigene_003436	2	p2	(GA)6	12	2449	2460	--
BMK_Unigene_003460	1	p1	(T)11	11	1727	1737	--
BMK_Unigene_003469	1	p1	(A)19	19	1	19	--
BMK_Unigene_003469	2	p1	(A)15	15	852	866	GACATGGGTTTGAGCCACTT	59.973	20	TCCCGCAACACAGTTTGATA	60.111	20	236	802	1037	GACATGGGTTTGAGCCACTT	59.973	20	CGAGGAAGCTGAGGGATATG	59.79	20	162	802	963	GACATGGGTTTGAGCCACTT	59.973	20	TGGGGAGTTCTGCTAGGATG	60.21	20	261	802	1062
BMK_Unigene_003469	3	p2	(AG)7	14	2881	2894	GAAATTCCGCCATTTTCAGA	60.016	20	CCGCTTCTTCTCCTTCTGTG	60.126	20	171	2795	2965	GAAATTCCGCCATTTTCAGA	60.016	20	CTTTTGGCGCGTTTTAGTGT	60.298	20	226	2795	3020	GAAATTCCGCCATTTTCAGA	60.016	20	GGCGCGTTTTAGTGTGAAGT	60.313	20	221	2795	3015
BMK_Unigene_003471	1	p3	(GCT)6	18	228	245	AATGCTGGATCATGGGTCTC	59.893	20	GAGGGAGGATGATGGGTTTT	60.133	20	226	92	317	AATGCTGGATCATGGGTCTC	59.893	20	AGAGGGAGGATGATGGGTTT	59.755	20	227	92	318	AATGCTGGATCATGGGTCTC	59.893	20	GGATGATGGGTTTTGAGGAA	59.727	20	220	92	311
BMK_Unigene_003474	1	p3	(TCT)5	15	69	83	CGCTGAACGAAGGGTATGTT	60.132	20	AGCACCGATTCAAACCCTAA	59.569	20	141	10	150	CGCTGAACGAAGGGTATGTT	60.132	20	GCACCGATTCAAACCCTAAC	59.434	20	140	10	149	CGCTGAACGAAGGGTATGTT	60.132	20	TCCATCAGAATCTGCCAAAA	59.2	20	221	10	230
BMK_Unigene_003474	2	p1	(A)12	12	1930	1941	CACCTGATCAACAGCACCAT	59.551	20	TGCATTAGTTGACAAGGAGTCG	60.305	22	201	1769	1969	CCTGATCAACAGCACCATGT	59.551	20	TGCATTAGTTGACAAGGAGTCG	60.305	22	199	1771	1969	CACCTGATCAACAGCACCAT	59.551	20	TCCAATCAAGTCAACATTGC	57.081	20	218	1769	1986
BMK_Unigene_003475	1	p2	(AG)6	12	758	769	CAAAATCCTTCTTGCCCTCA	60.184	20	CATGTGCAGCAACCTTTGAT	59.722	20	185	610	794	AAATCCTTCTTGCCCTCACA	59.67	20	CATGTGCAGCAACCTTTGAT	59.722	20	183	612	794	AATCCTTCTTGCCCTCACAA	59.67	20	CATGTGCAGCAACCTTTGAT	59.722	20	182	613	794
BMK_Unigene_003475	2	p1	(A)11	11	1134	1144	--
BMK_Unigene_003486	1	p1	(A)12	12	1368	1379	GGGTTAGGTTCCACTCACCA	59.82	20	GCCTGTTCAAAGCACACTCA	60.032	20	175	1234	1408	GGGTTAGGTTCCACTCACCA	59.82	20	AGGCCTGTTCAAAGCACACT	59.914	20	177	1234	1410	GGGTTAGGTTCCACTCACCA	59.82	20	GTGCATGATGTCATTAGCCG	60.104	20	253	1234	1486
BMK_Unigene_003487	1	p1	(T)10	10	3181	3190	GCCTTTCAATGGGTTCTTTG	59.546	20	ACATTTTCTGCACCATCCTG	58.57	20	259	3039	3297	GCCTTTCAATGGGTTCTTTG	59.546	20	GCCAGGCCATAATTTACTGTG	59.488	21	228	3039	3266	GCCTTTCAATGGGTTCTTTG	59.546	20	TGCCAGGCCATAATTTACTGT	59.488	21	229	3039	3267
BMK_Unigene_003504	1	p1	(A)10	10	811	820	TTCGTTGCTGAAAGTTGTGAA	59.497	21	GAACTCTTTCACCTGGCGTC	59.851	20	121	736	856	TTTCGTTGCTGAAAGTTGTGA	59.497	21	GAACTCTTTCACCTGGCGTC	59.851	20	122	735	856	TTCGTTGCTGAAAGTTGTGAA	59.497	21	CTCTTTCACCTGGCGTCAAT	60.255	20	118	736	853
BMK_Unigene_003511	1	p1	(A)12	12	657	668	CAGGAGCAAATATTGCACGA	59.833	20	TCTAAGGGTTCATGGCACAA	59.123	20	275	434	708	CAGGAGCAAATATTGCACGA	59.833	20	TTCTAAGGGTTCATGGCACA	59.123	20	276	434	709	CAGGAGCAAATATTGCACGA	59.833	20	TAAGGGTTCATGGCACAAGC	61.032	20	273	434	706
BMK_Unigene_003522	1	p2	(AG)8	16	2670	2685	--
BMK_Unigene_003529	1	p3	(GAA)7	21	1	21	--
BMK_Unigene_003543	1	p2	(GA)8	16	2455	2470	CTGTCGAAGTGTGGGGTTTT	60.005	20	ACACAGCAACAACGCCATTA	60.18	20	252	2329	2580	CGAACAGGGCTGTTTCTCTC	59.989	20	CACAGCAACAACGCCATTAC	60.18	20	231	2349	2579	CGAACAGGGCTGTTTCTCTC	59.989	20	ACACAGCAACAACGCCATTA	60.18	20	232	2349	2580
BMK_Unigene_003548	1	p1	(A)11	11	1166	1176	--
BMK_Unigene_003550	1	p1	(A)13	13	1	13	--
BMK_Unigene_003555	1	p2	(TA)8	16	859	874	CTCAACCCGTCGCTATTTTT	59.225	20	TTCAAACATGAGCCTGAACTG	58.912	21	232	789	1020	ATCCTCAACCCGTCGCTATT	60.846	20	TTCAAACATGAGCCTGAACTG	58.912	21	235	786	1020	AATCCTCAACCCGTCGCTAT	60.846	20	TTCAAACATGAGCCTGAACTG	58.912	21	236	785	1020
BMK_Unigene_003566	1	p2	(TA)6	12	980	991	GGAATTAATTGGGTTGGCCT	60.02	20	CCCTTACCACATCCCTCTCA	59.92	20	260	796	1055	GGAATTAATTGGGTTGGCCT	60.02	20	CACATCCCTCTCAATGCAAA	59.648	20	253	796	1048	ATTGGGTTGGCCTTTTAAGC	60.312	20	CCCTTACCACATCCCTCTCA	59.92	20	253	803	1055
BMK_Unigene_003588	1	p1	(T)18	18	2235	2252	--
BMK_Unigene_003596	1	p1	(T)11	11	1063	1073	TGTACAAAGCACATGGGGAA	59.964	20	GGAGCGCCTATAGAAAACCC	60.061	20	216	887	1102	TGTACAAAGCACATGGGGAA	59.964	20	GAGCGCCTATAGAAAACCCC	60.061	20	215	887	1101	CCCATCTAATCCAGCTTTGC	59.668	20	GAGCGCCTATAGAAAACCCC	60.061	20	238	864	1101
BMK_Unigene_003600	1	p1	(T)16	16	1	16	--
BMK_Unigene_003613	1	c	(T)10ggttggataaaacatgtcagcatgtcattagtatttgtaaaagttgcacattgatgaaatgatgaacatattctgaaggtttttcactctatttaa(T)14	120	580	699	TCAGTGCATCGTTTGGTCAT	60.12	20	AGCCATTTCTTCAGAGCACC	59.434	20	268	556	823	TCAGTGCATCGTTTGGTCAT	60.12	20	ACCCAAAGCCATTTCTTCAG	59.17	20	274	556	829	TCAGTGCATCGTTTGGTCAT	60.12	20	CACCCAAAGCCATTTCTTCA	61.001	20	275	556	830
BMK_Unigene_003638	1	p2	(AC)6	12	1613	1624	CCATTTGTCTGGTCGGTTCT	59.966	20	GCTATGGTGATGGGGGCTAT	61.063	20	229	1472	1700	ATGTCAGAAACCCAGATGCC	59.934	20	GCTATGGTGATGGGGGCTAT	61.063	20	188	1513	1700	TGCCGAACACCAATGTAAGA	60.111	20	GCTATGGTGATGGGGGCTAT	61.063	20	172	1529	1700
BMK_Unigene_003653	1	p1	(T)11	11	1048	1058	--
BMK_Unigene_003654	1	p1	(T)14	14	331	344	AGTGGGTTTAGGGCTTCGTT	59.998	20	ACCTGTTTTATGCGAGGCTG	60.27	20	188	253	440	TTATGCAGTGGGTTTAGGGC	59.96	20	ACCTGTTTTATGCGAGGCTG	60.27	20	194	247	440	AGTGGGTTTAGGGCTTCGTT	59.998	20	CGTTGGATCGACTGTTTTGA	59.691	20	148	253	400
BMK_Unigene_003660	1	p1	(A)11	11	459	469	GCAGGTAATTTTCCCTTGTTAGG	60.232	23	CACAGTTTGAAGGGGCTCAT	60.111	20	273	349	621	CAGCAGGTAATTTTCCCTTGTTA	59.564	23	CACAGTTTGAAGGGGCTCAT	60.111	20	275	347	621	GCAGGTAATTTTCCCTTGTTAGG	60.232	23	ATTGTTGCAACCACGAAGGT	60.419	20	255	349	603
BMK_Unigene_003663	1	p1	(T)11	11	1615	1625	TGCTTCTGCTCACAACAACC	60.032	20	GCACTTGGCAGGGTACCTAA	60.132	20	215	1575	1789	CGGTCAACTGACCTTTCCAT	59.966	20	GCACTTGGCAGGGTACCTAA	60.132	20	257	1533	1789	TGCTTCTGCTCACAACAACC	60.032	20	TGCCCTATCCAAGAGTGGAG	60.21	20	265	1575	1839
BMK_Unigene_003663	2	p1	(A)16	16	3778	3793	--
BMK_Unigene_003664	1	c	(A)16tgttaagg(A)11tgaaccaatcagtactttgaaatatccataattcgcagctttcataatgtcaatag(A)10	101	1131	1231	CACCCAAATGTTCCAAAAGG	60.198	20	AAAATCCTTCAACTCGAGCG	59.452	20	274	1100	1373	TCACACCCAAATGTTCCAAA	59.792	20	AAAATCCTTCAACTCGAGCG	59.452	20	277	1097	1373	CACCCAAATGTTCCAAAAGG	60.198	20	CAAGACAATGCGCCAAATAG	59.325	20	236	1100	1335
BMK_Unigene_003664	2	c	(T)19ggttg(T)20gtgc(T)21	69	2685	2753	--
BMK_Unigene_003666	1	p1	(A)14	14	740	753	TGACTTCTCCTGATGGCTGA	59.499	20	CAATAGGGCCCAGAAGATGA	60.029	20	233	650	882	TGACTTCTCCTGATGGCTGA	59.499	20	TTCACAATAGGGCCCAGAAG	60.066	20	237	650	886	TGACTTCTCCTGATGGCTGA	59.499	20	GATTCACAATAGGGCCCAGA	59.894	20	239	650	888
BMK_Unigene_003677	1	p1	(T)19	19	1	19	--
BMK_Unigene_003677	2	p2	(AG)8	16	267	282	GCTTTTCTGACACCCGTCAT	60.119	20	TTCCCATATCTCCGATCAGC	59.998	20	250	79	328	GTGTCGGTGCAGAGATGAAA	59.837	20	TTCCCATATCTCCGATCAGC	59.998	20	105	224	328	GTGTCGGTGCAGAGATGAAA	59.837	20	CACTACAAAGCATGTGCGCT	60.081	20	243	224	466
BMK_Unigene_003677	3	p1	(A)14	14	640	653	AGCAGGCTTAACCGAACTCA	60.015	20	TACCCACTTGCATTTAGCCC	59.96	20	275	557	831	AGCAGGCTTAACCGAACTCA	60.015	20	GGTGTGGGTACGGGAGTATG	60.111	20	159	557	715	AGCAGGCTTAACCGAACTCA	60.015	20	GTGTGGGTACGGGAGTATGG	60.111	20	158	557	714
BMK_Unigene_003679	1	c*	(G)10(GA)7*	23	1	23	--
BMK_Unigene_003679	2	c	(T)10ggtgtgattatctaatgttgtttaatgtttatttggtggtctagctcccttgttttttctttag(T)10	84	2421	2504	GGCATGGTCACTTATGTCCC	60.203	20	GAGACAACCAGTCAGGGAGC	59.841	20	187	2362	2548	GGGAAGCCTTTCTTGGAGAG	60.319	20	GAGACAACCAGTCAGGGAGC	59.841	20	238	2311	2548	GGCATGGTCACTTATGTCCC	60.203	20	GGAGACAACCAGTCAGGGAG	59.682	20	188	2362	2549
BMK_Unigene_003680	1	p1	(T)14	14	2442	2455	TCCTTACCCATTTTTGCCAC	59.801	20	CCCCAAATAATTCAAAGGGA	58.735	20	226	2307	2532	TCCTTACCCATTTTTGCCAC	59.801	20	TCCCCAAATAATTCAAAGGG	58.735	20	227	2307	2533	GAAACAGCCCAATCCCATTA	59.762	20	TCCCCAAATAATTCAAAGGG	58.735	20	139	2395	2533
BMK_Unigene_003686	1	p1	(A)10	10	450	459	TTCCAAACTCATCAAAGCCC	60.051	20	CTTTCCCTTCTTCCTCCACC	60.045	20	147	425	571	TTCCAAACTCATCAAAGCCC	60.051	20	TTGTTGCCTTTCTGGGAATC	60.051	20	239	425	663	TTCCAAACTCATCAAAGCCC	60.051	20	CCATCTCATGTCCCACCTCT	59.92	20	129	425	553
BMK_Unigene_003697	1	p2	(TG)8	16	8	23	--
BMK_Unigene_003699	1	p2	(TC)8	16	65	80	CTCCGTGTCTCGCTCTCTCT	59.883	20	TGAAACAGGTGGAGATGTCG	59.676	20	129	12	140	CTCTCCGTGTCTCGCTCTCT	59.883	20	TGAAACAGGTGGAGATGTCG	59.676	20	131	10	140	GTCTCTCCGTGTCTCGCTCT	59.738	20	TGAAACAGGTGGAGATGTCG	59.676	20	133	8	140
BMK_Unigene_003699	2	p2	(AG)6	12	1580	1591	TTTGGAGAAGAAGGGAAGCA	59.926	20	TGTTTAGAAGCTGATGGTTGGA	59.747	22	261	1422	1682	TTGGAGAAGAAGGGAAGCAA	59.926	20	TGTTTAGAAGCTGATGGTTGGA	59.747	22	260	1423	1682	CGAAGGAGAAGCTTTGGAGA	59.688	20	TGTTTAGAAGCTGATGGTTGGA	59.747	22	273	1410	1682
BMK_Unigene_003708	1	p2	(CT)9	18	1058	1075	--
BMK_Unigene_003711	1	p2	(TC)6	12	152	163	GTCCGAGCCAAAAATGAAAA	60.053	20	GTTTCTAGTGCGGAAGCAGG	60.015	20	226	13	238	GTCCGAGCCAAAAATGAAAA	60.053	20	GAGGTTGGAGCTGTACGAGG	59.867	20	205	13	217	GTCCGAGCCAAAAATGAAAA	60.053	20	GGAGAGGTTGGAGCTGTACG	59.867	20	208	13	220
BMK_Unigene_003726	1	p1	(A)10	10	42	51	TCCACCTAGACCAACACTTAACA	58.686	23	ACACCAGACCATTTCCTTGC	59.973	20	133	0	132	TCCACCTAGACCAACACTTAACAG	59.619	24	ACACCAGACCATTTCCTTGC	59.973	20	133	0	132	TCCACCTAGACCAACACTTAACA	58.686	23	CACCAGACCATTTCCTTGCT	60.111	20	132	0	131
BMK_Unigene_003735	1	p1	(A)17	17	3	19	--
BMK_Unigene_003738	1	p1	(A)10	10	867	876	CTAAAGAGCACCATCCTCGG	59.83	20	TCCGGGAGCTCTGTTTTCTA	59.948	20	228	764	991	CTAAAGAGCACCATCCTCGG	59.83	20	TGACTGCTTTTGTCATGGGA	60.24	20	157	764	920	CTAAAGAGCACCATCCTCGG	59.83	20	CTGACTGCTTTTGTCATGGG	59.288	20	158	764	921
BMK_Unigene_003743	1	p1	(A)10	10	1740	1749	GATTTTCAAAGCCAACCCAA	59.916	20	GCTGACTAACCAGGTGGAGC	59.874	20	217	1640	1856	TTGATTTTCAAAGCCAACCC	59.916	20	GCTGACTAACCAGGTGGAGC	59.874	20	219	1638	1856	AGCCAACCCAATACAGATGG	59.813	20	GCTGACTAACCAGGTGGAGC	59.874	20	208	1649	1856
BMK_Unigene_003747	1	p1	(A)13	13	681	693	AGCCATGGGTTGCACTAAAC	60	20	GCAAGGTGATGTTGTCATCG	60.12	20	262	535	796	AGCCATGGGTTGCACTAAAC	60	20	CTGCTATGCATATGGGTGGA	59.523	20	197	535	731	GCAAACAGTGAAGCCCTAGC	60.022	20	CTGCTATGCATATGGGTGGA	59.523	20	272	460	731
BMK_Unigene_003752	1	p1	(A)13	13	1879	1891	ATGCATTCGATGGACAATGA	59.89	20	AGATGCTTGTGAATGGAGGC	60.226	20	190	1834	2023	ATGGACAATGAAAGGGACCA	60.173	20	AGATGCTTGTGAATGGAGGC	60.226	20	181	1843	2023	TGGACAATGAAAGGGACCAT	60.173	20	AGATGCTTGTGAATGGAGGC	60.226	20	180	1844	2023
BMK_Unigene_003752	2	p2	(GA)7	14	2146	2159	TCATAATGATTTCCGCCTCC	59.862	20	GGGCAGAAAACTGAAAACCA	60.088	20	198	1990	2187	TCATAATGATTTCCGCCTCC	59.862	20	AACTCCCCGAGTTTCGTCTT	60.11	20	235	1990	2224	GCCTCCATTCACAAGCATCT	60.226	20	GGGCAGAAAACTGAAAACCA	60.088	20	184	2004	2187
BMK_Unigene_003787	1	p2	(AT)9	18	1	18	--
BMK_Unigene_003798	1	p1	(A)12	12	12	23	--
BMK_Unigene_003799	1	p3	(GAT)5	15	1	15	--
BMK_Unigene_003805	1	p2	(AT)10	20	1	20	--
BMK_Unigene_003808	1	p1	(A)11	11	2661	2671	GCGAGTGGTTTGGATTTGTT	59.978	20	GGTGGCAGATTGGTATGCTT	59.962	20	162	2566	2727	ACCCTCCCTTTTAAAGCCAA	59.939	20	GGTGGCAGATTGGTATGCTT	59.962	20	271	2457	2727	GCGAGTGGTTTGGATTTGTT	59.978	20	TGCATTTCTTGGATCCTGTG	59.648	20	181	2566	2746
BMK_Unigene_003814	1	p1	(A)14	14	689	702	GCTATGGGTCCATGCAAAGT	59.962	20	TTTGGAATTTCGGTTCCATC	59.739	20	228	587	814	GCTATGGGTCCATGCAAAGT	59.962	20	CGAATGCACCTGAATTGGTA	59.542	20	208	587	794	GCTATGGGTCCATGCAAAGT	59.962	20	GAAAGCATTTGGAATTTCGG	59.525	20	235	587	821
BMK_Unigene_003815	1	p1	(A)10	10	820	829	ATTCGGTTTCAAATAGGCCC	60.15	20	CCATTTTAGCCACCCAAAGA	59.931	20	279	639	917	TTAAATGTGGCATGTCCAGG	59.395	20	CCATTTTAGCCACCCAAAGA	59.931	20	140	778	917	TTAAATGTGGCATGTCCAGG	59.395	20	TTTCAGCCCATTTTAGCCAC	60.074	20	147	778	924
BMK_Unigene_003818	1	p1	(A)10	10	1253	1262	GGTGACACCATGAGAAGGCT	60.12	20	TTCCAATCCCATCTACCGAG	59.887	20	212	1155	1366	GGTGACACCATGAGAAGGCT	60.12	20	TCCCATCTACCGAGTGCTTC	60.218	20	206	1155	1360	GGTGACACCATGAGAAGGCT	60.12	20	TTTTCCAATCCCATCTACCG	59.756	20	214	1155	1368
BMK_Unigene_003819	1	p1	(A)10	10	88	97	CCCACCTCCTCTTCCTCTTC	60.186	20	AGGAGAGTGTGGGGGATCTT	59.929	20	256	24	279	ACCAGATTCAGGTGACCCAC	59.817	20	TCACTTGCGTGGCTACAGAG	60.199	20	175	9	183	CCCACCTCCTCTTCCTCTTC	60.186	20	TCACTTGCGTGGCTACAGAG	60.199	20	160	24	183
BMK_Unigene_003819	2	p1	(A)10	10	829	838	TCACAGTTCCAAGCCAATCA	60.24	20	CTTGGGTCCCTGAAAAATCA	59.903	20	177	745	921	ATGGCTGATCGTCCGTAAAA	60.469	20	CTTGGGTCCCTGAAAAATCA	59.903	20	277	645	921	TTTTCACAGTTCCAAGCCAA	59.293	20	CTTGGGTCCCTGAAAAATCA	59.903	20	180	742	921
BMK_Unigene_003819	3	p1	(T)10	10	1503	1512	TCATTAAACCTCGATGCCCT	59.528	20	CGGGAATTAGTCCTCGATCA	60.029	20	276	1449	1724	CTCGTGACACTCATTCCACG	60.309	20	AAACCCCTTGTGGGATTGAT	60.422	20	210	1376	1585	CGTGACACTCATTCCACGTT	59.597	20	AAACCCCTTGTGGGATTGAT	60.422	20	208	1378	1585
BMK_Unigene_003829	1	p1	(A)10	10	6	15	--
BMK_Unigene_003829	2	p1	(A)10	10	876	885	ACTGTGCCCGATTGTGTGTA	60.032	20	GTGCAAGGGGATTGTAGGAA	59.933	20	151	808	958	ACTGTGCCCGATTGTGTGTA	60.032	20	GATTATGGGGCTGAAGGTCA	59.894	20	260	808	1067	TTCTTCTTCCCTGCTTTCCA	59.926	20	GTGCAAGGGGATTGTAGGAA	59.933	20	249	710	958
BMK_Unigene_003835	1	p1	(T)10	10	896	905	CCCCATATTATCTTGTGCCG	60.167	20	GGTCTCTAATAATATGCAACAAGTGTG	59.47	27	235	704	938	GTGCCGCTGAGATTAGCTCT	59.746	20	GGTCTCTAATAATATGCAACAAGTGTG	59.47	27	221	718	938	GCCGCTGAGATTAGCTCTGA	60.786	20	GGTCTCTAATAATATGCAACAAGTGTG	59.47	27	219	720	938
BMK_Unigene_003857	1	p2	(AG)9	18	1	18	--
BMK_Unigene_003859	1	p1	(T)10	10	791	800	GGGGAATCTAATCATGGCCT	60.117	20	GGAGTTTTGGCAGCCATCT	60.211	19	275	651	925	CATGGCCTTGAAAACTGAAGA	60.234	21	TGGACTGCAGTGGAGTTTTG	59.873	20	274	663	936	TCATGGCCTTGAAAACTGAAG	60.234	21	TGGACTGCAGTGGAGTTTTG	59.873	20	275	662	936
BMK_Unigene_003859	2	p3	(AAG)5	15	2390	2404	--
BMK_Unigene_003866	1	p1	(T)10	10	829	838	TGGATGAAAGCTATGGCAGA	59.375	20	TCCCCTTGCACCTTGTTAAG	60.103	20	280	614	893	CCAGCTCAAACTTCACCAAA	58.897	20	TGTATTCTTCCCCTTGCACC	59.933	20	255	647	901	CCAGCTCAAACTTCACCAAA	58.897	20	CTTCCCCTTGCACCTTGTTA	60.103	20	249	647	895
BMK_Unigene_003866	2	p1	(A)13	13	946	958	GGACATGTCGATGGGAGTCT	59.928	20	CCTTTGGCCAATGAATTTGT	59.801	20	252	922	1173	GGTGCAAGGGGAAGAATACA	59.933	20	TGTTGCTTTCTGCTTGGGAT	60.776	20	109	882	990	TAACAAGGTGCAAGGGGAAG	60.103	20	TGTTGCTTTCTGCTTGGGAT	60.776	20	115	876	990
BMK_Unigene_003870	1	p1	(A)12	12	100	111	GCAGTCAGAACCCAATGCTT	60.263	20	ACTTGGGTGAGCAATTTTCG	60.11	20	257	29	285	AAGCAGTCAGAACCCAATGC	60.263	20	ACTTGGGTGAGCAATTTTCG	60.11	20	259	27	285	AAGCAGTCAGAACCCAATGC	60.263	20	TCTGGAAGGACTTGGGTGAG	60.229	20	268	27	294
BMK_Unigene_003870	2	p1	(A)10	10	3209	3218	CAATCCAATGAATGGAACCC	59.991	20	GGATTCATGGATCTGGTGCT	59.893	20	166	3149	3314	CAATCCAATGAATGGAACCC	59.991	20	AGGATTCATGGATCTGGTGC	59.893	20	167	3149	3315	TTATATCGTGGAGCATGGCA	60.058	20	GGATTGCCATTTGTTCTGCT	60.081	20	264	3112	3375
BMK_Unigene_003873	1	p2	(AT)10	20	2	21	--
BMK_Unigene_003874	1	p1	(T)11	11	692	702	CAAAAACCTCTTTCGTCCCA	60.081	20	GTGCCAAGGGTTGGTTTCTA	59.971	20	258	641	898	CTCTTTCGTCCCAGGCATAA	60.206	20	GTGCCAAGGGTTGGTTTCTA	59.971	20	251	648	898	CAAAAACCTCTTTCGTCCCA	60.081	20	GAAATGAATGTGCCAAGGGT	59.797	20	267	641	907
BMK_Unigene_003880	1	p1	(T)11	11	38	48	CCGCAAATTTATGGTCTGAAA	59.95	21	TAGGAATTTTTGGGGCTGGT	60.664	20	101	8	108	CCGCAAATTTATGGTCTGAAA	59.95	21	GGTTAGGAATTTTTGGGGCT	59.311	20	104	8	111	CCGCAAATTTATGGTCTGAAA	59.95	21	AGGTTAGGAATTTTTGGGGC	59.311	20	105	8	112
BMK_Unigene_003880	2	c	(A)11gtttcacacattcaattttttttgtgggatttcctgttgcc(TCT)5	67	341	407	TGTGTGAAAATGGTGTTTCCA	59.849	21	ATGCAATCCGTAATCGAAGC	60.067	20	160	287	446	AAAATGGTGTTTCCAACATGG	59.578	21	ATGCAATCCGTAATCGAAGC	60.067	20	154	293	446	TGTGTGAAAATGGTGTTTCCA	59.849	21	TAAGTGCAGGCATAGGAGCC	60.374	20	247	287	533
BMK_Unigene_003881	1	p1	(A)18	18	1	18	--
BMK_Unigene_003881	2	p3	(GAG)5	15	835	849	CTGAAGGAGGAGACACGGAG	59.978	20	CTCTCCTCATGGCTGACCTC	59.945	20	256	730	985	GGCGGTAGATGAACCAGAAA	60.074	20	CATGGCTGACCTCCTCTCTC	59.945	20	200	779	978	GGCGGTAGATGAACCAGAAA	60.074	20	CTCATGGCTGACCTCCTCTC	59.945	20	202	779	980
BMK_Unigene_003891	1	p1	(A)18	18	1	18	--
BMK_Unigene_003891	2	c	(CAC)5(TAA)5	30	819	848	TGTGTGTGGACGGTTCAGAT	60.005	20	CAACCCGAATCATTCTCCAT	59.75	20	205	711	915	TGTGTGTGGACGGTTCAGAT	60.005	20	CCGAATCATTCTCCATGACC	60.281	20	201	711	911	TGTGTGTGGACGGTTCAGAT	60.005	20	CCCGAATCATTCTCCATGAC	60.281	20	202	711	912
BMK_Unigene_003902	1	p1	(T)10	10	905	914	TCCACACTGAAGCAGCAATC	59.992	20	AATCACCCAATTAAGGGCCTA	59.688	21	245	721	965	TCCACACTGAAGCAGCAATC	59.992	20	TCACCCAATTAAGGGCCTATT	59.688	21	243	721	963	AGGAGGGATATTCCCGTGAC	60.154	20	TCACCCAATTAAGGGCCTATT	59.688	21	171	793	963
BMK_Unigene_003924	1	p3	(CCT)5	15	972	986	TTGGCTGCATGAAAGCATAG	59.976	20	TGGACAGGAGTCCCTAGCTG	60.399	20	225	816	1040	TTGGCTGCATGAAAGCATAG	59.976	20	CAGGAGTCCCTAGCTGGAAA	59.425	20	221	816	1036	TTGGCTGCATGAAAGCATAG	59.976	20	GACAGGAGTCCCTAGCTGGA	59.405	20	223	816	1038
BMK_Unigene_003925	1	p1	(T)10	10	852	861	TGGGATCATCTTCTGCACAC	59.637	20	TCCAAATCATCATTGAGGCA	60.009	20	125	808	932	GGGATCATCTTCTGCACACA	59.637	20	TCCAAATCATCATTGAGGCA	60.009	20	124	809	932	TGGGATCATCTTCTGCACAC	59.637	20	TGGCCATTTGGGAGAATAAG	59.894	20	217	808	1024
BMK_Unigene_003929	1	p2	(TA)9	18	1555	1572	--
BMK_Unigene_003931	1	p1	(A)10	10	539	548	AGTGGAGCACCAAGACCAAC	60.159	20	CATGGGTTCTGTTTCTGCAA	59.691	20	213	439	651	AGTGGAGCACCAAGACCAAC	60.159	20	CAGCGTGTATGACAAGTGCC	60.333	20	263	439	701	AGTGGAGCACCAAGACCAAC	60.159	20	ATGACAAGTGCCATGTTTGG	59.42	20	255	439	693
BMK_Unigene_003931	2	p1	(A)11	11	3622	3632	TGACCCTTGCCTATTCCTGT	59.55	20	TATCAGTCCACACCCACCCT	60.238	20	266	3528	3793	TGACCCTTGCCTATTCCTGT	59.55	20	CTATCAGTCCACACCCACCC	60.238	20	267	3528	3794	TGACCCTTGCCTATTCCTGT	59.55	20	CCTATCAGTCCACACCCACC	60.238	20	268	3528	3795
BMK_Unigene_003931	3	p2	(GA)8	16	4269	4284	--
BMK_Unigene_003937	1	p1	(T)10	10	11	20	--
BMK_Unigene_003949	1	p1	(T)10	10	23	32	CTTTGGGTTTTGCAGCGG	62.666	18	GAGGCGGAAACAAGAAGAGA	59.55	20	245	1	245	CCTTTGGGTTTTGCAGCG	62.666	18	GAGGCGGAAACAAGAAGAGA	59.55	20	246	0	245	CTTTGGGTTTTGCAGCGG	62.666	18	TTTGATTTTGGGAGGGAGAA	59.476	20	100	1	100
BMK_Unigene_003949	2	p2	(CT)7	14	158	171	CTCTTCCTTCTCTCGCCCTT	60.088	20	AAATCCTAACGCTGCGAAGA	59.982	20	189	32	220	CCTTTCTCCCTCCCAAAATC	59.875	20	AAATCCTAACGCTGCGAAGA	59.982	20	143	78	220	TCCTTTCTCCCTCCCAAAAT	59.875	20	AAATCCTAACGCTGCGAAGA	59.982	20	144	77	220
BMK_Unigene_003957	1	p1	(A)10	10	631	640	TGCCATTTCGACTAGAGGCT	59.978	20	TACAAGCCATTGTGCCCATA	59.953	20	214	578	791	GCTGTGGTAGGTCTGGCAAT	60.142	20	TACAAGCCATTGTGCCCATA	59.953	20	244	548	791	GTGCCATTTCGACTAGAGGC	59.843	20	TACAAGCCATTGTGCCCATA	59.953	20	215	577	791
BMK_Unigene_003960	1	p1	(A)10	10	1021	1030	ACATGATTCAGGCCGAAAAG	60.074	20	TTTAGATGGGATCGCAGAGG	60.17	20	269	789	1057	TTGTTGTTATGTTGCCCCAA	59.826	20	TTTAGATGGGATCGCAGAGG	60.17	20	173	885	1057	TTGTTGTTATGTTGCCCCAA	59.826	20	TTGCTTTTCCCAGCCTTTTA	59.826	20	203	885	1087
BMK_Unigene_003961	1	p2	(AG)11	22	1	22	--
BMK_Unigene_003976	1	p1	(A)10	10	126	135	AAGAGAATGACGAGATGGCAA	59.828	21	ATATGGATGTGGGGATCCAG	59.44	20	188	92	279	AAAGAGAATGACGAGATGGCA	59.828	21	ATATGGATGTGGGGATCCAG	59.44	20	189	91	279	AAGAGAATGACGAGATGGCAA	59.828	21	GGATCCAGGAAGTGGCTTTA	59.126	20	176	92	267
BMK_Unigene_003987	1	p1	(A)10	10	429	438	GGTACAGCCGTGTCGGTTT	60.97	19	TGGGCCCACTAAAATGAACT	59.429	20	272	375	646	GGTACAGCCGTGTCGGTTTT	62.236	20	TGGGCCCACTAAAATGAACT	59.429	20	272	375	646	GTACAGCCGTGTCGGTTTT	58.637	19	TGGGCCCACTAAAATGAACT	59.429	20	271	376	646
BMK_Unigene_003987	2	p1	(A)11	11	1014	1024	--
BMK_Unigene_003998	1	p2	(TA)9	18	1	18	--
BMK_Unigene_004003	1	p4	(AAGG)6	24	1340	1363	TCTGCATACAACTTCGCCTG	60.011	20	CTGTGTTCCTTCCCTTCCCT	60.48	20	250	1189	1438	CGCCTGCGTATGGAATAGAT	60.081	20	CTGTGTTCCTTCCCTTCCCT	60.48	20	236	1203	1438	TACAACTTCGCCTGCGTATG	59.895	20	CTGTGTTCCTTCCCTTCCCT	60.48	20	244	1195	1438
BMK_Unigene_004009	1	p1	(T)11	11	2019	2029	TCGATTAGCTGAAAATGGGG	60.031	20	GCTTTTCTTGAATTTCCTGCAT	59.742	22	158	1950	2107	GCTGAAAATGGGGCTAATCA	60.038	20	GCTTTTCTTGAATTTCCTGCAT	59.742	22	151	1957	2107	GTCGCTCCATATCCTCGGTA	60.059	20	GCTTTTCTTGAATTTCCTGCAT	59.742	22	274	1834	2107
BMK_Unigene_004018	1	p1	(T)10	10	405	414	TGAGGTCTCTGCTGTGTTGG	60.022	20	GGGAAAAGAAGAACCCAAGG	59.912	20	236	238	473	CTCTGCTGTGTTGGAAAGCA	60.175	20	GGGAAAAGAAGAACCCAAGG	59.912	20	230	244	473	GTAGGTCCCACCATGGAAGA	59.779	20	GGGAAAAGAAGAACCCAAGG	59.912	20	134	340	473
BMK_Unigene_004022	1	p1	(A)10	10	1687	1696	TTTCCTTCACTCTTTCCCCC	60.414	20	GGTCTTGTTCAGCTTTGGGA	60.232	20	140	1621	1760	CACACACACATGGAAAGGGA	60.416	20	GGTCTTGTTCAGCTTTGGGA	60.232	20	115	1646	1760	CACACACATGGAAAGGGAGA	59.52	20	GGTCTTGTTCAGCTTTGGGA	60.232	20	113	1648	1760
BMK_Unigene_004022	2	p1	(T)17	17	2008	2024	CAGTTCTTGGCCACGTCATA	59.716	20	CTTGCTCCCCACATCTTTTT	59.17	20	118	1977	2094	CAGTTCTTGGCCACGTCATA	59.716	20	GCTTGCTCCCCACATCTTT	60.211	19	119	1977	2095	CAGTTCTTGGCCACGTCATA	59.716	20	TGCTCCCCACATCTTTTTAGA	59.693	21	116	1977	2092
BMK_Unigene_004028	1	p1	(A)11	11	264	274	GCCTTCACTTTAATCGCAGC	59.988	20	CCATGAGCAGTGGAGCACTA	60.008	20	188	162	349	CCCATGAATGAAATTGGAGG	60.126	20	CCATGAGCAGTGGAGCACTA	60.008	20	117	233	349	CCTTCACTTTAATCGCAGCC	59.845	20	CCATGAGCAGTGGAGCACTA	60.008	20	187	163	349
BMK_Unigene_004042	1	p2	(AG)6	12	10	21	--
BMK_Unigene_004042	2	p3	(AGC)6	18	2170	2187	TGGGTCCAAGGGATTCATAC	59.605	20	TGGCCATATCCGGTTGTTAT	60.038	20	271	1972	2242	GTGGGTCCAAGGGATTCATA	59.605	20	TGGCCATATCCGGTTGTTAT	60.038	20	272	1971	2242	AAAATTGGAGTTGGGTGTGG	59.688	20	CAAACCCAATTGAGGGAATG	60.162	20	259	1955	2213
BMK_Unigene_004051	1	p3	(TTG)6	18	1750	1767	--
BMK_Unigene_004052	1	p1	(A)16	16	675	690	GGCTTTTGGATCCCTTTTGT	60.299	20	GCATTTGATGCAGTTCTTGG	59.276	20	244	592	835	GGCTTTTGGATCCCTTTTGT	60.299	20	CATTTGATGCAGTTCTTGGC	59.276	20	243	592	834	AGGCTTTTGGATCCCTTTTG	60.423	20	GCATTTGATGCAGTTCTTGG	59.276	20	245	591	835
BMK_Unigene_004069	1	p2	(GA)9	18	1549	1566	--
BMK_Unigene_004074	1	p1	(A)11	11	2249	2259	--
BMK_Unigene_004088	1	p3	(AGC)6	18	1	18	--
BMK_Unigene_004088	2	p1	(T)10	10	604	613	GTAGTGTGGAATGGATGGGG	60.05	20	TTGACACACACCCATAGCGT	60.032	20	277	571	847	GTAGTGTGGAATGGATGGGG	60.05	20	AGCGTCCCACTCAGACTTGT	59.907	20	262	571	832	GTAGTGTGGAATGGATGGGG	60.05	20	GCATCAAAGCCAAACACCTT	60.118	20	140	571	710
BMK_Unigene_004091	1	p2	(GA)7	14	891	904	TCCCAGTTATTTGCTTTGAAAAA	59.994	23	GTGGAGTCTGGTTTTGGGAA	59.943	20	258	846	1103	CAACTTCTTCTTCCTCCTTGG	58.043	21	ATATGAGGCCCCAAAACTCC	60.152	20	144	797	940	ACAACTTCTTCTTCCTCCTTGG	58.896	22	ATATGAGGCCCCAAAACTCC	60.152	20	145	796	940
BMK_Unigene_004105	1	p1	(A)10	10	90	99	ATGAAAGCCAACCATCAAGG	59.933	20	AAAATCCAATGCCATCCAAA	60.132	20	223	26	248	ATGAAAGCCAACCATCAAGG	59.933	20	AAAAATCCAATGCCATCCAA	60.132	20	224	26	249	CTTTATATGGCCCACCTGGA	59.778	20	AAAAATCCAATGCCATCCAA	60.132	20	243	7	249
BMK_Unigene_004105	2	p1	(T)10	10	501	510	TCAGTTCCACTGTGTGCCAT	60.162	20	GCTGAAGCACAAATGCAAAA	59.999	20	259	446	704	ATCAGTTCCACTGTGTGCCA	60.162	20	GCTGAAGCACAAATGCAAAA	59.999	20	260	445	704	TCAGTTCCACTGTGTGCCAT	60.162	20	TTTCCGAGTGGTTTGTAGGG	59.964	20	173	446	618
BMK_Unigene_004116	1	p3	(ATA)5	15	1291	1305	AAGCATACATGGGTGCATGA	59.955	20	TCGAAGGGGCTAAAAGTGAA	59.817	20	236	1251	1486	GGGTGCATGAGGTCAAATCT	59.934	20	TCGAAGGGGCTAAAAGTGAA	59.817	20	226	1261	1486	GCTGGTTAGGGGAATGTGAA	59.933	20	TCGAAGGGGCTAAAAGTGAA	59.817	20	254	1233	1486
BMK_Unigene_004126	1	c	(A)10taatacaaaaacgcacattgaggaccttatccatacatacggtgtttttgggacctcaaaagtgatacgagatcctaaggtgaattcctctgg(A)15	118	2188	2305	AAGCAACCACCGTAGAATGG	59.993	20	TCCAAGGACAGCTATACGCC	60.235	20	229	2121	2349	AAGCAACCACCGTAGAATGG	59.993	20	CCGAGATCCAAGGACAGCTA	60.353	20	235	2121	2355	ATCGAAAGCAACCACCGTAG	60.132	20	TCCAAGGACAGCTATACGCC	60.235	20	234	2116	2349
BMK_Unigene_004126	2	p3	(CTT)5	15	4083	4097	AGATGCATTTGTTGTGCTGG	59.722	20	TAAACAAACCGCAAGAAGGC	60.244	20	252	4043	4294	CATTTGTTGTGCTGGGGTTT	60.786	20	TAAACAAACCGCAAGAAGGC	60.244	20	247	4048	4294	TGTTGTGCTGGGGTTTAAGA	59.17	20	TAAACAAACCGCAAGAAGGC	60.244	20	243	4052	4294
BMK_Unigene_004137	1	c	(T)11(G)10	21	1152	1172	--
BMK_Unigene_004138	1	p1	(T)10	10	1377	1386	CCATTCCCATCACAGGAGAG	60.465	20	TGTAAAGCCTCTTTGGCTCC	59.452	20	103	1316	1418	GATCGACATTACACCCGGAA	60.723	20	TGTAAAGCCTCTTTGGCTCC	59.452	20	138	1281	1418	GGATCAATGCAGAGCAGGTC	60.779	20	TGTAAAGCCTCTTTGGCTCC	59.452	20	173	1246	1418
BMK_Unigene_004138	2	p1	(A)10	10	2531	2540	GTCTGCACTTTTGGGATGGT	59.973	20	TTTGTGTTGTTCTCCTTTGCC	60.139	21	256	2331	2586	GATGGACACTTCGGCATTCT	60.081	20	TTTGTGTTGTTCTCCTTTGCC	60.139	21	153	2434	2586	GGGAGTCAAGGTGCATGTCT	60.12	20	TTTGTGTTGTTCTCCTTTGCC	60.139	21	272	2315	2586
BMK_Unigene_004139	1	p1	(T)12	12	49	60	TGTCCCCATTCAGGTATGCT	60.34	20	TTTTGGAACGCCCAGATTAC	59.938	20	206	11	216	TGTCCCCATTCAGGTATGCT	60.34	20	CTAATTTTGGAACGCCCAGA	60.067	20	210	11	220	GTCCCCATTCAGGTATGCTG	60.34	20	CTAATTTTGGAACGCCCAGA	60.067	20	209	12	220
BMK_Unigene_004139	2	p1	(A)10	10	784	793	ATGGGTGCAGATGTGGAAAT	60.203	20	AAAATTGCACTGATACGTCTAGGA	59.249	24	266	663	928	GGACTTTCAGGACATGGGTG	60.363	20	AAAATTGCACTGATACGTCTAGGA	59.249	24	279	650	928	TGGACTTTCAGGACATGGGT	60.363	20	AAAATTGCACTGATACGTCTAGGA	59.249	24	280	649	928
BMK_Unigene_004147	1	p1	(A)15	15	858	872	CATGAGGCCCAAAGTCCTAC	59.55	20	TTTGTCTCGATCCGATTTGA	59.2	20	275	629	903	TGAGGCCCAAAGTCCTACAT	59.55	20	TTTGTCTCGATCCGATTTGA	59.2	20	273	631	903	ATGAGGCCCAAAGTCCTACA	59.55	20	TTTGTCTCGATCCGATTTGA	59.2	20	274	630	903
BMK_Unigene_004163	1	p2	(GA)10	20	1	20	--
BMK_Unigene_004163	2	p3	(AAG)5	15	3714	3728	CCTTCCCAACTTTCCACAAA	59.942	20	GTGACGCCGAAAAAGAAGTC	59.859	20	216	3594	3809	CTCCTTCCCAACTTTCCACA	60.081	20	GTGACGCCGAAAAAGAAGTC	59.859	20	218	3592	3809	CCTTCCCAACTTTCCACAAA	59.942	20	ATGTGACGCCGAAAAAGAAG	60.249	20	218	3594	3811
BMK_Unigene_004167	1	p2	(CA)6	12	2922	2933	AAACTGGATCAACAGGCACC	59.973	20	AAGGGAGCAGAATTTTTGGAA	60.061	21	131	2844	2974	ACGTGCCAACTACAAATCCC	59.859	20	AAGGGAGCAGAATTTTTGGAA	60.061	21	154	2821	2974	AATCCCCACAAACTGGATCA	60.173	20	AAGGGAGCAGAATTTTTGGAA	60.061	21	140	2835	2974
BMK_Unigene_004167	2	p1	(A)10	10	3070	3079	CGTGAGCACACACACACAGA	60.593	20	GACCCAGCAGATTGGAAAAC	59.532	20	253	2915	3167	TTCCAAAAATTCTGCTCCCTT	60.061	21	GACCCAGCAGATTGGAAAAC	59.532	20	214	2954	3167	CTTCCAAAAATTCTGCTCCC	58.762	20	GACCCAGCAGATTGGAAAAC	59.532	20	215	2953	3167
BMK_Unigene_004170	1	p1	(A)11	11	12	22	--
BMK_Unigene_004170	2	p3	(AAT)6	18	389	406	CATGCAACAAGAGGAATCCA	59.648	20	AGAGGATTTTGCTCTCCACG	59.43	20	211	279	489	CATGCAACAAGAGGAATCCA	59.648	20	CTCCACGGATTTCCATTTTC	59.363	20	198	279	476	CATGCAACAAGAGGAATCCA	59.648	20	GGGTGCATTTATGCAGTGAG	59.152	20	229	279	507
BMK_Unigene_004170	3	p1	(T)16	16	1168	1183	--
BMK_Unigene_004175	1	p3	(TGG)6	18	616	633	CCCCACATCAAAAATCCCTA	59.617	20	GGCCGGACCTCAATGAATA	60.817	19	267	398	664	CCCCACATCAAAAATCCCTA	59.617	20	GCCGGACCTCAATGAATATAA	58.912	21	266	398	663	CCCCACATCAAAAATCCCTAT	59.896	21	GGCCGGACCTCAATGAATA	60.817	19	267	398	664
BMK_Unigene_004186	1	p2	(TC)9	18	1	18	--
BMK_Unigene_004194	1	p2	(GA)9	18	1	18	--
BMK_Unigene_004204	1	p1	(A)13	13	142	154	GCTTGCAAAAAGCAACCTTC	60.003	20	TCCTCCCATTGCTGAGTACC	60.073	20	175	50	224	GGTGCCATACTCGGAAGGTA	59.955	20	GTCGGTGAATTCGATCAGGT	59.934	20	279	90	368	GGTGCCATACTCGGAAGGTA	59.955	20	AGTCGGTGAATTCGATCAGG	60.073	20	280	90	369
BMK_Unigene_004218	1	p3	(CTC)5	15	334	348	CAAATCCTCTCCTTCCTCCC	60.008	20	TTGTTTCTTTTTGGCCGTTC	60.089	20	204	258	461	CCAAATCCTCTCCTTCCTCC	60.008	20	TTGTTTCTTTTTGGCCGTTC	60.089	20	205	257	461	CCCAAATCCTCTCCTTCCTC	60.008	20	TTGTTTCTTTTTGGCCGTTC	60.089	20	206	256	461
BMK_Unigene_004218	2	p2	(TC)6	12	972	983	GCGAATCTAGGTCTGCTTGC	60.125	20	TTAATCGAGGGGAGACGTTG	60.066	20	245	929	1173	GTCGCGTAGAGAGCGAATCT	59.746	20	TTAATCGAGGGGAGACGTTG	60.066	20	257	917	1173	GAGGTGGAAGAAGGGGAAAG	60.045	20	TGACGTTGAAGTCCCTGTGA	60.285	20	229	849	1077
BMK_Unigene_004233	1	p1	(A)12	12	1497	1508	GAGGATCGAAAGCATGGAAG	59.773	20	CTACTAGCCTGCTGGATGCC	60	20	149	1461	1609	GAGGATCGAAAGCATGGAAG	59.773	20	TGCATTTCTATTTTTGGGGC	59.907	20	187	1461	1647	GAGGATCGAAAGCATGGAAG	59.773	20	CTTGGTACATGTGGGCATTG	59.84	20	205	1461	1665
BMK_Unigene_004233	2	p1	(A)14	14	1801	1814	--
BMK_Unigene_004238	1	p2	(CT)9	18	1842	1859	--
BMK_Unigene_004245	1	p3	(ATC)5	15	1151	1165	ATGCCATGCACTTTGGATCT	60.492	20	AAGATTGCTCGTCGCTTGTT	60.022	20	268	1110	1377	ATGCCATGCACTTTGGATCT	60.492	20	AAAGATTGCTCGTCGCTTGT	60.022	20	269	1110	1378	ATGCCATGCACTTTGGATCT	60.492	20	ACCTACGAAACACCCGTGAG	60.028	20	231	1110	1340
BMK_Unigene_004249	1	p3	(TCT)5	15	680	694	AAATTAGCAAGCTGGAGGCA	59.982	20	TTCATCCGCAATGTTCTTGA	60.197	20	230	497	726	AAATTAGCAAGCTGGAGGCA	59.982	20	GGAATTCATCCGCAATGTTC	60.282	20	234	497	730	ATTAGCAAGCTGGAGGCAGA	60.118	20	TTCATCCGCAATGTTCTTGA	60.197	20	228	499	726
BMK_Unigene_004249	2	p2	(TC)9	18	2024	2041	--
BMK_Unigene_004261	1	p1	(T)13	13	2386	2398	GCCCCACTTCAGCTCTCATA	60.362	20	ACCATGAAAAAGTGTCCCCA	60.21	20	241	2237	2477	GCCCCACTTCAGCTCTCATA	60.362	20	AAAGTGTCCCCAAGACGCTA	59.734	20	233	2237	2469	CCCAATCTGTGGTCCTCAAG	60.501	20	ACCATGAAAAAGTGTCCCCA	60.21	20	137	2341	2477
BMK_Unigene_004271	1	c	(A)10caaaaacgaagagacacaatctgtgtca(T)10	48	30	77	--
BMK_Unigene_004271	2	p1	(A)12	12	491	502	CTCCAGCGAGACTTTTCAGG	60.126	20	AATTGTTGGACTGCCCAAAG	59.971	20	267	437	703	CTCCAGCGAGACTTTTCAGG	60.126	20	ACCGTAATTGTTGGACTGCC	59.859	20	272	437	708	GCTGTTGCTGGTTTCTCTCC	59.997	20	AAGGGTCGATTAGCCCATTC	60.286	20	257	375	631
BMK_Unigene_004271	3	p1	(T)10	10	2042	2051	GACAATGTGCGGTTCAGTTG	60.16	20	TCAACAATTTCTCAAAACCCG	59.961	21	254	1925	2178	GACAATGTGCGGTTCAGTTG	60.16	20	TTTCTCAAAACCCGTTTCCT	58.669	20	247	1925	2171	GACAATGTGCGGTTCAGTTG	60.16	20	AATTTCTCAAAACCCGTTTCC	59.342	21	249	1925	2173
BMK_Unigene_004282	1	c	(T)21atatta(T)19	46	1	46	--
BMK_Unigene_004282	2	p1	(A)12	12	234	245	GCCTTAAAGGGATTCGAAGG	60.034	20	TCATGGATGCCAAGATTTCA	60.009	20	211	138	348	TCATTGGTAAACCCACGGAT	60.051	20	TCATGGATGCCAAGATTTCA	60.009	20	268	81	348	GATCATTGGTAAACCCACGG	60.051	20	TCATGGATGCCAAGATTTCA	60.009	20	270	79	348
BMK_Unigene_004282	3	p2	(AG)8	16	1456	1471	--
BMK_Unigene_004296	1	p2	(AT)6	12	486	497	TTTTCTCCATCCACACCACA	59.935	20	TCCTTTTGCAACATTGGTGA	60.088	20	169	387	555	TTTTCTCCATCCACACCACA	59.935	20	AGAATTCCAACCCCATCTCC	60.133	20	186	387	572	TTTTCTCCATCCACACCACA	59.935	20	GAATTCCAACCCCATCTCCT	60.133	20	185	387	571
BMK_Unigene_004314	1	p1	(A)16	16	785	800	CAAAAGTCCAAGGGTGGAAA	59.942	20	AGTGGATTGGGTGAAGTTGC	59.973	20	161	674	834	CAAAAGTCCAAGGGTGGAAA	59.942	20	ATTGGGTGAAGTTGCAAAGG	59.971	20	156	674	829	TTTCAGAAACTTTGGTGGGG	59.942	20	GCAGGACTCCATGTCTTGGT	60.12	20	155	736	890
BMK_Unigene_004314	2	p1	(A)14	14	1235	1248	--
BMK_Unigene_004316	1	p1	(T)10	10	666	675	ACCTTCTTGGTGCTTTCCAA	59.711	20	CAAGCCATTTTCCAATTCTCA	60.06	21	213	520	732	TGAAGTGGTTGAAGTGCGTG	60.906	20	CAAGCCATTTTCCAATTCTCA	60.06	21	183	550	732	AGTGCGTGGAGGGAAAATCT	61.019	20	CAAGCCATTTTCCAATTCTCA	60.06	21	171	562	732
BMK_Unigene_004316	2	p1	(A)12	12	1156	1167	ACTGCTTGGGTTGCAAAACT	59.78	20	TCGATCCAATCTACCCCTTG	59.887	20	173	1094	1266	GGCTTGCCTGATGCAGTAAT	60.243	20	TCGATCCAATCTACCCCTTG	59.887	20	196	1071	1266	AATGCTACTGCTTGGGTTGC	60.278	20	TCGATCCAATCTACCCCTTG	59.887	20	179	1088	1266
BMK_Unigene_004322	1	p1	(T)13	13	1829	1841	AATGTCTTGTCCAAGTGGGG	59.82	20	ACTAGAATAAGAGCGGAGAAAGAA	57.241	24	231	1640	1870	CTTGAGGGGGAGTGCTATGA	60.21	20	ACTAGAATAAGAGCGGAGAAAGAA	57.241	24	188	1683	1870	AGCTTGAGGGGGAGTGCTAT	60.233	20	ACTAGAATAAGAGCGGAGAAAGAA	57.241	24	190	1681	1870
BMK_Unigene_004326	1	p2	(CT)8	16	1	16	--
BMK_Unigene_004359	1	p2	(AG)9	18	1	18	--
BMK_Unigene_004360	1	c	(GA)7gctactcttttttcagttcctgttgatggcggggagatttctttcttc(GCT)6	80	3635	3714	CAACATGTTTGCATTGGAGG	59.964	20	TTGGCAAAGGCCTTCATAAC	60.074	20	278	3610	3887	CCAACATGTTTGCATTGGAG	59.964	20	TTGGCAAAGGCCTTCATAAC	60.074	20	279	3609	3887	CAACATGTTTGCATTGGAGG	59.964	20	GTTGGCAAAGGCCTTCATAA	60.074	20	279	3610	3888
BMK_Unigene_004366	1	p1	(A)10	10	666	675	CCAGGAAAAAGACCAACCAA	59.942	20	AGCCTTTCATTTTTCCTCCC	59.532	20	171	626	796	CCAGGAAAAAGACCAACCAA	59.942	20	GCCTTTCATTTTTCCTCCCT	59.532	20	170	626	795	AGCACCTGCAAACAAAAACC	60.154	20	GCCTTTCATTTTTCCTCCCT	59.532	20	222	574	795
BMK_Unigene_004370	1	p1	(T)10	10	190	199	TGGTGGGAGCCATTTACTTC	59.933	20	TGGACCCTGTATGATGAGCA	60.072	20	217	136	352	GGTGGGAGCCATTTACTTCA	59.933	20	TGGACCCTGTATGATGAGCA	60.072	20	216	137	352	TAAGACGCCCACTCCCATAG	60.088	20	TGGACCCTGTATGATGAGCA	60.072	20	257	96	352
BMK_Unigene_004370	2	p1	(A)16	16	1344	1359	--
BMK_Unigene_004376	1	p1	(A)12	12	1395	1406	TTGGCCATCCAAAGAGAATC	60.014	20	AGCGGATAGATGCTTGTCGT	59.866	20	278	1192	1469	GGATCATGATTATGGGGCAC	59.982	20	AGCGGATAGATGCTTGTCGT	59.866	20	250	1220	1469	CCGTGTTTGACTTTCTGCAA	59.881	20	AGCGGATAGATGCTTGTCGT	59.866	20	137	1333	1469
BMK_Unigene_004376	2	p2	(GA)7	14	1767	1780	ATGATGTCACATGGGGTGG	60.037	19	TACCCGTTGATATCCCCTCA	60.148	20	184	1686	1869	GGGGTGGCTCGTAGGTTTA	59.94	19	TACCCGTTGATATCCCCTCA	60.148	20	172	1698	1869	GGGGTGGCTCGTAGGTTTA	59.94	19	GGACTCCACTGAGATCCTGC	59.799	20	257	1698	1954
BMK_Unigene_004381	1	p1	(T)15	15	1144	1158	--
BMK_Unigene_004388	1	p1	(T)13	13	166	178	TTGCCTTGCTAGCATTTTGA	59.585	20	TCAAATGCCAAATGAGATGC	59.628	20	101	133	233	TGAGGATTCTTGTACGGAGGA	59.679	21	CCCTAGATCAATTCCCGTCA	59.887	20	146	64	209	TGAGGATTCTTGTACGGAGGA	59.679	21	CCAAATGAGATGCAATTCCC	60.274	20	163	64	226
BMK_Unigene_004395	1	p1	(A)11	11	1676	1686	CTGGCTCCATGAAAAGAAGC	59.955	20	GGAGAGTGTAGCAGCCCAAG	60.012	20	205	1575	1779	CTGGCTCCATGAAAAGAAGC	59.955	20	GAGAGTGTAGCAGCCCAAGG	60.012	20	204	1575	1778	CTGGCTCCATGAAAAGAAGC	59.955	20	AATCTGGTGAAGCTGATGGG	60.073	20	137	1575	1711
BMK_Unigene_004397	1	p2	(TA)7	14	824	837	GCACCGTTTCAGCTTAGGAG	60.015	20	GTCCGGCCATCATTATCATC	60.126	20	219	795	1013	AGCACCGTTTCAGCTTAGGA	60.015	20	GTCCGGCCATCATTATCATC	60.126	20	220	794	1013	GCACCGTTTCAGCTTAGGAG	60.015	20	CCGGCCATCATTATCATCTT	59.745	20	217	795	1011
BMK_Unigene_004401	1	p2	(TC)6	12	2049	2060	CTTGGATTTGGAGCGAGAAG	59.948	20	CACAGATCGAAGAAAGGGGA	60.187	20	161	1932	2092	CTTGGATTTGGAGCGAGAAG	59.948	20	TCACAGATCGAAGAAAGGGG	60.187	20	162	1932	2093	ATTAGGAGGGGCTCAGCAAT	60.06	20	TCACAGATCGAAGAAAGGGG	60.187	20	236	1858	2093
BMK_Unigene_004402	1	p1	(A)11	11	18	28	--
BMK_Unigene_004402	2	p1	(A)10	10	533	542	TGGCTCCAGCTAGACGAAAT	59.978	20	GCACAATGGAAATAGCCACA	59.548	20	269	327	595	TGGCTCCAGCTAGACGAAAT	59.978	20	TGCACAATGGAAATAGCCAC	59.548	20	270	327	596	ACGAAAATTCCACATGGAGC	59.939	20	GCACAATGGAAATAGCCACA	59.548	20	231	365	595
BMK_Unigene_004408	1	p1	(A)21	21	1	21	--
BMK_Unigene_004411	1	p1	(T)10	10	402	411	CAACATGACCCATTTCGTTG	59.816	20	ATAGCACCGCTCATACACCC	59.985	20	163	375	537	TGGGGTTTTCGATTTTGTTC	59.778	20	ATAGCACCGCTCATACACCC	59.985	20	228	310	537	GGGTTTTCGATTTTGTTCCA	59.778	20	ATAGCACCGCTCATACACCC	59.985	20	226	312	537
BMK_Unigene_004414	1	p1	(A)12	12	5931	5942	CTGAGGAACCAACGAAGGAA	60.224	20	CTTTTACCAGCCAGCCTACG	59.898	20	193	5854	6046	AACCAACGAAGGAAAAAGCA	59.724	20	CTTTTACCAGCCAGCCTACG	59.898	20	187	5860	6046	ACTCCTGCCCCCTCTACTTC	59.699	20	CTTTTACCAGCCAGCCTACG	59.898	20	263	5784	6046
BMK_Unigene_004425	1	p1	(A)16	16	7	22	--
BMK_Unigene_004429	1	p2	(GA)9	18	5	22	--
BMK_Unigene_004430	1	p1	(T)12	12	88	99	GGAACAAGCATTCAACTAAAACG	60.05	23	GCTTTAAACAAGCCCAACCA	60.11	20	169	18	186	GGAACAAGCATTCAACTAAAACG	60.05	23	CAACCAAACGCACCCTAAAT	59.861	20	155	18	172	GGAACAAGCATTCAACTAAAACG	60.05	23	GCTTTTGACACTTTTGGGCT	59.359	20	214	18	231
BMK_Unigene_004431	1	p3	(TAA)5	15	561	575	GGTGACCGGGTTGTACTTGT	59.745	20	CCCTCTTGGTGTTGGAAAGA	60.081	20	240	424	663	GGGACCAACCCCTTAATTTG	60.403	20	CCCCAATGAAGATGGCTCTA	60.029	20	227	524	750	ACATCTGCAAGTCTCTCGGG	60.408	20	CCCCAATGAAGATGGCTCTA	60.029	20	244	507	750
BMK_Unigene_004431	2	p1	(T)10	10	970	979	TGGAGATTGGAAGAACTGGG	60.042	20	GATCCACAATGAGCCAACCT	59.934	20	245	822	1066	TAGAGCCATCTTCATTGGGG	60.029	20	TAATTAGTGGGCCCTAGCCA	59.564	20	280	731	1010	TGGAGATTGGAAGAACTGGG	60.042	20	TAATTAGTGGGCCCTAGCCA	59.564	20	189	822	1010
BMK_Unigene_004431	3	p1	(A)10	10	1376	1385	--
BMK_Unigene_004436	1	p1	(T)10	10	877	886	GAGTAGGAAGGGAAGCCCAC	60.074	20	ACAAGGCTCCACCATTTTCA	60.495	20	262	655	916	TAAAGCTGACACACCGATGC	59.871	20	ACAAGGCTCCACCATTTTCA	60.495	20	187	730	916	AAGGGAAGCCCACATAACCT	59.827	20	ACAAGGCTCCACCATTTTCA	60.495	20	255	662	916
BMK_Unigene_004441	1	p1	(T)14	14	2260	2273	AAAATGCAGTCCAAGCAAGG	60.249	20	CCTTGGGCAAATGAATTAGG	59.406	20	258	2070	2327	GCAGTCCAAGCAAGGGTATC	59.7	20	CCTTGGGCAAATGAATTAGG	59.406	20	253	2075	2327	GGGAAAAGAGGGGAGAAAAA	59.505	20	CCTTGGGCAAATGAATTAGG	59.406	20	277	2051	2327
BMK_Unigene_004441	2	p2	(GA)9	18	2668	2685	--
BMK_Unigene_004452	1	p1	(A)12	12	939	950	TAGCTCTTGGGCCCCTTTAT	60.055	20	TGTGCTGTTTTGCAGGAGAC	60.032	20	224	846	1069	TAATAGCTCTTGGGCCCCTT	60.055	20	TGTGCTGTTTTGCAGGAGAC	60.032	20	227	843	1069	ATAGCTCTTGGGCCCCTTTA	60.055	20	TGTGCTGTTTTGCAGGAGAC	60.032	20	225	845	1069
BMK_Unigene_004458	1	p1	(A)13	13	137	149	AGAATGAGAGCTGACGCCAT	59.981	20	TCAAATATTGCTGTCCGCAG	59.833	20	193	82	274	AGAATGAGAGCTGACGCCAT	59.981	20	TTTCGCCCATCTAAAACAGC	60.209	20	277	82	358	AGAATGAGAGCTGACGCCAT	59.981	20	GCCCATCTAAAACAGCTCCA	60.214	20	273	82	354
BMK_Unigene_004465	1	c	(T)12gaagggacatggtctctgagttggcatgggtccatcaagccaagccaagccaagcagggttgtgtcccatttttcattc(T)13	104	831	934	TAAAAGGCTTAGGGCCCATT	59.93	20	CCAATCTCTCCACCCCTCTT	60.447	20	268	718	985	TAAAAGGCTTAGGGCCCATT	59.93	20	ATTTCCCCTCCAATCTCTCC	59.33	20	277	718	994	TAAAAGGCTTAGGGCCCATT	59.93	20	CTCCAATCTCTCCACCCCTC	60.991	20	270	718	987
BMK_Unigene_004467	1	p1	(A)10	10	1942	1951	GCACTTGTGTTTGTGCGAGT	59.953	20	ACTCCAATCAGACTGCACCC	60.12	20	252	1823	2074	AGCACTTGTGTTTGTGCGAG	60.096	20	ACTCCAATCAGACTGCACCC	60.12	20	253	1822	2074	GCACTTGTGTTTGTGCGAGT	59.953	20	GGTTGGAATGATTGCATGTG	59.781	20	230	1823	2052
BMK_Unigene_004467	2	p1	(A)11	11	2645	2655	GCCCCATTAAATGTTCCCTT	60.02	20	TGCAGGGATTAGGTGAAAGTC	59.184	21	261	2548	2808	GCCCCATTAAATGTTCCCTT	60.02	20	GCAGGGATTAGGTGAAAGTCA	59.184	21	260	2548	2807	GCCCCATTAAATGTTCCCTT	60.02	20	TTGCAGGGATTAGGTGAAAG	57.823	20	262	2548	2809
BMK_Unigene_004470	1	p1	(A)12	12	13	24	--
BMK_Unigene_004470	2	p1	(A)10	10	946	955	GGAAGCCAAGAAGGTCACAG	59.844	20	ACCCAAGCGGTGTATGTCTC	59.997	20	243	898	1140	GAGTGATGGGAAGCCAAGAA	60.195	20	ACCCAAGCGGTGTATGTCTC	59.997	20	251	890	1140	GGAAGCCAAGAAGGTCACAG	59.844	20	TGCGAATTGGTAGTATCCCC	59.784	20	197	898	1094
BMK_Unigene_004472	1	p1	(A)10	10	1433	1442	AAATTGCCTCGGTCTTGATG	60.074	20	TAATGGCGCACAGACACAAT	60.142	20	247	1224	1470	CGAGTCATGCTTCCAAACAA	59.84	20	TAATGGCGCACAGACACAAT	60.142	20	164	1307	1470	CTTCCAAACAACCCCAAAAA	59.811	20	TAATGGCGCACAGACACAAT	60.142	20	155	1316	1470
BMK_Unigene_004476	1	c	(A)15tttgctttctgccagattgcaatactataaggttcaggtaagagttctatatgtct(A)12	83	295	377	TTTGTGCAAAAGGTGGAAAA	59.178	20	TGGCAAAAGATAAGATGCAGG	60.216	21	184	271	454	TTTGTGCAAAAGGTGGAAAAC	60.004	21	TGGCAAAAGATAAGATGCAGG	60.216	21	184	271	454	GTTTGTGCAAAAGGTGGAAAA	60.004	21	TGGCAAAAGATAAGATGCAGG	60.216	21	185	270	454
BMK_Unigene_004476	2	p1	(A)13	13	1013	1025	CGCCACTACAACATGGTCAG	60.175	20	AGTTTCAACTGATGGGGCTG	60.111	20	274	810	1083	TGGTCAGGCATCTTCAATCA	60.201	20	AGTTTCAACTGATGGGGCTG	60.111	20	261	823	1083	CACAGCCAAAATCCAAAACA	59.561	20	GTGCTTCCACGGAGTATGGT	59.997	20	201	977	1177
BMK_Unigene_004483	1	p1	(A)10	10	378	387	GAGCCAGATGTCAACAAGCA	59.992	20	GACTCTGCCAACACCCAAAT	59.973	20	213	334	546	TGAGCCAGATGTCAACAAGC	59.992	20	GACTCTGCCAACACCCAAAT	59.973	20	214	333	546	GAGCCAGATGTCAACAAGCA	59.992	20	TTACTCTGTGGCCCCTATGC	60.096	20	130	334	463
BMK_Unigene_004494	1	p3	(ATG)6	18	1	18	--
BMK_Unigene_004528	1	p1	(A)15	15	397	411	TGTCAGAGCAGTGAAGCTCTTG	60.906	22	CGCACTCTCAGTCAAAATCG	59.591	20	270	357	626	TGTCAGAGCAGTGAAGCTCTTG	60.906	22	GGTGGCTACGCACTCTCAGT	60.476	20	278	357	634	TCAGAGCAGTGAAGCTCTTGT	57.973	21	CGCACTCTCAGTCAAAATCG	59.591	20	268	359	626
BMK_Unigene_004539	1	p3	(CAG)6	18	1311	1328	CACCTGAAAACGCTTCCATT	60.11	20	TAAGTCCGATGACTCGACCC	60.073	20	197	1234	1430	ACCTGAAAACGCTTCCATTG	60.11	20	TAAGTCCGATGACTCGACCC	60.073	20	196	1235	1430	CACCTGAAAACGCTTCCATT	60.11	20	CGTCAATCCCCAAGAGAAGA	60.187	20	170	1234	1403
BMK_Unigene_004540	1	p1	(T)13	13	105	117	CATGTACAGGTATCCTTCTCTTTCC	59.473	25	AAGAACCCTCACAATCTGCC	59.141	20	139	15	153	CAGGTATCCTTCTCTTTCCTTTTT	58.469	24	AAGAACCCTCACAATCTGCC	59.141	20	133	21	153	CAGGTATCCTTCTCTTTCCTTTT	57.223	23	AAGAACCCTCACAATCTGCC	59.141	20	133	21	153
BMK_Unigene_004540	2	p1	(A)13	13	398	410	AGTTTTGCAGTCGTTGGTCC	60.156	20	CTACCCATGTTCGCATGTTG	59.988	20	121	346	466	CGTTGGTCCCCCTTTATCTT	60.18	20	CTACCCATGTTCGCATGTTG	59.988	20	110	357	466	AGTCGTTGGTCCCCCTTTAT	59.691	20	CTACCCATGTTCGCATGTTG	59.988	20	113	354	466
BMK_Unigene_004540	3	p1	(A)15	15	609	623	CAACATGCGAACATGGGTAG	59.988	20	GCACTTTTGGGATGTCTGGT	59.973	20	236	447	682	CAACATGCGAACATGGGTAG	59.988	20	ACTTTTGGGATGTCTGGTGC	59.973	20	234	447	680	CAACATGCGAACATGGGTAG	59.988	20	TAGGGCACTTTTGGGATGTC	59.933	20	240	447	686
BMK_Unigene_004546	1	p6	(AGCCTG)5	30	448	477	GGCCATAAACACCTCCTGAA	59.933	20	CTGGCTCTGAACTAGGCCAC	60.012	20	270	339	608	CATGGCCATAAACACCTCCT	59.813	20	CTGGCTCTGAACTAGGCCAC	60.012	20	273	336	608	ATGGCCATAAACACCTCCTG	59.813	20	CTGGCTCTGAACTAGGCCAC	60.012	20	272	337	608
BMK_Unigene_004550	1	p1	(A)10	10	1378	1387	CCTAGTGAGACCCCTCCACA	60.104	20	CTAAAAGCCCCCTTGACAAA	59.198	20	265	1176	1440	CCTAGTGAGACCCCTCCACA	60.104	20	TAAAAGCCCCCTTGACAAAC	59.064	20	264	1176	1439	CCTAGTGAGACCCCTCCACA	60.104	20	CGGTTCAACTAACCATGCAC	59.05	20	245	1176	1420
BMK_Unigene_004550	2	p1	(A)11	11	1501	1511	TTTGTCAAGGGGGCTTTTAG	59.198	20	GCAGCTAATCCCCACTGTTG	60.657	20	279	1421	1699	GTTGAACCGTTTGTCAAGGG	60.388	20	TGCACTCTTGATCCTTCAGGT	59.859	21	243	1412	1654	GTTGAACCGTTTGTCAAGGG	60.388	20	CCCCACTGTTGAATACAAGGA	59.838	21	279	1412	1690
BMK_Unigene_004550	3	p2	(AG)10	20	2227	2246	--
BMK_Unigene_004560	1	p1	(T)11	11	232	242	ATATCGCGAATCCCACTACG	59.945	20	AGCATTAACCCGAGCAGAGA	59.978	20	259	58	316	TACGGGATGCCAGAAGAAAC	60.074	20	AGCATTAACCCGAGCAGAGA	59.978	20	243	74	316	GGATGCCAGAAGAAACTGGA	60.195	20	AGCATTAACCCGAGCAGAGA	59.978	20	239	78	316
BMK_Unigene_004560	2	p3	(ATT)5	15	512	526	TGCCTCATCAGTGGTTGGTA	60.112	20	GACGAACACGTCCCTGAGTT	60.159	20	272	410	681	TGCCTCATCAGTGGTTGGTA	60.112	20	ACAGAAGACGAACACGTCCC	60.159	20	278	410	687	TGCCTCATCAGTGGTTGGTA	60.112	20	AGACGAACACGTCCCTGAGT	59.756	20	273	410	682
BMK_Unigene_004570	1	p4	(TTAT)5	20	2	21	--
BMK_Unigene_004581	1	p1	(A)16	16	1870	1885	AAAAGCCCATTGAGGAAGTG	59.17	20	AGAAGGTGGCTCAATTGGTG	60.111	20	269	1656	1924	CAAAAGCCCATTGAGGAAGT	59.17	20	AGAAGGTGGCTCAATTGGTG	60.111	20	270	1655	1924	ACAAAAGCCCATTGAGGAAG	59.17	20	AGAAGGTGGCTCAATTGGTG	60.111	20	271	1654	1924
BMK_Unigene_004581	2	p1	(T)10	10	2856	2865	CCTTGTGGTGGTTTGACGTA	59.46	20	AAGGATGCAATTGTTCGAGG	60.074	20	240	2816	3055	CCTTGTGGTGGTTTGACGTA	59.46	20	TGATGATGATGGGTCAAGGA	59.85	20	187	2816	3002	TCGTCATATGATTGGATGCC	59.309	20	TGATGATGATGGGTCAAGGA	59.85	20	274	2729	3002
BMK_Unigene_004581	3	p1	(A)14	14	3991	4004	AGCAAAAAGACTGCAATGGG	60.249	20	GGTCTTCGTGTTGGAGGAAA	60.088	20	239	3910	4148	AGCAAAAAGACTGCAATGGG	60.249	20	CGACCCGAACTCTACCTGAA	60.246	20	280	3910	4189	AGCAAAAAGACTGCAATGGG	60.249	20	TAAGAAGACTGGGCTGCCTC	59.574	20	259	3910	4168
BMK_Unigene_004581	4	p3	(AGA)5	15	4869	4883	TGACATTCGCAGACTCCTCA	60.557	20	CCATGTGACTTGGTAGGGCT	59.989	20	208	4838	5045	GCATTCTTAGAAGCCATCCG	59.807	20	GCAGCTCTGTCAATGACCCT	60.418	20	215	4722	4936	GCATTCTTAGAAGCCATCCG	59.807	20	AGCAGCTCTGTCAATGACCC	60.418	20	216	4722	4937
BMK_Unigene_004588	1	p4	(GAGG)5	20	460	479	TTTATCCCCATGTCACACCA	59.623	20	AGTTGTCCAAGAGCAGCACA	59.622	20	237	396	632	TTTATCCCCATGTCACACCA	59.623	20	GTTGTCCAAGAGCAGCACAC	59.472	20	236	396	631	TTTATCCCCATGTCACACCA	59.623	20	ATTCAAGTGCCCTTACTGCC	59.198	20	212	396	607
BMK_Unigene_004588	2	p1	(T)10	10	2373	2382	GCAGTGAAGAAGACGACGAA	59.165	20	ATGGCTGCCTAAGGGTTTTT	59.966	20	252	2319	2570	GCAGTGAAGAAGACGACGAA	59.165	20	TGGCTGCCTAAGGGTTTTTA	59.715	20	251	2319	2569	AGCAGTGAAGAAGACGACGAA	60.186	21	ATGGCTGCCTAAGGGTTTTT	59.966	20	253	2318	2570
BMK_Unigene_004589	1	p2	(GA)8	16	1168	1183	--
BMK_Unigene_004592	1	p1	(A)12	12	506	517	TGCCAACCTGGAAATACTCA	59.123	20	ATGTCCCATTTGCCATTTTT	59.138	20	251	419	669	TGCCAACCTGGAAATACTCA	59.123	20	AATGTCCCATTTGCCATTTT	59.138	20	252	419	670	TGCCAACCTGGAAATACTCA	59.123	20	TGGTGAATGGTGACAATCTGA	59.951	21	277	419	695
BMK_Unigene_004593	1	p3	(AAG)5	15	2501	2515	CATCCAATTCGAAGGGAAGA	60.006	20	CCATGAGCTGTAGCTGTGGA	60.008	20	234	2395	2628	CATCCAATTCGAAGGGAAGA	60.006	20	TGGAACGCCAACTTTACCTC	60.11	20	218	2395	2612	CATCCAATTCGAAGGGAAGA	60.006	20	CTCTCACCACCCAATCGTCT	60.112	20	199	2395	2593
BMK_Unigene_004593	2	p2	(TC)7	14	2660	2673	AGATTGAAGAAAGCGAGGCA	60.096	20	GCAACCGTTACCGTTAGAGC	59.775	20	236	2515	2750	GATTGAAGAAAGCGAGGCAG	60.096	20	GCAACCGTTACCGTTAGAGC	59.775	20	235	2516	2750	GAGGTAAAGTTGGCGTTCCA	60.11	20	GCAACCGTTACCGTTAGAGC	59.775	20	158	2593	2750
BMK_Unigene_004594	1	p1	(A)11	11	761	771	GGATCCTCATGAAGCCAATG	60.426	20	TCTTGTGGATCGTTGGAACA	60.088	20	193	717	909	GGATCCTCATGAAGCCAATG	60.426	20	TGTGGATCGTTGGAACAAGA	60.088	20	190	717	906	GGATCCTCATGAAGCCAATG	60.426	20	TTGTGGATCGTTGGAACAAG	59.541	20	191	717	907
BMK_Unigene_004594	2	p1	(A)10	10	2554	2563	GGGTGGTGAGCATCTTCTTC	59.661	20	TGCTGCTGCTGCTGTTACTT	59.958	20	269	2341	2609	CAAAGAGGGTGGTGAGCATC	60.656	20	TGCTGCTGCTGCTGTTACTT	59.958	20	275	2335	2609	GAGGGTGGTGAGCATCTTCT	59.258	20	TGCTGCTGCTGCTGTTACTT	59.958	20	271	2339	2609
BMK_Unigene_004603	1	p1	(A)10	10	198	207	CATACTGCTGGACCCACCTT	59.989	20	TTGGCTAAAAGGGTGTTGAGA	59.733	21	217	74	290	CATACTGCTGGACCCACCTT	59.989	20	CAAGTGAAGCGAAAAAGGTCA	60.405	21	246	74	319	GCCATCAGCACTCAGCAGTA	60.168	20	TGGCTAAAAGGGTGTTGAGAA	59.733	21	237	53	289
BMK_Unigene_004603	2	p1	(T)11	11	770	780	ATTTCCTTTGCGTGGTTGTC	59.978	20	TTGAATGCATGAAATGCCTC	59.628	20	128	725	852	CTGAATTTCCTTTGCGTGGT	60.11	20	TTGAATGCATGAAATGCCTC	59.628	20	132	721	852	ATTTCCTTTGCGTGGTTGTC	59.978	20	AAAGGTAGCAAACTCAGCCG	59.517	20	209	725	933
BMK_Unigene_004603	3	p1	(T)14	14	899	912	AATGAGGCATTTCATGCATTC	59.921	21	GACTGGTAAAGAGAAAGGGGG	59.088	21	201	830	1030	AATGAGGCATTTCATGCATTC	59.921	21	AGACTGGTAAAGAGAAAGGGGG	59.996	22	202	830	1031	ATTTCCTTTGCGTGGTTGTC	59.978	20	TGACAGAAGTCAGAACCAATGAA	59.766	23	235	725	959
BMK_Unigene_004615	1	c	(A)10ttttcaaag(A)10	29	497	525	CCAAATGCCATTGCAAGTTA	59.562	20	GCCATTGATCGTAACAGCAG	59.301	20	273	378	650	AAATGGAAAACCAAATGCCA	60.167	20	TCCACTGGTACAGCTGAAGG	58.879	20	207	368	574	AAATGGAAAACCAAATGCCA	60.167	20	TCCACTGGTACAGCTGAAGGT	59.777	21	207	368	574
BMK_Unigene_004625	1	p1	(T)12	12	960	971	TGTACCTCTCGCCTCCTTGT	59.867	20	CAAGGGCGGACTGTCTACTT	59.353	20	265	916	1180	TGTACCTCTCGCCTCCTTGT	59.867	20	AAGGGCGGACTGTCTACTTG	59.353	20	264	916	1179	GCCTCCTTGTTGAAAGCATC	59.82	20	CAAGGGCGGACTGTCTACTT	59.353	20	255	926	1180
BMK_Unigene_004645	1	p2	(TA)8	16	1	16	--
BMK_Unigene_004648	1	p1	(A)15	15	286	300	CTTTGAAATGCCCGTCAGTC	60.636	20	CCCTGGAACATTCCTTGAGA	60.042	20	276	212	487	CTTTGAAATGCCCGTCAGTC	60.636	20	GGGTGGCATTTACTCTGGAA	59.933	20	240	212	451	CGTCAGTCGGCATTTCATAG	59.297	20	CCCTGGAACATTCCTTGAGA	60.042	20	264	224	487
BMK_Unigene_004669	1	p1	(A)12	12	1186	1197	TGCGTCCAGTCATATCAAGC	59.83	20	GGCATGCTGCTCATATCAAA	59.799	20	263	1043	1305	AGTGCATGCGTCCAGTCATA	60.296	20	GGCATGCTGCTCATATCAAA	59.799	20	269	1037	1305	TGCGTCCAGTCATATCAAGC	59.83	20	CGTAGCACTGCAGATTTTGG	59.488	20	218	1043	1260
BMK_Unigene_004669	2	p1	(A)10	10	1931	1940	TGCAAAGTAGGGCCATTTCT	59.708	20	CTTTGAAGATTGGCCTGGAA	60.184	20	195	1790	1984	GGGCCATTTCTTGTCAAGTG	60.495	20	CTTTGAAGATTGGCCTGGAA	60.184	20	186	1799	1984	TGCAAAGTAGGGCCATTTCT	59.708	20	TTTGAAGATTGGCCTGGAAT	59.505	20	194	1790	1983
BMK_Unigene_004675	1	p2	(TA)8	16	2815	2830	TCGTGGCCATTTTCCTTAAA	60.427	20	TTTGAGAGAACACCCCTTTGA	59.697	21	261	2674	2934	GGAGAGTTTCCAAGTTGTCCA	59.173	21	TTGGGCTCATTGGATAGAGG	60.029	20	278	2700	2977	TCTCGTGGCCATTTTCCTTA	60.576	20	TTTGAGAGAACACCCCTTTGA	59.697	21	263	2672	2934
BMK_Unigene_004677	1	p2	(TG)7	14	1	14	--
BMK_Unigene_004687	1	p2	(GA)7	14	570	583	TTGAAGGAAGGGAAAGGGAT	59.875	20	TCCCAACCAAGAGGAATCAG	60.042	20	242	459	700	TTGAAGGAAGGGAAAGGGAT	59.875	20	CTGATCCCAACCAAGAGGAA	60.042	20	246	459	704	TTGAAGGAAGGGAAAGGGAT	59.875	20	CCCAACCAAGAGGAATCAGA	60.042	20	241	459	699
BMK_Unigene_004687	2	p1	(T)12	12	746	757	TCTGATTCCTCTTGGTTGGG	60.042	20	TTCCATCTTCCCCTCCTTCT	60.008	20	228	680	907	TCTGATTCCTCTTGGTTGGG	60.042	20	CTTCCATCTTCCCCTCCTTC	60.008	20	229	680	908	CTGATTCCTCTTGGTTGGGA	60.042	20	TTCCATCTTCCCCTCCTTCT	60.008	20	227	681	907
BMK_Unigene_004705	1	p1	(T)14	14	605	618	TATCCCATTAACTGCAGGGC	59.923	20	CTAAGGTTGCATGAGCACGA	60.011	20	207	482	688	TATCCCATTAACTGCAGGGC	59.923	20	TAAGGTTGCATGAGCACGAG	60.011	20	206	482	687	TATCCCATTAACTGCAGGGC	59.923	20	TCTAAGGTTGCATGAGCACG	60.011	20	208	482	689
BMK_Unigene_004705	2	p3	(ATC)5	15	1283	1297	GATGGGAGTATCGGACCCTT	60.154	20	TGACCAACATAGTCGGGACA	59.96	20	155	1181	1335	GGGAGTATCGGACCCTTCAT	60.154	20	TGACCAACATAGTCGGGACA	59.96	20	152	1184	1335	ATGGGAGTATCGGACCCTTC	60.154	20	TGACCAACATAGTCGGGACA	59.96	20	154	1182	1335
BMK_Unigene_004711	1	p1	(A)10	10	496	505	TCTTAAGTCCGATTGAGCCC	59.269	20	GCTTTACGCCTCTTCTCAGC	59.364	20	134	465	598	CTTAAGTCCGATTGAGCCCC	60.949	20	GCTTTACGCCTCTTCTCAGC	59.364	20	133	466	598	TTAAGTCCGATTGAGCCCC	60.021	19	GCTTTACGCCTCTTCTCAGC	59.364	20	132	467	598
BMK_Unigene_004711	2	p1	(T)12	12	1144	1155	--
BMK_Unigene_004712	1	p3	(CTG)7	21	1186	1206	CATCTGCTGTTGCTGCTGAG	60.917	20	TTCGAAGATGATGCAACCTG	59.799	20	271	1155	1425	CATCTGCTGTTGCTGCTGA	59.859	19	TTCGAAGATGATGCAACCTG	59.799	20	271	1155	1425	CATCTGCTGTTGCTGCTGAG	60.917	20	GGGATTCGAAGATGATGCAA	60.953	20	275	1155	1429
BMK_Unigene_004712	2	p3	(GCT)5	15	1326	1340	CATCTGCTGTTGCTGCTGAG	60.917	20	TTCGAAGATGATGCAACCTG	59.799	20	271	1155	1425	CATCTGCTGTTGCTGCTGA	59.859	19	TTCGAAGATGATGCAACCTG	59.799	20	271	1155	1425	CATCTGCTGTTGCTGCTGAG	60.917	20	GGGATTCGAAGATGATGCAA	60.953	20	275	1155	1429
BMK_Unigene_004734	1	p2	(AG)6	12	170	181	TCAGCAAATCGGTTTCAGTG	59.84	20	CTGCTGCTGCTTCTCCTTCT	60.035	20	214	0	213	TCAGCAAATCGGTTTCAGTG	59.84	20	CAACACGATCACAGCCTTGT	59.751	20	276	0	275	TCAGCAAATCGGTTTCAGTG	59.84	20	TCGGCTTCAGAAACTTCACC	60.375	20	256	0	255
BMK_Unigene_004734	2	p3	(TGT)5	15	967	981	TCAAACCCAACTTTCCCATC	59.767	20	CAACCCCTCTTCTCCACTCA	60.229	20	240	871	1110	GGAATTGGCATTCTCTTTGC	59.651	20	CAACCCCTCTTCTCCACTCA	60.229	20	191	920	1110	TCTCAAACCCAACTTTCCCA	60.465	20	CAACCCCTCTTCTCCACTCA	60.229	20	242	869	1110
BMK_Unigene_004749	1	p1	(T)10	10	2445	2454	GCCGATCCTTTTGTGACACT	60.119	20	GACCTGGTTTTTGTCTCGGA	60.088	20	263	2228	2490	TTGCAACCAAGTACCGTGAA	60.149	20	GACCTGGTTTTTGTCTCGGA	60.088	20	224	2267	2490	GCCGATCCTTTTGTGACACT	60.119	20	CTGGTTTTTGTCTCGGAAGC	59.853	20	260	2228	2487
BMK_Unigene_004757	1	p1	(A)18	18	1	18	--
BMK_Unigene_004761	1	p1	(T)10	10	319	328	CCTCTAGGCTGCCAAACAAG	60.008	20	ATCCAGGTCAAGTGCCAAAC	59.973	20	170	218	387	CCTCTAGGCTGCCAAACAAG	60.008	20	AGCGCAAAATTTCCAAGTGT	59.752	20	258	218	475	CTAGCCTCTAGGCTGCCAAA	59.747	20	ATCCAGGTCAAGTGCCAAAC	59.973	20	174	214	387
BMK_Unigene_004764	1	p1	(A)10	10	3351	3360	GGCCCAAGAACAAACACAGT	60.012	20	GGGTTGTGTTGATGGTGATG	59.656	20	189	3209	3397	TCCCACAAGCCACACAAGTA	60.152	20	GGGTTGTGTTGATGGTGATG	59.656	20	279	3119	3397	TCCCACAAGCCACACAAGTA	60.152	20	TGGGTTGTGTTGATGGTGAT	59.656	20	280	3119	3398
BMK_Unigene_004774	1	p1	(A)13	13	443	455	GGCCTCATTTCTTTGCACAT	60.081	20	ATGCCTCATTGGTAGAACCG	59.955	20	233	403	635	ATGGCCTCATTTCTTTGCAC	60.081	20	ATGCCTCATTGGTAGAACCG	59.955	20	235	401	635	GGCCTCATTTCTTTGCACAT	60.081	20	GCCCTCATAATGTCATGCCT	59.923	20	247	403	649
BMK_Unigene_004774	2	p1	(A)11	11	582	592	GGCCTCATTTCTTTGCACAT	60.081	20	ATGCCTCATTGGTAGAACCG	59.955	20	233	403	635	ATGGCCTCATTTCTTTGCAC	60.081	20	ATGCCTCATTGGTAGAACCG	59.955	20	235	401	635	GGCCTCATTTCTTTGCACAT	60.081	20	GCCCTCATAATGTCATGCCT	59.923	20	247	403	649
BMK_Unigene_004775	1	p3	(TCA)5	15	1278	1292	ACCTTGCATTCCAGACCAAC	59.973	20	ATCTTGCAAACCAAACCCAG	59.971	20	242	1179	1420	ACCTTGCATTCCAGACCAAC	59.973	20	CTTGCAAACCAAACCCAGAT	59.971	20	240	1179	1418	ACCTTGCATTCCAGACCAAC	59.973	20	GAGTCGGCTTGAAATCTTGC	59.962	20	255	1179	1433
BMK_Unigene_004775	2	p3	(AGA)5	15	1624	1638	GCAAGATTTCAAGCCGACTC	59.962	20	TCCAAACAAGTCATCCACCA	59.935	20	271	1414	1684	CCAACCACTGATTTTGAGCA	59.691	20	TCCAAACAAGTCATCCACCA	59.935	20	147	1538	1684	CCAAGGAGTTCAGGAAGGTG	59.691	20	TCCAAACAAGTCATCCACCA	59.935	20	208	1477	1684
BMK_Unigene_004775	3	c	(GAA)6gccatcccactttttctacaaaaaccccaaatcaccaaaaatg(A)10	71	1887	1957	TTTAGGTCGGCTTCAAAAGG	59.334	20	TTGTGATCCCATCTTCAGCA	60.201	20	214	1784	1997	TTTAGGTCGGCTTCAAAAGG	59.334	20	TGTGATCCCATCTTCAGCAG	59.787	20	213	1784	1996	TAGGTCGGCTTCAAAAGGGT	60.977	20	TTGTGATCCCATCTTCAGCA	60.201	20	212	1786	1997
BMK_Unigene_004775	4	p1	(T)11	11	2329	2339	CCCCGTAGTTCCAACCAGTA	59.846	20	TTAGGAGTCCATGGAGACGG	60.065	20	182	2231	2412	CACCACATTCTCCCCGTAGT	59.844	20	TTAGGAGTCCATGGAGACGG	60.065	20	193	2220	2412	CATTCTCCCCGTAGTTCCAA	59.926	20	GGTGGAGTAGAAATGAGCGG	59.694	20	170	2225	2394
BMK_Unigene_004775	5	p3	(ATC)5	15	2919	2933	TCCCCCAAAATGAAAATCAA	60.103	20	TTCAAAGACTTTTGGGTGGG	59.942	20	232	2756	2987	TCCCCCAAAATGAAAATCAA	60.103	20	AGTAGGGCATCCACTGTTGC	60.142	20	212	2756	2967	CTCATCTCCCCCAAAATGAA	59.864	20	AGTAGGGCATCCACTGTTGC	60.142	20	218	2750	2967
BMK_Unigene_004775	6	p3	(ATC)6	18	3053	3070	CCCACCCAAAAGTCTTTGAA	59.942	20	TCTGCTGATCTTCTGCTGGA	59.812	20	222	2968	3189	CCAATGCAAAATCACCTCCT	59.933	20	TCTGCTGATCTTCTGCTGGA	59.812	20	167	3023	3189	GCAACAGTGGATGCCCTACT	60.142	20	TCTGCTGATCTTCTGCTGGA	59.812	20	242	2948	3189
BMK_Unigene_004775	7	p2	(GA)11	22	4500	4521	--
BMK_Unigene_004786	1	p3	(GAA)6	18	2093	2110	--
BMK_Unigene_004798	1	p2	(TC)6	12	29	40	CCATTATTCCATGTAACAACAACG	60.385	24	CGATCAGCATGTGTTATGGG	59.948	20	138	0	137	CCATTATTCCATGTAACAACAACG	60.385	24	ATGTGTTATGGGCCATCCAT	59.9	20	130	0	129	CCATTATTCCATGTAACAACAACG	60.385	24	ATTTGGGACCCTTGACAACA	60.21	20	210	0	209
BMK_Unigene_004798	2	p1	(A)10	10	668	677	TGGACTCCACTGCAGGATTA	59.241	20	GCCACACCACTTACGAGGAT	59.997	20	274	536	809	TGGACTCCACTGCAGGATTA	59.241	20	TTACGAGGATGAAGCAAGCC	60.352	20	264	536	799	TGGACTCCACTGCAGGATTA	59.241	20	CCATCGCCACACCACTTAC	59.976	19	279	536	814
BMK_Unigene_004802	1	p1	(T)15	15	1	15	--
BMK_Unigene_004810	1	p1	(A)11	11	505	515	GCCCCCTCCAACTCTCTATT	59.536	20	TGTTCTAAAACTTGCCAGCCA	60.787	21	262	278	539	GCCCCCTCCAACTCTCTATT	59.536	20	CTGTTCTAAAACTTGCCAGCC	59.031	21	263	278	540	GCCCCCTCCAACTCTCTATT	59.536	20	TGTTCTAAAACTTGCCAGCC	58.027	20	262	278	539
BMK_Unigene_004810	2	p4	(TAAT)5	20	909	928	CCATCATGATTACGACAGCG	60.096	20	TGCAATAAGCAAAAACGCAG	60.017	20	248	709	956	TCCCCATCATGATTACGACA	59.732	20	TGCAATAAGCAAAAACGCAG	60.017	20	251	706	956	CCATCATGATTACGACAGCG	60.096	20	TTTATCCCAGATTGGAACCG	59.756	20	272	709	980
BMK_Unigene_004813	1	p3	(CCT)6	18	647	664	GGTCTTCCGCACCTACTCTG	59.867	20	ATGCGCTGCTTCTTGAGG	60.249	18	228	512	739	GGTCTTCCGCACCTACTCTG	59.867	20	GAAGACGATGCCGTGGTT	59.637	18	268	512	779	GGTCTTCCGCACCTACTCTG	59.867	20	GTCGTCGAAGACGATGCC	60.373	18	274	512	785
BMK_Unigene_004814	1	p1	(A)10	10	185	194	CCAACCCCTAGGAAAACCAT	60.046	20	CTCACTTGGAGGGAATGCTC	59.803	20	140	151	290	CCAACCCCTAGGAAAACCAT	60.046	20	CAGTTGGCTTTCTGGGAAAA	60.22	20	238	151	388	CCAACCCCTAGGAAAACCAT	60.046	20	ATCAGTTGGCTTTCTGGGAA	59.67	20	240	151	390
BMK_Unigene_004842	1	p2	(TA)6	12	69	80	ATCCAACGCTTAGGAGAGCC	60.733	20	CCCTTGTCCATAAAACCCCT	60.046	20	253	42	294	ATCCAACGCTTAGGAGAGCC	60.733	20	ACCCCTTGTCCATAAAACCC	59.919	20	255	42	296	CCAACGCTTAGGAGAGCCTT	60.884	20	CCCTTGTCCATAAAACCCCT	60.046	20	251	44	294
BMK_Unigene_004842	2	p1	(T)10	10	1386	1395	--
BMK_Unigene_004849	1	p1	(T)16	16	708	723	GGTATACGGACGTCGCACTT	60.022	20	TTTCGAGGTTGGTTCCTTTG	60.081	20	237	640	876	GGTATACGGACGTCGCACTT	60.022	20	CCTTCCAACGACGCTATTGT	60.132	20	109	640	748	GGTATACGGACGTCGCACTT	60.022	20	TCTCCTTCCAACGACGCTAT	59.836	20	112	640	751
BMK_Unigene_004852	1	p1	(T)11	11	29	39	AGCCCAGTGGACATCTATGC	60.104	20	CCAATGATGAAACATCAAGCA	59.533	21	210	6	215	CTTTTGAGCCCAGTGGACAT	60.111	20	CCAATGATGAAACATCAAGCA	59.533	21	216	0	215	TTTGAGCCCAGTGGACATCT	60.656	20	CCAATGATGAAACATCAAGCA	59.533	21	214	2	215
BMK_Unigene_004852	2	p1	(A)11	11	241	251	CCTTCGTGACATGACTCCTTC	59.712	21	GGGGCAGGTTTCAATAGGTT	60.187	20	280	64	343	TGCTTGATGTTTCATCATTGG	59.533	21	GGGGCAGGTTTCAATAGGTT	60.187	20	149	195	343	TGCTTGATGTTTCATCATTGG	59.533	21	AAATAGTGGGGCAGGTTTCA	59.429	20	156	195	350
BMK_Unigene_004852	3	p1	(A)11	11	418	428	AACCTATTGAAACCTGCCCC	60.187	20	CTCTTGGCCATAGCCCATTA	60.053	20	189	324	512	AACCTATTGAAACCTGCCCC	60.187	20	ATGGCATATCAGCTCTTGGC	60.207	20	201	324	524	TGAAACCTGCCCCACTATTT	59.429	20	CTCTTGGCCATAGCCCATTA	60.053	20	182	331	512
BMK_Unigene_004856	1	p3	(TCT)5	15	550	564	TCCTCCTTGCCGTCATTATC	60.036	20	GGCTGAGGAACATTAGCAGC	59.985	20	181	519	699	GCATGGTGTGTTTGGTCAAG	60.008	20	TGTGGGTGGAGATAGCAACA	60.112	20	231	408	638	TCCTCCTTGCCGTCATTATC	60.036	20	TGTGGGTGGAGATAGCAACA	60.112	20	120	519	638
BMK_Unigene_004862	1	p1	(T)10	10	2613	2622	CGGGAGAAAGTTCATCCATC	59.483	20	TGGGCTGCTCCAACTATCTT	59.836	20	206	2500	2705	TCGGGAGAAAGTTCATCCAT	59.483	20	TGGGCTGCTCCAACTATCTT	59.836	20	207	2499	2705	CGGGAGAAAGTTCATCCATC	59.483	20	GCTCTGTTTGTTTCCCTCCA	60.232	20	228	2500	2727
BMK_Unigene_004862	2	p1	(A)14	14	2787	2800	GGAGGGAAACAAACAGAGCA	60.232	20	GGCAGGTACATTTTTGGCTC	59.574	20	148	2709	2856	GGAGGGAAACAAACAGAGCA	60.232	20	GCAGGTACATTTTTGGCTCC	59.574	20	147	2709	2855	TGGAGGGAAACAAACAGAGC	60.232	20	GCAGGTACATTTTTGGCTCC	59.574	20	148	2708	2855
BMK_Unigene_004864	1	p1	(A)16	16	354	369	CAGGTCCAACGTGTTCAATG	60.001	20	CGAACACCCTTGTTGGTTTT	59.869	20	256	230	485	GTCCAACGTGTTCAATGTGC	60.016	20	CGAACACCCTTGTTGGTTTT	59.869	20	253	233	485	TGTTCAATGTGCCTAGCTGC	60.019	20	CGAACACCCTTGTTGGTTTT	59.869	20	245	241	485
BMK_Unigene_004875	1	p1	(A)11	11	691	701	ATGATTTGAATGCCGAAAGC	60.045	20	TTTGGACCACAATTAGTGCCT	59.485	21	262	602	863	ATGATTTGAATGCCGAAAGC	60.045	20	TTTGGACCACAATTAGTGCC	58.476	20	262	602	863	ATGATTTGAATGCCGAAAGC	60.045	20	TTGGACCACAATTAGTGCCT	58.076	20	261	602	862
BMK_Unigene_004875	2	c	(T)15caataaaaactagtttaaacatggatagtaataagcaaattaaacaagaatatgactgtttcgggaatagatatatatat(AG)7	109	1808	1916	CCAAACTTGCTTCTCATTTTCA	59.379	22	TTTTTGGAAGGACATCAATGC	59.93	21	258	1777	2034	TTTGTGCAAAAACCAATGTGA	59.999	21	GCATTAGGCAATGCATTATTGT	59.031	22	273	1680	1952	CCAAACTTGCTTCTCATTTTCA	59.379	22	CAATGTCAAAGAATGCTTCCC	59.56	21	214	1777	1990
BMK_Unigene_004886	1	p3	(CAT)6	18	1605	1622	TCCGGTTCAACAACACAAAA	59.981	20	TGGGATTGGAAGGAAAATCA	60.244	20	248	1453	1700	TTGCAATGGGAGACATTTGA	60.049	20	TGGGATTGGAAGGAAAATCA	60.244	20	124	1577	1700	GGACTTGCAATGGGAGACAT	59.934	20	TGGGATTGGAAGGAAAATCA	60.244	20	128	1573	1700
BMK_Unigene_004892	1	p1	(T)15	15	403	417	TTCCATGCATTGTGAGGAAC	59.502	20	GGGAAAATGATGGATGTTGC	60.141	20	248	241	488	TGAGGAACTCTTTCTTGCCC	59.405	20	GGGAAAATGATGGATGTTGC	60.141	20	236	253	488	GAGGAACTCTTTCTTGCCCA	59.405	20	GGGAAAATGATGGATGTTGC	60.141	20	235	254	488
BMK_Unigene_004897	1	p1	(A)11	11	504	514	CTGAAACCATTTGTGCCCTT	59.971	20	TGAGGCGAGTTCAAGTTCCT	59.989	20	151	389	539	TGCAAGTCAGAGTGCCAAAG	60.175	20	TGAGGCGAGTTCAAGTTCCT	59.989	20	209	331	539	TTCACACTTGGCCTGACAAC	59.726	20	TGAGGCGAGTTCAAGTTCCT	59.989	20	114	426	539
BMK_Unigene_004907	1	p1	(T)10	10	2432	2441	TAGCGCAGGGCATATCTCTT	59.967	20	TACAATCAATGGCAAGGCAA	60.073	20	228	2364	2591	TAGCGCAGGGCATATCTCTT	59.967	20	TTACAATCAATGGCAAGGCA	60.073	20	229	2364	2592	TAGCGCAGGGCATATCTCTT	59.967	20	GGTCTGGTTGGTCCTTGAGA	60.088	20	131	2364	2494
BMK_Unigene_004907	2	p1	(T)11	11	2785	2795	TTGCCTTGCCATTGATTGTA	60.073	20	GCACACCAACATGCCTAAAA	59.59	20	279	2572	2850	TGCTTCATGTCTGTCTGCCT	59.577	20	TTTCTCCACAATTTCTCGCC	60.192	20	271	2671	2941	CTTCATGTCTGTCTGCCTCG	59.571	20	TTTCTCCACAATTTCTCGCC	60.192	20	269	2673	2941
BMK_Unigene_004919	1	p3	(TCA)5	15	4	18	--
BMK_Unigene_004919	2	p3	(AAG)5	15	1481	1495	GTTGCTGGGTTGCTGAGAAT	60.263	20	AGAACGCTTGCAGCTCTTTC	59.904	20	267	1343	1609	GTTGCTGGGTTGCTGAGAAT	60.263	20	AACGCTTGCAGCTCTTTCAT	60.162	20	265	1343	1607	GTTGCTGGGTTGCTGAGAAT	60.263	20	AGCTTTCGTAGAACGCTTGC	59.797	20	276	1343	1618
BMK_Unigene_004919	3	p1	(A)11	11	2346	2356	ATTTCGTGCCGTTTGAAAAA	60.468	20	CCATCCTCTAATGACAGAGTCTCA	59.773	24	128	2320	2447	TATGGCCGTACAGGCATTCT	60.49	20	CCATCCTCTAATGACAGAGTCTCA	59.773	24	171	2277	2447	TATCAGGGTTGATATGGCCG	60.681	20	CCATCCTCTAATGACAGAGTCTCA	59.773	24	183	2265	2447
BMK_Unigene_004919	4	p1	(T)10	10	2832	2841	TTTAGTTTGATTGGAGGCATCTC	59.622	23	TTTTTCTAGGCCATGCCAAC	60.074	20	267	2753	3019	TTTAGTTTGATTGGAGGCATCTC	59.622	23	CTAGGCCATGCCAACTAAGC	59.867	20	262	2753	3014	TTTAGTTTGATTGGAGGCATCTC	59.622	23	TTTTCTAGGCCATGCCAACT	59.708	20	266	2753	3018
BMK_Unigene_004926	1	p2	(CT)9	18	1	18	--
BMK_Unigene_004926	2	p1	(T)13	13	677	689	TGAGATTGGTGTGTTGACCC	59.367	20	CGCCAATCACCTTCTACACA	59.716	20	278	461	738	GGGACCATTCCACTTCCTGT	61.152	20	CAATTCGCCAATCACCTTCT	60.074	20	244	500	743	CGTAACTGGGGGACCATTC	60.18	19	CAATTCGCCAATCACCTTCT	60.074	20	253	491	743
BMK_Unigene_004926	3	p2	(TC)7	14	993	1006	--
BMK_Unigene_004941	1	p2	(CT)8	16	145	160	GAATTCCCTGTTGCCTTTCA	60.051	20	TGGGGATGAGGTCCAATAGA	60.272	20	187	36	222	CCCTGTTGCCTTTCATCCTA	60.066	20	TGGGGATGAGGTCCAATAGA	60.272	20	182	41	222	GAATTCCCTGTTGCCTTTCA	60.051	20	TTTGTCACTGGGGATGAGGT	60.363	20	195	36	230
BMK_Unigene_004952	1	p1	(A)10	10	1796	1805	--
BMK_Unigene_004955	1	p1	(A)10	10	647	656	TAGTCTGGCCCAAAAGGTTG	60.103	20	TTCATCCCCTAACGATTTGC	59.901	20	128	610	737	CACTGTGGATTTTCCCTGCT	60.111	20	TTCATCCCCTAACGATTTGC	59.901	20	168	570	737	CCCTAGGCCCGTAAGGATTA	60.285	20	TTCATCCCCTAACGATTTGC	59.901	20	146	592	737
BMK_Unigene_004955	2	p1	(T)15	15	1146	1160	--
BMK_Unigene_004975	1	p5	(CCTCA)6	30	1941	1970	TTTGAAGCGAATGGAAGAGG	60.323	20	AGAGATGGAGTGGGTTGGGT	60.77	20	274	1777	2050	GTGCCGTTCACTTCCGTTAC	60.559	20	GAACAGTGAAGGGGAAATGG	59.381	20	209	1903	2111	TTTGAAGCGAATGGAAGAGG	60.323	20	AGAGAGATGGAGTGGGTTGG	59.101	20	276	1777	2052
BMK_Unigene_004986	1	p1	(T)18	18	8	25	--
BMK_Unigene_004997	1	p2	(AT)8	16	304	319	TGCAAAGGATGCAGTTTGAG	59.988	20	GACCCCTTTTGCTTTTAGGC	60.075	20	213	139	351	AAGGCAATTCCAACAGATGC	60.081	20	GACCCCTTTTGCTTTTAGGC	60.075	20	126	226	351	AAGGCAATTCCAACAGATGC	60.081	20	CCAGCTAGACCAAATCCTGC	59.836	20	210	226	435
BMK_Unigene_005005	1	p2	(CT)9	18	541	558	GAGATACCATCCAAAGCGGA	60.036	20	TAGCAGAAGAGGACACGCAC	59.191	20	206	398	603	CCCAACAGGTCTTCTCTTGC	59.844	20	TAGCAGAAGAGGACACGCAC	59.191	20	100	504	603	CACCACTCCATCTGCAAAGA	59.831	20	TAGCAGAAGAGGACACGCAC	59.191	20	224	380	603
BMK_Unigene_005008	1	p1	(A)10	10	1240	1249	TTCTGCTACCTTCATCGTGG	58.874	20	ACATGTTTCTTCCGCCAATC	59.939	20	235	1162	1396	TTCTGCTACCTTCATCGTGG	58.874	20	CATGTTTCTTCCGCCAATCT	60.074	20	234	1162	1395	GCTTAGGGGTTGTTTTCTGC	58.836	20	ACATGTTTCTTCCGCCAATC	59.939	20	249	1148	1396
BMK_Unigene_005010	1	p2	(AG)8	16	8	23	--
BMK_Unigene_005013	1	p1	(T)17	17	1	17	--
BMK_Unigene_005013	2	p3	(ATT)5	15	283	297	CAGGTAATGGCAGCAGAGAA	59.024	20	GGCTGCCTCTATCTGAAGGA	59.532	20	279	136	414	CAGGTAATGGCAGCAGAGAA	59.024	20	TGGCTGCCTCTATCTGAAGG	60.495	20	280	136	415	ACAGGTAATGGCAGCAGAGAA	59.89	21	GGCTGCCTCTATCTGAAGGA	59.532	20	280	135	414
BMK_Unigene_005018	1	p1	(T)16	16	1	16	--
BMK_Unigene_005018	2	p1	(T)11	11	2202	2212	GGTCGGCAATATCCCTACAA	59.784	20	AAACAAATCACCACCCCAGA	60.21	20	256	2061	2316	GGTCGGCAATATCCCTACAA	59.784	20	AGAAACAAATCACCACCCCA	60.21	20	258	2061	2318	GGTCGGCAATATCCCTACAA	59.784	20	GAAACAAATCACCACCCCAG	60.21	20	257	2061	2317
BMK_Unigene_005019	1	p1	(T)11	11	1367	1377	TTGTTGGCGATTACTGTGGA	60.111	20	GGAAATGGGACCTGTAAGCA	59.933	20	170	1331	1500	CGGTGCATAGTGTGGAAAGA	59.716	20	GGAAATGGGACCTGTAAGCA	59.933	20	276	1225	1500	TGTTGGCGATTACTGTGGAG	59.716	20	GGAAATGGGACCTGTAAGCA	59.933	20	169	1332	1500
BMK_Unigene_005024	1	p1	(T)13	13	857	869	TTCAATGTGGCTCCCCTTAC	59.933	20	CCTAACCTAACCGCTGGATG	59.587	20	156	748	903	TTCAATGTGGCTCCCCTTAC	59.933	20	TTGTGGCATCAACAGAATCC	59.502	20	174	748	921	TGTGGCTCCCCTTACAGAAG	60.246	20	CCTAACCTAACCGCTGGATG	59.587	20	151	753	903
BMK_Unigene_005026	1	p3	(ATT)5	15	1	15	--
BMK_Unigene_005026	2	c	(GCT)5gttggtgtttggtggattttggccttccgccatgaatgccaat(TC)8	74	3518	3591	--
BMK_Unigene_005040	1	p3	(TTA)6	18	498	515	TTTATGCACATCCTGCGCTA	60.378	20	AATGAATTGGGGTTGTTCCA	60.029	20	210	454	663	TTTATGCACATCCTGCGCTA	60.378	20	CAATGAATTGGGGTTGTTCC	60.029	20	211	454	664	GCACATCCTGCGCTAATTCT	60.382	20	CAATGAATTGGGGTTGTTCC	60.029	20	206	459	664
BMK_Unigene_005048	1	p1	(T)15	15	993	1007	CTGTTTGCCATTTGAAAGGA	58.745	20	CAGTGCGACGTCTTGAGGTA	60.049	20	277	907	1183	TGCCATTTGAAAGGATAACCA	60.308	21	CAGTGCGACGTCTTGAGGTA	60.049	20	272	912	1183	CTGTTTGCCATTTGAAAGGA	58.745	20	CCTTGAAGGGCAGCATTTAG	59.839	20	179	907	1085
BMK_Unigene_005059	1	p1	(A)11	11	7	17	--
BMK_Unigene_005059	2	p2	(TC)7	14	1042	1055	CTTGCCATTCAGATGCAAGA	59.948	20	CAATCTCTTCCTTACCGCCA	60.206	20	249	904	1152	GGTGCTCAATCCAAATCCAT	59.756	20	ACATTGCCCCACTTCAAAAG	59.971	20	268	962	1229	TTGCCGCTTTTATACTTGGG	60.089	20	CAATCTCTTCCTTACCGCCA	60.206	20	221	932	1152
BMK_Unigene_005060	1	p2	(TG)8	16	985	1000	CCATGATGGCACATGTTAGC	59.955	20	TTTTTGAGGCAATGGAAAGG	60.046	20	268	867	1134	CCATGATGGCACATGTTAGC	59.955	20	TTGAGGCAATGGAAAGGTTC	60.051	20	265	867	1131	GCAAATGCATGAGCAAGCTA	60.126	20	ACCTGGACAAATTGTGCCTC	59.973	20	246	957	1202
BMK_Unigene_005060	2	p3	(GGC)5	15	2632	2646	TGGATTCAAGAAGTCCCAGG	60.042	20	CGGAACCCTACCCGAATTAT	60.034	20	125	2594	2718	TGGATTCAAGAAGTCCCAGG	60.042	20	CCTGTCCATGACCCAACTCT	59.962	20	261	2594	2854	TGGATTCAAGAAGTCCCAGG	60.042	20	CTCCTGTCCATGACCCAACT	59.962	20	263	2594	2856
BMK_Unigene_005060	3	p3	(AGA)5	15	3190	3204	--
BMK_Unigene_005069	1	p1	(A)12	12	63	74	CAACAAGAAACCAAGCACACA	59.79	21	CATGTTACCTGGTGCGACTG	60.175	20	120	24	143	CCTTCAACAAGAAACCAAGCA	60.269	21	CATGTTACCTGGTGCGACTG	60.175	20	124	20	143	CAACAAGAAACCAAGCACACA	59.79	21	GATTTTTGAGGCCAAATTGC	59.529	20	187	24	210
BMK_Unigene_005069	2	p1	(A)10	10	652	661	TGGACCCATACCCTTCACAT	60.05	20	CAGTGTCCAAAAGCTGAAGATG	59.914	22	279	436	714	CCCTTCACATCATTTAGCCC	59.387	20	TCAACAGTGTCCAAAAGCTGA	59.475	21	273	446	718	CCTTCACATCATTTAGCCCC	59.387	20	TCAACAGTGTCCAAAAGCTGA	59.475	21	272	447	718
BMK_Unigene_005080	1	p2	(AT)8	16	566	581	GGAACTCGATCCTGCAAAGA	60.34	20	ACGGATACAGGGATTGTGGA	60.195	20	277	494	770	GGAACTCGATCCTGCAAAGA	60.34	20	CGGATACAGGGATTGTGGAT	59.629	20	276	494	769	AGGAACTCGATCCTGCAAAG	59.43	20	ACGGATACAGGGATTGTGGA	60.195	20	278	493	770
BMK_Unigene_005081	1	p1	(A)11	11	33	43	AAATTGACGAAAAGAAATAGCG	57.68	22	TATTTGCTGGCATTGAGTGG	59.688	20	168	0	167	TGACGAAAAGAAATAGCGTAGAAA	59.492	24	TATTTGCTGGCATTGAGTGG	59.688	20	164	4	167	TTGACGAAAAGAAATAGCGTAGAA	59.492	24	TATTTGCTGGCATTGAGTGG	59.688	20	165	3	167
BMK_Unigene_005101	1	p1	(A)15	15	1498	1512	AGGCACTCATGGGAGTTGAC	60.12	20	GTCAACCAAGATCACCAGGG	60.363	20	238	1452	1689	TCACGTCTAGGCACTCATGG	59.855	20	GTCAACCAAGATCACCAGGG	60.363	20	246	1444	1689	AGGCACTCATGGGAGTTGAC	60.12	20	TGTCAACCAAGATCACCAGG	59.52	20	239	1452	1690
BMK_Unigene_005103	1	p1	(T)16	16	1	16	--
BMK_Unigene_005103	2	p1	(T)14	14	1147	1160	--
BMK_Unigene_005114	1	p2	(AG)8	16	1	16	--
BMK_Unigene_005114	2	p1	(A)11	11	727	737	ACAACCCAGTGTCAAGGAGG	60.002	20	CATGCCTTTGATGATGATGC	60.041	20	224	635	858	GAAATGCCTCACAACCCAGT	59.973	20	CATGCCTTTGATGATGATGC	60.041	20	234	625	858	TCACAACCCAGTGTCAAGGA	60.129	20	CATGCCTTTGATGATGATGC	60.041	20	226	633	858
BMK_Unigene_005114	3	p1	(A)11	11	898	908	CGGGGGATGATGTTCAAATA	60.523	20	TGCCATGGAGATGATACAGC	59.635	20	212	796	1007	TACTGCAGTTTGGTCTTCGG	58.923	20	TGCCATGGAGATGATACAGC	59.635	20	229	779	1007	AAGCAAGGAAAAGCATCATCA	59.837	21	TGCCATGGAGATGATACAGC	59.635	20	181	827	1007
BMK_Unigene_005114	4	p1	(T)10	10	2285	2294	GCCTTTTCAATCAGATTCGC	59.791	20	GGAGGTGACTGTCCCATGAA	60.934	20	272	2171	2442	GCCTTTTCAATCAGATTCGC	59.791	20	GAGTGGAGGTGACTGTCCCA	61.153	20	276	2171	2446	GCCTTTTCAATCAGATTCGC	59.791	20	TCAGAGTGGAGGTGACTGTCC	60.299	21	279	2171	2449
BMK_Unigene_005125	1	p3	(TCA)5	15	5747	5761	GCTTTGAACGGCTTCTCATC	59.962	20	TGCAAGTTTTGAAGCATTGG	59.849	20	268	5518	5785	CGAGCTCTCCCATTCTCTTG	60.088	20	TGCAAGTTTTGAAGCATTGG	59.849	20	249	5537	5785	CTCATCGAGCTCTCCCATTC	59.91	20	TGCAAGTTTTGAAGCATTGG	59.849	20	254	5532	5785
BMK_Unigene_005135	1	p2	(TC)10	20	1	20	--
BMK_Unigene_005135	2	p1	(A)14	14	920	933	AGCGCAAGTAGGCACAAAAT	59.911	20	CGATCGAATTGGGTTTCATT	59.762	20	261	783	1043	AGCGCAAGTAGGCACAAAAT	59.911	20	TGGGTTTCATTTGGATGTGA	59.75	20	252	783	1034	AGCGCAAGTAGGCACAAAAT	59.911	20	TTTCATTTGGATGTGACCCA	59.75	20	248	783	1030
BMK_Unigene_005146	1	p1	(T)12	12	175	186	GGCTGCCTTCTGGTTGAATA	60.214	20	TTGCTTTCCATTTTGCCTTT	59.699	20	139	141	279	GGCTGCCTTCTGGTTGAATA	60.214	20	TTTGCTTTCCATTTTGCCTT	59.699	20	140	141	280	GGCTGCCTTCTGGTTGAATA	60.214	20	TGCTTTCCATTTTGCCTTTT	59.699	20	138	141	278
BMK_Unigene_005146	2	p1	(T)10	10	424	433	TGGTTTCACCAAATGTTCCA	59.792	20	TCACCAAATCATGAAACCGA	59.9	20	229	295	523	TGGTTTCACCAAATGTTCCA	59.792	20	CTGTGCAAACTCCCTAAGGC	59.875	20	208	295	502	TGGTTTCACCAAATGTTCCA	59.792	20	TGTGCAAACTCCCTAAGGCT	59.875	20	207	295	501
BMK_Unigene_005146	3	p1	(T)10	10	923	932	AACCCAGCAGTTCAATGGTC	59.973	20	TTGGAAGGTGCTCATTGTTG	59.691	20	260	726	985	GAACCCAGCAGTTCAATGGT	59.973	20	TTGGAAGGTGCTCATTGTTG	59.691	20	261	725	985	CAGCAGTTCAATGGTCTGGA	59.831	20	TTGGAAGGTGCTCATTGTTG	59.691	20	256	730	985
BMK_Unigene_005168	1	p1	(A)14	14	1	14	--
BMK_Unigene_005178	1	p1	(T)10	10	53	62	TCACCTGGAATATAGCATTTCG	59.101	22	CGGCATTTTGTTGTTTGTTG	60.007	20	171	7	177	TCACCTGGAATATAGCATTTCG	59.101	22	GGGGTTATGCCGTGTATCAG	60.214	20	152	7	158	TCACCTGGAATATAGCATTTCGT	59.877	23	CGGCATTTTGTTGTTTGTTG	60.007	20	171	7	177
BMK_Unigene_005189	1	p1	(T)10	10	1867	1876	GCCCCTAATGACGACTTCAA	60.074	20	TGCTTTTTGTATGGAAATGTAACT	57.101	24	159	1756	1914	TTTTAATTGGGGGCCTCTCT	59.903	20	TGCTTTTTGTATGGAAATGTAACT	57.101	24	226	1689	1914	TTTTTAATTGGGGGCCTCTC	60.252	20	TGCTTTTTGTATGGAAATGTAACT	57.101	24	227	1688	1914
BMK_Unigene_005200	1	p1	(A)10	10	3649	3658	AGGGAGACATGGCAATGAAA	60.461	20	TTCGAATGCTCCTCGATCTT	59.917	20	264	3611	3874	AAGGGAGACATGGCAATGAA	60.461	20	TTCGAATGCTCCTCGATCTT	59.917	20	265	3610	3874	AGGGAGACATGGCAATGAAA	60.461	20	TCGAATGCTCCTCGATCTTT	59.917	20	263	3611	3873
BMK_Unigene_005200	2	p1	(A)10	10	3975	3984	CGAGGAGCATTCGAAAAGAG	60.088	20	TTGCTAACTCCAAACATAAAGCA	58.991	23	209	3860	4068	TCTCATGGTTAATCCGTCAAAA	59.451	22	AGGCAAAGCTTATGTGTGGA	58.379	20	231	3950	4180	TTTCTCATGGTTAATCCGTCAA	59.451	22	AGGCAAAGCTTATGTGTGGA	58.379	20	233	3948	4180
BMK_Unigene_005200	3	p3	(TTA)5	15	4121	4135	TGGTTAATCCGTCAAAAGCA	59.157	20	AGGCAAAGCTTATGTGTGGA	58.379	20	226	3955	4180	TGGTTAATCCGTCAAAAGCAA	60.474	21	AGGCAAAGCTTATGTGTGGA	58.379	20	226	3955	4180	ATGGTTAATCCGTCAAAAGCA	59.465	21	AGGCAAAGCTTATGTGTGGA	58.379	20	227	3954	4180
BMK_Unigene_005200	4	p1	(T)12	12	4562	4573	GCCGCCTAGAACCATATCAG	59.691	20	AGACATGGTACCCCCTCCTC	60.194	20	264	4464	4727	AGCCGCCTAGAACCATATCA	59.691	20	AGACATGGTACCCCCTCCTC	60.194	20	265	4463	4727	GCCGCCTAGAACCATATCAG	59.691	20	GGAGCTCCAATTCAGGAACA	60.195	20	181	4464	4644
BMK_Unigene_005200	5	c	(T)10ctgaaactgttgctgttgtctgttcaaccatattttcttatcctcggacaattttaggtagatctagacatgcttagctttaccattgttcacagttt(A)12	120	4782	4901	TGTCCTGTCAGAGTTGCTGG	60.022	20	TGAGCTACCGTCTTCAAAATGA	59.883	22	199	4744	4942	GAGGAGGGGGTACCATGTCT	60.194	20	TGAGCTACCGTCTTCAAAATGA	59.883	22	235	4708	4942	TGTCCTGTCAGAGTTGCTGG	60.022	20	AAGGGCTATTCTGTCAATCCA	58.659	21	248	4744	4991
BMK_Unigene_005201	1	p2	(AG)9	18	1	18	--
BMK_Unigene_005201	2	p1	(T)12	12	1103	1114	CGGGAGATGAAGCCTTTACA	60.206	20	CTTCTTTCAAGTGGGTTCGC	59.853	20	152	1027	1178	CGGGAGATGAAGCCTTTACA	60.206	20	AGTGGGTTCGCGTTAAGAAA	59.747	20	143	1027	1169	CGGGAGATGAAGCCTTTACA	60.206	20	AAGTGGGTTCGCGTTAAGAA	59.747	20	144	1027	1170
BMK_Unigene_005203	1	p1	(T)17	17	2	18	--
BMK_Unigene_005204	1	p1	(A)11	11	101	111	CCCAGAGATTCATGGTATGGA	59.759	21	TCTTGCTGGGTTTAGGCTTT	58.973	20	273	10	282	CCCAGAGATTCATGGTATGGA	59.759	21	TTCTTGCTGGGTTTAGGCTT	58.973	20	274	10	283	CCCAGAGATTCATGGTATGGA	59.759	21	TTTCTTGCTGGGTTTAGGCT	58.973	20	275	10	284
BMK_Unigene_005218	1	p1	(A)10	10	651	660	ATGGCAACTGTAACAAGCCC	60	20	AGCTGGGTTTTGTTTTGTGG	60.008	20	185	514	698	ATGGCAACTGTAACAAGCCC	60	20	TGGGTTTTGTTTTGTGGGAT	60.066	20	182	514	695	TGATTTTGGGACTCTCACCC	59.903	20	AGCTGGGTTTTGTTTTGTGG	60.008	20	269	430	698
BMK_Unigene_005218	2	p2	(TA)8	16	2765	2780	CGATGAGCAAAAACACCAGA	59.84	20	AGTGGTGGCCCTGTAGTGAT	59.455	20	276	2697	2972	CGATGAGCAAAAACACCAGA	59.84	20	AAGTGGTGGCCCTGTAGTGA	60.567	20	277	2697	2973	CGATGAGCAAAAACACCAGA	59.84	20	GAAGTGGTGGCCCTGTAGTG	60.567	20	278	2697	2974
BMK_Unigene_005218	3	c	(A)10tctcaaccaacttgtccaaaagaaatcccacaaaatccataaat(A)13	67	3209	3275	CACACAATCAGAACAACACCAA	59.51	22	GGATTTGGGTTTTTCCTTCC	59.622	20	216	3118	3333	CAGAAATCAAACCTTGAAACCA	59.108	22	GGATTTGGGTTTTTCCTTCC	59.622	20	156	3178	3333	CAGAAATCAAACCTTGAAACCA	59.108	22	GGGATTTGGGTTTTTCCTTC	59.622	20	157	3178	3334
BMK_Unigene_005218	4	p1	(T)19	19	4062	4080	--
BMK_Unigene_005230	1	p1	(T)10	10	923	932	GGAAATCCATTCTCCCCACT	60.133	20	CACGGTTTTGGACCTCAAAT	59.83	20	240	837	1076	ATCCATTCTCCCCACTGTTG	59.779	20	CACGGTTTTGGACCTCAAAT	59.83	20	236	841	1076	GGAAATCCATTCTCCCCACT	60.133	20	AAACACGGTTTTGGACCTCA	60.388	20	243	837	1079
BMK_Unigene_005231	1	p1	(A)13	13	2071	2083	CGCATAGCAGCATGATTTGA	60.916	20	CTTGCAGGTCTCAATCCCAT	60.073	20	187	1939	2125	GCGCATAGCAGCATGATTT	59.959	19	GCAGGTCTCAATCCCATGTT	59.934	20	185	1938	2122	CGCATAGCAGCATGATTTGA	60.916	20	TTCTTGCAGGTCTCAATCCC	60.195	20	189	1939	2127
BMK_Unigene_005241	1	p1	(A)13	13	2254	2266	ATCTCCCAATCAAACATCGG	59.75	20	TCGCACCCATTTGACTGATA	60.073	20	191	2158	2348	TCCCAATCAAACATCGGACT	60.317	20	TCGCACCCATTTGACTGATA	60.073	20	188	2161	2348	CTCCCAATCAAACATCGGAC	60.317	20	TCGCACCCATTTGACTGATA	60.073	20	189	2160	2348
BMK_Unigene_005243	1	p1	(A)10	10	1026	1035	AAACCTCCGAGCAGGTTGTA	59.734	20	CCTCAGTCCGGTTTCAATTC	59.526	20	213	950	1162	AACAGATTTCCCTCTGGCAA	59.67	20	CCTCAGTCCGGTTTCAATTC	59.526	20	183	980	1162	GATTTCCCTCTGGCAATCTG	59.629	20	CCTCAGTCCGGTTTCAATTC	59.526	20	179	984	1162
BMK_Unigene_005252	1	p1	(A)14	14	431	444	GGTGGTGGAGTTAATGGTGC	60.24	20	CTGTGGCCGCATCTAGTGTA	59.888	20	228	332	559	GGTGGTGGAGTTAATGGTGC	60.24	20	TGTGGCCGCATCTAGTGTAG	59.888	20	227	332	558	GGTGGTGGAGTTAATGGTGC	60.24	20	AGGGACCAAGGCCAAGTATT	59.827	20	209	332	540
BMK_Unigene_005256	1	p2	(CT)6	12	59	70	TTCAACTTCGTATCGGTTTCG	60.117	21	TGGGAGAGGAATCGAAGAGA	59.879	20	140	14	153	TTCAACTTCGTATCGGTTTCG	60.117	21	TCTGAATGGGAGAGGAATCG	60.15	20	146	14	159	TTCAACTTCGTATCGGTTTCG	60.117	21	CTTCTTCCTTTCTGGGGCTT	59.821	20	227	14	240
BMK_Unigene_005256	2	p1	(T)11	11	2518	2528	TTGGCCCAAGAAAGCTAATG	60.202	20	TCCAATTAGCAGCCCAAATC	60.038	20	143	2471	2613	AGACATTCACAAATTGGCCC	59.797	20	TCCAATTAGCAGCCCAAATC	60.038	20	156	2458	2613	GTCACATCGACACAAATGGG	59.812	20	GGCTGTTTCGATGGCATTAT	59.929	20	255	2323	2577
BMK_Unigene_005261	1	p1	(A)13	13	840	852	TTTTGCCAATAAATTTGCCC	59.783	20	ATGACAAGACCCCGTAGCAC	59.997	20	112	793	904	TTTTGCCAATAAATTTGCCC	59.783	20	GGTTAAGACATTCTCCCGCA	60.074	20	261	793	1053	TTTTGCCAATAAATTTGCCC	59.783	20	TGGTTAAGACATTCTCCCGC	60.074	20	262	793	1054
BMK_Unigene_005265	1	p2	(TC)9	18	2587	2604	--
BMK_Unigene_005285	1	p1	(A)11	11	156	166	GGTGGATTTGGAAATGTTGG	60.029	20	TTTTGAATCCATAACCCCCA	59.988	20	124	75	198	GTTTTGAAAATCCCCCGAAT	59.999	20	CGTCCAACTACTCCCTGCAT	60.134	20	218	118	335	GGTGGATTTGGAAATGTTGG	60.029	20	CGTCCAACTACTCCCTGCAT	60.134	20	261	75	335
BMK_Unigene_005285	2	p2	(GA)6	12	347	358	ATGCAGGGAGTAGTTGGACG	60.134	20	TGAAAAGAAGCCCCAAGAGA	59.926	20	104	316	419	ATGCAGGGAGTAGTTGGACG	60.134	20	CAGTGAAAAGAAGCCCCAAG	59.846	20	107	316	422	ATGCAGGGAGTAGTTGGACG	60.134	20	TGGGATTCAACCTTTGTTCC	59.767	20	220	316	535
BMK_Unigene_005285	3	p1	(A)10	10	547	556	CTTGGGGCTTCTTTTCACTG	59.846	20	CTGACTTTTCCGGGATTTGA	60.044	20	280	403	682	TCTCTTGGGGCTTCTTTTCA	59.926	20	GAGATTTTTCCCCATCTCCC	59.705	20	202	400	601	TGGGGCTTCTTTTCACTGAT	59.67	20	CTGACTTTTCCGGGATTTGA	60.044	20	278	405	682
BMK_Unigene_005285	4	p1	(A)11	11	883	893	AGCTCAAAACCTTCGACACG	60.431	20	CCCATTTGTTTGCATTAGGG	60.181	20	239	816	1054	TCAGCTCAAAACCTTCGACA	59.566	20	CCCATTTGTTTGCATTAGGG	60.181	20	241	814	1054	TGAAAGGTCGTCAGCTCAAA	59.566	20	CCCATTTGTTTGCATTAGGG	60.181	20	251	804	1054
BMK_Unigene_005285	5	p1	(A)10	10	1201	1210	GGGGAATAGGGGTCTGAAAG	59.761	20	CCCTCCTGTCCTCGATACAA	60.065	20	240	1152	1391	GGGGAATAGGGGTCTGAAAG	59.761	20	GATACAAGCCCTTCCCAACA	59.933	20	227	1152	1378	GGGGAATAGGGGTCTGAAAG	59.761	20	TTCCCAACACTACCCCAGTC	59.82	20	216	1152	1367
BMK_Unigene_005296	1	c	(T)10cccatgacttcaaacccctgtaactgtaggatgaaacttcaatttttttaatttttatttggaattggtaacgatga(T)16g(A)12	116	92	207	TGCCACACCATACATCAAGAA	59.98	21	CCAGTGGAGTCGTTGCCTAT	60.134	20	203	31	233	TGCCACACCATACATCAAGAA	59.98	21	CAATCAGGTCCCAAGTAGGC	59.55	20	239	31	269	TGCCACACCATACATCAAGAA	59.98	21	CAAGTAGGCCCAATGGAGTC	59.55	20	228	31	258
BMK_Unigene_005303	1	p1	(A)11	11	178	188	AGAGGGAGAGGAGAGCCAAT	59.396	20	TTTGTTTGTTGGGTTGGTGA	59.834	20	251	128	378	AGAGGGAGAGGAGAGCCAAT	59.396	20	GGTGATGGTGATGGTGATGA	60.189	20	236	128	363	AGAGGGAGAGGAGAGCCAAT	59.396	20	GTTGGTGATGGTGATGGTGA	60.23	20	239	128	366
BMK_Unigene_005303	2	p2	(CT)6	12	2254	2265	--
BMK_Unigene_005312	1	p1	(A)12	12	165	176	TGAAAACAAAGTGGAGGCAA	59.293	20	TTGGGTTGTGATGCATTTCT	58.976	20	274	55	328	TGAAAACAAAGTGGAGGCAA	59.293	20	TTTTGGGTTGTGATGCATTT	58.869	20	276	55	330	TATGGCCATTCAGTTGGACC	60.723	20	ATGGATTTCCAAAAGTTGCC	58.882	20	234	18	251
BMK_Unigene_005316	1	p1	(T)13	13	5665	5677	GTTGCACTTTGGGTTTCCAT	59.836	20	CTGAAGCAGCAGCACAACTC	59.929	20	234	5540	5773	GTTGCACTTTGGGTTTCCAT	59.836	20	AGCAGCAGCACAACTCATTG	60.207	20	230	5540	5769	GCGATAGGAGTTTGGTGGAG	59.694	20	AGCAGCAGCACAACTCATTG	60.207	20	265	5505	5769
BMK_Unigene_005316	2	p1	(T)13	13	6178	6190	TTTGCCTTGCACATGTGTTT	60.157	20	CCATGGCTACAAGCAAGACA	59.864	20	250	6045	6294	TTTGCCTTGCACATGTGTTT	60.157	20	CAGTCCCTACAACCTGAGCC	59.721	20	184	6045	6228	ATAGGCGTCACATCGTTTGC	61.063	20	CCATGGCTACAAGCAAGACA	59.864	20	265	6030	6294
BMK_Unigene_005318	1	p1	(A)10	10	657	666	GACTCGTGCCAAGAAGGAAC	59.851	20	CGGACTGCTCCTCTTTTTGT	59.473	20	257	454	710	CCAAGCAACACATGAGCAAC	60.31	20	AGGTCGGACTGCTCCTCTTT	60.393	20	210	505	714	AGCAACACATGAGCAACTCG	60.056	20	CAACCATATGGGATGGGATT	59.32	20	259	508	766
BMK_Unigene_005329	1	p1	(T)14	14	1973	1986	--
BMK_Unigene_005340	1	p1	(A)10	10	256	265	GATTGATCATCTGAACATCCGA	59.9	22	GGTGTAGCATGCATTCTTGG	59.152	20	159	226	384	GATTGATCATCTGAACATCCGA	59.9	22	GGTGTAGCATGCATTCTTGG	59.152	20	223	226	448	TTGATCATCTGAACATCCGA	57.511	20	GGTGTAGCATGCATTCTTGG	59.152	20	157	228	384
BMK_Unigene_005353	1	p2	(GA)10	20	1	20	--
BMK_Unigene_005353	2	p1	(A)11	11	1387	1397	ACAATCAGACAATGGGAGCC	59.934	20	CATATGAGGTTAGCCCGTGG	60.344	20	158	1342	1499	CAATCAGACAATGGGAGCCT	60.073	20	CATATGAGGTTAGCCCGTGG	60.344	20	157	1343	1499	ACAATCAGACAATGGGAGCC	59.934	20	TAGCCCGTGGAAATTTCAGT	59.569	20	148	1342	1489
BMK_Unigene_005355	1	p1	(T)12	12	1785	1796	TGCCTTGGATGTTTGAGATG	59.648	20	GAGCAATCTGGGTTACAGGG	59.55	20	271	1622	1892	ACAATGCTGCCTTGGATGTT	60.526	20	GAGCAATCTGGGTTACAGGG	59.55	20	278	1615	1892	TGCCTTGGATGTTTGAGATG	59.648	20	GGGAAAGGGGGAGAATGTAT	59.104	20	250	1622	1871
BMK_Unigene_005355	2	p1	(T)11	11	1903	1913	CCCTGTAACCCAGATTGCTC	59.55	20	AATTGTAGGACCATGCAGGC	59.962	20	194	1873	2066	ATACATTCTCCCCCTTTCCC	59.104	20	AATTGTAGGACCATGCAGGC	59.962	20	215	1852	2066	CCCTGTAACCCAGATTGCTC	59.55	20	GGCTGTATAGACCTGCGGTG	60.678	20	177	1873	2049
BMK_Unigene_005355	3	p1	(T)11	11	3413	3423	AATTTCACTCGTCAGGTGGG	59.966	20	AAGCTGACCAACCGCTTAGA	60.015	20	155	3297	3451	GGATCGAAGACTTGAACCCA	60.05	20	AAGCTGACCAACCGCTTAGA	60.015	20	211	3241	3451	TGTTGATGACCTTGAACCCA	59.935	20	AAGCTGACCAACCGCTTAGA	60.015	20	188	3264	3451
BMK_Unigene_005361	1	p1	(A)12	12	678	689	ACTAACTGATCGCCAAGGCA	60.796	20	GTGGTGGATCTTCAGGTGCT	60.12	20	257	575	831	CGCCAAGGCATGTAAGCTA	59.984	19	GTGGTGGATCTTCAGGTGCT	60.12	20	247	585	831	CTAACTGATCGCCAAGGCA	59.956	19	GTGGTGGATCTTCAGGTGCT	60.12	20	256	576	831
BMK_Unigene_005361	2	p1	(A)14	14	1064	1077	ACTGGCAAGCCACCTTATTG	60.132	20	AATGACAGCTTTTGGTTGGC	60.118	20	278	876	1153	CACTGGCAAGCCACCTTATT	60.132	20	AATGACAGCTTTTGGTTGGC	60.118	20	279	875	1153	ACCTAAACACCCGAAGTCCC	60.225	20	AATGACAGCTTTTGGTTGGC	60.118	20	171	983	1153
BMK_Unigene_005361	3	p1	(A)12	12	1811	1822	TGCTCTTCCACCAACATCTG	59.831	20	CACACAAAACCAGTTGGCAC	60.049	20	259	1742	2000	TTGTTGTTGCTCTTCCACCA	60.278	20	CACACAAAACCAGTTGGCAC	60.049	20	266	1735	2000	TGTTGTTGCTCTTCCACCAA	60.278	20	CACACAAAACCAGTTGGCAC	60.049	20	265	1736	2000
BMK_Unigene_005363	1	p1	(T)11	11	590	600	GGACCTTGGTGAGTGTGTGA	59.55	20	GTGCCCAATTTGGTAGCACT	60	20	261	522	782	AGGGACCTTGGTGAGTGTGT	59.451	20	GTGCCCAATTTGGTAGCACT	60	20	263	520	782	GAGGGACCTTGGTGAGTGTG	60.563	20	GTGCCCAATTTGGTAGCACT	60	20	264	519	782
BMK_Unigene_005363	2	p1	(T)14	14	1617	1630	GATGGCTTTTGATGTGGCTT	60.081	20	TGGTTGTCTTTACCCTTATATGATTTC	59.935	27	238	1431	1668	GGCTTTTGATGTGGCTTGAT	60.081	20	TGGTTGTCTTTACCCTTATATGATTTC	59.935	27	235	1434	1668	GATAAAAATAGCGGTTGCGG	59.586	20	TGGTTGTCTTTACCCTTATATGATTTC	59.935	27	211	1458	1668
BMK_Unigene_005364	1	p3	(TCT)5	15	22	36	--
BMK_Unigene_005364	2	p1	(T)14	14	2442	2455	CATCCCTTATTGGGTTCCAC	59.101	20	CAAGTCAAAAGCCATGCGTA	59.872	20	157	2338	2494	ATCCCTTATTGGGTTCCACA	59.101	20	CAAGTCAAAAGCCATGCGTA	59.872	20	156	2339	2494	ACATCCCTTATTGGGTTCCA	59.101	20	CAAGTCAAAAGCCATGCGTA	59.872	20	158	2337	2494
BMK_Unigene_005376	1	p2	(AG)6	12	1459	1470	CCTCCTGTATCGACTGCCAT	60.096	20	TCAGGTGTGAGGCAACAGAG	60.022	20	243	1379	1621	CCTCCTGTATCGACTGCCAT	60.096	20	CTCAGGTGTGAGGCAACAGA	60.022	20	244	1379	1622	CCCCCTTCTCCTCCTGTATC	59.89	20	TCAGGTGTGAGGCAACAGAG	60.022	20	252	1370	1621
BMK_Unigene_005379	1	p2	(AG)6	12	2657	2668	GTGTCAAGTGATGTGGCAGG	60.162	20	CTTTTGACTCGTGGTTGGGT	60.005	20	251	2611	2861	TGTCAAGTGATGTGGCAGGT	60.162	20	CTTTTGACTCGTGGTTGGGT	60.005	20	250	2612	2861	GTCAAGTGATGTGGCAGGTG	60.162	20	CTTTTGACTCGTGGTTGGGT	60.005	20	249	2613	2861
BMK_Unigene_005386	1	p1	(T)14	14	9	22	--
BMK_Unigene_005392	1	p1	(T)11	11	793	803	CTTGGAGCCTCTATGCCTTG	59.971	20	GACCCATTGTCAAACCATCC	60.034	20	280	738	1017	CTTGGAGCCTCTATGCCTTG	59.971	20	TTTTATTGGCAAAAGACCGC	60.075	20	209	738	946	CTTGGAGCCTCTATGCCTTG	59.971	20	AAAAGACCGCACTACAACGG	60.168	20	199	738	936
BMK_Unigene_005392	2	p2	(CT)7	14	1853	1866	--
BMK_Unigene_005399	1	p2	(AG)9	18	1	18	--
BMK_Unigene_005401	1	p3	(CTT)6	18	2204	2221	ACCGTTCCTTCGTACATTGC	60	20	GGACCTCGAGAAGACGATTG	59.803	20	196	2165	2360	ACCGTTCCTTCGTACATTGC	60	20	TCTTCTGAGAATCCGACGGT	59.803	20	103	2165	2267	CGAGCTGGAGGAGGTTACAG	60.005	20	TCTTCTGAGAATCCGACGGT	59.803	20	249	2019	2267
BMK_Unigene_005401	2	p1	(T)12	12	3440	3451	AAGCATTGACCCATGAAAGG	59.933	20	CCATTGCAGATCCCATGAAT	60.691	20	237	3292	3528	GTTCGAGCCTGTGGAAAAAG	59.853	20	CCATTGCAGATCCCATGAAT	60.691	20	271	3258	3528	GTGGAAAAAGGGGACCAAGT	60.204	20	CCATTGCAGATCCCATGAAT	60.691	20	261	3268	3528
BMK_Unigene_005408	1	p1	(T)14	14	25	38	--
BMK_Unigene_005408	2	p3	(GAT)5	15	179	193	CAACCCCAGATTGATGGAAT	59.605	20	AGCAATGTTTGTTTCTGCCC	60.118	20	197	150	346	CAACCCCAGATTGATGGAAT	59.605	20	CCAAAGCTTGAAACACGACA	59.881	20	179	150	328	CAACCCCAGATTGATGGAAT	59.605	20	TTCTGCCCAAAGCTTGAAAC	60.365	20	185	150	334
BMK_Unigene_005429	1	p2	(CT)6	12	47	58	TGGGAATCAATCCTCTTTGG	59.864	20	CCACTTGGAAATGCCCAATA	60.692	20	264	18	281	AATCAATCCTCTTTGGCCGT	60.826	20	CCCAATATGGGCTGTGTTTC	60.192	20	247	22	268	AATCAATCCTCTTTGGCCG	60.021	19	CCCAATATGGGCTGTGTTTC	60.192	20	247	22	268
BMK_Unigene_005435	1	p1	(A)12	12	1677	1688	--
BMK_Unigene_005441	1	p1	(T)16	16	4	19	--
BMK_Unigene_005441	2	p2	(AG)9	18	803	820	AGGTGGGTTGTCAGATGGAC	59.817	20	CGAACCGATTCTTTCGGATA	60.031	20	143	740	882	GTCAGATGGACGGTACGGAT	59.81	20	CGAACCGATTCTTTCGGATA	60.031	20	134	749	882	AACTGGGTCGTTCATCCATC	59.786	20	CGAACCGATTCTTTCGGATA	60.031	20	163	720	882
BMK_Unigene_005442	1	p2	(TA)7	14	1180	1193	AGCCATGAAATGGAAAGTCG	60.074	20	TATCAAGACCATGGGGCCTA	60.288	20	280	980	1259	TCCTTTTGTAAATGCAGGGC	60.074	20	TATCAAGACCATGGGGCCTA	60.288	20	151	1109	1259	GGGCTATATGGCCTCACAAA	59.923	20	TATCAAGACCATGGGGCCTA	60.288	20	135	1125	1259
BMK_Unigene_005442	2	p1	(T)11	11	2248	2258	GTTTAGGGACCACCAACCCT	60.088	20	GAGAACTTTGGGATCTGACCA	59.126	21	245	2038	2282	GTTTAGGGACCACCAACCCT	60.088	20	AGAGAACTTTGGGATCTGACCA	60.11	22	246	2038	2283	TTTAGGGACCACCAACCCTA	59.284	20	GAGAACTTTGGGATCTGACCA	59.126	21	244	2039	2282
BMK_Unigene_005445	1	p1	(T)10	10	81	90	GGCATCTTTTATTGGGAGCA	60.038	20	AACAGCAAGTCGGGAATCAC	60.119	20	175	17	191	TGGCATCTTTTATTGGGAGC	60.038	20	AACAGCAAGTCGGGAATCAC	60.119	20	176	16	191	GGCATCTTTTATTGGGAGCA	60.038	20	CATGGTGCAAGATCAGGCTA	59.823	20	255	17	271
BMK_Unigene_005445	2	p2	(CT)6	12	1161	1172	--
BMK_Unigene_005453	1	p1	(A)12	12	76	87	CAAGAGTTTTCAAAGCCGGA	60.357	20	GCCCAAAACCACATCTCAAT	59.797	20	217	50	266	CAAGAGTTTTCAAAGCCGGA	60.357	20	GCGAGTGAGGGTTCGTTCTA	60.397	20	110	50	159	CAAGAGTTTTCAAAGCCGGA	60.357	20	TCAGAAAAAGCGAGTGAGGG	60.508	20	119	50	168
BMK_Unigene_005455	1	p1	(A)12	12	754	765	ATGCAGGTGAAAAGGGTCAC	59.973	20	GATCTGTCGAAACCTGCCTC	59.81	20	265	540	804	CTTCATGCATGTGTGGGTTC	59.967	20	GATCTGTCGAAACCTGCCTC	59.81	20	138	667	804	TCTTCATGCATGTGTGGGTT	59.967	20	GATCTGTCGAAACCTGCCTC	59.81	20	139	666	804
BMK_Unigene_005455	2	c	(A)10ggggagctattgtaagtaacaaactcattgtctaatatgcttaactattgtaaataaaaaagctcagtgctc(T)10agtgttacacttttacatgtaactgatacatgccagaatgtataggttttcttttcattgtatctgattactttttataa(T)10	182	3490	3671	TTCACCTTTCTTACCATATCCAC	57.201	23	TGATTCGCAATTGATAAAAGTTTC	59.542	24	258	3446	3703	TTCACCTTTCTTACCATATCCACT	58.164	24	TGATTCGCAATTGATAAAAGTTTC	59.542	24	258	3446	3703	TCACCTTTCTTACCATATCCACTACA	60.176	26	TGATTCGCAATTGATAAAAGTTTC	59.542	24	257	3447	3703
BMK_Unigene_005455	3	c	(CG)10(CA)9tatataaatataaatgacaatcatttgatgggatcatcatatcttcatacattttcttg(T)10c(T)13	121	3913	4033	TTTGTTAAAAATTCAATCAAGCG	58.419	23	TCTCTCCATCTAAAAGAGAGAAAAA	57.205	25	195	3867	4061	TTGTTAAAAATTCAATCAAGCG	57.135	22	TCTCTCCATCTAAAAGAGAGAAAAA	57.205	25	194	3868	4061	CGAGACTCATAATTGAAACCTTCAT	59.919	25	TCTCTCCATCTAAAAGAGAGAAAAA	57.205	25	262	3800	4061
BMK_Unigene_005456	1	c	(T)10cttttcttttttttctctcttttaggtg(GA)8	54	3084	3137	TTCCAAACTCATGGCACTTG	59.691	20	GTTTCAGCAGCCAAAACACT	58.008	20	242	2921	3162	CTCATTCCAAACTCATGGCA	59.648	20	GTTTCAGCAGCCAAAACACT	58.008	20	246	2917	3162	TGGCAAGAGCATACACCTCA	60.413	20	GTTTCAGCAGCCAAAACACT	58.008	20	262	2901	3162
BMK_Unigene_005465	1	p1	(T)10	10	8	17	--
BMK_Unigene_005465	2	p1	(A)10	10	2765	2774	TGATTGATTTCCCTCCTTTTG	59.006	21	TTTGTGCCTTTGGGGTAGTC	59.971	20	233	2603	2835	TGATTGATTTCCCTCCTTTTG	59.006	21	GAAAGGGAACTGGCAAATGA	60.051	20	255	2603	2857	TGATTGATTTCCCTCCTTTTG	59.006	21	GGCAAATGAATTTTGTGCCT	59.945	20	244	2603	2846
BMK_Unigene_005465	3	p1	(T)10	10	2912	2921	GACTACCCCAAAGGCACAAA	59.971	20	GACTACCGAGCCCCATCATA	59.917	20	278	2816	3093	GACTACCCCAAAGGCACAAA	59.971	20	CACATTGGTACCATCACCCA	60.088	20	230	2816	3045	TCATTTGCCAGTTCCCTTTC	60.051	20	GACTACCGAGCCCCATCATA	59.917	20	256	2838	3093
BMK_Unigene_005465	4	p1	(A)11	11	4385	4395	AAAAACTAACCACTGGGGGC	60.221	20	TCGCCCCTTTGTTTCTAATG	60.067	20	267	4237	4503	TACTATACCCACAACCCGCC	59.708	20	TCGCCCCTTTGTTTCTAATG	60.067	20	167	4337	4503	GCCACCCTTTTCTACCCCTA	60.312	20	TCGCCCCTTTGTTTCTAATG	60.067	20	150	4354	4503
BMK_Unigene_005465	5	p2	(AC)6	12	4566	4577	CATTAGAAACAAAGGGGCGA	60.067	20	TGATATTGGCTCTTTGTGCG	59.833	20	160	4484	4643	CATTAGAAACAAAGGGGCGA	60.067	20	TGCTGTGTGTGCTATTGGGT	60.183	20	126	4484	4609	CATTAGAAACAAAGGGGCGA	60.067	20	CTGCAACACTGAGCAAGGAG	59.77	20	245	4484	4728
BMK_Unigene_005465	6	p2	(AG)6	12	8624	8635	CCAGCCGTTGAAAGAAAGAA	60.357	20	TCCAGTCGTTTTGGTGACAA	60.128	20	171	8551	8721	GAAGGAAGAGCACGCAATGT	60.406	20	TCCAGTCGTTTTGGTGACAA	60.128	20	216	8506	8721	AATGAGAAGGAAGAGCACGC	59.579	20	TCCAGTCGTTTTGGTGACAA	60.128	20	221	8501	8721
BMK_Unigene_005475	1	p1	(A)17	17	5	21	--
BMK_Unigene_005475	2	p1	(A)10	10	936	945	TGTTGGTGCTCTTTCCATGA	60.24	20	GTGGCAAGTGGGTGAAGATT	59.973	20	262	708	969	TTCCATGAGAATGGCATTTG	59.474	20	GTGGCAAGTGGGTGAAGATT	59.973	20	250	720	969	TCTTGTTGGTGCTCTTTCCA	59.415	20	GTGGCAAGTGGGTGAAGATT	59.973	20	265	705	969
BMK_Unigene_005475	3	p1	(T)13	13	1072	1084	AATCTTCACCCACTTGCCAC	59.973	20	CAATGTTTTTGTTTGGTGCG	60.007	20	166	950	1115	GGGCCATCCTCATTTTTGTA	59.762	20	CAATGTTTTTGTTTGGTGCG	60.007	20	135	981	1115	GGGCCATCCTCATTTTTGTA	59.762	20	GTAAATGGATCCCGCAGAAA	59.901	20	263	981	1243
BMK_Unigene_005475	4	p3	(TAA)5	15	1903	1917	CAATTGATAGTCTCCCACTTTTGA	59.539	24	TCTTAGTCTTTAAGGATTGAGGAAA	57.062	25	248	1728	1975	TCAATTGATAGTCTCCCACTTTTG	59.539	24	TCTTAGTCTTTAAGGATTGAGGAAA	57.062	25	249	1727	1975	CAATTGATAGTCTCCCACTTTTGA	59.539	24	TCTTAGTCTTTAAGGATTGAGGAAAG	57.942	26	248	1728	1975
BMK_Unigene_005508	1	c	(TC)6cactcccatctcttcatctccagtgagatgaaccctaattccaactggtttttctcctcttccttttagatcccatctttaaaaaag(A)10	109	482	590	GCCAAAACCACAACATTTCC	60.214	20	TTGATGGGGATTTGGAAAGA	60.244	20	201	414	614	TCTCCTTTCCCTTCTTTCCC	59.623	20	CTCTTGATGGGGATTTGGAA	59.864	20	260	358	617	TCCTTTCCCTTCTTTCCCAC	60.414	20	CTCTTGATGGGGATTTGGAA	59.864	20	258	360	617
BMK_Unigene_005508	2	p1	(A)17	17	697	713	TTCCAAATCCCCATCAAGAG	59.864	20	GACGCGATTCCACCTTCTAC	59.7	20	236	598	833	TCTTTCCAAATCCCCATCAA	60.244	20	GACGCGATTCCACCTTCTAC	59.7	20	239	595	833	TTTCCAAATCCCCATCAAGA	60.244	20	GACGCGATTCCACCTTCTAC	59.7	20	237	597	833
BMK_Unigene_005508	3	p3	(CAC)5	15	958	972	CCAACTCCAAGGCGAAAAC	60.621	19	TGGTGGAGTAGAGGGTCTGG	60.104	20	224	885	1108	CAACTCCAAGGCGAAAACC	60.621	19	TGGTGGAGTAGAGGGTCTGG	60.104	20	223	886	1108	CCAACTCCAAGGCGAAAAC	60.621	19	ATCGGTCCATTTGGTTTTGA	60.17	20	268	885	1152
BMK_Unigene_005519	1	p2	(CT)6	12	924	935	GTGTTTCCAACCTTCTTGGC	59.574	20	GTTGCAAGTTTAAGGCCACC	59.615	20	164	887	1050	CCTTCTTGGCGCTGTACTGT	60.453	20	GTTGCAAGTTTAAGGCCACC	59.615	20	154	897	1050	TTTTGCCCCTGTGAAAGATT	59.546	20	GTTGCAAGTTTAAGGCCACC	59.615	20	269	782	1050
BMK_Unigene_005530	1	p2	(GA)9	18	1	18	--
BMK_Unigene_005530	2	p1	(T)12	12	1050	1061	TTTTCAATCGAGCCATTGTG	59.664	20	GTGTGGTAAGAGGAAAGGCG	59.734	20	162	980	1141	GGCTTAGAAGCCCGATTTTC	60.171	20	ATATCGCTAAAGGGATGGCA	59.529	20	247	875	1121	GGCTTAGAAGCCCGATTTTC	60.171	20	CGATATCGCTAAAGGGATGG	59.525	20	249	875	1123
BMK_Unigene_005535	1	p4	(TTTG)5	20	1215	1234	TTGGTGTGAGGGCTACATGA	60.112	20	GCCCAAGTGTGGATTGATTC	60.326	20	268	1055	1322	AGGGCTACATGAGGCAACAG	60.277	20	GCCCAAGTGTGGATTGATTC	60.326	20	260	1063	1322	CCTTTTGGTGTGAGGGCTAC	59.592	20	GCCCAAGTGTGGATTGATTC	60.326	20	272	1051	1322
BMK_Unigene_005535	2	p1	(T)15	15	1598	1612	--
BMK_Unigene_005539	1	p2	(GA)8	16	1	16	--
BMK_Unigene_005541	1	p1	(T)12	12	13	24	--
BMK_Unigene_005545	1	p2	(TC)9	18	1	18	--
BMK_Unigene_005545	2	p2	(TG)6	12	167	178	TCTCTCTCTCTCTCGCTCCG	60.112	20	CAGCCAGAAACTTCCACACA	59.873	20	204	4	207	CAAGCACCACAGCATTGTTT	59.764	20	CAGCCAGAAACTTCCACACA	59.873	20	126	82	207	TCTCTCTCTCTCTCGCTCCG	60.112	20	GCCAGAAACTTCCACACACA	59.726	20	202	4	205
BMK_Unigene_005549	1	p1	(A)10	10	1749	1758	CTGCGGATTTGGCTCTACTG	60.924	20	GGCAAAAGTGATTGCACAAA	59.712	20	279	1608	1886	TGCGGATTTGGCTCTACTG	59.956	19	GGCAAAAGTGATTGCACAAA	59.712	20	278	1609	1886	GCGGATTTGGCTCTACTGTT	59.34	20	CAGGCAAAAGTGATTGCACA	60.844	20	279	1610	1888
BMK_Unigene_005550	1	p2	(TC)9	18	1152	1169	--
BMK_Unigene_005571	1	p1	(A)12	12	718	729	TGATCGATGTTGAATGGTCG	60.481	20	GGTCGGTCTGCATCAAACTT	60.119	20	271	525	795	TGATCGATGTTGAATGGTCG	60.481	20	AGGTCGGTCTGCATCAAACT	59.727	20	272	525	796	CGATGTTGAATGGTCGGAAT	60.723	20	GGTCGGTCTGCATCAAACTT	60.119	20	267	529	795
BMK_Unigene_005571	2	p3	(TAT)7	21	1431	1451	--
BMK_Unigene_005573	1	p1	(A)11	11	196	206	AGAAAAGCAAAGTGCCATCC	59.316	20	TAACCCACTTTTCACCTGCC	59.971	20	209	116	324	AGAAAAGCAAAGTGCCATCC	59.316	20	CCACTTTTCACCTGCCATTT	59.971	20	205	116	320	AGAAAAGCAAAGTGCCATCC	59.316	20	TTCACCTTTCATCCTCCTGG	60.042	20	253	116	368
BMK_Unigene_005573	2	p1	(A)10	10	4898	4907	TGAGTAAGCTGATAGCGAGAACA	59.326	23	CAGGGTGGAGAATTGAGGAA	60.042	20	260	4807	5066	AAGCTGATAGCGAGAAATTGAG	57.939	22	CAGGGTGGAGAATTGAGGAA	60.042	20	278	4789	5066	GCGAGAAATTGAGTAAGCTGAT	57.799	22	CAGGGTGGAGAATTGAGGAA	60.042	20	269	4798	5066
BMK_Unigene_005575	1	p1	(T)12	12	521	532	TCATGTTCGCTGTGGAATGT	60.12	20	CTGCCTACCACCAGGTGAAT	59.989	20	244	328	571	TCATGTTCGCTGTGGAATGT	60.12	20	CCAGGTGAATCCTCCAGAAA	60.042	20	234	328	561	TTTTCATGTTCGCTGTGGAA	60.234	20	CTGCCTACCACCAGGTGAAT	59.989	20	247	325	571
BMK_Unigene_005575	2	p1	(T)14	14	885	898	TCTTCATTGGATCAGTGGCA	60.201	20	CCTCTCACGATGGGTGATCT	60.072	20	249	705	953	TCTTCATTGGATCAGTGGCA	60.201	20	TGCATCCAATGGCTAGTTCA	60.22	20	280	705	984	CTTCATTGGATCAGTGGCAA	59.648	20	CCTCTCACGATGGGTGATCT	60.072	20	248	706	953
BMK_Unigene_005582	1	p2	(CT)6	12	35	46	GGATAAAGAGAAGAGGAGAGAGGG	60.21	24	TATTGAGGATGTTGCTGGGC	61.003	20	195	8	202	GGATAAAGAGAAGAGGAGAGAGGG	60.21	24	TCTATTGAGGATGTTGCTGGG	60.081	21	197	8	204	GGATAAAGAGAAGAGGAGAGAGGG	60.21	24	CTATTGAGGATGTTGCTGGG	58.173	20	196	8	203
BMK_Unigene_005593	1	p1	(A)10	10	2749	2758	ACGTGGTTTTGGGTTGAGTC	59.867	20	TAACCAGGGCATGACAACAA	59.964	20	105	2717	2821	ACGTGGTTTTGGGTTGAGTC	59.867	20	ACAGTGGCCTTCTCTGCATT	59.874	20	228	2717	2944	CCTCCAAGGTTCCAGATCAA	60.042	20	CCACTGCAATTAGTGGCAAA	59.729	20	279	2516	2794
BMK_Unigene_005605	1	p3	(TGC)5	15	580	594	TGAGGCCTTCACACAAACAG	59.873	20	AGGCTCAGAGAAAATGGCAA	59.955	20	227	422	648	TTGAGGCCTTCACACAAACA	60.278	20	AGGCTCAGAGAAAATGGCAA	59.955	20	228	421	648	CTTCACACAAACAGCATCCG	60.301	20	AGGCTCAGAGAAAATGGCAA	59.955	20	221	428	648
BMK_Unigene_005611	1	p1	(A)12	12	37	48	CTTCCGCCAGCATCTGTATT	60.235	20	TTTTTAGCTGCCCAGCTGTT	60.018	20	115	7	121	CTTCCGCCAGCATCTGTATT	60.235	20	TTTAGCTGCCCAGCTGTTCT	60.154	20	113	7	119	CTTCCGCCAGCATCTGTATT	60.235	20	CATTTCACATCCACAACCCA	60.216	20	157	7	163
BMK_Unigene_005623	1	p1	(A)15	15	425	439	TGGATGCCTTTTGTTTGGTT	60.344	20	TGGTGCACAAAAAGTGGAGA	60.278	20	202	321	522	TTGGATGCCTTTTGTTTGGT	60.344	20	TGGTGCACAAAAAGTGGAGA	60.278	20	203	320	522	GCCTTTTGTTTGGTTTGAGG	59.587	20	TGGTGCACAAAAAGTGGAGA	60.278	20	197	326	522
BMK_Unigene_005625	1	p1	(T)14	14	1301	1314	GATGGGTGCTTAAGATGGGA	59.894	20	GTTTGCACTTAGGTGGGCAT	60	20	151	1198	1348	GATGGGTGCTTAAGATGGGA	59.894	20	CACTTAGGTGGGCATGTGTG	60.025	20	146	1198	1343	TTGGGGTATTTTGGTCCTGA	60.162	20	CACTTAGGTGGGCATGTGTG	60.025	20	276	1068	1343
BMK_Unigene_005625	2	p1	(T)10	10	1492	1501	ATGCCCACCTAAGTGCAAAC	60	20	AATATCCCCAAAGGCAAAGG	60.143	20	200	1329	1528	CCTTAGATCAGGCTACCCCC	59.919	20	AATATCCCCAAAGGCAAAGG	60.143	20	143	1386	1528	ATGCCCACCTAAGTGCAAAC	60	20	TCAATATCCCCAAAGGCAAA	60.26	20	202	1329	1530
BMK_Unigene_005636	1	p3	(TTC)6	18	1	18	--
BMK_Unigene_005636	2	p2	(TA)6	12	2022	2033	TCTCAGGCTAGTGGGTTGCT	60.012	20	GCTGAAGTGGATGTGCAAGA	59.992	20	247	1952	2198	TGGATTGGCAACACAAGAGA	60.24	20	GGACACTCACAGTCACCCCT	60.006	20	146	1972	2117	TGGATTGGCAACACAAGAGA	60.24	20	GCTGAAGTGGATGTGCAAGA	59.992	20	227	1972	2198
BMK_Unigene_005638	1	p1	(A)12	12	13	24	--
BMK_Unigene_005638	2	p1	(A)13	13	1171	1183	TGCCCATATCTGGATTGCTT	60.435	20	TCTTTCAAAGGCCACATTCC	60.051	20	280	1148	1427	GTTGCCCATATCTGGATTGC	60.304	20	TCTCGGACTGATCACCATTG	59.631	20	130	1146	1275	TGCCCATATCTGGATTGCTT	60.435	20	AAGGGGATTCCAGGTTTTGT	59.668	20	153	1148	1300
BMK_Unigene_005638	3	p1	(T)10	10	1477	1486	--
BMK_Unigene_005646	1	p3	(ATG)5	15	3558	3572	TCATCGCCATGGAAAATGTA	59.891	20	GTGGTGGCAGAAACTTTGGT	60.012	20	232	3510	3741	TCATCGCCATGGAAAATGTA	59.891	20	GGATGTGGTGGCAGAAACTT	59.973	20	236	3510	3745	ATGTCATCGCCATGGAAAAT	60.163	20	GTGGTGGCAGAAACTTTGGT	60.012	20	235	3507	3741
BMK_Unigene_005647	1	p1	(A)13	13	670	682	CTTAGCCATTGTAATGGGGC	59.433	20	CAGTGGATGTTGGCAAGAAA	59.691	20	275	510	784	TTGTAATGGGGCCTTCATCT	59.387	20	CAGTGGATGTTGGCAAGAAA	59.691	20	267	518	784	CCATTGTAATGGGGCCTTC	60.14	19	CAGTGGATGTTGGCAAGAAA	59.691	20	270	515	784
BMK_Unigene_005647	2	p1	(A)13	13	1656	1668	GGTTTTCAGGGGGAATTGTT	60.032	20	TTTCTAGAAGCCATTGCCGT	59.845	20	173	1525	1697	GCTTTTAGGGTTTTCAGGGG	59.939	20	TTTCTAGAAGCCATTGCCGT	59.845	20	181	1517	1697	GGCTTTTAGGGTTTTCAGGG	59.939	20	TTTCTAGAAGCCATTGCCGT	59.845	20	182	1516	1697
BMK_Unigene_005647	3	p1	(A)13	13	1953	1965	--
BMK_Unigene_005650	1	p2	(CT)6	12	443	454	GAGATCCGAAATGGGTGAGA	60.011	20	ATGTCATGCACCCAGTGCTA	60.144	20	242	406	647	AAGAGATCCGAAATGGGTGA	59.483	20	TCCTCCCCTTTCAAACACAC	59.943	20	183	404	586	GGCTGGTTTGAGGAAAGAGA	59.405	20	TCCTCCCCTTTCAAACACAC	59.943	20	197	390	586
BMK_Unigene_005655	1	p1	(T)15	15	625	639	TTGGGTTTTTGGGTTGTCAT	60.066	20	TGTTGTGGTGTGCAAAACCT	60.049	20	216	544	759	GGTTTTTGGGTTGTCATGCT	59.836	20	TGTTGTGGTGTGCAAAACCT	60.049	20	213	547	759	TTTTGGGTTTTTGGGTTGTC	59.679	20	TGTTGTGGTGTGCAAAACCT	60.049	20	218	542	759
BMK_Unigene_005657	1	p1	(T)10	10	441	450	GAAAAAGATTTGGCTGCATGA	60.203	21	TGGCTAGCTGGCTTGCTAAT	60.138	20	154	382	535	TGGTGAAAATTCGGCTACAG	58.771	20	TGGCTAGCTGGCTTGCTAAT	60.138	20	262	274	535	TGTCTCCACTGTTCGTCCTTT	59.754	21	TGGCTAGCTGGCTTGCTAAT	60.138	20	203	333	535
BMK_Unigene_005657	2	p1	(T)12	12	1342	1353	GTTTAAAGGGGAGAGTGGGC	59.94	20	AGATCCCAGATTGCATCCAG	60.034	20	255	1217	1471	GTTTAAAGGGGAGAGTGGGC	59.94	20	ATTGCATCCAGTGTCACGAA	60.12	20	246	1217	1462	GTTTAAAGGGGAGAGTGGGC	59.94	20	AGATTGCATCCAGTGTCACG	59.707	20	248	1217	1464
BMK_Unigene_005657	3	p1	(A)10	10	2344	2353	GTCTCAAGATTCTGCGGAGG	59.95	20	GTGCAATGAAGCATGCAAAT	59.7	20	245	2189	2433	TCGACATCGTTGCTCATTTC	59.805	20	GTGCAATGAAGCATGCAAAT	59.7	20	278	2156	2433	TCCTTCTGCCAGACTTCACA	59.545	20	GTGCTTCATAGGGCTTTTGC	59.851	20	231	2285	2515
BMK_Unigene_005679	1	p1	(A)15	15	411	425	TCATGAAATCCATGTTTAAAGGG	60.062	23	GATGGTGATGATGGGTGTCA	60.189	20	202	367	568	TCATGAAATCCATGTTTAAAGGG	60.062	23	TGGTTGGTAGGACCGTAGGA	60.366	20	249	367	615	TGAAATCCATGTTTAAAGGGAA	58.472	22	GATGGTGATGATGGGTGTCA	60.189	20	199	370	568
BMK_Unigene_005680	1	p1	(A)11	11	1543	1553	TTCACCCTTAGCAGCCAGTT	59.875	20	CAAAACAGTCACATGTCGGG	60.001	20	258	1320	1577	TTCACCCTTAGCAGCCAGTT	59.875	20	CCAAAACAGTCACATGTCGG	60.001	20	259	1320	1578	AGCAGCCAGTTCTTAGCCAC	59.644	20	CAAAACAGTCACATGTCGGG	60.001	20	249	1329	1577
BMK_Unigene_005680	2	p1	(T)14	14	2738	2751	GTGGTTCTGTGGCACAAATG	60.008	20	GAGAGCCAAAGGCGTCAATA	60.352	20	236	2687	2922	TCGTAAATGCATCATTGGGA	59.891	20	GAGAGCCAAAGGCGTCAATA	60.352	20	209	2714	2922	GTGGTTCTGTGGCACAAATG	60.008	20	ATTTGCCCCTTGTTCTGACA	60.495	20	167	2687	2853
BMK_Unigene_005690	1	p1	(A)13	13	1677	1689	CTCCTGTTTGTGTGTGTGGG	60.039	20	ACATTTTCACGAGTCCTCCG	60.111	20	198	1520	1717	CTCCTGTTTGTGTGTGTGGG	60.039	20	TTTTCACGAGTCCTCCGAGT	59.844	20	195	1520	1714	TCCTGTTTGTGTGTGTGGGT	59.89	20	ACATTTTCACGAGTCCTCCG	60.111	20	197	1521	1717
BMK_Unigene_005710	1	p1	(A)10	10	845	854	TCTTCACACATGAAGCCCTTT	59.726	21	CGGGATTTTCAAGAACTCCA	60.044	20	237	812	1048	TCTTCACACATGAAGCCCTTT	59.726	21	GAGATCAACCGGGATTTTCA	59.871	20	246	812	1057	TTTCCTTTCAATTTATCGCCA	59.552	21	GTCGGCGCATAGGAAAATAA	60.061	20	170	721	890
BMK_Unigene_005721	1	p1	(A)13	13	2619	2631	TGCCATTCTCAGTTGGATCA	60.201	20	CTAATGGCCCTTCAGCCATA	60.053	20	258	2567	2824	TGCCATTCTCAGTTGGATCA	60.201	20	AGCTGTTGACCTGATGGACC	60.12	20	224	2567	2790	TGCCATTCTCAGTTGGATCA	60.201	20	CAAGCTGTTGACCTGATGGA	59.831	20	226	2567	2792
BMK_Unigene_005725	1	p1	(A)11	11	611	621	CATCGCCGACCTTATTCAGT	60.096	20	GGACGTGTTACGCAATCAAA	59.59	20	137	552	688	ATCGCCGACCTTATTCAGTG	60.096	20	GGACGTGTTACGCAATCAAA	59.59	20	136	553	688	GCAGACGATGTGCCAAAATA	59.694	20	GGACGTGTTACGCAATCAAA	59.59	20	102	587	688
BMK_Unigene_005728	1	p2	(TC)7	14	1	14	--
BMK_Unigene_005728	2	p1	(A)10	10	680	689	GTCAAAATCCATGGGCAAGT	59.797	20	GCAAAAACTGGTTGTGCCTT	60.154	20	171	632	802	GTCAAAATCCATGGGCAAGT	59.797	20	AGCTTTGGCACCTACCACAC	60.179	20	138	632	769	GTCAAAATCCATGGGCAAGT	59.797	20	GGTTGTGCCTTTCCCAAATA	59.801	20	162	632	793
BMK_Unigene_005733	1	p1	(A)17	17	463	479	CCGCTTGGACATAACTGCTT	60.27	20	TGTGTGGTTGGATGAGAGGA	60.088	20	277	386	662	CCGCTTGGACATAACTGCTT	60.27	20	GAGAGGAGGGGAAGAAGTGG	60.186	20	264	386	649	CTCTGTCTCCGCTTGGACAT	60.408	20	GAGAGGAGGGGAAGAAGTGG	60.186	20	272	378	649
BMK_Unigene_005733	2	p2	(CA)6	12	658	669	CCACTTCTTCCCCTCCTCTC	60.186	20	GCACACTCGTACTGCCTTCA	60.056	20	237	630	866	CCACTTCTTCCCCTCCTCTC	60.186	20	TGTACTCATGACCCAAGGCA	60.112	20	139	630	768	CCACTTCTTCCCCTCCTCTC	60.186	20	TACTCATGACCCAAGGCACA	60.112	20	137	630	766
BMK_Unigene_005733	3	p1	(A)10	10	1340	1349	ACAATGCTTTTGCAGCCTTT	59.889	20	TAAGAAACTTCCGCAGCCAC	60.386	20	206	1244	1449	ATGCTTTTGCAGCCTTTTGT	59.889	20	TAAGAAACTTCCGCAGCCAC	60.386	20	203	1247	1449	TTTTGCAGCCTTTTGTGTTG	59.888	20	TAAGAAACTTCCGCAGCCAC	60.386	20	199	1251	1449
BMK_Unigene_005737	1	p2	(AT)9	18	6	23	--
BMK_Unigene_005737	2	p3	(TTG)5	15	209	223	TCCTCCCACCTTTTTCTTGA	59.641	20	AAGCGAAGGAGATCTTTGAGC	60.11	21	205	63	267	TTCAAAATTGAAACCCACCC	59.64	20	AAGCGAAGGAGATCTTTGAGC	60.11	21	167	101	267	TTCAAAATTGAAACCCACCC	59.64	20	TGACATGAAACAGGCACTGAG	59.889	21	218	101	318
BMK_Unigene_005737	3	p1	(A)12	12	362	373	CTCAGTGCCTGTTTCATGTCA	59.889	21	AGGAAAGTAAGGGCACGGAT	59.962	20	226	298	523	GCTCAAAGATCTCCTTCGCT	58.769	20	AGGAAAGTAAGGGCACGGAT	59.962	20	277	247	523	AGCTCAAAGATCTCCTTCGC	58.769	20	AGGAAAGTAAGGGCACGGAT	59.962	20	278	246	523
BMK_Unigene_005744	1	p1	(T)19	19	4	22	--
BMK_Unigene_005744	2	p1	(T)10	10	975	984	AATGCCATCCATTCCTTCTTT	59.791	21	CATTGAACACGGACGTCAAC	60.008	20	279	874	1152	ATGCCATCCATTCCTTCTTT	58.453	20	CATTGAACACGGACGTCAAC	60.008	20	278	875	1152	AATGCCATCCATTCCTTCTT	58.453	20	CATTGAACACGGACGTCAAC	60.008	20	279	874	1152
BMK_Unigene_005757	1	p1	(A)12	12	1	12	--
BMK_Unigene_005757	2	p2	(AT)9	18	1148	1165	--
BMK_Unigene_005762	1	c	(A)11cagttagggtcacaaaatgcaatcaaatcatgaaaaatatattaaaataaaaccattcagaaaaagttacacacgtggggca(T)10	103	757	859	TGACAAGTGATACCACTAACCGA	59.548	23	CCAGACTTGGAACCCTTTGA	60.081	20	231	724	954	TGACAAGTGATACCACTAACCGA	59.548	23	ACCCAGACTTGGAACCCTTT	59.834	20	233	724	956	TGACAAGTGATACCACTAACCGA	59.548	23	AACCCAGACTTGGAACCCTT	59.834	20	234	724	957
BMK_Unigene_005779	1	p3	(AGA)5	15	4281	4295	--
BMK_Unigene_005784	1	p1	(T)11	11	382	392	ATGTTTGCAGAGTGGAAGGG	60.111	20	CAGGCCTTACTTCGGTCAAC	59.734	20	221	300	520	ACATTTGAAGTGGGCAGAGG	60.111	20	CAGGCCTTACTTCGGTCAAC	59.734	20	273	248	520	AGTGGAAGGGCTCACTTGAA	59.844	20	CAGGCCTTACTTCGGTCAAC	59.734	20	211	310	520
BMK_Unigene_005795	1	p1	(A)11	11	62	72	CGGATTTATTAATGTGCCCAA	59.682	21	GAACGTGCCTTACCCAAAAA	59.975	20	175	26	200	TGTGCCCAATAAGGAGTGTTT	59.485	21	GAACGTGCCTTACCCAAAAA	59.975	20	163	38	200	CGGATTTATTAATGTGCCCAA	59.682	21	TTTGTTATGGGTGCAGCAAG	59.729	20	194	26	219
BMK_Unigene_005795	2	p1	(T)10	10	1993	2002	AAGTGGTCTAGAGCGGCAAG	59.639	20	AGAGGAGCAATCATGCTGGT	59.834	20	218	1925	2142	AAGTGGTCTAGAGCGGCAAG	59.639	20	CTCACAATCTGAGCCAACCA	59.831	20	173	1925	2097	AAGTGGTCTAGAGCGGCAAG	59.639	20	TCACAATCTGAGCCAACCAA	60.24	20	172	1925	2096
BMK_Unigene_005795	3	c	(A)11catgttcattataaaatatcaattattcaagaagcatcattatcaaatcaatgtgtgactctttgaataccgac(A)11	96	2224	2319	ACCAGCATGATTGCTCCTCT	59.834	20	TTGTTCTTGGAAATTTACGCC	59.111	21	257	2123	2379	ACCAGCATGATTGCTCCTCT	59.834	20	TGTTCTTGGAAATTTACGCCTT	60.004	22	256	2123	2378	ACCAGCATGATTGCTCCTCT	59.834	20	TTGTTCTTGGAAATTTACGCCT	60.004	22	257	2123	2379
BMK_Unigene_005798	1	p2	(GA)7	14	999	1012	ATGAGCCACAGGGCTAGAGA	59.973	20	CAATGGGAAAACACTAAATTGC	58.543	22	235	849	1083	GAGCCACAGGGCTAGAGATG	59.973	20	CAATGGGAAAACACTAAATTGC	58.543	22	233	851	1083	TGAGCCACAGGGCTAGAGAT	59.973	20	CAATGGGAAAACACTAAATTGC	58.543	22	234	850	1083
BMK_Unigene_005804	1	p1	(A)13	13	927	939	AATCAAGGACTTGACCGTGG	59.966	20	CCACCTGGAAAAACACCATT	59.688	20	274	839	1112	GGGGAAAAGCATTCAACAAA	59.916	20	CCACCTGGAAAAACACCATT	59.688	20	212	901	1112	TCAAATGGGGAAAAGCATTC	59.878	20	CCACCTGGAAAAACACCATT	59.688	20	218	895	1112
BMK_Unigene_005805	1	p1	(A)16	16	7	22	--
BMK_Unigene_005805	2	p3	(TGG)5	15	813	827	GTGCCTGGGCTACAGAAAAC	59.74	20	TCATGACCACTACCCCATCA	59.762	20	118	775	892	GTGCCTGGGCTACAGAAAAC	59.74	20	CTACCCCATCATCGATGTCA	59.322	20	109	775	883	GCCTGGGCTACAGAAAACAT	59.198	20	TCATGACCACTACCCCATCA	59.762	20	116	777	892
BMK_Unigene_005806	1	p1	(A)11	11	774	784	TCGGATCATCTAAAGGGCAC	60.036	20	TGGTCCACAACTGTCATGGT	59.846	20	257	695	951	TCGGATCATCTAAAGGGCAC	60.036	20	TGAAAGTGCAGGCACTGAAG	60.175	20	218	695	912	TCGGATCATCTAAAGGGCAC	60.036	20	GGAGGGTCAGAGGAGAGGAC	60.198	20	161	695	855
BMK_Unigene_005815	1	p4	(ATTT)5	20	23	42	--
BMK_Unigene_005815	2	p3	(GAC)5	15	983	997	GCAAGGTGCTAGAATGGGAG	59.836	20	TCGTTTGTGGATCCCAGATT	60.317	20	273	881	1153	TGAAGTGTGGAAGGTGCAAG	59.873	20	CCAGATTAACAGGACAGGGC	59.55	20	275	866	1140	CTGAAGTGTGGAAGGTGCAA	59.873	20	CCAGATTAACAGGACAGGGC	59.55	20	276	865	1140
BMK_Unigene_005815	3	p1	(A)13	13	1669	1681	GCAATTTGGCCAGCAGTATT	60.103	20	CGTCAATTTCTAATGGTCGGA	59.946	21	112	1617	1728	AGCCATGTGCTTAAGGATGC	60.243	20	TGGTCGGAAAAAGAACATTTG	59.961	21	259	1457	1715	CGCAAACAGCAAAATGAATG	60.251	20	TGGTCGGAAAAAGAACATTTG	59.961	21	156	1560	1715
BMK_Unigene_005815	4	p1	(A)11	11	1783	1793	--
BMK_Unigene_005817	1	p3	(TCC)6	18	59	76	GCCACAAGATCGAGAAGCTC	60.104	20	TGATGCTGCGGGTATTGTTA	60.096	20	216	2	217	GCCACAAGATCGAGAAGCTC	60.104	20	ATCGAGAGGAGAGAGCATGG	59.511	20	266	2	267	GCCACAAGATCGAGAAGCTC	60.104	20	GGATCGATCGAGAGGAGAGA	59.44	20	272	2	273
BMK_Unigene_005817	2	p1	(A)16	16	622	637	GGAGCTTTCGACGAATTGAG	59.955	20	GGTGAAGAAATCCGCCATAA	59.901	20	248	570	817	GAGCTTTCGACGAATTGAGG	59.955	20	GGTGAAGAAATCCGCCATAA	59.901	20	247	571	817	AGGAGCTTTCGACGAATTGA	59.955	20	GGTGAAGAAATCCGCCATAA	59.901	20	249	569	817
BMK_Unigene_005833	1	p1	(T)15	15	971	985	--
BMK_Unigene_005836	1	c	(C)11gcccctctcaggaaaggaggggagctctggatttttta(TAT)5	64	884	947	TAATAAGGTGGACCATGCCC	59.645	20	ATCCATGAACCATACTCGGC	59.78	20	237	845	1081	TAATAAGGTGGACCATGCCC	59.645	20	GCCACTTTTCGCATATCACA	59.694	20	219	845	1063	TAATAAGGTGGACCATGCCC	59.645	20	GGCCACTTTTCGCATATCAC	60.478	20	220	845	1064
BMK_Unigene_005836	2	p1	(T)13	13	1286	1298	AGTTTTGCCTGTTCACCACC	60.012	20	TCCTAGGCTCAGGTTTGACC	59.284	20	183	1255	1437	CGTTGGAGACAGCACTTTCA	60.025	20	TCCTAGGCTCAGGTTTGACC	59.284	20	204	1234	1437	TGCCTGTTCACCACCTTACA	60.152	20	TCCTAGGCTCAGGTTTGACC	59.284	20	178	1260	1437
BMK_Unigene_005836	3	p3	(ACC)6	18	2269	2286	GACCAGGACACTCAGAATGGA	60.104	21	CAATCCAAGAAGCAGCATCA	59.948	20	248	2237	2484	GACCAGGACACTCAGAATGGA	60.104	21	TGAGGAAGTCAGGTATGGGG	59.92	20	155	2237	2391	GACCAGGACACTCAGAATGGA	60.104	21	ACCCAAATAAGGTCCAAGGC	60.187	20	123	2237	2359
BMK_Unigene_005838	1	p2	(GA)6	12	603	614	CGTGCAGTTTTGAAATGGTG	60.149	20	GAAAGACAAACAAGCGCTCC	60	20	251	521	771	CAGTTTTGAAATGGTGCCCT	59.971	20	ACCCTTTCCATTCAACCTCC	60.169	20	209	525	733	GGGTGTCCAAAAAGAGGACA	59.943	20	ACCCTTTCCATTCAACCTCC	60.169	20	280	454	733
BMK_Unigene_005847	1	p1	(T)11	11	1710	1720	CAAGCCAACCAGCACATTTA	59.729	20	AGGCGTTCAAAGTCCAAAAA	59.724	20	212	1668	1879	ATTGCAAAAAGACCCAACCA	60.344	20	AGGCGTTCAAAGTCCAAAAA	59.724	20	230	1650	1879	CAAGCCAACCAGCACATTTA	59.729	20	GCGTTCAAAGTCCAAAAACC	59.592	20	210	1668	1877
BMK_Unigene_005858	1	p1	(T)11	11	63	73	AAGGGCTGCTCTCAAAGGAT	60.349	20	CAAGCGGAAAAACAAGAAGC	59.996	20	112	3	114	AAGGGCTGCTCTCAAAGGAT	60.349	20	TGCATGTCAAGGATCGAGAG	59.942	20	198	3	200	AAGGGCTGCTCTCAAAGGAT	60.349	20	CCAAGCGGAAAAACAAGAAG	59.855	20	113	3	115
BMK_Unigene_005858	2	p3	(ACT)5	15	205	219	GCTTCTTGTTTTTCCGCTTG	59.996	20	GAACCAAAGCAGCAATGTGA	59.847	20	154	95	248	GCTTCTTGTTTTTCCGCTTG	59.996	20	GGATCAAGAACCAAAGCAGC	59.82	20	161	95	255	GCTTCTTGTTTTTCCGCTTG	59.996	20	TCATATCGTCCTGCATCAGC	59.788	20	217	95	311
BMK_Unigene_005865	1	p1	(T)15	15	1	15	--
BMK_Unigene_005880	1	p1	(A)14	14	527	540	ACATCTGAACGGTCCCAGAG	60.112	20	ACCCAGATGAAACCCAAACA	60.21	20	267	369	635	ACATCTGAACGGTCCCAGAG	60.112	20	CACCCAGATGAAACCCAAAC	60.21	20	268	369	636	ACATCTGAACGGTCCCAGAG	60.112	20	CCCAGATGAAACCCAAACAT	59.647	20	266	369	634
BMK_Unigene_005880	2	p1	(T)10	10	1677	1686	AATTTGAGGAATTCCAGGCA	59.505	20	AAGGTGAAAGAAAGGGTTGGA	59.963	21	245	1635	1879	AATTTGAGGAATTCCAGGCA	59.505	20	AGGTGAAAGAAAGGGTTGGA	58.618	20	244	1635	1878	GAGGAATTCCAGGCACAAAT	58.984	20	AAGGTGAAAGAAAGGGTTGGA	59.963	21	240	1640	1879
BMK_Unigene_005880	3	p2	(GA)6	12	3075	3086	--
BMK_Unigene_005885	1	p1	(T)15	15	442	456	AGGTAGGTCCCACAAAAGGG	60.218	20	CAAATATGATGGCTCCCTGG	60.288	20	228	380	607	AGGTAGGTCCCACAAAAGGG	60.218	20	TATGATGGCTCCCTGGACAT	60.303	20	224	380	603	AGGTAGGTCCCACAAAAGGG	60.218	20	ATATGATGGCTCCCTGGACA	60.303	20	225	380	604
BMK_Unigene_005885	2	p1	(A)10	10	1322	1331	ATCTCCCCCACTCCATCTTT	59.755	20	CTTTGAATCAAGGCCTCTCC	58.861	20	198	1159	1356	ATTTCTCCATCTCCCCCACT	59.755	20	CTTTGAATCAAGGCCTCTCC	58.861	20	206	1151	1356	ATCTCCCCCACTCCATCTTT	59.755	20	TTTGAATCAAGGCCTCTCCT	58.861	20	197	1159	1355
BMK_Unigene_005885	3	p1	(T)10	10	1461	1470	GAGGCCTTGATTCAAAGAATTG	60.075	22	GAGAAGGCCGACTTGGTGT	60.253	19	238	1340	1577	GAGGCCTTGATTCAAAGAATTG	60.075	22	GCCGACTTGGTGTGAGGTA	59.692	19	232	1340	1571	GAGAGGCCTTGATTCAAAGAA	58.516	21	GAGAAGGCCGACTTGGTGT	60.253	19	240	1338	1577
BMK_Unigene_005889	1	p3	(CTG)5	15	2457	2471	GATGTGGGAGGAGATTTGGA	59.862	20	CAAGACCACCGAAGCAATCT	60.255	20	173	2344	2516	AGTGAATTGGGAGATGTGGG	59.779	20	CAAGACCACCGAAGCAATCT	60.255	20	185	2332	2516	GGAGAGATTCGAGGGAGGAC	60.157	20	TAAAACCCAAAACCCCTCCT	59.677	20	241	2367	2607
BMK_Unigene_005892	1	p1	(A)15	15	4	18	--
BMK_Unigene_005893	1	p1	(T)11	11	622	632	TTCTTTGCACCTCCATTTCC	60.051	20	TCAGGAGCACGTAAAGAGCA	59.74	20	239	505	743	TTCTTTGCACCTCCATTTCC	60.051	20	TCACAAAGCCCCTCAAGTTT	59.711	20	191	505	695	TTCTTTGCACCTCCATTTCC	60.051	20	TTCACAAAGCCCCTCAAGTT	59.711	20	192	505	696
BMK_Unigene_005893	2	p1	(T)14	14	1985	1998	TCCACAAGCCTACATGCAAC	59.722	20	GGTTTGAAACATGCAATGAGG	60.359	21	158	1949	2106	TCCACAAGCCTACATGCAAC	59.722	20	TGCAGGACTGATGAGAAAAGG	60.382	21	101	1949	2049	TCCACAAGCCTACATGCAAC	59.722	20	TGGTTTGAAACATGCAATGAG	59.576	21	159	1949	2107
BMK_Unigene_005893	3	c	(A)11tgagaatcaattaacatcttctttggattctatttccatggagaaatgttatatttgatgttca(T)10	85	2350	2434	--
BMK_Unigene_005894	1	p1	(A)10	10	260	269	CCACCCACGTTAGATGCTTT	59.993	20	TGTTGCCCCTGACCTTTAAC	59.971	20	149	229	377	CCACCCACGTTAGATGCTTT	59.993	20	CATGGCAGACAAGCACAGTT	59.905	20	189	229	417	CCACCCACGTTAGATGCTTT	59.993	20	ATGGCAGACAAGCACAGTTG	59.905	20	188	229	416
BMK_Unigene_005894	2	p1	(A)10	10	1269	1278	CAATGCAGCATGTCAATCCT	59.679	20	ACAAGCCCAATCTGACCAAG	60.111	20	216	1174	1389	CAATGCAGCATGTCAATCCT	59.679	20	ACCCATAGGTCAACCACAGC	59.851	20	251	1174	1424	ACAATGCAGCATGTCAATCC	59.533	20	ACAAGCCCAATCTGACCAAG	60.111	20	217	1173	1389
BMK_Unigene_005895	1	p3	(TCT)5	15	2472	2486	CGAGAGAGGATAGGTGGTGC	59.827	20	CTTCCTCTCCCCTCTGCTTT	59.95	20	241	2327	2567	CGAGAGAGGATAGGTGGTGC	59.827	20	TCTTCCTCTCCCCTCTGCTT	60.468	20	242	2327	2568	GCGTTTCAGGGTCATCTTCT	59.288	20	CTTCCTCTCCCCTCTGCTTT	59.95	20	121	2447	2567
BMK_Unigene_005902	1	p1	(A)12	12	1581	1592	--
BMK_Unigene_005915	1	c	(A)15tcatggctgtgccccctgggcccgtagggattggtctggcccaaatggctgggacacccaacctttgatatatt(TA)6	101	201	301	GGGCATCACAATTCACAATG	59.781	20	AAGATGCAAACGGAGATGCT	59.843	20	235	95	329	TTGCAAACAAACTGTGTCCC	59.591	20	AAGATGCAAACGGAGATGCT	59.843	20	153	177	329	TGCCTAAACTGGCATCCCTA	60.597	20	AAGATGCAAACGGAGATGCT	59.843	20	202	128	329
BMK_Unigene_005919	1	p3	(CAT)5	15	3243	3257	GGAAGGATGATGGACATTGC	60.289	20	GCATGAACCAACAAAGCAAA	59.712	20	209	3084	3292	ACAGCAGGAAGGATGATGGA	60.622	20	GCATGAACCAACAAAGCAAA	59.712	20	215	3078	3292	CAGCAGGAAGGATGATGGAC	60.622	20	GCATGAACCAACAAAGCAAA	59.712	20	214	3079	3292
BMK_Unigene_005926	1	p3	(GTG)6	18	1356	1373	--
BMK_Unigene_005937	1	p3	(TTA)6	18	633	650	CCGCCTACAGGTTTGGTTTA	59.99	20	TTTTCACATGTGGGCAGTGT	60.008	20	252	583	834	CCGCCTACAGGTTTGGTTTA	59.99	20	GTTTTCACATGTGGGCAGTG	60.008	20	253	583	835	CCGCCTACAGGTTTGGTTTA	59.99	20	TGGGCAGTGTAATCGACAAA	60.111	20	242	583	824
BMK_Unigene_005955	1	p1	(A)14	14	308	321	CAAAGTGGCATGAGCTTGAC	59.445	20	CAAAAATCAGATGGGGCAAC	60.309	20	266	217	482	CAAAGTGGCATGAGCTTGAC	59.445	20	GCGTCATGACTCAAAATCCA	59.654	20	128	217	344	CAAAGTGGCATGAGCTTGAC	59.445	20	GGCGTCATGACTCAAAATCC	60.47	20	129	217	345
BMK_Unigene_005965	1	p1	(T)11	11	4	14	--
BMK_Unigene_005965	2	p1	(T)10	10	295	304	TTTCACCCCCTTTACTGCAC	59.971	20	AACGCTTGCTTGCTTTTGTT	60.06	20	252	173	424	TTTCACCCCCTTTACTGCAC	59.971	20	AAACGCTTGCTTGCTTTTGT	60.06	20	253	173	425	ATTTGGGGGCTACTTTCACC	60.187	20	AACGCTTGCTTGCTTTTGTT	60.06	20	154	271	424
BMK_Unigene_005965	3	p1	(T)10	10	1679	1688	GGGTGTGGGAGGTTTCATAC	59.116	20	TCGATGAGTTCATTAAAGATCAAAA	59.203	25	122	1601	1722	ATTTTTGTGTGGGTGTGGGA	61.055	20	TCGATGAGTTCATTAAAGATCAAAA	59.203	25	132	1591	1722	GATTTTTGTGTGGGTGTGGG	61.055	20	TCGATGAGTTCATTAAAGATCAAAA	59.203	25	133	1590	1722
BMK_Unigene_005971	1	p1	(A)10	10	249	258	CCAAAAGCTTCAGAAATGCC	59.823	20	GGCCTTCTTCAACCAAATCA	60.051	20	269	190	458	CCCAAAAGCTTCAGAAATGC	59.823	20	GGCCTTCTTCAACCAAATCA	60.051	20	270	189	458	CCCCAAAAGCTTCAGAAATG	59.679	20	GGCCTTCTTCAACCAAATCA	60.051	20	271	188	458
BMK_Unigene_005971	2	p3	(TGG)7	21	909	929	CTGTTGGGGCTCTCGTTCT	60.393	19	CACTCCAAGCCCTCAGAGAC	59.986	20	188	836	1023	CTGTTGGGGCTCTCGTTCT	60.393	19	TTCACCCTCCCAGTTGTCTC	60.088	20	248	836	1083	CTGTTGGGGCTCTCGTTCT	60.393	19	ATGACTCGGTCCTGAACCTG	60.112	20	217	836	1052
BMK_Unigene_005971	3	p3	(AGG)7	21	1322	1342	--
BMK_Unigene_005980	1	p1	(A)11	11	265	275	TATCGCTGCACATATGACCC	59.529	20	TCTGTTTGCTGCTCCCTTTT	59.993	20	220	186	405	TATCGCTGCACATATGACCC	59.529	20	TTCTGTTTGCTGCTCCCTTT	59.993	20	221	186	406	TATCGCTGCACATATGACCC	59.529	20	TCTCCAGCCTCCCCTTTATT	60.032	20	162	186	347
BMK_Unigene_006003	1	c	(AG)7atttaacacattaaaattggctgaaaacctgaacacaggatgatgctag(A)10	73	118	190	GGTGTACAGCTTCCTGCCAT	60.142	20	CTAGATGGTTAAACGGGCCA	59.953	20	271	8	278	GGTGTACAGCTTCCTGCCAT	60.142	20	GTACATGGGGCTGGACTGTT	59.851	20	247	8	254	GGTGTACAGCTTCCTGCCAT	60.142	20	GGGCTGGACTGTTCACTGTT	60.159	20	240	8	247
BMK_Unigene_006003	2	p2	(TA)6	12	541	552	CCATCATTATGGCAACCTGT	58.298	20	AAAGATTGGTGGGCTGAAAA	59.546	20	229	379	607	CCATCATTATGGCAACCTGT	58.298	20	AAAAGATTGGTGGGCTGAAA	59.546	20	230	379	608	AAGGATCGATACACCTTCTCCA	59.962	22	AATTGGGGTCCTCCTTTCAG	60.298	20	250	424	673
BMK_Unigene_006003	3	p2	(TA)9	18	1292	1309	--
BMK_Unigene_006004	1	p2	(CA)11	22	1	22	--
BMK_Unigene_006006	1	p1	(T)15	15	8	22	--
BMK_Unigene_006006	2	p1	(T)10	10	974	983	GGTTGTTCTTGAGCACGATG	59.293	20	TGCAGTGATAGAACTGATGAATGA	59.775	24	215	808	1022	GGTTGTTCTTGAGCACGATG	59.293	20	TGAATGCAGTGATAGAACTGATGA	59.775	24	219	808	1026	CTTGAGCACGATGCATTGATA	59.848	21	TGAATGCAGTGATAGAACTGATGA	59.775	24	212	815	1026
BMK_Unigene_006011	1	p1	(A)14	14	317	330	AGTCGTCAAATTCGGTTTGG	59.971	20	GATCATGAACAGCCCCATTT	59.756	20	116	241	356	AGTCGTCAAATTCGGTTTGG	59.971	20	GATTGATCATGAACAGCCCC	60.289	20	120	241	360	AGTCGTCAAATTCGGTTTGG	59.971	20	TCATGAACAGCCCCATTTTT	60.309	20	114	241	354
BMK_Unigene_006016	1	p1	(A)13	13	378	390	CCAGCAATGCATAAAGGAGA	58.869	20	AATGGAGTTGAGCGGAGTAAA	58.847	21	191	301	491	CCAGCAATGCATAAAGGAGAA	60.216	21	AATGGAGTTGAGCGGAGTAAA	58.847	21	191	301	491	ACCAGCAATGCATAAAGGAGA	59.722	21	AATGGAGTTGAGCGGAGTAAA	58.847	21	192	300	491
BMK_Unigene_006016	2	p1	(T)11	11	557	567	TTTACTCCGCTCAACTCCATT	58.847	21	AAGTGGATCTGCACGGCTAC	60.285	20	276	471	746	TTTACTCCGCTCAACTCCATT	58.847	21	GCTACGCCTCAAGCTTTCAT	59.62	20	261	471	731	ATTTACTCCGCTCAACTCCA	57.422	20	AAGTGGATCTGCACGGCTAC	60.285	20	277	470	746
BMK_Unigene_006017	1	p1	(A)13	13	1322	1334	GGAAAGCAAAGGGTGAGACA	60.232	20	AAGCTCGAAGGTTTTTCGGT	60.242	20	154	1255	1408	GGAAAGCAAAGGGTGAGACA	60.232	20	AGCTCGAAGGTTTTTCGGTT	60.242	20	153	1255	1407	GGGTGAGACAATTCAATGCC	60.326	20	AGCTCGAAGGTTTTTCGGTT	60.242	20	143	1265	1407
BMK_Unigene_006017	2	c	(TA)6agtggatgagattgaatttagggtttgatttgaaagtat(A)10	61	1845	1905	GGGGCCATTCCTCATTTTAT	59.984	20	AAGGCTGGGTTTGGGTATCT	59.827	20	162	1777	1938	CATTCCGGCCGTAAACTAAA	59.958	20	AAGGCTGGGTTTGGGTATCT	59.827	20	230	1709	1938	CTCTTTGGAGCTTTGGCTTG	60.125	20	AAGGCTGGGTTTGGGTATCT	59.827	20	203	1736	1938
BMK_Unigene_006021	1	p2	(TG)9	18	1	18	--
BMK_Unigene_006023	1	p3	(TTC)5	15	40	54	TCGTGTGGTCACTTGGTCTC	59.712	20	AGTGGGTGCAAATGAAAAGG	59.971	20	166	12	177	TCGTGTGGTCACTTGGTCTC	59.712	20	GGAGTTAGGTGATTTGGGCA	59.933	20	185	12	196	TCGTGTGGTCACTTGGTCTC	59.712	20	TGTTACCTAGCCGGAGATGG	60.088	20	134	12	145
BMK_Unigene_006023	2	p1	(T)12	12	1958	1969	ATATGAAGGGAACCGTGCAG	59.955	20	AAGCAATTAATGGGCACAAA	58.161	20	204	1822	2025	CCATCCTTGGAGTGCAATTT	59.933	20	AAGCAATTAATGGGCACAAA	58.161	20	274	1752	2025	AAGCTTCTTCAAAGCACGGA	60.132	20	AAGCAATTAATGGGCACAAA	58.161	20	232	1794	2025
BMK_Unigene_006023	3	p2	(CT)10	20	4169	4188	--
BMK_Unigene_006024	1	c	(A)10tcttcattattaa(TGT)5	38	590	627	GGCCCTTGGCAGTAGTACAT	59.08	20	CAAGATGCATGCAAAGAGACA	60.003	21	229	459	687	GGCCCTTGGCAGTAGTACAT	59.08	20	GATGCATGCAAAGAGACATCA	59.821	21	226	459	684	AACAACATACCCTTGCTCACC	58.972	21	GCCATGTAAAGGTTGCATCA	59.548	20	226	520	745
BMK_Unigene_006057	1	p1	(A)10	10	2477	2486	--
BMK_Unigene_006078	1	p1	(T)14	14	1075	1088	CCGGTTTTCCCATTTTTCTT	60.157	20	TGCCCAGACTAGCTTGACCT	60.012	20	190	1045	1234	CCGGTTTTCCCATTTTTCTT	60.157	20	TTGTTATAGGGCTTGCCCAG	60.089	20	203	1045	1247	CCGGTTTTCCCATTTTTCTT	60.157	20	ACTATAGAGGCTGTGGCCGA	59.859	20	240	1045	1284
BMK_Unigene_006080	1	c	(CT)8cgtggaatctgcattctctgaaataacttggtcctttccacggattctccatttcctttgtcttccttctcaaaatctctaagtctaaattccctccctt(A)11	127	6	132	--
BMK_Unigene_006080	2	p1	(A)16	16	3316	3331	TGTCCATAGCCTGGTCCTTC	60.073	20	TGAGCACAAACCCACTACCA	60.152	20	228	3200	3427	TGAATCTCAAACCGTGGACA	60.088	20	TGAGCACAAACCCACTACCA	60.152	20	271	3157	3427	ACGAGTGGCAATCCACTTTC	60.119	20	TGAGCACAAACCCACTACCA	60.152	20	252	3176	3427
BMK_Unigene_006095	1	p2	(TC)8	16	881	896	ATTATAGCGTTCGTGGCACC	59.988	20	GACGATCGATTTCGGGTAGA	60.036	20	135	811	945	ATTATAGCGTTCGTGGCACC	59.988	20	CGATCGATTTCGGGTAGAGA	60.17	20	133	811	943	GCAGTTGGGGAGAAGATTGA	60.195	20	GACGATCGATTTCGGGTAGA	60.036	20	212	734	945
BMK_Unigene_006100	1	p1	(T)13	13	1171	1183	GGGGATTCACATGGTTATGG	59.871	20	TGTTGGGAGGTTTATGGAACA	60.213	21	239	1109	1347	GGAGGGGATTCACATGGTTA	59.605	20	TGTTGGGAGGTTTATGGAACA	60.213	21	242	1106	1347	TTCTTTGGAGGGGATTCACA	60.43	20	TGTTGGGAGGTTTATGGAACA	60.213	21	248	1100	1347
BMK_Unigene_006100	2	p1	(T)10	10	1372	1381	--
BMK_Unigene_006113	1	p2	(TG)8	16	2022	2037	--
BMK_Unigene_006124	1	p2	(AG)11	22	1675	1696	--
BMK_Unigene_006126	1	p1	(A)13	13	486	498	ACTACCACCAAAATGCCACC	59.717	20	GGGACGGTATGTAGAGCCAA	59.955	20	243	399	641	ACCCACTACCACCAAAATGC	59.717	20	GGGACGGTATGTAGAGCCAA	59.955	20	247	395	641	TCACTACCCACTACCCACCC	59.697	20	GGGACGGTATGTAGAGCCAA	59.955	20	263	379	641
BMK_Unigene_006135	1	c	(T)11gtttgattattcacagaaaagtcaaaaaatattaaaaatttggtgggaggtctcttcttt(A)12	83	694	776	TTTTGTCGCAGGAAAGGTGT	60.668	20	GGATGTTTCTATGAGCCACCA	59.947	21	272	566	837	TTTTGTCGCAGGAAAGGTGT	60.668	20	TGGATGTTTCTATGAGCCACC	59.947	21	273	566	838	TTGTCGCAGGAAAGGTGTAA	59.317	20	GGATGTTTCTATGAGCCACCA	59.947	21	270	568	837
BMK_Unigene_006135	2	p1	(A)12	12	925	936	AGATTGACTTTGGGGTGTGG	59.82	20	GGGTTTCCATGGATTGTTTG	60.029	20	217	838	1054	CCAGATTGACTTTGGGGTGT	59.82	20	GGGTTTCCATGGATTGTTTG	60.029	20	219	836	1054	AGATTGACTTTGGGGTGTGG	59.82	20	CATGGATTGTTTGTTGCTGG	59.964	20	210	838	1047
BMK_Unigene_006135	3	p1	(T)18	18	2758	2775	--
BMK_Unigene_006146	1	p1	(T)10	10	594	603	ATACATGGGTGGGCCCTAAT	60.286	20	TTCAGAGGGAAAGTGGATGG	60.042	20	184	560	743	ATACATGGGTGGGCCCTAAT	60.286	20	GAGGGAAAGTGGATGGTGAA	59.903	20	180	560	739	ATACATGGGTGGGCCCTAAT	60.286	20	TGGATTAGGATTGGGCAAAA	60.26	20	151	560	710
BMK_Unigene_006146	2	p1	(A)10	10	927	936	TAGGTGGATCCTCCAAGCAG	60.21	20	AAGGTATTAGTTGGTCCCCCA	59.58	21	260	756	1015	TAGGTGGATCCTCCAAGCAG	60.21	20	TGGTCCCCCATAGTCATATTG	59.514	21	249	756	1004	CACTTTCCCTCTGAATTGCC	59.67	20	TGGTCCCCCATAGTCATATTG	59.514	21	276	729	1004
BMK_Unigene_006150	1	c	(TG)8atttgag(T)10	33	2563	2595	GAAAAGGTATGCTTGTGAGGC	58.85	21	GTGCTTTGCCCACATTCTCT	60.263	20	200	2463	2662	GAAAAGGTATGCTTGTGAGGC	58.85	21	TATGAGTGTGTGCTTTGCCC	59.722	20	209	2463	2671	GAAAAGGTATGCTTGTGAGGCT	59.789	22	GTGCTTTGCCCACATTCTCT	60.263	20	200	2463	2662
BMK_Unigene_006157	1	c	(A)13caaaaacagctctttttttgttgttaactgctttctccagaacatatctatctgtatatatg(TA)8	91	349	439	TGGAACTCACAGGCAAAAATC	60.103	21	CCTCCTCCTCCTTCAGTTCC	60.186	20	280	241	520	GGAACTCACAGGCAAAAATCA	60.103	21	CCTCCTCCTCCTTCAGTTCC	60.186	20	279	242	520	TTGGAACTCACAGGCAAAAA	59.293	20	CCTCCTCCTTCAGTTCCTTG	58.863	20	278	240	517
BMK_Unigene_006157	2	p3	(GGA)5	15	559	573	GAGGAGGAGGAGAACAACCC	60.05	20	CTCTCCAGCTGCTTCGACTT	59.891	20	280	511	790	GAGGAGGAGGAGAACAACCC	60.05	20	ATCTGCTCGTCGCTGAATCT	60.127	20	130	511	640	GGAGGAGGAGGAGAACAACC	60.05	20	ATCTGCTCGTCGCTGAATCT	60.127	20	131	510	640
BMK_Unigene_006163	1	p1	(T)16	16	4	19	--
BMK_Unigene_006163	2	c	(A)16cagttaaatgagggttacattgttacttcgtaatctaggatttggctctagattacgaagtaacaatgtaaccctcatttaactg(T)12	113	377	489	AATTGACTTCCCAAAACCGA	59.406	20	ATCCGAGTTCAGATCCGATG	60.034	20	250	338	587	ATCCGAGTTCAGATCCGATG	60.034	20	AATTGACTTCCCAAAACCGA	59.406	20	250	281	530	TGACTTCCCAAAACCGATCT	59.526	20	CACAACTGGCTTCGATTTCA	59.84	20	270	341	610
BMK_Unigene_006163	3	p1	(A)16	16	851	866	GCTGATTGCATGTTTTTGCT	58.923	20	TTTTCCAAGTCAGACCACCA	59.109	20	242	814	1055	AGCTGATTGCATGTTTTTGC	58.923	20	TTTTCCAAGTCAGACCACCA	59.109	20	243	813	1055	GCTGATTGCATGTTTTTGCT	58.923	20	TTTCCAAGTCAGACCACCAA	59.109	20	241	814	1054
BMK_Unigene_006166	1	p1	(A)13	13	2159	2171	TAGCATCGGGTAAATGGGAA	60.281	20	TGGACCTAACTGCCTTGTCC	60.111	20	124	2135	2258	TAGCATCGGGTAAATGGGAA	60.281	20	GGACCTAACTGCCTTGTCCA	60.111	20	123	2135	2257	TTAGCATCGGGTAAATGGGA	60.281	20	GGACCTAACTGCCTTGTCCA	60.111	20	124	2134	2257
BMK_Unigene_006166	2	p1	(A)10	10	2390	2399	ACGAGCTGCTGGTAAAGGAA	60.015	20	AGGTGTTTCTCCTCAACGGA	59.697	20	262	2193	2454	ACGAGCTGCTGGTAAAGGAA	60.015	20	ACGGATTTGTGAAAACACCC	59.694	20	247	2193	2439	GGACAAGGCAGTTAGGTCCA	60.111	20	AGGTGTTTCTCCTCAACGGA	59.697	20	216	2239	2454
BMK_Unigene_006168	1	p1	(T)10	10	148	157	GGACTTTTGTCTCAGTGGCA	58.854	20	CCTCCCTTTGGCCACTTTAT	60.312	20	171	108	278	TGGACTTTTGTCTCAGTGGC	58.854	20	CCTCCCTTTGGCCACTTTAT	60.312	20	172	107	278	GGACTTTTGTCTCAGTGGCAT	59.201	21	ATACCTCCCTTTGGCCACTT	59.827	20	174	108	281
BMK_Unigene_006168	2	p1	(A)12	12	856	867	AGCCAAGTTGACCGAATCAG	60.255	20	TACTTTTAAGCCCCTGGCAA	59.715	20	230	754	983	GAAGCCAAGTTGACCGAATC	59.676	20	TACTTTTAAGCCCCTGGCAA	59.715	20	232	752	983	AAGCCAAGTTGACCGAATCA	60.636	20	TACTTTTAAGCCCCTGGCAA	59.715	20	231	753	983
BMK_Unigene_006181	1	p1	(A)10	10	71	80	ACACCCCACTTTGCTTCTTG	60.149	20	TTGGAGATGGGAAGGATCTG	60.003	20	252	11	262	CACACCCCACTTTGCTTCTT	60.149	20	TTGGAGATGGGAAGGATCTG	60.003	20	253	10	262	CACACCCCACTTTGCTTCTT	60.149	20	CCATCTCTTGAAGGCAGAGG	59.943	20	187	10	196
BMK_Unigene_006181	2	p1	(T)12	12	963	974	AAGGGGCTGACTAAAGGCTC	59.848	20	TCACACAAGCTGAGGCATTC	59.992	20	188	871	1058	CATGTTCAGCTGTCCGATTG	60.263	20	TCACACAAGCTGAGGCATTC	59.992	20	231	828	1058	GCTCTACCGAAAAGAAGGCA	59.592	20	TCACACAAGCTGAGGCATTC	59.992	20	172	887	1058
BMK_Unigene_006184	1	p1	(A)11	11	1713	1723	GCACTGCAGGCTTATGACAA	60.019	20	TCCATTTCATTTGGGTGGTT	60.029	20	274	1551	1824	GCACTGCAGGCTTATGACAA	60.019	20	TTCCATTTCATTTGGGTGGT	60.029	20	275	1551	1825	GCACTGCAGGCTTATGACAA	60.019	20	TTTGGGCTGAGAGAAACACC	60.232	20	255	1551	1805
BMK_Unigene_006187	1	p1	(A)11	11	159	169	GGCATACCCCATCAAGCTAA	59.923	20	TGCTCAAGCACATGAAAAGG	59.988	20	107	120	226	CCCATCAAGCTAACCCACAT	59.813	20	TGCTCAAGCACATGAAAAGG	59.988	20	100	127	226	GGCATACCCCATCAAGCTAA	59.923	20	GTGGAGTGAGTAGCATGGCA	59.862	20	255	120	374
BMK_Unigene_006187	2	p3	(TTA)7	21	3491	3511	TTCATGGCAAACAACTGACC	59.547	20	GTACGCGCAGATGACACCTA	59.895	20	218	3333	3550	TTCATGGCAAACAACTGACC	59.547	20	GCGCAGATGACACCTAACAA	59.871	20	214	3333	3546	TTCATGGCAAACAACTGACC	59.547	20	TCACTTACCATCTCCCCCAC	59.779	20	250	3333	3582
BMK_Unigene_006187	3	p1	(A)13	13	6696	6708	CTCATCCACCTAAAAGGCCA	60.066	20	CCGATATGCTTGCCTTCATT	60.06	20	256	6568	6823	CTCATCCACCTAAAAGGCCA	60.066	20	TTCTATGCGAGCGAATGATG	59.937	20	177	6568	6744	GGCCAAGTTAGCGACCATAG	59.73	20	CCGATATGCTTGCCTTCATT	60.06	20	241	6583	6823
BMK_Unigene_006187	4	p2	(TC)7	14	7435	7448	CAGCAAGGTCTCTCGCTCTT	59.891	20	GGGCATTACTCCATTTGCAT	59.791	20	214	7369	7582	GTGAGAGAGGCAGCAAGGTC	60.143	20	GGGCATTACTCCATTTGCAT	59.791	20	224	7359	7582	TGCGATCTTGCTAGGGTTTT	59.845	20	GGGCATTACTCCATTTGCAT	59.791	20	266	7317	7582
BMK_Unigene_006199	1	p1	(A)12	12	3432	3443	CCCAGAAACAGAAAGGGAAA	59.143	20	AAGACGTTGCACAAACATGC	59.77	20	168	3366	3533	CCCAGAAACAGAAAGGGAAA	59.143	20	ACGTTGCACAAACATGCACT	60.23	20	165	3366	3530	ACCCAGAAACAGAAAGGGAAA	59.963	21	AAGACGTTGCACAAACATGC	59.77	20	169	3365	3533
BMK_Unigene_006213	1	c	(A)10gggagaacggagt(A)10	33	1344	1376	ATGTCCGCTGCTATTTGAGC	60.382	20	GCCAAGCGAAAAGATTTGAG	59.96	20	229	1179	1407	CAACAATGCATCCAGGAGAA	59.648	20	CAAATGCCAAGCGAAAAGAT	60.209	20	101	1312	1412	ATGTCCGCTGCTATTTGAGC	60.382	20	ATGCCAAGCGAAAAGATTTG	60.209	20	231	1179	1409
BMK_Unigene_006216	1	p1	(A)13	13	828	840	TAAGCCAACCCCAATTTGAC	59.801	20	TGGACATGCTACGGAAAGTG	59.716	20	261	722	982	TAAGCCAACCCCAATTTGAC	59.801	20	GGCAAATGAAAGGACATTGG	60.309	20	278	722	999	TAAGCCAACCCCAATTTGAC	59.801	20	GGGCAAATGAAAGGACATTG	60.309	20	279	722	1000
BMK_Unigene_006226	1	c	(A)11ttaaaatgggatagaaggtccattttcattagtgggtacttggcc(A)10	66	1208	1273	CAAGAAGCAAGCAGGAAATTG	60.004	21	TTTGTTGTTGCATGGTTGGT	59.864	20	218	1154	1371	CAAGAAGCAAGCAGGAAATTG	60.004	21	TTTTGTTGTTGCATGGTTGG	60.393	20	219	1154	1372	CAAGAAGCAAGCAGGAAATTG	60.004	21	GTTGTTGCATGGTTGGTGAT	59.271	20	215	1154	1368
BMK_Unigene_006240	1	p1	(A)19	19	5	23	--
BMK_Unigene_006247	1	p1	(A)16	16	3142	3157	GCATGTGGAGACAGCAGAAA	59.992	20	TCTCCAGACCCACTCTTTGG	60.229	20	279	3011	3289	AAAGATGTCCCCTGATGTCG	59.927	20	TCTCCAGACCCACTCTTTGG	60.229	20	227	3063	3289	GTGGGAAGATGCGTTGAGTT	60.119	20	TCTCCAGACCCACTCTTTGG	60.229	20	180	3110	3289
BMK_Unigene_006249	1	p1	(T)15	15	429	443	TTTTCGAACGGTAACTTGGG	59.968	20	ACCCCAAAGCCGTTTTAGAT	59.835	20	248	401	648	CGAACGGTAACTTGGGGTTA	59.855	20	ACCCCAAAGCCGTTTTAGAT	59.835	20	244	405	648	GGAATCAAATGCCGCTAAAA	60.04	20	GATTGTGAGACCCAAAAGGG	59.381	20	227	243	469
BMK_Unigene_006249	2	p1	(A)10	10	564	573	TTTTCGAACGGTAACTTGGG	59.968	20	ACCCCAAAGCCGTTTTAGAT	59.835	20	248	401	648	CGAACGGTAACTTGGGGTTA	59.855	20	ACCCCAAAGCCGTTTTAGAT	59.835	20	244	405	648	GGAATCAAATGCCGCTAAAA	60.04	20	GATTGTGAGACCCAAAAGGG	59.381	20	227	243	469
BMK_Unigene_006253	1	p1	(T)10	10	361	370	GGGGGAAAATCCTCAATCAT	59.959	20	TTGCTTTCGAGATTCCTGCT	60.096	20	106	322	427	GGGGGAAAATCCTCAATCAT	59.959	20	TGCTTTCGAGATTCCTGCTT	60.096	20	105	322	426	GGGGGAAAATCCTCAATCAT	59.959	20	TAGGCCAGGAAAACTGTGCT	59.875	20	273	322	594
BMK_Unigene_006257	1	p1	(A)11	11	1	11	--
BMK_Unigene_006258	1	p1	(T)11	11	115	125	TGAAAATAGCGGCACTCACA	60.401	20	GTGATTTCGTTTGCCCACTT	59.978	20	279	8	286	TGAAAATAGCGGCACTCACA	60.401	20	TGATTTCGTTTGCCCACTTT	60.481	20	278	8	285	TGAAAATAGCGGCACTCACA	60.401	20	GATTTCGTTTGCCCACTTTG	60.481	20	277	8	284
BMK_Unigene_006258	2	p1	(A)10	10	396	405	TCCATCAATCCCAAATGGTT	59.991	20	ACATGATGTGCTTTGGTTGG	59.42	20	115	321	435	TTCCATCAATCCCAAATGGT	59.991	20	ACATGATGTGCTTTGGTTGG	59.42	20	116	320	435	CCAAATGGTTTGACGCTTTT	59.975	20	ACATGATGTGCTTTGGTTGG	59.42	20	105	331	435
BMK_Unigene_006267	1	c	(A)10ggatgtaaagaattaaaatatgacagccaatctctttcagcaattttacc(A)10	70	727	796	GGTGGCCAATTATGTACGCT	59.851	20	TTGTGCGTGTCTTGGACATT	60.16	20	227	603	829	GGTGGCCAATTATGTACGCT	59.851	20	TGTGCGTGTCTTGGACATTT	60.16	20	226	603	828	AGGTGGCCAATTATGTACGC	59.851	20	TTGTGCGTGTCTTGGACATT	60.16	20	228	602	829
BMK_Unigene_006279	1	p3	(AGG)5	15	710	724	TATTCACAAATGCCCAGTGC	59.548	20	CTCCTTGGAGATGACCCTTG	59.649	20	274	675	948	ACAAATGCCCAGTGCAAAAC	60.934	20	CTCCTTGGAGATGACCCTTG	59.649	20	269	680	948	CAAATGCCCAGTGCAAAAC	60.104	19	AACGATGTGCTTCTCCTTGG	60.255	20	280	681	960
BMK_Unigene_006279	2	p3	(TGC)5	15	1780	1794	AGGCCTGAGTTGAGTCTGGA	59.986	20	GAGTGAAGGAGGAGGCAGTG	59.986	20	264	1654	1917	AGGCCTGAGTTGAGTCTGGA	59.986	20	GTGATGGGAGGAGTGAAGGA	60.048	20	274	1654	1927	AGGCCTGAGTTGAGTCTGGA	59.986	20	CTATCGGCGTTTGAATCGTT	60.096	20	205	1654	1858
BMK_Unigene_006279	3	p2	(GA)11	22	2545	2566	--
BMK_Unigene_006290	1	p2	(AG)10	20	1	20	--
BMK_Unigene_006293	1	p1	(A)18	18	1	18	--
BMK_Unigene_006293	2	p1	(A)14	14	459	472	TCAAGGAAGGGAAAACAGGA	59.641	20	ATCTGATCGTCTGATTGGGG	59.886	20	277	275	551	TCCTCAAGGAAGGGAAAACA	59.641	20	ATCTGATCGTCTGATTGGGG	59.886	20	280	272	551	TCAAGGAAGGGAAAACAGGA	59.641	20	AGGGTAGGAAATGGATGCCT	59.789	20	233	275	507
BMK_Unigene_006301	1	p1	(A)10	10	26	35	GAGGGCCACATGAGTGGA	60.651	18	TTTCTCATGATGCCACGGTA	60.073	20	257	5	261	GAGGGCCACATGAGTGGA	60.651	18	TGGGGGCTCTACAAACAGTC	60.111	20	234	5	238	GAGGGCCACATGAGTGGA	60.651	18	CAAAACCCGCTAGCCACATA	61.008	20	198	5	202
BMK_Unigene_006301	2	p2	(GA)8	16	1323	1338	--
BMK_Unigene_006307	1	p2	(AT)6	12	1673	1684	TGCAGCTCTGTCCTCTAGCA	60.032	20	GGTTGAAGGGCGTGATTAGT	59.056	20	272	1437	1708	AAGGATCCAAACTGCACCAG	60.111	20	GGTTGAAGGGCGTGATTAGT	59.056	20	225	1484	1708	CACTCAGTGCAGCTCTGTCC	59.764	20	GGTTGAAGGGCGTGATTAGT	59.056	20	279	1430	1708
BMK_Unigene_006313	1	p1	(A)10	10	407	416	CAGCCTGGATCGCTTGTAAT	60.235	20	ATCAGCTGGACAAGACCTGG	60.261	20	244	244	487	TGTGCCAACATTTTACCCAG	59.439	20	GGGTGTGCTTTGGAGTGTTT	60.012	20	232	372	603	TGTGCCAACATTTTACCCAG	59.439	20	TGTTGGTGCATCTGGACATT	59.967	20	205	372	576
BMK_Unigene_006315	1	c	(A)12g(T)15cttt(TG)7	46	2113	2158	GGCCGTCTGAATTTTGGTAA	59.938	20	ATTGCGCTCTCAATTGCTTT	59.988	20	249	2044	2292	GGCCGTCTGAATTTTGGTAA	59.938	20	AATTGCGCTCTCAATTGCTT	59.988	20	250	2044	2293	GGCCGTCTGAATTTTGGTAA	59.938	20	CACCCAATTTGCAACATGAC	59.823	20	165	2044	2208
BMK_Unigene_006315	2	p1	(A)10	10	3213	3222	GGACGGACGAAAGTCTTGAG	59.844	20	CAGGTCAAGTCTAGGTCCATTTG	60.04	23	264	3019	3282	GAAATTTGGACGGACGAAAG	59.546	20	CAGGTCAAGTCTAGGTCCATTTG	60.04	23	271	3012	3282	GGACGGACGAAAGTCTTGAG	59.844	20	TCAGGTCAAGTCTAGGTCCATTT	59.157	23	265	3019	3283
BMK_Unigene_006321	1	p1	(A)14	14	295	308	AACAAGTGGACCACCCAAGT	59.325	20	CCCCCAAAGGAGTAGTGTCTT	59.488	21	274	67	340	AACAAGTGGACCACCCAAGT	59.325	20	CCCCCAAAGGAGTAGTGTCT	58.106	20	274	67	340	CCACCCAAGTACAAGTCCAAA	59.877	21	CCCCCAAAGGAGTAGTGTCTT	59.488	21	264	77	340
BMK_Unigene_006343	1	p2	(TC)6	12	378	389	ACCGGTAGTGCTCCATTTTG	59.993	20	AAACGGAGAGAGGGAAGAGC	59.957	20	273	147	419	TGACAGCCACATGGTTTGTT	60.008	20	AAACGGAGAGAGGGAAGAGC	59.957	20	255	165	419	TTCCTGACACGACTCTTCCC	60.238	20	CAGGATTTGGTGGCGTAGAT	59.955	20	250	343	592
BMK_Unigene_006343	2	p1	(T)10	10	1520	1529	AAAGATTCATGAAGGGTGCG	60.074	20	TCGGCATTCTTACATGGACA	60.073	20	241	1396	1636	AAAGATTCATGAAGGGTGCG	60.074	20	GTCGCTGCAATCTCCATTCT	60.37	20	166	1396	1561	AAAGATTCATGAAGGGTGCG	60.074	20	AGTCGCTGCAATCTCCATTC	60.37	20	167	1396	1562
BMK_Unigene_006354	1	p1	(T)11	11	177	187	TGTTTCAAGCCAGGATGTCA	60.24	20	GGGGTGGATACGTCTTCTGA	59.927	20	271	71	341	TGTTTCAAGCCAGGATGTCA	60.24	20	CAGCGTAATTTTGTTTTGCG	59.393	20	237	71	307	TGTTTCAAGCCAGGATGTCA	60.24	20	CGCAGCGTAATTTTGTTTTG	59.393	20	239	71	309
BMK_Unigene_006354	2	p1	(T)16	16	1144	1159	AAGAGGGATTCTGTGGGCTT	60.074	20	CTCTGCAAAAGCTTCCCAAC	59.993	20	257	940	1196	AAAGAGGGATTCTGTGGGCT	60.074	20	CTCTGCAAAAGCTTCCCAAC	59.993	20	258	939	1196	AAAGAGGGATTCTGTGGGCT	60.074	20	TGCAAAAGCTTCCCAACTCT	59.993	20	255	939	1193
BMK_Unigene_006362	1	p2	(AT)8	16	1206	1221	--
BMK_Unigene_006365	1	p1	(T)11	11	28	38	CCATCTCTTGAAAACATTGGG	59.415	21	CTCACAGCTTGCGTGAGAGT	59.363	20	156	2	157	CCATCTCTTGAAAACATTGGG	59.415	21	CAATTCATCACCATGGGCTA	59.35	20	102	2	103	CCATCTCTTGAAAACATTGGG	59.415	21	GGGGAGTCATTCATCACCAA	60.725	20	119	2	120
BMK_Unigene_006365	2	p2	(AC)6	12	214	225	CCATGGTGATGAATTGGTGA	60.177	20	TTTGCAACACTTGCATAATGA	57.86	21	219	88	306	CCATGGTGATGAATTGGTGA	60.177	20	TGCAACACTTGCATAATGACTC	58.85	22	217	88	304	CCATGGTGATGAATTGGTGA	60.177	20	TTGCAACACTTGCATAATGACTC	60.187	23	218	88	305
BMK_Unigene_006373	1	p1	(A)11	11	563	573	TGCTGGGCAAAAGAGTTACA	59.464	20	CCAAGCAGATTAGCCCATCA	61.129	20	227	441	667	TGCTGGGCAAAAGAGTTACA	59.464	20	GCCAAGCAGATTAGCCCAT	60.192	19	228	441	668	GTTTGCTGGGCAAAAGAGTT	59.359	20	GCCAAGCAGATTAGCCCAT	60.192	19	231	438	668
BMK_Unigene_006373	2	p1	(T)10	10	1290	1299	CGATTGCTTTGGATCCTTGT	60.074	20	GGCTTTTTCTGCTCGACATC	59.962	20	228	1140	1367	ATTTTGGGAGTCCTGTGGTG	59.82	20	GGCTTTTTCTGCTCGACATC	59.962	20	267	1101	1367	GAAGAGGCGTAATCCACCAG	59.694	20	GGCTTTTTCTGCTCGACATC	59.962	20	161	1207	1367
BMK_Unigene_006376	1	p1	(T)11	11	14	24	--
BMK_Unigene_006378	1	p1	(A)11	11	1180	1190	AAAGGTGTGTCGGATCAAGC	60.119	20	ATCAAAATCGACCAAGTGGC	59.939	20	160	1056	1215	AAAGGTGTGTCGGATCAAGC	60.119	20	CGGCGTAGATGGTGAAAGAT	60.096	20	253	1056	1308	AAAGGTGTGTCGGATCAAGC	60.119	20	AATTCTCACGGCGTAGATGG	60.096	20	261	1056	1316
BMK_Unigene_006378	2	c	(TC)6tttttccac(T)13	34	3102	3135	TTGCTATTTCTTCGGCTGCT	60.117	20	GTCCGCCCTCTCTTCCTTC	61.268	19	258	2902	3159	TTGCTATTTCTTCGGCTGCT	60.117	20	CCTTGTCCGCCCTCTCTT	60.34	18	262	2902	3163	GAAGCGCGTGAGTAGGAAAG	60.154	20	CCTTGTCCGCCCTCTCTT	60.34	18	127	3037	3163
BMK_Unigene_006383	1	p2	(CT)11	22	1	22	--
BMK_Unigene_006407	1	c	(A)17ccaccactac(CA)6	39	1	39	--
BMK_Unigene_006412	1	p3	(ATA)5	15	1	15	--
BMK_Unigene_006412	2	p1	(T)10	10	648	657	CAGTCACCATGCACCAAATC	59.967	20	CGTTTAGTTGGGAGATCGGA	60.066	20	213	521	733	CAGTCACCATGCACCAAATC	59.967	20	ATGGATCGTGTTGAGAAGGC	60.081	20	244	521	764	CATGCACCAAATCCAATGAG	59.924	20	CGTTTAGTTGGGAGATCGGA	60.066	20	206	528	733
BMK_Unigene_006412	3	p1	(T)14	14	850	863	TCCGATCTCCCAACTAAACG	60.066	20	ATATGCAGAGGTGGACCCAG	59.95	20	235	714	948	GCCTTCTCAACACGATCCAT	60.081	20	ATATGCAGAGGTGGACCCAG	59.95	20	204	745	948	TCCGATCTCCCAACTAAACG	60.066	20	ACATATGCAGAGGTGGACCC	59.81	20	237	714	950
BMK_Unigene_006412	4	p1	(T)10	10	1342	1351	TGGGCCCATTGTATGAATTT	60.016	20	TCTCTCTGTCATTCTCTTTGCTTT	58.85	24	244	1152	1395	TGGGCCCATTGTATGAATTT	60.016	20	CTCTCTCTGTCATTCTCTTTGCTTT	59.741	25	245	1152	1396	GGTTGTATGGTATGGGCAGC	60.221	20	TCTCTCTGTCATTCTCTTTGCTTT	58.85	24	280	1116	1395
BMK_Unigene_006432	1	p1	(A)14	14	335	348	ATCGCACATTGTATCGCAAA	60.103	20	CTCTCTCTCTCCCCTTCCGT	59.945	20	263	210	472	AATCGCACATTGTATCGCAA	60.103	20	CTCTCTCTCTCCCCTTCCGT	59.945	20	264	209	472	ACTAAACTGGAATGCGCACC	60.14	20	CTCTCTCTCTCCCCTTCCGT	59.945	20	176	297	472
BMK_Unigene_006432	2	p2	(GA)6	12	463	474	ACTAAACTGGAATGCGCACC	60.14	20	CATGCAAATAATCTGGCCCT	59.923	20	233	297	529	ACTAAACTGGAATGCGCACC	60.14	20	GTTGAAGCCCATTTGACCAT	59.797	20	272	297	568	ACTAAACTGGAATGCGCACC	60.14	20	TCCATTGTTGAAGCCCATTT	60.309	20	278	297	574
BMK_Unigene_006432	3	p1	(T)19	19	1736	1754	--
BMK_Unigene_006433	1	p1	(A)10	10	1569	1578	TCGCCTCATGCCTTTATCTT	59.807	20	CTGATTTCTGTGCTGCTCCA	60.136	20	247	1416	1662	AGCTCGCTTAGTGGCTTGTC	59.786	20	CTGATTTCTGTGCTGCTCCA	60.136	20	174	1489	1662	GCTGCGAGATGTCTTCCTCT	59.709	20	CTGATTTCTGTGCTGCTCCA	60.136	20	197	1466	1662
BMK_Unigene_006433	2	p2	(AG)6	12	1756	1767	GTGGAGCAGCACAGAAATCA	59.992	20	TAAATGGACTGCCCTTCGAC	60.074	20	219	1642	1860	GTGGAGCAGCACAGAAATCA	59.992	20	TGGATAAAAACCCCAACGAA	60.16	20	174	1642	1815	GTGGAGCAGCACAGAAATCA	59.992	20	AGAACGAGGGCAATCTCGTA	59.836	20	258	1642	1899
BMK_Unigene_006441	1	p1	(T)14	14	385	398	TCGTCAATTAAAACGTGGCA	60.111	20	CGTCTTCTGGAATATTCGGC	59.668	20	142	299	440	TGATTGACAGTTGACGGTGG	60.57	20	CGTCTTCTGGAATATTCGGC	59.668	20	117	324	440	TCGTCAATTAAAACGTGGCA	60.111	20	CCGGAGAAGAAGAAGTGGAG	59.011	20	186	299	484
BMK_Unigene_006441	2	p1	(T)14	14	1181	1194	TGATTGATGGACGGTTGAGA	60.048	20	CCAGCACAACAAACACATCC	60.008	20	156	1091	1246	TGATTGATGGACGGTTGAGA	60.048	20	CCCAGCACAACAAACACATC	60.008	20	157	1091	1247	TGATTGATGGACGGTTGAGA	60.048	20	TCCCAGCACAACAAACACAT	60.008	20	158	1091	1248
BMK_Unigene_006443	1	p1	(A)15	15	925	939	ATGACAACATGCCATAGCCA	59.955	20	CTGTACCGTCTCCACCCAAT	59.844	20	221	875	1095	CTGGCAACAACATTACCCCT	59.853	20	CTGTACCGTCTCCACCCAAT	59.844	20	250	846	1095	TGGCAACAACATTACCCCTT	60.227	20	CTGTACCGTCTCCACCCAAT	59.844	20	249	847	1095
BMK_Unigene_006448	1	p1	(T)11	11	1	11	--
BMK_Unigene_006448	2	p1	(A)11	11	1092	1102	--
BMK_Unigene_006450	1	p1	(A)10	10	731	740	GGGGGCAAATATTAGGCATT	60.008	20	TGGCTGAATCTCATGGTTTG	59.648	20	164	658	821	CCTTCCATTGCTAGGGATCA	60.029	20	TGGCTGAATCTCATGGTTTG	59.648	20	267	555	821	ATTAGGCATTGGGAACCACA	60.192	20	AGATTGCCAACAGATCTCCG	60.218	20	279	668	946
BMK_Unigene_006450	2	p1	(A)18	18	1806	1823	--
BMK_Unigene_006455	1	p2	(AT)8	16	744	759	TGCATGCCAGGTAAAAACAG	59.729	20	CTGGCGGGAAGATGAAGTAG	59.83	20	179	631	809	TGCATGCCAGGTAAAAACAG	59.729	20	CGGGAAGATGAAGTAGGCTG	59.83	20	175	631	805	GGTTCATATGCATGCCAGGT	60.754	20	CGGGAAGATGAAGTAGGCTG	59.83	20	183	623	805
BMK_Unigene_006463	1	p1	(A)11	11	676	686	AGTCTTTTGCTCCAAGGTGG	59.328	20	GGCTTGATTGACCTGCACAT	61.078	20	276	650	925	AGTCTTTTGCTCCAAGGTGG	59.328	20	GCTTGATTGACCTGCACATTT	60.133	21	275	650	924	AGTCTTTTGCTCCAAGGTGG	59.328	20	GCTTGATTGACCTGCACATT	58.726	20	275	650	924
BMK_Unigene_006472	1	p1	(T)12	12	54	65	TGCTGATTTCTTTTCTCTGAACC	59.885	23	CCACTGTGCTGCTTCCAATA	59.864	20	248	13	260	GCTGCTGATTTCTTTTCTCTGA	58.861	22	CCACTGTGCTGCTTCCAATA	59.864	20	250	11	260	GCTGCTGATTTCTTTTCTCTGAA	60.143	23	CCACTGTGCTGCTTCCAATA	59.864	20	250	11	260
BMK_Unigene_006472	2	p1	(A)10	10	544	553	GTGAAGTGCAGACGGTGAAA	59.88	20	TGTGGCATTGTTGCAAATTC	60.51	20	179	411	589	GTGAAGTGCAGACGGTGAAA	59.88	20	TAATGCCCTTTGGGATTGTG	60.692	20	210	411	620	GTAAGCGTGAAGTGCAGACG	59.664	20	TGTGGCATTGTTGCAAATTC	60.51	20	185	405	589
BMK_Unigene_006472	3	p1	(T)12	12	655	666	AATTTGCAACAATGCCACAG	59.59	20	CAAAATGCCTAGGCTGATGA	58.869	20	153	571	723	AATTTGCAACAATGCCACAG	59.59	20	ATGAGCGATTATCACGCTGG	61.161	20	137	571	707	AATTTGCAACAATGCCACAG	59.59	20	CGCTGGTATTGTCCTTTTCA	58.771	20	123	571	693
BMK_Unigene_006475	1	p1	(T)10	10	748	757	GGAGAGAGAGGGAGGGAGAA	59.883	20	AAGCATTCAAGTCAAACGGG	60.11	20	185	649	833	TGATTTGGGACCAGCTCTCT	59.803	20	AAGCATTCAAGTCAAACGGG	60.11	20	244	590	833	ATGTGTGGGAGAGAGAGGGA	59.638	20	AAGCATTCAAGTCAAACGGG	60.11	20	192	642	833
BMK_Unigene_006475	2	p1	(T)16	16	1561	1576	--
BMK_Unigene_006485	1	p1	(T)12	12	978	989	CGAAATCTCAGGCACCAAAT	60.074	20	TGGATAGGAAAAGACGCATGA	60.591	21	256	767	1022	TTCAAGGAGCAAAGCAAAGAA	60.117	21	TCGACTTACGGCTCAAAAGAA	60.004	21	272	822	1093	TTTCAAGGAGCAAAGCAAAGA	60.117	21	TCGACTTACGGCTCAAAAGAA	60.004	21	273	821	1093
BMK_Unigene_006492	1	p2	(AG)6	12	60	71	TGCTGCAGAAAGAGAGAGCA	60.16	20	GTGTCGTAGATTGGGGCTTC	59.556	20	217	29	245	TGCTGCAGAAAGAGAGAGCA	60.16	20	GGTGTCGTAGATTGGGGCT	59.942	19	218	29	246	TGCTGCAGAAAGAGAGAGCA	60.16	20	CGTAGATTGGGGCTTCCAT	59.902	19	213	29	241
BMK_Unigene_006494	1	p2	(TA)10	20	446	465	CCCCAACTCTGCTCTCTGTC	59.986	20	TCCCCTATCATAGTGCCCAG	59.91	20	144	422	565	TCCCCAACTCTGCTCTCTGT	59.986	20	CCCTATCATAGTGCCCAGGA	59.91	20	143	421	563	TCCCCAACTCTGCTCTCTGT	59.986	20	TCCCCTATCATAGTGCCCAG	59.91	20	145	421	565
BMK_Unigene_006494	2	p1	(A)10	10	673	682	CTGGGCACTATGATAGGGGA	59.91	20	GCGTGAACTTGTGCTGTTGT	59.953	20	257	546	802	CTGGGCACTATGATAGGGGA	59.91	20	AGCGTGAACTTGTGCTGTTG	60.096	20	258	546	803	GTTTTCCCCTTGCATGTGTT	59.836	20	GCGTGAACTTGTGCTGTTGT	59.953	20	217	586	802
BMK_Unigene_006496	1	p3	(GTG)6	18	724	741	TTCTAGAACCCATGATGCCC	59.894	20	AGGTGGAGCACCATCATCAC	60.968	20	111	667	777	TTCTAGAACCCATGATGCCC	59.894	20	GGTGGAGCACCATCATCACT	60.968	20	110	667	776	TAGAACCCATGATGCCCATT	60.155	20	AGGTGGAGCACCATCATCAC	60.968	20	108	670	777
BMK_Unigene_006496	2	p3	(TGA)5	15	1003	1017	--
BMK_Unigene_006502	1	p1	(A)14	14	1	14	--
BMK_Unigene_006504	1	p2	(GA)10	20	3312	3331	--
BMK_Unigene_006522	1	p1	(A)17	17	1	17	--
BMK_Unigene_006529	1	p1	(A)12	12	1070	1081	ATTTTCAGCTGGTTGATGGG	59.933	20	TCAGGGCAAGAGCTCACTTT	60.134	20	278	1031	1308	ATTTTCAGCTGGTTGATGGG	59.933	20	TTTCAGGGCAAGAGCTCACT	60.134	20	280	1031	1310	CTGGTTGATGGGACACATTG	59.806	20	TCAGGGCAAGAGCTCACTTT	60.134	20	270	1039	1308
BMK_Unigene_006534	1	p2	(GA)8	16	702	717	ATTTGGCCCACTGCTATGAC	59.962	20	GGGAGGGTCAGACATGAAAA	59.903	20	206	676	881	TAGAGTGGAATTTGGCCCAC	59.933	20	GGGAGGGTCAGACATGAAAA	59.903	20	215	667	881	ATTTGGCCCACTGCTATGAC	59.962	20	CCCATGTCCAGGAGGATTTA	59.744	20	161	676	836
BMK_Unigene_006534	2	p3	(CAC)5	15	886	900	TTTTCATGTCTGACCCTCCC	59.903	20	GAGGAAAATTGGTGTGGGTG	60.21	20	207	862	1068	TTTTCATGTCTGACCCTCCC	59.903	20	CTGAGGAAAATTGGTGTGGG	60.345	20	209	862	1070	ATTTGGCCCACTGCTATGAC	59.962	20	CAAGATGGATCCGAATGGAG	60.417	20	274	676	949
BMK_Unigene_006535	1	p1	(T)11	11	1392	1402	--
BMK_Unigene_006538	1	p1	(A)10	10	42	51	CGATCCTCCCAACCATCTT	59.871	19	TGGAAGAAGAGCCTGAAAGAA	59.181	21	274	4	277	CGATCCTCCCAACCATCTT	59.871	19	CCTACAAAACAATGTTCAGCGA	60.166	22	163	4	166	CGATCCTCCCAACCATCTT	59.871	19	TGTCATGGGACTACTGTCTTGC	60.179	22	203	4	206
BMK_Unigene_006538	2	p2	(CA)7	14	546	559	GCATGACCTCTTGCAAACAA	59.847	20	GACTTAGCGGGGATGAATTG	59.528	20	238	462	699	GCATGACCTCTTGCAAACAA	59.847	20	CGGGGATGAATTGATGCTTA	60.797	20	231	462	692	GCATGACCTCTTGCAAACAA	59.847	20	GCAGATTAGACTTAGCGGGG	58.952	20	246	462	707
BMK_Unigene_006539	1	p2	(GA)7	14	6	19	--
BMK_Unigene_006539	2	p1	(T)12	12	510	521	TGTTGGTCCTAAGCCCAGAT	59.55	20	CCCTTGCTCGCTAGAAACAC	60.015	20	248	337	584	TGTTGGTCCTAAGCCCAGAT	59.55	20	ACCCTTGCTCGCTAGAAACA	60.015	20	249	337	585	TGTTGGTCCTAAGCCCAGAT	59.55	20	ATTGGAAACCCTAGCCAACC	60.187	20	266	337	602
BMK_Unigene_006546	1	p2	(CT)6	12	1150	1161	CCTTTAATGCCAATTGGAGC	59.547	20	ATGGCCCATGTAATTACCCA	59.901	20	272	1118	1389	AATGCCAATTGGAGCATGAC	60.874	20	ATGGCCCATGTAATTACCCA	59.901	20	267	1123	1389	TTCTTGTACCCAAGTGGCCT	59.592	20	CCAACTATGCTCCAGTTGGC	60.657	20	197	1101	1297
BMK_Unigene_006547	1	p2	(CT)9	18	293	310	CTCATTGCCCAGTGAAAACA	59.691	20	GGAAGAGACCCCACTAAGGC	60.074	20	206	258	463	GGCTCCAAGAGAACTCTCCC	60.336	20	GGAAGAGACCCCACTAAGGC	60.074	20	231	233	463	TCATTGCCCAGTGAAAACAC	59.547	20	GGAAGAGACCCCACTAAGGC	60.074	20	205	259	463
BMK_Unigene_006547	2	p1	(T)10	10	1453	1462	TAGTGCCGGAAAACAAGAGG	60.241	20	CATTACCAATAAGAGTGCATCACA	59.078	24	269	1289	1557	TAGTGCCGGAAAACAAGAGG	60.241	20	CACATTACCAATAAGAGTGCATCA	59.078	24	271	1289	1559	TAGTGCCGGAAAACAAGAGG	60.241	20	ACATTACCAATAAGAGTGCATCACA	59.847	25	270	1289	1558
BMK_Unigene_006553	1	p1	(T)11	11	319	329	AGCAGCAAGGGTATGGAGTG	60.277	20	TTTTGAAATGCCTCCCATCT	59.505	20	129	264	392	AGCAGCAAGGGTATGGAGTG	60.277	20	AAATTTTGAAATGCCTCCCA	59.388	20	132	264	395	AGCAAGGGTATGGAGTGGAG	59.162	20	TTTTGAAATGCCTCCCATCT	59.505	20	126	267	392
BMK_Unigene_006553	2	p1	(T)10	10	872	881	GGGCGATGGAAAATTTATTG	59.259	20	TTGAGGAGACCTGTACAAGCAA	59.914	22	184	809	992	GGCGATGGAAAATTTATTGC	59.397	20	TTGAGGAGACCTGTACAAGCA	58.51	21	183	810	992	GGCGATGGAAAATTTATTGC	59.397	20	GTTGAGGAGACCTGTACAAGCA	59.401	22	184	810	993
BMK_Unigene_006577	1	p1	(A)10	10	68	77	CCAGCACCCTCAAATTCCT	60.058	19	ATGCAAATGCAAATGCTGAA	60.223	20	193	2	194	CCAGCACCCTCAAATTCCT	60.058	19	AATGCAAATGCAAATGCTGA	60.223	20	194	2	195	CCAGCACCCTCAAATTCCT	60.058	19	AAATGCAAATGCAAATGCTG	59.708	20	195	2	196
BMK_Unigene_006584	1	p1	(A)16	16	1	16	--
BMK_Unigene_006589	1	p2	(AT)8	16	1	16	--
BMK_Unigene_006597	1	p1	(T)17	17	3	19	--
BMK_Unigene_006597	2	p1	(A)12	12	513	524	AGCCAAAGTATGCCATGTCC	59.962	20	TCTTCCAACTGTGCTAGGGG	60.246	20	161	477	637	GCACAATGCAACAGGATTTG	60.119	20	TCTTCCAACTGTGCTAGGGG	60.246	20	207	431	637	GAAAGCACAATGCAACAGGA	59.847	20	TCTTCCAACTGTGCTAGGGG	60.246	20	211	427	637
BMK_Unigene_006597	3	p3	(ATT)5	15	912	926	GTTTTCCTTGTTCACGCAGG	60.668	20	TGGAAGAGGAAAGAAACAGGA	58.895	21	251	738	988	GTTTTCCTTGTTCACGCAGG	60.668	20	TGGAAGAGGAAAGAAACAGGAA	60.214	22	251	738	988	CGCAGGAACCCATTTCTACT	59.195	20	TGGAAGAGGAAAGAAACAGGA	58.895	21	237	752	988
BMK_Unigene_006618	1	p1	(A)14	14	100	113	ATCCAATTAAACGGCACGAT	59.301	20	GCGGGCTGTTAGTAGACTCG	60.037	20	120	74	193	GTGGATCCAATTAAACGGCA	60.701	20	GCGGGCTGTTAGTAGACTCG	60.037	20	124	70	193	TGGATCCAATTAAACGGCAC	60.701	20	GCGGGCTGTTAGTAGACTCG	60.037	20	123	71	193
BMK_Unigene_006618	2	c	(T)12ccctctctgttgttttaacttttgttacaaattaggtatgtatgtatggtagttaatgagccaatgtctgggccgagtcacacacagtggaattt(A)12	119	674	792	TATGGGGAGTTACTGACGGG	59.807	20	TGCATTCATTTGAGTCTCCG	59.799	20	253	566	818	AGTTACTGACGGGACAGCGT	59.792	20	TGCATTCATTTGAGTCTCCG	59.799	20	246	573	818	AGTTACTGACGGGACAGCGT	59.792	20	CCAATCAACCGAGCAACTCT	60.255	20	280	573	852
BMK_Unigene_006618	3	c	(A)11tattgattcctatatgaagaaaaag(A)11	47	2728	2774	ATGGCGGTCTATGGAAATCA	60.296	20	ACAAAGTGCTGCAAGATCCC	60.263	20	258	2566	2823	CATGGCGGTCTATGGAAATC	60.296	20	ACAAAGTGCTGCAAGATCCC	60.263	20	259	2565	2823	AACATGGCGGTCTATGGAAA	60.331	20	ACAAAGTGCTGCAAGATCCC	60.263	20	261	2563	2823
BMK_Unigene_006618	4	p1	(A)16	16	3068	3083	--
BMK_Unigene_006620	1	p1	(A)15	15	1361	1375	--
BMK_Unigene_006622	1	p1	(T)17	17	9	25	--
BMK_Unigene_006622	2	p1	(A)10	10	1150	1159	TCCTTCATTTGTGCTGCAAG	59.988	20	GTGGCTTTGTCAGTGTGTGC	60.366	20	189	1017	1205	CTCCTTCATTTGTGCTGCAA	59.988	20	GTGGCTTTGTCAGTGTGTGC	60.366	20	190	1016	1205	TGTGGCCATCTCTCTCTCCT	59.945	20	GTGGCTTTGTCAGTGTGTGC	60.366	20	205	1001	1205
BMK_Unigene_006622	3	p1	(A)11	11	4164	4174	GAGGCTGCTGCCATTTTTAG	59.982	20	TGCAAGAATCAAACACCGAA	60.234	20	261	4034	4294	GAGGCTGCTGCCATTTTTAG	59.982	20	TTGCAAGAATCAAACACCGA	60.234	20	262	4034	4295	AGAGGCTGCTGCCATTTTTA	59.982	20	TGCAAGAATCAAACACCGAA	60.234	20	262	4033	4294
BMK_Unigene_006635	1	p1	(A)10	10	347	356	ATCGAGGCTTAGGGCTTCTC	59.947	20	CTCTTCTGCATCGAGTGAGC	58.857	20	269	120	388	ATCGAGGCTTAGGGCTTCTC	59.947	20	CTTCTGCATCGAGTGAGCTTT	59.772	21	267	120	386	ATCGAGGCTTAGGGCTTCTC	59.947	20	TTCTGCATCGAGTGAGCTTT	58.751	20	266	120	385
BMK_Unigene_006639	1	p3	(AGA)5	15	1	15	--
BMK_Unigene_006639	2	p1	(T)10	10	973	982	CTTATGGGCAGTGCCATCTT	60.096	20	TGCTTTATCCAGGAGCGAGT	59.978	20	273	936	1208	CTTATGGGCAGTGCCATCTT	60.096	20	ATCGCCCGGCTAAAAACTAT	59.956	20	206	936	1141	CTTATGGGCAGTGCCATCTT	60.096	20	ATCTTTACCACACATCGCCC	59.82	20	219	936	1154
BMK_Unigene_006639	3	p1	(A)12	12	1360	1371	ACTCGCTCCTGGATAAAGCA	59.978	20	GGCCACATGACCTGAAAGAT	59.934	20	218	1189	1406	GGGCGATGTGTGGTAAAGAT	59.82	20	GGCCACATGACCTGAAAGAT	59.934	20	272	1135	1406	TCGCTCCTGGATAAAGCAAT	59.807	20	GGCCACATGACCTGAAAGAT	59.934	20	216	1191	1406
BMK_Unigene_006649	1	p1	(T)12	12	2	13	--
BMK_Unigene_006649	2	p1	(A)10	10	1354	1363	TGCAATGCCACAAAGTTCAT	60.119	20	TCCCATCCATCTGTTGTCAG	59.473	20	139	1297	1435	TCAAAGAGACTGCAATGCCA	60.539	20	TCCCATCCATCTGTTGTCAG	59.473	20	149	1287	1435	GAGACTGCAATGCCACAAAG	59.445	20	TCCCATCCATCTGTTGTCAG	59.473	20	144	1292	1435
BMK_Unigene_006660	1	p1	(T)12	12	757	768	TGCATCACATTTGGTGGTCT	59.967	20	CCACAGCACAAAATCACACA	59.137	20	276	579	854	TTGGTGGTCTCTGCTAACCC	60.111	20	CCACAGCACAAAATCACACA	59.137	20	266	589	854	TGGTGGTCTCTGCTAACCCT	59.721	20	CCACAGCACAAAATCACACA	59.137	20	265	590	854
BMK_Unigene_006660	2	p1	(T)15	15	1007	1021	--
BMK_Unigene_006661	1	p1	(T)11	11	888	898	GTGCAGCGATCACCATTCTA	59.83	20	AGATGATTTGATGATGCCCC	59.715	20	240	779	1018	GCAGAGAAGCCATTCCATTC	59.78	20	AGATGATTTGATGATGCCCC	59.715	20	272	747	1018	GTGCAGCGATCACCATTCTA	59.83	20	GCCCCACCAAATGATTAAAA	59.638	20	197	779	975
BMK_Unigene_006661	2	p1	(T)14	14	1268	1281	ATGATGGCTGAAATTCTGGG	59.894	20	GGCCCCACTGATATGAAAAA	59.762	20	255	1084	1338	ATGATGGCTGAAATTCTGGG	59.894	20	ATTGGCAATGGCTTGATGAT	60.304	20	236	1084	1319	ATGATGGCTGAAATTCTGGG	59.894	20	AAAAATTGGCAATGGCTTGA	60.436	20	240	1084	1323
BMK_Unigene_006661	3	p1	(T)15	15	1417	1431	--
BMK_Unigene_006663	1	p2	(AT)7	14	45	58	TGGTTTGGTTGGTTGGTTG	60.239	19	TCAAGGGGGCTTGAGTTTTA	59.679	20	237	0	236	TGGTTTGGTTGGTTGGTTG	60.239	19	AAGGGGGCTTGAGTTTTACG	60.474	20	235	0	234	TTTGGTTGGTTGGTTGGTATC	59.578	21	TCAAGGGGGCTTGAGTTTTA	59.679	20	234	3	236
BMK_Unigene_006667	1	p2	(AT)9	18	1637	1654	--
BMK_Unigene_006681	1	p2	(CA)6	12	2680	2691	AACAAGACTAGGACGGCGAA	59.875	20	AAAGGATAGCTGGTGGTCCC	60.328	20	244	2481	2724	AAACAAGACTAGGACGGCGA	59.875	20	AAAGGATAGCTGGTGGTCCC	60.328	20	245	2480	2724	ACGGCGAAGAGACTTGAGAA	60.134	20	AAAGGATAGCTGGTGGTCCC	60.328	20	232	2493	2724
BMK_Unigene_006683	1	p1	(T)15	15	1	15	--
BMK_Unigene_006685	1	p3	(CTC)5	15	89	103	CCCACCGATTTTCAGTTCTC	59.526	20	TTGGGTTTCCCCTTAAAACC	60.027	20	270	38	307	CCCACCGATTTTCAGTTCTC	59.526	20	AACATTTCAGGCGATTCAGG	60.074	20	234	38	271	CCCACCGATTTTCAGTTCTC	59.526	20	GGGGAAGAAACCCAAAGAAG	59.912	20	108	38	145
BMK_Unigene_006687	1	p1	(A)11	11	161	171	CGTTATCTGGTCATTTCATGC	58.106	21	GGGTTGCAACAGAAGCTGAT	60.263	20	262	98	359	ACGTTATCTGGTCATTTCATGC	58.979	22	GGGTTGCAACAGAAGCTGAT	60.263	20	263	97	359	CGTTATCTGGTCATTTCATGC	58.106	21	GTTGCAACAGAAGCTGATGG	59.445	20	260	98	357
BMK_Unigene_006687	2	p3	(TGC)5	15	992	1006	GGGCTGTTGGAACCTTAACA	59.971	20	TACGTTGCACCCAGTTTTCA	60.149	20	172	908	1079	TGGGCTGTTGGAACCTTAAC	59.971	20	TACGTTGCACCCAGTTTTCA	60.149	20	173	907	1079	GTTGGGCTGTTGGAACCTTA	59.971	20	TACGTTGCACCCAGTTTTCA	60.149	20	175	905	1079
BMK_Unigene_006692	1	p2	(GC)6	12	10	21	--
BMK_Unigene_006699	1	p2	(AG)6	12	340	351	TGGAGCTGTTCCATTTTTCC	60.051	20	CAAATCTCCTTCTCCACCCA	60.042	20	262	281	542	CTCTTTCGCACGCATAAACA	60.014	20	AGCCCTGCTTCTGCATACAT	59.866	20	240	167	406	GTGGTGGAGCTGTTCCATTT	59.973	20	AGCCCTGCTTCTGCATACAT	59.866	20	130	277	406
BMK_Unigene_006707	1	p2	(CA)7	14	1317	1330	CCCAACCACTCCAGTTTTGT	59.861	20	TCTTTTGCAGAGGAAGAGGG	59.545	20	160	1194	1353	CATCCCAACCACTCCAGTTT	59.82	20	TCTTTTGCAGAGGAAGAGGG	59.545	20	163	1191	1353	GGCTGACCTAGATGGGTGAC	59.535	20	TCTTTTGCAGAGGAAGAGGG	59.545	20	228	1126	1353
BMK_Unigene_006733	1	p3	(CAT)5	15	33	47	AAAGTCCCAGTCTCTTGCTCA	59.076	21	TTGCTCCATCCAAAAAGAGG	60.184	20	100	7	106	AAAGTCCCAGTCTCTTGCTCAG	60.053	22	TTGCTCCATCCAAAAAGAGG	60.184	20	100	7	106	AAAGTCCCAGTCTCTTGCTCA	59.076	21	CCTTTGCTCCATCCAAAAAG	59.679	20	103	7	109
BMK_Unigene_006733	2	p1	(A)13	13	1285	1297	ACCCCTATCAGTCCACCACA	60.238	20	CCAGGCATTGGTTCTGTTTT	59.971	20	276	1255	1530	ACCCCTATCAGTCCACCACA	60.238	20	GGCTGTACTCCATTTGCCAT	59.962	20	256	1255	1510	ACCCCTATCAGTCCACCACA	60.238	20	CTTCCAGGCATTGGTTCTGT	60.111	20	279	1255	1533
BMK_Unigene_006733	3	p1	(A)14	14	2094	2107	--
BMK_Unigene_006754	1	p3	(CTC)6	18	1772	1789	--
BMK_Unigene_006759	1	p1	(A)11	11	14	24	--
BMK_Unigene_006759	2	p1	(A)11	11	217	227	ATTCAGACACATGGAAGGGG	59.779	20	AGGAGGCTTCCTGTTTCAGTC	59.87	21	194	106	299	ATTCAGACACATGGAAGGGG	59.779	20	GGAGGCTTCCTGTTTCAGTC	58.868	20	193	106	298	TGAATTCGACGACCAGACAA	60.24	20	AGGAGGCTTCCTGTTTCAGTC	59.87	21	153	147	299
BMK_Unigene_006767	1	p1	(A)14	14	1207	1220	GCCACAGCGTAGTCACTTCA	60.056	20	GCCTTTCTATCACCCTGCTG	59.836	20	278	1052	1329	GCCACAGCGTAGTCACTTCA	60.056	20	CCTTTCTATCACCCTGCTGC	59.836	20	277	1052	1328	GATTCCAAACAAAAAGGCCA	59.916	20	CCTTTCTATCACCCTGCTGC	59.836	20	224	1105	1328
BMK_Unigene_006769	1	c	(A)10tcttgcttgattttaaattaagtgaataaattcattgcatccttggaagacttaatcaataaaaatgaataattg(A)10	95	275	369	TTCACTGCATCCTTGGAAGA	59.369	20	GGCTTTCCCTAATTGTTGGA	59.019	20	246	229	474	TTCACTGCATCCTTGGAAGA	59.369	20	GGCTTTCCCTAATTGTTGGAG	59.952	21	246	229	474	TTCACTGCATCCTTGGAAGA	59.369	20	AGGCTTTCCCTAATTGTTGGA	59.952	21	247	229	475
BMK_Unigene_006775	1	p1	(A)10	10	6	15	--
BMK_Unigene_006791	1	p1	(A)11	11	105	115	GCTGTGGATTCCTGATTGCT	60.226	20	CGTGCAAAGTTTTTGGGTTT	60.011	20	211	25	235	GCTGTGGATTCCTGATTGCT	60.226	20	AATTCTTGCATGTGTCTGCG	59.871	20	229	25	253	TGTGGATTCCTGATTGCTTG	59.648	20	GCCTTTTTCTCTTGCTGTGG	59.993	20	280	27	306
BMK_Unigene_006793	1	p2	(AT)7	14	531	544	GTTTGTTAAACGCATGCCAA	59.608	20	CTGTGGTTTGGCCTTTGAAT	59.971	20	257	327	583	CCATTCCATCAAAACAAGCA	59.518	20	CTGTGGTTTGGCCTTTGAAT	59.971	20	196	388	583	CCATTCCATCAAAACAAGCA	59.518	20	CGGCCCTCCTCTTTTATCTC	60.166	20	247	388	634
BMK_Unigene_006793	2	p2	(AG)7	14	990	1003	--
BMK_Unigene_006827	1	p3	(TGC)6	18	1	18	--
BMK_Unigene_006827	2	p1	(A)14	14	2323	2336	TCGTGGCTTGACCCTACTCT	59.867	20	TCCTGGGATTCTTCAAGGTG	60.042	20	264	2122	2385	CGCTTCACCTCTCGACTTCT	59.745	20	GAGCTTTGCGTTTCCTCATC	59.962	20	189	2278	2466	TTCGTGGCTTGACCCTACTC	60.255	20	TCCTGGGATTCTTCAAGGTG	60.042	20	265	2121	2385
BMK_Unigene_006827	3	p1	(A)14	14	2794	2807	--
BMK_Unigene_006829	1	p2	(AT)9	18	1113	1130	--
BMK_Unigene_006833	1	p2	(TC)6	12	1038	1049	--
BMK_Unigene_006835	1	p4	(CTAT)6	24	192	215	ATGACCTCAACGGAAAGTCG	60.111	20	CAGCAACAAAAAGCTGGACA	60.027	20	262	75	336	CCTTCGATTTTATCGTGCGT	60.096	20	AAACACTCCGCGTCAAATTC	60.118	20	232	23	254	TTTTATCGTGCGTGAAACCA	60.111	20	AAACACTCCGCGTCAAATTC	60.118	20	225	30	254
BMK_Unigene_006839	1	p3	(GAA)6	18	1	18	--
BMK_Unigene_006844	1	p1	(T)12	12	1024	1035	ATGCTTAATTAGGGTCGGGG	60.164	20	CCTTTGACCGAGTTGTTTGG	60.52	20	265	920	1184	TGTTTGACTAACCGCCAACA	60.149	20	GGAACTCAGACTCGGATGCT	59.41	20	259	957	1215	TGTTTGACTAACCGCCAACA	60.149	20	CGCCCTCAAGATCCTAGAAA	59.406	20	202	957	1158
BMK_Unigene_006850	1	p1	(T)13	13	1098	1110	GAACCAGACCAGGAGTCAGC	59.841	20	AAACATGGGGCTTTGATTGA	60.309	20	240	921	1160	GAACCAGACCAGGAGTCAGC	59.841	20	AACATGGGGCTTTGATTGAA	60.309	20	239	921	1159	GAACCAGACCAGGAGTCAGC	59.841	20	TGGGGCTTTGATTGAAGACT	59.67	20	235	921	1155
BMK_Unigene_006850	2	p1	(A)17	17	1603	1619	--
BMK_Unigene_006889	1	p1	(T)12	12	2224	2235	TGGAAGAAACAGGGTTTTGC	60.088	20	CGCATGCTCCTAGGGAAATA	60.188	20	233	2074	2306	ACTTGTTTGGTGGTGGAAGG	59.861	20	CGCATGCTCCTAGGGAAATA	60.188	20	126	2181	2306	CAGACTTGTTTGGTGGTGGA	59.565	20	CGCATGCTCCTAGGGAAATA	60.188	20	129	2178	2306
BMK_Unigene_006890	1	p2	(TC)7	14	87	100	TCCTCATGTCCTATCCGGTC	59.886	20	TCAACCGAATATCGAGTCCC	59.894	20	240	30	269	CCACGACATGCTCTTCCATA	59.673	20	TCAACCGAATATCGAGTCCC	59.894	20	263	7	269	TCCTCATGTCCTATCCGGTC	59.886	20	GCTGCCTTCAACCGAATATC	59.674	20	247	30	276
BMK_Unigene_006895	1	p2	(AG)8	16	8	23	--
BMK_Unigene_006895	2	p2	(CT)7	14	234	247	CCCACCCCTCCCTCTACTAA	60.311	20	TACGCCATCAAATCAAACCA	59.93	20	279	133	411	CCCACCCCTCCCTCTACTAA	60.311	20	ACGCCATCAAATCAAACCAT	60.199	20	278	133	410	CCCACCCCTCCCTCTACTAA	60.311	20	CTCTCGCTCTCTCATCGTCA	59.393	20	252	133	384
BMK_Unigene_006895	3	p2	(GA)6	12	381	392	CCCACCCCTCCCTCTACTAA	60.311	20	TACGCCATCAAATCAAACCA	59.93	20	279	133	411	CCCACCCCTCCCTCTACTAA	60.311	20	ACGCCATCAAATCAAACCAT	60.199	20	278	133	410	CCCACCCCTCCCTCTACTAA	60.311	20	CTCTCGCTCTCTCATCGTCA	59.393	20	252	133	384
BMK_Unigene_006895	4	p3	(TGG)7	21	546	566	AGAGATGCAGGGGGAAGAGT	60.216	20	GTCCGTTGTCCTCTTGCATT	60.119	20	251	485	735	TTGTATGCAGAGATGCAGGG	59.823	20	AATGATTTCGTCCGTTGTCC	59.797	20	268	477	744	AGAGATGCAGGGGGAAGAGT	60.216	20	AATGATTTCGTCCGTTGTCC	59.797	20	260	485	744
BMK_Unigene_006902	1	p1	(A)16	16	797	812	CTTCCGAAAGATCGAATCCA	60.148	20	TCCGTTTGCGATTACAACAA	60.111	20	138	735	872	CTTCCGAAAGATCGAATCCA	60.148	20	CGAAATTGGGGAAATCCTTT	60.123	20	176	735	910	TCATTGGCAATAACCCCTTC	59.762	20	TCCGTTTGCGATTACAACAA	60.111	20	154	719	872
BMK_Unigene_006910	1	p4	(CTTT)5	20	336	355	TTCATCGGATTCCTTGCTTC	60.155	20	CGCAGGCTACACTGATTGAA	60.011	20	228	283	510	TCATCGGATTCCTTGCTTCT	59.773	20	CGCAGGCTACACTGATTGAA	60.011	20	227	284	510	CTGATGAGTCCCGGAGAGAG	59.937	20	CACTCGAACCCCTTCTTCAA	60.224	20	233	218	450
BMK_Unigene_006910	2	p1	(T)12	12	1733	1744	TGTCTGTGTTTTGGGCATGT	60.008	20	CCCATACAAAGCGGAAAGTG	60.493	20	201	1687	1887	TGTCTGTGTTTTGGGCATGT	60.008	20	AAACCCATACAAAGCGGAAA	59.451	20	204	1687	1890	TAACTTCTCGCCGCCAGTAT	59.867	20	CCCATACAAAGCGGAAAGTG	60.493	20	274	1614	1887
BMK_Unigene_006913	1	p3	(AAG)5	15	869	883	TGGAATTGCTCATCCAACAA	60.049	20	ATGAAATAGCCACCACCGAG	59.955	20	115	825	939	TGGAATTGCTCATCCAACAA	60.049	20	GCCACCACCGAGTAGAAAAA	60.11	20	107	825	931	TGATCCCACATGAGAAGCAG	59.787	20	ATGAAATAGCCACCACCGAG	59.955	20	198	742	939
BMK_Unigene_006916	1	p1	(A)13	13	736	748	TGGGTTTGGCTTGATTTCAT	60.309	20	TTGTCTTGACTCAAACCCCC	59.943	20	211	678	888	CATGGGTTTGGCTTGATTTC	60.309	20	TTGTCTTGACTCAAACCCCC	59.943	20	213	676	888	TGGGTTTGGCTTGATTTCAT	60.309	20	ACAATGTGCCAATGGGATTT	60.059	20	272	678	949
BMK_Unigene_006924	1	p1	(A)12	12	8	19	--
BMK_Unigene_006927	1	p3	(GAA)7	21	2519	2539	--
BMK_Unigene_006929	1	p1	(T)16	16	626	641	GGTTTATGGGCTATTGGGCT	60.171	20	GTATGATGAGCGCCACCTCT	60.249	20	174	491	664	TTGGTTTATGGGCTATTGGG	59.655	20	GTATGATGAGCGCCACCTCT	60.249	20	176	489	664	TATTGGGCTGCCAGTTTTGT	60.502	20	GTATGATGAGCGCCACCTCT	60.249	20	163	502	664
BMK_Unigene_006939	1	p1	(T)10	10	1048	1057	GGAGTGTTTTTCCTGTTATGCC	59.877	22	TCTTTCCTGCAAAGTTCCAAA	59.847	21	185	923	1107	TGGATGAACCTCACTGAAATG	58.556	21	TCTTTCCTGCAAAGTTCCAAA	59.847	21	246	862	1107	GGAGTGTTTTTCCTGTTATGCC	59.877	22	TCTTTCCTGCAAAGTTCCAA	58.475	20	185	923	1107
BMK_Unigene_006943	1	c	(TA)7tttaattatacaaaagtttataagatataaatatggaagaggccacccagcattggtgaagccctccgtaaagctctcctccaactccttttgctttatt(TA)7	128	1277	1404	--
BMK_Unigene_006945	1	p1	(T)10	10	3875	3884	TCTGCTTCTGTTGCTGCTGT	59.929	20	TTTTGACCCCACAAAACCTT	59.308	20	216	3763	3978	CTCTGCTTCTGTTGCTGCTG	60.072	20	TTTTGACCCCACAAAACCTT	59.308	20	217	3762	3978	TCTGCTTCTGTTGCTGCTGT	59.929	20	CTTTTCTGGCCAGCCTTTTT	60.712	20	266	3763	4028
BMK_Unigene_006956	1	p1	(A)10	10	1206	1215	GCACATGGTCAGTGGAATTG	59.967	20	AAGCCCATGGTGTACCTCAG	59.989	20	263	1113	1375	TTGCACATGGTCAGTGGAAT	59.967	20	AAGCCCATGGTGTACCTCAG	59.989	20	265	1111	1375	GAGTTGCATTGCACATGGTC	60.128	20	AAGCCCATGGTGTACCTCAG	59.989	20	273	1103	1375
BMK_Unigene_006966	1	p1	(A)10	10	18	27	--
[truncated: 27,524 more rows]
