# Supplementary material for: Transcriptome Analysis of Litsea cubeba Floral Buds Reveals the Role of Hormones and Transcription Factors in the Differentiation Process
Source: G3 (Bethesda). 2018 Feb 27;8(4):1103–14. doi: 10.1534/g3.117.300481 (PMC5873901; doi:10.1534/g3.117.300481)
Supplement: Supplementary file 16 [file 1103TableS1.xlsx]

## Sheet: ethylene
#ID	FD1(FPKM)	MD1(FPKM)		FD2(FPKM)	MD2(FPKM)		FD3(FPKM)	MD3(FPKM)	COG_class	COG_class_annotation	GO_annotation	KEGG_annotation	KOG_class	KOG_class_annotation	Pfam_annotation	Swissprot_annotation	eggNOG_class	eggNOG_class_annotation	nr_annotation
BMK_Unigene_001598	9.61267	11.2563		6.06542	4.68622		4.16037	2.9882	--	--	Biological Process: transcription, DNA-templated (GO:0006351);;	K09284|8.43745e-118|pda:103716198|floral homeotic protein APETALA 2-like; K09284 AP2-like factor, euAP2 lineage (A)	--	--	AP2 domain	Floral homeotic protein APETALA 2 GN=AP2 OS=Arabidopsis thaliana (Mouse-ear cress) PE=1 SV=1	K	Transcription	PREDICTED: ethylene-responsive transcription factor RAP2-7-like isoform X1 [Nelumbo nucifera]
BMK_Unigene_035527	14.7569	20.8078		9.89975	12.4552		5.41339	3.5572	--	--	Molecular Function: sequence-specific DNA binding transcription factor activity (GO:0003700);; Cellular Component: nucleus (GO:0005634);; Molecular Function: sequence-specific DNA binding (GO:0043565);; Biological Process: positive regulation of transcription, DNA-templated (GO:0045893);;	K09286|5.34712e-20|aly:ARALYDRAFT_487996|hypothetical protein; K09286 EREBP-like factor (A)	--	--	AP2 domain	Dehydration-responsive element-binding protein 3 GN=F15N18.180 OS=Arabidopsis thaliana (Mouse-ear cress) PE=2 SV=1	K	Transcription	PREDICTED: ethylene-responsive transcription factor TINY [Tarenaya hassleriana]
BMK_Unigene_038386	1.00296	1.20426		0.430072	0.691723		1.85322	1.47056	--	--	--	--	--	--	AP2 domain	Ethylene-responsive transcription factor CRF2 GN=F9D16.220 OS=Arabidopsis thaliana (Mouse-ear cress) PE=1 SV=1	K	Transcription	PREDICTED: ethylene-responsive transcription factor CRF3 [Nelumbo nucifera]
BMK_Unigene_043084	7.78149	4.96706		4.47054	8.99272		0.376395	0.180441	--	--	--	--	--	--	AP2 domain	Ethylene-responsive transcription factor ERF086 GN=ERF086 OS=Arabidopsis thaliana (Mouse-ear cress) PE=2 SV=2	K	Transcription	PREDICTED: ethylene-responsive transcription factor ERF086 [Vitis vinifera]
BMK_Unigene_045255	55.6533	72.9956		35.6228	25.2387		17.4988	8.96857	--	--	--	--	--	--	AP2 domain	Ethylene-responsive transcription factor ERF073 GN=ERF073 OS=Arabidopsis thaliana (Mouse-ear cress) PE=2 SV=1	K	Transcription	PREDICTED: ethylene-responsive transcription factor ERF118 [Nelumbo nucifera]
BMK_Unigene_046416	25.2312	36.7527		95.9101	53.7291		94.4392	87.4759	--	--	Biological Process: regulation of transcription, DNA-templated (GO:0006355);;	--	--	--	AP2 domain	Ethylene-responsive transcription factor ERF026 OS=Arabidopsis thaliana (Mouse-ear cress) PE=2 SV=1	K	Transcription	PREDICTED: ethylene-responsive transcription factor ERF026-like [Nelumbo nucifera]
BMK_Unigene_048699	29.1272	16.7434		70.1706	25.4241		77.8822	65.1055	--	--	Molecular Function: DNA binding (GO:0003677);; Molecular Function: sequence-specific DNA binding transcription factor activity (GO:0003700);; Cellular Component: nucleus (GO:0005634);; Biological Process: regulation of transcription, DNA-templated (GO:0006355);;	--	--	--	AP2 domain	Ethylene-responsive transcription factor 9 GN=MLN1.14 OS=Arabidopsis thaliana (Mouse-ear cress) PE=2 SV=1	S	Function unknown	PREDICTED: ethylene-responsive transcription factor 9-like [Nelumbo nucifera]
BMK_Unigene_051361	1.24534	2.38427		4.03855	0.466655		2.63669	1.98998	--	--	--	--	--	--	AP2 domain	Ethylene-responsive transcription factor ERF061 GN=ERF061 OS=Arabidopsis thaliana (Mouse-ear cress) PE=2 SV=1	K	Transcription	PREDICTED: ethylene-responsive transcription factor ERF061 [Nelumbo nucifera]
BMK_Unigene_051698	50.5418	78.4812		24.687	24.7137		20.8035	12.9481	--	--	--	K09284|3.51034e-112|vvi:100246815|ethylene-responsive transcription factor RAP2-7; K09284 AP2-like factor, euAP2 lineage (A)	--	--	AP2 domain;; AP2 domain	Floral homeotic protein APETALA 2 GN=AP2 OS=Arabidopsis thaliana (Mouse-ear cress) PE=1 SV=1	K	Transcription	PREDICTED: ethylene-responsive transcription factor RAP2-7-like isoform X1 [Nelumbo nucifera]
BMK_Unigene_053323	13.799	34.995		15.2063	2.93448		5.38622	2.05709	--	--	Biological Process: macromolecule biosynthetic process (GO:0009059);;	--	--	--	AP2 domain	Ethylene-responsive transcription factor SHINE 3 GN=F18G18.130 OS=Arabidopsis thaliana (Mouse-ear cress) PE=2 SV=1	K	Transcription	PREDICTED: ethylene-responsive transcription factor WIN1-like [Nelumbo nucifera]
BMK_Unigene_053995	0.573764	0.453561		5.92136	1.17129		10.8104	4.67945	--	--	Molecular Function: sequence-specific DNA binding transcription factor activity (GO:0003700);; Molecular Function: protein binding (GO:0005515);; Cellular Component: nucleus (GO:0005634);; Biological Process: response to cold (GO:0009409);; Biological Process: response to water deprivation (GO:0009414);; Biological Process: response to wounding (GO:0009611);; Biological Process: cytokinin-activat…	K09286|2.73846e-19|pda:103707892|ethylene-responsive transcription factor RAP2-13-like; K09286 EREBP-like factor (A)	--	--	--	Ethylene-responsive transcription factor RAP2-4 OS=Arabidopsis thaliana (Mouse-ear cress) PE=1 SV=1	K	Transcription	PREDICTED: ethylene-responsive transcription factor RAP2-4-like [Nelumbo nucifera]
BMK_Unigene_054704	0.676885	0.0448816		1.2807	0.296593		2.90189	2.20988	--	--	--	K09286|2.05486e-21|vvi:100249507|ethylene-responsive transcription factor ERF105-like; K09286 EREBP-like factor (A)	--	--	--	Ethylene-responsive transcription factor 5 GN=ERF5 OS=Nicotiana tabacum (Common tobacco) PE=2 SV=1	K	Transcription	PREDICTED: ethylene-responsive transcription factor ERF105-like [Nelumbo nucifera]
BMK_Unigene_062397	28.6569	34.1564		13.9206	11.646		4.52883	3.94082	--	--	--	K09284|8.55922e-27|mdm:103447831|AP2-like ethylene-responsive transcription factor TOE3; K09284 AP2-like factor, euAP2 lineage (A)	--	--	--	Ethylene-responsive transcription factor RAP2-7 GN=T17D12.11 OS=Arabidopsis thaliana (Mouse-ear cress) PE=2 SV=2	K	Transcription	PREDICTED: ethylene-responsive transcription factor RAP2-7-like isoform X2 [Nelumbo nucifera]
BMK_Unigene_090310	0.123316	0.615286		5.33057	1.73763		2.48628	1.99922	--	--	Biological Process: regulation of transcription, DNA-templated (GO:0006355);;	--	--	--	AP2 domain	Ethylene-responsive transcription factor ERF026 OS=Arabidopsis thaliana (Mouse-ear cress) PE=2 SV=1	K	Transcription	PREDICTED: ethylene-responsive transcription factor ERF026-like [Nelumbo nucifera]
BMK_Unigene_042288	2.35443	2.80303		0.873647	2.25861		0.462883	1.0244	--	--	--	K14514|1.21384e-72|gmx:100798037|protein ETHYLENE INSENSITIVE 3-like; K14514 ethylene-insensitive protein 3 (A)	--	--	Ethylene insensitive 3	ETHYLENE INSENSITIVE 3-like 1 protein GN=EIL1 OS=Arabidopsis thaliana (Mouse-ear cress) PE=1 SV=1	K	Transcription	PREDICTED: protein ETHYLENE INSENSITIVE 3 [Glycine max]
