# Supplementary material for: Transcriptome Analysis of Litsea cubeba Floral Buds Reveals the Role of Hormones and Transcription Factors in the Differentiation Process
Source: G3 (Bethesda). 2018 Feb 27;8(4):1103–14. doi: 10.1534/g3.117.300481 (PMC5873901; doi:10.1534/g3.117.300481)
Supplement: Supplementary file 17 [file 1103TableS2.xlsx]

## Sheet: 1   MADS-box.final
ID	FD1(FPKM)	FD2(FPKM)	FD3(FPKM)	MD1(FPKM)	MD2(FPKM)	MD3(FPKM)	regulated	COG_class	COG_class_annotation	GO_annotation	KEGG_annotation	KOG_class	KOG_class_annotation	Pfam_annotation	Swissprot_annotation	eggNOG_class	eggNOG_class_annotation	nr_annotation
BMK_Unigene_074460	2.86023	15.9267	190.682	5.57074	23.2179	195.753	up	--	--	Molecular Function: DNA binding (GO:0003677);; Molecular Function: sequence-specific DNA binding transcription factor activity (GO:0003700);; Cellular Component: nucleus (GO:0005634);; Biological Process: regulation of transcription, DNA-templated (GO:0006355);; Molecular Function: protein dimerization activity (GO:0046983);;	K09264|4.01739e-107|vvi:100232867|MADS2; MADS-box protein 2; K09264 MADS-box transcription factor, plant (A)	[K]	Transcription	SRF-type transcription factor (DNA-binding and dimerisation domain);; K-box region	Developmental protein SEPALLATA 2 GN=F14P3.4 OS=Arabidopsis thaliana (Mouse-ear cress) PE=1 SV=1	K	Transcription	PREDICTED: MADS-box protein CMB1 [Nelumbo nucifera]
BMK_Unigene_052968	29.0107	35.4545	173.47	37.2335	28.5919	364.679	up	--	--	Molecular Function: DNA binding (GO:0003677);; Molecular Function: sequence-specific DNA binding transcription factor activity (GO:0003700);; Cellular Component: nucleus (GO:0005634);; Biological Process: regulation of transcription, DNA-templated (GO:0006355);; Molecular Function: protein dimerization activity (GO:0046983);;	K09264|7.396e-103|vvi:100232978|MADS9, PI, PISTILLATA; PISTILLATA-like MADS-box protein-like; K09264 MADS-box transcription factor, plant (A)	[K]	Transcription	SRF-type transcription factor (DNA-binding and dimerisation domain);; K-box region	Floral homeotic protein PMADS 2 GN=PMADS2 OS=Petunia hybrida (Petunia) PE=2 SV=1	K	Transcription	PISTILLATA-like protein PI-1 [Lindera erythrocarpa]
BMK_Unigene_048758	0.769664	0.875815	161.611	0.117835	1.07141	232.419	up	--	--	Molecular Function: DNA binding (GO:0003677);; Molecular Function: sequence-specific DNA binding transcription factor activity (GO:0003700);; Cellular Component: nucleus (GO:0005634);; Biological Process: regulation of transcription, DNA-templated (GO:0006355);; Molecular Function: protein dimerization activity (GO:0046983);;	K09264|1.83727e-74|mus:103994199|MADS-box transcription factor 16-like; K09264 MADS-box transcription factor, plant (A)	[K]	Transcription	K-box region;; SRF-type transcription factor (DNA-binding and dimerisation domain)	MADS-box transcription factor 16 OS=Oryza sativa subsp. japonica (Rice) PE=1 SV=2	K	Transcription	APETALA3-like protein AP3-2 [Lindera erythrocarpa]
BMK_Unigene_018824	8.4469	18.5949	60.2356	5.36081	37.3834	22.9047	up	--	--	Molecular Function: DNA binding (GO:0003677);; Molecular Function: sequence-specific DNA binding transcription factor activity (GO:0003700);; Cellular Component: nucleus (GO:0005634);; Biological Process: regulation of transcription, DNA-templated (GO:0006355);; Molecular Function: protein dimerization activity (GO:0046983);;	--	[K]	Transcription	SRF-type transcription factor (DNA-binding and dimerisation domain);; K-box region	Agamous-like MADS-box protein AGL8 homolog GN=TDR4 OS=Solanum lycopersicum (Tomato) PE=2 SV=1	K	Transcription	PREDICTED: MADS-box transcription factor 23-like isoform X2 [Vitis vinifera]
BMK_Unigene_020484	5.05088	5.06011	55.8716	3.82137	5.62372	97.7663	up	--	--	Molecular Function: DNA binding (GO:0003677);; Molecular Function: sequence-specific DNA binding transcription factor activity (GO:0003700);; Cellular Component: nucleus (GO:0005634);; Biological Process: regulation of transcription, DNA-templated (GO:0006355);; Molecular Function: protein dimerization activity (GO:0046983);;	K09264|1.14433e-140|pda:103712799|MADS-box transcription factor 6; K09264 MADS-box transcription factor, plant (A)	[K]	Transcription	K-box region;; SRF-type transcription factor (DNA-binding and dimerisation domain)	MADS-box transcription factor 6 OS=Oryza sativa subsp. japonica (Rice) PE=1 SV=1	K	Transcription	MADS-box transcription factor Pe.am.AGL6.2, partial [Persea americana]
BMK_Unigene_085161	0.150405	0.294905	49.9112	0	0.16012	104.057	up	--	--	Biological Process: cell fate specification (GO:0001708);; Molecular Function: DNA binding (GO:0003677);; Molecular Function: sequence-specific DNA binding transcription factor activity (GO:0003700);; Cellular Component: nucleus (GO:0005634);; Biological Process: regulation of transcription, DNA-templated (GO:0006355);; Biological Process: specification of floral organ identity (GO:0010093);; Mol…	--	[K]	Transcription	K-box region	Agamous-like MADS-box protein AGL9 homolog OS=Aranda deborah (Orchid) PE=2 SV=1	K	Transcription	AGL9.1 [Persea americana]
BMK_Unigene_021054	0.216192	0.138516	37.1461	0.222045	0.802427	32.4703	up	--	--	Molecular Function: DNA binding (GO:0003677);; Molecular Function: sequence-specific DNA binding transcription factor activity (GO:0003700);; Cellular Component: nucleus (GO:0005634);; Biological Process: regulation of transcription, DNA-templated (GO:0006355);; Molecular Function: protein dimerization activity (GO:0046983);;	K09264|3.46426e-106|pda:103702602|MADS-box transcription factor 2-like; K09264 MADS-box transcription factor, plant (A)	[K]	Transcription	SRF-type transcription factor (DNA-binding and dimerisation domain);; K-box region	Floral homeotic protein PMADS 2 GN=PMADS2 OS=Petunia hybrida (Petunia) PE=2 SV=1	K	Transcription	PI.2 [Persea americana]
BMK_Unigene_076328	1.16682	0.622889	26.5349	0.641351	0.630124	35.2352	up	--	--	Molecular Function: DNA binding (GO:0003677);; Molecular Function: sequence-specific DNA binding transcription factor activity (GO:0003700);; Cellular Component: nucleus (GO:0005634);; Biological Process: regulation of transcription, DNA-templated (GO:0006355);; Molecular Function: protein dimerization activity (GO:0046983);;	K09264|3.03111e-92|mus:103998548|MADS-box transcription factor 16-like; K09264 MADS-box transcription factor, plant (A)	[K]	Transcription	K-box region;; SRF-type transcription factor (DNA-binding and dimerisation domain)	MADS-box transcription factor 16 OS=Oryza sativa subsp. japonica (Rice) PE=1 SV=2	K	Transcription	APETALA3-like protein AP3, partial [Persea americana]
BMK_Unigene_099113	1.06105	1.14354	20.1886	1.20192	1.16438	27.2281	up	--	--	Molecular Function: DNA binding (GO:0003677);; Molecular Function: sequence-specific DNA binding transcription factor activity (GO:0003700);; Cellular Component: nucleus (GO:0005634);; Biological Process: regulation of transcription, DNA-templated (GO:0006355);; Molecular Function: protein dimerization activity (GO:0046983);;	K09264|1.70966e-24|vvi:100232868|MADS3; MADS-box protein 3; K09264 MADS-box transcription factor, plant (A)	[K]	Transcription	--	MADS-box transcription factor 6 OS=Oryza sativa subsp. japonica (Rice) PE=1 SV=1	K	Transcription	MADS-box transcription factor Pe.am.AGL6.1, partial [Persea americana]
BMK_Unigene_099114	0.460008	0.54047	18.1383	0.254025	1.00441	33.5912	up	--	--	Molecular Function: DNA binding (GO:0003677);; Molecular Function: sequence-specific DNA binding transcription factor activity (GO:0003700);; Cellular Component: nucleus (GO:0005634);; Biological Process: meristem determinacy (GO:0010022);; Biological Process: specification of floral organ identity (GO:0010093);; Biological Process: vegetative to reproductive phase transition of meristem (GO:0010…	K09264|2.40544e-87|mus:103982366|MADS-box transcription factor 6-like; K09264 MADS-box transcription factor, plant (A)	[K]	Transcription	K-box region;; SRF-type transcription factor (DNA-binding and dimerisation domain)	MADS-box transcription factor 6 OS=Oryza sativa subsp. japonica (Rice) PE=1 SV=1	K	Transcription	MADS-box transcription factor Pe.am.AGL6.1, partial [Persea americana]
BMK_Unigene_085163	0.0455352	0	12.5042	0	0.059766	27.6574	up	--	--	Molecular Function: DNA binding (GO:0003677);; Molecular Function: sequence-specific DNA binding transcription factor activity (GO:0003700);; Cellular Component: nucleus (GO:0005634);; Biological Process: regulation of transcription, DNA-templated (GO:0006355);; Molecular Function: protein dimerization activity (GO:0046983);;	--	[K]	Transcription	SRF-type transcription factor (DNA-binding and dimerisation domain)	MADS-box transcription factor 1 OS=Pisum sativum (Garden pea) PE=2 SV=1	K	Transcription	AGL9.1 [Persea americana]
BMK_Unigene_027155	0.0217129	0.104904	6.35658	0.0211132	0	12.7785	up	--	--	Molecular Function: DNA binding (GO:0003677);; Molecular Function: sequence-specific DNA binding transcription factor activity (GO:0003700);; Cellular Component: nucleus (GO:0005634);; Biological Process: regulation of transcription, DNA-templated (GO:0006355);; Molecular Function: protein dimerization activity (GO:0046983);;	K09264|2.50586e-119|vvi:100232864|MADS1; MAD-box transcripion factor; K09264 MADS-box transcription factor, plant (A)	[K]	Transcription	K-box region;; SRF-type transcription factor (DNA-binding and dimerisation domain)	Floral homeotic protein AGAMOUS GN=AG2 OS=Panax ginseng (Korean ginseng) PE=2 SV=1	K	Transcription	AG.2 [Persea americana]
BMK_Unigene_014272	0.193003	0.266462	5.68176	0.0623249	0.157401	17.8728	up	--	--	Molecular Function: DNA binding (GO:0003677);; Molecular Function: sequence-specific DNA binding transcription factor activity (GO:0003700);; Cellular Component: nucleus (GO:0005634);; Biological Process: regulation of transcription, DNA-templated (GO:0006355);; Molecular Function: protein dimerization activity (GO:0046983);;	K09264|3.01092e-127|atr:s00021p00254030|AMTR_s00021p00254030; hypothetical protein; K09264 MADS-box transcription factor, plant (A)	[K]	Transcription	K-box region;; SRF-type transcription factor (DNA-binding and dimerisation domain)	Floral homeotic protein AGAMOUS GN=AG2 OS=Panax ginseng (Korean ginseng) PE=2 SV=1	K	Transcription	AG.1 [Persea americana]
BMK_Unigene_007609	0.0709542	0.346815	5.56142	0.00891722	0.464079	6.20248	up	--	--	Molecular Function: DNA binding (GO:0003677);; Molecular Function: sequence-specific DNA binding transcription factor activity (GO:0003700);; Cellular Component: nucleus (GO:0005634);; Biological Process: regulation of transcription, DNA-templated (GO:0006355);; Molecular Function: protein dimerization activity (GO:0046983);;	K09264|1.52513e-101|vvi:100232867|MADS2; MADS-box protein 2; K09264 MADS-box transcription factor, plant (A)	[K]	Transcription	K-box region;; SRF-type transcription factor (DNA-binding and dimerisation domain)	Agamous-like MADS-box protein AGL9 homolog GN=FBP2 OS=Petunia hybrida (Petunia) PE=1 SV=2	K	Transcription	PREDICTED: MADS-box protein CMB1 [Nelumbo nucifera]
BMK_Unigene_038082	0	0.0296721	2.63226	0	0	9.77699	up	--	--	Biological Process: cell fate specification (GO:0001708);; Molecular Function: DNA binding (GO:0003677);; Molecular Function: sequence-specific DNA binding transcription factor activity (GO:0003700);; Cellular Component: nucleus (GO:0005634);; Biological Process: regulation of transcription, DNA-templated (GO:0006355);; Biological Process: specification of floral organ identity (GO:0010093);; Mol…	--	[K]	Transcription	--	Agamous-like MADS-box protein AGL9 homolog GN=FBP2 OS=Petunia hybrida (Petunia) PE=1 SV=2	K	Transcription	AGL9.2 [Persea americana]
BMK_Unigene_055826	0.0424021	0.211326	1.65675	0	0.0483746	1.01004	up	--	--	Molecular Function: DNA binding (GO:0003677);; Molecular Function: sequence-specific DNA binding transcription factor activity (GO:0003700);; Cellular Component: nucleus (GO:0005634);; Biological Process: regulation of transcription, DNA-templated (GO:0006355);; Molecular Function: protein dimerization activity (GO:0046983);;	--	[K]	Transcription	SRF-type transcription factor (DNA-binding and dimerisation domain);; K-box region	MADS-box protein CMB1 GN=CMB1 OS=Dianthus caryophyllus (Carnation) PE=2 SV=1	K	Transcription	PREDICTED: developmental protein SEPALLATA 1 [Nelumbo nucifera]
BMK_Unigene_036426	0.0423566	0.0168507	0.92567	0.0115215	0	11.2269	up	--	--	--	--	[K]	Transcription	SRF-type transcription factor (DNA-binding and dimerisation domain)	Agamous-like MADS-box protein AGL80 GN=K15N18.16 OS=Arabidopsis thaliana (Mouse-ear cress) PE=1 SV=1	K	Transcription	PREDICTED: agamous-like MADS-box protein AGL80 [Musa acuminata subsp. malaccensis]
BMK_Unigene_057147	449.691	414.465	44.2223	427.174	361.115	19.2186	down	[K]	Transcription	Molecular Function: nucleic acid binding (GO:0003676);; Biological Process: regulation of transcription, DNA-templated (GO:0006355);; Biological Process: signal transduction (GO:0007165);; Biological Process: meristem maintenance (GO:0010073);; Biological Process: membrane organization (GO:0016044);; Biological Process: cell differentiation (GO:0030154);; Biological Process: regulation of defense…	--	[K]	Transcription	SRF-type transcription factor (DNA-binding and dimerisation domain);; K-box region	MADS-box protein JOINTLESS GN=J OS=Solanum lycopersicum (Tomato) PE=1 SV=1	K	Transcription	putative MADS-domain transcription factor MpMADS1 [Magnolia praecocissima]
BMK_Unigene_027111	84.7947	56.4758	10.2931	54.011	62.6492	27	down	--	--	--	--	--	--	SRF-type transcription factor (DNA-binding and dimerisation domain)	--	K	Transcription	PREDICTED: MADS-box transcription factor 47-like [Setaria italica]
BMK_Unigene_023437	74.5105	63.9546	17.8107	83.635	38.4636	7.6117	down	--	--	Molecular Function: DNA binding (GO:0003677);; Molecular Function: sequence-specific DNA binding transcription factor activity (GO:0003700);; Cellular Component: nucleus (GO:0005634);; Biological Process: regulation of transcription, DNA-templated (GO:0006355);; Molecular Function: protein dimerization activity (GO:0046983);;	--	[K]	Transcription	SRF-type transcription factor (DNA-binding and dimerisation domain);; K-box region	MADS-box protein SOC1 GN=F17K2.19 OS=Arabidopsis thaliana (Mouse-ear cress) PE=1 SV=1	K	Transcription	SUPRESSOR OF OVEREXPRESSION OF CONSTANS1 [Magnolia virginiana]
BMK_Unigene_085842	71.5272	60.0415	18.0462	74.6941	51.2685	16.8113	down	--	--	Molecular Function: DNA binding (GO:0003677);; Molecular Function: sequence-specific DNA binding transcription factor activity (GO:0003700);; Cellular Component: nucleus (GO:0005634);; Biological Process: regulation of transcription, DNA-templated (GO:0006355);; Molecular Function: protein dimerization activity (GO:0046983);;	--	[K]	Transcription	SRF-type transcription factor (DNA-binding and dimerisation domain);; K-box region	MADS-box protein JOINTLESS GN=J OS=Solanum lycopersicum (Tomato) PE=1 SV=1	K	Transcription	PREDICTED: MADS-box protein JOINTLESS-like isoform X2 [Nelumbo nucifera]
BMK_Unigene_018374	12.8818	14.0789	8.21614	18.0465	17.8975	4.91805	down	--	--	Molecular Function: binding (GO:0005488);; Biological Process: transcription, DNA-templated (GO:0006351);;	--	[K]	Transcription	SRF-type transcription factor (DNA-binding and dimerisation domain);; K-box region	MADS-box protein SOC1 GN=F17K2.19 OS=Arabidopsis thaliana (Mouse-ear cress) PE=1 SV=1	K	Transcription	SUPRESSOR OF OVEREXPRESSION OF CONSTANS1 [Magnolia virginiana]
BMK_Unigene_043796	3.72156	1.85709	0.953338	3.93157	2.47245	2.25716	down	--	--	--	--	[K]	Transcription	K-box region;; SRF-type transcription factor (DNA-binding and dimerisation domain)	MADS-box protein SOC1 GN=F17K2.19 OS=Arabidopsis thaliana (Mouse-ear cress) PE=1 SV=1	K	Transcription	SUPRESSOR OF OVEREXPRESSION OF CONSTANS1 [Magnolia virginiana]

## Sheet: 2   zinc_finger.final
ID	FD1(FPKM)	FD2(FPKM)	FD3(FPKM)	MD1(FPKM)	MD2(FPKM)	MD3(FPKM)	regulated	COG_class	COG_class_annotation	GO_annotation	KEGG_annotation	KOG_class	KOG_class_annotation	Pfam_annotation	Swissprot_annotation	eggNOG_class	eggNOG_class_annotation	nr_annotation
BMK_Unigene_006441	90.2559	263.601	317.788	63.3045	67.7978	334.275	up	--	--	--	--	[R]	General function prediction only	C2H2-type zinc finger	Zinc finger protein ZAT10 GN=T22C5.18 OS=Arabidopsis thaliana (Mouse-ear cress) PE=2 SV=1	R	General function prediction only	hypothetical protein VITISV_013327 [Vitis vinifera]
BMK_Unigene_039594	72.0404	262.964	216.866	92.3075	79.9538	271.513	up	--	--	Molecular Function: binding (GO:0005488);;	--	[R]	General function prediction only	AN1-like Zinc finger;; A20-like zinc finger	Zinc finger A20 and AN1 domain-containing stress-associated protein 1 OS=Oryza sativa subsp. japonica (Rice) PE=2 SV=2	R	General function prediction only	PREDICTED: zinc finger A20 and AN1 domain-containing stress-associated protein 5-like [Nelumbo nucifera]
BMK_Unigene_049535	52.1326	66.6237	132.301	63.2083	80.7618	85.76	up	--	--	Molecular Function: RNA binding (GO:0003723);; Molecular Function: metal ion binding (GO:0046872);;	--	[R]	General function prediction only	Zinc finger C-x8-C-x5-C-x3-H type (and similar);; KH domain;; Zinc finger C-x8-C-x5-C-x3-H type;; KH domain	Zinc finger CCCH domain-containing protein 14 OS=Oryza sativa subsp. japonica (Rice) PE=2 SV=1	R	General function prediction only	PREDICTED: zinc finger CCCH domain-containing protein 14 [Vitis vinifera]
BMK_Unigene_033550	49.6511	101.863	88.0802	35.1118	54.3692	105.978	up	--	--	--	--	[R]	General function prediction only	AN1-like Zinc finger	Zinc finger A20 and AN1 domain-containing stress-associated protein 5 GN=SAP5 OS=Arabidopsis thaliana (Mouse-ear cress) PE=2 SV=1	R	General function prediction only	PREDICTED: zinc finger A20 and AN1 domain-containing stress-associated protein 5-like [Nelumbo nucifera]
BMK_Unigene_022237	6.69573	36.6837	64.0509	6.7787	24.4187	60.9936	up	--	--	Molecular Function: sequence-specific DNA binding transcription factor activity (GO:0003700);; Cellular Component: nucleus (GO:0005634);; Molecular Function: zinc ion binding (GO:0008270);; Molecular Function: sequence-specific DNA binding (GO:0043565);; Biological Process: positive regulation of transcription, DNA-templated (GO:0045893);;	--	[K]	Transcription	GATA zinc finger	GATA transcription factor 8 GN=GATA8 OS=Arabidopsis thaliana (Mouse-ear cress) PE=2 SV=1	K	Transcription	GATA transcription factor 8 [Glycine soja]
BMK_Unigene_019119	6.2966	42.2288	58.116	3.8879	7.77643	74.2247	up	--	--	Biological Process: primary metabolic process (GO:0044238);; Biological Process: cellular macromolecule metabolic process (GO:0044260);; Biological Process: single-organism process (GO:0044699);;	--	[R]	General function prediction only	C2H2-type zinc finger	Zinc finger protein ZAT12 GN=MMN10.11 OS=Arabidopsis thaliana (Mouse-ear cress) PE=2 SV=1	R	General function prediction only	PREDICTED: zinc finger protein ZAT12-like [Phoenix dactylifera]
BMK_Unigene_090138	13.3048	49.9172	55.7116	9.52964	12.7059	107.458	up	--	--	Cellular Component: nucleus (GO:0005634);; Molecular Function: zinc ion binding (GO:0008270);;	--	[O]	Posttranslational modification, protein turnover, chaperones	Ring finger domain;; Zinc finger, C3HC4 type (RING finger);; Zinc finger, C3HC4 type (RING finger)	E3 ubiquitin-protein ligase RING1-like GN=At3g19950 OS=Arabidopsis thaliana (Mouse-ear cress) PE=1 SV=1	O	Posttranslational modification, protein turnover, chaperones	PREDICTED: E3 ubiquitin-protein ligase RING1-like [Nelumbo nucifera]
BMK_Unigene_076641	11.7924	35.0853	46.029	7.28011	21.6573	70.1293	up	--	--	Biological Process: respiratory burst involved in defense response (GO:0002679);; Molecular Function: DNA binding (GO:0003677);; Biological Process: protein targeting to membrane (GO:0006612);; Molecular Function: zinc ion binding (GO:0008270);; Biological Process: positive regulation of flavonoid biosynthetic process (GO:0009963);; Biological Process: regulation of plant-type hypersensitive resp…	--	[R]	General function prediction only	AN1-like Zinc finger	Zinc finger A20 and AN1 domain-containing stress-associated protein 6 GN=SAP6 OS=Arabidopsis thaliana (Mouse-ear cress) PE=2 SV=2	R	General function prediction only	PREDICTED: zinc finger A20 and AN1 domain-containing stress-associated protein 4-like [Nelumbo nucifera]
BMK_Unigene_074121	6.88112	14.6576	45.0505	4.68028	11.1367	27.1598	up	--	--	Molecular Function: binding (GO:0005488);;	--	[R]	General function prediction only	A20-like zinc finger;; AN1-like Zinc finger	Zinc finger A20 and AN1 domain-containing stress-associated protein 1 GN=SAP1 OS=Arabidopsis thaliana (Mouse-ear cress) PE=1 SV=1	R	General function prediction only	PREDICTED: zinc finger A20 and AN1 domain-containing stress-associated protein 1 [Nelumbo nucifera]
BMK_Unigene_045105	10.151	22.6878	36.5702	16.4222	10.1245	36.9369	up	--	--	--	K11982|5.29805e-78|tcc:TCM_038630|RING/U-box superfamily protein isoform 1; K11982 E3 ubiquitin-protein ligase RNF115/126 [EC:6.3.2.19] (A)	[O]	Posttranslational modification, protein turnover, chaperones	Ring finger domain;; zinc-finger;; Zinc finger, C3HC4 type (RING finger);; Zinc finger, C3HC4 type (RING finger)	E3 ubiquitin-protein ligase RING1-like GN=At3g19950 OS=Arabidopsis thaliana (Mouse-ear cress) PE=1 SV=1	O	Posttranslational modification, protein turnover, chaperones	PREDICTED: E3 ubiquitin-protein ligase RING1-like isoform X1 [Elaeis guineensis]
BMK_Unigene_031730	8.72778	20.6685	33.3787	4.49713	17.7204	48.2494	up	--	--	Molecular Function: metal ion binding (GO:0046872);;	--	[R]	General function prediction only	AN1-like Zinc finger;; A20-like zinc finger	Zinc finger A20 and AN1 domain-containing stress-associated protein 4 GN=SAP4 OS=Arabidopsis thaliana (Mouse-ear cress) PE=1 SV=1	R	General function prediction only	PREDICTED: zinc finger A20 and AN1 domain-containing stress-associated protein 6-like [Nelumbo nucifera]
BMK_Unigene_027697	10.5147	8.36703	25.5715	10.1941	14.6739	36.732	up	[R]	General function prediction only	--	--	[R]	General function prediction only	WD domain, G-beta repeat	Zinc finger CCCH domain-containing protein 62 GN=ZFWD4 OS=Arabidopsis thaliana (Mouse-ear cress) PE=2 SV=1	K	Transcription	PREDICTED: probable E3 ubiquitin ligase complex SCF subunit sconB [Vitis vinifera]
BMK_Unigene_084613	9.81277	15.1376	15.7944	6.5224	9.28586	18.6067	up	--	--	Molecular Function: DNA binding (GO:0003677);; Molecular Function: zinc ion binding (GO:0008270);;	--	--	--	A20-like zinc finger	Zinc finger A20 and AN1 domain-containing stress-associated protein 1 OS=Oryza sativa subsp. japonica (Rice) PE=2 SV=2	R	General function prediction only	zinc finger A20 and AN1 domain-containing stress-associated protein 1 [Gossypium hirsutum]
BMK_Unigene_026878	3.2049	2.82009	14.3938	3.39598	3.57204	13.5366	up	[O]	Posttranslational modification, protein turnover, chaperones	--	--	[O]	Posttranslational modification, protein turnover, chaperones	Ring finger domain;; RING-H2 zinc finger;; Anaphase-promoting complex subunit 11 RING-H2 finger;; Zinc finger, C3HC4 type (RING finger);; Zinc finger, C3HC4 type (RING finger);; Zinc finger, C3HC4 type (RING finger)	E3 ubiquitin-protein ligase ATL42 (Precursor) GN=ATL42 OS=Arabidopsis thaliana (Mouse-ear cress) PE=1 SV=2	O	Posttranslational modification, protein turnover, chaperones	PREDICTED: E3 ubiquitin-protein ligase ATL42 [Vitis vinifera]
BMK_Unigene_024076	5.57607	4.74262	14.1234	7.95407	8.24446	25.5396	up	--	--	Molecular Function: DNA binding (GO:0003677);;	--	--	--	ZF-HD protein dimerisation region	Zinc-finger homeodomain protein 3 GN=T8K22.16 OS=Arabidopsis thaliana (Mouse-ear cress) PE=1 SV=1	S	Function unknown	zinc finger-homeodomain protein 2 [Saruma henryi]
BMK_Unigene_054281	3.74441	12.2143	14.0651	4.46124	4.12791	10.0831	up	--	--	--	--	[O]	Posttranslational modification, protein turnover, chaperones	Ring finger domain;; Zinc finger, C3HC4 type (RING finger)	RING-H2 finger protein ATL2 GN=ATL2 OS=Arabidopsis thaliana (Mouse-ear cress) PE=2 SV=2	O	Posttranslational modification, protein turnover, chaperones	PREDICTED: RING-H2 finger protein ATL2 [Vitis vinifera]
BMK_Unigene_021163	1.47655	9.43198	11.0902	1.44519	1.18136	24.3966	up	--	--	--	--	[R]	General function prediction only	C2H2-type zinc finger;; Zinc-finger double-stranded RNA-binding	Zinc finger protein ZAT12 GN=MMN10.11 OS=Arabidopsis thaliana (Mouse-ear cress) PE=2 SV=1	R	General function prediction only	PREDICTED: zinc finger protein ZAT11 [Elaeis guineensis]
BMK_Unigene_047647	3.83318	5.40116	10.455	5.31087	5.40917	12.9624	up	--	--	--	--	--	--	B-box zinc finger	B-box zinc finger protein 21 {ECO:0000303|PubMed:19920209} GN=At1g75540 OS=Arabidopsis thaliana (Mouse-ear cress) PE=1 SV=1	S	Function unknown	PREDICTED: B-box zinc finger protein 21 [Vitis vinifera]
BMK_Unigene_025399	3.42544	4.7813	8.91486	3.96775	5.27829	9.06815	up	--	--	--	--	--	--	Zinc finger, C3HC4 type (RING finger)	Putative E3 ubiquitin-protein ligase RF298 GN=RF298 OS=Arabidopsis thaliana (Mouse-ear cress) PE=2 SV=1	O	Posttranslational modification, protein turnover, chaperones	PREDICTED: putative E3 ubiquitin-protein ligase RF298 [Nelumbo nucifera]
BMK_Unigene_025251	6.83948	7.21675	8.76173	6.51868	12.5892	17.2376	up	[Z]	Cytoskeleton	Molecular Function: microtubule motor activity (GO:0003777);; Molecular Function: ATP binding (GO:0005524);; Cellular Component: kinesin complex (GO:0005871);; Cellular Component: microtubule (GO:0005874);; Biological Process: microtubule-based movement (GO:0007018);; Molecular Function: microtubule binding (GO:0008017);; Molecular Function: zinc ion binding (GO:0008270);;	K11498|0|vvi:100253714|kinesin-related protein 11; K11498 centromeric protein E (A)	[Z]	Cytoskeleton	Kinesin motor domain;; Zinc finger, C3HC4 type (RING finger)	Kinesin-like protein NACK1 GN=NACK1 OS=Nicotiana tabacum (Common tobacco) PE=1 SV=1	Z	Cytoskeleton	PREDICTED: kinesin heavy chain isoform 5C isoform X1 [Nelumbo nucifera]
BMK_Unigene_072046	3.25517	4.17622	8.47866	1.47904	1.18832	2.13163	up	[K]	Transcription	Cellular Component: nucleus (GO:0005634);; Molecular Function: zinc ion binding (GO:0008270);; Biological Process: positive regulation of DNA-templated transcription, elongation (GO:0032786);;	K15171|1.4093e-41|csv:101205210|transcription elongation factor SPT4 homolog 2-like; K15171 transcription elongation factor SPT4 (A)	[K]	Transcription	Spt4/RpoE2 zinc finger	Transcription elongation factor SPT4 homolog 2 GN=At5g63670 OS=Arabidopsis thaliana (Mouse-ear cress) PE=2 SV=1	K	Transcription	PREDICTED: transcription elongation factor SPT4 homolog 2-like [Nelumbo nucifera]
BMK_Unigene_001069	3.31849	3.5192	7.84893	1.2479	3.98612	13.3907	up	--	--	Molecular Function: DNA binding (GO:0003677);;	--	--	--	ZF-HD protein dimerisation region	Zinc-finger homeodomain protein 4 GN=F14L17.21 OS=Arabidopsis thaliana (Mouse-ear cress) PE=1 SV=1	S	Function unknown	zinc finger-homeodomain protein 2 [Saruma henryi]
BMK_Unigene_067277	4.70852	6.38337	7.58202	2.75303	4.43789	6.82077	up	--	--	--	--	--	--	XH domain;; XS domain;; XS zinc finger domain	Protein INVOLVED IN DE NOVO 2 {ECO:0000303|PubMed:19915591} OS=Arabidopsis thaliana (Mouse-ear cress) PE=1 SV=1	S	Function unknown	PREDICTED: paramyosin, long form-like [Phoenix dactylifera]
BMK_Unigene_018067	0.100617	0.115434	7.1525	0.067244	0.118392	29.8172	up	--	--	Biological Process: organic substance metabolic process (GO:0071704);;	--	--	--	XS zinc finger domain	Protein SUPPRESSOR OF GENE SILENCING 3 GN=SGS3 OS=Arabidopsis thaliana (Mouse-ear cress) PE=1 SV=1	R	General function prediction only	Protein SUPPRESSOR OF GENE SILENCING 3 [Glycine soja]
BMK_Unigene_018821	2.83955	1.23541	6.12451	2.20545	2.85422	9.30144	up	--	--	--	--	[O]	Posttranslational modification, protein turnover, chaperones	Ring finger domain;; RING-H2 zinc finger;; Zinc finger, C3HC4 type (RING finger);; Zinc finger, C3HC4 type (RING finger);; Anaphase-promoting complex subunit 11 RING-H2 finger;; Zinc finger, C3HC4 type (RING finger)	Putative RING-H2 finger protein ATL69 GN=ATL69 OS=Arabidopsis thaliana (Mouse-ear cress) PE=3 SV=1	O	Posttranslational modification, protein turnover, chaperones	unnamed protein product [Vitis vinifera]
BMK_Unigene_026940	0.968347	2.66124	6.01171	0.516961	1.1339	6.57015	up	[R]	General function prediction only	Molecular Function: nucleotide binding (GO:0000166);; Cellular Component: heterotrimeric G-protein complex (GO:0005834);; Molecular Function: myosin heavy chain kinase activity (GO:0016905);;	--	[R]	General function prediction only	WD domain, G-beta repeat;; Nup133 N terminal like;; Nucleoporin Nup120/160	Zinc finger CCCH domain-containing protein 62 GN=ZFWD4 OS=Arabidopsis thaliana (Mouse-ear cress) PE=2 SV=1	R	General function prediction only	PREDICTED: F-box/WD repeat-containing protein sel-10 [Nelumbo nucifera]
BMK_Unigene_021505	2.04465	2.05429	6.00466	3.77964	4.24202	7.23887	up	[O]	Posttranslational modification, protein turnover, chaperones	Molecular Function: metal ion binding (GO:0046872);;	--	[O]	Posttranslational modification, protein turnover, chaperones	Ring finger domain;; RING-H2 zinc finger;; Zinc finger, C3HC4 type (RING finger);; Zinc finger, C3HC4 type (RING finger);; zinc-RING finger domain;; Zinc finger, C3HC4 type (RING finger);; Anaphase-promoting complex subunit 11 RING-H2 finger	RING-H2 finger protein ATL79 (Precursor) GN=ATL79 OS=Arabidopsis thaliana (Mouse-ear cress) PE=2 SV=1	O	Posttranslational modification, protein turnover, chaperones	PREDICTED: RING-H2 finger protein ATL79 [Vitis vinifera]
BMK_Unigene_024679	3.75365	3.69333	5.4943	3.51401	6.13739	8.53591	up	--	--	--	--	[R]	General function prediction only	Zinc-finger double-stranded RNA-binding;; Zinc finger, C2H2 type	Zinc finger protein STOP1 homolog OS=Oryza sativa subsp. japonica (Rice) PE=2 SV=1	K	Transcription	PREDICTED: zinc finger protein STOP1 homolog [Phoenix dactylifera]
BMK_Unigene_035361	1.07945	3.90713	5.25824	1.33644	2.5052	4.32173	up	[O]	Posttranslational modification, protein turnover, chaperones	--	--	[O]	Posttranslational modification, protein turnover, chaperones	Ring finger domain;; Zinc finger, C3HC4 type (RING finger);; RING-H2 zinc finger;; Zinc finger, C3HC4 type (RING finger);; Zinc finger, C3HC4 type (RING finger);; zinc-RING finger domain	E3 ubiquitin-protein ligase RING1-like GN=At3g19950 OS=Arabidopsis thaliana (Mouse-ear cress) PE=1 SV=1	O	Posttranslational modification, protein turnover, chaperones	PREDICTED: E3 ubiquitin-protein ligase RING1-like [Nelumbo nucifera]
BMK_Unigene_041193	2.49751	3.28825	4.24127	1.57996	3.23472	4.2769	up	--	--	--	--	--	--	Zinc-finger of C2H2 type;; Zinc-finger double-stranded RNA-binding	--	R	General function prediction only	PREDICTED: zinc finger protein 385A isoform X2 [Vitis vinifera]
BMK_Unigene_055991	0.208703	0.136096	3.58806	0	0	0.0194518	up	--	--	--	--	--	--	SWIM zinc finger	Protein FAR1-RELATED SEQUENCE 5 GN=FRS5 OS=Arabidopsis thaliana (Mouse-ear cress) PE=2 SV=1	S	Function unknown	PREDICTED: protein FAR1-RELATED SEQUENCE 5-like [Fragaria vesca subsp. vesca]
BMK_Unigene_030974	0.608158	0.845503	3.49274	0.236246	1.97717	2.89713	up	--	--	Biological Process: single-organism process (GO:0044699);; Molecular Function: metal ion binding (GO:0046872);;	--	--	--	--	Zinc finger protein 6 OS=Arabidopsis thaliana (Mouse-ear cress) PE=2 SV=1	R	General function prediction only	PREDICTED: zinc finger protein 6-like [Nelumbo nucifera]
BMK_Unigene_025099	1.22299	1.29009	3.1704	0.772697	1.62668	3.4845	up	[O]	Posttranslational modification, protein turnover, chaperones	--	--	[O]	Posttranslational modification, protein turnover, chaperones	Ring finger domain;; RING-H2 zinc finger;; Zinc finger, C3HC4 type (RING finger);; Zinc finger, C3HC4 type (RING finger);; Zinc finger, C3HC4 type (RING finger);; Anaphase-promoting complex subunit 11 RING-H2 finger	E3 ubiquitin-protein ligase Os04g0590900 OS=Oryza sativa subsp. japonica (Rice) PE=2 SV=2	O	Posttranslational modification, protein turnover, chaperones	PREDICTED: E3 ubiquitin-protein ligase Os04g0590900 [Vitis vinifera]
BMK_Unigene_098012	0.466839	0.705008	2.24751	0.403206	1.02894	3.68881	up	[R]	General function prediction only	Molecular Function: transferase activity (GO:0016740);;	--	[R]	General function prediction only	WD domain, G-beta repeat;; PQQ-like domain;; Nucleoporin Nup120/160	Zinc finger CCCH domain-containing protein 62 GN=ZFWD4 OS=Arabidopsis thaliana (Mouse-ear cress) PE=2 SV=1	R	General function prediction only	PREDICTED: WD repeat-containing protein 5B [Pyrus x bretschneideri]
BMK_Unigene_029930	0.563928	1.75865	2.19311	1.21196	0.958694	2.97812	up	--	--	--	--	[O]	Posttranslational modification, protein turnover, chaperones	Ring finger domain;; RING-H2 zinc finger;; Zinc finger, C3HC4 type (RING finger);; zinc-RING finger domain;; Zinc finger, C3HC4 type (RING finger);; Zinc finger, C3HC4 type (RING finger);; Anaphase-promoting complex subunit 11 RING-H2 finger	RING-H2 finger protein ATL40 GN=ATL40 OS=Arabidopsis thaliana (Mouse-ear cress) PE=2 SV=1	O	Posttranslational modification, protein turnover, chaperones	hypothetical protein CICLE_v10018257mg [Citrus clementina]
BMK_Unigene_008120	0.794821	2.81282	2.14132	1.22758	2.53127	4.02225	up	--	--	--	--	[R]	General function prediction only	JmjC domain, hydroxylase;; jmjN domain;; C5HC2 zinc finger	Lysine-specific demethylase JMJ706 GN=OSJNBa0035H01.2 OS=Oryza sativa subsp. japonica (Rice) PE=2 SV=1	R	General function prediction only	PREDICTED: lysine-specific demethylase JMJ706-like isoform X1 [Nelumbo nucifera]
BMK_Unigene_084123	0.268971	0.0807245	2.08826	0.0681625	0.477007	3.93833	up	--	--	Molecular Function: nucleic acid binding (GO:0003676);; Molecular Function: sequence-specific DNA binding transcription factor activity (GO:0003700);; Cellular Component: intracellular (GO:0005622);; Biological Process: regulation of transcription, DNA-templated (GO:0006355);; Molecular Function: zinc ion binding (GO:0008270);; Biological Process: phloem or xylem histogenesis (GO:0010087);; Biolo…	--	[R]	General function prediction only	--	Zinc finger protein WIP6 OS=Arabidopsis thaliana (Mouse-ear cress) PE=2 SV=1	R	General function prediction only	PREDICTED: protein TRANSPARENT TESTA 1-like [Nelumbo nucifera]
BMK_Unigene_021105	0.721297	0.507016	1.88507	0.578493	0.812843	6.1524	up	[J]	Translation, ribosomal structure and biogenesis	Molecular Function: structural constituent of ribosome (GO:0003735);; Biological Process: DNA-templated transcription, elongation (GO:0006354);; Biological Process: translation (GO:0006412);; Biological Process: pyrimidine ribonucleotide biosynthetic process (GO:0009220);; Cellular Component: cytosolic small ribosomal subunit (GO:0022627);;	K02996|4.5958e-122|vvi:100246720|28S ribosomal protein S9, mitochondrial-like; K02996 small subunit ribosomal protein S9 (A)	[O]	Posttranslational modification, protein turnover, chaperones	Ring finger domain;; Zinc finger, C3HC4 type (RING finger);; Ribosomal protein S9/S16	NEP1-interacting protein 1 GN=F4B14.110 OS=Arabidopsis thaliana (Mouse-ear cress) PE=1 SV=2	J	Translation, ribosomal structure and biogenesis	PREDICTED: 37S ribosomal protein S9, mitochondrial [Nelumbo nucifera]
BMK_Unigene_027878	0.211498	0.276878	1.36026	0.19718	0.13766	1.02315	up	[T]	Signal transduction mechanisms	--	--	[R]	General function prediction only	WD domain, G-beta repeat;; Nucleoporin Nup120/160	Zinc finger CCCH domain-containing protein 62 GN=ZFWD4 OS=Arabidopsis thaliana (Mouse-ear cress) PE=2 SV=1	R	General function prediction only	hypothetical protein AMTR_s00012p00256130 [Amborella trichopoda]
BMK_Unigene_001545	0.335077	0.446136	0.859793	0.256472	0.546035	0.431582	up	--	--	--	--	[R]	General function prediction only	Zinc finger, C2H2 type;; Zinc-finger double-stranded RNA-binding	Protein indeterminate-domain 5, chloroplastic {ECO:0000303|PubMed:16784536} (Precursor) OS=Arabidopsis thaliana (Mouse-ear cress) PE=1 SV=1	R	General function prediction only	PREDICTED: zinc finger protein NUTCRACKER-like [Nelumbo nucifera]
BMK_Unigene_089760	0.104316	0.308086	0.604243	0.247821	0.259006	0.451775	up	--	--	--	--	--	--	MuDR family transposase;; SWIM zinc finger	Protein FAR1-RELATED SEQUENCE 4 GN=FRS4 OS=Arabidopsis thaliana (Mouse-ear cress) PE=2 SV=2	--	--	hypothetical protein AMTR_s00012p00235430 [Amborella trichopoda]
BMK_Unigene_020525	0.219784	0.310452	0.594592	0.441607	0.509024	1.43927	up	--	--	--	--	--	--	MULE transposase domain;; Transposase, Mutator family;; SWIM zinc finger	--	S	Function unknown	PREDICTED: uncharacterized protein LOC103403603 [Malus domestica]
BMK_Unigene_044425	0.204936	0.366621	0.53291	0.197291	0.667752	0.806563	up	--	--	--	--	--	--	Zinc finger, C3HC4 type (RING finger)	Probable E3 ubiquitin-protein ligase XBOS34 OS=Oryza sativa subsp. japonica (Rice) PE=2 SV=1	O	Posttranslational modification, protein turnover, chaperones	PREDICTED: uncharacterized protein LOC104599793 [Nelumbo nucifera]
BMK_Unigene_018018	0.13086	0.300289	0.511715	0.218484	0.0737535	1.43866	up	[O]	Posttranslational modification, protein turnover, chaperones	--	--	[O]	Posttranslational modification, protein turnover, chaperones	Ring finger domain;; RING-H2 zinc finger;; Anaphase-promoting complex subunit 11 RING-H2 finger;; Zinc finger, C3HC4 type (RING finger);; Zinc finger, C3HC4 type (RING finger);; Zinc finger, C3HC4 type (RING finger)	E3 ubiquitin-protein ligase Os04g0590900 OS=Oryza sativa subsp. japonica (Rice) PE=2 SV=2	O	Posttranslational modification, protein turnover, chaperones	PREDICTED: E3 ubiquitin-protein ligase Os04g0590900-like [Cucumis melo]
BMK_Unigene_011950	0.157352	0.0834311	0.277692	0.207478	0.417424	2.10154	up	--	--	--	--	--	--	B-box zinc finger	B-box zinc finger protein 21 {ECO:0000303|PubMed:19920209} GN=At1g75540 OS=Arabidopsis thaliana (Mouse-ear cress) PE=1 SV=1	S	Function unknown	PREDICTED: B-box zinc finger protein 20-like isoform X1 [Nelumbo nucifera]
BMK_Unigene_089096	0	0.00778375	0.240794	0.272993	0.830356	0.614775	up	--	--	--	--	--	--	MULE transposase domain;; MuDR family transposase;; SWIM zinc finger	--	S	Function unknown	hypothetical protein PRUPE_ppa025235mg, partial [Prunus persica]
BMK_Unigene_027281	121.614	91.7752	91.0491	207.756	49.2248	54.5447	down	--	--	--	--	--	--	--	--	R	General function prediction only	PREDICTED: zinc finger protein NUTCRACKER-like [Nelumbo nucifera]
BMK_Unigene_084482	30.9778	14.39	7.90715	33.1938	22.8528	8.42991	down	--	--	Molecular Function: zinc ion binding (GO:0008270);;	--	--	--	FAR1 DNA-binding domain;; SWIM zinc finger;; MULE transposase domain	Protein FAR1-RELATED SEQUENCE 11 GN=FRS11 OS=Arabidopsis thaliana (Mouse-ear cress) PE=2 SV=1	S	Function unknown	PREDICTED: protein FAR1-RELATED SEQUENCE 11 isoform X1 [Nelumbo nucifera]
BMK_Unigene_020466	20.4816	7.84209	5.36871	16.7514	9.84621	8.08162	down	--	--	Molecular Function: binding (GO:0005488);;	--	--	--	--	Zinc finger protein 4 GN=ZFP4 OS=Arabidopsis thaliana (Mouse-ear cress) PE=2 SV=2	R	General function prediction only	PREDICTED: zinc finger protein 4-like [Nelumbo nucifera]
BMK_Unigene_042627	18.07	4.77291	4.04661	27.0532	12.2012	5.46813	down	[DZ]	--	Molecular Function: ion binding (GO:0043167);;	--	--	--	Regulator of chromosome condensation (RCC1) repeat;; Regulator of chromosome condensation (RCC1) repeat;; FYVE zinc finger;; Transcription factor BRX N-terminal domain;; Transcription factor regulating root and shoot growth via Pin3	Ultraviolet-B receptor UVR8 GN=UVR8 OS=Arabidopsis thaliana (Mouse-ear cress) PE=1 SV=1	R	General function prediction only	hypothetical protein AMTR_s00010p00256680 [Amborella trichopoda]
BMK_Unigene_026800	14.0971	4.84997	2.05274	15.798	5.64904	2.45101	down	--	--	--	--	--	--	GRF zinc finger	--	--	--	--
BMK_Unigene_097469	12.5254	5.18208	4.11646	16.3101	7.54232	2.65107	down	[R]	General function prediction only	--	K11423|0|pda:103701361|histone-lysine N-methyltransferase ASHH2-like; K11423 histone-lysine N-methyltransferase SETD2 [EC:2.1.1.43] (A)	[U]	Intracellular trafficking, secretion, and vesicular transport	SET domain;; CW-type Zinc Finger	Histone-lysine N-methyltransferase ASHH2 GN=T14N5.15 OS=Arabidopsis thaliana (Mouse-ear cress) PE=1 SV=1	U	Intracellular trafficking, secretion, and vesicular transport	PREDICTED: histone-lysine N-methyltransferase ASHH2-like isoform X2 [Nelumbo nucifera]
BMK_Unigene_067868	12.2986	4.11569	4.01759	17.7088	10.3564	3.27235	down	--	--	--	K00921|0|tcc:TCM_010843|Forms aploid and binucleate cells 1c, putative isoform 1; K00921 1-phosphatidylinositol-3-phosphate 5-kinase [EC:2.7.1.150] (A)	[T]	Signal transduction mechanisms	Phosphatidylinositol-4-phosphate 5-Kinase;; TCP-1/cpn60 chaperonin family;; FYVE zinc finger	Putative 1-phosphatidylinositol-3-phosphate 5-kinase FAB1C GN=FAB1C OS=Arabidopsis thaliana (Mouse-ear cress) PE=2 SV=1	T	Signal transduction mechanisms	PREDICTED: putative 1-phosphatidylinositol-3-phosphate 5-kinase FAB1C [Nelumbo nucifera]
BMK_Unigene_022879	10.8545	7.54679	1.79029	17.7478	4.39904	0.130676	down	--	--	Biological Process: lipid metabolic process (GO:0006629);; Molecular Function: hydrolase activity, acting on ester bonds (GO:0016788);;	--	--	--	GDSL-like Lipase/Acylhydrolase	GDSL esterase/lipase At5g33370 (Precursor) GN=At5g33370 OS=Arabidopsis thaliana (Mouse-ear cress) PE=2 SV=1	R	General function prediction only	zinc finger protein, putative [Ricinus communis]
BMK_Unigene_056880	9.68919	2.70466	1.55644	6.42849	4.68013	2.19577	down	--	--	Cellular Component: intracellular (GO:0005622);; Molecular Function: zinc ion binding (GO:0008270);;	--	--	--	B-box zinc finger	B-box zinc finger protein 24 {ECO:0000303|PubMed:19920209} GN=At1g06040 OS=Arabidopsis thaliana (Mouse-ear cress) PE=1 SV=1	S	Function unknown	PREDICTED: B-box zinc finger protein 24-like isoform X2 [Nelumbo nucifera]
BMK_Unigene_027852	9.29965	6.07044	1.76782	8.89103	7.34508	4.00738	down	--	--	Molecular Function: binding (GO:0005488);; Biological Process: cellular metabolic process (GO:0044237);;	--	[K]	Transcription	GATA zinc finger	GATA transcription factor 15 GN=GATA15 OS=Arabidopsis thaliana (Mouse-ear cress) PE=2 SV=2	K	Transcription	PREDICTED: GATA transcription factor 16-like [Nelumbo nucifera]
BMK_Unigene_027550	8.92179	2.20451	1.44698	3.24426	4.17475	2.21292	down	--	--	Molecular Function: zinc ion binding (GO:0008270);; Molecular Function: ligase activity (GO:0016874);;	K10144|6.55069e-65|vvi:100252623|RING finger and CHY zinc finger domain-containing protein 1-like; K10144 RING finger and CHY zinc finger domain-containing protein 1 [EC:6.3.2.19] (A)	[R]	General function prediction only	Zinc-ribbon;; Ring finger domain;; zinc-RING finger domain;; Zinc finger, C3HC4 type (RING finger);; RING-type zinc-finger;; Zinc finger, C3HC4 type (RING finger)	--	O	Posttranslational modification, protein turnover, chaperones	unnamed protein product [Vitis vinifera]
BMK_Unigene_001476	8.79247	3.81666	3.05051	10.2338	3.40088	2.53315	down	--	--	--	--	--	--	LSD1 zinc finger	--	--	--	--
BMK_Unigene_043905	7.47765	4.65361	0.972943	4.0033	3.88913	2.75052	down	[O]	Posttranslational modification, protein turnover, chaperones	Molecular Function: metal ion binding (GO:0046872);;	--	[O]	Posttranslational modification, protein turnover, chaperones	Ring finger domain;; RING-H2 zinc finger;; Zinc finger, C3HC4 type (RING finger);; zinc-RING finger domain;; Zinc finger, C3HC4 type (RING finger);; Zinc finger, C3HC4 type (RING finger);; Anaphase-promoting complex subunit 11 RING-H2 finger;; FANCL C-terminal domain	RING-H2 finger protein ATL8 GN=ATL8 OS=Arabidopsis thaliana (Mouse-ear cress) PE=2 SV=2	O	Posttranslational modification, protein turnover, chaperones	PREDICTED: RING-H2 finger protein ATL80-like [Sesamum indicum]
BMK_Unigene_062104	4.6611	1.95464	0.848636	2.45524	0.638964	0.821658	down	[A]	RNA processing and modification	Cellular Component: commitment complex (GO:0000243);; Biological Process: spliceosomal snRNP assembly (GO:0000387);; Biological Process: mRNA 5'-splice site recognition (GO:0000395);; Molecular Function: mRNA binding (GO:0003729);; Cellular Component: U1 snRNP (GO:0005685);; Molecular Function: zinc ion binding (GO:0008270);; Molecular Function: U1 snRNA binding (GO:0030619);; Cellular Component:…	K11095|3.06872e-42|pda:103721282|U1 small nuclear ribonucleoprotein C-like; K11095 U1 small nuclear ribonucleoprotein C (A)	[A]	RNA processing and modification	U1 zinc finger	U1 small nuclear ribonucleoprotein C {ECO:0000255|HAMAP-Rule:MF_03153} GN=VIT_07s0104g01170 OS=Vitis vinifera (Grape) PE=3 SV=1	A	RNA processing and modification	PREDICTED: U1 small nuclear ribonucleoprotein C-like isoform X2 [Nelumbo nucifera]
BMK_Unigene_026978	4.51676	0.181794	0.180613	5.83917	3.08277	2.97976	down	--	--	--	--	--	--	--	Zinc finger protein CONSTANS-LIKE 9 GN=COL9 OS=Arabidopsis thaliana (Mouse-ear cress) PE=2 SV=1	R	General function prediction only	PREDICTED: zinc finger protein CONSTANS-LIKE 9-like [Nelumbo nucifera]
BMK_Unigene_086038	4.168	1.8544	1.37684	5.88916	1.57469	1.79297	down	--	--	Molecular Function: binding (GO:0005488);;	--	--	--	--	Zinc finger protein 6 OS=Arabidopsis thaliana (Mouse-ear cress) PE=2 SV=1	R	General function prediction only	PREDICTED: zinc finger protein 6-like [Nelumbo nucifera]
BMK_Unigene_055064	3.80152	2.73724	0.522873	4.63133	2.05923	0.9028	down	--	--	--	K11982|1.99501e-16|sita:101784424|RING finger protein 126-B-like; K11982 E3 ubiquitin-protein ligase RNF115/126 [EC:6.3.2.19] (A)	[O]	Posttranslational modification, protein turnover, chaperones	Ring finger domain;; RING-H2 zinc finger;; Zinc finger, C3HC4 type (RING finger);; Zinc finger, C3HC4 type (RING finger);; Zinc finger, C3HC4 type (RING finger);; Anaphase-promoting complex subunit 11 RING-H2 finger	E3 ubiquitin-protein ligase RING1-like GN=At3g19950 OS=Arabidopsis thaliana (Mouse-ear cress) PE=1 SV=1	O	Posttranslational modification, protein turnover, chaperones	PREDICTED: RING finger protein 126-B-like isoform X1 [Setaria italica]
BMK_Unigene_035466	3.72601	4.01818	1.2843	6.20851	2.10226	2.54838	down	--	--	Cellular Component: nucleus (GO:0005634);; Cellular Component: plasma membrane (GO:0005886);; Molecular Function: zinc ion binding (GO:0008270);; Biological Process: negative regulation of long-day photoperiodism, flowering (GO:0048579);;	--	--	--	B-box zinc finger	Zinc finger protein CONSTANS-LIKE 10 GN=COL10 OS=Arabidopsis thaliana (Mouse-ear cress) PE=1 SV=1	R	General function prediction only	PREDICTED: zinc finger protein CONSTANS-LIKE 9 [Brachypodium distachyon]
BMK_Unigene_020443	3.05219	2.15825	0.375009	5.00075	3.253	2.61165	down	--	--	Molecular Function: DNA binding (GO:0003677);; Biological Process: regulation of transcription, DNA-templated (GO:0006355);;	--	--	--	Dof domain, zinc finger	Dof zinc finger protein PBF GN=PBF OS=Zea mays (Maize) PE=1 SV=1	K	Transcription	PREDICTED: dof zinc finger protein DOF3.4-like [Nelumbo nucifera]
BMK_Unigene_041422	2.41164	1.13128	0.586667	2.23999	1.3204	1.20209	down	--	--	--	--	--	--	B-box zinc finger	B-box zinc finger protein 19 {ECO:0000303|PubMed:19920209} OS=Arabidopsis thaliana (Mouse-ear cress) PE=2 SV=1	S	Function unknown	hypothetical protein PHAVU_011G038900g [Phaseolus vulgaris]
BMK_Unigene_002746	1.88347	0.696607	0.0526127	2.58805	0.179216	0	down	--	--	--	--	[O]	Posttranslational modification, protein turnover, chaperones	Ring finger domain;; Zinc finger, C3HC4 type (RING finger);; RING-H2 zinc finger;; Zinc finger, C3HC4 type (RING finger);; Zinc finger, C3HC4 type (RING finger)	E3 ubiquitin-protein ligase SGR9, amyloplastic (Precursor) GN=SGR9 OS=Arabidopsis thaliana (Mouse-ear cress) PE=1 SV=1	O	Posttranslational modification, protein turnover, chaperones	PREDICTED: E3 ubiquitin-protein ligase SGR9, amyloplastic [Nelumbo nucifera]
BMK_Unigene_060451	1.84493	0.890485	0.742534	1.83463	0.754782	0.418781	down	--	--	Molecular Function: metal ion binding (GO:0046872);;	--	[O]	Posttranslational modification, protein turnover, chaperones	Ring finger domain;; RING-H2 zinc finger	RING-H2 zinc finger protein RHA4a GN=RHA4A OS=Arabidopsis thaliana (Mouse-ear cress) PE=2 SV=1	O	Posttranslational modification, protein turnover, chaperones	PREDICTED: RING-H2 zinc finger protein RHA4a [Vitis vinifera]
BMK_Unigene_055496	1.60673	0.527569	0.335285	0.852694	0.862936	0.248651	down	--	--	--	--	[R]	General function prediction only	--	Zinc finger protein NUTCRACKER GN=At5g44160 OS=Arabidopsis thaliana (Mouse-ear cress) PE=2 SV=1	K	Transcription	PREDICTED: zinc finger protein MAGPIE-like [Nelumbo nucifera]
BMK_Unigene_051404	1.58245	1.35356	0.63227	2.56147	1.32206	0.614185	down	--	--	Cellular Component: ubiquitin ligase complex (GO:0000151);; Cellular Component: nucleus (GO:0005634);; Molecular Function: zinc ion binding (GO:0008270);; Biological Process: photomorphogenesis (GO:0009640);; Molecular Function: ligase activity (GO:0016874);; Biological Process: primary metabolic process (GO:0044238);; Biological Process: cellular macromolecule metabolic process (GO:0044260);; Bi…	K10143|2.23245e-30|sot:102592355|E3 ubiquitin-protein ligase COP1-like; K10143 E3 ubiquitin-protein ligase RFWD2 [EC:6.3.2.19] (A)	[T]	Signal transduction mechanisms	Zinc finger, C3HC4 type (RING finger);; Zinc finger, C3HC4 type (RING finger);; Ring finger domain;; Zinc finger, C3HC4 type (RING finger);; U-box domain	E3 ubiquitin-protein ligase COP1 GN=COP1 OS=Arabidopsis thaliana (Mouse-ear cress) PE=1 SV=2	O	Posttranslational modification, protein turnover, chaperones	PREDICTED: E3 ubiquitin-protein ligase COP1-like isoform X1 [Nicotiana sylvestris]
BMK_Unigene_041248	1.54619	0.46112	0.123795	1.3908	1.14574	0.0626066	down	--	--	--	--	[L]	Replication, recombination and repair	Domain of unknown function (DUF4413);; hAT family C-terminal dimerisation region;; BED zinc finger	Zinc finger BED domain-containing protein RICESLEEPER 2 OS=Oryza sativa subsp. japonica (Rice) PE=2 SV=1	L	Replication, recombination and repair	PREDICTED: zinc finger BED domain-containing protein RICESLEEPER 2-like [Nicotiana sylvestris]
BMK_Unigene_054013	1.5069	0.422486	0.25222	1.47523	0.429911	0.134982	down	--	--	--	--	--	--	MULE transposase domain;; SWIM zinc finger;; FAR1 DNA-binding domain	Protein FAR1-RELATED SEQUENCE 5 GN=FRS5 OS=Arabidopsis thaliana (Mouse-ear cress) PE=2 SV=1	S	Function unknown	PREDICTED: protein FAR1-RELATED SEQUENCE 5-like [Nelumbo nucifera]
BMK_Unigene_022627	1.38739	0.765754	0.720835	5.68496	2.38237	2.78655	down	--	--	--	--	[O]	Posttranslational modification, protein turnover, chaperones	Ring finger domain;; RING-H2 zinc finger;; Zinc finger, C3HC4 type (RING finger);; Zinc finger, C3HC4 type (RING finger);; zinc-RING finger domain;; Zinc finger, C3HC4 type (RING finger)	RING-H2 finger protein ATL80 GN=ATL80 OS=Arabidopsis thaliana (Mouse-ear cress) PE=2 SV=1	O	Posttranslational modification, protein turnover, chaperones	PREDICTED: RING-H2 finger protein ATL38 [Vitis vinifera]
BMK_Unigene_040987	0.972537	0.562783	0.383142	1.33661	0.686897	0.274996	down	--	--	--	--	[K]	Transcription	GATA zinc finger;; gag-polypeptide of LTR copia-type;; gag-polypeptide of LTR copia-type	GATA transcription factor 26 GN=GATA26 OS=Arabidopsis thaliana (Mouse-ear cress) PE=2 SV=1	K	Transcription	PREDICTED: GATA transcription factor 26-like [Nelumbo nucifera]
BMK_Unigene_052234	0.95208	0.282015	0.117286	0.838197	0.280953	0.1388	down	--	--	Biological Process: metal ion transport (GO:0030001);; Molecular Function: metal ion binding (GO:0046872);;	--	[P]	Inorganic ion transport and metabolism	--	Heavy metal-associated isoprenylated plant protein 26 (Precursor) GN=F20M13.140 OS=Arabidopsis thaliana (Mouse-ear cress) PE=1 SV=1	S	Function unknown	Zinc finger protein [Gossypium arboreum]
BMK_Unigene_023175	0.950595	0.369857	0.374995	1.74396	0.594643	0.260075	down	--	--	--	--	--	--	MuDR family transposase;; SWIM zinc finger	--	S	Function unknown	PREDICTED: uncharacterized protein LOC103403603 [Malus domestica]
BMK_Unigene_061228	0.827626	0.584392	0.14176	0.558111	0.458442	0.374796	down	[O]	Posttranslational modification, protein turnover, chaperones	Cellular Component: intracellular (GO:0005622);; Biological Process: ubiquitin-dependent protein catabolic process (GO:0006511);; Molecular Function: zinc ion binding (GO:0008270);;	--	[O]	Posttranslational modification, protein turnover, chaperones	Ubiquitin fusion degradation protein UFD1;; TRAF-type zinc finger	--	O	Posttranslational modification, protein turnover, chaperones	PREDICTED: uncharacterized protein LOC104588031 [Nelumbo nucifera]
BMK_Unigene_046943	0.803294	0.225137	0.32616	1.45676	1.05807	0.24913	down	--	--	--	--	--	--	Zinc-finger of C2H2 type;; Zinc-finger double-stranded RNA-binding;; U1 zinc finger	--	R	General function prediction only	PREDICTED: uncharacterized protein LOC103705118 isoform X2 [Phoenix dactylifera]
BMK_Unigene_036613	0.730173	0.102839	0.144869	1.64766	0.970101	0.208329	down	[R]	General function prediction only	Molecular Function: zinc ion binding (GO:0008270);; Molecular Function: ligase activity (GO:0016874);;	K15687|1.4497e-172|atr:s00022p00241860|AMTR_s00022p00241860; hypothetical protein; K15687 E3 ubiquitin-protein ligase makorin [EC:6.3.2.19] (A)	[O]	Posttranslational modification, protein turnover, chaperones	Zinc finger C-x8-C-x5-C-x3-H type (and similar);; Ring finger domain;; Zinc finger, C3HC4 type (RING finger);; zinc-RING finger domain;; Retrotransposon gag protein	E3 ubiquitin-protein ligase makorin OS=Oryza sativa subsp. japonica (Rice) PE=2 SV=1	O	Posttranslational modification, protein turnover, chaperones	PREDICTED: E3 ubiquitin-protein ligase makorin isoform X1 [Nelumbo nucifera]
BMK_Unigene_086021	0.608982	0.309242	0.0948969	0.687881	0.504094	0.215092	down	--	--	--	--	[OT]	--	UBA/TS-N domain;; Fungal ubiquitin-associated domain;; GATA zinc finger;; Asx homology domain	GATA transcription factor 26 GN=GATA26 OS=Arabidopsis thaliana (Mouse-ear cress) PE=2 SV=1	T	Signal transduction mechanisms	PREDICTED: NEDD8 ultimate buster 1 [Nelumbo nucifera]
BMK_Unigene_080399	0.604697	0.143068	0.0995189	0.765942	0.305625	0.148243	down	--	--	Cellular Component: membrane (GO:0016020);; Cellular Component: cytoplasmic membrane-bounded vesicle (GO:0016023);; Biological Process: response to stimulus (GO:0050896);;	K08472|9.76501e-103|atr:s00066p00091160|AMTR_s00066p00091160; hypothetical protein; K08472 mlo protein (A)	--	--	Mlo family;; GRF zinc finger;; Mlo family;; Mlo family	MLO-like protein 1 GN=T10P11.12 OS=Arabidopsis thaliana (Mouse-ear cress) PE=1 SV=1	S	Function unknown	hypothetical protein AMTR_s00066p00091160 [Amborella trichopoda]
BMK_Unigene_061319	0.589302	0.317429	0.438116	0.0812173	0.0192743	0.0152588	down	[O]	Posttranslational modification, protein turnover, chaperones	Molecular Function: zinc ion binding (GO:0008270);;	--	[O]	Posttranslational modification, protein turnover, chaperones	Ring finger domain;; RING-H2 zinc finger;; Zinc finger, C3HC4 type (RING finger);; Zinc finger, C3HC4 type (RING finger);; zinc-RING finger domain;; Anaphase-promoting complex subunit 11 RING-H2 finger	RING-H2 finger protein ATL46 GN=ATL46 OS=Arabidopsis thaliana (Mouse-ear cress) PE=2 SV=1	O	Posttranslational modification, protein turnover, chaperones	PREDICTED: RING-H2 finger protein ATL16-like [Nelumbo nucifera]
BMK_Unigene_051511	0.527637	0.33256	0.352479	0.757466	0.234014	0.0711841	down	--	--	--	--	[L]	Replication, recombination and repair	Domain of unknown function (DUF4413);; hAT family C-terminal dimerisation region	Zinc finger BED domain-containing protein RICESLEEPER 2 OS=Oryza sativa subsp. japonica (Rice) PE=2 SV=1	L	Replication, recombination and repair	hypothetical protein PRUPE_ppa022373mg, partial [Prunus persica]
BMK_Unigene_038266	0.425905	0.290081	0.0530606	0.251107	0.190342	0.144075	down	--	--	--	--	--	--	Domain of unknown function (DUF4371);; hAT family C-terminal dimerisation region	--	S	Function unknown	PREDICTED: zinc finger MYM-type protein 1-like [Prunus mume]
BMK_Unigene_036762	0.322735	0.201651	0.0599007	0.797967	0.0667247	0.068161	down	--	--	Molecular Function: nucleic acid binding (GO:0003676);;	--	--	--	OST-HTH/LOTUS domain;; RNA recognition motif (a.k.a. RRM, RBD, or RNP domain);; RNA recognition motif. (a.k.a. RRM, RBD, or RNP domain);; Zinc finger C-x8-C-x5-C-x3-H type (and similar)	Zinc finger CCCH domain-containing protein 18 GN=At2g05160 OS=Arabidopsis thaliana (Mouse-ear cress) PE=2 SV=1	R	General function prediction only	PREDICTED: zinc finger CCCH domain-containing protein 18 [Nelumbo nucifera]
BMK_Unigene_009011	0.262229	0.194333	0.0869833	1.70849	0.256496	0.027372	down	[R]	General function prediction only	Biological Process: primary metabolic process (GO:0044238);; Molecular Function: metal ion binding (GO:0046872);; Biological Process: organic substance metabolic process (GO:0071704);;	--	[O]	Posttranslational modification, protein turnover, chaperones	TPR repeat;; ATP-dependent protease La (LON) domain;; Zinc finger, C3HC4 type (RING finger);; Ring finger domain;; Zinc finger, C3HC4 type (RING finger);; Zinc finger, C3HC4 type (RING finger);; zinc-RING finger domain;; Tetratricopeptide repeat;; Tetratricopeptide repeat;; ATP-dependent protease La (LON) domain	Hsp70-Hsp90 organizing protein 2 GN=HOP2 OS=Arabidopsis thaliana (Mouse-ear cress) PE=2 SV=1	O	Posttranslational modification, protein turnover, chaperones	PREDICTED: LON peptidase N-terminal domain and RING finger protein 1 isoform X1 [Nelumbo nucifera]
BMK_Unigene_032550	0.212737	0.230401	0.156246	0.979646	0.345129	0.367743	down	--	--	--	K11982|2.3475e-10|brp:103859830|E3 ubiquitin-protein ligase RING1-like; K11982 E3 ubiquitin-protein ligase RNF115/126 [EC:6.3.2.19] (A)	[O]	Posttranslational modification, protein turnover, chaperones	Ring finger domain;; Zinc finger, C3HC4 type (RING finger);; Zinc finger, C3HC4 type (RING finger);; Zinc finger, C3HC4 type (RING finger)	E3 ubiquitin-protein ligase RING1-like GN=At3g19950 OS=Arabidopsis thaliana (Mouse-ear cress) PE=1 SV=1	O	Posttranslational modification, protein turnover, chaperones	BnaA03g35500D [Brassica napus]
BMK_Unigene_060856	0.194994	0.0775703	0.043081	0.205146	0.0724168	0.0604975	down	--	--	--	--	[O]	Posttranslational modification, protein turnover, chaperones	Ring finger domain;; Zinc finger, C3HC4 type (RING finger)	E3 ubiquitin-protein ligase RING1 GN=RING1 OS=Gossypium hirsutum (Upland cotton) PE=1 SV=1	O	Posttranslational modification, protein turnover, chaperones	PREDICTED: E3 ubiquitin-protein ligase Praja-2 [Phoenix dactylifera]

## Sheet: 3   MYB.final
ID	FD1(FPKM)	FD2(FPKM)	FD3(FPKM)	MD1(FPKM)	MD2(FPKM)	MD3(FPKM)	regulated	COG_class	COG_class_annotation	GO_annotation	KEGG_annotation	KOG_class	KOG_class_annotation	Pfam_annotation	Swissprot_annotation	eggNOG_class	eggNOG_class_annotation	nr_annotation
BMK_Unigene_000046	67.7283	155.106	121.517	41.364	90.7196	172.897	up	[KAD]	--	Biological Process: response to hormone (GO:0009725);; Biological Process: response to oxygen-containing compound (GO:1901700);;	K09422|8.18104e-93|vvi:100243698|transcription factor MYB44-like; K09422 myb proto-oncogene protein, plant (A)	[K]	Transcription	Myb-like DNA-binding domain;; Myb-like DNA-binding domain	Transcription factor MYB44 GN=K8K14.2 OS=Arabidopsis thaliana (Mouse-ear cress) PE=2 SV=1	K	Transcription	PREDICTED: transcription factor MYB44-like [Vitis vinifera]
BMK_Unigene_022300	3.58131	36.7641	33.8475	1.76433	10.2666	51.6797	up	[KAD]	--	--	--	[K]	Transcription	Myb-like DNA-binding domain;; Myb-like DNA-binding domain	Transcription factor MYB44 GN=K8K14.2 OS=Arabidopsis thaliana (Mouse-ear cress) PE=2 SV=1	K	Transcription	PREDICTED: transcriptional activator Myb-like [Nelumbo nucifera]
BMK_Unigene_067537	7.11887	29.2058	22.9921	4.50239	8.0144	25.4863	up	--	--	Molecular Function: DNA binding (GO:0003677);; Molecular Function: chromatin binding (GO:0003682);; Cellular Component: nucleus (GO:0005634);;	--	[O]	Posttranslational modification, protein turnover, chaperones	Myb-like DNA-binding domain;; Myb-like DNA-binding domain	Transcription factor DIVARICATA GN=DIVARICATA OS=Antirrhinum majus (Garden snapdragon) PE=2 SV=1	K	Transcription	PREDICTED: transcription factor DIVARICATA-like [Nelumbo nucifera]
BMK_Unigene_049015	2.05225	3.43099	15.5963	2.409	5.5729	28.7376	up	[KAD]	--	Biological Process: response to organic substance (GO:0010033);;	K09422|1.06476e-83|pop:POPTR_0007s05360g|POPTRDRAFT_562588; hypothetical protein; K09422 myb proto-oncogene protein, plant (A)	[K]	Transcription	Myb-like DNA-binding domain;; Myb-like DNA-binding domain	Transcription factor MYB39 GN=dl4925c OS=Arabidopsis thaliana (Mouse-ear cress) PE=2 SV=1	K	Transcription	PREDICTED: transcription repressor MYB6-like [Elaeis guineensis]
BMK_Unigene_004215	1.0309	2.11697	14.9536	1.25097	3.06264	20.1619	up	--	--	--	K09422|1.85567e-12|mus:103985922|transcription factor MYB108-like; K09422 myb proto-oncogene protein, plant (A)	[K]	Transcription	--	Transcription factor MYB108 GN=F5E6.18 OS=Arabidopsis thaliana (Mouse-ear cress) PE=1 SV=1	K	Transcription	PREDICTED: transcription factor MYB108-like [Populus euphratica]
BMK_Unigene_067650	1.04905	1.64955	10.313	0.722586	4.39443	12.3861	up	[KAD]	--	Biological Process: cell fate specification (GO:0001708);; Molecular Function: DNA binding (GO:0003677);; Molecular Function: chromatin binding (GO:0003682);; Molecular Function: sequence-specific DNA binding transcription factor activity (GO:0003700);; Molecular Function: protein binding (GO:0005515);; Cellular Component: nucleus (GO:0005634);; Biological Process: positive regulation of transcri…	K09422|1.98125e-52|pmum:103338374|transcription factor WER-like; K09422 myb proto-oncogene protein, plant (A)	[K]	Transcription	Myb-like DNA-binding domain;; Myb-like DNA-binding domain	Transcription factor WER GN=T9L3.50 OS=Arabidopsis thaliana (Mouse-ear cress) PE=1 SV=1	K	Transcription	PREDICTED: transcription factor WER-like [Prunus mume]
BMK_Unigene_035021	2.80898	3.85325	10.0337	2.72983	2.39652	8.98222	up	--	--	--	K09422|1.09418e-34|vvi:100259031|protein ODORANT1; K09422 myb proto-oncogene protein, plant (A)	[K]	Transcription	--	Protein ODORANT1 GN=ODO1 OS=Petunia hybrida (Petunia) PE=2 SV=1	K	Transcription	PREDICTED: protein ODORANT1 [Vitis vinifera]
BMK_Unigene_066467	1.68247	2.77972	9.36674	3.54595	4.02389	10.5244	up	[KAD]	--	Molecular Function: DNA binding (GO:0003677);; Molecular Function: chromatin binding (GO:0003682);;	K09422|2.20856e-78|pop:POPTR_0001s07830g|hypothetical protein; K09422 myb proto-oncogene protein, plant (A)	[K]	Transcription	Myb-like DNA-binding domain;; Myb-like DNA-binding domain	Protein ODORANT1 GN=ODO1 OS=Petunia hybrida (Petunia) PE=2 SV=1	K	Transcription	PREDICTED: protein ODORANT1-like [Nelumbo nucifera]
BMK_Unigene_029777	0.577916	2.1577	8.50775	0.473339	2.49046	12.1178	up	--	--	--	K09422|9.36892e-10|vvi:100244963|transcription factor WER; K09422 myb proto-oncogene protein, plant (A)	--	--	--	--	K	Transcription	PREDICTED: transcription factor WER [Vitis vinifera]
BMK_Unigene_041016	0.823759	1.47691	8.31187	0.883546	1.49086	14.5709	up	[KAD]	--	Molecular Function: DNA binding (GO:0003677);; Molecular Function: chromatin binding (GO:0003682);;	K09422|3.30028e-59|tcc:TCM_021433|Myb domain protein 112 isoform 1; K09422 myb proto-oncogene protein, plant (A)	[K]	Transcription	Myb-like DNA-binding domain;; Myb-like DNA-binding domain	Transcription factor MYB108 GN=F5E6.18 OS=Arabidopsis thaliana (Mouse-ear cress) PE=1 SV=1	K	Transcription	PREDICTED: transcription factor MYB108 [Nelumbo nucifera]
BMK_Unigene_039273	0.491407	1.33713	7.90073	1.15885	1.58212	2.62918	up	--	--	--	K09422|2.81679e-25|vvi:100241951|transcription factor LAF1; K09422 myb proto-oncogene protein, plant (A)	--	--	--	--	K	Transcription	PREDICTED: transcription factor LAF1-like [Nelumbo nucifera]
BMK_Unigene_049016	1.48718	1.09946	6.01966	1.54111	2.4474	12.408	up	[KAD]	--	Molecular Function: DNA binding (GO:0003677);; Molecular Function: chromatin binding (GO:0003682);; Biological Process: response to auxin (GO:0009733);; Biological Process: response to abscisic acid (GO:0009737);; Biological Process: response to salicylic acid (GO:0009751);;	K09422|6.35202e-53|pop:POPTR_0005s17080g|POPTRDRAFT_559105; hypothetical protein; K09422 myb proto-oncogene protein, plant (A)	[K]	Transcription	Myb-like DNA-binding domain;; Myb-like DNA-binding domain	Myb-related protein Myb4 GN=OSJNBa0073E02.6 OS=Oryza sativa subsp. japonica (Rice) PE=2 SV=2	K	Transcription	PREDICTED: transcription factor MYB39-like [Nelumbo nucifera]
BMK_Unigene_019903	0.880356	1.86675	5.98193	1.22398	1.54576	6.87122	up	[KAD]	--	--	K09422|2.45405e-120|tcc:TCM_025488|Myb domain protein 107; K09422 myb proto-oncogene protein, plant (A)	[K]	Transcription	Myb-like DNA-binding domain;; Myb-like DNA-binding domain	Transcription factor MYB39 GN=dl4925c OS=Arabidopsis thaliana (Mouse-ear cress) PE=2 SV=1	K	Transcription	Myb domain protein 107 [Theobroma cacao]
BMK_Unigene_056166	0.659657	2.07072	4.83008	0.906758	2.30481	4.62237	up	[KAD]	--	Biological Process: response to organic substance (GO:0010033);;	K09422|4.61331e-122|tcc:TCM_034902|Myb domain protein 93; K09422 myb proto-oncogene protein, plant (A)	[K]	Transcription	Myb-like DNA-binding domain;; Myb-like DNA-binding domain	Transcription factor MYB39 GN=dl4925c OS=Arabidopsis thaliana (Mouse-ear cress) PE=2 SV=1	K	Transcription	PREDICTED: transcription repressor MYB6-like [Elaeis guineensis]
BMK_Unigene_060127	1.8634	4.77672	4.27618	2.54425	3.27812	3.22538	up	--	--	--	--	[K]	Transcription	--	--	K	Transcription	PREDICTED: myb-related protein 3R-1-like isoform X2 [Phoenix dactylifera]
BMK_Unigene_074420	0.861906	1.51922	3.88077	0.747256	0.603349	3.40011	up	[KAD]	--	Molecular Function: DNA binding (GO:0003677);; Molecular Function: chromatin binding (GO:0003682);;	K09422|2.46223e-70|pda:103714577|myb-related protein Zm1-like; K09422 myb proto-oncogene protein, plant (A)	[K]	Transcription	Myb-like DNA-binding domain;; Myb-like DNA-binding domain	Myb-related protein Zm1 OS=Zea mays (Maize) PE=2 SV=1	K	Transcription	PREDICTED: myb-related protein Zm1-like [Phoenix dactylifera]
BMK_Unigene_090356	0.906023	3.05398	3.70643	1.32189	1.74578	1.813	up	--	--	Molecular Function: binding (GO:0005488);; Biological Process: response to stress (GO:0006950);; Biological Process: response to chemical (GO:0042221);;	K09422|1.14942e-27|tcc:TCM_004878|Myb domain protein 2, putative; K09422 myb proto-oncogene protein, plant (A)	[K]	Transcription	--	Transcription factor MYB108 GN=F5E6.18 OS=Arabidopsis thaliana (Mouse-ear cress) PE=1 SV=1	K	Transcription	Myb domain protein 2, putative [Theobroma cacao]
BMK_Unigene_066493	0.216503	0.878237	3.65555	0.566685	0.522939	1.25835	up	[KAD]	--	Molecular Function: DNA binding (GO:0003677);; Molecular Function: chromatin binding (GO:0003682);;	K09422|8.65563e-56|atr:s00036p00107460|AMTR_s00036p00107460; hypothetical protein; K09422 myb proto-oncogene protein, plant (A)	[K]	Transcription	Myb-like DNA-binding domain;; Myb-like DNA-binding domain	Transcription factor LAF1 GN=M7J2.70 OS=Arabidopsis thaliana (Mouse-ear cress) PE=1 SV=2	K	Transcription	PREDICTED: transcription factor LAF1-like [Nelumbo nucifera]
BMK_Unigene_023605	0.819239	0.998604	2.65414	0.942099	1.27498	1.68875	up	[KAD]	--	--	K09422|7.00691e-94|pda:103717349|protein ODORANT1-like; K09422 myb proto-oncogene protein, plant (A)	[K]	Transcription	Myb-like DNA-binding domain;; Myb-like DNA-binding domain	Protein ODORANT1 GN=ODO1 OS=Petunia hybrida (Petunia) PE=2 SV=1	K	Transcription	PREDICTED: protein ODORANT1-like [Elaeis guineensis]
BMK_Unigene_073640	0.361094	0.254115	2.07316	0.529383	0.492876	2.57008	up	[KAD]	--	Molecular Function: binding (GO:0005488);; Biological Process: regulation of transcription, DNA-templated (GO:0006355);; Biological Process: positive regulation of cellular biosynthetic process (GO:0031328);;	K09422|1.65965e-147|vvi:100244939|transcription factor MYB86; K09422 myb proto-oncogene protein, plant (A)	[K]	Transcription	Myb-like DNA-binding domain;; Myb-like DNA-binding domain	Transcription factor MYB86 GN=F21E10.4 OS=Arabidopsis thaliana (Mouse-ear cress) PE=2 SV=1	K	Transcription	PREDICTED: transcription factor MYB86 [Vitis vinifera]
BMK_Unigene_031139	0.0250232	0.234561	1.69815	0.0462174	0.152766	9.60241	up	--	--	Molecular Function: DNA binding (GO:0003677);; Molecular Function: chromatin binding (GO:0003682);; Cellular Component: nucleus (GO:0005634);;	--	[O]	Posttranslational modification, protein turnover, chaperones	Myb-like DNA-binding domain	Protein RADIALIS-like 1 GN=T22F8.150 OS=Arabidopsis thaliana (Mouse-ear cress) PE=2 SV=1	K	Transcription	PREDICTED: protein RADIALIS-like 3 [Nelumbo nucifera]
BMK_Unigene_002012	0.147907	0.694822	1.27165	0.0834939	0.273124	1.86546	up	--	--	--	K09422|1.62714e-36|mus:103975592|transcription factor MYB104-like; K09422 myb proto-oncogene protein, plant (A)	[K]	Transcription	--	Transcription factor GAMYB GN=GAM1 OS=Oryza sativa subsp. indica (Rice) PE=2 SV=1	K	Transcription	PREDICTED: uncharacterized protein LOC104612781 [Nelumbo nucifera]
BMK_Unigene_016057	0.202664	0.436764	1.08467	0.172185	0.125142	1.1702	up	[KAD]	--	Molecular Function: binding (GO:0005488);;	K09422|4.31335e-100|pop:POPTR_0012s03650g|POPTRDRAFT_569401; MYB transcription factor R2R3 type family protein; K09422 myb proto-oncogene protein, plant (A)	[K]	Transcription	Myb-like DNA-binding domain;; Myb-like DNA-binding domain	Transcription factor MYB44 GN=K8K14.2 OS=Arabidopsis thaliana (Mouse-ear cress) PE=2 SV=1	K	Transcription	PREDICTED: transcriptional activator Myb [Populus euphratica]
BMK_Unigene_095589	0.0161964	0.0707284	0.151401	0	3.71489	3.79089	up	[KAD]	--	--	K09422|8.22448e-50|pda:103712638|myb-related protein 308-like; K09422 myb proto-oncogene protein, plant (A)	[K]	Transcription	--	Transcription factor TT2 GN=MOK9.18 OS=Arabidopsis thaliana (Mouse-ear cress) PE=1 SV=1	K	Transcription	PREDICTED: myb-related protein 308-like [Phoenix dactylifera]
BMK_Unigene_079654	42.0201	34.849	21.5415	61.7905	26.3835	10.6598	down	[KAD]	--	Molecular Function: binding (GO:0005488);; Biological Process: flower development (GO:0009908);; Biological Process: regulation of biological process (GO:0050789);;	K09422|6.37212e-86|tcc:TCM_005371|Myb domain protein 17 isoform 1; K09422 myb proto-oncogene protein, plant (A)	[K]	Transcription	Myb-like DNA-binding domain;; Myb-like DNA-binding domain	Myb-related protein Myb4 GN=OSJNBa0073E02.6 OS=Oryza sativa subsp. japonica (Rice) PE=2 SV=2	K	Transcription	PREDICTED: transcription factor MYB3-like [Nelumbo nucifera]
BMK_Unigene_029441	29.0598	16.8719	5.5768	32.4482	13.5869	2.28781	down	--	--	Cellular Component: mitochondrion (GO:0005739);;	--	[L]	Replication, recombination and repair	DDE superfamily endonuclease;; Plant transposon protein;; Myb/SANT-like DNA-binding domain	--	L	Replication, recombination and repair	PREDICTED: putative nuclease HARBI1 isoform X1 [Zea mays]
BMK_Unigene_013377	21.7732	10.9833	5.02462	8.41558	6.04915	5.13069	down	[KAD]	--	Molecular Function: DNA binding (GO:0003677);; Molecular Function: protein binding (GO:0005515);; Cellular Component: nucleus (GO:0005634);; Biological Process: cell fate commitment (GO:0045165);; Biological Process: positive regulation of transcription, DNA-templated (GO:0045893);; Biological Process: root hair cell differentiation (GO:0048765);;	K09422|2.78945e-45|vvi:100244963|transcription factor WER; K09422 myb proto-oncogene protein, plant (A)	[K]	Transcription	Myb-like DNA-binding domain;; Myb-like DNA-binding domain	Transcription factor WER GN=T9L3.50 OS=Arabidopsis thaliana (Mouse-ear cress) PE=1 SV=1	K	Transcription	PREDICTED: transcription factor WER [Vitis vinifera]
BMK_Unigene_077189	20.5686	10.1235	4.72175	22.9413	9.08508	4.71963	down	[KAD]	--	--	K09422|1.35214e-147|atr:s00045p00146180|AMTR_s00045p00146180; hypothetical protein; K09422 myb proto-oncogene protein, plant (A)	[K]	Transcription	Myb-like DNA-binding domain;; Myb-like DNA-binding domain	Transcription factor MYB86 GN=F21E10.4 OS=Arabidopsis thaliana (Mouse-ear cress) PE=2 SV=1	K	Transcription	PREDICTED: transcription factor MYB29 [Nelumbo nucifera]
BMK_Unigene_040079	13.7936	7.28457	5.77051	14.3121	7.3905	3.2233	down	--	--	Biological Process: signal transduction (GO:0007165);;	--	[K]	Transcription	Myb-like DNA-binding domain;; Response regulator receiver domain	Two-component response regulator-like APRR2 GN=T6K21.200 OS=Arabidopsis thaliana (Mouse-ear cress) PE=2 SV=2	K	Transcription	PREDICTED: two-component response regulator-like APRR2 [Elaeis guineensis]
BMK_Unigene_027844	8.47865	2.29147	0.984644	6.3383	4.75024	4.14741	down	--	--	--	K09422|3.74397e-112|pda:103703646|single myb histone 6-like; K09422 myb proto-oncogene protein, plant (A)	--	--	linker histone H1 and H5 family;; Myb-like DNA-binding domain	Telomere repeat-binding factor 1 GN=TRB1 OS=Arabidopsis thaliana (Mouse-ear cress) PE=1 SV=1	B	Chromatin structure and dynamics	PREDICTED: telomere repeat-binding factor 1-like [Nelumbo nucifera]
BMK_Unigene_080917	7.52117	1.5102	1.29343	7.24092	1.00724	0.372069	down	--	--	Molecular Function: DNA binding (GO:0003677);; Molecular Function: chromatin binding (GO:0003682);;	--	--	--	--	Myb family transcription factor APL GN=APL OS=Arabidopsis thaliana (Mouse-ear cress) PE=2 SV=2	S	Function unknown	PREDICTED: myb family transcription factor APL-like isoform X2 [Phoenix dactylifera]
BMK_Unigene_021679	7.4642	2.92502	0.163059	11.9749	1.4443	0.327273	down	[KAD]	--	Molecular Function: DNA binding (GO:0003677);; Molecular Function: chromatin binding (GO:0003682);;	K09422|2.33289e-30|mdm:103428253|transcription factor WER-like; K09422 myb proto-oncogene protein, plant (A)	[K]	Transcription	Myb-like DNA-binding domain;; Myb-like DNA-binding domain	Transcription factor MYB23 GN=MYB23 OS=Arabidopsis thaliana (Mouse-ear cress) PE=1 SV=1	K	Transcription	hypothetical protein EUGRSUZ_D02099 [Eucalyptus grandis]
BMK_Unigene_071869	5.85615	0.0156649	0	0.90976	0.0129917	0	down	[KAD]	--	--	K09422|1.20757e-93|pda:103712886|transcription factor MYB108-like; K09422 myb proto-oncogene protein, plant (A)	[K]	Transcription	Myb-like DNA-binding domain;; Myb-like DNA-binding domain	Transcription factor MYB108 GN=F5E6.18 OS=Arabidopsis thaliana (Mouse-ear cress) PE=1 SV=1	K	Transcription	PREDICTED: transcription factor MYB108-like [Nelumbo nucifera]
BMK_Unigene_082970	5.14549	1.85955	1.33689	5.0291	1.55976	1.15916	down	--	--	--	--	--	--	Myb-like DNA-binding domain	Protein PHR1-LIKE 1 GN=PHL1 OS=Arabidopsis thaliana (Mouse-ear cress) PE=1 SV=1	K	Transcription	PREDICTED: probable transcription factor GLK2 [Vitis vinifera]
BMK_Unigene_056073	4.94296	3.82669	2.92503	7.60792	2.46996	1.6603	down	--	--	--	--	--	--	Myb-like DNA-binding domain	Putative Myb family transcription factor At1g14600 GN=At1g14600 OS=Arabidopsis thaliana (Mouse-ear cress) PE=2 SV=2	K	Transcription	PREDICTED: uncharacterized protein LOC103718164 [Phoenix dactylifera]
BMK_Unigene_050459	4.7035	3.9018	1.91527	5.46585	2.02628	1.03516	down	--	--	--	K09422|2.6349e-38|vvi:100244588|transcription factor RAX3; K09422 myb proto-oncogene protein, plant (A)	--	--	--	--	K	Transcription	PREDICTED: transcription factor RAX3 [Nelumbo nucifera]
BMK_Unigene_062104	4.6611	1.95464	0.848636	2.45524	0.638964	0.821658	down	--	--	--	K02331|0|cit:102615838|DNA polymerase V-like; K02331 DNA polymerase phi [EC:2.7.7.7] (A)	[K]	Transcription	DNA polymerase phi	--	K	Transcription	PREDICTED: myb-binding protein 1A-like protein isoform X1 [Nelumbo nucifera]
BMK_Unigene_004539	3.93912	3.21767	0.845578	5.56526	2.45791	1.17789	down	--	--	--	--	--	--	Myb/SANT-like DNA-binding domain;; Myb/SANT-like DNA-binding domain	Uncharacterized protein At2g29880 GN=At2g29880 OS=Arabidopsis thaliana (Mouse-ear cress) PE=2 SV=1	S	Function unknown	unnamed protein product [Vitis vinifera]
BMK_Unigene_082588	3.81267	1.60606	0.943338	4.09473	1.97162	1.04838	down	--	--	Molecular Function: DNA binding (GO:0003677);; Molecular Function: chromatin binding (GO:0003682);;	--	--	--	Myb-like DNA-binding domain	Transcription factor LUX GN=F12A12.160 OS=Arabidopsis thaliana (Mouse-ear cress) PE=1 SV=1	K	Transcription	PREDICTED: transcription factor PCL1 [Vitis vinifera]
BMK_Unigene_062044	2.64487	0.997389	0.393811	2.73729	1.38794	1.54133	down	[KAD]	--	--	K09422|3.58507e-81|mus:103988437|myb-related protein 330-like; K09422 myb proto-oncogene protein, plant (A)	[K]	Transcription	Myb-like DNA-binding domain;; Myb-like DNA-binding domain	Transcription factor MYB44 GN=K8K14.2 OS=Arabidopsis thaliana (Mouse-ear cress) PE=2 SV=1	K	Transcription	PREDICTED: transcription factor LAF1-like isoform X1 [Elaeis guineensis]
BMK_Unigene_036001	2.51322	0.905976	1.32679	4.41056	1.68321	0.997235	down	--	--	--	--	--	--	Myb-like DNA-binding domain	Probable transcription factor KAN2 GN=KAN2 OS=Arabidopsis thaliana (Mouse-ear cress) PE=2 SV=1	K	Transcription	PREDICTED: probable transcription factor KAN2 isoform X3 [Nelumbo nucifera]
BMK_Unigene_076546	2.49433	1.60873	1.07132	2.90328	0.501781	0.378061	down	[KAD]	--	Molecular Function: binding (GO:0005488);;	K09422|3.89264e-68|cit:102578004|RUBY; Myb transcription factor; K09422 myb proto-oncogene protein, plant (A)	[K]	Transcription	Myb-like DNA-binding domain;; Myb-like DNA-binding domain	Transcription factor MYB113 GN=MYB113 OS=Arabidopsis thaliana (Mouse-ear cress) PE=1 SV=1	K	Transcription	Myb transcription factor [Citrus sinensis]
BMK_Unigene_040362	1.96497	1.05682	0.0887049	1.019	0.137389	0.229566	down	--	--	--	--	--	--	Myb/SANT-like DNA-binding domain	--	S	Function unknown	PREDICTED: uncharacterized protein LOC104104919 [Nicotiana tomentosiformis]
BMK_Unigene_087544	1.87272	0.795148	0.895275	3.61968	1.11112	0.375037	down	[KAD]	--	--	K09422|6.55645e-40|tcc:TCM_034902|Myb domain protein 93; K09422 myb proto-oncogene protein, plant (A)	[K]	Transcription	Myb-like DNA-binding domain	Transcription factor MYB39 GN=dl4925c OS=Arabidopsis thaliana (Mouse-ear cress) PE=2 SV=1	K	Transcription	Myb domain protein 93 [Theobroma cacao]
BMK_Unigene_058705	1.68725	0.681379	0.114119	0.867127	0.637001	0.193625	down	[R]	General function prediction only	--	--	[L]	Replication, recombination and repair	DDE superfamily endonuclease;; Myb/SANT-like DNA-binding domain;; Caulimovirus viroplasmin	--	L	Replication, recombination and repair	CAI-1 autoinducer sensor kinase/phosphatase cqsS isoform 2 [Theobroma cacao]
BMK_Unigene_061539	1.0198	0.739376	0.493453	1.96449	0.183523	0.298259	down	--	--	--	--	--	--	--	MYB-like transcription factor ETC1 GN=ETC1 OS=Arabidopsis thaliana (Mouse-ear cress) PE=2 SV=1	--	--	PREDICTED: MYB-like transcription factor TCL2 [Phoenix dactylifera]
BMK_Unigene_022121	1.01735	0.762682	0.321997	1.75282	0.47002	0.184895	down	[KAD]	--	--	K09422|9.15506e-154|atr:s00045p00146180|AMTR_s00045p00146180; hypothetical protein; K09422 myb proto-oncogene protein, plant (A)	[K]	Transcription	Myb-like DNA-binding domain;; Myb-like DNA-binding domain	Transcription factor MYB86 GN=F21E10.4 OS=Arabidopsis thaliana (Mouse-ear cress) PE=2 SV=1	K	Transcription	hypothetical protein AMTR_s00045p00146180 [Amborella trichopoda]
BMK_Unigene_054010	0.677319	0.211751	0.221186	0.784624	0.185094	0.0708855	down	--	--	--	--	[L]	Replication, recombination and repair	Myb/SANT-like DNA-binding domain;; DDE superfamily endonuclease;; DDE superfamily endonuclease	--	L	Replication, recombination and repair	PREDICTED: uncharacterized protein LOC104880679 [Vitis vinifera]
BMK_Unigene_015380	0.650247	0.453569	0.166323	0.325938	0.352681	0.278479	down	--	--	Molecular Function: DNA binding (GO:0003677);; Molecular Function: chromatin binding (GO:0003682);;	--	[O]	Posttranslational modification, protein turnover, chaperones	Myb-like DNA-binding domain	Protein REVEILLE 6 GN=RVE6 OS=Arabidopsis thaliana (Mouse-ear cress) PE=2 SV=1	K	Transcription	transcription factor 1R-MYB1 [Chimonanthus praecox]
BMK_Unigene_082532	0.565261	0.471334	0.346244	1.63254	0.451814	0.229913	down	[KAD]	--	Molecular Function: binding (GO:0005488);;	K09422|7.92964e-122|pop:POPTR_0002s11440g|POPTRDRAFT_408761; hypothetical protein; K09422 myb proto-oncogene protein, plant (A)	[K]	Transcription	Myb-like DNA-binding domain;; Myb-like DNA-binding domain	Transcription factor RAX3 GN=T16K5.40 OS=Arabidopsis thaliana (Mouse-ear cress) PE=2 SV=1	K	Transcription	PREDICTED: transcription factor RAX3 [Nelumbo nucifera]
BMK_Unigene_087598	0.564929	0.0263499	0.00630958	2.58156	0.562882	0.285697	down	--	--	Molecular Function: DNA binding (GO:0003677);; Molecular Function: chromatin binding (GO:0003682);;	K12133|9.6498e-126|vvi:100250535|protein LHY-like; K12133 MYB-related transcription factor LHY (A)	[O]	Posttranslational modification, protein turnover, chaperones	Myb-like DNA-binding domain;; Myb-like DNA-binding domain	Protein LHY GN=LHY OS=Arabidopsis thaliana (Mouse-ear cress) PE=1 SV=2	K	Transcription	hypothetical protein VITISV_012722 [Vitis vinifera]
BMK_Unigene_059831	0.48973	0.0636451	0.00845333	2.72187	0.172521	0.054205	down	--	--	Molecular Function: binding (GO:0005488);;	--	--	--	MYB-CC type transfactor, LHEQLE motif	Protein PHR1-LIKE 1 GN=PHL1 OS=Arabidopsis thaliana (Mouse-ear cress) PE=1 SV=1	S	Function unknown	PREDICTED: uncharacterized protein LOC105039458 [Elaeis guineensis]
BMK_Unigene_019402	0.486782	0.215461	0.24913	0.987441	0.194053	0.231926	down	--	--	--	K12133|1.67653e-118|vvi:100250535|protein LHY-like; K12133 MYB-related transcription factor LHY (A)	[O]	Posttranslational modification, protein turnover, chaperones	--	Protein LHY GN=LHY OS=Arabidopsis thaliana (Mouse-ear cress) PE=1 SV=2	K	Transcription	PREDICTED: protein LHY-like isoform X4 [Vitis vinifera]

## Sheet: 4   bZip.final
ID	FD1(FPKM)	FD2(FPKM)	FD3(FPKM)	MD1(FPKM)	MD2(FPKM)	MD3(FPKM)	regulated	COG_class	COG_class_annotation	GO_annotation	KEGG_annotation	KOG_class	KOG_class_annotation	Pfam_annotation	Swissprot_annotation	eggNOG_class	eggNOG_class_annotation	nr_annotation
BMK_Unigene_024751	13.9743	34.979	36.0426	13.84	18.4079	40.4222	up	--	--	--	K09060|2.57239e-80|pda:103713486|common plant regulatory factor 1-like; K09060 plant G-box-binding factor (A)	--	--	G-box binding protein MFMR;; bZIP transcription factor;; Basic region leucine zipper;; bZIP Maf transcription factor	Common plant regulatory factor 1 GN=CPRF1 OS=Petroselinum crispum (Parsley) PE=2 SV=1	K	Transcription	PREDICTED: G-box-binding factor 3-like isoform X1 [Elaeis guineensis]
BMK_Unigene_027375	0.754659	0.756398	0.943586	0.269676	2.72951	8.69077	up	--	--	--	--	--	--	bZIP transcription factor;; Basic region leucine zipper;; bZIP Maf transcription factor	Basic leucine zipper 61 GN=BZIP61 OS=Arabidopsis thaliana (Mouse-ear cress) PE=1 SV=1	K	Transcription	PREDICTED: basic leucine zipper 61-like [Nelumbo nucifera]
BMK_Unigene_027170	39.0731	23.1695	6.71281	41.9097	24.7408	2.70305	down	--	--	--	--	--	--	bZIP transcription factor;; Basic region leucine zipper	Basic leucine zipper 43 GN=BZIP43 OS=Arabidopsis thaliana (Mouse-ear cress) PE=1 SV=1	--	--	PREDICTED: ocs element-binding factor 1-like [Nelumbo nucifera]
BMK_Unigene_051756	15.3767	13.1396	3.4753	11.8954	16.5708	0.86841	down	--	--	--	--	--	--	Basic region leucine zipper;; bZIP transcription factor	Protein FD OS=Arabidopsis thaliana (Mouse-ear cress) PE=1 SV=1	K	Transcription	PREDICTED: protein FD-like [Nelumbo nucifera]
BMK_Unigene_073008	2.36313	1.6491	0.871356	2.57649	1.07236	0.587201	down	--	--	--	--	--	--	bZIP transcription factor	Protein FD OS=Arabidopsis thaliana (Mouse-ear cress) PE=1 SV=1	K	Transcription	PREDICTED: protein FD-like [Vitis vinifera]
BMK_Unigene_082238	1.70457	0.923684	0.595663	1.95762	1.26916	0.318673	down	--	--	--	--	--	--	bZIP transcription factor;; Basic region leucine zipper	Protein FD OS=Arabidopsis thaliana (Mouse-ear cress) PE=1 SV=1	K	Transcription	PREDICTED: protein FD-like [Vitis vinifera]
BMK_Unigene_053583	1.4971	0.265927	0.0205883	0.448278	0.0842757	0.0151163	down	--	--	--	--	--	--	bZIP transcription factor	Protein FD OS=Arabidopsis thaliana (Mouse-ear cress) PE=1 SV=1	K	Transcription	PREDICTED: protein FD-like [Vitis vinifera]
BMK_Unigene_032341	0.882044	0.133217	0.164179	0.215891	0.449506	0.0443929	down	--	--	--	K14431|0|pda:103715231|transcription factor TGA1-like; K14431 transcription factor TGA (A)	--	--	Seed dormancy control;; bZIP transcription factor;; Basic region leucine zipper	Transcription factor TGA4 GN=T31P16_20 OS=Arabidopsis thaliana (Mouse-ear cress) PE=1 SV=2	K	Transcription	PREDICTED: transcription factor TGA4-like isoform X1 [Elaeis guineensis]
BMK_Unigene_099844	0.510373	0.0490171	0.080146	0.896447	0.30013	0.0332922	down	--	--	Molecular Function: sequence-specific DNA binding transcription factor activity (GO:0003700);; Biological Process: regulation of transcription, DNA-templated (GO:0006355);; Biological Process: response to water deprivation (GO:0009414);; Biological Process: response to salt stress (GO:0009651);; Biological Process: abscisic acid-activated signaling pathway (GO:0009738);; Molecular Function: seque…	K14432|4.64659e-21|rcu:RCOM_1590260|DNA binding protein, putative; K14432 ABA responsive element binding factor (A)	--	--	bZIP transcription factor;; Basic region leucine zipper	ABSCISIC ACID-INSENSITIVE 5-like protein 5 GN=T2P3 OS=Arabidopsis thaliana (Mouse-ear cress) PE=1 SV=1	K	Transcription	PREDICTED: ABSCISIC ACID-INSENSITIVE 5-like protein 5 isoform X1 [Tarenaya hassleriana]
